# Supplementary material for: Depletion of Shine-Dalgarno Sequences Within Bacterial Coding Regions Is Expression Dependent
Source: G3 (Bethesda). 2016 Sep 7;6(11):3467–74. doi: 10.1534/g3.116.032227 (PMC5100845; doi:10.1534/g3.116.032227)
Supplement: Supplemental Material [file supp_g3.116.032227_TableS3.csv]

Organism Name	Actual Organism Name	Genbank File	SD count z-scores	S_genome z-scores	Doubling Time	B_SD
Acaryochloris marina	Acaryochloris marina MBIC11017	GCA_000018105	-12.664218972128525	-18.46901806321593	45.0	-0.20834507616835807
Acidovorax avenae	Acidovorax avenae subsp. avenae ATCC 19860	GCA_000176855	-15.504589386775878	-40.83565861042674	11.0	-0.4233697715767488
Acinetobacter ADP1	Acinetobacter sp. ADP1	GCA_000046845	-12.569785662386558	-41.40240046321039	0.5	-0.4297025816976936
Actinobacillus pleuropneumoniae	Actinobacillus pleuropneumoniae serovar 5b str. L20	GCA_000015885	-8.803379403212737	-26.385057356476274	0.75	-0.3792946039853319
Aeromonas hydrophila	Aeromonas hydrophila subsp. hydrophila ATCC 7966	GCA_000014805	-18.541200784759543	-26.645431253915607	0.35	-0.5043183985858429
Agrobacterium tumefaciens C58	Agrobacterium tumefaciens LBA4213 (Ach5)	GCA_000576515	-10.431674871005043	-37.97287880081655	3.0	-0.3631137949512799
Alcanivorax borkumensis	Alcanivorax borkumensis SK2	GCA_000009365	-13.532599994958034	-25.822630673480518	10.0	-0.3226481312548852
Anabaena variabilis	Anabaena variabilis ATCC 29413	GCA_000204075	-11.540095777175923	-23.2425174204094	8.0	-0.1343416200221974
Anaeromyxobacter dehalogenans	Anaeromyxobacter dehalogenans 2CP-C	GCA_000013385	-5.417790255727042	-81.59920949287351	9.2	-0.18135682420267102
Anaplasma marginale	Anaplasma marginale str. St. Maries	GCA_000011945	-5.209906405862187	-12.934482915902693	21.6	-0.009304829271962205
Anaplasma phagocytophilum	Anaplasma phagocytophilum str. HZ	GCA_000013125	-10.823851807402878	-16.240830913055845	7.0	0.03255508786042153
Aquifex aeolicus	Aquifex aeolicus VF5	GCA_000008625	-12.624228756656668	-5.677234121173008	1.8	-0.028840849792562517
Arcobacter butzleri	Arcobacter butzleri RM4018	GCA_000014025	-21.569163927393024	-43.628337449195875	0.66	-0.07975000303529474
Arthrobacter aurescens	Arthrobacter aurescens TC1	GCA_000014925	-23.44089128325778	-36.814750374585536	2.0	-0.30141334603942355
Azoarcus sp EbN1	Aromatoleum aromaticum EbN1	GCA_000025965	-11.144645192338999	-70.19612410813163	4.3	-0.25979093743696696
Bacillus anthracis Ames	Bacillus anthracis str. Ames	GCA_000007845	-25.200717432734606	-47.361351844541126	0.5	-0.295672727947288
Bacillus cereus ATCC 14579	Bacillus cereus ATCC 14579	GCA_000007825	-27.244589080899907	-48.81329536327734	0.3	-0.30765044428661603
Bacillus halodurans	Bacillus halodurans C-125	GCA_000011145	-11.42805557523806	-29.463093866479348	0.6	-0.3184240236024116
Bacillus licheniformis ATCC14580	Bacillus licheniformis DSM 13 = ATCC 14580	GCA_000011645	-13.321778195624994	-26.516300670770935	0.58	-0.27531143263284097
Bacillus subtilis 168	Bacillus subtilis subsp. subtilis str. 168	GCA_000789275	-14.016548510812346	-25.97664758211451	0.43	-0.2693499115686987
Bacillus thuringiensis konkukian 97-27	Bacillus thuringiensis serovar konkukian str. 97-27	GCA_000008505	-25.39061103264202	-47.77645908573761	0.42	-0.30852774691794244
Bacteroides fragilis	Bacteroides fragilis YCH46	GCA_000009925	-5.509451545360844	-5.640502289499082	0.63	-0.36048238866670296
Bacteroides thetaiotaomicron VPI5482	Bacteroides thetaiotaomicron VPI-5482	GCA_000011065	-8.452936225708351	-11.762484909136193	1.47	-0.34987643566248505
Bartonella henselae Houston-1	Bartonella henselae str. Houston-1	GCA_000046705	-1.820183122332613	-7.61593415419854	3.0	-0.1457297580182813
Bartonella quintana Toulouse	Bartonella quintana str. Toulouse	GCA_000046685	-2.9415396327741594	-9.034094683136363	3.0	-0.09683665495107754
Bdellovibrio bacteriovorus	Bdellovibrio bacteriovorus	GCA_000691605	-20.35375525693148	-37.50188086033443	1.4	-0.403754152921823
Bifidobacterium longum NCC2705	Bifidobacterium longum NCC2705	GCA_000007525	-11.10105559267155	-26.47603301417038	1.51	-0.16654599566020992
Bordetella bronchiseptica RB50	Bordetella bronchiseptica RB50	GCA_000195675	-18.918825890629147	-84.48720547540319	1.42	-0.3738529425570533
Bordetella pertussis 12822	Bordetella parapertussis 12822	GCA_000195695	-17.236627175492202	-78.14927883392468	3.8	-0.3501518210580276
Borrelia burgdorferi	Borrelia burgdorferi	GCA_000769595	-9.604226583474645	-11.816083372811914	4.0	0.013668647597406346
Borrelia garinii PBi	Borrelia garinii PBi	GCA_000196215	-7.9412536839448915	-10.76578709820216	4.0	0.05158865026191134
Bradyrhizobium japonicum USDA110	Bradyrhizobium japonicum USDA 6	GCA_000284375	-20.405789360927177	-85.60661156773922	20.0	-0.2336164959123404
Brucella abortus biovar1 9-941	Brucella abortus bv. 1 str. 9-941	GCA_000008145	-6.286776798438297	-30.010945207981816	2.0	-0.3744182114158467
Brucella melitensis 16M	Brucella melitensis bv. 1 str. 16M	GCA_000740415	-6.430009841238709	-28.355302451068134	2.0	-0.3764567664002389
Brucella suis 1330	Brucella suis 1330	GCA_000223195	-6.819907612964648	-29.66179274609831	2.0	-0.3680822980155807
Buchnera aphidicola Baizongia pistaciae	Buchnera aphidicola str. Bp (Baizongia pistaciae)	GCA_000007725	-1.610592659919528	-2.3795665516612265	36.0	-0.11236250808404856
Buchnera aphidicola Sg	Buchnera aphidicola str. Sg (Schizaphis graminum)	GCA_000007365	1.127690407926835	1.8202720900848615	36.0	-0.07884385350144098
Burkholderia mallei ATCC23344	Burkholderia mallei ATCC 23344	GCA_000011705	-21.38881963675893	-112.45578860924762	0.75	-0.2733792043878471
Burkholderia pseudomallei K96243	Burkholderia pseudomallei K96243	GCA_000011545	-18.645137482383284	-121.86353975233226	1.0	-0.28787356517931817
Campylobacter jejuni	Campylobacter jejuni subsp. jejuni NCTC 11168 = ATCC 700819	GCA_000009085	-9.692416073308436	-18.010995721562054	1.5	-0.17544858198571095
Candidatus Blochmannia floridanus	Candidatus Blochmannia floridanus	GCA_000043285	4.824471837637171	7.294468545842617	36.0	-0.023383179120728344
Candidatus Pelagibacter ubique	Candidatus Pelagibacter ubique HTCC1062	GCA_000012345	-10.878506456779114	-15.951846191488254	30.0	-0.15553296255860122
Carboxydothermus hydrogenoformans	Carboxydothermus hydrogenoformans Z-2901	GCA_000012865	-7.550110779236342	1.5764204911218536	2.0	-0.1538307915700656
Caulobacter crescentus	Caulobacter crescentus NA1000	GCA_000022005	-23.879396597127684	-65.82394291268344	1.5	-0.3585694691824061
Chlamydia pneumonia A	Chlamydophila pneumoniae CWL029	GCA_000008745	-3.9712618556871475	-7.2483404243269405	24.0	-0.15091738296635365
Chlamydia trachomatis	Chlamydia trachomatis	GCA_000590735	-3.486937214827776	-8.501983665185387	24.0	-0.11184481342567833
Chlamydophila abortus S26/3	Chlamydophila abortus S26/3	GCA_000026025	-4.734572708162463	-5.557926105186565	24.0	-0.1599566881816568
Chlamydophila caviae GPIC	Chlamydophila caviae GPIC	GCA_000007605	-6.971552477344812	-8.244694057564612	24.0	-0.16217986101020454
Chlorobium tepidum TLS	Chlorobium tepidum TLS	GCA_000006985	6.269100218457484	-13.598102373197905	2.0	-0.1993474413680248
Chloroflexus aurantiacus	Chloroflexus aurantiacus J-10-fl	GCA_000018865	-19.957675922762895	-64.23171549974028	6.0	-0.1019157462664036
Chromobacterium violaceum ATCC12472	Chromobacterium violaceum ATCC 12472	GCA_000007705	-13.657176763257922	-40.78211759811962	0.8	-0.4423123752908391
Clostridium acetobutylicum ATCC824	Clostridium acetobutylicum ATCC 824	GCA_000008765	-15.48289943028572	-12.21707155946212	0.58	-0.14235855335297354
Clostridium perfringens 13	Clostridium perfringens str. 13	GCA_000009685	-26.600631193595266	-29.27249565972103	0.2	-0.1726968782488121
Clostridium tetani E88	Clostridium tetani E88	GCA_000007625	-13.7699073450196	-6.616787063952322	0.5	-0.08340922010471116
Colwellia psychrerythraea	Colwellia psychrerythraea 34H	GCA_000012325	-12.868775880139125	-43.06195655536262	7.14	-0.3701016776058417
Corynebacterium glutamicum	Corynebacterium glutamicum	GCA_000742735	-22.332275756564133	-38.32494811024307	1.2	-0.1396134528475658
Coxiella burnetii RSA 493	Coxiella burnetii RSA 493	GCA_000007765	-0.16188505770079356	-7.306955978703681	8.0	-0.0266042202997638
Dehalococcoides ethenogenes 195	Dehalococcoides mccartyi 195	GCA_000011905	-8.500647637501993	-4.768403710891113	19.0	-0.2294001605817245
Deinococcus radiodurans chromosome1	Deinococcus radiodurans R1	GCA_000008565	-16.76910247421031	-46.255754841196804	1.5	-0.24397820325085284
Delftia acidovorans	Delftia acidovorans SPH-1	GCA_000018665	-26.068215910999758	-66.03874387274934	4.62	-0.4258566607939765
Desulfotalea psychrophila LSv54	Desulfotalea psychrophila LSv54	GCA_000025945	-7.116540668343116	-8.718302424490064	27.0	-0.3956229074687325
Desulfotomaculum reducens	Desulfotomaculum reducens MI-1	GCA_000016165	-9.797595083583643	3.9926122473827736	20.0	-0.26553799091816904
Desulfovibrio vulgaris vulgaris Hildenborough	Desulfovibrio vulgaris str. Hildenborough	GCA_000195755	-7.614776992211442	-27.179521842672518	14.0	-0.39526326962299707
Dinoroseobacter shibae	Dinoroseobacter shibae DFL 12 = DSM 16493	GCA_000018145	-17.060950032899004	-49.81196478299148	4.08	-0.26954372989244524
Ehrlichia canis	Ehrlichia canis str. Jake	GCA_000012565	-5.032452399668464	-12.296762627931546	28.0	-0.020911257321545588
Ehrlichia chaffeensis	Ehrlichia chaffeensis str. Arkansas	GCA_000013145	-4.5196731642885375	-9.094233628333534	19.0	0.0004899187075620166
Enterobacter sakazakii	Cronobacter sakazakii ATCC BAA-894	GCA_000017665	-17.002484776902943	-70.00213968557733	0.23	-0.4039260640377089
Enterococcus faecalis V583	Enterococcus faecalis V583	GCA_000007785	-6.580408643468622	-25.247493590532528	0.5	-0.2716162881994704
Erwinia carotovora atroseptica SCRI1043	Pectobacterium atrosepticum SCRI1043	GCA_000011605	-16.108673283989205	-54.76467887085504	0.2	-0.3489173553832393
Escherichia coli MG1655	Escherichia coli str. K-12 substr. MG1655	GCA_000801205	-16.467644498669454	-48.02208229827056	0.35	-0.3587824333437021
Francisella tularensis	Francisella tularensis subsp. novicida U112	GCA_000014645	-11.548724354077857	-23.644537359218027	3.0	-0.17378198364587746
Fusobacterium nucleatum	Fusobacterium nucleatum subsp. animalis 4_8	GCA_000400875	-12.718685938000656	-8.437982780800361	0.72	-0.021231705819028644
Geobacter sulfurreducens PCA	Geobacter sulfurreducens PCA	GCA_000007985	-4.87183496764614	0.11090418448049495	6.0	-0.2473747455682199
Gloeobacter violaceus	Gloeobacter violaceus PCC 7421	GCA_000011385	-5.406811413031434	-13.418812012090308	72.0	-0.17667821982732898
Gluconobacter oxydans 621H	Gluconobacter oxydans 621H	GCA_000011685	-17.788055270151325	-48.74677885902913	0.94	-0.2357407016268618
Gramella forsetii	Gramella forsetii KT0803	GCA_000060345	-6.616993235803111	-10.434277714110817	4.17	-0.10369060700395703
Haemophilus ducreyi 35000HP	Haemophilus ducreyi 35000HP	GCA_000007945	-6.937114353681718	-20.021626047662707	1.8	-0.2885546800487399
Haemophilus influenzae	Haemophilus influenzae	GCA_000767075	-9.238720122416273	-21.669599300910637	0.5	-0.33053667374449097
Helicobacter hepaticus ATCC51449	Helicobacter hepaticus ATCC 51449	GCA_000007905	-7.225797747844624	-11.891431141626672	4.2	-0.16275632451118252
Helicobacter pylori	Helicobacter pylori	GCA_000685745	-6.647280359443882	-7.873693355245569	2.4	-0.10242325541331772
Herpetosiphon aurantiacus	Herpetosiphon aurantiacus DSM 785	GCA_000018565	-14.486205125706759	-70.8241208821526	20.0	-0.2008553671466086
Lactobacillus acidophilus NCFM	Lactobacillus acidophilus NCFM	GCA_000011985	-10.152911644137129	-23.803361632369093	1.8	-0.2575659514686092
Lactobacillus johnsonii NCC533	Lactobacillus johnsonii NCC 533	GCA_000008065	-14.024824001134773	-23.590493623136986	0.9	-0.386984399392986
Lactobacillus plantarum WCFS1	Lactobacillus plantarum WCFS1	GCA_000203855	-6.617383409975419	-31.79150701262728	1.6	-0.33529492163813823
Lactococcus lactis IL1403	Lactococcus lactis subsp. lactis Il1403	GCA_000006865	-9.631740510476638	-21.119802822335476	0.7	-0.4384616278811154
Legionella pneumophila pneumophila Philadelphia 1	Legionella pneumophila subsp. pneumophila str. Philadelphia 1	GCA_000008485	-4.704107993067916	-11.292537906186965	3.3	-0.29703671135202864
Leifsonia xyli xyli CTCB07	Leifsonia xyli subsp. xyli str. CTCB07	GCA_000007665	-4.336368888586008	-22.509127948277477	5.0	-0.1509304051412638
Leptospira interrogans serovar lai 56601 chr1	Leptospira interrogans serovar Lai str. 56601	GCA_000092565	-8.976650839107368	-2.360533721514997	9.0	-0.052632464174886366
Listeria innocua Clip11262	Listeria innocua Clip11262	GCA_000195795	-11.475364493506019	-33.696040265849646	0.6	-0.2654017951360013
Listeria monocytogenes strain EGD	Listeria monocytogenes EGD	GCA_000582845	-12.922902958536529	-32.53708845508065	1.0	-0.26248659758771475
Mannheimia succiniciproducens MBEL55E	Mannheimia succiniciproducens MBEL55E	GCA_000007745	-7.887191748642922	-20.723935517347797	0.6	-0.4028306826959625
Mesorhizobium loti	Mesorhizobium loti MAFF303099	GCA_000009625	-15.250871537462931	-70.1877429061292	2.4	-0.2308391488396116
Methylobacillus flagellatus	Methylobacillus flagellatus KT	GCA_000013705	-8.498372053994808	-25.70509572270569	2.0	-0.3398726422404897
Methylobacterium extorquens	Methylobacterium extorquens PA1	GCA_000018845	-6.387295834238848	-47.98688711578799	4.2	-0.22729639584469136
Methylococcus capsulatus	Methylococcus capsulatus str. Bath	GCA_000008325	2.564096789450567	-11.99839596543972	1.87	-0.15019798801558631
Moorella thermoacetica	Moorella thermoacetica ATCC 39073	GCA_000013105	-4.240301934763267	13.927110002266804	5.0	-0.16840141145471105
Mycobacterium avium paratuberculosis k10	Mycobacterium avium subsp. paratuberculosis K-10	GCA_000007865	-2.972751846598508	-75.05892595579994	10.0	-0.06286896505224354
Mycobacterium bovis bovis AF2122/97	Mycobacterium bovis AF2122/97	GCA_000195835	-8.881144331196875	-60.35860024780171	23.0	-0.0221224716781353
Mycobacterium leprae	Mycobacterium leprae TN	GCA_000195855	-6.602052248793745	-31.862536330820202	240.0	-0.014713639449386591
Mycobacterium tuberculosis	Mycobacterium tuberculosis	GCA_000756545	-8.294578110301222	-60.48638418998071	19.0	-0.020345974107956813
Mycoplasma capricolum	Mycoplasma capricolum subsp. capricolum ATCC 27343	GCA_000012765	-10.609474664844512	-19.328961722880738	2.5	0.23011666152902724
Mycoplasma gallisepticum R	Mycoplasma gallisepticum str. R(low)	GCA_000092585	-8.641721354169402	-26.00964953840929	1.0	-0.1080055946359728
Mycoplasma genitalium	Mycoplasma genitalium G37	GCA_000027325	-2.229578762356657	-5.420240074980129	12.0	0.12044719973346367
Mycoplasma hyopneumoniae 232	Mycoplasma hyopneumoniae 232	GCA_000008405	-4.854103704584035	-8.265309321372564	2.0	0.06677596605885895
Mycoplasma mobile 163K	Mycoplasma mobile 163K	GCA_000008365	-6.120540985806561	-9.35715104492115	10.0	-0.07759804279311641
Mycoplasma mycoides mycoides SC	Mycoplasma mycoides subsp. mycoides SC str. PG1	GCA_000011445	-11.654393042488229	-22.821063911638333	2.2	0.41412885076598815
Mycoplasma pneumoniae	Mycoplasma pneumoniae M129	GCA_000027345	-4.022365790314322	-4.312726453474492	6.0	-0.0011399256847485551
Mycoplasma pulmonis UAB CTIP	Mycoplasma pulmonis UAB CTIP	GCA_000195875	-6.997210989914977	-7.146047959982702	1.5	-0.08159282016353545
Myxococcus xanthus	Myxococcus xanthus DK 1622	GCA_000012685	-30.155647849505225	-19.034920885624725	5.0	-0.21362003550118028
Neisseria gonorrhoeae FA1090	Neisseria gonorrhoeae FA 1090	GCA_000006845	-5.945982275476629	-24.1833602342775	0.58	-0.3781812127027786
Neisseria meningitidis A	Neisseria meningitidis MC58	GCA_000008805	-4.70863762011821	-25.651367093322104	0.72	-0.3764156460990586
Nitrobacter winogradskyi	Nitrobacter winogradskyi Nb-255	GCA_000012725	-6.484625184002696	-41.2761072743311	8.0	-0.1530448711487875
Nitrosomonas europaea ATCC19718	Nitrosomonas europaea ATCC 19718	GCA_000009145	-5.438518001839542	-17.230115582252463	18.5	-0.08989280038737953
Nocardia farcinica	Nocardia farcinica IFM 10152	GCA_000009805	6.437321243893484	-66.90406420217013	3.0	-0.09764204923326633
Nostoc sp. PCC 7120	Nostoc sp. PCC 7120	GCA_000009705	-11.249559891101207	-22.382596310055444	12.0	-0.1691525954412654
Oenococcus oeni	Oenococcus oeni PSU-1	GCA_000014385	-8.088844482946302	-15.711951486504882	10.5	-0.07361873047090714
Parachlamydia sp UWE25	Candidatus Protochlamydia amoebophila UWE25	GCA_000011565	-2.9880656367866423	-6.91378316302897	48.0	-0.22593742933467975
Paracoccus denitrificans	Paracoccus denitrificans PD1222	GCA_000203895	-12.032201159370128	-74.61905714847474	2.1	-0.319134482879604
Pasteurella multocida PM70	Pasteurella multocida subsp. multocida str. Pm70	GCA_000006825	-8.73556148291738	-24.574719506572066	1.0	-0.36817375965428345
Petrotoga mobilis	Petrotoga mobilis SJ95	GCA_000018605	-10.341632728818436	-10.381441440242217	12.0	-0.06138375059488518
Photobacterium profundum SS9	Photobacterium profundum SS9	GCA_000196255	-14.855188476775075	-52.715613562599145	2.5	-0.3821023963638477
Photorhabdus luminescens laumondii TTO1	Photorhabdus luminescens subsp. laumondii TTO1	GCA_000196155	-9.897976133683194	-19.735186916431047	0.5	-0.4159593707806918
Pirellula sp	Pirellula staleyi DSM 6068	GCA_000025185	-27.470209653817083	-71.93406983821825	10.0	-0.3207572924522088
Porphyromonas gingivalis W83	Porphyromonas gingivalis W83	GCA_000007585	-3.107409322059503	2.3251398243042174	2.7	-0.24194913675319
Prochlorococcus marinus marinus CCMP1375	Prochlorococcus marinus subsp. marinus str. CCMP1375	GCA_000007925	5.097691616316167	-0.9230809160132464	17.0	0.036799944907561284
Propionibacterium acnes KPA171202	Propionibacterium acnes KPA171202	GCA_000008345	-2.564296670289051	-23.86804620010208	5.1	-0.0958178932331132
Pseudoalteromonas haloplanktis	Pseudoalteromonas haloplanktis TAC125	GCA_000026085	-13.63948403354227	-53.508961480446	0.5	-0.248413758457646
Pseudomonas aeruginosa PA01	Pseudomonas aeruginosa PAO1	GCA_000006765	-19.041064808737907	-63.25494288552042	0.5	-0.4041480349766805
Pseudomonas putida KT2440	Pseudomonas putida KT2440	GCA_000007565	-19.30658284110174	-63.879176298846296	1.1	-0.451634792423977
Pseudomonas syringae tomato DC3000	Pseudomonas syringae pv. tomato str. DC3000	GCA_000007805	-23.468022410927578	-75.11560954803946	1.47	-0.39467135754431465
Psychromonas ingrahamii	Psychromonas ingrahamii 37	GCA_000015285	-8.603041633387047	-23.027776219236202	12.0	-0.4667298008136828
Ralstonia solanacearum GMI1000	Ralstonia solanacearum GMI1000	GCA_000009125	-18.839301159014262	-59.58717184469876	4.0	-0.3422816859744199
Rhodobacter sphaeroides	Rhodobacter sphaeroides 2.4.1	GCA_000012905	-11.83640001313761	-84.08297543420699	3.0	-0.3459365616874093
Rhodococcus sp. Strain RHA1	Rhodococcus jostii RHA1	GCA_000014565	-9.029751881755237	-73.00221986939437	5.3	-0.1886660429259112
Rhodoferax ferrireducens	Rhodoferax ferrireducens T118	GCA_000013605	-13.962133912365054	-45.98503908009613	8.0	-0.3037194608393686
Rhodopseudomonas palustris	Rhodopseudomonas palustris CGA009	GCA_000195775	-21.641507556806058	-88.40429745024808	9.0	-0.1837928652761475
Rhodospirillum rubrum	Rhodospirillum rubrum ATCC 11170	GCA_000013085	-2.16726213232087	-43.88850733909217	3.8	-0.222956185773038
Rickettsia conorii Malish 7	Rickettsia conorii str. Malish 7	GCA_000007025	-4.886109653973566	-9.85447806678799	4.1	-0.021061745828917997
Rickettsia prowazekii	Rickettsia prowazekii str. Madrid E	GCA_000195735	-1.3326203322028447	-8.757121217200066	10.0	0.02120749451667989
Rickettsia typhi wilmington	Rickettsia typhi str. Wilmington	GCA_000008045	-1.6720162283264	-9.052181706706794	10.0	0.022803751405891456
Rubrobacter xylanophilus	Rubrobacter xylanophilus DSM 9941	GCA_000014185	-0.38876094076498435	-3.670512775632869	3.85	-0.057543380902725386
Salinibacter ruber	Salinibacter ruber DSM 13855	GCA_000013045	-0.56975103455231	4.23528261769209	14.0	-0.031151391206212593
Salmonella typhimurium LT2	Salmonella enterica subsp. enterica serovar Typhimurium str. LT2	GCA_000006945	-11.312113563120997	-40.819082578799936	0.4	-0.426753539577043
Shewanella oneidensis MR-1	Shewanella oneidensis MR-1	GCA_000146165	-15.25783761523799	-48.647385188808	0.66	-0.4246051143784212
Silicibacter pomeroyi	Ruegeria pomeroyi DSS-3	GCA_000011965	-20.31754331771953	-87.01750466798596	1.65	-0.3333643781236355
Sinorhizobium meliloti 1021	Sinorhizobium meliloti 1021	GCA_000006965	-5.181680393843745	-33.45731180941546	1.5	-0.4042233591854551
Sodalis glossinidius	'Sodalis glossinidius str. ''morsitans'''	GCA_000010085	-6.333974753458974	-20.19093724025699	26.0	-0.4169037091257593
Sorangium cellulosum	Sorangium cellulosum So ce56	GCA_000067165	-27.29040661259792	-102.88297327247328	16.0	-0.13981088485861295
Sphingopyxis alaskensis	Sphingopyxis alaskensis RB2256	GCA_000013985	-3.534696237277562	-55.01244649534187	2.39	-0.2287151160949577
Staphylococcus aureus strain N315	Staphylococcus aureus subsp. aureus N315	GCA_000009645	-11.077710065415282	-30.093038269164204	0.4	-0.18239632854910406
Staphylococcus epidermidis ATCC 12228	Staphylococcus epidermidis ATCC 12228	GCA_000007645	-7.872712220289862	-16.44404443145369	0.8	-0.2689889424386604
Streptococcus agalactiae 2603VR	Streptococcus agalactiae 2603V/R	GCA_000007265	-6.276727576710657	-10.610733349465308	1.8	-0.3702896607953883
Streptococcus mutans UA159	Streptococcus mutans UA159	GCA_000007465	-6.942871719581492	-10.925205205971915	0.75	-0.2953949028403522
Streptococcus pneumoniae TIGR4	Streptococcus pneumoniae TIGR4	GCA_000006885	-9.709304673151719	-14.284127940671492	0.5	-0.4300836582097268
Streptococcus pyogenes M1	Streptococcus pyogenes M1 GAS	GCA_000006785	-3.6953048452873944	-12.903667947210858	0.4	-0.4000645159324217
Streptococcus thermophilus LMG18311	Streptococcus thermophilus LMG 18311	GCA_000011825	-8.648898352462746	-14.871563568355077	0.43	-0.4310647392594618
Streptomyces coelicolor A3(2)	Streptomyces coelicolor A3(2)	GCA_000203835	6.608328827476708	-41.45238931397063	2.2	-0.22459578318674467
Symbiobacterium thermophilum	Symbiobacterium thermophilum IAM 14863	GCA_000009905	-5.142372666816042	-5.68685011422331	4.2	-0.17935238471365608
Synechococcus elongatus PCC6301	Synechococcus elongatus PCC 6301	GCA_000010065	-12.995307150374815	-31.659384941406984	6.1	-0.2269777571374784
Synechococcus sp WH8102	Synechococcus sp. WH 8102	GCA_000195975	5.096151404589182	0.07831882437221675	6.0	-0.18234001588198348
Synechocystis PCC6803	Synechocystis sp. PCC 6803	GCA_000340785	-1.5589178862807718	31.42407129818821	12.0	-0.16277481591852833
Syntrophobacter fumaroxidans	Syntrophobacter fumaroxidans MPOB	GCA_000014965	-2.5148458493934593	-6.842190656864595	97.86	-0.12185357171405654
Syntrophus aciditrophicus	Syntrophus aciditrophicus SB	GCA_000013405	-1.2909505314791128	3.2796198173065823	24.0	-0.11690355074064372
Thermoanaerobacter tengcongensis	Caldanaerobacter subterraneus subsp. tengcongensis MB4	GCA_000007085	-10.477781109500869	-10.264914731693755	1.1	-0.10124777059340948
Thermosynechococcus elongatus BP-1	Thermosynechococcus elongatus BP-1	GCA_000011345	4.356150445486466	12.35067352158927	5.4	-0.19456020868102028
Thermotoga maritima	Thermotoga maritima MSB8	GCA_000390265	-14.142320126682895	-12.014941495386859	1.2	-0.08660714670422676
Thermus thermophilus HB27	Thermus thermophilus HB27	GCA_000008125	9.367892818439927	39.23213923836672	2.5	-0.13815783545774138
Thiomicrospira crunogena	Thiomicrospira crunogena XCL-2	GCA_000012605	-11.336833093692459	-37.4427506529307	1.0	-0.31715297408674864
Treponema denticola ATCC35405	Treponema denticola ATCC 35405	GCA_000008185	-7.895326097430885	-0.8713050635912923	5.0	-0.18549628386612055
Treponema pallidum	Treponema pallidum subsp. pallidum str. Nichols	GCA_000410535	-3.45680671945037	-5.933305745414292	33.0	0.005118597560015631
Trichodesmium erythraeum	Trichodesmium erythraeum IMS101	GCA_000014265	3.9511061509155505	8.474892756222623	25.0	-0.05728954575488419
Tropheryma whipplei Twist	Tropheryma whipplei str. Twist	GCA_000007485	-7.255668924125334	-14.995236941962851	28.0	-0.007268216536817265
Ureaplasma urealyticum	Ureaplasma urealyticum serovar 10 str. ATCC 33699	GCA_000021265	-6.028820730760424	-13.841289926275445	0.9	0.09350748619479572
Vibrio cholerae	Vibrio cholerae O1 biovar El Tor str. N16961	GCA_000006745	-19.010735932079125	-56.04435086224914	0.2	-0.4510153556233341
Vibrio fischeri ES114	Vibrio fischeri ES114	GCA_000011805	-16.549797375140813	-52.612399832524524	0.3	-0.3933529202571443
Vibrio parahaemolyticus	Vibrio parahaemolyticus RIMD 2210633	GCA_000196095	-19.617602859444926	-64.99227202055408	0.2	-0.4147650088593952
Vibrio vulnificus CMCP6 chr1	Vibrio vulnificus CMCP6	GCA_000039765	-20.50271318456573	-58.206069651064844	0.16	-0.453449058529312
Wigglesworthia glossinidia brevipalpis	Wigglesworthia glossinidia endosymbiont of Glossina brevipalpis	GCA_000008885	1.261531215630731	0.6495168016666001	36.0	-0.018179013782118086
Wolbachia endosymbiont TRS Brugia malayi	Wolbachia endosymbiont strain TRS of Brugia malayi	GCA_000008385	-4.517589812593488	-11.723774144874714	14.0	0.00018935116531426842
Wolinella succinogenes	Wolinella succinogenes DSM 1740	GCA_000196135	-24.43671715419432	-19.664742475143367	1.0	-0.34834342835279264
Xanthomonas axonopodis	Xanthomonas axonopodis Xac29-1	GCA_000348585	-18.2328686503458	-73.35806988484859	7.0	-0.20731196333745905
Xanthomonas campestris	Xanthomonas campestris pv. campestris str. ATCC 33913	GCA_000007145	-20.769974524327836	-75.14150256525426	3.0	-0.21879455540037585
Xanthomonas oryzae oryzae KACC10331	Xanthomonas oryzae pv. oryzae KACC 10331	GCA_000007385	-18.18334166852344	-65.37223150109878	2.0	-0.19273763523705947
Xylella fastidiosa 9a5c	Xylella fastidiosa 9a5c	GCA_000006725	-5.124665780055415	-16.198062713421084	5.13	-0.2359265108666535
Yersinia pestis CO92	Yersinia pestis CO92	GCA_000009065	-13.276687837654425	-27.18123075638853	1.25	-0.4171484900218489
Yersinia pseudotuberculosis	Yersinia pseudotuberculosis	GCA_000750315	-11.992758256723494	-25.387918802877444	0.5	-0.4014987131492689
Zymomonas mobilis	Zymomonas mobilis subsp. mobilis ZM4 = ATCC 31821	GCA_000007105	-9.37284968355438	-20.698158781261977	2.0	-0.24776833497253026
