# Supplementary material for: Depletion of Shine-Dalgarno Sequences Within Bacterial Coding Regions Is Expression Dependent
Source: G3 (Bethesda). 2016 Sep 7;6(11):3467–74. doi: 10.1534/g3.116.032227 (PMC5100845; doi:10.1534/g3.116.032227)
Supplement: Supplemental Material [file supp_g3.116.032227_FileS1.zip]

Archive with 183 entries (162 files):
- SD_Submission 3/
- SD_Submission 3/.DS_Store
- __MACOSX/
- __MACOSX/SD_Submission 3/
- __MACOSX/SD_Submission 3/._.DS_Store
- SD_Submission 3/.ipynb_checkpoints/
- __MACOSX/SD_Submission 3/._.ipynb_checkpoints
- SD_Submission 3/Code/
- SD_Submission 3/Code/.DS_Store
- __MACOSX/SD_Submission 3/Code/
- __MACOSX/SD_Submission 3/Code/._.DS_Store
- SD_Submission 3/Code/.ipynb_checkpoints/
- SD_Submission 3/Code/.ipynb_checkpoints/Generate Figures-checkpoint.ipynb
- __MACOSX/SD_Submission 3/Code/.ipynb_checkpoints/
- __MACOSX/SD_Submission 3/Code/.ipynb_checkpoints/._Generate Figures-checkpoint.ipynb
- __MACOSX/SD_Submission 3/Code/._.ipynb_checkpoints
- SD_Submission 3/Code/__init__.py
- __MACOSX/SD_Submission 3/Code/.___init__.py
- SD_Submission 3/Code/__pycache__/
- SD_Submission 3/Code/__pycache__/ENCCalculator.cpython-34.pyc
- SD_Submission 3/Code/__pycache__/SDanalysis.cpython-34.pyc
- SD_Submission 3/Code/ENCCalculator.py
- __MACOSX/SD_Submission 3/Code/._ENCCalculator.py
- SD_Submission 3/Code/Generate Figures.ipynb
- SD_Submission 3/Code/requirements.txt
- __MACOSX/SD_Submission 3/Code/._requirements.txt
- SD_Submission 3/Code/SDanalysis.py
- __MACOSX/SD_Submission 3/Code/._SDanalysis.py
- __MACOSX/SD_Submission 3/._Code
- SD_Submission 3/Data/
- SD_Submission 3/Data/.DS_Store
- __MACOSX/SD_Submission 3/Data/
- __MACOSX/SD_Submission 3/Data/._.DS_Store
- SD_Submission 3/Data/AAdict.json
- __MACOSX/SD_Submission 3/Data/._AAdict.json
- SD_Submission 3/Data/codonDict.json
- __MACOSX/SD_Submission 3/Data/._codonDict.json
- SD_Submission 3/Data/energyRef-CCTCCT.json
- __MACOSX/SD_Submission 3/Data/._energyRef-CCTCCT.json
- SD_Submission 3/Data/expressionData.csv
- __MACOSX/SD_Submission 3/Data/._expressionData.csv
- SD_Submission 3/Data/GenbankFiles/
- SD_Submission 3/Data/GenbankFiles/.DS_Store
- __MACOSX/SD_Submission 3/Data/GenbankFiles/
- __MACOSX/SD_Submission 3/Data/GenbankFiles/._.DS_Store
- SD_Submission 3/Data/GenbankFiles/organisms.txt
- __MACOSX/SD_Submission 3/Data/GenbankFiles/._organisms.txt
- __MACOSX/SD_Submission 3/Data/._GenbankFiles
- SD_Submission 3/Data/growth_rate_organisms.csv
- __MACOSX/SD_Submission 3/Data/._growth_rate_organisms.csv
- SD_Submission 3/Data/PaxDB/
- SD_Submission 3/Data/PaxDB/.DS_Store
- __MACOSX/SD_Submission 3/Data/PaxDB/
- __MACOSX/SD_Submission 3/Data/PaxDB/._.DS_Store
- SD_Submission 3/Data/PaxDB/.fix_bugs_adam.py.swp
- __MACOSX/SD_Submission 3/Data/PaxDB/._.fix_bugs_adam.py.swp
- SD_Submission 3/Data/PaxDB/expression-names.txt
- __MACOSX/SD_Submission 3/Data/PaxDB/._expression-names.txt
- SD_Submission 3/Data/PaxDB/GCA_000005845.json
- __MACOSX/SD_Submission 3/Data/PaxDB/._GCA_000005845.json
- SD_Submission 3/Data/PaxDB/GCA_000006765.json
- __MACOSX/SD_Submission 3/Data/PaxDB/._GCA_000006765.json
- SD_Submission 3/Data/PaxDB/GCA_000006785.json
- __MACOSX/SD_Submission 3/Data/PaxDB/._GCA_000006785.json
- SD_Submission 3/Data/PaxDB/GCA_000006865.json
- __MACOSX/SD_Submission 3/Data/PaxDB/._GCA_000006865.json
- SD_Submission 3/Data/PaxDB/GCA_000006925.json
- __MACOSX/SD_Submission 3/Data/PaxDB/._GCA_000006925.json
- SD_Submission 3/Data/PaxDB/GCA_000006945.json
- __MACOSX/SD_Submission 3/Data/PaxDB/._GCA_000006945.json
- SD_Submission 3/Data/PaxDB/GCA_000007685.json
- __MACOSX/SD_Submission 3/Data/PaxDB/._GCA_000007685.json
- SD_Submission 3/Data/PaxDB/GCA_000008165.json
- __MACOSX/SD_Submission 3/Data/PaxDB/._GCA_000008165.json
- SD_Submission 3/Data/PaxDB/GCA_000008485.json
- __MACOSX/SD_Submission 3/Data/PaxDB/._GCA_000008485.json
- SD_Submission 3/Data/PaxDB/GCA_000008525.json
- __MACOSX/SD_Submission 3/Data/PaxDB/._GCA_000008525.json
- SD_Submission 3/Data/PaxDB/GCA_000008805.json
- __MACOSX/SD_Submission 3/Data/PaxDB/._GCA_000008805.json
- SD_Submission 3/Data/PaxDB/GCA_000009045.json
- __MACOSX/SD_Submission 3/Data/PaxDB/._GCA_000009045.json
- SD_Submission 3/Data/PaxDB/GCA_000009065.json
- __MACOSX/SD_Submission 3/Data/PaxDB/._GCA_000009065.json
- SD_Submission 3/Data/PaxDB/GCA_000009085.json
- __MACOSX/SD_Submission 3/Data/PaxDB/._GCA_000009085.json
- SD_Submission 3/Data/PaxDB/GCA_000009665.json
- __MACOSX/SD_Submission 3/Data/PaxDB/._GCA_000009665.json
- SD_Submission 3/Data/PaxDB/GCA_000010625.json
- __MACOSX/SD_Submission 3/Data/PaxDB/._GCA_000010625.json
- SD_Submission 3/Data/PaxDB/GCA_000011065.json
- __MACOSX/SD_Submission 3/Data/PaxDB/._GCA_000011065.json
- SD_Submission 3/Data/PaxDB/GCA_000020685.json
- __MACOSX/SD_Submission 3/Data/PaxDB/._GCA_000020685.json
- SD_Submission 3/Data/PaxDB/GCA_000021485.json
- __MACOSX/SD_Submission 3/Data/PaxDB/._GCA_000021485.json
- SD_Submission 3/Data/PaxDB/GCA_000046705.json
- __MACOSX/SD_Submission 3/Data/PaxDB/._GCA_000046705.json
- SD_Submission 3/Data/PaxDB/GCA_000143945.json
- __MACOSX/SD_Submission 3/Data/PaxDB/._GCA_000143945.json
- SD_Submission 3/Data/PaxDB/GCA_000146165.json
- __MACOSX/SD_Submission 3/Data/PaxDB/._GCA_000146165.json
- SD_Submission 3/Data/PaxDB/GCA_000195755.json
- __MACOSX/SD_Submission 3/Data/PaxDB/._GCA_000195755.json
- SD_Submission 3/Data/PaxDB/GCA_000195955.json
- __MACOSX/SD_Submission 3/Data/PaxDB/._GCA_000195955.json
- SD_Submission 3/Data/PaxDB/GCA_000196035.json
- __MACOSX/SD_Submission 3/Data/PaxDB/._GCA_000196035.json
- SD_Submission 3/Data/PaxDB/GCA_000270265.json
- __MACOSX/SD_Submission 3/Data/PaxDB/._GCA_000270265.json
- __MACOSX/SD_Submission 3/Data/._PaxDB
- SD_Submission 3/Data/RibosomalProteins/
- SD_Submission 3/Data/RibosomalProteins/.DS_Store
- __MACOSX/SD_Submission 3/Data/RibosomalProteins/
- __MACOSX/SD_Submission 3/Data/RibosomalProteins/._.DS_Store
- SD_Submission 3/Data/RibosomalProteins/GCA_000005845.txt
- __MACOSX/SD_Submission 3/Data/RibosomalProteins/._GCA_000005845.txt
- SD_Submission 3/Data/RibosomalProteins/organisms.txt
- __MACOSX/SD_Submission 3/Data/RibosomalProteins/._organisms.txt
- __MACOSX/SD_Submission 3/Data/._RibosomalProteins
- __MACOSX/SD_Submission 3/._Data
- SD_Submission 3/readme.txt
- __MACOSX/SD_Submission 3/._readme.txt
- SD_Submission 3/Results/
- SD_Submission 3/Results/.DS_Store
- __MACOSX/SD_Submission 3/Results/
- __MACOSX/SD_Submission 3/Results/._.DS_Store
- SD_Submission 3/Results/enac-expression-corr-aic.json
- __MACOSX/SD_Submission 3/Results/._enac-expression-corr-aic.json
- SD_Submission 3/Results/enac-expression-corr-bic.json
- __MACOSX/SD_Submission 3/Results/._enac-expression-corr-bic.json
- SD_Submission 3/Results/enac-expression-corr.json
- __MACOSX/SD_Submission 3/Results/._enac-expression-corr.json
- SD_Submission 3/Results/Figures/
- SD_Submission 3/Results/Figures/.DS_Store
- __MACOSX/SD_Submission 3/Results/Figures/
- __MACOSX/SD_Submission 3/Results/Figures/._.DS_Store
- SD_Submission 3/Results/Figures/3A-zscore-histogram-AGGAGG.pdf
- SD_Submission 3/Results/Figures/3B-zscore-histogram-Sgene.pdf
- SD_Submission 3/Results/Figures/4B-protein-corr.pdf
- SD_Submission 3/Results/Figures/5-protein-organism-corr-hist.pdf
- SD_Submission 3/Results/Figures/6A-example-ribosome-subset.pdf
- SD_Submission 3/Results/Figures/6B-ribosome-protein-bias.pdf
- SD_Submission 3/Results/Figures/6C-growth-corr.pdf
- SD_Submission 3/Results/Figures/Sup-protein-organism-corr-aic.pdf
- SD_Submission 3/Results/Figures/Sup-protein-organism-corr-bic.pdf
- __MACOSX/SD_Submission 3/Results/._Figures
- SD_Submission 3/Results/genome-SD-indices-randMean-1000.json
- __MACOSX/SD_Submission 3/Results/._genome-SD-indices-randMean-1000.json
- SD_Submission 3/Results/genome-SD-indices-randStd-1000.json
- __MACOSX/SD_Submission 3/Results/._genome-SD-indices-randStd-1000.json
- SD_Submission 3/Results/multiVariate-correlation-ecoli.csv
- __MACOSX/SD_Submission 3/Results/._multiVariate-correlation-ecoli.csv
- SD_Submission 3/Results/multiVariate-correlation-ecoli.json
- __MACOSX/SD_Submission 3/Results/._multiVariate-correlation-ecoli.json
- SD_Submission 3/Results/multivariate-correlation.csv
- __MACOSX/SD_Submission 3/Results/._multivariate-correlation.csv
- SD_Submission 3/Results/organismsSDcounts-1000.json
- __MACOSX/SD_Submission 3/Results/._organismsSDcounts-1000.json
- SD_Submission 3/Results/realGenomeScores.json
- __MACOSX/SD_Submission 3/Results/._realGenomeScores.json
- SD_Submission 3/Results/ribosome-subset-ecoli-not-Rgenes.json
- __MACOSX/SD_Submission 3/Results/._ribosome-subset-ecoli-not-Rgenes.json
- SD_Submission 3/Results/ribosome-subset-ecoli-Rgenes.json
- __MACOSX/SD_Submission 3/Results/._ribosome-subset-ecoli-Rgenes.json
- SD_Submission 3/Results/ribosome-subset.json
- __MACOSX/SD_Submission 3/Results/._ribosome-subset.json
- SD_Submission 3/Results/SD+enac-expression-corr-aic.json
- __MACOSX/SD_Submission 3/Results/._SD+enac-expression-corr-aic.json
- SD_Submission 3/Results/SD+enac-expression-corr-bic.json
- __MACOSX/SD_Submission 3/Results/._SD+enac-expression-corr-bic.json
- SD_Submission 3/Results/SD+enac-expression-corr.json
- __MACOSX/SD_Submission 3/Results/._SD+enac-expression-corr.json
- SD_Submission 3/Results/SD-expression-corr-aic.json
- __MACOSX/SD_Submission 3/Results/._SD-expression-corr-aic.json
- SD_Submission 3/Results/SD-expression-corr-bic.json
- __MACOSX/SD_Submission 3/Results/._SD-expression-corr-bic.json
- SD_Submission 3/Results/SD-expression-corr.json
- __MACOSX/SD_Submission 3/Results/._SD-expression-corr.json
- SD_Submission 3/Results/supplementary_dataset.csv
- __MACOSX/SD_Submission 3/Results/._supplementary_dataset.csv
- __MACOSX/SD_Submission 3/._Results
- __MACOSX/._SD_Submission 3
