# Supplementary material for: Depletion of Shine-Dalgarno Sequences Within Bacterial Coding Regions Is Expression Dependent
Source: G3 (Bethesda). 2016 Sep 7;6(11):3467–74. doi: 10.1534/g3.116.032227 (PMC5100845; doi:10.1534/g3.116.032227)
Supplement: Supplemental Material [file supp_g3.116.032227_FileS1.zip › SD_Submission 3/Code/ENCCalculator.py]

'''
File: ENCCalculator.py
Author: Sophia Liu
Description: The contains a ENC calculator object, which has
             different ways of calcuating effective number of codons
             of a sequence as functions of the class

Examples
--------
I will illustrate the use of this object using the DNA sequence:

>>> DNAsequence = "ATGCTGATTCTTATTTCACCTGCGAAAACGCTTGATTACCAAAGC
                   CCGTTGACCACCACGCGCTATACGCTGCCGGAGCTGTTAGACAAT
                   TCCCAGCAGTTGATCCATGAGGCGCGGAAACTGACGCCTCCGCAG
                   ATTAGCACGCTGATGCGCATCAGCGACAAACTGGCGGGTATCAAC
                   GCCGCTCGCTTTCATGACTGGCAGCCAGATTTCACGCCGGCGAAT
                   GCCCGCCAGGCGATTCTGGCGTTTAAAGGTGATGTCTACACCGGC
                   TTGCAGGCCGAAACCTTCAGCGAAGACGATTTCGATTTTGCCCAA
                   CAGCATTTGCGAATGCTTTCCGGCTTGTATGGCGTACTCCGCCCG
                   CTCGATTTAATGCAGCCTTATCGTCTGGAAATGGGGATCCGTCTT
                   GAGAATGCCCGAGGGAAAGATCTGTATCAATTCTGGGGAGATATC
                   ATCACCAACAAGCTGAACGAGGCGCTCGCAGCACAAGGCGATAAT
                   GTGGTGATTAATCTGGCGTCAGATGAGTATTTTAAATCGGTGAAG
                   CCGAAGAAATTGAATGCCGAGATTATCAAGCCGGTGTTCCTCGAT
                   GAGAAGAACGGCAAATTTAAGATCATCAGCTTCTACGCTAAGAAA
                   GCACGCGGTCTGATGAGTCGTTTCATTATTGAAAATCGGCTGACC
                   AAACCAGAGCAACTGACTGGTTTTAATAGCGAAGGTTACTTCTTT
                   GATGAAGATTCCTCCAGCAATGGCGAACTGGTGTTTAAACGCTAC
                   GAGCAGCGTTAA
                   "

To initialize the ENCCalculator object
>>> the_sequence  = ENC_Calculator(DNAsequence, tag='b0006')

To calculate the values of ENC:

>>> print(the_sequence.get_Nc_Wright())
44.71419785720066

>>> print(the_sequence.get_Nc_Novembre())
46.519578051982656

>>> print(the_sequence.get_Nc_Sun())
49.3936512049
'''
# import python packages
import numpy as np
from Bio.Seq import Seq
import collections
from Bio.Data import CodonTable

def Codons_for_AA(n, Sun=False):
    ''' Determines the codons used to code an amino acid given a codon table

    Parameters
    ----------
    n : int
        the codon table index according to NCBI

    Sun : bool, optional
        Set True when for Sun, 2013 Nc method.  Splits six fold
        redundancy class into a four fold redundancy class and
        a two fold redundancy class

    Returns
    -------
    CodonforAA : dictionary
        Key : str
            Amino acids in Single letter notation (caps)
        Values : str
            Three letter codon (in caps)

    Notes
    -----
    The Amino acids that are split into two/four fold redundancies
    are denoted with an extra "1" at the end.
    eg. Leucine has 'L' and 'L1'
    '''

    GivenCodonTable = CodonTable.unambiguous_dna_by_id[n]
    nucleotides = ['A', 'T', 'C', 'G']
    CodonforAA = {}
    for first in nucleotides:
        for second in nucleotides:
            for third in nucleotides:
                Codon = first + second + third
                if Codon not in CodonTable.unambiguous_dna_by_id[n].stop_codons:
                    if GivenCodonTable.forward_table[Codon] in CodonforAA.keys():
                        if Sun:
                            newcodonlist = [c[0] + c[1] for c in CodonforAA[GivenCodonTable.forward_table[Codon]]]
                            if first+second in newcodonlist:
                                CodonforAA[GivenCodonTable.forward_table[Codon]].append(Codon)
                            else:
                                if GivenCodonTable.forward_table[Codon] + '1' in CodonforAA.keys():
                                    CodonforAA[GivenCodonTable.forward_table[Codon] + '1'].append(Codon)
                                else :
                                    CodonforAA[GivenCodonTable.forward_table[Codon] + '1'] = [Codon]
                        else:
                            CodonforAA[GivenCodonTable.forward_table[Codon]].append(Codon)

                    else:
                        CodonforAA[GivenCodonTable.forward_table[Codon]] = [Codon]
                else:
                    pass
    return(CodonforAA)

def AA_by_type(n, S=False):
    '''Groups the Amino acids into redundancy classes according
    to a given codon table

    Parameters
    ----------
    n : int
        The codon table index according to NCBI

    S : bool, optional
        Set True when for Sun, 2013 Nc method.  Splits six fold
        redundancy class into a four fold redundancy class and
        a two fold redundancy class

    Returns
    -------
    AAbyType : dictionary
        Key : int
            The redundancy class
        Values : str
            Amino acids in Single letter notation (caps)

    Notes
    -----
    The Amino acids that are split into two/four fold redundancies
    are denoted with an extra "1" at the end.
    eg. Leucine has 'L' and 'L1'
    '''

    CodonforAA = Codons_for_AA(n, Sun=S)
    AAbyType = {}
    for aa in CodonforAA:
        if len(CodonforAA[aa]) in AAbyType.keys():
            AAbyType[len(CodonforAA[aa])].append(aa)
        else:
            AAbyType[len(CodonforAA[aa])] = [aa]

    return AAbyType

def GC_Content_for_Codons(n):
    ''' Determines the number of G/C nucletides for all codons in the
    codon table

    Parameters
    ----------
    n : int
        The codon table index according to NCBI

    Returns
    -------
    CodonGCContent : dictionary
        Key : str
            Three letter codon (in caps)
        Values : int
            Number of G/C nucleotides in the codon
    '''

    CodonforAA = Codons_for_AA(n)
    CodonGCContent = collections.defaultdict(int)
    for AA in CodonforAA:
        for codon in CodonforAA[AA]:
            codonusage = collections.Counter(codon)
            CodonGCContent[codon] = codonusage['G'] + codonusage['C']

    return CodonGCContent

class ENC_Calculator(object):
    ''' ENCCalculator object

    Attributes
    ----------
    n : int
       The codon table index according to NCBI
    sequence : str
        The DNA sequence
    seq : Biopython seq object
    AA : str
        Amino acid seq
        Including methionine
    GCcontent : int
        The number of G/C nucleotides in the sequence
    AAcount : dictionary
        The number of times each amino acid is used
    AApercent : dictionary
        The percent usage of each amino acid
    CodonCount : dictionary
        The numnber of times each codon is used
    CodonProbabiltiy : dictionary
        The probability a codon is used when coding for
        an amio acid
    AAcountSun : dictionary
        The number of times each amino acid is used
        with 2/4 fold redundancy split
    AApercentSun : dictionary
        The percent usage of each amino acid
        with 2/4 fold redundancy split
    CodonProbabiltiySun : dictionary
        The probability a codon is used when coding for
        an amio acid, with 2/4 fold redundancy split
    tag : str
        gene locus tag according to NCBI
    Expression : float
        The expression level of the gene
    Nc : float
        Effective number of codons calculated according
        to Wright, 1990
    NcC : float
        Effective number of codons calculated according
        to Novmebre, 2002
    Ncf : float
        Effective number of codons calculated according
        to Sun, 2013

    Examples
    --------
    I will illustrate the use of this object using the DNA sequence:

    >>> DNAsequence = "ATGCTGATTCTTATTTCACCTGCGAAAACGCTTGATTACCAAAGC
                       CCGTTGACCACCACGCGCTATACGCTGCCGGAGCTGTTAGACAAT
                       TCCCAGCAGTTGATCCATGAGGCGCGGAAACTGACGCCTCCGCAG
                       ATTAGCACGCTGATGCGCATCAGCGACAAACTGGCGGGTATCAAC
                       GCCGCTCGCTTTCATGACTGGCAGCCAGATTTCACGCCGGCGAAT
                       GCCCGCCAGGCGATTCTGGCGTTTAAAGGTGATGTCTACACCGGC
                       TTGCAGGCCGAAACCTTCAGCGAAGACGATTTCGATTTTGCCCAA
                       CAGCATTTGCGAATGCTTTCCGGCTTGTATGGCGTACTCCGCCCG
                       CTCGATTTAATGCAGCCTTATCGTCTGGAAATGGGGATCCGTCTT
                       GAGAATGCCCGAGGGAAAGATCTGTATCAATTCTGGGGAGATATC
                       ATCACCAACAAGCTGAACGAGGCGCTCGCAGCACAAGGCGATAAT
                       GTGGTGATTAATCTGGCGTCAGATGAGTATTTTAAATCGGTGAAG
                       CCGAAGAAATTGAATGCCGAGATTATCAAGCCGGTGTTCCTCGAT
                       GAGAAGAACGGCAAATTTAAGATCATCAGCTTCTACGCTAAGAAA
                       GCACGCGGTCTGATGAGTCGTTTCATTATTGAAAATCGGCTGACC
                       AAACCAGAGCAACTGACTGGTTTTAATAGCGAAGGTTACTTCTTT
                       GATGAAGATTCCTCCAGCAATGGCGAACTGGTGTTTAAACGCTAC
                       GAGCAGCGTTAA
                       "

    To initialize the ENCCalculator object
    >>> the_sequence  = ENC_Calculator(DNAsequence, tag='b0006')

    To calculate the values of ENC:

    >>> print(the_sequence.get_Nc_Wright())
    44.71419785720066

    >>> print(the_sequence.get_Nc_Novembre())
    46.519578051982656

    >>> print(the_sequence.get_Nc_Sun())
    49.3936512049
    '''

    def __init__(self, Sequence, n=1, Expression=None, tag=None):
        ''' Initialization of the object

        Parameters
        ----------
        Sequence : str
            The nucleotide sequence of coding DNA sequence
            Must be in all caps
        n : int, optional
            The codon table index according to NCBI
            As defalut n is set to 1, the standard codon table
        Expression : float, optional
            The expression level of the sequence
        tag : str, optional
            gene locus tag according to NCBI
        '''

        if not isinstance(Sequence, str):
            raise TypeError ("Should be a string")
        self.n = n
        self.sequence = Sequence
        self.seq = Seq(Sequence)
        self.AA = str(self.seq.translate(table=n)[1:-1])  # stop codon is emitted
        self.GCcontent = None
        self.AAcount = None
        self.AApercent = None
        self.CodonCount = None
        self.CodonProbabiltiy = None
        self.AAcountSun = None
        self.AApercentSun = None
        self.CodonProbabiltiySun = None
        self.tag = tag
        self.Expression = Expression
        self.Nc = None  #  Wright, 1990
        self.NcC = None  #  Novmebre, 2002
        self.Ncf = None  #  Sun, 2013

    def set_tag(self, tag):
        ''' Sets the gene locus tag of the DNA coding sequence object

        Parameters
        ----------
        tag : str
            gene locus tag according to NCBI
        '''

        self.tag = tag

    def set_expression(self, Expression):
        ''' Sets the expression level of the gene

        Parameters
        ----------
        Expression : float
            The expression level of the gene
        '''

        self.Expression = Expression

    def get_GC_Content(self):
        ''' Determines the G/C content of the gene

        Returns
        -------
        GCcontent : float
            The number of G/C nucleotides in the sequence

        Notes
        -----
        Does not include start and stop codons
        '''

        if self.GCcontent is None:
            NucleotideList = [self.sequence[x] for x in range(3, len(self.sequence)-3)]
            NucleotideListDict = collections.Counter(NucleotideList)
            GCcontent =  (NucleotideListDict['G'] + NucleotideListDict['C'])
            self.GCcontent = GCcontent
        else:
            pass

        return self.GCcontent

    def get_AA_count(self):  # does not include first AA (Met)
        ''' Determines the number of times each amino acid is used in the gene

        Returns
        -------
        AAcount : dictionary
            Key : str
                Amino acids in Single letter notation (caps)
            Values : int
                Number of times the amino acid is used

        Notes
        -----
        Does not include start and stop codons
        '''

        if self.AAcount is None:

            CodonsforAA = Codons_for_AA(self.n)
            AAList = [self.AA[x] for x in range(1, len(self.AA))]
            AAUsageDict = collections.Counter(AAList)
            for AA in CodonsforAA.keys():
                if AA not in AAUsageDict.keys():
                    AAUsageDict[AA] = 0
            self.AAcount = AAUsageDict
        else:
            pass

        return self.AAcount

    def get_AA_count_Sun(self):
        '''Determines the number fo times each amino acid is used in the gene according
        to the four fold, two fold redundancy splin in Sun, 2013

        Returns
        -------
        AAcount : dictionary
            Key : str
                Amino acids in Single letter notation (caps)
            Values : int
                Number of times the amino acid is used

        Notes
        -----
        Does not include start and stop codons

        The Amino acids that are split into two/four fold redundancies
        are denoted with an extra "1" at the end.
        eg. Leucine has 'L' and 'L1'
        '''

        if self.AAcountSun is None:
            CodonsforAA = Codons_for_AA(self.n, Sun = True)
            CodonCount = self.get_codon_count()
            AAcountSun = {}
            for AA in CodonsforAA:
                AAcountSun[AA] = sum([CodonCount[Codon] for Codon in CodonsforAA[AA]])
            self.AAcountSun = AAcountSun
        else:
            pass

        return self.AAcountSun

    def get_AA_percent(self):
        '''Determines the percentage that each amino acid is used

        Returns
        -------
        AApercent : dictionary
            Key : str
                Amino acids in Single letter notation (caps)
            Values : float
                Percent usage of the amino acid in the sequence
        '''

        if self.AApercent is None:
            aacounts = self.get_AA_count()
            percentages = {}
            for aa in aacounts:
                percentages[aa] = aacounts[aa]/float(len(self.AA)-1)
            self.AApercent = percentages
        else:
            pass

        return self.AApercent

    def get_AA_percent_Sun(self):
        '''Determines the percent usage of an amino acid in the sequence
        with the four fold, two fold redundancy splin in Sun, 2013

        Returns
        -------
        AApercentSun : dictionary
            Key : str
                Amino acids in Single letter notation (caps)
            Values : float
                Percent usage of the amino acid in the sequence

        Notes
        -----
        The Amino acids that are split into two/four fold redundancies
        are denoted with an extra "1" at the end.
        eg. Leucine has 'L' and 'L1'

        '''

        if self.AApercentSun is None:
            aacounts = self.get_AA_count_Sun()
            percentages = {}
            for aa in aacounts:
                percentages[aa] = aacounts[aa]/float(len(self.AA)-1)
            self.AApercentSun = percentages
        else:
            pass

        return self.AApercentSun

    def get_codon_count(self):
        ''' Determines the number of times each codon is used

        Returns
        -------
        CodonCount : dictionary
            keys : str
                Three letter codon (in caps)
            values : float
                number of times the codon is used in the sequence
        '''

        if self.CodonCount is None:
            GivenCodonTable = CodonTable.unambiguous_dna_by_id[self.n]
            CodonList = [self.sequence[x:x+3] for x in range(3,len(self.sequence)-3,3)]
            # start and stop codons not included
            CodonUsageDict = collections.Counter(CodonList)
            for codon in GivenCodonTable.forward_table.keys():
                if codon not in CodonUsageDict.keys():
                    CodonUsageDict[codon] = 0
            self.CodonCount = CodonUsageDict

        return self.CodonCount

    def get_codon_usage_probability(self):
        ''' Determines the probability the codon is used when
        coding for its respective Amino acid (P(codon|AA))

        The probability is determined by:
        codon usage / total amino acid usage
        in a given sequence

        Returns
        -------
        CodonProbabiltiy : dictionary
            keys : str
                Three letter codon (in caps)
            values : float
                probability

        Notes:
        -----
        If the amino acid is not used, then equal codon usage is assumed
        '''

        if self.CodonProbabiltiy is None:
            GivenCodonTable = CodonTable.unambiguous_dna_by_id[self.n]
            CodonforAA = Codons_for_AA(self.n)
            CodonUsage = self.get_codon_count()
            AAUsage = self.get_AA_count()
            UsageProbabilityforCodons = {}
            for Codon in GivenCodonTable.forward_table.keys():
                if AAUsage[GivenCodonTable.forward_table[Codon]] != 0:
                    UsageProbabilityforCodons[Codon] = float(CodonUsage[Codon])/AAUsage[GivenCodonTable.forward_table[Codon]]
                else:
                    UsageProbabilityforCodons[Codon] = 1.0 /len(CodonforAA[GivenCodonTable.forward_table[Codon]])
            self.CodonProbabiltiy = UsageProbabilityforCodons
        else:
            pass

        return self.CodonProbabiltiy

    def get_codon_usage_probability_Sun(self):
        ''' Determines the codon usage probability with the four fold,
        two fold redundancy splin in Sun, 2013

        Returns
        -------
        CodonProbabiltiy : dictionary
            keys : str
                Three letter codon (in caps)
            values : float
                probability
        '''

        if self.CodonProbabiltiySun is None:
            GivenCodonTable = CodonTable.unambiguous_dna_by_id[self.n]
            CodonforAA = Codons_for_AA(self.n,)
            CodonUsage = self.get_codon_count()
            AAUsage = self.get_AA_count_Sun()
            UsageProbabilityforCodons = {}
            for Codon in GivenCodonTable.forward_table.keys():
                if AAUsage[GivenCodonTable.forward_table[Codon]] != 0:
                    UsageProbabilityforCodons[Codon] = float(CodonUsage[Codon])/AAUsage[GivenCodonTable.forward_table[Codon]]
                else:
                    UsageProbabilityforCodons[Codon] = 1.0 /len(CodonforAA[GivenCodonTable.forward_table[Codon]])
                    # equal usage is assumed when the amino acid is not used
            self.CodonProbabiltiySun = UsageProbabilityforCodons
        else:
            pass

        return self.CodonProbabiltiySun

    def get_expected_codon_frequency(self, f = 1):
        '''Determines the Expected Codon usage frequecny of a codon given its sequence

        Parameters
        ----------
        f : int, optional
            f can equal 1, 2, or 3 depending whether mono, di, or tri nucleotide
            frequencey is being evaluated.
            If no other value of f is specified, than mono nucleotide frequencies
            will be evaluated

        Returns
        -------
        Frequency : dictionary
            keys : codon
                Three letter codon (in caps)
            value : float
                P(codon|AA)

        Notes:
        -----
        Start and Stop codons are not included in the evaluation
        '''

        NucleotideList = [self.sequence[x:x+f] for x in range(3,len(self.sequence)-3-(f-1))]
        ATCG = collections.Counter(NucleotideList)
        nucleotides = ['A', 'T', 'C', 'G']
        BasalFrequency = {}
        CodonforAA = Codons_for_AA(self.n)
        Frequency = {}

        if f == 1:
            for nucleotide1 in nucleotides:
                if nucleotide1 not in ATCG.keys():
                    ATCG[nucleotide1] = 0
                else:
                    pass

        elif f == 2:
            for nucleotide1 in nucleotides:
                for nucleotide2 in nucleotides:
                    dinucleotide = nucleotide1 + nucleotide2
                    if dinucleotide not in ATCG.keys():
                        ATCG[dinucleotide] = 0
                    else:
                        pass

        elif f == 3:
            for nucleotide1 in nucleotides:
                for nucleotide2 in nucleotides:
                    for nucleotide3 in nucleotides:
                        trinucleotide = nucleotide1 + nucleotide2 + nucleotide3
                        if trinucleotide not in ATCG.keys():
                            ATCG[trinucleotide] = 0
                        else:
                            pass

        for element in ATCG:
            ATCG[element] = ATCG[element] / float(len(self.sequence)-6 - (f-1))
        for codon in CodonTable.unambiguous_dna_by_id[self.n].forward_table.keys(): #does not include stop codons
            ElementList = [codon[x:x+f] for x in range(0, 3-(f-1))]
            prob = 1
            for element in ElementList:
                prob = prob*ATCG[element]
            BasalFrequency[codon] = prob

        for AA in CodonforAA:
            denom = sum([BasalFrequency[codon] for codon in CodonforAA[AA]])
            if denom != 0:
                for codon in CodonforAA[AA]:
                    Frequency[codon] = BasalFrequency[codon]/float(denom)
            else:
                for codon in CodonforAA[AA]:
                    Frequency[codon] = 1.0/ len(CodonforAA[AA])


        return Frequency


    def get_Nc_Wright(self):
        '''Determines the Nc of a DNA sequence according the original paper Wright, 1990

        Returns
        -------
        Nc : float
            The effective number of codons

        Notes:
        -----
        If an amino acid is used less than once, then it is not included
        in the averaging within the redundancy class

        If an entire degeneracy class of amino acids is not used,
        equal codon usage within all elements of the degeneracy class
        is assumed

        If the three fold degeneracy class amino acid is not used,
        then F3 is taken as the average of the F2s and F3s

        If the evaluated Nc exceeds 61, then Nc is taken to be 61
        '''

        if self.Nc is None:
            CodonProb = self.get_codon_usage_probability()
            CodonforAA = Codons_for_AA(self.n)
            AAUsage = self.get_AA_count()

            F2 = []
            F3 = []
            F4 = []
            F6 = []

            twocodon = 0
            threecodon = 0
            fourcodon = 0
            sixcodon = 0

            for AA in CodonforAA:
                probsqred = [CodonProb[Codon]**2 for Codon in CodonforAA[AA]]
                if  AAUsage[AA] >= 2:
                    if len(CodonforAA[AA]) == 2:
                        F2.append((AAUsage[AA]*sum(probsqred)-1)/float(AAUsage[AA]-1))
                    elif len(CodonforAA[AA]) == 3:
                        F3.append((AAUsage[AA]*sum(probsqred)-1)/float(AAUsage[AA]-1))
                    elif len(CodonforAA[AA]) == 4:
                        F4.append((AAUsage[AA]*sum(probsqred)-1)/float(AAUsage[AA]-1))
                    elif len(CodonforAA[AA]) == 6:
                        F6.append((AAUsage[AA]*sum(probsqred)-1)/float(AAUsage[AA]-1))
                else:
                    pass

            if F2 != [] and np.mean(np.array(F2)) > 0:
                twocodon = np.mean(np.array(F2))
            else:
                twocodon = 1/2.0

            if F4 != [] and np.mean(np.array(F4)) > 0:
                fourcodon = np.mean(np.array(F4))
            else:
                fourcodon = 1/4.0

            if F6 != [] and np.mean(np.array(F6)) > 0:
                sixcodon = np.mean(np.array(F6))
            else:
                sixcodon = 1/6.0

            # if F3 is equal to zero, then F3 is the average of F2 and F3
            if F3 != [] and np.mean(np.array(F3)) > 0:
                threecodon = (np.mean(np.array(F3)))
            else:
                threecodon = 0.5*(twocodon+fourcodon)

            Nc = float(2 + 9.0/twocodon + 1.0/threecodon + 5.0/fourcodon + 3.0/sixcodon)

            if Nc > 61:
                self.Nc = 61.0
            else:
                self.Nc = Nc
        else:
            pass

        return self.Nc

    def get_Nc_Novembre(self, freq=1,):
        ''' Determines the corrected Nc of a DNA sequence, from the Novembre, 2002

        Parameters
        ----------
        freq : int, optional
            f can equal 1, 2, or 3 depending whether mono, di, or tri nucleotide
            frequencey is being evaluated.
            If no other value of f is specified, than mono nucleotide frequencies
            will be evaluated

        Returns
        -------
        NcC : float
            The effective number of codons

        Notes:
        -----
        For an amino acid to be included in the evaluation, the number of times the
        amino acid is used in the gene must exceed 5

        If an entire degeneracy class of amino acids is not used,
        equal codon usage within all elements of the degeneracy class
        is assumed

        If the three fold degeneracy class amino acid is not used,
        then F3 is taken as the average of the F2s and F3s

        If the evaluated Nc exceeds 61, then Nc is taken to be 61
        '''

        CodonProb = self.get_codon_usage_probability() # P(codon|AA)
        CodonforAA = Codons_for_AA(self.n)
        AAUsage = self.get_AA_count()
        ei = self.get_expected_codon_frequency(f=freq)

        F2 = []
        F3 = []
        F4 = []
        F6 = []

        twocodon = 0
        threecodon = 0
        fourcodon = 0
        sixcodon = 0

        for AA in CodonforAA:
            chisq = sum([(AAUsage[AA]*(CodonProb[Codon] - ei[Codon])**2.0)/ei[Codon] for Codon in CodonforAA[AA] \
                        if ei[Codon] != 0])
            if AAUsage[AA] >= 5:
                if len(CodonforAA[AA]) == 2:
                    F2.append((chisq + AAUsage[AA] - 2)/2.0/(AAUsage[AA]-1))
                elif len(CodonforAA[AA]) == 3:
                    F3.append((chisq + AAUsage[AA] - 3)/3.0/(AAUsage[AA]-1))
                elif len(CodonforAA[AA]) == 4:
                    F4.append((chisq + AAUsage[AA] - 4)/4.0/(AAUsage[AA]-1))
                elif len(CodonforAA[AA]) == 6:
                    F6.append((chisq + AAUsage[AA] - 6)/6.0/(AAUsage[AA]-1))
            else:
                pass
        
        if F2 != [] and np.mean(np.array(F2)) > 0:
            twocodon = np.mean(np.array(F2))
        else:
            twocodon = 1.0/2

        if F4 != [] and np.mean(np.array(F4)) > 0:
            fourcodon = np.mean(np.array(F4))
        else:
            fourcodon = 1.0/4

        if F6 != [] and np.mean(np.array(F6)) > 0:
            sixcodon = np.mean(np.array(F6))
        else:
            sixcodon = 1.0/6

        # if F3 is equal to zero, then F3 is the average of F2 and F3
        if F3 != [] and np.mean(np.array(F3)) > 0:
            threecodon = np.mean(np.array(F3))
        else:
            threecodon = 0.5*(twocodon+fourcodon)
        NcC = float(2 + 9.0/twocodon + 1.0/threecodon + 5.0/fourcodon + 3.0/sixcodon)

        if NcC > 61:
            self.NcC = 61
        else:
            self.NcC = NcC

        return self.NcC

    def get_Nc_Sun(self, Pseudo = True):
        ''' Determines Nc of the DNA sequence according to Sun, 2013

        Parameters
        ----------
        Pseudo : bool, optional
            When Pseudo is true, Pseudo-counts are incoorperated into the
            evaluation of codon usage probability

        Returns
        -------
        Ncf : float
            The effective number of codons
        '''

        if self.Ncf is None:

            CodonProb = self.get_codon_usage_probability_Sun()
            CodonforAA = Codons_for_AA(self.n, Sun = True)
            AAbyType = AA_by_type(self.n, S = True)
            AAUsage = self.get_AA_count_Sun()
            CodonCount = self.get_codon_count()

            F2 = []
            F3 = []
            F4 = []

            nj2 = []
            nj3 = []
            nj4 = []

            twocodon = 0
            threecodon = 0
            fourcodon = 0

            if Pseudo:
                for AA in CodonforAA:
                    redunclass = len(CodonforAA[AA])
                    probsqred = [ ((CodonCount[Codon]+1) / (AAUsage[AA]+redunclass))**2 for Codon in CodonforAA[AA]]
                    if redunclass == 2:
                        F2.append(sum(probsqred))
                        nj2.append(AAUsage[AA])
                    elif redunclass == 3:
                        F3.append(sum(probsqred))
                        nj3.append(AAUsage[AA])
                    elif redunclass == 4:
                        F4.append(sum(probsqred))
                        nj4.append(AAUsage[AA])
            else:
                for AA in CodonforAA:
                    probsqred = [CodonProb[Codon]**2 for Codon in CodonforAA[AA]]
                    if len(CodonforAA[AA]) == 2:
                        F2.append(sum(probsqred))
                        nj2.append(AAUsage[AA])
                    elif len(CodonforAA[AA]) == 3:
                        F3.append(sum(probsqred))
                        nj3.append(AAUsage[AA])
                    elif len(CodonforAA[AA]) == 4:
                        F4.append(sum(probsqred))
                        nj4.append(AAUsage[AA])

            if sum(np.array(F2)*np.array(nj2)) != 0:
                twocodon = len(AAbyType[2])*sum(nj2)/sum(np.array(F2)*np.array(nj2))
            else:
                twocodon = 0

            if sum(np.array(F3)*np.array(nj3)) != 0:
                threecodon = len(AAbyType[3])*sum(nj3)/sum(np.array(F3)*np.array(nj3))
            else:
                threecodon = 0

            if sum(np.array(F4)*np.array(nj4)) != 0:
                fourcodon = len(AAbyType[4])*sum(nj4)/sum(np.array(F4)*np.array(nj4))
            else:
                fourcodon = 0

            Ncf = 2 + twocodon + threecodon + fourcodon
            self.Ncf = Ncf

        else:
            pass

        return self.Ncf

def main():
    pass
if __name__ == "__main__":
    main()
