# Supplementary material for: Depletion of Shine-Dalgarno Sequences Within Bacterial Coding Regions Is Expression Dependent
Source: G3 (Bethesda). 2016 Sep 7;6(11):3467–74. doi: 10.1534/g3.116.032227 (PMC5100845; doi:10.1534/g3.116.032227)
Supplement: Supplemental Material [file supp_g3.116.032227_FileS1.zip › SD_Submission 3/Code/Generate Figures.ipynb]

# %% [markdown]
#Generate Figures 

This file contains scripts that generate figures based on analysis results. 
To obtain analysis results, follow directions in the readme file to run SDanalysis.py

Run the cells in the given order to produce the figures. The script also save figures to folder ~/Results/Figures/

# %% [code]
#imports
import json
import math
import matplotlib.pyplot as plt
%matplotlib inline
import matplotlib.patches as mpatches
import numpy as np
import pandas as pd
from scipy import stats
import SDanalysis as sda

# %% [code]
# matplotlib formatting arguments
plt.rcParams['axes.grid']=False
plt.rcParams['xtick.labelsize']=24
plt.rcParams['ytick.labelsize']=24
plt.rcParams['xtick.major.pad']=8
plt.rcParams['ytick.major.pad']=8
plt.rcParams['axes.labelsize']=30
plt.rcParams['axes.titlesize']=30
plt.rcParams['xtick.color']='black'
plt.rcParams['ytick.color']='black'
plt.rcParams['font.family']='serif'
plt.rcParams['font.serif']='Computer Modern Roman'
plt.rcParams['axes.facecolor']='white'
plt.rcParams['axes.edgecolor']='black'

# %% [code]
# Figure 3A. Histogram of zscores of real vs random
with open('../Results/organismsSDcounts-1000.json', 'r') as inFile:
    SDcounts = json.load(inFile)
zscores = []
for key, value in SDcounts.items():
    try:
        zscores.append((value[0]-value[1])/value[2])
    except ZeroDivisionError:
        print('Organism %s has standard deviation of 0 and is omitted from the following analysis. Use a larger randomization set to avoid this problem' % key)

print('%d organisms have fewer AGGAGG than expected, %d of which are significant.' % (len([i for i in zscores if i<=0]), len([i for i in zscores if i<-3.719015])))

fig = plt.figure()
ax = fig.add_subplot(111)
ax.hist(zscores, bins=np.arange(-60, 40, 10), color='r')
ax.axvline(0, color='k', linewidth=1.5)
ax.axvspan(-80, 0, alpha=0.2, color='k')
ax.set_xlim([-80, 30])
ax.set_ylim([0, 100])
ax.set_ylabel('Frequency')
ax.set_xlabel('z-score')
plt.tight_layout()
plt.savefig('../Results/Figures/3A-zscore-histogram-AGGAGG.pdf')
plt.show()
plt.close()

# %% [code]
# Figure 3B. Distribution of z-scores of S_genome in real genome compared to randomized genomes

with open('../Results/realGenomeScores.json', 'r') as inFile:
    realScores = json.load(inFile)
with open('../Results/genome-SD-indices-randMean-1000.json', 'r') as inFile:
    meanRandIndices = json.load(inFile)
with open('../Results/genome-SD-indices-randStd-1000.json', 'r') as inFile:
    stdRandIndices = json.load(inFile)
    
zscores = {}
for key in realScores.keys():
    try:
        zscores[key] = (realScores[key] - meanRandIndices[key])/stdRandIndices[key]
    except ZeroDivisionError:
        print('Organism %s has standard deviation of 0 and is omitted from the following analysis. Use a larger randomization set to avoid this problem' % key)

print('%d organisms have depleted SD occurrance compared to expectation, %d of which are significant.' % (len([i for i in zscores.values() if i<=0]), len([i for i in zscores.values() if i<-3.719015 ])))

fig = plt.figure()
ax = fig.add_subplot(111)
ax.hist(list(zscores.values()), bins=np.arange(-120, 100, 20), color='r')
ax.axvline(0, color='k', linewidth=1.5)
ax.axvspan(-150, 0, alpha=0.2, color='k')
ax.tick_params(axis='both', which='major', labelsize=20)
ax.set_ylabel('Frequency')
ax.set_xlabel('z-score')
ax.set_ylim([0, 80])
plt.tight_layout()
plt.savefig('../Results/Figures/3B-zscore-histogram-Sgene.pdf')
plt.show()
plt.close()

# %% [code]
# Figure 4B. Multi-variate linear regression 
# S_gene score enhances codon bias correlation with protein expression data sets in e.coli
SDcorrs = []
EnacCorrs = []
SDandEnacCorrs = []
n = []
keys = [
    'N-APEX',
    'S-meanProtein',
    'S-mean_mRNA',
    'PNAS-digitalCountsAvg',
    'teff'
    ]
with open('../Results/multiVariate-correlation-ecoli.json', 'r') as inFile:
    correlations = json.load(inFile)
print (correlations)
for key in keys:
    n.append(correlations[key][0])
    SDcorr, EnacCorr, bothCorr = correlations[key][1:]
    SDcorrs.append(SDcorr)
    EnacCorrs.append(EnacCorr)
    SDandEnacCorrs.append(bothCorr)

index = np.arange(len(SDcorrs))
fig = plt.figure(figsize=(8, 7))
ax = fig.add_subplot(111)
ax.bar(index, SDcorrs, width=.25, color='#cccccc', label='SD score only')
ax.bar(index+.25, EnacCorrs, width=.25, color='#666666', label='Codon bias only')
ax.bar(index+.5, SDandEnacCorrs, width=.25, color='k', label='SD score and codon bias')
ax.set_xticks(index+.375)
ax.spines['bottom'].set_position('zero')
ax.set_xticklabels(['Protein-1\n(n=%d)' % n[0], #nature dataset
                    'Protein-2\n(n=%d)' % n[1], #science dataset
                    'mRNA-1\n(n=%d)' % n[2], #science dataset
                    'mRNA-2\n(n=%d)' % n[3], #pnas dataset
                    'Trans. eff.\n(n=%d)' % n[4],
                   ], rotation=50)
ax.set_xlim([-.5, len(SDcorrs)])
ax.set_ylim([0, .35])
ax.set_ylabel('Adj R2')
ax.legend(prop={'size':18}, frameon=False)
plt.tight_layout()
plt.savefig('../Results/Figures/4B-protein-corr.pdf')
plt.show()
plt.close()

# %% [code]
# Figure 5. Multivariate correlation in multiple organisms

with open('../Results/enac-expression-corr.json', 'r') as inFile:
    ENAConly = json.load(inFile)
with open('../Results/SD+enac-expression-corr.json', 'r') as inFile:
    both = json.load(inFile)

organisms = both.keys()

array = [both[name]-ENAConly[name] for name in organisms]
fig = plt.figure()
ax = fig.add_subplot(111)
ax.hist(array, bins = np.arange(-0.01, 0.09, 0.01))
ax.axvline(0, color='k', linewidth=1.5)
ax.axvspan(-.02, 0, alpha=0.2, color='k')
ax.set_xticks(np.arange(-0.02, .1, .02))
ax.set_yticks(np.arange(0, 12, 2))
ax.tick_params(axis='both', which='major', labelsize=18)
ax.set_xlabel('differences between R^2 adj', fontsize=24)
ax.set_ylabel('Frequency', fontsize=24)
plt.tight_layout()
plt.savefig('../Results/Figures/5-protein-organism-corr-hist.pdf')
plt.show()
plt.close()

# %% [code]
# Figure 6A. Distribution of ribosomal scores and other genes in ecoli

with open('../Results/ribosome-subset-ecoli-Rgenes.json', 'r') as inFile:
    ribosomalGeneScores = json.load(inFile)
with open('../Results/ribosome-subset-ecoli-not-Rgenes.json', 'r') as inFile:
    otherGeneScores = json.load(inFile)

data1 = list(ribosomalGeneScores.values())
data2 = list(otherGeneScores.values())
# np.mean(data1) = 1.77251693955
# np.mean(data2) = 2.49238003992

density1 = stats.gaussian_kde(data1)
density2 = stats.gaussian_kde(data2)

xs1 = np.linspace(0, 6, 300)
xs2 = np.linspace(0, 6, 300)
density1.covariance_factor = lambda : .25
density1._compute_covariance()
density2.covariance_factor = lambda : .1
density2._compute_covariance()
fig = plt.figure(figsize=(8, 7))
ax = fig.add_subplot(111)
ax.plot(xs1, density1(xs1), color='r', label = "Ribosome Protein CDS")
ax.plot(xs2, density2(xs2), color='b', label = "Other CDS")
ax.set_xlabel('aSD binding score, S')
ax.set_ylabel('Probability density')
plt.legend(prop={'size':18}, frameon=False)
plt.tight_layout()
plt.savefig('../Results/Figures/6A-example-ribosome-subset.pdf')
plt.show()
plt.close()


# %% [code]
# Figure 6B. Distribution of differences of scores in ribosomal protein CDS and other genes

with open('../Results/ribosome-subset.json', 'r') as inFile:
    indices = json.load(inFile)
otherScores, ribosomeScores = zip(*[indices[organism] for organism in indices.keys()])
fig = plt.figure(figsize=(8, 7))
ax = fig.add_subplot(111)
SDbias = [(i-j)/j for i, j in zip(ribosomeScores, otherScores)]
array = []
index = np.arange(0, 2.0, 0.05)
for i in index:
    array.append(len([j for j in SDbias if j<i+.05]))

width = .05
ax.axvline(0, color='k', linewidth=1.5)
ax.axvspan(-.6, 0, alpha=0.2, color='k')
ax.hist(SDbias+[.5], 40, histtype='step', linewidth=2, cumulative=True)
ax.set_xlabel('SD Bias')
ax.set_ylabel('Cum Frequency')
ax.set_xlim([-.6, .4])
ax.xaxis.grid(False)
ax.yaxis.grid(False)
plt.tight_layout()
plt.savefig('../Results/Figures/6B-ribosome-protein-bias.pdf')
plt.show()
plt.close()

# %% [code]
# Figure 6C. SD bias correlated with growth rate

with open('../Results/ribosome-subset.json', 'r') as inFile:
    indices = json.load(inFile)
SDbias = []
minDoubleTimes = []
growthRate = sda.get_organism(returnTime=True)
for organism, rate in growthRate.items():
    try:
        otherScore, ribosomeScore = indices[organism]
        SDbias.append((ribosomeScore-otherScore)/otherScore)
        minDoubleTimes.append(rate)
    except KeyError:
        pass

fig = plt.figure()
ax = fig.add_subplot(111)
ax.plot(SDbias, minDoubleTimes, 'k.', markersize=12, alpha=.6)
print ('Spearman rank test results: ', stats.spearmanr(SDbias, minDoubleTimes))
ax.set_yscale('log')
ax.tick_params(axis='both', which='major', labelsize=18)
ax.set_xlabel('SD Bias')
ax.set_ylabel('Min Doubling\nTime (hr)')
plt.tight_layout()
plt.savefig('../Results/Figures/6C-growth-corr.pdf')
plt.show()
plt.close()

# %% [code]
# Supplementary Figure 1A. Multivariate correlation in multiple organisms - AIC

with open('../Results/enac-expression-corr-aic.json', 'r') as inFile:
    ENAConly = json.load(inFile)
with open('../Results/SD+enac-expression-corr-aic.json', 'r') as inFile:
    both = json.load(inFile)

organisms = both.keys()

fig = plt.figure()
ax = fig.add_subplot(111)
ax.plot([ENAConly[name] for name in organisms], [both[name] for name in organisms], 'k.', markersize = 12, alpha=.8)
ax.plot([0, 20000], [0, 20000], '--', color='grey')
ax.set_xlabel('Correlation with codon bias', fontsize=20)
ax.set_ylabel('Correlation with codon\n bias and SD score', fontsize=20)
ax.tick_params(axis='both', which='major', labelsize=18)
plt.tight_layout()
plt.savefig('../Results/Figures/Sup-protein-organism-corr-aic.pdf')
plt.show()
plt.close()

# %% [code]
# Supplementary Figure 1B. Multivariate correlation in multiple organisms - BIC

with open('../Results/enac-expression-corr-bic.json', 'r') as inFile:
    ENAConly = json.load(inFile)
with open('../Results/SD+enac-expression-corr-bic.json', 'r') as inFile:
    both = json.load(inFile)

organisms = both.keys()

fig = plt.figure()
ax = fig.add_subplot(111)
ax.plot([ENAConly[name] for name in organisms], [both[name] for name in organisms], 'k.', markersize = 12, alpha=.8)
ax.plot([0, 20000], [0, 20000], '--', color='grey')
ax.tick_params(axis='both', which='major', labelsize=18)
ax.set_xlabel('Correlation with codon bias', fontsize=20)
ax.set_ylabel('Correlation with codon\n bias and SD score', fontsize=20)
plt.tight_layout()
plt.savefig('../Results/Figures/Sup-protein-organism-corr-bic.pdf')
plt.show()
plt.close()

# %% [code]
