# Supplementary material for: Depletion of Shine-Dalgarno Sequences Within Bacterial Coding Regions Is Expression Dependent
Source: G3 (Bethesda). 2016 Sep 7;6(11):3467–74. doi: 10.1534/g3.116.032227 (PMC5100845; doi:10.1534/g3.116.032227)
Supplement: Supplemental Material [file supp_g3.116.032227_FileS1.zip › SD_Submission 3/Code/requirements.txt]

biopython==1.65
configobj==5.0.6
decorator==4.0.4
future==0.15.2
ipython==4.0.0
ipython-genutils==0.1.0
matplotlib==1.4.3
mpltools==0.2.0
nose==1.3.7
numpy==1.10.1
pandas==0.17.0
path.py==8.1.2
patsy==0.4.0
pexpect==4.0.1
pickleshare==0.5
ptyprocess==0.5
pyparsing==2.0.3
python-dateutil==2.4.2
pytz==2015.6
scipy==0.16.0
simplegeneric==0.8.1
six==1.10.0
statsmodels==0.6.1
traitlets==4.0.0
