# Supplementary material for: Depletion of Shine-Dalgarno Sequences Within Bacterial Coding Regions Is Expression Dependent
Source: G3 (Bethesda). 2016 Sep 7;6(11):3467–74. doi: 10.1534/g3.116.032227 (PMC5100845; doi:10.1534/g3.116.032227)
Supplement: Supplemental Material [file supp_g3.116.032227_FileS1.zip › SD_Submission 3/Code/SDanalysis.py]

'''
File: SDanalysis.py
Author: Chuyue Yang
Description: This file contains the main analysis for a genome analysis project
'''

# imports
from Bio import SeqIO
import csv
import ENCCalculator as enc
import json
import math
import numpy as np
import pandas as pd
import random
import re
from scipy import stats
import statsmodels.formula.api as smf

# data file paths, set these parameters to the corresponding directory in your system

# path to directory containing all genbank (.gbk) files
genbankDir = '../Data/GenbankFiles/'

# path to directory containing files with lists of locus tags for ribosomal protein genes
riboProDir = '../Data/RibosomalProteins/'

####################################################################################
# Reading GenBank Files

def get_coding_sequences(genbankFileLocation, returnLociNames=False):
    ''' Extract the protein coding sequences from the given genbank file

    Parameters
    ----------
    genbankFileLocation : str
        The location of the genbank file to be read

    returnLociNames : bool, optional
        Set True to return locus tags of genes along with the sequences

    Returns
    -------
    sequenceList : list
        A list of protein coding sequences in the given genome
    lociNames : list, optional
        A list of locus tags for the corresponding sequences returned

    '''

    sequenceList = []
    lociNames = []
    records = list(SeqIO.parse(genbankFileLocation, 'genbank'))
    for record in records:
        if record.description.lower().find('plasmid') == -1:
            for feature in record.features:
                if feature.type == 'CDS' and 'product' in feature.qualifiers:
                    try:
                        locus = feature.qualifiers['locus_tag'][0]
                        seq = str(feature.extract(record.seq))
                        # make sure the sequence length is a multiple of 3
                        if len(seq) % 3 != 0:
                            print('%s is not a multiple of 3 in length' % locus)
                        # make sure there is no bases or markups other than ATGC
                        elif seq.count('A') + seq.count('T') + seq.count('G') + seq.count('C') != len(seq):
                            print ('%s contains a letter other than ATGC' % locus)
                        else:
                            sequenceList.append(seq)
                            lociNames.append(locus)
                    except KeyError:
                        pass
    print ("##################################################################################")
    print ("total number of sequences extracted from chromosome is:", len(sequenceList))
    if returnLociNames:
        return sequenceList, lociNames
    return sequenceList

####################################################################################
# Generating Null Model

def randomize_genome(genomeListOfStrings, mycoplasma=False):
    ''' Randomizes an entire genome

    Parameters
    ----------
    genomeListOfStrings : list of str
        The genome to be randomized
    mycoplasma : bool, optional
        Set True to use mycoplasma codon chart during randomization

    Returns
    -------
    randomizedGenome : list of str
        Randomized genome preserving amino acid sequence and codon usage

    Notes
    -----
    The start codons ATG, GTG, TTG remain unchanged by this algorithm.

    '''
    with open('../Data/AAdict.json', 'r') as inFile:
        AAdict = json.load(inFile)
    with open('../Data/codonDict.json', 'r') as inFile:
        codonAAdict = json.load(inFile)
    if mycoplasma:
        codonAAdict['TGA'] = 'tryptophan'
    split3 = re.compile(r".{1,3}", re.DOTALL).findall # function that split a gene into list of codons
    randomizedGenome = []
    for gene in genomeListOfStrings:
        sequenceAsList = split3(gene)

        # dictionary to track all synonymous codons for each amino acid
        for AA in AAdict:
            AAdict[AA] = []
        AAlist = [] # tracks amino acid sequence
        AAdict['startMethionine'] = []
        AAdict['startMethionine'].append(sequenceAsList.pop(0))
        AAlist.append('startMethionine')
        for codon in sequenceAsList:
            AA = codonAAdict[codon]
            AAlist.append(AA)
            AAdict[AA].append(codon)

        # randomize synonymous codons
        for AA in AAdict:
            random.shuffle(AAdict[AA])

        # assemble the randomized gene
        randomizedGene = ''
        for AA in AAlist:
            codon = AAdict[AA].pop(0)
            randomizedGene += codon
        randomizedGenome.append(randomizedGene)
    return randomizedGenome

####################################################################################
# Calculate S_gene and S_genome

def score_SD(lociNames, listOfGenes):
    ''' Calculate the aSD binding score S_gene for the given genes

    Parameters
    ----------
    lociNames : list
        Corresponding locus tags (string) for the given genes
    listOfGene : list
        Genes (string) to be scored

    Returns
    -------
    geneScores : dict
        Key : str
            Locus tags for the given genes
        Values : float
            S_gene for the corresponding gene
    '''
    geneScores = {}
    with open('../Data/energyRef-CCTCCT.json', 'r') as inFile:
        refEnergy = json.load(inFile)
    SDlength = 6
    for loc, gene in zip(lociNames, listOfGenes):
        energies = [refEnergy[gene[i:i+SDlength]] for i in range(len(gene)-SDlength)]
        geneScores[loc] = math.log(sum([math.e**(-energy) for energy in energies])/len(energies))
    return geneScores

def SD_genome_score(genome):
    ''' Calculate the aSD binding score S_genome for the given genome

    Parameters
    ----------
    genome : list
        A list of genes (string) in a genome

    Returns
    -------
    score : float
        S_genome for the given genome
    '''
    score = np.mean(list(score_SD(list(range(len(genome))), genome).values()))
    return score

####################################################################################
### Main Analysis

def get_organism(returnTime=False):
    ''' Returns a list of GCA numbers of organisms to analyze

    Parameters
    ----------
    returnTime : bool, optional
        Set True to return growth rate data set

    Returns
    -------
    fileNames : list
        GCA numbers for organisms
    growthRate : dict
        Key : str
            GCA number
        Values : float
            The minimal doubling time (hr) for each organism

    '''
    fileNames = []
    growthRate = {}
    with open('../Data/growth_rate_organisms.csv', 'rt') as csvfile:
        tempReader = csv.reader(csvfile, delimiter=',')
        headers = tempReader.__next__()
        for row in tempReader:
            fileName = row[2]
            doubleTime = row[4]
            fileNames.append(fileName)
            growthRate[fileName] = float(doubleTime)
    if returnTime:
        return growthRate
    else:
        return fileNames

def organisms_genome_SD_counts(genbankDir, randomizationTime):
    ''' Count occurrence of AGGAGG in the real and randomized genomes of the organisms of interest

    Parameters
    ----------
    genbankDir : str
        Path to the directory containing all Genbank files. Include '/' at the end.
    randomizationTime : int
        The number of times each genome is to be randomized

    Saves
    -----
    organismsSDcounts.json
        Dictionary with organism GCA number as key, and value containing the list [SD count in
        real genome, mean counts in randomized genomes, std for counts in randomized genomes]
    '''
    fileNames = get_organism()
    mycoplasmaList = [
        'GCA_000012765',
        'GCA_000092585',
        'GCA_000027325',
        'GCA_000008405',
        'GCA_000008365',
        'GCA_000011445',
        'GCA_000027345',
        'GCA_000195875'
    ]
    genomeCounts = {}
    for name in fileNames:
        gbkPath = '%s%s.gbk' % (genbankDir, name)
        genome = get_coding_sequences(gbkPath)
        realSDcounts = int(np.sum([gene.count('AGGAGG') for gene in genome]))
        ifMycoplasma = name in mycoplasmaList
        randSDcounts = []
        for i in range(randomizationTime):
            randSequences = randomize_genome(genome, ifMycoplasma)
            randCount = np.sum([gene.count('AGGAGG') for gene in randSequences])
            randSDcounts.append(randCount)
        genomeCounts[name] = [realSDcounts,
                              np.mean(randSDcounts),
                              np.std(randSDcounts)]
    with open('../Results/organismsSDcounts-%d.json' % randomizationTime, 'w') as outFile:
        json.dump(genomeCounts, outFile)
    return

def organisms_genome_score(genbankDir):
    ''' Calculates and saves S_genome for the organisms of interest

    Parameters
    ----------
    genbankDir : str
        Path to the directory containing all Genbank files. Include '/' at the end.

    Saves
    -----
    realGenomeScores.json
        Dictionary with organism GCA number as key, and S_genome as value

    '''
    fileNames = get_organism()
    genomeIndices = {}
    for name in fileNames:
        gbkPath = '%s%s.gbk' % (genbankDir, name)
        genome = get_coding_sequences(gbkPath)
        SDindex = SD_genome_score(genome)
        genomeIndices[name] = SDindex
    with open('../Results/realGenomeScores.json', 'w') as outFile:
        json.dump(genomeIndices, outFile)
    return

def organisms_rand_genome_score(genbankDir, randomizationTime):
    ''' Calculates and saves S_genome for randomized genomes for each organism

    Parameters
    ----------
    genbankDir : str
        Path to the directory containing all Genbank files. Include '/' at the end.
    randomizationTime : int
        The time each genome is randomized

    Saves
    -----
    Mean and std of the null model genome scores, for each organism

    '''
    fileNames = get_organism()
    mycoplasmaList = [
        'GCA_000012765',
        'GCA_000092585',
        'GCA_000027325',
        'GCA_000008405',
        'GCA_000008365',
        'GCA_000011445',
        'GCA_000027345',
        'GCA_000195875'
    ]
    meanRandScores = {}
    stdRandScores = {}
    for name in fileNames:
        gbkPath = '%s%s.gbk' % (genbankDir, name)
        genome = get_coding_sequences(gbkPath)
        ifMycoplasma = name in mycoplasmaList
        randScores = []
        for i in range(randomizationTime):
            randSequences = randomize_genome(genome, ifMycoplasma)
            score = SD_genome_score(randSequences)
            randScores.append(score)
        meanRandScores[name] = np.mean(randScores)
        stdRandScores[name] = np.std(randScores)
    with open('../Results/genome-SD-indices-randMean-%d.json' % randomizationTime, 'w') as outFile:
        json.dump(meanRandScores, outFile)
    with open('../Results/genome-SD-indices-randStd-%d.json' % randomizationTime, 'w') as outFile:
        json.dump(stdRandScores, outFile)
    return

def multivariate_regression_ecoli(genbankDir, keys):
    ''' Saves multivariate regression results between S_gene, codon usage bias,
        and expression data sets for E. coli

    Parameters
    ----------
    genbankDir : str
        Path to the directory containing all Genbank files. Include '/' at the end.
    keys : list
        A list of keys for the requested data set. Choices:
            'N-APEX',
            'S-meanProtein',
            'S-mean_mRNA',
            'PNAS-digitalCountsAvg',
            'teff'

    Saves
    -----
    multiVariate-correlation-ecoli.json
        Multi-variate parameters for different E. coli data sets.
    multiVariate-correlation-ecoli.csv
        Multi-variate parameters in a table form

    Notes
    -----
    GCA_000005845 is E. coli K12 substr MG1655. Version: NC_000913.3
    '''
    genome, lociNames = get_coding_sequences('%sGCA_000005845.gbk' % genbankDir, returnLociNames=True)
    geneScore = score_SD(lociNames, genome)

    # calculate codon usage bias index
    encScore = {}
    for gene, loc in zip(genome, lociNames):
        seqObject = enc.ENC_Calculator(gene, tag=loc)
        encScore[loc] = seqObject.get_Nc_Novembre()

    # multi-variate correlations
    correlations = {}
    tableInfo = []
    expressionDataTable = pd.read_csv('../Data/expressionData.csv')
    for key in keys:
        expressionData = dict( (loc, datum) for loc, datum in zip(list(expressionDataTable['Bnumber']), list(expressionDataTable[key])))
        usefulLoci = []
        for loc in expressionData.keys():
            if loc in geneScore:
                if not np.isnan(expressionData[loc]):
                    if expressionData[loc] != 0:
                        usefulLoci.append(loc)
        usefulData = [expressionData[loc] for loc in usefulLoci]
        n = len(usefulLoci)
        usefulScores = [geneScore[loc] for loc in usefulLoci]
        usefulEnc = [encScore[loc] for loc in usefulLoci]

        logENC = [math.log(i) for i in usefulEnc]
        logData = [math.log(i) for i in usefulData]

        data_table = list(zip(usefulScores, logENC, logData))
        headers = ['SD', 'ENC', 'expression']
        data_frame = pd.DataFrame(data_table, columns=headers)
        est1 = smf.ols(formula = 'expression ~ SD', data=data_frame).fit()
        est2 = smf.ols(formula = 'expression ~ ENC', data=data_frame).fit()
        est3 = smf.ols(formula = 'expression ~ SD + ENC', data=data_frame).fit()

    # fetch and save results
        SDonly = est1.rsquared_adj
        ENConly = est2.rsquared_adj
        SDandEnc = est3.rsquared_adj

        tableEntry = [key, n]
        tableEntry.extend([str(est1.rsquared_adj), str(est1.f_pvalue), est1.params[1]])
        tableEntry.extend([str(est2.rsquared_adj), str(est2.f_pvalue), est2.params[1]])
        tableEntry.extend([str(est3.rsquared_adj), str(est3.f_pvalue)])
        tableEntry.extend(est3.params[1:])

        correlations[key] = (n, SDonly, ENConly, SDandEnc)
        tableInfo.append(tableEntry)

    with open('../Results/multiVariate-correlation-ecoli.json', 'w') as outFile:
        json.dump(correlations, outFile)
    tableFrame = pd.DataFrame(tableInfo, columns = ['Key', 'n', 'r2 SD only', 'p', 'slope', 'r2 ENC only', 'p', 'slope', 'r2 both', 'p', 'slope SD', 'slope ENC'])
    tableFrame.to_csv('../Results/multiVariate-correlation-ecoli.csv')
    return

def multivariate_regression_multiple_organisms(genbankDir):
    ''' Saves multivariate regression results between S_gene, codon usage bias,
        and protein expression for multiple organisms

    Parameters
    ----------
    genbankDir : str
        Path to the directory containing all Genbank files. Include '/' at the end.

    Saves
    -----
    Multivariate correlation parameters

    '''

    # obtain a list of organisms with available expression data
    fileNames = []
    nameFile = open('../Data/PaxDB/expression-names.txt', 'r')
    for line in nameFile.readlines():
        fileNames += [i.strip() for i in line.rstrip().split('.json')]
    fileNames = [i for i in fileNames if i != '']

    SDexpressionCorr = {}
    enacCorr = {}
    SDandEnacCorr = {}

    SDexpressionAIC = {}
    enacAIC = {}
    SDandEnacAIC = {}

    SDexpressionBIC = {}
    enacBIC = {}
    SDandEnacBIC = {}

    tableInfo = []

    # multivariate regression for each organism
    for name in fileNames:
        gbkPath = '%s%s.gbk' % (genbankDir, name)
        genome, lociNames = get_coding_sequences(gbkPath, returnLociNames=True)
        SDscore = score_SD(lociNames, genome)
        encScore = {}
        for gene, loc in zip(genome, lociNames):
            seqObject = enc.ENC_Calculator(gene, tag=loc)
            encScore[loc] = seqObject.get_Nc_Novembre()
        with open('../Data/PaxDB/%s.json' % name, 'r') as inFile:
            expressionDict = json.load(inFile)['GeneExpression']
        expressionData = {loc: value['Expression'] for loc, value in expressionDict.items()}
        usefulLoci = [loc for loc in expressionData.keys() if loc in SDscore.keys() and expressionData[loc] > 0]
        if len(usefulLoci) == 0:
            expressionData = {}
            for value in expressionDict.values():
                try:
                    expressionData[value['New ID']] = value['Expression']
                except KeyError:
                    pass
            usefulLoci = [loc for loc in expressionData.keys() if loc in SDscore.keys() and expressionData[loc] > 0]
        usefulData = [expressionData[loc] for loc in usefulLoci]
        usefulScores = [SDscore[loc] for loc in usefulLoci]
        usefulEnc = [encScore[loc] for loc in usefulLoci]

        logData = [math.log(i) for i in usefulData]
        logEnc = [math.log(i) for i in usefulEnc]

        tableEntry = [name]
        tableEntry.append(len(usefulData))

        data_table = list(zip(usefulScores, logEnc, logData))
        headers = ['SD', 'ENC', 'expression']
        data_frame = pd.DataFrame(data_table, columns=headers)

        est = smf.ols(formula = 'expression ~ SD', data=data_frame).fit()
        SDexpressionCorr[name] = est.rsquared_adj
        SDexpressionAIC[name] = est.aic
        SDexpressionBIC[name] = est.bic
        tableEntry.extend([str(est.rsquared_adj), str(est.f_pvalue)])
        tableEntry.append(est.params[1])

        est = smf.ols(formula = 'expression ~ ENC', data=data_frame).fit()
        enacCorr[name] = (est.rsquared_adj)
        enacAIC[name] = (est.aic)
        enacBIC[name] = (est.bic)
        tableEntry.extend([str(est.rsquared_adj), str(est.f_pvalue)])
        tableEntry.append(est.params[1])

        est = smf.ols(formula = 'expression ~ SD + ENC', data=data_frame).fit()
        SDandEnacCorr[name] = (est.rsquared_adj)
        SDandEnacAIC[name] = (est.aic)
        SDandEnacBIC[name] = (est.bic)
        tableEntry.extend([str(est.rsquared_adj), str(est.f_pvalue)])
        tableEntry.extend(est.params[1:])

        tableInfo.append(tableEntry)

    # save regression results
    with open('../Results/SD-expression-corr.json', 'w') as outFile:
        json.dump(SDexpressionCorr, outFile)
    with open('../Results/enac-expression-corr.json', 'w') as outFile:
        json.dump(enacCorr, outFile)
    with open('../Results/SD+enac-expression-corr.json', 'w') as outFile:
        json.dump(SDandEnacCorr, outFile)
    with open('../Results/SD-expression-corr-aic.json', 'w') as outFile:
        json.dump(SDexpressionAIC, outFile)
    with open('../Results/enac-expression-corr-aic.json', 'w') as outFile:
        json.dump(enacAIC, outFile)
    with open('../Results/SD+enac-expression-corr-aic.json', 'w') as outFile:
        json.dump(SDandEnacAIC, outFile)
    with open('../Results/SD-expression-corr-bic.json', 'w') as outFile:
        json.dump(SDexpressionBIC, outFile)
    with open('../Results/enac-expression-corr-bic.json', 'w') as outFile:
        json.dump(enacBIC, outFile)
    with open('../Results/SD+enac-expression-corr-bic.json', 'w') as outFile:
        json.dump(SDandEnacBIC, outFile)
    tableFrame = pd.DataFrame(tableInfo, columns = ['Organism', 'n', 'r2 SD only', 'p', 'slope', 'r2 ENC only', 'p', 'slope', 'r2 both', 'p', 'slope SD', 'slope ENC'])
    tableFrame.to_csv('../Results/multivariate-correlation.csv')
    return

def example_ribosome_subset_score(riboProDir, genbankDir):
    ''' Calculates and saves S_gene for ribosomal protein genes and other genes,
        respectively, in E. coli

    Parameters
    ----------
    riboProDir : str
        Path to the directory containing files with lists of ribosomal protein gene
        locus tags. Include '/' at the end.
    genbankDir : str
        Path to the directory containing all Genbank files. Include '/' at the end.

    Saves
    -----
    ribosome-subset-ecoli-Rgenes.json
        Contains a dictionary of the locus tags and S_gene for all ribosomal protein
        genes in E. coli
    ribosome-subset-ecoli-not-Rgenes.json
        Contains a dictionary of the locus tags and S_gene for all non ribosomal protein
        coding sequences in E. coli

    Notes
    -----
    GCA_000801205 is E. coli K12 MG1655. Version NZ_CP009685.1
    '''
    with open('%sGCA_000801205.txt' % riboProDir, 'r') as inFile:
        ribosomalProteins = []
        for line in inFile.readlines():
            ribosomalProteins.append(line.strip())
    genome, lociNames = get_coding_sequences('%sGCA_000801205.gbk' % genbankDir, returnLociNames=True)
    genomeScore = score_SD(lociNames, genome)
    ribosomalProteinScores = {key:value for (key, value) in genomeScore.items() if key in ribosomalProteins}
    otherProteinScores = {key:value for (key, value) in genomeScore.items() if key not in ribosomalProteins}
    with open('../Results/ribosome-subset-ecoli-Rgenes.json', 'w') as outFile:
        json.dump(ribosomalProteinScores, outFile)
    with open('../Results/ribosome-subset-ecoli-not-Rgenes.json', 'w') as outFile:
        json.dump(otherProteinScores, outFile)
    return

def ribosome_subset_score(riboProDir, genbankDir):
    ''' Calculates and saves the average aSD binding score (S_gene) for ribosomal protein
        genes and other genes, respectively, in organisms of interest

    Parameters
    ----------
    riboProDir : str
        Path to the directory containing files with lists of ribosomal protein gene
        locus tags. Include '/' at the end.
    genbankDir : str
        Path to the directory containing all Genbank files. Include '/' at the end.

    Saves
    -----
    ribosome-subset.json
        Contains a dictionary, with
            Key : str
                Organism GCA number
            Values : tuple
                Average S_gene for ribosomal protein genes and other genes, in the form
                (average S_gene for non-ribosomal protein coding sequences,
                average S_gene for ribosomal protein coding sequences)
    '''
    fileNames = get_organism()
    genomeBias = {}
    for name in fileNames:
        with open('%s%s.txt' % (riboProDir, name)) as inFile:
            ribosomalProteins = []
            for line in inFile.readlines():
                ribosomalProteins.append(line.strip())
        genome, lociNames = get_coding_sequences('%s%s.gbk' % (genbankDir, name), returnLociNames=True)
        otherScore = score_SD([loc for loc in lociNames if loc not in ribosomalProteins], [gene for loc, gene in zip(lociNames, genome) if loc not in ribosomalProteins]).values()
        riboScore = score_SD(ribosomalProteins, [gene for loc, gene in zip(lociNames, genome) if loc in ribosomalProteins]).values()
        genomeBias[name] = (np.mean(list(otherScore)), np.mean(list(riboScore)))
    with open('../Results/ribosome-subset.json', 'w') as outFile:
        json.dump(genomeBias, outFile)
    return

# running code
if __name__ == '__main__':
    genbankDir = '/home/projects/Systems-Biology/GenomeDatabase/complete_genome_gbk/'
    organisms_genome_score(genbankDir)

    # Warning: the following two lines of code are very time consuming. The files generated by these lines are included in the Results/ folder.
    # To shorten run time, comment out these lines; or change 1000 to a smaller number -- must be an integer larger than or equal to 2.
    organisms_genome_SD_counts(genbankDir, 1000)
    organisms_rand_genome_score(genbankDir, 1000)

    keys = [
        'N-APEX',
        'S-meanProtein',
        'S-mean_mRNA',
        'PNAS-digitalCountsAvg',
        'teff'
        ]
    multivariate_regression_ecoli(genbankDir, keys)
    multivariate_regression_multiple_organisms(genbankDir)

    example_ribosome_subset_score(riboProDir, genbankDir)
    ribosome_subset_score(riboProDir, genbankDir)
