# Supplementary material for: Depletion of Shine-Dalgarno Sequences Within Bacterial Coding Regions Is Expression Dependent
Source: G3 (Bethesda). 2016 Sep 7;6(11):3467–74. doi: 10.1534/g3.116.032227 (PMC5100845; doi:10.1534/g3.116.032227)
Supplement: Supplemental Material [file supp_g3.116.032227_FileS1.zip › SD_Submission 3/Data/AAdict.json]

{"proline": ["CCT", "CCC", "CCA", "CCG"], "alanine": ["GCT", "GCC", "GCA", "GCG"], "cysteine": ["TGT", "TGC"], "tyrosine": ["TAT", "TAC"], "histidine": ["CAT", "CAC"], "threonine": ["ACT", "ACC", "ACA", "ACG"], "glutamine": ["CAA", "CAG"], "isoleucine": ["ATT", "ATC", "ATA"], "stop": ["TAA", "TAG", "TGA"], "glutamic_acid": ["GAA", "GAG"], "tryptophan": ["TGG"], "lysine": ["AAA", "AAG"], "asparagine": ["AAT", "AAC"], "arginine": ["CGT", "CGC", "CGA", "CGG", "AGA", "AGG"], "glycine": ["GGT", "GGC", "GGA", "GGG"], "valine": ["GTT", "GTC", "GTA", "GTG"], "serine": ["TCT", "TCC", "TCA", "TCG", "AGT", "AGC"], "methionine": ["ATG"], "phenylalanine": ["TTT", "TTC"], "leucine": ["CTT", "CTC", "CTA", "CTG", "TTA", "TTG"], "aspartic_acid": ["GAT", "GAC"]}
