# Supplementary material for: Depletion of Shine-Dalgarno Sequences Within Bacterial Coding Regions Is Expression Dependent
Source: G3 (Bethesda). 2016 Sep 7;6(11):3467–74. doi: 10.1534/g3.116.032227 (PMC5100845; doi:10.1534/g3.116.032227)
Supplement: Supplemental Material [file supp_g3.116.032227_FileS1.zip › SD_Submission 3/Data/codonDict.json]

{"TAG": "stop", "ACG": "threonine", "CCC": "proline", "ATC": "isoleucine", "AAT": "asparagine", "CGT": "arginine", "GGA": "glycine", "GAT": "aspartic_acid", "TAA": "stop", "TGT": "cysteine", "AGC": "serine", "TTA": "leucine", "TTG": "leucine", "GTT": "valine", "GCG": "alanine", "ACA": "threonine", "TGG": "tryptophan", "AAA": "lysine", "CTA": "leucine", "ACT": "threonine", "GGC": "glycine", "ATG": "methionine", "GTA": "valine", "TCC": "serine", "GGG": "glycine", "GAG": "glutamic_acid", "CGA": "arginine", "TAT": "tyrosine", "CCT": "proline", "ATT": "isoleucine", "CAT": "histidine", "ATA": "isoleucine", "GAC": "aspartic_acid", "TTC": "phenylalanine", "CAG": "glutamine", "AAG": "lysine", "CGC": "arginine", "CCA": "proline", "TGC": "cysteine", "CCG": "proline", "AGG": "arginine", "GCA": "alanine", "GCT": "alanine", "CTG": "leucine", "TCT": "serine", "CAA": "glutamine", "AAC": "asparagine", "ACC": "threonine", "AGA": "arginine", "TTT": "phenylalanine", "CTC": "leucine", "GCC": "alanine", "GTC": "valine", "GGT": "glycine", "AGT": "serine", "TCA": "serine", "TAC": "tyrosine", "TCG": "serine", "TGA": "stop", "GAA": "glutamic_acid", "CAC": "histidine", "CGG": "arginine", "GTG": "valine", "CTT": "leucine"}
