# Supplementary material for: Depletion of Shine-Dalgarno Sequences Within Bacterial Coding Regions Is Expression Dependent
Source: G3 (Bethesda). 2016 Sep 7;6(11):3467–74. doi: 10.1534/g3.116.032227 (PMC5100845; doi:10.1534/g3.116.032227)
Supplement: Supplemental Material [file supp_g3.116.032227_FileS1.zip › SD_Submission 3/Data/energyRef-CCTCCT.json]

{"GGGCTT": -2.85, "GAACGT": -0.43, "ACATGA": -0.22, "CTTCTT": -0.0, "CACCCT": -0.0, "ATTGAA": -0.37, "GAACGG": -1.33, "GAACGC": -0.41, "GAACGA": -0.56, "CACCCA": -0.0, "CTTCTA": -0.0, "CACCCC": -0.0, "CTTCTC": -0.0, "CACCCG": -0.04, "CTTCTG": -0.03, "CGTGTG": -0.24, "TAAGGT": -2.52, "ACATGG": -1.07, "CGTGTC": -0.2, "CGTGTA": -0.2, "TAAGGG": -3.45, "CGTGTT": -0.2, "TAAGGC": -2.33, "TAAGGA": -3.62, "GTCAAA": -0.08, "CCCGCT": -0.07, "GTCAAG": -0.17, "CTGTCC": -0.07, "TCAGAG": -1.82, "CTGTCA": -0.07, "CTCGCC": -0.07, "CTGTCG": -0.11, "GTATCT": -0.07, "CTGTGC": -0.13, "TCAGAA": -0.65, "GTCAAT": -0.08, "GATGAA": -0.67, "AACCTA": -0.0, "GTATCA": -0.08, "GTATCC": -0.07, "GTATCG": -0.11, "CTGTCT": -0.07, "GGTGTC": -1.98, "GGTGTA": -1.98, "GGTGTG": -2.01, "TATCCT": -0.0, "CCGGGG": -4.88, "TTCTGT": -0.07, "ATTCCT": -0.0, "CCGGGC": -3.08, "CCGGGA": -3.84, "TATCCA": -0.0, "TATCCC": -0.0, "TGGTTG": -1.65, "TATCCG": -0.04, "GGTGTT": -1.98, "ATTCCG": -0.04, "TTCTGG": -1.07, "CCGGGT": -3.19, "ATTCCC": -0.0, "TTCTGC": -0.05, "CCACAG": -0.1, "TTCTGA": -0.21, "CTTGGA": -2.74, "TATCTT": -0.0, "CGCGGT": -1.93, "CCCGCG": -0.11, "CGCGGG": -3.0, "CCCTAG": -0.08, "CGCGGC": -1.74, "CGCGGA": -3.0, "ACCTGT": -0.07, "TCATGT": -0.07, "CCCGCC": -0.07, "TTACAG": -0.09, "CTCCGC": -0.07, "TTACAA": -0.01, "TTACAC": -0.0, "CTCCGG": -1.24, "TCATGC": -0.05, "ACCTGG": -1.07, "TCATGA": -0.22, "TCATGG": -1.07, "ACCTGC": -0.05, "ACCTGA": -0.22, "GTATTT": -0.07, "CTCGAT": -0.44, "CTCCGT": -0.1, "GCCTGA": -0.25, "GCCTGC": -0.09, "GCCTGG": -1.08, "TAAAGG": -1.96, "CAAATT": -0.01, "TAAAGA": -0.54, "ACGGCT": -1.58, "GCCTGT": -0.11, "TCCCCG": -0.04, "TAAAGT": -0.27, "CAAATA": -0.01, "ACGTCC": -0.1, "CAAATC": -0.01, "CAAATG": -0.04, "AATACT": -0.01, "TATCTC": -0.0, "GGCATG": -1.42, "GGCATA": -1.41, "GGCATC": -1.41, "AATACG": -0.04, "AATACA": -0.01, "AATACC": -0.01, "GGCATT": -1.41, "TCCCCA": -0.0, "CTTGGT": -1.57, "GAGCAC": -1.96, "GAGCAA": -1.96, "CATATC": -0.0, "GAGCAG": -1.98, "AGTAGT": -0.55, "TCTCGC": -0.07, "TCTCGA": -0.3, "TCTCGG": -1.23, "AGTAGC": -0.43, "ATACAA": -0.01, "AGTAGG": -2.39, "GAGCAT": -1.96, "TTGAAC": -0.37, "TCTCGT": -0.1, "GTGTCG": -0.2, "TCGAAC": -0.51, "TCGAAA": -0.51, "GTGTCC": -0.16, "TCGAAG": -0.61, "GTGTCA": -0.17, "GTTGTA": -0.16, "CTTGCT": -0.05, "AGACAC": -0.47, "TCGGTC": -1.76, "CCACAA": -0.01, "GTGTCT": -0.16, "TTGAAG": -0.47, "TCGAAT": -0.51, "CTTGCG": -0.09, "CTTGCA": -0.05, "CTTGCC": -0.05, "CGAAAG": -0.56, "CGAAAA": -0.51, "CGAAAC": -0.51, "CACGGA": -2.94, "ACAGTG": -0.29, "CACGGC": -1.58, "AAATGA": -0.22, "AAATGG": -1.07, "CACGGG": -2.83, "ACAGTA": -0.25, "CGAAAT": -0.51, "ACAGTT": -0.25, "AATCAG": -0.1, "CACGGT": -1.76, "AAATGT": -0.08, "AATCAC": -0.01, "TTTGTA": -0.07, "TCTAGT": -0.22, "TTGCCG": -0.08, "ATACGT": -0.1, "GGGTAT": -2.96, "AGCTGA": -0.36, "GGGTAC": -2.96, "TCTAGG": -1.83, "GGGTAA": -2.96, "TCTAGA": -0.48, "GGGTAG": -3.11, "TCTAGC": -0.15, "ATACGG": -1.24, "TTTGTG": -0.1, "AGATGT": -0.61, "TCGCCC": -0.07, "TCGCCA": -0.07, "TCGCCG": -0.1, "GGTAAT": -1.59, "ACCCAT": -0.0, "GTCAAC": -0.08, "CTCACC": -0.0, "ACCCAC": -0.0, "GGTAAC": -1.59, "ACCCAA": -0.01, "AGATGG": -1.68, "ACCCAG": -0.09, "AGATGA": -0.75, "TCGCCT": -0.07, "AGATGC": -0.57, "CCCCAT": -0.0, "TTGGGT": -3.03, "CACTAG": -0.09, "CACTAA": -0.01, "CACTAC": -0.0, "CCCCAA": -0.0, "CCCCAC": -0.0, "CCCCAG": -0.09, "CACTAT": -0.0, "TTGGGG": -4.67, "CCGTCC": -0.1, "TTGGGA": -3.72, "TTGGGC": -2.91, "TGCCTG": -0.07, "TGCAGA": -0.68, "TTTCTG": -0.02, "TGCAGC": -0.28, "TGCCTC": -0.05, "TGCCTA": -0.05, "TGCAGG": -2.18, "AATGAG": -1.62, "TCAGAC": -0.58, "CCCACA": -0.0, "TTTCTT": -0.0, "TGCCTT": -0.05, "TGCAGT": -0.38, "TAGTGC": -0.3, "AAGGAA": -4.24, "AAGGAC": -4.0, "AAGGAG": -6.06, "ATATGC": -0.05, "GTTCCA": -0.07, "ATATGA": -0.22, "ATATGG": -1.07, "GAGTTC": -2.24, "AAGGAT": -4.08, "ATATGT": -0.08, "GGTCCC": -1.57, "TCCGGT": -1.76, "GGTCCA": -1.57, "GCCCAA": -0.05, "GGTCCG": -1.58, "AGGTCT": -2.16, "ATGGCG": -1.58, "AGACCC": -0.47, "AGACCA": -0.47, "AGACCG": -0.49, "CTTCGC": -0.07, "CTTAGT": -0.22, "GCCCAT": -0.05, "AGGTCA": -2.16, "AGGTCG": -2.27, "GGTCCT": -1.57, "TCCGGA": -2.93, "CTTAGC": -0.15, "TCTTGA": -0.21, "CTTAGA": -0.48, "TCTTGC": -0.05, "CTTAGG": -1.83, "ATTGTC": -0.07, "AGACCT": -0.47, "CGCTAC": -0.07, "ATTTTG": -0.03, "GAGGTG": -5.13, "ATTTTA": -0.0, "CGCTAG": -0.15, "ATTTTC": -0.0, "GATTTG": -0.33, "TAGCAG": -0.33, "GATACT": -0.32, "TAGCAC": -0.15, "TAGCAA": -0.16, "GAGGTT": -5.12, "ATTTTT": -0.0, "TAAATC": -0.01, "GTGGGG": -4.79, "GCCTTA": -0.05, "TTGACA": -0.3, "CGCTAT": -0.07, "GATACG": -0.34, "TAGCAT": -0.15, "GATACC": -0.32, "GATTTC": -0.32, "TGAGCT": -1.96, "GATCAT": -0.32, "AAGACA": -0.61, "AAGACC": -0.61, "GTGGGC": -3.08, "AAGACG": -0.64, "GATCAG": -0.38, "TGAGCG": -2.04, "CTCGAG": -1.88, "TGAGCA": -1.96, "TGAGCC": -1.96, "CGGGGA": -5.98, "AAGACT": -0.61, "CTTCCA": -0.0, "GCGGTA": -1.88, "CGTGCA": -0.17, "GCGGTG": -2.02, "CGGTGT": -2.18, "TCGTTA": -0.1, "TCGTTC": -0.1, "ATGTGG": -1.24, "TCGTTG": -0.13, "GCGGTT": -1.87, "AGTAAA": -0.17, "ATGTGA": -0.36, "ACTTGA": -0.22, "CGGTGG": -4.06, "TCGTTT": -0.1, "CGGTGA": -2.48, "CGGTGC": -2.05, "GCCTTC": -0.05, "TTCCTA": -0.0, "TAGACT": -0.55, "TTCCTC": -0.0, "ACTGAC": -0.3, "ATGTGC": -0.14, "TTCCTG": -0.02, "TCCTTT": -0.0, "CAGTTG": -0.28, "ACGCTA": -0.07, "TAGACG": -0.59, "TTCCTT": -0.0, "TAGACC": -0.55, "TAGACA": -0.55, "TCCTTG": -0.02, "TCCTTA": -0.0, "TCCTTC": -0.0, "ATCTCT": -0.0, "ACCGTT": -0.1, "TGGCGC": -1.71, "TGGCGA": -2.16, "TGGCGG": -3.76, "AATGCA": -0.05, "ATCTCG": -0.04, "ATCTCA": -0.0, "ATCTCC": -0.0, "GGCCAA": -1.39, "GGCCAC": -1.39, "ACCGTG": -0.14, "ACCGTA": -0.1, "TGGCGT": -1.84, "ACCGTC": -0.1, "ACTGAA": -0.37, "AGATTA": -0.5, "GGCAGT": -2.31, "CCATAA": -0.01, "CAAAGG": -1.96, "CCATAC": -0.0, "GCACTT": -0.05, "AGATTC": -0.5, "CAAAGC": -0.18, "CAACGT": -0.11, "GGCAGA": -2.73, "GGCAGC": -2.1, "TAAGTT": -0.27, "GGCAGG": -4.47, "CAACGC": -0.07, "CAAAGT": -0.27, "CAACGA": -0.31, "GCACTC": -0.05, "CCATAT": -0.0, "GCACTG": -0.07, "GGGGGT": -7.94, "TACGCT": -0.07, "GAAACC": -0.38, "CGATCT": -0.44, "CTCTAG": -0.08, "CTCTAA": -0.0, "CTCTAC": -0.0, "GGGGGG": -8.79, "TACGCA": -0.07, "TACGCC": -0.07, "GGGGGC": -7.75, "CGATCG": -0.46, "GGGGGA": -8.43, "TACGCG": -0.11, "CTCTAT": -0.0, "CAGACC": -0.58, "CAGACA": -0.58, "CAGACG": -0.62, "TAGTTG": -0.25, "GCTAAT": -0.05, "TAGTTC": -0.22, "TAGTTA": -0.22, "CAGACT": -0.58, "GCTAAG": -0.14, "TAGTTT": -0.22, "GCTAAC": -0.05, "GCTAAA": -0.05, "TGCATT": -0.05, "GCGAAA": -0.67, "AACCCT": -0.0, "AACCCC": -0.0, "AACCCA": -0.0, "AACCCG": -0.04, "ATGCAC": -0.05, "TGCATC": -0.05, "AGAATA": -0.55, "AGTTTG": -0.18, "ACGTAC": -0.1, "AGTTTC": -0.16, "ACGTAG": -0.24, "CCCAGA": -0.51, "CCCAGC": -0.17, "AGAATC": -0.55, "CCCAGG": -1.91, "AACTGT": -0.07, "AGTTTT": -0.16, "CTACAT": -0.0, "CGAGTC": -2.53, "CCCAGT": -0.25, "CTCCAA": -0.0, "TTGACG": -0.34, "CGCATA": -0.07, "ATACTG": -0.03, "CGCATC": -0.07, "ATACTA": -0.0, "ATACTC": -0.0, "CGCATG": -0.09, "AGGCCA": -1.97, "ACTTGC": -0.05, "ATACTT": -0.0, "CGCATT": -0.07, "GCGCAC": -0.13, "GCTCCG": -0.08, "TATTGT": -0.07, "GCTCCC": -0.05, "GCTCCA": -0.05, "CCTACT": -0.0, "TGTACT": -0.07, "TTTAGT": -0.22, "TATTGG": -1.07, "GCTCCT": -0.05, "TATTGC": -0.05, "TATTGA": -0.22, "TTTAGG": -1.83, "TGTACG": -0.11, "CCTACG": -0.04, "TGTACA": -0.07, "TTTAGC": -0.15, "TGTACC": -0.07, "TTTAGA": -0.48, "TTCGCG": -0.11, "TTCGCA": -0.07, "TTCGCC": -0.07, "AGTATC": -0.17, "GACTAA": -0.3, "AGTATA": -0.17, "GACTAC": -0.3, "AGTATG": -0.19, "TTTGGA": -2.74, "TTTGGC": -1.4, "TCCAGC": -0.17, "TTCGCT": -0.07, "TTTGGT": -1.57, "GCCACA": -0.05, "GACTAT": -0.3, "AGTATT": -0.17, "TTACTC": -0.0, "TTACTA": -0.0, "TTACTG": -0.03, "ACCTTG": -0.03, "ACCTTC": -0.0, "ACCTTA": -0.0, "CTAATA": -0.01, "TTACTT": -0.0, "ACGCTT": -0.07, "ACCTTT": -0.0, "ACAGGG": -3.41, "CTGGGA": -3.72, "CTGGGC": -2.91, "ACAGGC": -2.28, "CTTTTA": -0.0, "ACAGGA": -3.6, "CTGGGG": -4.67, "AGGACG": -3.83, "GCAGCT": -0.28, "CAGGAA": -4.24, "TCGCTT": -0.07, "AGGACC": -3.75, "AGGACA": -3.75, "GCGCAT": -0.13, "TTATAC": -0.0, "ACAGGT": -2.47, "CTGGGT": -3.03, "TTATAG": -0.09, "CTCCGA": -0.3, "TCGCTG": -0.1, "GAGTTG": -2.25, "GCAGCG": -0.33, "AGGACT": -3.75, "TCGCTC": -0.07, "TCGCTA": -0.07, "CAGGAT": -4.07, "CCTCAG": -0.09, "CCTCAA": -0.0, "CCTCAC": -0.0, "TATGTT": -0.07, "ATGGGC": -2.91, "TCTTTG": -0.02, "ATGGGA": -3.72, "TCTTTA": -0.0, "ATGGGG": -4.67, "TCTTTC": -0.0, "CCTCAT": -0.0, "CAGGCG": -2.44, "GGGTTA": -2.95, "TATGTG": -0.11, "TATGTA": -0.07, "ATGGGT": -3.03, "TATGTC": -0.07, "GAAAGA": -0.74, "ATCAAG": -0.1, "GAAAGC": -0.48, "ATCAAC": -0.01, "GAAAGG": -2.0, "ATCAAA": -0.01, "CATGAG": -1.62, "ATCAAT": -0.01, "TCAAAC": -0.01, "CATGAC": -0.3, "CATGAA": -0.38, "TGACCT": -0.3, "GTAGCG": -0.34, "CAAGTT": -0.27, "GCGGCT": -1.69, "GTAGCC": -0.28, "GTAGCA": -0.29, "TTTCTC": -0.0, "GCGGCG": -1.85, "CAAGTG": -0.31, "GTAGCT": -0.28, "GCGGCC": -1.69, "CAAGTC": -0.27, "GCGGCA": -1.69, "CAAGTA": -0.27, "CGGCTG": -1.62, "AACGGT": -1.76, "TAATCG": -0.04, "GGTCTT": -1.57, "TAATCA": -0.01, "TAATCC": -0.01, "GGGTTT": -2.95, "CGGCCC": -1.58, "CGACTA": -0.41, "AAAATT": -0.01, "CGGCCG": -1.6, "TCGTGA": -0.42, "CTTGTA": -0.07, "GGTCTG": -1.58, "TAATCT": -0.01, "GGTCTC": -1.57, "GGTCTA": -1.57, "AAAATG": -0.04, "AAAATC": -0.01, "AAAATA": -0.01, "TTCAGC": -0.17, "CTAACC": -0.01, "TTCAGA": -0.51, "TTCAGG": -1.91, "GAACAT": -0.37, "TCGTCG": -0.14, "TGCCAA": -0.05, "TCGGGA": -3.84, "GAACAA": -0.37, "ATCCCG": -0.04, "GAACAC": -0.37, "TCGTCT": -0.1, "GAACAG": -0.43, "TTCAGT": -0.25, "AACGGA": -2.94, "CACCAC": -0.0, "CACCAA": -0.01, "CACCAG": -0.1, "AACATT": -0.01, "AACGGG": -2.83, "TCCGTC": -0.1, "GAGTTA": -2.24, "TCCGTA": -0.1, "ACCAGA": -0.51, "CGGCGT": -2.03, "CACCAT": -0.0, "TCCGTT": -0.1, "AACATA": -0.01, "AACATC": -0.01, "GTCAGC": -0.23, "GCACGG": -1.25, "GTCAGA": -0.55, "GCACGA": -0.34, "GTCAGG": -1.93, "GCACGC": -0.11, "GCAAGT": -0.3, "GCAAGC": -0.22, "GCACGT": -0.14, "GCAAGA": -0.57, "TAAAGC": -0.18, "GCAAGG": -1.98, "GTCAGT": -0.3, "TATCTA": -0.0, "GTATAC": -0.08, "TTCCGT": -0.1, "GTATAA": -0.08, "GTATAG": -0.15, "CCGGAA": -3.6, "CCGGAC": -3.35, "CCGGAG": -5.43, "TATCAT": -0.0, "CTCGTA": -0.1, "TTCCGG": -1.23, "TTCCGA": -0.3, "TTCCGC": -0.07, "GTATAT": -0.08, "TATCAC": -0.0, "CGTCTA": -0.1, "CGTCTG": -0.12, "CCGGAT": -3.43, "CTCTTC": -0.0, "TGTTAT": -0.07, "CTCTTA": -0.0, "CTCTTG": -0.03, "CCCGAT": -0.44, "TACGTA": -0.1, "TACGTC": -0.1, "TCTGGT": -1.57, "CGCGAT": -0.64, "TACGTG": -0.14, "TGTTAG": -0.15, "GGTTTC": -1.57, "CTCGTG": -0.14, "CTCTTT": -0.0, "TGTTAA": -0.07, "TCTGGG": -2.65, "GCCCTG": -0.07, "CGCGAC": -0.6, "GATATT": -0.32, "TCTGGC": -1.4, "TACGTT": -0.1, "TCTGGA": -2.74, "GGCGGC": -4.14, "AGTCGT": -0.26, "TTACCT": -0.0, "CTCCAT": -0.0, "AATGCG": -0.09, "ACTAGA": -0.48, "TTACCG": -0.04, "CTCCAC": -0.0, "AGTCGG": -1.33, "TTACCC": -0.0, "AGTCGA": -0.44, "TTACCA": -0.0, "AGTCGC": -0.23, "AATGCC": -0.05, "CCGACT": -0.41, "GCCTAC": -0.05, "GCCTAA": -0.05, "GCCTAG": -0.13, "CCGACA": -0.41, "GATATC": -0.32, "CCGACC": -0.41, "CCGACG": -0.46, "GCCTAT": -0.05, "TGACGG": -1.53, "CCCGAG": -1.88, "CTCGTT": -0.1, "TCAGCG": -0.22, "CCCGAA": -0.51, "CGCACA": -0.07, "ATACAC": -0.01, "CGCACC": -0.07, "GGGTCG": -2.99, "ACTGCT": -0.05, "GGGTCA": -2.95, "CGCACG": -0.1, "GGGTCC": -2.95, "CTCACT": -0.0, "GGGTCT": -2.95, "ACTGCA": -0.05, "TTTGTC": -0.07, "ACTGCC": -0.05, "CGCACT": -0.07, "ATACAT": -0.01, "ACTGCG": -0.09, "CTTGAC": -0.3, "CTCACA": -0.0, "CAATCA": -0.01, "CTCACG": -0.04, "GTGGGT": -3.2, "GTGAGG": -4.92, "GATTTT": -0.32, "ACAATT": -0.01, "GTGAGC": -2.33, "TAGTGA": -0.59, "GTGAGA": -3.1, "TCGACG": -0.46, "TCGACA": -0.41, "TAGAGG": -4.75, "ACAATA": -0.01, "GTGAGT": -2.62, "ACAATC": -0.01, "GTGGGA": -3.84, "ACAATG": -0.03, "TCGACT": -0.41, "ACGTAA": -0.11, "CTGGTT": -1.57, "TGCAAA": -0.06, "CGAACG": -0.53, "CGAACC": -0.51, "CGAACA": -0.51, "CTGGTG": -1.74, "CTGGTA": -1.58, "CTGGTC": -1.57, "CGAACT": -0.51, "TGTCCG": -0.1, "TGCCGC": -0.11, "TTGCAT": -0.05, "GCGGAA": -3.61, "CGTCTT": -0.1, "TTGCAG": -0.18, "ACTCCT": -0.0, "TTGCAC": -0.05, "TTGCAA": -0.05, "TCCATC": -0.0, "TCGCAT": -0.07, "GAGCGG": -2.53, "GTCGTG": -0.2, "ATTGTT": -0.07, "GTCGTA": -0.17, "GTCGTC": -0.17, "GCGTCC": -0.17, "CCGTTT": -0.1, "GCAGTG": -0.42, "ACTGAT": -0.32, "GCCTCG": -0.08, "GTCGTT": -0.17, "TCGCAG": -0.21, "GTGCTC": -0.13, "CCAAGC": -0.18, "TCGCAC": -0.07, "CCGTTG": -0.13, "CCGTTA": -0.1, "CCGTTC": -0.1, "GATCGG": -1.31, "AATGCT": -0.05, "GGTACG": -1.59, "GGTACA": -1.58, "TCCAGG": -1.91, "GGTACC": -1.58, "TATTTG": -0.03, "CCAGTT": -0.25, "TATTTC": -0.0, "TATTTA": -0.0, "CCCCCT": -0.0, "GGTACT": -1.58, "AAGGGG": -5.36, "TGCAAT": -0.05, "GCCGTG": -0.18, "CCCCCC": -0.0, "CCCCCA": -0.0, "TATTTT": -0.0, "CCCCCG": -0.04, "CTTGAG": -1.6, "ATGATG": -0.36, "ATGATA": -0.32, "ATGATC": -0.32, "TGCAAC": -0.05, "TTGAGT": -2.24, "TGCAAG": -0.15, "GCCGTC": -0.14, "ATGATT": -0.32, "CTTGAT": -0.32, "CGAATC": -0.51, "TTGAGG": -4.55, "GCCATT": -0.05, "CAATGT": -0.08, "TTGAGC": -1.96, "TTGAGA": -2.73, "GAGAAT": -2.74, "TGTCTT": -0.07, "ACTGAG": -1.6, "AAGGCC": -2.33, "ATAACC": -0.01, "AAGGCA": -2.33, "ATAACA": -0.01, "AAGGCG": -2.48, "ATAACG": -0.04, "ACTCCA": -0.0, "TGTCTG": -0.09, "GAGAAG": -2.74, "AGTAGA": -0.86, "GAGAAA": -2.74, "TGTCTC": -0.07, "GAGAAC": -2.74, "TGTCTA": -0.07, "TGTGGC": -1.57, "TGTGGA": -2.8, "TGTGGG": -2.83, "ATAACT": -0.01, "AAGGCT": -2.33, "TAGGCT": -2.2, "AACGGC": -1.58, "GCCCCG": -0.08, "ACCAAG": -0.1, "GGTCAG": -1.6, "ACCAAA": -0.01, "AAGCAG": -0.36, "CGTGCT": -0.17, "GGTCAC": -1.57, "GATCGC": -0.36, "GGTCAT": -1.57, "ACCAAT": -0.01, "GCCCCT": -0.05, "AGGTAA": -2.18, "CAAACT": -0.01, "TTTTGC": -0.05, "TCTTAC": -0.0, "TTTTGA": -0.21, "TCTTAA": -0.0, "TTTTGG": -1.07, "AAGCAC": -0.18, "AATTGC": -0.05, "TAGCCA": -0.15, "TGGGGT": -5.28, "TAGCCC": -0.15, "GATAAT": -0.32, "CGCTCA": -0.07, "CGCTCC": -0.07, "AATTGT": -0.08, "AATCTT": -0.0, "TCTTAT": -0.0, "TTTTGT": -0.07, "CGCTCT": -0.07, "GATAAA": -0.32, "GATAAC": -0.32, "TAGCCT": -0.15, "TGGGGC": -5.03, "GATAAG": -0.38, "GATCCT": -0.32, "AAGAAT": -0.67, "GGGGTG": -5.3, "GTTATC": -0.07, "AAGAAC": -0.67, "GATCCA": -0.32, "AAGAAA": -0.68, "GATCCC": -0.32, "AAGAAG": -0.78, "GATCCG": -0.34, "TATTAA": -0.01, "CAAGGG": -3.45, "CAAGGC": -2.33, "GGTTCT": -1.57, "CAAGGA": -3.62, "GGTTCA": -1.57, "GGTTCC": -1.57, "CAAGGT": -2.52, "GGTTCG": -1.58, "TAGGCA": -2.2, "ATTATA": -0.0, "ATTATC": -0.0, "TAGAAT": -0.62, "GATAGT": -0.47, "ATTATG": -0.03, "TAGGCC": -2.2, "AGTCTT": -0.16, "TAGAAA": -0.62, "TAGAAC": -0.62, "ATTATT": -0.0, "TAGAAG": -0.73, "AGTCTA": -0.16, "CTGTGG": -1.23, "AGTCTC": -0.16, "AGTCTG": -0.18, "TAACTC": -0.01, "TAACTA": -0.01, "TAACTG": -0.03, "ATCTAT": -0.0, "ACGCGT": -0.19, "AGGTAT": -2.17, "TAACTT": -0.01, "ACCTCA": -0.0, "ATCTAC": -0.0, "ATCTAA": -0.01, "CCATGT": -0.07, "GCCCCC": -0.05, "TGGAGG": -8.24, "TGGAGA": -6.41, "TGGAGC": -5.62, "CCATGC": -0.05, "CCATGA": -0.22, "GCCCCA": -0.05, "TGGAGT": -5.91, "TCAGTA": -0.25, "TCAGTC": -0.25, "CTCTCT": -0.0, "GGGGAT": -5.78, "TCAGTG": -0.29, "CGATAT": -0.44, "GGGGAA": -5.8, "GGGGAC": -5.78, "CTCTCC": -0.0, "TCAGTT": -0.25, "GGGGAG": -6.41, "CGATAG": -0.49, "CGATAA": -0.44, "CGATAC": -0.44, "GAGGGT": -5.83, "CTAAGG": -1.96, "GTGTTT": -0.16, "GCTACT": -0.05, "GTGGTT": -1.75, "GTGTTC": -0.16, "CGCAGG": -2.28, "GTGTTA": -0.16, "GTGTTG": -0.19, "CGTGCC": -0.17, "GTGGTA": -1.75, "GCTACA": -0.05, "GTGGTC": -1.75, "GGGGCT": -5.02, "GTGGTG": -1.88, "GCTACG": -0.08, "AGGTAG": -2.6, "TTTCGT": -0.1, "TGCCCT": -0.05, "AGCGTT": -0.24, "CGTGCG": -0.21, "AATCAT": -0.01, "TTTCGC": -0.07, "TGCCCG": -0.08, "TTTCGG": -1.23, "AGCGTA": -0.24, "AGCGTC": -0.24, "TACAGC": -0.17, "GGCCCC": -1.39, "CAGAAA": -0.65, "GGCCCA": -1.39, "CACGTG": -0.14, "GGCCCG": -1.4, "CACGTA": -0.1, "CACGTC": -0.1, "CTACGC": -0.07, "ACGTGA": -0.42, "AATTGG": -1.07, "ACAGTC": -0.25, "CACGTT": -0.1, "CTAAGT": -0.27, "GGCCCT": -1.39, "GGGACA": -3.9, "AATTGA": -0.22, "GGGACC": -3.9, "GTCTCA": -0.07, "GGGACG": -3.96, "TCTTAG": -0.08, "GCTTCC": -0.05, "AGAGAG": -3.15, "AGAGAA": -2.94, "AGAGAC": -2.94, "TCTATA": -0.0, "GTCTTT": -0.07, "TCTATC": -0.0, "TCTATG": -0.03, "AGAGAT": -2.94, "TCGTGC": -0.17, "GTCTTG": -0.09, "TCTATT": -0.0, "GTCTTC": -0.07, "GTCTTA": -0.07, "GCAGAG": -1.85, "TGCCCC": -0.05, "GCTCAC": -0.05, "GCAGAC": -0.74, "GCAGAA": -0.79, "GCTCAG": -0.14, "AGACGT": -0.59, "ATGCGT": -0.17, "TTGCTG": -0.08, "TTGCTA": -0.05, "TTGCTC": -0.05, "GCAGAT": -0.75, "GCTCAT": -0.05, "GTACGG": -1.26, "TTGCTT": -0.05, "ATGCGG": -1.35, "TAGCCG": -0.18, "ATGCGC": -0.13, "ATGCGA": -0.41, "TGTAAG": -0.17, "GGCTAG": -1.44, "TGTAAC": -0.08, "GGCTAC": -1.39, "GACTGT": -0.35, "CTGAAA": -0.37, "ACTGTA": -0.07, "TTGGTA": -1.58, "ACTGTC": -0.07, "TTGGTC": -1.57, "TTCGAC": -0.41, "ACTGTG": -0.11, "AATCAA": -0.01, "GACTGC": -0.33, "GGCTAT": -1.39, "GACTGA": -0.45, "CGGCAC": -1.59, "GACTGG": -1.16, "TGTAAT": -0.08, "TTCGAT": -0.44, "TTGGTT": -1.57, "ACTGTT": -0.07, "GTTTCT": -0.07, "AGGTCC": -2.16, "ATAATT": -0.01, "CCTTTT": -0.0, "GTTTCG": -0.1, "GTTTCC": -0.07, "GTTTCA": -0.07, "ATAATG": -0.03, "CCTTTA": -0.0, "CCTTTC": -0.0, "ATAATC": -0.01, "ATAATA": -0.01, "CCTTTG": -0.03, "ACAGAA": -0.65, "CTCTCG": -0.04, "ACAGAC": -0.58, "ACAGAG": -1.82, "TTATCT": -0.0, "CTGGAC": -3.15, "CTGGAA": -3.4, "CTGGAG": -5.24, "ACAGAT": -0.6, "TTATCG": -0.04, "TTATCA": -0.0, "CTGGAT": -3.23, "TTATCC": -0.0, "CCAATG": -0.03, "AAACCG": -0.04, "AAACCA": -0.01, "CCAATC": -0.01, "AAACCC": -0.01, "CCAATA": -0.01, "TGTCGG": -1.28, "GAGATC": -2.73, "AACGAG": -1.89, "GAGATA": -2.73, "AACGAA": -0.52, "GAGATG": -2.74, "AACGAC": -0.42, "AAACCT": -0.01, "CCAATT": -0.01, "ATTTGC": -0.05, "GCGCGA": -0.51, "ATTTGG": -1.07, "AACGAT": -0.45, "TGTCGT": -0.17, "CCCTAC": -0.0, "GAGATT": -2.73, "CCCTAA": -0.0, "CATTAT": -0.0, "CTACAC": -0.0, "TGGATT": -3.23, "TGACAG": -0.36, "ATCACC": -0.0, "CATGCT": -0.05, "TGACAC": -0.3, "TGACAA": -0.3, "TGGATA": -3.23, "TGGATC": -3.23, "CATTAA": -0.01, "TGGATG": -3.3, "CATGCA": -0.05, "TGACAT": -0.3, "CATGCC": -0.05, "ATCACT": -0.0, "CATGCG": -0.09, "GTAGAA": -0.78, "GTAGAC": -0.73, "GTAGAG": -1.85, "GATTGG": -1.17, "ACAACC": -0.01, "GATTGC": -0.35, "ACAACG": -0.04, "TAAATT": -0.01, "ACTAAG": -0.1, "GTAGAT": -0.74, "ATACGA": -0.3, "TGATGC": -0.39, "CATGGC": -1.4, "GATTGT": -0.37, "ACAACT": -0.01, "GCGCGT": -0.26, "TAATAG": -0.09, "ACTAAC": -0.01, "TAATAC": -0.01, "GTCCGA": -0.35, "TAATAA": -0.01, "GTCCGC": -0.13, "TGCCAT": -0.05, "CACATC": -0.0, "GTCCGT": -0.16, "TAATAT": -0.01, "ATTCGC": -0.07, "TTCTCC": -0.0, "ATTCGA": -0.3, "TTCTCA": -0.0, "ATTCGG": -1.23, "TTCTCG": -0.04, "GAGCTA": -1.96, "TCGTAC": -0.1, "TACCTT": -0.0, "TCGTAA": -0.11, "TCGTAG": -0.24, "GAACCT": -0.37, "ATCCAA": -0.01, "ATCCAC": -0.0, "CTCTCA": -0.0, "TTCTCT": -0.0, "TGAACA": -0.37, "GAACCC": -0.37, "TTATAT": -0.0, "GAACCA": -0.37, "GAACCG": -0.39, "TACCTC": -0.0, "TCGTAT": -0.1, "ACCATC": -0.0, "ACCATA": -0.0, "ACCATG": -0.03, "ATGTTG": -0.1, "GCGGAC": -3.37, "AGCTCT": -0.11, "GAGCTG": -1.97, "AGTGGT": -1.84, "ATGAGC": -1.97, "ATGTTT": -0.07, "ACCATT": -0.0, "AACCTC": -0.0, "AGTGGA": -2.84, "AGTGGC": -1.66, "AGCTCC": -0.11, "AGTGGG": -2.97, "GGCCTT": -1.39, "ATAGCC": -0.15, "TCCATG": -0.03, "CAGTAA": -0.25, "CAGTAC": -0.25, "CAGTAG": -0.41, "TTAATA": -0.01, "CAGTAT": -0.25, "AAAGTA": -0.27, "AAAGTC": -0.27, "AAAGTG": -0.31, "GATCTA": -0.32, "GATCTC": -0.32, "TGTCCA": -0.07, "GATCTG": -0.33, "TGTTTT": -0.07, "CCGGCC": -1.58, "ATTAGG": -1.83, "ATTAGA": -0.48, "CACATT": -0.0, "ATTAGC": -0.15, "TCCCTC": -0.0, "GAGCTT": -1.96, "TCCCTA": -0.0, "TTAATG": -0.03, "TCCCTG": -0.02, "GATCTT": -0.32, "CTAGAC": -0.55, "CACAAT": -0.01, "AAGTGC": -0.34, "TGTTCT": -0.07, "AAGTGG": -1.38, "TGATTG": -0.34, "TCTGAT": -0.32, "TGATTA": -0.32, "TGTTCA": -0.07, "CACAAG": -0.11, "TGTTCC": -0.07, "AAGTGT": -0.38, "CACAAC": -0.01, "TGTTCG": -0.1, "TCTGAA": -0.37, "TGATTT": -0.32, "CTATGG": -1.07, "AAATGC": -0.06, "CGCGCC": -0.15, "CGCGCA": -0.15, "GGTAAA": -1.59, "CGCGCG": -0.2, "CTCCCT": -0.0, "AGCGGG": -3.06, "GTGCGT": -0.25, "AGCGGC": -1.75, "GGTAAG": -1.63, "GACGTG": -0.44, "CGCGCT": -0.15, "GTGCGA": -0.48, "CTCCCG": -0.04, "CTCCCA": -0.0, "CTCCCC": -0.0, "TAGCTA": -0.15, "TAAGCC": -0.18, "TAGCTC": -0.15, "CCCATG": -0.03, "GTGCGG": -1.42, "CCCATA": -0.0, "TAGCTG": -0.18, "CCCATC": -0.0, "CCGAGA": -3.02, "CCTGCT": -0.05, "ATTCCA": -0.0, "CCGAAT": -0.51, "CCCATT": -0.0, "CGGGAT": -4.2, "ATTTCG": -0.04, "TAGCTT": -0.15, "TAAGCT": -0.18, "GCCTCC": -0.05, "CCGAAC": -0.51, "CCTGCG": -0.09, "CCGAAA": -0.51, "CCGAAG": -0.61, "AGACTT": -0.47, "CCTGCA": -0.05, "CGACAC": -0.41, "CCATTC": -0.0, "TATAAG": -0.11, "TATAAA": -0.01, "TATAAC": -0.01, "TAACGA": -0.31, "GTACTC": -0.07, "GTTCTA": -0.07, "CCATTT": -0.0, "TCTACA": -0.0, "TCTACC": -0.0, "CTAACT": -0.01, "TCTACG": -0.04, "CACCGT": -0.1, "CGCAAC": -0.07, "CGCAAA": -0.08, "ATACCG": -0.04, "CGCAAG": -0.17, "ATACCA": -0.0, "ATACCC": -0.0, "TCTACT": -0.0, "CCGAGT": -2.53, "ATACCT": -0.0, "CGCAAT": -0.07, "TAGTAA": -0.23, "ATTTCT": -0.0, "TAGTAC": -0.23, "CTCAAG": -0.1, "CTCAAA": -0.01, "TAGTAG": -0.38, "CTCAAC": -0.01, "GTGTGC": -0.23, "GTGTGA": -0.45, "GTGTGG": -1.34, "TAACGG": -1.24, "CTCAAT": -0.01, "TAGTAT": -0.23, "GTTCTC": -0.07, "GTGTGT": -0.26, "ATCTTT": -0.0, "GTTGGG": -2.74, "GTTGGA": -2.79, "GTTGGC": -1.55, "CCTTGG": -1.07, "CCTTGA": -0.21, "GCGTAT": -0.17, "AGGATT": -3.83, "GGACGT": -3.36, "GTTGGT": -1.73, "ATCTTG": -0.03, "ATCTTA": -0.0, "ATCTTC": -0.0, "AGGATC": -3.83, "AGGATA": -3.83, "AAACTA": -0.01, "AGGATG": -3.9, "GACATG": -0.31, "TTGCGT": -0.17, "GACATA": -0.3, "TCGGCG": -1.76, "GAATAT": -0.37, "TCGGCC": -1.58, "GGCGTC": -1.84, "CATAGC": -0.15, "TTGCGA": -0.41, "TTGCGC": -0.13, "TTGCGG": -1.34, "GAATAG": -0.42, "TCGGCT": -1.58, "CATAGA": -0.48, "GAATAC": -0.37, "GAATAA": -0.37, "AAAGAG": -1.84, "GACCTT": -0.3, "TTTCTA": -0.0, "TTATAA": -0.01, "GAAATG": -0.39, "AATGAT": -0.33, "GATTTA": -0.32, "GAAATC": -0.38, "GAAATT": -0.37, "AATGAA": -0.38, "AATGAC": -0.31, "CTTACT": -0.0, "AGGAAA": -4.0, "TCAGCA": -0.17, "TGCACT": -0.05, "CTTGGC": -1.4, "GTATTG": -0.1, "GTCCTT": -0.07, "CTTGGG": -2.65, "ATACAG": -0.1, "AGCCCT": -0.11, "GCGTAA": -0.17, "TTGAAT": -0.37, "GTCCTA": -0.07, "GTCCTC": -0.07, "TGCACG": -0.08, "TGCACA": -0.05, "GTCCTG": -0.09, "TGCACC": -0.05, "TTGAAA": -0.37, "CTTTTC": -0.0, "AGCCCG": -0.14, "AGCCCA": -0.11, "AGCCCC": -0.11, "CTTATG": -0.03, "ATAAAT": -0.01, "TGGTCG": -1.68, "TGGTCA": -1.57, "TGGTCC": -1.57, "ACGATT": -0.44, "GAGACT": -2.73, "GATTCA": -0.32, "TGGTCT": -1.57, "ATAAAG": -0.11, "ATAAAA": -0.01, "TCAGCC": -0.17, "ATAAAC": -0.01, "GAGACG": -2.73, "ACGATG": -0.49, "CTACAG": -0.1, "GAGACC": -2.73, "ACGATC": -0.44, "GAGACA": -2.73, "ACGATA": -0.44, "GGTTAC": -1.57, "ATGTGT": -0.17, "GGTTAA": -1.57, "ACCACT": -0.0, "GGTTAG": -1.6, "CTTCCT": -0.0, "GAGGAC": -5.66, "CTCAGT": -0.25, "TCCGCT": -0.07, "ACCACG": -0.04, "CTTCCC": -0.0, "ACCACC": -0.0, "CGTATG": -0.13, "CTTCCG": -0.04, "GGTTAT": -1.57, "TCCGCC": -0.07, "TCCGCA": -0.07, "TCCGCG": -0.11, "CGTACA": -0.1, "AACGTC": -0.1, "AACGTA": -0.11, "CGTGAA": -0.65, "CGTGAC": -0.54, "AGTGTG": -0.31, "TCTTCG": -0.04, "AGTGTA": -0.27, "TCTTCA": -0.0, "AGTGTC": -0.27, "TCTTCC": -0.0, "CGTGAT": -0.57, "CGCCGC": -0.13, "TAAGTC": -0.27, "TAAGTA": -0.27, "GGCGAT": -2.17, "TCTTCT": -0.0, "AGTGTT": -0.27, "GTGCGC": -0.21, "TTGGCA": -1.4, "AAAGGT": -2.52, "TTGGCC": -1.4, "AGTAAC": -0.17, "CTTATT": -0.0, "TTGGCG": -1.58, "GACTTC": -0.3, "CGCCGG": -1.28, "GACTTA": -0.3, "GACTTG": -0.31, "ATCTAG": -0.08, "AAAGGG": -3.45, "AAAGGA": -3.62, "TTGGCT": -1.4, "AAAGGC": -2.33, "AGTAAG": -0.25, "GACTTT": -0.3, "TTCTTT": -0.0, "CAAGAA": -0.67, "AGCGAG": -2.4, "CAAGAC": -0.61, "GATTCG": -0.34, "CAAGAG": -1.84, "CGTATT": -0.1, "TTCTTG": -0.02, "TTCTTC": -0.0, "TTCTTA": -0.0, "CAAGAT": -0.63, "AGGGCT": -3.39, "TACGGG": -2.83, "TACGGA": -2.94, "TACGGC": -1.58, "CTAACA": -0.01, "CCAACT": -0.01, "TAGAGT": -2.45, "TACGGT": -1.76, "AGGGCG": -3.46, "AGGGCA": -3.39, "AGGGCC": -3.39, "GTATGA": -0.28, "TAGAGC": -2.17, "TAGAGA": -2.94, "GGCGAG": -2.71, "GGCGAA": -2.19, "GTGCTG": -0.16, "GTGCTA": -0.13, "ATCTGT": -0.07, "CGAATT": -0.51, "GGCGAC": -2.17, "TAGGAC": -3.91, "ATCTGA": -0.22, "GTGCTT": -0.13, "ATCTGC": -0.05, "CGAATA": -0.51, "CGAATG": -0.52, "ATCTGG": -1.07, "ATCATA": -0.0, "GATAGC": -0.42, "ATCATC": -0.0, "GATAGA": -0.66, "AAGCAA": -0.19, "GATAGG": -1.88, "ATCATG": -0.03, "GGCTCA": -1.39, "CATTTC": -0.0, "CTAGGT": -2.39, "CATTTA": -0.0, "ACGCAT": -0.07, "CATTTG": -0.03, "GTTATA": -0.07, "CAAACA": -0.01, "AAGCAT": -0.19, "CAAACC": -0.01, "CTCGGG": -2.82, "ATCATT": -0.0, "CAAACG": -0.05, "CTAGGG": -3.34, "GTTATT": -0.07, "CTAGGC": -2.2, "CATTTT": -0.0, "CTAGGA": -3.52, "AAGTTT": -0.26, "TACAGT": -0.25, "CTAACG": -0.04, "CTCGGC": -1.58, "CTAAGA": -0.54, "CTAAGC": -0.18, "TACAGG": -1.91, "AAGTTG": -0.3, "GGATGC": -3.36, "AAGTTA": -0.26, "CAGTTA": -0.25, "AAGTTC": -0.26, "TACAGA": -0.51, "GGGGCC": -5.02, "CGGGGG": -7.57, "GGGGCA": -5.02, "GGGGCG": -5.07, "CCATGG": -1.07, "TATATC": -0.0, "TATATA": -0.0, "TATATG": -0.03, "GCCCAG": -0.14, "CTATTC": -0.0, "TATATT": -0.0, "TGATGG": -1.49, "CATATG": -0.03, "ATGAGT": -2.25, "GCCCAC": -0.05, "TGATGA": -0.58, "AGCATG": -0.14, "TGTTTA": -0.07, "ACTCTT": -0.0, "TGTTTC": -0.07, "CACATA": -0.01, "TTAATT": -0.01, "CACATG": -0.03, "TGTTTG": -0.09, "ATGAGA": -2.74, "TGATGT": -0.43, "ATGAGG": -4.56, "TTTCAC": -0.0, "ACTCTG": -0.03, "TGCCAG": -0.14, "ACTCTA": -0.0, "TTTCAG": -0.09, "ACTCTC": -0.0, "TGCCAC": -0.05, "AAATTC": -0.01, "AAATTA": -0.01, "AAATTG": -0.03, "CCAGTA": -0.25, "TCTTGT": -0.07, "GATGGC": -1.83, "TTAATC": -0.01, "AAATTT": -0.01, "GGGAAC": -4.1, "GGTGCG": -1.89, "GGGAAA": -4.1, "GGGAAG": -4.17, "GGTGCC": -1.86, "GGTGCA": -1.86, "AGAGCG": -2.24, "GCGACT": -0.55, "AGAGCC": -2.16, "AGAGCA": -2.16, "ACACTG": -0.03, "GCGTAG": -0.3, "GGTGCT": -1.86, "GCGTAC": -0.17, "TAATTT": -0.01, "GGGAAT": -4.1, "GCGACG": -0.6, "AGAGCT": -2.16, "GCGACA": -0.55, "GTTACA": -0.07, "GCGACC": -0.55, "TCCGGC": -1.58, "GCAGGA": -3.71, "GCAGGC": -2.56, "GCAGGG": -3.61, "CAATTT": -0.01, "GCTCGA": -0.33, "GCTCGG": -1.25, "TATTCT": -0.0, "CCGTGG": -1.31, "ACTTAC": -0.0, "CTTTAG": -0.08, "GCAGGT": -2.75, "CTTCGT": -0.1, "TATTCC": -0.0, "CAATTG": -0.03, "TATTCA": -0.0, "CAATTA": -0.01, "TATTCG": -0.04, "CAATTC": -0.01, "TGTAGA": -0.67, "TTTACC": -0.0, "TGTAGC": -0.28, "GGCTCC": -1.39, "TTTACG": -0.04, "TGTAGG": -2.14, "GGCTCG": -1.4, "TTCGGA": -2.93, "TTCGGC": -1.58, "CTTTAC": -0.0, "GTCTAC": -0.07, "TTCGGG": -2.82, "CACGAG": -1.89, "GGCTCT": -1.39, "TGTAGT": -0.38, "TTTACT": -0.0, "AGCATA": -0.11, "TTACAT": -0.0, "TCTTGG": -1.07, "TTCGGT": -1.76, "GTTTAT": -0.07, "GTCTAG": -0.15, "GCCTTT": -0.05, "TGCTTG": -0.07, "AGGCAT": -1.99, "GTTTAA": -0.07, "CGCTAA": -0.07, "CACGAA": -0.52, "CAATCT": -0.01, "GTTTAG": -0.15, "CAGGTG": -2.62, "TCCAGA": -0.51, "CTGGCT": -1.4, "AGGCGG": -4.35, "AGGCGA": -2.74, "AGGCGC": -2.29, "AGGAGT": -6.51, "ACAGCC": -0.17, "ACAGCA": -0.17, "GAGGTC": -5.12, "ACAGCG": -0.22, "AGGAGC": -6.22, "GTCGGA": -2.95, "AGGAGA": -7.0, "GTCGGC": -1.62, "AGGAGG": -8.83, "CTGGCA": -1.4, "GTCGGG": -2.85, "GTCACC": -0.07, "ACAGCT": -0.17, "GGAAAA": -3.4, "ATTGGT": -1.57, "AATTTT": -0.0, "TGTCAA": -0.08, "TGTCAC": -0.07, "AAACAC": -0.01, "GCTCTA": -0.05, "TGTCAG": -0.16, "ATTGGG": -2.65, "AATTTA": -0.01, "AATTTC": -0.0, "AACGCC": -0.07, "AACGCA": -0.07, "AATTTG": -0.03, "ATTTAC": -0.0, "ATTTAA": -0.01, "TGTCAT": -0.07, "CCCTCG": -0.04, "TAAATA": -0.01, "CACGAT": -0.45, "GGCGTT": -1.84, "TGACCA": -0.3, "TGACCC": -0.3, "GCCTTG": -0.07, "TGACCG": -0.32, "GCGCCA": -0.13, "CATTCG": -0.04, "CATTCC": -0.0, "CATTCA": -0.0, "ACGAAA": -0.52, "TAAATG": -0.03, "ACAAAT": -0.01, "GATTAA": -0.32, "GTAGGC": -2.51, "GATTAC": -0.32, "GTAGGA": -3.65, "GTAGGG": -3.56, "GATTAG": -0.37, "GCGGGT": -3.33, "ACAAAC": -0.01, "TTTCAA": -0.0, "ACAAAA": -0.01, "ACAAAG": -0.11, "GCGGGC": -3.21, "GTCGGT": -1.8, "GCGGGA": -3.94, "GCGGGG": -4.96, "GATTAT": -0.32, "GTAGGT": -2.7, "TTAAGG": -1.96, "AACCTG": -0.03, "TAATGA": -0.22, "GATGTT": -0.43, "TAATGC": -0.05, "GGGATG": -4.02, "TAATGG": -1.07, "CAATAA": -0.01, "GCCCTC": -0.05, "GATGTG": -0.45, "GCCCTA": -0.05, "GATGTA": -0.43, "TAATGT": -0.08, "GATGTC": -0.43, "GGAAAT": -3.4, "TGAAAT": -0.38, "TTCTAG": -0.08, "TTCTAA": -0.0, "ATCCGT": -0.1, "TTCTAC": -0.0, "TGAAAA": -0.38, "TGAAAC": -0.38, "TGAAAG": -0.43, "TTCTAT": -0.0, "ATCCGC": -0.07, "ATCCGA": -0.3, "ATCCGG": -1.23, "TGGCTC": -1.4, "TGGCTA": -1.4, "GCTACC": -0.05, "TGGCTG": -1.43, "GACCGG": -1.31, "AGGCGT": -2.42, "AGTTGT": -0.26, "AGCTAT": -0.11, "CTTACG": -0.04, "CTGGCG": -1.58, "TGGCTT": -1.4, "AGTTGG": -1.38, "AGCTAA": -0.11, "ACGCCG": -0.1, "AGCTAC": -0.11, "AGTTGC": -0.22, "AGTTGA": -0.41, "AGCTAG": -0.18, "CGTTGA": -0.34, "TCCAGT": -0.25, "GCACCT": -0.05, "CAGTGT": -0.36, "AGTCAG": -0.24, "TCAGGT": -2.47, "TCAAGG": -1.96, "CTGGCC": -1.4, "TCAAGC": -0.18, "TCAAGA": -0.54, "GCACCA": -0.05, "CAGTGC": -0.32, "GCACCC": -0.05, "CAGTGA": -0.63, "CAGTGG": -1.38, "GCACCG": -0.08, "TCAAGT": -0.27, "TCAGGG": -3.41, "TCAGGA": -3.6, "TCAGGC": -2.28, "CGAGCT": -2.25, "ACGGTA": -1.77, "CGTTGG": -1.26, "CAACCA": -0.01, "GTTCAT": -0.07, "TTCCCT": -0.0, "ACCACA": -0.0, "CGAGCA": -2.25, "GAGCCG": -1.97, "CGAGCC": -2.25, "TTCCCA": -0.0, "TTCCCC": -0.0, "GTTCAC": -0.07, "GTTCAA": -0.07, "GATCAC": -0.32, "GGACCT": -3.15, "TACATG": -0.03, "AAGTAC": -0.27, "GATCAA": -0.32, "TACATC": -0.0, "AAGTAG": -0.43, "TACATA": -0.0, "CATGGT": -1.58, "GGACCG": -3.16, "AACGCT": -0.07, "GGACCA": -3.15, "TCATCA": -0.0, "GGACCC": -3.15, "CACACG": -0.04, "TACATT": -0.0, "CACACC": -0.0, "GCACAA": -0.05, "CACACA": -0.0, "TCTGCC": -0.05, "TCTGCA": -0.05, "TCTGCG": -0.09, "TTTCGA": -0.3, "CCCGTC": -0.1, "ACGTGT": -0.2, "CCCGTA": -0.1, "TTAAGA": -0.54, "CCCGTG": -0.14, "TTAAGC": -0.18, "TTACGT": -0.1, "TAGATC": -0.57, "AAACAG": -0.1, "TAGATA": -0.57, "TGCCCA": -0.05, "TAGATG": -0.61, "TGGTTA": -1.57, "GCGCCT": -0.13, "TCTGCT": -0.05, "TTACGC": -0.07, "TTAAGT": -0.27, "TTACGA": -0.3, "TTACGG": -1.24, "CCCGTT": -0.1, "AGTGAC": -0.67, "AGTGAA": -0.8, "AGTGAG": -2.29, "GCGGTC": -1.87, "CGGGCG": -3.17, "CCCTCT": -0.0, "TAAGAG": -1.83, "CGGGCC": -3.08, "TAAGAA": -0.67, "CGGGCA": -3.08, "TAAGAC": -0.61, "ATTTAT": -0.0, "AGTGAT": -0.71, "CTTTCC": -0.0, "TAAGAT": -0.63, "CCTGAA": -0.37, "CCTGAC": -0.3, "CCTGAG": -1.6, "GTTAGG": -1.85, "AACGCG": -0.12, "TATACT": -0.0, "GTTAGC": -0.21, "CTCCAG": -0.09, "GTTAGA": -0.52, "GCCAAA": -0.05, "TATACG": -0.04, "GTTAGT": -0.28, "TATACC": -0.0, "TATACA": -0.0, "ATTGGC": -1.4, "AGCGTG": -0.28, "GTAATG": -0.1, "TTTATT": -0.0, "GTAATA": -0.08, "ATTGGA": -2.74, "GTAATC": -0.08, "TCTAAC": -0.01, "CGTTCT": -0.1, "TCTAAA": -0.01, "CGGATC": -3.43, "TCTAAG": -0.1, "CCACCC": -0.0, "GTTCGT": -0.16, "TTTATG": -0.03, "ACTAGG": -1.83, "TTTATC": -0.0, "ACTAGC": -0.15, "TTTATA": -0.0, "CCCTCA": -0.0, "CCACCT": -0.0, "CGTTCG": -0.13, "ACTTGT": -0.07, "CGTTCA": -0.1, "CGTTCC": -0.1, "TCTAAT": -0.01, "CTTTGT": -0.07, "ACTGGG": -2.65, "ACTGGA": -2.74, "ACTGGC": -1.4, "TAGTCC": -0.22, "GTGACC": -0.48, "TAGTCA": -0.22, "GTGACA": -0.48, "TAGTCG": -0.25, "GTGACG": -0.53, "ATTTAG": -0.08, "ACTGGT": -1.57, "CTTTGG": -1.07, "CCTATG": -0.03, "CTTTGC": -0.05, "ACGTGC": -0.17, "GTGACT": -0.48, "TAGTCT": -0.22, "GTGCAC": -0.14, "CGACGG": -1.66, "GTGCAA": -0.14, "CGACGA": -0.72, "GTGCAG": -0.26, "CGACGC": -0.5, "CGAAGT": -0.77, "CCGCAG": -0.21, "CCGCAA": -0.07, "ATTGTG": -0.11, "CCGCAC": -0.07, "ACGTGG": -1.31, "CGAAGC": -0.69, "GCGCTG": -0.15, "CGAAGA": -1.02, "CCCCGT": -0.1, "CGAAGG": -2.4, "GCGCTC": -0.13, "GTGCAT": -0.14, "GCGCTA": -0.13, "CCGCAT": -0.07, "GTGTAA": -0.17, "GTTCGC": -0.13, "GAAGAT": -0.94, "GGATCT": -3.23, "ACTTGG": -1.07, "TCGGAC": -3.35, "GAATCT": -0.37, "CCTATA": -0.0, "TCGGAG": -5.43, "GGATCG": -3.24, "GAAGAG": -1.9, "GAAGAA": -0.97, "GGATCC": -3.23, "GAAGAC": -0.93, "GGATCA": -3.23, "GAATCA": -0.37, "GAATCC": -0.37, "TCGGAT": -3.43, "GAATCG": -0.39, "ATGGTC": -1.58, "CAGATG": -0.64, "CTATCG": -0.04, "CATTCT": -0.0, "ATGGTG": -1.74, "CAGATC": -0.6, "CTATCC": -0.0, "TGCGTG": -0.2, "CTATCT": -0.0, "CAGATT": -0.6, "CTCGAC": -0.41, "ATGGTT": -1.58, "CCCCGG": -1.23, "CCGGTA": -1.76, "GCGTGG": -1.4, "AATGGT": -1.58, "GTTACG": -0.1, "CTACGT": -0.1, "AATGGC": -1.4, "AATGGA": -2.74, "AATGGG": -2.65, "CCCCGA": -0.3, "AATAGA": -0.48, "CGGGAA": -4.34, "ACGCCC": -0.07, "AATAGC": -0.15, "CGTTAG": -0.18, "AGCCAG": -0.19, "GGAGGG": -9.51, "AAAAGT": -0.27, "AGCCAC": -0.11, "GGAGGC": -8.62, "TGGTAG": -2.02, "CGCCAT": -0.07, "GAGTGT": -2.37, "TGGTAC": -1.59, "GAGGTA": -5.12, "TGGTAA": -1.6, "AAAAGG": -1.96, "GGAGGT": -8.81, "AGCCAT": -0.11, "AAAAGC": -0.19, "AAAAGA": -0.54, "TTGACT": -0.3, "GAGTGG": -2.65, "CGCCAG": -0.16, "TGGTAT": -1.59, "CGCCAA": -0.07, "GAGTGC": -2.34, "CGCCAC": -0.07, "GAGTGA": -2.5, "GCCAGG": -1.93, "GCCAGA": -0.54, "GCCAGC": -0.21, "GCCCGT": -0.14, "TACCGA": -0.3, "TACCGC": -0.07, "TACCGG": -1.24, "GCCCGC": -0.11, "GCCAGT": -0.28, "GCCCGA": -0.33, "GCCCGG": -1.25, "CTTCAC": -0.0, "CTTCAA": -0.0, "TACCGT": -0.1, "TCCGAG": -1.88, "TCCGAA": -0.51, "TCCGAC": -0.41, "TAGCGT": -0.29, "TATTAG": -0.09, "AATTCC": -0.0, "AATTCG": -0.04, "TCCGAT": -0.44, "TAGCGG": -1.43, "TAGCGA": -0.6, "TAGCGC": -0.25, "GTCATC": -0.07, "GTCATA": -0.07, "GTCATG": -0.1, "TTGGAC": -3.15, "CCAGGT": -2.47, "TTGGAA": -3.4, "TTGGAG": -5.24, "AGCAGA": -0.85, "GTCATT": -0.07, "CCAGGG": -3.41, "AGCAGT": -0.53, "CCAGGA": -3.6, "CCAGGC": -2.28, "TTGGAT": -3.23, "ATAGAG": -1.82, "CATCTG": -0.03, "ACGGTC": -1.76, "CATCTA": -0.0, "ATAGAC": -0.55, "CATCTC": -0.0, "ATAGAA": -0.62, "TAACAG": -0.1, "GATCGT": -0.38, "CATCTT": -0.0, "CAAGCA": -0.18, "ACGGTT": -1.76, "GTTCTT": -0.07, "ACCTCC": -0.0, "CGTAAT": -0.11, "ACATGC": -0.05, "GCTCAA": -0.05, "AGGGAT": -4.28, "GTAAAC": -0.08, "GGCCAT": -1.39, "CGTAAG": -0.2, "GTTCTG": -0.09, "ACATGT": -0.08, "CGTAAC": -0.11, "CGTAAA": -0.11, "AGGGAG": -6.08, "AGGGAC": -4.23, "AGACGC": -0.55, "CCCGCA": -0.07, "CCCTTT": -0.0, "AGCGCA": -0.2, "GTTGTT": -0.15, "ATCCTT": -0.0, "TTGTCG": -0.11, "TTGTCC": -0.07, "TTGTCA": -0.07, "ATCCTC": -0.0, "ACGCGA": -0.45, "ATCCTA": -0.0, "GTTGTC": -0.15, "ATCCTG": -0.03, "GTTGTG": -0.18, "TTGTCT": -0.07, "CTATGC": -0.05, "CCACTG": -0.03, "TGACTA": -0.3, "TGGGCC": -2.91, "TGACTC": -0.3, "TGGGCA": -2.91, "TGGGCG": -3.0, "TGACTG": -0.31, "AAGCCG": -0.21, "AAGCCC": -0.18, "AAGCCA": -0.18, "CAAAAT": -0.01, "TGACTT": -0.3, "TGGGCT": -2.91, "CAAAAC": -0.01, "CAAAAA": -0.02, "AAGCCT": -0.18, "CAAAAG": -0.11, "TCTGAC": -0.3, "TCAATG": -0.03, "AAACTT": -0.01, "TCAATC": -0.01, "TCAATA": -0.01, "CAGTTC": -0.25, "GACCCG": -0.32, "GACCCA": -0.3, "GACCCC": -0.3, "CTCTGT": -0.07, "TCAATT": -0.01, "GGCCAG": -1.44, "CTCTGC": -0.05, "GACCCT": -0.3, "CTCTGA": -0.21, "CTCTGG": -1.07, "CAGTTT": -0.25, "GCGAAG": -0.76, "ACGTTC": -0.1, "TGCTGG": -1.21, "TGCTGA": -0.28, "CCCTTG": -0.03, "TGCTGC": -0.1, "AGCTGC": -0.17, "GCTGGT": -1.72, "GTGATT": -0.51, "CGCCGT": -0.16, "CTACTA": -0.0, "TGCTGT": -0.13, "GCGAAT": -0.67, "GCCCTT": -0.05, "GTGATG": -0.55, "GCTGGG": -2.74, "GTGATC": -0.51, "GCTGGC": -1.54, "GTGATA": -0.51, "GCTGGA": -2.79, "TGATAA": -0.32, "TGATAC": -0.32, "TGATAG": -0.37, "CTTGTT": -0.07, "GACGGT": -2.05, "GCTAGG": -1.85, "GGGACT": -3.9, "GCTAGA": -0.51, "ATGAAT": -0.38, "GCTAGC": -0.19, "AACGTT": -0.1, "TGATAT": -0.32, "GTAGTG": -0.42, "GCTAGT": -0.26, "ATGAAC": -0.38, "GACGGG": -2.99, "ATGAAA": -0.38, "GACGGA": -3.04, "ATGAAG": -0.48, "GACGGC": -1.87, "CTTGTC": -0.07, "CAAAGA": -0.54, "CTACTT": -0.0, "CCATAG": -0.09, "GGTGAA": -2.3, "GGTGAC": -2.29, "GCGTCT": -0.17, "TGTAAA": -0.08, "GGTGAG": -2.71, "GGAATG": -3.4, "CGTCCT": -0.1, "GGCTAA": -1.39, "GGAATC": -3.4, "GGAATA": -3.4, "GCGTCA": -0.17, "GTTATG": -0.09, "TAGTGG": -1.36, "GGTGAT": -2.3, "GCGTCG": -0.2, "CGTCCG": -0.13, "GGAATT": -3.4, "CGTCCC": -0.1, "CGTCCA": -0.1, "CCGTAT": -0.1, "GAAGTC": -0.64, "GAAGTA": -0.64, "GAAGTG": -0.67, "GCCGTA": -0.14, "CCGTAC": -0.1, "CCGTAA": -0.11, "TTCGAA": -0.51, "GCACTA": -0.05, "GCCGTT": -0.14, "TTGGTG": -1.74, "CCCTCC": -0.0, "GAAGTT": -0.64, "GGCGCG": -1.74, "ATGCCC": -0.05, "TTAGTT": -0.22, "ATGCCA": -0.05, "GGCGCC": -1.7, "ATGCCG": -0.08, "GGCGCA": -1.7, "TATTAC": -0.0, "ACTATG": -0.03, "CAACGG": -1.24, "TTTAAG": -0.1, "ACTATC": -0.0, "TTTAAA": -0.01, "ACTATA": -0.0, "TTTAAC": -0.01, "TATTAT": -0.0, "TTAGTG": -0.26, "GGCGCT": -1.7, "TTAGTC": -0.22, "ATGCCT": -0.05, "TTAGTA": -0.22, "TTTAAT": -0.01, "ACTATT": -0.0, "GGGCAT": -2.85, "TTTCCG": -0.04, "TTTCCA": -0.0, "TTTCCC": -0.0, "CAGAAC": -0.65, "GTACGT": -0.17, "GTTTGT": -0.14, "TTTCCT": -0.0, "GGGCAG": -3.0, "GTCTGT": -0.14, "GGGCAA": -2.85, "GGGCAC": -2.85, "GTTTGC": -0.11, "CTATTT": -0.0, "GTTTGA": -0.27, "GTTTGG": -1.09, "GTACGA": -0.35, "CCGCTC": -0.07, "GCATGT": -0.12, "CCGCTA": -0.07, "CCGCTG": -0.1, "AGCATT": -0.11, "GCGCGG": -1.47, "GGGGTC": -5.27, "GCGCGC": -0.21, "GTCGAT": -0.49, "GCATGG": -1.09, "GCATGC": -0.1, "CCGCTT": -0.07, "GCATGA": -0.26, "GTCGAC": -0.47, "GTCGAA": -0.56, "GTCGAG": -1.89, "CGTGGC": -1.65, "GTAGTC": -0.38, "TGCGCT": -0.13, "GAGCTC": -1.96, "ATTGAT": -0.32, "TGTCCT": -0.07, "AAACGA": -0.31, "AAACGC": -0.07, "GTAACA": -0.08, "CACGCG": -0.12, "AAACGG": -1.24, "TGTCCC": -0.07, "TGCGCG": -0.17, "ATTGAC": -0.3, "GAGGGA": -5.85, "TCAGAT": -0.6, "TGCGCC": -0.13, "ATTGAG": -1.6, "TGCGCA": -0.13, "GCGCAG": -0.27, "AAACGT": -0.11, "GTCTGG": -1.09, "TGGGTT": -3.03, "ATTTCA": -0.0, "ATTTCC": -0.0, "ATCAGT": -0.25, "ATCGGG": -2.82, "CATAGT": -0.22, "AAATCA": -0.01, "ATCGGC": -1.58, "CCGTGT": -0.2, "ATCGGA": -2.93, "TGGGTG": -3.11, "CGATCA": -0.44, "TGGGTC": -3.03, "TGGGTA": -3.03, "CATAGG": -1.83, "ATCGGT": -1.76, "ATCAGG": -1.91, "ATCAGA": -0.51, "ATCAGC": -0.17, "GGTCAA": -1.57, "ACGGGT": -3.2, "GTCTGA": -0.27, "GATTCT": -0.32, "CTTTTG": -0.03, "TACTAG": -0.09, "TACTAA": -0.01, "CAGCAA": -0.17, "TACTAC": -0.0, "GATTCC": -0.32, "ACGGGG": -4.88, "ACGGGA": -3.85, "ACGGGC": -3.08, "GTCCGG": -1.25, "TACTAT": -0.0, "CTTTTT": -0.0, "ACCAAC": -0.01, "CGTAGA": -0.74, "TCACGA": -0.3, "TCACGC": -0.07, "TCACGG": -1.24, "TCACGT": -0.1, "TTCCAC": -0.0, "TTCCAA": -0.0, "TTCCAG": -0.09, "ACCCTT": -0.0, "TGAAGT": -0.64, "AAACAA": -0.01, "CCACAT": -0.0, "AGGCAC": -1.99, "TTCCAT": -0.0, "ACCCTA": -0.0, "ACCCTC": -0.0, "TGAAGG": -2.29, "ACCCTG": -0.03, "CTGACT": -0.3, "CCAGCA": -0.17, "CCCCTT": -0.0, "AGTTAT": -0.16, "ACATAT": -0.01, "CTGACG": -0.34, "CTGACC": -0.3, "CTGACA": -0.3, "AGTTAA": -0.17, "CCCCTG": -0.03, "AGTTAC": -0.16, "CCCCTC": -0.0, "AGTTAG": -0.23, "CCCCTA": -0.0, "ACACAG": -0.1, "ACACAA": -0.01, "ACACAC": -0.01, "AATGTT": -0.08, "CTGCAG": -0.18, "CATGGG": -2.65, "CTGCAC": -0.05, "CTGCAA": -0.05, "AATGTC": -0.08, "ACACAT": -0.01, "AATGTA": -0.08, "AATGTG": -0.11, "GCACAC": -0.05, "CTGCAT": -0.05, "GCACAG": -0.14, "CGATTC": -0.44, "ACATTT": -0.0, "ATGTTC": -0.07, "CGAGAT": -3.02, "ATTACT": -0.0, "ACATTG": -0.03, "GTACCA": -0.08, "ACATTA": -0.0, "ACATTC": -0.0, "ATTACA": -0.0, "CCACAC": -0.0, "ATTACC": -0.0, "CGAGAC": -3.02, "ATTACG": -0.04, "AAGTCT": -0.26, "GCTATT": -0.05, "GGACAT": -3.15, "GCTATA": -0.05, "GCTATC": -0.05, "AAGTCG": -0.29, "CACTGG": -1.07, "AAGTCA": -0.26, "GCTATG": -0.07, "AAGTCC": -0.26, "GGACAG": -3.16, "GGACAC": -3.15, "GGACAA": -3.15, "CTAATT": -0.01, "AGGGTT": -3.48, "GAGGCG": -4.93, "TGTTGG": -1.21, "GAGGCA": -4.93, "TGTTGA": -0.3, "GAGGCC": -4.93, "TGTTGC": -0.13, "ACTCGA": -0.3, "TAAAAT": -0.01, "ACTCGC": -0.07, "ACTCGG": -1.23, "TGTTGT": -0.15, "GAGGCT": -4.93, "AGCGCC": -0.2, "AGGGTG": -3.55, "AGGGTA": -3.48, "AGCGCG": -0.25, "AGGGTC": -3.48, "TAAAAG": -0.11, "ACTCGT": -0.1, "TAAAAC": -0.01, "TAAAAA": -0.02, "CTACTC": -0.0, "TAGGGA": -4.07, "ACGTTA": -0.1, "TAGGGC": -3.55, "ACGTTG": -0.13, "AGCTGG": -1.37, "TAGGGG": -5.29, "AGTGCG": -0.28, "AGTGCA": -0.24, "AGAGTT": -2.45, "AGTGCC": -0.24, "AAAACC": -0.01, "TAGGGT": -3.63, "AGCTGT": -0.21, "ACGTTT": -0.1, "AGTGCT": -0.24, "CGTTAC": -0.1, "AGAGTA": -2.45, "AGAGTG": -2.5, "TTCGTA": -0.1, "GTTAAA": -0.08, "CCTGGC": -1.4, "GTTAAC": -0.08, "CCTGGA": -2.74, "CCTGGG": -2.65, "GTTAAG": -0.17, "CCGGTG": -1.93, "TTCGTC": -0.1, "CTAATC": -0.01, "CGATCC": -0.44, "GTCTGC": -0.11, "GTTAAT": -0.08, "CCTGGT": -1.57, "CCGGTC": -1.76, "GGAAGG": -4.95, "ATGCTT": -0.05, "GGAAGC": -3.54, "CTAATG": -0.03, "GGAAGA": -3.79, "TGTATT": -0.07, "TCCTCT": -0.0, "GCGTTC": -0.16, "CAATGC": -0.05, "GCGTTG": -0.19, "CAATGG": -1.07, "ATGCTG": -0.08, "GGAAGT": -3.6, "ATGCTC": -0.05, "ATGCTA": -0.05, "ATTTGT": -0.07, "TCCTCG": -0.04, "TGTATG": -0.1, "TCCTCA": -0.0, "TGTATA": -0.08, "TCCTCC": -0.0, "TGTATC": -0.07, "GTGAAT": -0.58, "TAACCG": -0.04, "TCATAG": -0.09, "TTCGTG": -0.14, "TCATAA": -0.01, "TAACCC": -0.01, "CGTTAA": -0.1, "TAACCA": -0.01, "ACCGCT": -0.07, "TCGCGA": -0.45, "TAGTGT": -0.33, "TTCGTT": -0.1, "TCATAT": -0.0, "TAACCT": -0.01, "GTGAAG": -0.67, "GTGAAA": -0.58, "GTGAAC": -0.58, "TGCATA": -0.05, "ACCGCG": -0.11, "ACCGCA": -0.07, "CCCTAT": -0.0, "ACCGCC": -0.07, "AGAAAT": -0.56, "AGGCTT": -1.97, "CCTTCT": -0.0, "GTTGCA": -0.13, "TGTCGC": -0.14, "GTTGCC": -0.13, "GTGCCG": -0.16, "GTGCCA": -0.13, "GTTGCG": -0.17, "GTGCCC": -0.13, "CCTTCA": -0.0, "AGGCTA": -1.97, "CCTTCC": -0.0, "AGGCTC": -1.97, "CCGCCC": -0.07, "TGTCGA": -0.36, "CCTTCG": -0.04, "AGGCTG": -2.01, "GTGCCT": -0.13, "CAGCGA": -0.63, "GTTGCT": -0.13, "GGATAT": -3.23, "TCGGGT": -3.19, "ATTTGA": -0.22, "GCAGTT": -0.38, "GAAGCT": -0.55, "TCGGGC": -3.08, "GGATAC": -3.23, "TCGGGG": -4.88, "GGATAG": -3.24, "GAAGCG": -0.59, "CCGCCT": -0.07, "GCGTTA": -0.17, "GAAGCC": -0.55, "GCAGTA": -0.38, "GAAGCA": -0.55, "GCAGTC": -0.38, "GAGAGC": -3.05, "GAGAGA": -3.49, "GAGAGG": -5.06, "CGCCCA": -0.07, "CTACAA": -0.01, "GCATTG": -0.07, "ACGCAC": -0.07, "CTATAA": -0.01, "CTCGCA": -0.07, "AACTGG": -1.07, "GAGAGT": -3.18, "AAACAT": -0.01, "GCATTT": -0.05, "AACTGA": -0.22, "GCCGGG": -2.84, "AGCATC": -0.11, "GCCGGC": -1.61, "CATGTT": -0.07, "GCCGGA": -2.94, "AGATCT": -0.5, "AGTTTA": -0.16, "CGAGCG": -2.33, "GCGAGA": -3.28, "GCCACT": -0.05, "CATGTA": -0.08, "CATGTC": -0.07, "GCCGGT": -1.79, "CATGTG": -0.11, "TCACTT": -0.0, "GGCGGA": -4.85, "GGCCTC": -1.39, "GGCCTA": -1.39, "TTTGTT": -0.07, "AATCGG": -1.24, "AATCGC": -0.07, "AATCGA": -0.3, "GTTCAG": -0.16, "TCACTG": -0.03, "TCACTA": -0.0, "TCACTC": -0.0, "AATCGT": -0.1, "AGCCGA": -0.39, "GAGCGT": -2.15, "AGCCGC": -0.17, "TAATTG": -0.03, "AAAAAT": -0.02, "AGCCGG": -1.31, "GTTTTT": -0.07, "TGGTGA": -2.29, "GATGGA": -2.91, "TGGTGC": -1.86, "CCAAGT": -0.27, "GGGCTG": -2.86, "TGGTGG": -3.87, "GATGGG": -2.91, "GTTTTC": -0.07, "AAAAAC": -0.02, "GGGCTC": -2.85, "GTTTTG": -0.09, "TTCCCG": -0.04, "GAGCGC": -2.1, "ATCACA": -0.0, "CCAAGG": -1.96, "ACGTAT": -0.1, "TCTCAG": -0.09, "TCTCAA": -0.0, "TGGTGT": -1.99, "TCTCAC": -0.0, "ATTCGT": -0.1, "AGAACT": -0.55, "GCATTA": -0.05, "GCGTTT": -0.16, "CCGCCA": -0.07, "TACCAT": -0.0, "AGATAG": -0.54, "ACCCGG": -1.23, "ACCCGA": -0.3, "ATGTCT": -0.07, "ACCCGC": -0.07, "AGATAA": -0.5, "TACCAC": -0.0, "AGAACG": -0.57, "GTAACG": -0.11, "AGAACA": -0.55, "TACCAG": -0.1, "AGAACC": -0.55, "ATGTCA": -0.07, "ACCCGT": -0.1, "AGATAT": -0.5, "ATCACG": -0.04, "ACCAGG": -1.91, "CACTGC": -0.05, "ATGTCG": -0.11, "CAGCGT": -0.31, "TAGGTT": -2.39, "GTTTAC": -0.07, "AATTAT": -0.01, "CTGTTG": -0.1, "GTAACC": -0.08, "CATTAG": -0.09, "CGGGTT": -3.19, "CTGTTA": -0.07, "AATTAC": -0.01, "AATTAA": -0.01, "CATGGA": -2.74, "AATTAG": -0.09, "TAGGTC": -2.39, "CGGGTC": -3.19, "CTGTTT": -0.07, "CGGGTA": -3.2, "CGGGTG": -3.28, "CTTCGG": -1.23, "CACACT": -0.0, "CATTAC": -0.0, "GCAATG": -0.08, "TTAGGG": -3.34, "ATATAT": -0.01, "AGCAAC": -0.12, "TTAGGC": -2.2, "AAAGCT": -0.18, "TTAGGA": -3.52, "AAAGCA": -0.18, "AAAGCC": -0.18, "TTAGGT": -2.39, "ATATAA": -0.01, "AGCAAT": -0.12, "AAAGCG": -0.24, "TACTTC": -0.0, "TACTTA": -0.0, "TACTTG": -0.03, "ATAGCG": -0.2, "CAGCGC": -0.26, "ATAGCT": -0.15, "TACTTT": -0.0, "CTTCGA": -0.3, "CGAGTT": -2.53, "TCCAAT": -0.01, "CGTACT": -0.1, "CAGCGG": -1.44, "TATGCT": -0.05, "CTTAAG": -0.1, "ACATAA": -0.01, "TTGCCT": -0.05, "AGGGGT": -5.79, "CTTAAC": -0.01, "TCCAAG": -0.1, "CGTACC": -0.1, "TCCAAC": -0.01, "TCCAAA": -0.01, "AGGGGA": -6.28, "CTTAAT": -0.01, "TATGCG": -0.09, "TATGCA": -0.05, "TATGCC": -0.05, "CGTTTG": -0.12, "CGACTT": -0.41, "TGAATT": -0.37, "TTGTAA": -0.08, "CACAAA": -0.01, "TTGTAC": -0.07, "TTGTAG": -0.19, "TGAATC": -0.37, "ACAACA": -0.01, "TGAATA": -0.37, "CGACTC": -0.41, "TGAATG": -0.39, "AAGTAT": -0.27, "CGACTG": -0.43, "TTGCCA": -0.05, "TTGTAT": -0.07, "ATCGTG": -0.14, "GCTTCG": -0.08, "ATCGTC": -0.1, "ATCGTA": -0.1, "TGGGAG": -5.99, "TGTGGT": -1.75, "TGGGAA": -4.24, "TGGGAC": -4.03, "GCTTCT": -0.05, "ATCGTT": -0.1, "GATTGA": -0.46, "TGGGAT": -4.1, "CTAGCC": -0.15, "CTAGCA": -0.15, "CTAGCG": -0.2, "CGGTAG": -2.21, "ACTTAG": -0.08, "TAGATT": -0.57, "ACTTAA": -0.0, "CGGTAC": -1.77, "TACACT": -0.0, "CGGTAA": -1.78, "GACCAG": -0.36, "GACCAC": -0.3, "TTGCCC": -0.05, "CTAGCT": -0.15, "TTCGAG": -1.88, "TACACC": -0.0, "CGGTAT": -1.77, "TACACA": -0.0, "TACACG": -0.04, "CCGCCG": -0.1, "CGCCCG": -0.1, "GCGAGC": -2.5, "GCTGAG": -1.62, "GCGAGG": -5.1, "GAACTT": -0.37, "CAGCCA": -0.17, "CAGCCC": -0.17, "TCCGGG": -2.82, "GCGAGT": -2.79, "CGCCCC": -0.07, "GAACTC": -0.37, "GAACTA": -0.37, "GGACTT": -3.15, "CACCTA": -0.0, "AACTAT": -0.01, "CACCTC": -0.0, "CACCTG": -0.03, "TGATCC": -0.32, "AACACT": -0.01, "TGATCA": -0.32, "TGATCG": -0.34, "TGCATG": -0.07, "ACGCAG": -0.22, "GGACTG": -3.16, "CACCTT": -0.0, "GGACTA": -3.15, "GGACTC": -3.15, "AACACG": -0.04, "AACACA": -0.01, "AACACC": -0.01, "TGATCT": -0.32, "ATATCG": -0.04, "CTATAC": -0.0, "CAACAG": -0.1, "GACAGT": -0.47, "CAACAA": -0.01, "AAAGAA": -0.68, "CAACAC": -0.01, "GGCCGG": -2.12, "ACGCAA": -0.07, "GACAGG": -1.95, "CAACAT": -0.01, "GACAGC": -0.41, "GACAGA": -0.67, "GTATTA": -0.07, "GTATTC": -0.07, "GTAAGT": -0.32, "CCAGCG": -0.22, "AGAGGT": -5.33, "GGTGGC": -4.24, "TCCCCT": -0.0, "GGTGGA": -4.94, "CGTCAT": -0.1, "GGTGGG": -5.18, "ATCCCT": -0.0, "AGAGGC": -5.13, "GTAAGA": -0.58, "AGAGGA": -5.83, "GTAAGC": -0.24, "AGAGGG": -6.02, "GTAAGG": -1.98, "CGTCAA": -0.1, "CGTCAC": -0.1, "TCCCCC": -0.0, "GGTGGT": -4.44, "CGTCAG": -0.19, "GTCGCG": -0.18, "GTCGCA": -0.14, "GTCGCC": -0.14, "CCGTCT": -0.1, "TCGGTA": -1.76, "CTCGCG": -0.11, "TCGGTG": -1.93, "GTCGCT": -0.14, "TACCTA": -0.0, "GTAACT": -0.08, "ACCGGG": -2.82, "CCGTCG": -0.14, "CCGTCA": -0.1, "TCGGTT": -1.76, "GGCTGT": -1.5, "CGCGTG": -0.23, "CTATAT": -0.0, "CGCGTC": -0.19, "CGCGTA": -0.19, "ATGCAG": -0.18, "ATGCAA": -0.05, "CCTACA": -0.0, "CGCGTT": -0.19, "GGCTGG": -2.5, "GGCTGA": -1.61, "GGCTGC": -1.46, "ATGCAT": -0.05, "CCTACC": -0.0, "TTTCAT": -0.0, "TTGACC": -0.3, "ATGACG": -0.35, "GGAGTT": -5.91, "ATGACA": -0.3, "ATGACC": -0.3, "CCTGAT": -0.32, "GGGCCT": -2.85, "ATGACT": -0.3, "GGAGTA": -5.91, "GGAGTC": -5.91, "GGAGTG": -5.96, "GGGCCG": -2.85, "GGGCCC": -2.85, "GGGCCA": -2.85, "GGCAAG": -1.47, "ACGAGT": -2.54, "GCGCAA": -0.13, "TTATTA": -0.0, "AGGCCC": -1.97, "AGGCCG": -1.99, "ACGAGG": -4.85, "ACGAGC": -2.25, "ACGAGA": -3.03, "GGCAAC": -1.42, "AGGCCT": -1.97, "AGACGG": -1.65, "GGGTTG": -2.98, "TTTGGG": -2.65, "TGCGAT": -0.59, "GGGTTC": -2.95, "TTTGAT": -0.32, "TGAACT": -0.37, "CTACGA": -0.3, "ATTGCT": -0.05, "TGCGAA": -0.67, "TGCGAC": -0.55, "TGCGAG": -2.13, "ATTGCC": -0.05, "TTTGAG": -1.6, "ATTGCA": -0.05, "GACTAG": -0.35, "ATTGCG": -0.09, "TTTGAC": -0.3, "TTTGAA": -0.37, "CGGGCT": -3.08, "TGACGT": -0.42, "CTCGTC": -0.1, "CCCTGG": -1.07, "CCCTGA": -0.21, "AAGCTT": -0.18, "CCCTGC": -0.05, "GCAGCA": -0.28, "CCCTGT": -0.07, "AAGCTC": -0.18, "GATATA": -0.32, "AAGCTA": -0.18, "GATATG": -0.34, "TGACGA": -0.6, "TGACGC": -0.38, "TACTCT": -0.0, "CATCGT": -0.1, "GATGGT": -2.0, "CAGGGT": -3.7, "CTACGG": -1.24, "CCAGTC": -0.25, "GACACA": -0.3, "CCAGTG": -0.29, "TACTCG": -0.04, "CATCGA": -0.3, "CATCGC": -0.07, "TACTCC": -0.0, "TACTCA": -0.0, "CATCGG": -1.24, "CAGGGG": -5.36, "CAGGGA": -4.11, "CAGGGC": -3.62, "AATCTG": -0.03, "CGGACT": -3.35, "AATCTC": -0.0, "AATCTA": -0.01, "TGAACG": -0.39, "TCACAC": -0.0, "TCACAA": -0.01, "TCACAG": -0.1, "GAGGAG": -6.36, "GCCATA": -0.05, "CGGACG": -3.43, "TCCACC": -0.0, "CGGACA": -3.35, "CGGACC": -3.35, "GCCATG": -0.07, "CTTACC": -0.0, "TCACAT": -0.0, "TGAACC": -0.37, "ATTAAC": -0.01, "ATTAAA": -0.01, "ATTAAG": -0.1, "CTTACA": -0.0, "GGCCTG": -1.4, "ACATCC": -0.0, "CGGCCA": -1.58, "ATTAAT": -0.01, "TACCTG": -0.03, "GGTATG": -1.59, "GGTATA": -1.58, "GGTATC": -1.58, "CGAGAG": -3.17, "CAATGA": -0.22, "ACGAAT": -0.51, "GGTATT": -1.58, "CTGAAC": -0.37, "TCGACC": -0.41, "CTGAAG": -0.47, "ATTGTA": -0.07, "AAGGGT": -3.72, "CATTGC": -0.05, "TATGAG": -1.62, "CATTGA": -0.22, "CTAGTT": -0.22, "CATTGG": -1.07, "TCAACT": -0.01, "ATGTTA": -0.07, "ACACCG": -0.04, "CTGCCA": -0.05, "CTGCCC": -0.05, "ACACCC": -0.0, "ACACCA": -0.0, "CTGCCG": -0.08, "CTAGTG": -0.26, "TCAACC": -0.01, "TCAACA": -0.01, "CTAGTC": -0.22, "TCAACG": -0.04, "CTAGTA": -0.22, "CATTGT": -0.07, "TATGAC": -0.3, "ACACCT": -0.0, "CTGCCT": -0.05, "CCTCGT": -0.1, "TATGAA": -0.38, "AGACTG": -0.49, "CGAGGT": -5.42, "AGACTA": -0.47, "CCTCGG": -1.24, "CCTCGC": -0.07, "CCCGAC": -0.41, "CCTCGA": -0.3, "CGAGGA": -5.92, "CGAGGC": -5.23, "CGAGGG": -6.12, "ACTTTC": -0.0, "ACTTTA": -0.0, "ACTTTG": -0.03, "GACCTG": -0.31, "ACTAGT": -0.22, "GACCTC": -0.3, "CACCGG": -1.24, "CTATTG": -0.03, "CACCGA": -0.3, "ACTTTT": -0.0, "GGACGA": -3.55, "GGACGC": -3.3, "GGACGG": -4.56, "GCATAA": -0.05, "CACAGC": -0.17, "CTTATC": -0.0, "CACAGA": -0.51, "CTTATA": -0.0, "CACAGG": -1.91, "TTAACT": -0.01, "ACTCAT": -0.0, "CGTATA": -0.1, "GACGTA": -0.42, "CGTATC": -0.1, "GACGTC": -0.42, "TAAACT": -0.01, "GAGGAA": -5.68, "AGCGAT": -0.75, "TTAACA": -0.01, "ACTCAC": -0.0, "TTAACC": -0.01, "ACTCAA": -0.01, "ACTCAG": -0.09, "TTAACG": -0.04, "CACAGT": -0.25, "AGCGAC": -0.71, "TAAACA": -0.01, "AGCGAA": -0.85, "TAAACC": -0.01, "GACGTT": -0.42, "CCACCG": -0.04, "TAAACG": -0.04, "AGTTCC": -0.16, "GTATGT": -0.14, "AGTTCA": -0.16, "AGTTCG": -0.19, "CTGTGA": -0.36, "CGGGGT": -5.49, "CCACCA": -0.0, "GCAAAG": -0.15, "TAGGAA": -4.16, "GCAAAA": -0.06, "TAGGAG": -5.98, "GCAAAC": -0.06, "CGGGGC": -5.24, "GTATGG": -1.1, "CTGTGT": -0.16, "GCATAG": -0.13, "GTATGC": -0.12, "AGTTCT": -0.16, "GCAAAT": -0.06, "CGAGAA": -3.03, "TAGGAT": -3.99, "TAATTA": -0.01, "TTCAAT": -0.01, "TGCTTT": -0.05, "GTCTAT": -0.07, "GTAATT": -0.08, "GTTACC": -0.07, "TATCGG": -1.24, "TAATTC": -0.01, "TATCGA": -0.3, "TATCGC": -0.07, "TATAGT": -0.22, "GTCTAA": -0.07, "TGCTTA": -0.05, "TTCAAG": -0.1, "TGCTTC": -0.05, "TTCAAA": -0.01, "TTCAAC": -0.01, "TCTCAT": -0.0, "TATAGC": -0.15, "TATCGT": -0.1, "TATAGA": -0.48, "AGCTCA": -0.11, "TATAGG": -1.83, "GTTACT": -0.07, "GCTCTC": -0.05, "AACCTT": -0.0, "GGGCTA": -2.85, "GCTCTG": -0.07, "CCACGT": -0.1, "CAATAT": -0.01, "CAGGAG": -6.06, "GAATGG": -1.19, "GAATGA": -0.51, "ACTACT": -0.0, "GAATGC": -0.4, "CCACGA": -0.3, "CAATAC": -0.01, "CCACGC": -0.07, "GGCGTA": -1.84, "GTTCCG": -0.1, "CAATAG": -0.09, "CCACGG": -1.24, "GCTCTT": -0.05, "GAATGT": -0.42, "ACTACC": -0.0, "GGCTTC": -1.39, "ACTACA": -0.0, "ACTACG": -0.04, "GGCTTG": -1.4, "TCCTAG": -0.08, "TAACAA": -0.01, "CGTTGC": -0.16, "TAACAC": -0.01, "TCCTAC": -0.0, "AGTCAC": -0.16, "TCCTAA": -0.0, "AGTCAA": -0.17, "TCATCG": -0.04, "TGAGGG": -5.82, "TCATCC": -0.0, "GTTTTA": -0.07, "CTTTCT": -0.0, "AGTCAT": -0.17, "TCCTAT": -0.0, "TAACAT": -0.01, "CGTTGT": -0.19, "GAGCGA": -2.34, "TCATCT": -0.0, "CTTTCG": -0.04, "AGCCGT": -0.2, "AAGTAA": -0.27, "AAAAAG": -0.11, "GTTGAT": -0.4, "CGACCA": -0.41, "CGACCC": -0.41, "GCATAC": -0.05, "CGACCG": -0.43, "CCTTAT": -0.0, "GTTGAC": -0.38, "GTTGAA": -0.44, "GTTGAG": -1.62, "CCTTAC": -0.0, "CCTTAA": -0.0, "CCTTAG": -0.08, "CGACCT": -0.41, "CAACTC": -0.01, "CAACTA": -0.01, "CAACTG": -0.03, "AATAGG": -1.83, "AAAGTT": -0.27, "GGGGTT": -5.27, "GGATGT": -3.42, "AATAGT": -0.23, "GCAGCC": -0.28, "CAACTT": -0.01, "TATGAT": -0.32, "AAGCGG": -1.45, "GGATGA": -3.6, "GGATGG": -4.58, "GGGGTA": -5.27, "TCTCCG": -0.04, "GAGTCC": -2.24, "GAGTCA": -2.24, "TCTCCC": -0.0, "GAGTCG": -2.25, "TCTCCA": -0.0, "AAACTC": -0.01, "CTATGA": -0.22, "AGTACG": -0.2, "ACGCGC": -0.15, "AGTACC": -0.17, "ACGCGG": -1.4, "AGTACA": -0.17, "CCCTTA": -0.0, "CCCTTC": -0.0, "TCTCCT": -0.0, "GAGTCT": -2.24, "AGCAAA": -0.12, "AGTACT": -0.17, "CTATGT": -0.07, "GCCGAA": -0.54, "GTGGAG": -5.24, "GCCGAC": -0.45, "GTGGAC": -3.19, "GCCGAG": -1.89, "GTGGAA": -3.42, "GTGGAT": -3.26, "GCCATC": -0.05, "GCCGAT": -0.47, "CCTATT": -0.0, "TATCTG": -0.03, "CACTGT": -0.07, "ACCGAG": -1.88, "AAATCG": -0.04, "GTAGTA": -0.38, "ACCGAC": -0.41, "AAATCC": -0.01, "ACCGAA": -0.51, "ATTAGT": -0.22, "GGCTTT": -1.39, "CTTTGA": -0.21, "AGATAC": -0.5, "CACGCT": -0.07, "AAATCT": -0.01, "ACCGAT": -0.44, "CTTGAA": -0.37, "GTAGTT": -0.38, "ACCAGT": -0.25, "CGTTAT": -0.1, "GATGAT": -0.64, "GGAGCA": -5.62, "GGAGCC": -5.62, "CCGGCT": -1.58, "CCAAAT": -0.01, "GGAGCG": -5.7, "AAAACT": -0.01, "GATGAC": -0.63, "TACCAA": -0.01, "GATGAG": -1.68, "CCAAAA": -0.01, "CCAAAC": -0.01, "AAAACG": -0.05, "GGAGCT": -5.62, "CCAAAG": -0.11, "TCGCGG": -1.4, "TAGGTA": -2.39, "CGGTCC": -1.76, "TCGCGC": -0.15, "ACGTCG": -0.14, "TACCCT": -0.0, "AGATCA": -0.5, "GCCACC": -0.05, "AGATCC": -0.5, "AACGTG": -0.14, "GCGCTT": -0.13, "GCCACG": -0.08, "AGATCG": -0.51, "ACCAGC": -0.17, "TCGCGT": -0.19, "ACCTAG": -0.08, "TCTTTT": -0.0, "AGAAAG": -0.6, "TACCCG": -0.04, "AGAAAC": -0.55, "ATGTCC": -0.07, "AGAAAA": -0.56, "TACCCC": -0.0, "ATGTAC": -0.08, "GACCGA": -0.51, "ATGTAA": -0.08, "ATGTAG": -0.2, "AACAGG": -1.91, "GAGGAT": -5.66, "ACGTCA": -0.1, "CCGGCA": -1.58, "CCCAAG": -0.1, "CCTATC": -0.0, "ATGTAT": -0.08, "CCGGCG": -1.76, "CACTGA": -0.22, "CCGATT": -0.44, "GTTCCC": -0.07, "ATCCAT": -0.0, "AGCACT": -0.11, "TTAGAA": -0.62, "CCCAAC": -0.01, "TTAGAC": -0.55, "CGGCTC": -1.58, "TTAGAG": -1.82, "CGGCTA": -1.58, "AGCACC": -0.11, "AGCACA": -0.11, "AGCACG": -0.14, "CGGCTT": -1.58, "CGCCCT": -0.07, "TTAGAT": -0.57, "AAAGAC": -0.61, "ACCTAT": -0.0, "CCAGCC": -0.17, "ATATCC": -0.0, "AACTAC": -0.01, "ATATCA": -0.0, "CGACGT": -0.54, "TTATTT": -0.0, "TGTGAG": -1.96, "TGTGAA": -0.58, "ACGTCT": -0.1, "TGTGAC": -0.48, "ATATCT": -0.0, "CCAGCT": -0.17, "AAAGAT": -0.63, "TGTGAT": -0.51, "TTATTG": -0.03, "TCGTCA": -0.1, "CATGAT": -0.33, "TTATTC": -0.0, "ACATCT": -0.0, "TTTTAT": -0.0, "GCGAAC": -0.67, "TACAAG": -0.11, "TCCACT": -0.0, "TACAAA": -0.01, "AGACGA": -0.75, "TACAAC": -0.01, "CCTCTG": -0.03, "AGGTGG": -4.46, "CCTCTC": -0.0, "AGGTGC": -2.45, "CCTCTA": -0.0, "AGGTGA": -2.87, "TACAAT": -0.01, "TCCACA": -0.0, "TTTTAG": -0.08, "ACATCG": -0.04, "TTTTAA": -0.0, "ACATCA": -0.0, "TTTTAC": -0.0, "TCCACG": -0.04, "AGGTGT": -2.57, "CCTCTT": -0.0, "CGTCGG": -1.3, "CCCGGC": -1.58, "CCCGGA": -2.93, "CCCGGG": -2.82, "TTGTGT": -0.16, "TGGAAT": -3.4, "TAGGTG": -2.54, "TTGTGC": -0.13, "TTGTGA": -0.36, "TTGTGG": -1.23, "CCCGGT": -1.76, "GGCGTG": -1.87, "TGGAAG": -3.48, "GGTTTT": -1.57, "TGGAAC": -3.4, "TGGAAA": -3.4, "TGAGGA": -5.63, "AAGAGG": -4.76, "TGAGGC": -4.93, "AAGAGA": -2.95, "AAGAGC": -2.18, "AAGCGT": -0.32, "GCTTAG": -0.13, "GCTTAC": -0.05, "GCTTAA": -0.05, "TGATTC": -0.32, "AAGCGC": -0.28, "AAGAGT": -2.46, "AAGCGA": -0.64, "TGAGGT": -5.12, "GCTTAT": -0.05, "GTTCGG": -1.25, "CTGCTA": -0.05, "CAGCAG": -0.35, "CTGCTC": -0.05, "ACTTCT": -0.0, "GACCGT": -0.36, "CTGCTG": -0.08, "CGGTCA": -1.76, "GGTCGT": -1.83, "CTAGAG": -1.82, "CTAGAA": -0.62, "GAAAGT": -0.54, "ACTTCG": -0.04, "GACCGC": -0.34, "ACTTCC": -0.0, "CTGCTT": -0.05, "ACTTCA": -0.0, "TCGGAA": -3.6, "CTAGAT": -0.57, "GGTCGG": -2.59, "CGGTCT": -1.76, "GGTCGC": -1.77, "GGTCGA": -2.06, "CGTCGC": -0.17, "CAGCAT": -0.17, "TGAAGC": -0.55, "GCGTGA": -0.48, "GCGTGC": -0.24, "TGCTCA": -0.05, "TTCATC": -0.0, "TGCTCC": -0.05, "TTCATA": -0.0, "TTCATG": -0.03, "TGCTCG": -0.08, "GTACAA": -0.08, "GCGTGT": -0.27, "GGCTTA": -1.39, "GCTTTG": -0.07, "CAGCAC": -0.17, "CGTCGT": -0.2, "GGGAGT": -6.51, "ACGACT": -0.42, "TGCTCT": -0.05, "TTCATT": -0.0, "GCTTTA": -0.05, "TGGCCG": -1.42, "GCTGCA": -0.1, "AACTCT": -0.0, "GCTGCG": -0.14, "TGGCCA": -1.4, "GCTTTC": -0.05, "AACTCA": -0.0, "TGGCCT": -1.4, "AACTCC": -0.0, "TCTGAG": -1.6, "GCTGCT": -0.1, "AACTCG": -0.04, "TGAAGA": -0.89, "AATATT": -0.01, "GTTCGA": -0.35, "CAACCT": -0.01, "GCTGCC": -0.1, "GGCACG": -1.42, "GGCACA": -1.41, "GACAAT": -0.3, "TCGCAA": -0.07, "CAACCG": -0.04, "ACGACC": -0.42, "AATATG": -0.03, "CGGTCG": -1.87, "CAACCC": -0.01, "AGCAAG": -0.21, "AATATC": -0.01, "GACAAA": -0.3, "GGCACT": -1.41, "GACAAC": -0.3, "CGTTTA": -0.1, "GACAAG": -0.37, "TGGCCC": -1.4, "GCAATC": -0.05, "GCAATA": -0.05, "GAATTT": -0.37, "CGATGG": -1.65, "GACACT": -0.3, "TCCCAT": -0.0, "CGATGC": -0.52, "GTAAAT": -0.08, "CGATGA": -0.71, "GAATTA": -0.37, "GAATTC": -0.37, "GAATTG": -0.39, "TCCCAA": -0.0, "CGATGT": -0.56, "GTAAAA": -0.08, "GTAAAG": -0.17, "TCCCAG": -0.09, "GGATTT": -3.23, "AGCGGA": -3.0, "ATGGTA": -1.58, "GGATTC": -3.23, "GGATTA": -3.23, "GGATTG": -3.24, "ACCTCT": -0.0, "CTATCA": -0.0, "ATATAG": -0.09, "TCTGTG": -0.1, "TCTGTC": -0.07, "GTCCCG": -0.1, "TCTGTA": -0.07, "AACCGG": -1.24, "CTCCTT": -0.0, "ACGCCA": -0.07, "CAGATA": -0.6, "GGCGGG": -5.09, "AACCGA": -0.3, "TACCCA": -0.0, "TCTGTT": -0.07, "ATATAC": -0.01, "CTCCTG": -0.03, "AACCGT": -0.1, "CTCCTA": -0.0, "CTCCTC": -0.0, "GGCGGT": -4.34, "GACGCA": -0.38, "CCCACG": -0.04, "AACAAC": -0.01, "AACAAA": -0.01, "ATAGCA": -0.15, "AGCCTT": -0.11, "TCATAC": -0.0, "CCCACT": -0.0, "AACAAT": -0.01, "GACGCT": -0.38, "AGCGGT": -1.93, "CCGATA": -0.44, "AGCCTG": -0.13, "AGCCTA": -0.11, "AGCCTC": -0.11, "GTACCC": -0.07, "GAGTTT": -2.24, "GTACCG": -0.11, "CGCCTT": -0.07, "ACGCCT": -0.07, "CAGAGT": -2.46, "GCATCT": -0.05, "ACCTCG": -0.04, "TGGTTT": -1.57, "CGCCTC": -0.07, "AGGCAA": -2.0, "CGCCTA": -0.07, "AGGCAG": -2.44, "CGCCTG": -0.09, "GTACCT": -0.07, "CAGAGG": -4.75, "GCATCC": -0.05, "GCATCA": -0.05, "CAGAGC": -2.18, "GCATCG": -0.08, "CAGAGA": -2.94, "GCCTCT": -0.05, "CCGATC": -0.44, "AGACTC": -0.47, "CCTAGA": -0.48, "CTCGAA": -0.51, "TTTGCT": -0.05, "CGGGAG": -6.07, "TGCGGT": -1.87, "CCTAGG": -1.83, "TAAGCA": -0.18, "TTTGCA": -0.05, "TTTGCC": -0.05, "CCTAGT": -0.22, "TGCGGG": -2.95, "TTTGCG": -0.09, "TGAGTT": -2.24, "CGGGAC": -4.14, "ATCGCT": -0.07, "GAAGGC": -2.65, "CACCGC": -0.07, "ATCGCC": -0.07, "TGAGTG": -2.29, "ATCGCA": -0.07, "TGAGTA": -2.24, "ATCGCG": -0.11, "TGAGTC": -2.24, "CTTTCA": -0.0, "AAGGTG": -2.66, "AAGGTC": -2.52, "CATCAT": -0.0, "AAGGTA": -2.52, "GGCACC": -1.41, "ACGGCA": -1.59, "CATCAC": -0.0, "AAGGTT": -2.52, "CATCAA": -0.01, "CATCAG": -0.1, "ACGGCG": -1.76, "TCACCT": -0.0, "CGGAAT": -3.6, "CGGATT": -3.43, "CTCATG": -0.03, "TCACCG": -0.04, "TCACCA": -0.0, "TCACCC": -0.0, "CGGAAG": -3.68, "AATATA": -0.01, "CGGCCT": -1.58, "CGGAAC": -3.6, "AGCTCG": -0.14, "CGGAAA": -3.6, "GCCTCA": -0.05, "ATCCAG": -0.09, "TGTGTC": -0.16, "TGTGTA": -0.17, "CCGTAG": -0.24, "TGTGTG": -0.2, "ATGGCA": -1.41, "TCGTCC": -0.1, "ATGGCT": -1.4, "TGTGTT": -0.16, "AGAATT": -0.55, "GAAACG": -0.4, "GAAACA": -0.38, "AGATTG": -0.51, "CTGAGT": -2.24, "CCTGCC": -0.05, "GAAACT": -0.38, "AGAATG": -0.57, "AGATTT": -0.5, "ACATAC": -0.01, "CTGAGC": -1.96, "CTGAGA": -2.73, "CTGAGG": -4.55, "CATACC": -0.0, "CATACA": -0.01, "CATACG": -0.04, "TCAAAT": -0.01, "CTTAAA": -0.01, "GTCCAT": -0.07, "ACATAG": -0.09, "CAGGAC": -3.99, "CATACT": -0.0, "GTCCAG": -0.16, "CAAGCT": -0.18, "TCAAAG": -0.11, "TCAAAA": -0.01, "GTCCAA": -0.07, "CGGCGG": -3.96, "TTGATG": -0.36, "CTCATT": -0.0, "CGGCGC": -1.89, "TTGATC": -0.32, "CGGCGA": -2.35, "TTGATA": -0.32, "AAACTG": -0.03, "AAGTGA": -0.64, "TTGATT": -0.32, "CGAGTG": -2.58, "ATGGCC": -1.4, "GTACGC": -0.13, "AAGCTG": -0.21, "CCATTA": -0.0, "CGAGTA": -2.53, "CGGTTA": -1.76, "GGTTTA": -1.57, "CGGTTC": -1.76, "GCTGTT": -0.13, "TTTACA": -0.0, "CGGTTG": -1.84, "GGTTTG": -1.58, "CCATTG": -0.03, "CGTACG": -0.13, "GCTGTG": -0.16, "ACCTAA": -0.0, "GCTGTC": -0.13, "CGGTTT": -1.76, "GCTGTA": -0.13, "GGGAGG": -8.83, "AGGGGC": -5.53, "AGGTTG": -2.24, "AGGTTC": -2.16, "AGGTTA": -2.16, "TCCATA": -0.0, "TTTTTC": -0.0, "GAGGGC": -5.83, "TTTTTA": -0.0, "TTTTTG": -0.02, "GAGGGG": -6.09, "TTAAAT": -0.01, "AGGTTT": -2.16, "TAAGCG": -0.23, "AGGGGG": -7.95, "TTAAAC": -0.01, "TTAAAA": -0.01, "ACTCCG": -0.04, "TTAAAG": -0.11, "TCCATT": -0.0, "TTTTTT": -0.0, "ACTCCC": -0.0, "CTGTAA": -0.08, "GTCACG": -0.11, "CTGTAC": -0.07, "GCAACT": -0.05, "GCAATT": -0.05, "CTGTAG": -0.19, "GTCACA": -0.07, "ACCTAC": -0.0, "GCAACG": -0.09, "GTCACT": -0.07, "TAGGCG": -2.36, "GCAACC": -0.05, "CTGTAT": -0.07, "GCAACA": -0.06, "TATAAT": -0.01, "ATTCAT": -0.0, "TCCCAC": -0.0, "GCGATT": -0.59, "TCGTGT": -0.2, "TTCACT": -0.0, "GTCTCT": -0.07, "TCCGTG": -0.14, "ATTCAG": -0.09, "ATTCAA": -0.01, "ATTCAC": -0.0, "GTCTCC": -0.07, "CCACTA": -0.0, "TCGTGG": -1.31, "GCGATG": -0.63, "GTCTCG": -0.1, "GCGATA": -0.59, "TTCACA": -0.0, "GCGATC": -0.59, "CGATTG": -0.46, "GAAGGA": -3.76, "AACTGC": -0.05, "GAAGGG": -3.68, "CGATTA": -0.44, "GGAACC": -3.4, "GGAACA": -3.4, "GGAACG": -3.4, "ACGGCC": -1.58, "TACTGC": -0.05, "CGATTT": -0.44, "AAAACA": -0.01, "GAAGGT": -2.85, "CTCGCT": -0.07, "CAATCG": -0.04, "TACTGA": -0.22, "CAATCC": -0.01, "TCCTGA": -0.21, "AGTCCA": -0.16, "TCCTGC": -0.05, "AGTCCC": -0.16, "ACTAAA": -0.01, "TCCTGG": -1.07, "AGTCCG": -0.19, "TAACGC": -0.07, "CAGCTG": -0.2, "CAGCTA": -0.17, "CAGCTC": -0.17, "ACTAAT": -0.01, "AGTCCT": -0.16, "TCCTGT": -0.07, "CAGCTT": -0.17, "TAACGT": -0.11, "ACGGAC": -3.35, "GTACTT": -0.07, "CGACAT": -0.41, "TTGTTC": -0.07, "TTGTTA": -0.07, "TTGTTG": -0.1, "ACGGAA": -3.6, "CCGAGC": -2.25, "CCGCGT": -0.19, "GTACTG": -0.1, "CGACAA": -0.41, "CATCCG": -0.04, "CGACAG": -0.47, "GTACTA": -0.07, "CCGCGC": -0.15, "GGAGGA": -9.31, "CCGCGA": -0.45, "CCGCGG": -1.4, "TTGTTT": -0.07, "AACATG": -0.03, "AGCCAA": -0.11, "AATAAC": -0.01, "AATAAA": -0.01, "AATAAG": -0.11, "CTGCGC": -0.13, "CTTGTG": -0.11, "AATAAT": -0.01, "ACGGTG": -1.93, "CCAACC": -0.01, "CCAACA": -0.01, "CCAACG": -0.04, "GGGATT": -3.96, "GGAACT": -3.4, "GTGTAT": -0.17, "CGCCGA": -0.35, "GAGTAG": -2.25, "TCGAGT": -2.53, "GAGTAA": -2.24, "GAGTAC": -2.24, "CTCAGG": -1.91, "CTAAAA": -0.01, "CTCAGC": -0.17, "CTCAGA": -0.51, "GAGTAT": -2.24, "TCGAGA": -3.02, "GTGTAG": -0.28, "TCGAGC": -2.25, "AGTAAT": -0.17, "GTGTAC": -0.17, "TCGAGG": -4.84, "GTGGCA": -1.57, "GTGGCC": -1.57, "CTCGGA": -2.93, "GTGGCG": -1.71, "GCCGCC": -0.11, "GCCGCA": -0.11, "GCCGCG": -0.16, "ACACTT": -0.0, "CTCGGT": -1.76, "GTGGCT": -1.57, "CATATA": -0.01, "CAGTCG": -0.28, "ACACTC": -0.0, "ACACTA": -0.0, "TATCAA": -0.01, "GCCGCT": -0.11, "ACCGGA": -2.93, "AAATAA": -0.01, "ACCGGC": -1.58, "AAATAC": -0.01, "CTTTAA": -0.0, "AATCCT": -0.0, "AAATAG": -0.09, "AACTTA": -0.0, "CAGGTA": -2.47, "AACTTC": -0.0, "CAGGTC": -2.47, "CACGAC": -0.42, "AACTTG": -0.03, "CAGTCC": -0.25, "CTTTAT": -0.0, "AATCCC": -0.0, "GCTCGT": -0.14, "AATCCA": -0.01, "AAATAT": -0.01, "AATCCG": -0.04, "GATACA": -0.32, "CAGTCA": -0.25, "CAGGTT": -2.47, "AACTTT": -0.0, "GGGATA": -3.96, "GGGATC": -3.96, "GGGTGT": -3.17, "GGAGAT": -6.41, "GATGCT": -0.39, "CGCAGT": -0.43, "GAGCCT": -1.96, "GGAGAC": -6.41, "GGGTGA": -3.37, "GGAGAA": -6.41, "GGGTGC": -3.1, "GGAGAG": -6.43, "GGGTGG": -4.64, "GAGCCA": -1.96, "GAGCCC": -1.96, "GATGCG": -0.42, "CGCAGA": -0.74, "GATGCA": -0.39, "CGCAGC": -0.32, "GATGCC": -0.39, "ACGAAC": -0.51, "GGTAGT": -2.44, "ACCCCT": -0.0, "GCCAAT": -0.05, "AACCGC": -0.07, "AGAGTC": -2.45, "AGAAGT": -0.83, "ACCCCA": -0.0, "GGTAGA": -2.85, "ACCCCC": -0.0, "GGTAGC": -2.24, "GCCAAG": -0.15, "CGGATA": -3.43, "ACCCCG": -0.04, "GGTAGG": -4.49, "AGAAGA": -1.09, "AGAAGC": -0.74, "CAGTCT": -0.25, "AGAAGG": -2.51, "CACTCC": -0.0, "CACTCA": -0.0, "CACTCG": -0.04, "TGCGTT": -0.17, "CGGATG": -3.5, "TCAGCT": -0.17, "AGCTTT": -0.11, "TGCGTC": -0.17, "TGCGTA": -0.17, "CCCCGC": -0.07, "CACTCT": -0.0, "AGCTTC": -0.11, "AGCTTA": -0.11, "AGCTTG": -0.13, "CCACTT": -0.0, "TTAGCT": -0.15, "TTAGCC": -0.15, "TTAGCA": -0.15, "GACCAT": -0.3, "TTAGCG": -0.2, "CTTCAT": -0.0, "ATAGGT": -2.39, "ATAAGG": -1.96, "TGTGCT": -0.13, "AAGGGC": -3.64, "ATAAGC": -0.18, "AAGGGA": -4.12, "ATAAGA": -0.54, "CCAGAC": -0.58, "CCAGAA": -0.65, "CCAGAG": -1.82, "TGTGCG": -0.18, "ATAAGT": -0.27, "ATAGGG": -3.34, "TGTGCC": -0.13, "ATAGGA": -3.52, "TGTGCA": -0.13, "ATAGGC": -2.2, "GCTCGC": -0.11, "ATACGC": -0.07, "CCAGAT": -0.6, "AGACAA": -0.48, "AACAAG": -0.11, "CGTGGT": -1.83, "AGACAG": -0.52, "GCTTTT": -0.05, "TTTTCT": -0.0, "CGCTGT": -0.15, "GACGCC": -0.38, "CGTGGG": -2.9, "CTATAG": -0.09, "AGACAT": -0.47, "CGTGGA": -2.84, "TTTTCG": -0.04, "CGCTGA": -0.31, "CGCTGC": -0.12, "TTTTCC": -0.0, "TTTTCA": -0.0, "CGCTGG": -1.25, "TATGGA": -2.74, "TATGGC": -1.4, "CGTAGG": -2.24, "CCCACC": -0.0, "TATGGG": -2.65, "CGTAGC": -0.34, "CTTCAG": -0.09, "TGGACT": -3.15, "CGTAGT": -0.44, "TATGGT": -1.58, "TGGACA": -3.15, "TGGACC": -3.15, "TGGACG": -3.23, "CCGGTT": -1.76, "GACCAA": -0.3, "GCTTGA": -0.25, "TGAGAC": -2.73, "GCTTGC": -0.09, "TGAGAA": -2.74, "GCCAAC": -0.05, "TGAGAG": -2.92, "GCTTGG": -1.08, "CCTGTT": -0.07, "CGTCTC": -0.1, "CCTTGC": -0.05, "ACTTAT": -0.0, "CCTGTC": -0.07, "CCTGTA": -0.07, "CCTGTG": -0.1, "GCTTGT": -0.11, "TGAGAT": -2.73, "GGTTGT": -1.77, "TATCAG": -0.1, "AATTCA": -0.01, "GGTTGG": -2.68, "CTGAAT": -0.37, "GGTTGA": -1.96, "TTCACG": -0.04, "GGTTGC": -1.71, "GGAAAC": -3.4, "TCCCGC": -0.07, "TCCCGA": -0.3, "TCCCGG": -1.23, "TGCTAT": -0.05, "CGTTTT": -0.1, "ATTCTC": -0.0, "AGGGAA": -4.41, "ATTCTA": -0.0, "ATTCTG": -0.03, "TCATTT": -0.0, "TGCTAC": -0.05, "TGCTAA": -0.05, "TGCTAG": -0.13, "TCCCGT": -0.1, "CCTTGT": -0.07, "TCATTC": -0.0, "TCATTA": -0.0, "TCATTG": -0.03, "ATTCTT": -0.0, "CGTTTC": -0.1, "CCACTC": -0.0, "TGGCAA": -1.42, "TGGCAC": -1.41, "TGGCAG": -1.87, "GGCCGT": -1.45, "GCTGAA": -0.42, "GCTGAC": -0.36, "TGGCAT": -1.42, "GCTGAT": -0.38, "CCGATG": -0.49, "GGCCGC": -1.43, "CAGCCG": -0.2, "GGCCGA": -1.53, "GGCAAT": -1.42, "GACCTA": -0.3, "CGCTCG": -0.1, "CTGATT": -0.32, "CCATCG": -0.04, "CTAAAT": -0.01, "CCATCC": -0.0, "CCATCA": -0.0, "CTGATC": -0.32, "CTGATA": -0.32, "TCCCTT": -0.0, "CTGATG": -0.36, "GGCAAA": -1.42, "CTAAAG": -0.11, "CCATCT": -0.0, "CTAAAC": -0.01, "GACATC": -0.3, "GACACC": -0.3, "TACGAT": -0.45, "GACACG": -0.32, "CCAAGA": -0.54, "TGGTTC": -1.57, "TTCACC": -0.0, "AATTCT": -0.0, "TACGAG": -1.89, "TACGAC": -0.42, "GGAAAG": -3.4, "TACGAA": -0.52, "CCGTGA": -0.42, "CGTGAG": -2.06, "TGTTAC": -0.07, "ACGCTG": -0.1, "CTATTA": -0.0, "ACGCTC": -0.07, "TCGATG": -0.48, "TCGATA": -0.44, "TCGATC": -0.44, "GCATAT": -0.05, "CGCGAA": -0.72, "GAACTG": -0.39, "TCGATT": -0.44, "GGATAA": -3.23, "TCGGCA": -1.58, "CAGCCT": -0.17, "GCGCCC": -0.13, "AACCAA": -0.01, "TGCCGG": -1.27, "AACCAC": -0.01, "GACATT": -0.3, "AACCAG": -0.1, "TGCCGA": -0.34, "AGCAGG": -2.42, "CCGTGC": -0.17, "CGCGAG": -2.21, "GCGCCG": -0.16, "TGCCGT": -0.14, "AACCAT": -0.01, "CTGTTC": -0.07, "AACAGA": -0.51, "CTACCG": -0.04, "AACAGC": -0.17, "CTACCC": -0.0, "GTCCAC": -0.07, "CTACCA": -0.0, "GACGAC": -0.67, "AGCAGC": -0.4, "GACGAA": -0.74, "GACGAG": -1.93, "CCCAAA": -0.01, "CTACCT": -0.0, "GGGAGA": -7.01, "AACAGT": -0.25, "GGGAGC": -6.22, "ACGAAG": -0.61, "CCCAAT": -0.01, "GACGAT": -0.69, "GGGCGC": -3.0, "GGGCGA": -3.28, "GGGCGG": -4.55, "TCTCTT": -0.0, "TGGGGG": -7.37, "GTACAG": -0.16, "CAGAAT": -0.65, "GTACAC": -0.08, "TCTCTC": -0.0, "TCTCTA": -0.0, "TCTCTG": -0.02, "GGGCGT": -3.08, "GTACAT": -0.08, "ACGACA": -0.42, "ACGACG": -0.46, "CAGAAG": -0.76, "TAAGTG": -0.31, "CACTTT": -0.0, "CATATT": -0.0, "CCTAAT": -0.01, "GCATTC": -0.05, "CACTTG": -0.03, "CCTAAC": -0.01, "CCTAAA": -0.01, "CACTTC": -0.0, "CCTAAG": -0.1, "CACTTA": -0.0, "GCGGAT": -3.45, "CTGCGG": -1.35, "AAGATT": -0.63, "AACTAG": -0.09, "ATCGAT": -0.44, "GACTCG": -0.32, "CTCATC": -0.0, "GACTCC": -0.3, "CTCATA": -0.0, "GACTCA": -0.3, "AAGATA": -0.63, "AAGATC": -0.63, "AAGATG": -0.66, "GACTCT": -0.3, "ATCGAG": -1.88, "ATCGAA": -0.51, "ATCGAC": -0.41, "CCTAGC": -0.15, "ATATTT": -0.0, "CCGAGG": -4.84, "AACTAA": -0.01, "ATAGTT": -0.22, "TACTGT": -0.07, "ATATTC": -0.0, "ATATTA": -0.0, "ATATTG": -0.03, "ATAGTA": -0.22, "ATAGTC": -0.22, "TACTGG": -1.07, "ATAGTG": -0.26, "GATCGA": -0.52, "CAGGCA": -2.28, "AGGAAG": -4.07, "CGTCGA": -0.39, "ACGGAG": -5.44, "CATCCA": -0.0, "AGGAAC": -4.0, "CATCCC": -0.0, "TTATGA": -0.22, "TTATGC": -0.05, "CGGAGT": -6.11, "TTATGG": -1.07, "CATCCT": -0.0, "AGGAAT": -4.0, "CAGGCT": -2.28, "ACGGAT": -3.43, "CGGAGA": -6.61, "CGGAGC": -5.82, "TTATGT": -0.07, "CAGGCC": -2.28, "CGGAGG": -8.43, "ATGGAA": -3.4, "ATGGAC": -3.15, "ATGGAG": -5.24, "CGCTTG": -0.09, "CGCTTA": -0.07, "CGCTTC": -0.07, "ATGGAT": -3.23, "TGCGGC": -1.69, "CGCTTT": -0.07, "TGGGGA": -5.77, "ATCCCC": -0.0, "CAAGCC": -0.18, "TGCGGA": -2.97, "GAAAAG": -0.44, "GCTTCA": -0.05, "GAAAAC": -0.38, "ATAGAT": -0.57, "GAAAAA": -0.38, "GTTCCT": -0.07, "CAAGCG": -0.23, "GAAAAT": -0.38, "CACGCA": -0.07, "CTACTG": -0.03, "ACAAGG": -1.96, "ACAAGA": -0.54, "AAAAAA": -0.02, "ACAAGC": -0.18, "ACACGT": -0.1, "CTGCGT": -0.17, "GCGGAG": -5.44, "CATAAG": -0.11, "GTCCCT": -0.07, "CATAAA": -0.01, "AGGTAC": -2.17, "CATAAC": -0.01, "ACACGC": -0.07, "ACAAGT": -0.27, "ACACGA": -0.3, "ACACGG": -1.24, "CATAAT": -0.01, "GTCCCA": -0.07, "GCACAT": -0.05, "GTCCCC": -0.07, "ATCCCA": -0.0, "CTGCGA": -0.41, "GAAATA": -0.38, "CGGCAA": -1.61, "ACCGGT": -1.76, "CGGCAG": -2.05, "GACGCG": -0.41, "CCTCCT": -0.0, "AGCGCT": -0.2, "CGGCAT": -1.6, "CCTCCC": -0.0, "CCTCCA": -0.0, "CACGCC": -0.07, "CCTCCG": -0.04}
