# Supplementary material for: Depletion of Shine-Dalgarno Sequences Within Bacterial Coding Regions Is Expression Dependent
Source: G3 (Bethesda). 2016 Sep 7;6(11):3467–74. doi: 10.1534/g3.116.032227 (PMC5100845; doi:10.1534/g3.116.032227)
Supplement: Supplemental Material [file supp_g3.116.032227_FileS1.zip › SD_Submission 3/Data/expressionData.csv]

	Bnumber	N-APEX	S-meanProtein	S-mean_mRNA	PNAS-digitalCountsAvg	teff
0	b0001				10.0
1	b0002	8864.15			24.5	0.7654782892312906
2	b0003	314.52			16.0	0.5320818403113466
3	b0004	12922.78			18.0	1.027601721264952
4	b0005				2.5	0.3723634946018901
5	b0006		14.738	0.036082473999999996	8.5	1.517090721430419
6	b0007				1.5
7	b0008	10547.61			148.0	1.9186714795900652
8	b0009		21.221	0.019591141	10.5	1.3178136080668748
9	b0010				2.0	1.0936267575148595
10	b0011				1.0	0.7877534389987998
11	b0013				1.0
12	b0014	13814.81	2435.911	0.494780793	919.0	1.5351537633984291
13	b0015	1354.69	68.94800000000001	0.12699115	125.5	0.8347846334308348
14	b0016
15	b0017
16	b0018
17	b0019				8.0	0.8631222224285949
18	b0020				1.0	0.3496130223082451
19	b0021
20	b0022
21	b0023	9652.35			100.0	1.1126299143942158
22	b0024				4.0
23	b0025		13.22	0.148246546	38.0	0.21525088967485315
24	b0026	789.49	64.061	0.183238636	186.5	0.9666137457836544
25	b0027				19.0	0.25773840685775234
26	b0028				33.0	0.4435601842933725
27	b0029		30.665		20.0	0.7924615536199805
28	b0030				12.0	1.5963283048062444
29	b0031	871.74	50.36600000000001	0.08769792900000001	6.0	1.502304695385812
30	b0032	2911.19	477.221	0.544425087	65.0	0.8493363830473448
31	b0033	1601.52			140.5	0.9946976154185004
32	b0034					0.8603183765380208
33	b0035
34	b0036				1.0
35	b0037					0.5035275916511452
36	b0038					0.4230605570388415
37	b0039				1.0	0.31122413620340506
38	b0040				1.0
39	b0041				1.0
40	b0042		0.326	0.00053135
41	b0043		3.352	0.000388802	1.0
42	b0044
43	b0045
44	b0046				1.5	0.780731713985054
45	b0047		3.1069999999999998	0.007787325	2.5	0.4439896661624209
46	b0048		37.931999999999995	0.03131524	6.0	1.3308378476121805
47	b0049				11.5	0.8875761258625839
48	b0050		0.82	0.08620689699999999	13.0	0.08098030926368001
49	b0051				29.5	1.1111096643029474
50	b0052				34.5	0.14638071351645235
51	b0053	590.32	6.869	0.167962675	64.0	0.7684044685201218
52	b0054				67.0	0.613564065284816
53	b0055				2.0	0.8045597789565401
54	b0056
55	b0057
56	b0058		5.437		2.0	0.2078637303234936
57	b0059	99.13	25.95	0.028389539		1.168218512373282
58	b0060				5.0	0.15508235452816574
59	b0061
60	b0062
61	b0063	523.85	1.594	0.0	1.0
62	b0064				2.5	0.4323655239636812
63	b0065				1.0	0.218560748237844
64	b0066				1.5	0.4220880038763915
65	b0067				4.5	0.16283163635022954
66	b0068					0.399540983959758
67	b0069				5.0	0.7542453818563316
68	b0070				2.0	0.2136032226441678
69	b0071	7290.97			3.0	1.4532499039903246
70	b0072	4524.61			7.5	1.1896539653734068
71	b0073				3.5	1.0039602919169404
72	b0074	3281.05			6.0	0.7763226608080717
73	b0075				2.5
74	b0076
75	b0077				3.0	0.4868867954259579
76	b0078				2.0	0.7526559348785974
77	b0079
78	b0080		28.733	0.043824700999999994	18.5	0.8651620584259085
79	b0081		5.859		21.0	0.049828464538988385
80	b0082		20.017		23.5	0.3850820973389314
81	b0083				7.5	0.15358555227407972
82	b0084				24.0	0.13694298553860848
83	b0085	152.83	31.721999999999998	0.051782112000000005	31.5	0.3896184851561348
84	b0086		19.117	0.036450663	36.5	0.4091418808666203
85	b0087				22.5	0.33992610424743325
86	b0088				19.0	0.3764402540903597
87	b0089				11.5	0.18451572068345687
88	b0090		12.39	0.045454545	8.0	0.3622887608617492
89	b0091				19.0	0.5672217932872237
90	b0092				18.5	0.4082181719427606
91	b0093				14.5	0.16201286459284042
92	b0094		58.922	0.161648177	20.5	0.3069203224564189
93	b0095	2851.16			42.0	1.0537742380850268
94	b0096				86.0	0.3608834994283283
95	b0097				21.5	0.5644495645659597
96	b0098	616.88	71.319	0.104805915	90.5	0.9688190437499478
97	b0099		3.8680000000000003	0.017994859	3.0	1.3978682431074474
98	b0100
99	b0101		21.951999999999998	0.053299492000000004	1.0	1.7198304041877837
100	b0102				9.0	1.0487678354763879
101	b0103				5.0	0.2672783611447031
102	b0104	257.09	67.47800000000001	0.146212848	11.0	1.2428236312801686
103	b0105
104	b0106				1.0
105	b0107		0.774	0.002888087
106	b0108
107	b0109		39.117	0.026315789	8.0	1.6033072970465716
108	b0110				3.5	0.9831824746505706
109	b0111				6.5	0.4213907450330853
110	b0112				10.5	0.5731072713359696
111	b0113				9.0	0.2473675345619401
112	b0114	6045.75	843.19	0.9990612090000001	130.5	1.0473742105135435
113	b0115	4640.4	850.6569999999999	0.9069767440000001	98.0	1.143628999643292
114	b0116	7569.96	485.277	1.4202949440000001	261.5	1.2002912961752734
115	b0117				1.0
116	b0118	9926.15	231.593	0.43665768200000005	580.0	1.120363810961681
117	b0119		3.867	0.100828729	6.0	1.3103046219648646
118	b0120	1187.33	48.701	0.073047859	18.0	1.2416437198460113
119	b0121	1796.68			16.5	0.9872086700918424
120	b0122				5.0	0.7544822842974589
121	b0123		0.6609999999999999		5.0	1.6880845286560286
122	b0124				29.0	0.6609424287501012
123	b0125				11.5	1.5453694571625534
124	b0126	4442.37			78.5	1.3855339386056098
125	b0127		11.415999999999999	0.057775377999999995	11.5	1.1100022026094756
126	b0128				6.0	0.902015773899026
127	b0129				1.0	0.16149960564222746
128	b0130		1.944	0.008136697	3.0	0.4080888223373613
129	b0131				65.0	1.9590113347017557
130	b0132
131	b0133	734.92	53.306999999999995	0.12573443	20.0	0.9241294478115368
132	b0134	2761.82			7.0	2.406649100784259
133	b0135
134	b0136
135	b0137
136	b0138				1.0
137	b0139		1.275	0.0
138	b0140
139	b0141
140	b0142				5.5	0.3388187824729605
141	b0143		26.676	0.155332856	50.5	0.3972638967224038
142	b0144		2.26	0.015658747	5.5	0.2512031808243665
143	b0145	5606.51			73.0	1.8583126087186657
144	b0146				5.5	0.4511163009799731
145	b0147		1.557		5.5	0.22503600926796236
146	b0148				5.0	0.2359268812124577
147	b0149		0.945	0.023875296	14.0	0.3917441927841464
148	b0150		3.905	0.061078912	11.5	0.7212875335748683
149	b0151		11.085	0.020702635	3.0	0.3791096976850676
150	b0152				1.5	0.35292745396801206
151	b0153				3.5	0.2047927223470392
152	b0154	288.09			67.5	1.329884143625173
153	b0155				8.5	0.3318738555091809
154	b0156	1599.64	199.33900000000003	0.222383721	20.0	1.9333282086431705
155	b0157				4.5	0.38687694143652696
156	b0158				4.0	0.8448423917938706
157	b0159	2179.75			18.0	1.5548332660391593
158	b0160				4.5	0.4204877425661124
159	b0161				28.0	1.903340533111568
160	b0162		0.642			0.1273769874180344
161	b0163		150.126	0.224093264	4.0	1.3693804476810254
162	b0164				4.0
163	b0165
164	b0166	11485.99			45.0	2.6070483831447366
165	b0167		7.718	0.028443114	13.5	0.3660632407267005
166	b0168	241.88	124.971	0.14798488699999998	19.5	1.5627320310359103
167	b0169	13099.68			285.0	1.5115804312881609
168	b0170	15094.06	726.7260000000001	0.8754406579999999	154.0	1.7792127640744433
169	b0171	581.31	136.925	0.287586207	33.0	1.263552090942304
170	b0172	4237.62	8.957	0.772890485	46.5	1.3261615553113837
171	b0173				10.5	0.5320437531546041
172	b0174		21.068		17.0	0.24914310135692705
173	b0175				10.5	0.24431260376059555
174	b0176				42.0	0.11496232415329086
175	b0177				120.5	0.5713086768859601
176	b0178	3350.11	20.347	0.7556701029999999		1.4793316557231395
177	b0179		96.296	0.408780488	59.0	0.3937109506180328
178	b0180	801.61	169.29	0.413186813	25.0	1.7166886608199272
179	b0181	405.3			33.5	0.24179580802110198
180	b0182		13.027999999999999	0.057055749	15.0	0.13527521364040113
181	b0183				7.5	0.3282129112329261
182	b0184		8.149	0.048248133	60.5	0.14053416655986234
183	b0185	1931.09			57.0	1.184273760024665
184	b0186		8.881	0.029191966	4.5	0.2260263247325091
185	b0187		30.764	0.026992288		1.160744987775262
186	b0188				11.0	0.7304220176885587
187	b0189				2.0	1.0280660019874326
188	b0190		8.472999999999999	0.040366972	7.0	0.9940324806170252
189	b0191		0.526	0.030805687000000002	2.5	0.2719505170812786
190	b0192				4.0	0.968517831155978
191	b0193				2.0
192	b0194	3361.71			67.0	1.1220436875903703
193	b0195				7.0	0.47923669815439396
194	b0196				14.0	1.9109349137699618
195	b0197	171.31	15.557		19.0	1.5517231779003116
196	b0198				3.5	0.4204428719779005
197	b0199				7.5	0.8144265278940397
198	b0200				3.5	1.4928518624793723
199	b0207				1.5	1.558857098110492
200	b0208		18.608	0.012582056999999999	3.5	1.3928694031147166
201	b0209		7.9670000000000005	0.05875	23.0	0.5142759453622096
202	b0210					0.047246061589155036
203	b0211		0.772		28.5	0.25514409548246125
204	b0212		7.29	0.042384106	6.5	1.3933434363278592
205	b0213				5.0	0.2852513184870123
206	b0214				8.0	1.2380778590676904
207	b0215				4.5	0.9614244760892146
208	b0217				2.0	0.6727408067577202
209	b0218
210	b0219		22.611	0.031168831	2.0	0.4638920387352023
211	b0220				3.0	1.6496700567118887
212	b0221		11.890999999999998	0.007774141	4.5	0.25905404830371603
213	b0222	4155.67			18.5	1.3815390719173712
214	b0223				16.5	0.4474946219384487
215	b0224				9.0	1.2448871701441029
216	b0225				2.0	0.4453513078648549
217	b0226		55.045	0.080769231	1.0	1.062037889006639
218	b0227
219	b0228		0.157	0.007042254		1.0859221858747052
220	b0230
221	b0231				2.5	0.2419180484105082
222	b0232					1.4131024865505353
223	b0233		2.34	0.00879397	1.0	0.6275833230099135
224	b0234				1.0
225	b0235
226	b0236
227	b0237	308.94	165.47799999999998	0.268359643	87.0	1.6797817993076978
228	b0238				10.0	2.794858473184457
229	b0239		4.914		7.5	0.9517217009104756
230	b0240				14.5	2.0738564851422767
231	b0241					0.9782680913914404
232	b0242	714.43			37.0	0.7528065589643542
233	b0243		50.99100000000001	0.139664804	21.5	0.8889596142232421
234	b0245
235	b0246
236	b0247
237	b0248
238	b0249
239	b0250					0.7286426930498516
240	b0251					0.572659304246804
241	b0252
242	b0253					0.3024527782330253
243	b0254
244	b0255
245	b0256
246	b0257
247	b0258					0.3156420134101215
248	b0259
249	b0260					0.5102423816153652
250	b0261					0.736914717656745
251	b0262
252	b0263
253	b0264
254	b0265
255	b0266					1.3082616408640355
256	b0267
257	b0268					1.4907345580471283
258	b0269					0.5449930696555727
259	b0270
260	b0271					1.2264426461182278
261	b0272					0.16570749849172758
262	b0273	468.24				1.3214708463479865
263	b0274
264	b0275
265	b0276
266	b0277					0.4178523867718008
267	b0278
268	b0279
269	b0280					3.6101031847201033
270	b0281					1.3343563386984931
271	b0282
272	b0283
273	b0284
274	b0285
275	b0286
276	b0287				5.0	2.007227219505466
277	b0288				1.0	1.2304578638424457
278	b0289				2.0	0.319564103731128
279	b0290				2.0
280	b0291				2.5
281	b0292				1.0
282	b0293				1.0	2.843358812700938
283	b0294				1.0
284	b0295					0.09597818791777436
285	b0296					1.5828157743778628
286	b0297
287	b0298
288	b0299
289	b0300
290	b0301
291	b0303
292	b0304
293	b0305
294	b0306				3.0
295	b0307				2.0	0.6796654875099906
296	b0308				1.0	0.6872996587307174
297	b0309
298	b0310
299	b0311				28.5	0.5404448502501418
300	b0312				29.5	0.7061217959006632
301	b0313				13.0	0.09074760771780596
302	b0314				10.0	0.2609141486906015
303	b0315				1.0	0.5682283521157155
304	b0316				1.0	0.2364963510078484
305	b0317
306	b0318				1.0
307	b0319
308	b0320				1.0
309	b0321				1.0
310	b0322
311	b0323
312	b0324				3.5	0.7282710590508933
313	b0325				1.5	1.4020133653224796
314	b0326
315	b0327				1.0
316	b0328
317	b0329					1.8718052456396927
318	b0330				1.0
319	b0331				2.0
320	b0332
321	b0333
322	b0334				3.0
323	b0335
324	b0336				1.5	0.7728793570298781
325	b0337	1349.73			5.0	1.1776137312157586
326	b0338				1.5	0.8926393360152539
327	b0339				1.0
328	b0340				1.0	1.4318827783839894
329	b0341				3.0
330	b0342
331	b0343
332	b0344				1.5
333	b0345				7.0	0.6435390110878508
334	b0346				9.5	1.6359099734267832
335	b0347
336	b0348				1.0
337	b0349				1.0
338	b0350
339	b0351		18.658	0.008947368
340	b0352		1.758	0.007897335
341	b0353				1.0
342	b0354				2.0	1.5166609809617455
343	b0355				1.5	1.0403468352490295
344	b0356		28.569000000000003		17.5	1.7282952642402332
345	b0357		183.053		2.5	0.5024799170524309
346	b0358				2.0
347	b0360
348	b0361
349	b0362
350	b0363
351	b0365
352	b0366	157.94
353	b0367
354	b0368				2.0
355	b0369				21.0	1.4217169885777918
356	b0371
357	b0372
358	b0373
359	b0374
360	b0375
361	b0376				9.5	0.9621895086831044
362	b0377				3.0	0.416823863448375
363	b0378				3.5	0.7936615237654474
364	b0379				1.0
365	b0380				1.0	0.7110691359728794
366	b0381		25.581999999999997	0.072669104	16.5	1.4536454635946603
367	b0382				1.0	1.4507446154143038
368	b0383				2.0	0.7350177854491163
369	b0384
370	b0385				3.0
371	b0386	402.91			14.5	2.598559345071993
372	b0387		3.5	0.01419214	4.5	0.9172255682945916
373	b0388				7.0	0.4102448567051008
374	b0389		40.98	0.43193717299999995	1.5	0.2385421009041135
375	b0390					0.6446153568126944
376	b0391		102.751	0.267605634	15.5	2.079082102664969
377	b0392					0.06850745289559193
378	b0393				8.0	1.708765482535504
379	b0394				3.0	1.5195586151657905
380	b0395
381	b0396				2.0	0.2521341570690489
382	b0397		3.02	0.008423395	10.5	0.3729336936341448
383	b0398				1.0	0.5633826688778852
384	b0399				2.0	0.6644164602423357
385	b0400	244.15	10.944	0.170656371	2.5	0.3183576531937936
386	b0401				14.5	0.8132129136832916
387	b0402				8.0	0.7507191211139247
388	b0403				13.5	0.6714312945081381
389	b0404				4.5	0.7876649723284618
390	b0405				13.5	0.7997337817456157
391	b0406	523.12			24.0	0.9479652249041856
392	b0407		1538.261	0.6611445779999999	18.5	1.673871057764892
393	b0408				85.5	0.3166687184307121
394	b0409				23.5	0.40761991949897297
395	b0410				5.0	1.491475018181002
396	b0411				56.0	1.8273193546517472
397	b0412					1.1336139078396164
398	b0413				10.0	0.3941646102316833
399	b0414				19.5	0.3434512188729425
400	b0415	5882.43			22.0	1.82493486121842
401	b0416				31.5	0.9157566646206348
402	b0417				2.5	0.3612345191560345
403	b0418				7.5	0.3793644596159001
404	b0419				2.5	0.8497992081639798
405	b0420		59.693999999999996		35.5	0.4275792446581581
406	b0421		22.682	0.045606229000000005	17.5	0.4282311966514888
407	b0422				6.5	0.9652589716594391
408	b0423				30.5	1.3637268385528682
409	b0424				2.0	1.5825355491269943
410	b0425				5.0	0.8904792887881844
411	b0426		128.245	0.49389002	12.5	2.2004407787357003
412	b0427				8.5	0.3117690639434749
413	b0428		6.7860000000000005	0.688764045	71.0	0.1820911141343566
414	b0429		114.088	0.907294833	39.0	0.6855311474027556
415	b0430		46.768	0.417752443	71.0	0.6384351604158102
416	b0431				288.0	0.4948213883305325
417	b0432				174.5	0.5038108509422654
418	b0433				21.0	0.18299484969436536
419	b0434		9.556000000000001	0.055363322	38.5	2.1732119491074173
420	b0435		82.072	0.444794953	4.5	1.4948399492872066
421	b0436	10042.87	729.704	1.011171032	235.5	1.8698667347641924
422	b0437	5786.68	434.101	0.237560193	121.0	1.0864129024300424
423	b0438	3671.65			139.5	0.7110381628041625
424	b0439	499.84	158.851	0.204757859	1.0	0.7798610971321239
425	b0440	5891.69	1146.626	1.1084558820000001	75.5	2.043855731349969
426	b0441				84.0	0.8369771456682386
427	b0442					0.25185001667317325
428	b0443
429	b0444		15.784	0.055395683	4.5	1.8064988829225364
430	b0445		3.347	0.001764706	4.0
431	b0446				4.5	0.2966504128796359
432	b0447				2.5	0.5645735120620762
433	b0448		1.871	0.011286682	4.5	0.1895311256673078
434	b0449		5.422999999999999	0.008702976	3.5	0.23330484173185906
435	b0450
436	b0451				2.0
437	b0452				7.5	1.4305927311023483
438	b0453				4.0	1.9512558222290588
439	b0454		4.021	0.0077120819999999994
440	b0456		1.058	0.025495751
441	b0457				4.0	0.20947830877277102
442	b0458				9.0	1.198206831836884
443	b0459		8.177999999999999		10.0	0.44163643314204604
444	b0460				5.5	1.3641141827291554
445	b0461		0.281	0.104278075	2.5	0.027689335642036808
446	b0462	213.0			81.0	0.4405356023759433
447	b0463				35.5	0.8681637839731848
448	b0464				2.5	0.936816620793138
449	b0465				14.5	0.5986589730922071
450	b0466				1.0	1.7871175053564368
451	b0467				2.5	0.42057213397494186
452	b0468				3.0
453	b0469	3054.57			26.0	2.017856253006089
454	b0470		14.345999999999998	0.056447437	39.5	0.2177561691380536
455	b0471		91.551	0.37993921	26.5	3.0043188610986693
456	b0472				46.0	0.22212281998373612
457	b0473	2890.97			240.0	1.5240880679589848
458	b0474	3832.25	687.39	0.663043478	78.5	2.750536011253496
459	b0475		0.502	0.018191268	4.5	0.8193515199130614
460	b0476				3.0
461	b0477				6.0	1.2308349296460228
462	b0478				14.0	0.4242737392990362
463	b0479				12.5	0.8195060648110091
464	b0480				6.5	0.9240328181236968
465	b0481	479.8	27.612	0.039665971	10.5	2.3305050113366312
466	b0482		8.2	0.018261965	8.0	0.3159045303813013
467	b0483				8.0	1.1789258220044023
468	b0484				8.0	0.7829703741133146
469	b0485		22.11	0.163626609
470	b0486				1.0
471	b0487				2.5	1.3690275087352433
472	b0488				1.5	0.5466199586614698
473	b0489				3.0	0.6811297881742217
474	b0490				2.0	1.1920998869916637
475	b0491				1.0	0.6129817472908249
476	b0492		127.561	0.05971897	81.0	1.9882045172748104
477	b0493		28.971	0.027812114	15.5	0.6957347114374264
478	b0494				10.0	0.9234574278235916
479	b0495				1.5	0.5415290353158261
480	b0496				3.0	0.29866382282673554
481	b0497				3.0
482	b0498					0.9469795003975126
483	b0499
484	b0500
485	b0501
486	b0502		0.48			0.8171521856662447
487	b0503		6.821000000000001	0.009140768		0.8931638317597853
488	b0504
489	b0505				1.0	0.1689047036474791
490	b0506				10.0	1.3163322383732081
491	b0507		1.181	0.0016844470000000002
492	b0508
493	b0509
494	b0510
495	b0511
496	b0512
497	b0513
498	b0514		4.205	0.010480349	1.0	0.8377373034562691
499	b0515					1.4949859734026891
500	b0516		1.03	0.004453441	1.5
501	b0517				1.0
502	b0518				1.0
503	b0519
504	b0520
505	b0521				1.0
506	b0522	601.22			2.0	0.7611633406639364
507	b0523	2947.32			3.0	1.0568970086175329
508	b0524		5.421		9.0	0.11332592492492932
509	b0525	4763.98	384.865	0.532388664	40.0	2.345726419580768
510	b0526		80.0	0.060288809000000006	25.5	1.4120913998524454
511	b0527				3.0
512	b0528				1.5	1.653195867132853
513	b0529				14.0	1.6305377713998457
514	b0530
515	b0531
516	b0532
517	b0533
518	b0534				1.0
519	b0535
520	b0537		1.77	0.028374892999999998	2.0
521	b0538
522	b0539
523	b0540
524	b0541
525	b0542		3.438
526	b0543				1.0	0.8315179616574315
527	b0544
528	b0545
529	b0546					0.4908038684238146
530	b0547
531	b0548
532	b0549				1.0
533	b0550
534	b0551
535	b0552
536	b0553					1.4250670050915637
537	b0554					0.3667951687063513
538	b0555					0.1575158403719426
539	b0556
540	b0557				12.5	1.6049318686875091
541	b0558
542	b0559					0.4704848011564849
543	b0560
544	b0563
545	b0564					0.5101714019095196
546	b0565	208.81				2.090116264759883
547	b0566
548	b0567					0.8204168885866732
549	b0568		1.075	0.005047106		0.31978531613124944
550	b0569		2.786	0.006481895
551	b0570		2.136	0.008321775	1.5	0.3817435959213768
552	b0571				3.0	0.4687329791935845
553	b0572				3.0
554	b0573				1.0
555	b0574				5.0
556	b0575				5.0
557	b0576				5.0	0.5347776919526267
558	b0577		9.066	0.022854852000000002	7.0	0.6188245132775777
559	b0578	479.0			37.5	2.629870072495109
560	b0579		5.995	0.006793478	1.5	1.1654081040958626
561	b0580				1.5	1.4036438902024442
562	b0581		11.685	0.024597496	1.0
563	b0582
564	b0583				1.0
565	b0584				8.5	1.1894431931835014
566	b0585				1.0
567	b0586		32.275	0.006570472	2.5	0.4847955710410613
568	b0587
569	b0588				3.0	0.7996635906458178
570	b0589				2.0	0.2279923320721502
571	b0590				5.0	0.41197241250221256
572	b0591				2.5	0.5871075988452533
573	b0592		8.456	0.014121338999999998	2.0	1.2015756132640794
574	b0593				2.0
575	b0594		33.049	0.017391304	1.0	0.6498624864134269
576	b0595				1.0	0.7745417034995954
577	b0596					0.6990752210944143
578	b0597		88.98100000000001	0.016949153
579	b0598				9.0	0.4610049253543518
580	b0599				2.0	0.4733914815119857
581	b0600				2.0	0.8783991232698333
582	b0601				1.0
583	b0602		1.9909999999999999	0.001229508
584	b0603
585	b0604		15.511	0.032841823	4.0	1.926531878250852
586	b0605	25610.33			199.5	2.9981966626171914
587	b0606				28.5	1.3787749281233204
588	b0607		80.329		3.0	1.2012195559852894
589	b0608				1.0
590	b0609
591	b0610		4.373	0.046341463	5.0	2.5278500437776814
592	b0611		1.475	0.035359801	12.0	1.5670661664485408
593	b0612				2.0
594	b0613		0.455	0.000569476
595	b0614
596	b0615
597	b0616
598	b0617
599	b0618				1.0
600	b0619				1.5
601	b0620		1.062	0.006617647		1.4675382442841682
602	b0621
603	b0622				1.0
604	b0623	13020.78	3057.05	5.224880383	2.5	1.7472612601135704
605	b0624					1.743036701898531
606	b0625
607	b0626
608	b0627		27.156999999999996		6.0	1.8272938490225057
609	b0628		30.796999999999997	0.178238342	18.0	1.5824585270283955
610	b0629				4.0	0.29342304451498546
611	b0630				6.5	0.8894957352870458
612	b0631	1953.71	213.204	0.057034220999999996	15.0	2.5835588497440827
613	b0632		5.122000000000001	0.089182494	45.0	1.1159666939724484
614	b0633				33.0	0.5778819896863799
615	b0634				5.5	0.2856382876405173
616	b0635				15.0	0.20029311068967828
617	b0636		14.628	0.065310493	13.0	0.3099157759089643
618	b0637		61.01	0.151419558	3.0	1.3110212033546191
619	b0638		2.07		3.5	0.2572975016622066
620	b0639				7.5	0.4246851968801063
621	b0640				29.0	0.09847291857839978
622	b0641				22.0	0.2399452202001952
623	b0642	1138.73	96.516	0.15646785400000002	105.0	1.1884063682523536
624	b0643		68.529	0.19917012399999998	2.0	3.1259235624056942
625	b0644				1.0
626	b0645
627	b0646
628	b0647
629	b0648
630	b0649
631	b0650		0.3		1.0
632	b0651				24.0	1.8860524207718723
633	b0652				4.5	1.1623753118825964
634	b0653				8.0	0.4105458891558287
635	b0654				8.0	0.3790225141598126
636	b0655		0.207	0.328193833	28.5	1.4047445135241017
637	b0656
638	b0657				24.0	0.3539551279527973
639	b0658		43.68	0.137813212	39.5	0.5016702626158344
640	b0659		20.673000000000002	0.11456102800000001	24.5	0.8524028707047935
641	b0660		56.629	0.084337349	73.0	1.0062725301281843
642	b0661	553.96			28.5	1.2713152868310058
643	b0662		18.52		6.0	1.0607107749701523
644	b0671
645	b0674	232.87			16.5	1.6036909108652728
646	b0675				10.5	1.1490343767643414
647	b0676		37.702	0.049180327999999995	12.5	0.5075123932610814
648	b0677				14.0	0.4906992824643927
649	b0678				8.5	1.6492189953817744
650	b0679				25.5	0.7113185499268382
651	b0680	1158.08	67.294	0.103966346	49.0	1.2435177407601976
652	b0681
653	b0682
654	b0683	1682.82	193.209	0.471973094	37.5	0.941075566808792
655	b0684	1862.26	355.06199999999995	0.21037735800000001	23.0	2.1393804194250547
656	b0685				3.5	1.0338156054004533
657	b0686		13.199000000000002	0.017670157	6.0	1.464503479796489
658	b0687	259.56	49.983000000000004	0.119266055	19.0	0.9676817376525676
659	b0688	965.72	98.60799999999999	0.115243902	48.0	0.8026514946158648
660	b0689					0.3389381031574255
661	b0692
662	b0693
663	b0694		5.556	0.003692762		0.6166236423663666
664	b0695		8.767999999999999	0.0085693	3.5	0.3022957921643813
665	b0696					0.1434053264804487
666	b0697				1.0
667	b0698
668	b0699					1.6438081265755415
669	b0700
670	b0702
671	b0703		9.911
672	b0704
673	b0706
674	b0707				1.0
675	b0708		3.4760000000000004		3.0	0.2293100056223003
676	b0709				1.0	0.5464122483607045
677	b0710	366.74			12.0	1.6881012703583058
678	b0711				11.0	0.3408722204800483
679	b0712				14.0	0.3776030736501581
680	b0713				9.5	0.2494574750364185
681	b0714		0.885	0.019595448999999997	3.0	0.754212306260827
682	b0715				5.0	0.206196324305273
683	b0716
684	b0717
685	b0718				1.0
686	b0719
687	b0720	8268.3	89.104	0.272018706	342.5	1.09661347128525
688	b0721				70.5	1.2416617592372
689	b0722				31.0	0.7800978739291704
690	b0723	114.05			260.5	0.8410320718091993
691	b0724				147.0	1.1550189693573554
692	b0725		0.302
693	b0726	4022.02	158.495	0.211353088	616.5	0.5861889313400496
694	b0727	4074.53			365.5	1.472316187859776
695	b0728	8812.38			278.0	1.1328577102270998
696	b0729	10260.17			217.5	1.4208497173156842
697	b0730				1.0	0.9486983789137746
698	b0731				3.0
699	b0732				2.0	0.3531521833322805
700	b0733		485.087	0.123086735	24.0	0.6238369352762614
701	b0734				19.0	0.5731210331962109
702	b0735				2.5	0.2930070979138583
703	b0736		32.895	0.08787128699999999	5.5	0.29031322588468245
704	b0737				12.0	0.6446976225938466
705	b0738				2.5	0.407969200183199
706	b0739				16.0	0.25658877437814365
707	b0740	762.03	3.359	0.18924148600000001	52.0	0.5465805463035905
708	b0741				71.5	2.262521586241129
709	b0742	228.42	0.253	0.24399494300000002	56.0	0.4918511021198523
710	b0750				3.5	1.3177584644429658
711	b0751				3.0	0.5439960176478098
712	b0752				1.5	0.9428584289508992
713	b0753					1.0409661318811418
714	b0754	5073.35			36.5	1.9164070607605612
715	b0755	4871.93	760.082	1.079787234	63.0	3.084315119166925
716	b0756	852.94	48.021	0.076923077		0.935278137144471
717	b0757					0.5125516460013755
718	b0758					0.6125842625378595
719	b0759					1.7146016016080068
720	b0760					0.3762841258315007
721	b0761					1.410499312288625
722	b0762					1.042890272472161
723	b0763					1.6006541930919758
724	b0764					0.18657042745275035
725	b0765					0.19093381205190416
726	b0766					1.8895169804539684
727	b0767					1.8214831980674515
728	b0768
729	b0769
730	b0770
731	b0771
732	b0772				16.0	1.1949475240610412
733	b0773				3.0	0.4222550685131887
734	b0774				1.0	1.071730633290236
735	b0775	823.28			2.0	1.5621060313289328
736	b0776		0.961	0.001733102	1.0	0.33746166163549685
737	b0777				1.0	0.3182747977024324
738	b0778	4801.7			2.0	1.3716861561961748
739	b0779		11.53	0.036615537000000004	9.0	0.43118099724478665
740	b0780				3.5	0.4145056839523302
741	b0781				10.0	0.20223557452100632
742	b0782				2.0	0.9757946591626164
743	b0783		0.18100000000000002	0.028865979	2.0	1.0052656908976374
744	b0784		8.855	0.024489796	1.0	1.1401756003241368
745	b0785		7.619	0.032079646	3.0	0.7062409662730323
746	b0786				10.5	1.027184828750064
747	b0787
748	b0788
749	b0789				1.0
750	b0790
751	b0791				3.5	0.6238112715969142
752	b0792				4.0	0.3796247763965324
753	b0793				3.0	0.27731973405378485
754	b0794		1.038	0.020449309	9.5	0.22603459378908344
755	b0795				5.5	0.4778405776684356
756	b0796				3.0	0.2288948952959627
757	b0797				15.0	0.8528384590809927
758	b0798				4.0
759	b0799				8.0	0.2352784558537843
760	b0800		51.812	0.048856549000000006	13.5	1.4651722675904324
761	b0801	1352.53	55.45	0.100460829	15.5	1.8292115413709351
762	b0802				2.0	4.872304926752934
763	b0803
764	b0804				1.0
765	b0805				2.0	1.036802905953332
766	b0806		1.64	0.007692308
767	b0807		20.175	0.037257019	5.0	1.0830162879782883
768	b0808
769	b0809				6.5	0.9618782418333132
770	b0810				9.5	0.6937623060518289
771	b0811	2121.26			11.5	1.806104342492812
772	b0812		8.687000000000001	3.3141153080000003	10.5	2.2433649149567425
773	b0813					0.7186793345972816
774	b0814				118.0	2.7037371138901385
775	b0815				4.0	0.5332157231136208
776	b0816				1.0
777	b0817				2.0	0.9358170388058884
778	b0818				1.5	0.2636993553787205
779	b0819	530.31	9.515	0.077173913	19.0	1.3089915481156884
780	b0820	230.21	25.551	0.084170854	26.0	1.3152887058491731
781	b0821				5.0	1.347115807525905
782	b0822		13.503		5.0	1.170724998830293
783	b0823				2.0
784	b0824
785	b0825				1.5	1.610864770545699
786	b0826		1.41	0.027369826	3.0	0.4059713431915843
787	b0827	288.44	22.914	0.016194332	5.5	1.2846385317461393
788	b0828				7.5	0.2423429926966038
789	b0829				9.0	0.2050758930271606
790	b0830	207.13	2.167	0.018530559	6.5	0.4844121995970724
791	b0831				1.0	0.1747341702958189
792	b0832				2.0	0.2962740671929949
793	b0833	347.37				0.27680564507978084
794	b0834				1.0	0.5758655981174556
795	b0835				7.0	2.220128919141016
796	b0836		0.616
797	b0837				1.5
798	b0838		106.978	0.10862619800000001		1.8700606209971544
799	b0839				9.0	1.4590022917000445
800	b0840				13.0	0.5129429081571392
801	b0841				8.5	0.715520411048402
802	b0842					0.5136257968763298
803	b0843				1.5	0.12018395576464914
804	b0844		6.345		2.5	1.0765261481872164
805	b0845				4.0	0.5460417507000261
806	b0846					0.7068386707256554
807	b0847				3.0	0.6079697219239787
808	b0848				2.0	0.1149948584557781
809	b0849					1.7576185239400783
810	b0850					0.13864453104223431
811	b0851				21.0	1.9373971196444184
812	b0852				10.0	0.13426606782825165
813	b0853				5.0	0.8309263315242477
814	b0854				3.0	1.1331029474365872
815	b0855				2.0	0.4506044792812428
816	b0856				1.0	0.32074706586859136
817	b0857				2.0	0.1830774154727953
818	b0858				1.0	0.14772513637878704
819	b0859					0.3504155014021334
820	b0860	3258.34			30.5	2.3451598388458024
821	b0861				15.0	0.3818126196567795
822	b0862				20.5	0.4054075966327414
823	b0863	175.46			31.5	1.5068233642430044
824	b0864		35.802	0.067307692	31.0	0.7902495545500575
825	b0865		0.922	0.075728155	3.5	2.144439002055085
826	b0866		56.032			1.796120302025074
827	b0867				8.0	0.3604397329545001
828	b0868				13.5	0.5984080630108111
829	b0869				13.5	0.20424224018732548
830	b0870				14.0	1.1843367500870148
831	b0871				2.0
832	b0872				1.0
833	b0873				1.0
834	b0874				1.5	0.8121350179386738
835	b0875				1.0	0.525308703339032
836	b0876				16.0	0.6851621974967129
837	b0877		9.267000000000001	0.10685483900000001	42.0
838	b0878		0.251		4.0	0.8308986450099918
839	b0879				2.5	0.2703842504388214
840	b0880		53.57899999999999	0.799107143	5.0	0.8333646836337197
841	b0881				12.0	0.4984278339795577
842	b0882		197.673	0.32205623899999997	75.0	0.5207533258947832
843	b0884		637.755	0.931192661	18.5	1.5294543828605147
844	b0885				7.0	0.3090883154339044
845	b0886		16.468	0.018303312	13.0	0.4188710405800672
846	b0887		15.779000000000002	0.013306908000000001	7.5	0.5273073915448752
847	b0888	3011.39			50.5	1.1890298143656222
848	b0889	1974.17			34.5	1.3146301374183138
849	b0890		4.585	0.030458762	43.5	0.30004473429166745
850	b0891	306.88	2.87	0.10993485300000001	13.5	0.8424328853541645
851	b0892		8.66	0.020848846	14.5	0.4152877142364168
852	b0893	1074.38	168.148	0.24380805	106.5	1.5297073169511008
853	b0894				2.0	0.5282899278750461
854	b0895				2.0	0.6355590829201242
855	b0896					0.516050879560482
856	b0897				1.0
857	b0898				1.5	0.355549907602074
858	b0899				1.0	0.3064961503675301
859	b0900
860	b0901		0.721	0.001694915		2.077954002261069
861	b0902				6.5	1.9175053256693784
862	b0903	5107.31	238.94400000000002	0.388913234	126.5	1.289219818930868
863	b0904				10.0	0.2930109993463106
864	b0905		0.325	0.036647727000000005	24.5	1.4479488951688892
865	b0906				1.0
866	b0907	8305.57	187.766	0.38832720600000004	64.0	1.3030416236575082
867	b0908	1120.92			29.0	0.9662486331869174
868	b0909				1.5	0.5045404136065027
869	b0910				24.0	0.30732183577762506
870	b0911	20651.77			655.5	1.1118098794694284
871	b0912	1006.61			23.0	1.7115248065078208
872	b0913
873	b0914		24.296	0.045480549	12.5	0.3988903534343038
874	b0915				8.5	0.21011074948765088
875	b0916				4.0	0.0511230907230798
876	b0917				1.0	2.2786098695905386
877	b0918		35.914	0.091152815	14.5	1.0316345196952272
878	b0919		1.183		1.0
879	b0920				3.0	0.84300187179801
880	b0921				7.0	0.20419679040861344
881	b0922		11.0	0.040847201	11.5	0.33047258207179586
882	b0923	282.45			8.0	0.531317732203046
883	b0924		37.896	0.04764574	73.0	0.4510034201218848
884	b0925		2.697	0.053600432999999996	19.5	0.2915231249804733
885	b0926				24.5	1.0678512230597357
886	b0927		42.293	0.262751159	17.5	0.8626789782849928
887	b0928	8329.33	248.055	0.314705882	105.0	1.8097158357240355
888	b0929				1613.5	1.8856805497681408
889	b0930	4388.18			131.5	1.3994637850618823
890	b0931	570.64	27.614	0.101081531	29.5	0.528891017745488
891	b0932	485.85	133.679	0.108346095	69.0	1.4092378965500023
892	b0933		0.256		1.0
893	b0934
894	b0935
895	b0937
896	b0938					0.9521079474872596
897	b0939
898	b0940
899	b0941
900	b0942
901	b0944				1.0
902	b0945				2.5	1.3197214536088404
903	b0946				2.5	0.2241616878511789
904	b0947				17.0	1.275517299626219
905	b0948		0.418	0.034155597999999995	25.0	0.8100157525633142
906	b0949		14.02	0.05165180900000001	20.0	0.6936510196272435
907	b0950				4.0	0.2397765674613296
908	b0951		0.7559999999999999	0.028658537	8.5	0.5271560908617023
909	b0952		0.7440000000000001	0.027372262999999997	2.0	0.8627629708642592
910	b0953				4.0	1.1699466451289586
911	b0954	3039.41	610.512	0.507722008	43.0	1.7713695248434342
912	b0955				12.5	0.4943726838308243
913	b0956				1.5	1.1977155139901592
914	b0957				450.5	1.6786422212676644
915	b0958		1.571	0.02259332	2.0	1.0460330461603158
916	b0959		0.38299999999999995		1.5	0.2991601223065409
917	b0960				7.5	0.2899039641779397
918	b0961				1.0	0.8191947735984123
919	b0962				7.5	0.5699329201452168
920	b0963				7.0	2.08514370556443
921	b0964		0.32		1.0
922	b0965		24.635		5.0	3.2232621422659955
923	b0966				20.0	0.26757850142187806
924	b0967				10.0	1.4378846232880385
925	b0968		14.755			1.5391884939770226
926	b0969				2.0	1.2381041341836634
927	b0970				36.5	1.1474386493842088
928	b0972				1.0
929	b0973
930	b0974
931	b0975
932	b0976
933	b0977
934	b0978		3.091	0.00388601	1.0
935	b0979
936	b0980				1.5
937	b0981				1.0	0.4304986270604337
938	b0982				3.0	0.4860580413600092
939	b0983
940	b0984				1.0
941	b0985					0.24906973184537404
942	b0986
943	b0988
944	b0989
945	b0990		0.06	0.054245283		0.8339616313302106
946	b0991				2.0	0.8292974804445047
947	b0992
948	b0993		2.764	0.003279883	1.0
949	b0994				1.0
950	b0995				2.5	0.9030543332174552
951	b0996
952	b0997		0.8109999999999999	0.0017674779999999998	1.5
953	b0998				1.0
954	b0999		44.788000000000004		1.0	1.2116009418214817
955	b1000				4.0	1.3553468589134774
956	b1001
957	b1002				5.0	1.355650410190382
958	b1003		108.101	0.579295154	1.0	1.1052599531679963
959	b1004		219.007	0.30788590600000004	1.0	1.7844407989262476
960	b1005
961	b1007				3.0
962	b1008
963	b1009
964	b1010		0.218
965	b1011
966	b1012		0.09300000000000001
967	b1013					0.6872364092184611
968	b1014		12.847000000000001	0.009464917	184.5	0.6915767075228749
969	b1015		32.437	0.025530504	23.0	1.002416199009922
970	b1018		5.872000000000001	0.043478261	21.5	1.6765411253006155
971	b1019				16.0	0.4342941321383821
972	b1020		14.447000000000001	0.257048872	5.0	0.36550617527892665
973	b1021				1.0	0.3747654706037932
974	b1022
975	b1023				1.0
976	b1024	58.55	1.314		1.0
977	b1025				1.0	0.2430496318985819
978	b1026
979	b1027
980	b1029
981	b1033		13.395999999999999	0.051705757000000005	25.0	1.5611648465328238
982	b1034				18.0	0.8707311626566308
983	b1035	3289.14			11.0	1.8799550012924369
984	b1036				5.5	0.2338849369986508
985	b1037		2.845	0.034213685	1.0
986	b1038
987	b1039
988	b1040		23.322	0.054615385
989	b1041
990	b1042				1.0	2.430287985588711
991	b1043				1.0
992	b1044				3.0
993	b1045				4.0	1.3163010070504706
994	b1046		3.1430000000000002	0.017593243999999997	3.0	0.38762533332915217
995	b1047					0.6845525261027621
996	b1048	326.04				1.2610237711433705
997	b1049		30.191999999999997	0.042272906		0.3896890315057301
998	b1050					0.8036392396679343
999	b1051					2.389857293819229
1000	b1052
1001	b1053				2.0	0.3507843633457753
1002	b1054				7.0	1.2230623065549042
1003	b1055		36.830999999999996	0.086977186	10.5	1.3002913019866715
1004	b1056				4.5	2.9898195768818585
1005	b1057					0.32027149583012793
1006	b1058
1007	b1059				23.0	1.3085425123565126
1008	b1060				8.5	0.1011638441038835
1009	b1061				2.0	1.0630114149090273
1010	b1062	2192.48			10.5	1.8421990994356456
1011	b1063				2.5	1.2070717921008565
1012	b1064				5.0	2.072892667495572
1013	b1065				2.0
1014	b1066				6.0	0.5125773469801786
1015	b1067	467.12			7.5	1.160358970007889
1016	b1068		17.7	0.024377031	3.5	0.2752347313867666
1017	b1069				6.5	0.6616009225680056
1018	b1070				6.5	0.7527401844078705
1019	b1071				13.5	1.8655451583442555
1020	b1072				32.5	0.3340426931116771
1021	b1073				62.5	0.554842821329163
1022	b1074				46.0	0.771151221542152
1023	b1075				105.5	0.499811470954352
1024	b1076				177.5	1.1034681816815457
1025	b1077				93.5	0.5070877133354457
1026	b1078				104.0	0.912716810418275
1027	b1079				49.0
1028	b1080				45.5
1029	b1081				37.5
1030	b1082				51.5
1031	b1083				29.0
1032	b1084				146.0	0.7811806901111013
1033	b1085				9.5
1034	b1086		12.929		10.0	0.9611861078380536
1035	b1087		23.693	0.077054795	1.5	1.7762898072457969
1036	b1088		42.903999999999996	1.5460652590000001	61.0	0.10041291668466794
1037	b1089				116.0	2.380955789982913
1038	b1090		18.22	0.21168224300000002	31.5	0.03699839646450692
1039	b1091	2633.1	84.75399999999999	0.240818468	41.0	0.6274462795902027
1040	b1092	4223.37	5.316	0.356297094	51.5	0.9891158269941808
1041	b1093	2573.28			113.5	0.7788366997618091
1042	b1094	75918.7			168.5	2.5133499162424933
1043	b1095	1131.79	73.676	0.553988719	255.5	0.5995376842849275
1044	b1096				3.0	0.1769469475368374
1045	b1097				3.0	0.4503594478689302
1046	b1098		13.505999999999998	0.037441498	4.5	0.7428691453619479
1047	b1099		11.615	0.03436255	12.0	0.2330270007818477
1048	b1100		7.146	0.09912170599999999	7.0	1.3302684114339436
1049	b1101				12.0	0.7311938920702082
1050	b1102				1.0
1051	b1103		73.17699999999999		19.0	2.297397124646382
1052	b1104				13.5	0.0872067632678382
1053	b1105				26.0	1.0151524443843996
1054	b1106				10.5	0.1157398768596276
1055	b1107		5.274	0.094146341	11.0	0.9109463502837508
1056	b1108		51.647	0.115313653	10.0	1.6157257753087064
1057	b1109		58.781000000000006	0.12691717800000002	8.5	1.6393045029973459
1058	b1110				1.0	0.11707623374984615
1059	b1111				4.0	0.5760615777585106
1060	b1112		1.1340000000000001	0.017509728000000002	1.0	3.803118655982108
1061	b1113				2.0	1.3102475849480495
1062	b1114		10.744000000000002	0.028148577999999997	53.5	0.6853473830552385
1063	b1115
1064	b1116				12.5	0.3715623740601612
1065	b1117		56.729		3.5	0.7853052635061399
1066	b1118				7.5	0.3253767738986688
1067	b1119		9.764	0.04884742	2.0	0.21154835010845732
1068	b1120		25.486	0.05840286099999999	1.0	1.0630250285154743
1069	b1121
1070	b1122					0.1684238165372099
1071	b1123	669.0			14.5	1.4599720243444805
1072	b1124				3.5	0.33149749901775843
1073	b1125				3.5	0.3481641586834007
1074	b1126				8.5	0.7317782617939336
1075	b1127		14.968	0.13132137	2.5	0.9901751395924908
1076	b1128		28.655	0.064674398	13.5	1.2668488431966316
1077	b1129		7.058	0.03869863	11.0	0.2597134257912572
1078	b1130				6.5	1.3429732762486597
1079	b1131	3289.78	100.92399999999999	0.11350365	15.0	1.4914029159700215
1080	b1132				14.0	0.3118360124836275
1081	b1133		60.093999999999994		22.5	0.7221909281634438
1082	b1134				1.0	0.6675635444300603
1083	b1135				2.0
1084	b1136	19479.77			198.0	1.9745262525398144
1085	b1137					0.5422153042865195
1086	b1138
1087	b1139					1.4955518465930258
1088	b1140
1089	b1141
1090	b1142
1091	b1143					1.3864197584465845
1092	b1144
1093	b1145					0.6568274485037817
1094	b1146
1095	b1147
1096	b1148
1097	b1149
1098	b1150
1099	b1151
1100	b1153
1101	b1154
1102	b1155
1103	b1156
1104	b1158
1105	b1159					1.0979105372461315
1106	b1160				2.0
1107	b1161					0.3293180283077438
1108	b1162		11.335	0.086183311	4.0	0.6104953624896027
1109	b1163		9.01		6.5
1110	b1164				1.0	2.0014906238265304
1111	b1165
1112	b1166					0.5552026943087276
1113	b1167
1114	b1170
1115	b1171					2.1844293412422133
1116	b1172					1.6057705320681488
1117	b1173
1118	b1174	3289.85			9.5	0.90253653500392
1119	b1175	367.83			34.5	1.2526036691148013
1120	b1176				24.0	0.3605270628164021
1121	b1177					1.5478902508136412
1122	b1178					3.0631267974427154
1123	b1179				5.0	1.7635747750102053
1124	b1180				6.0	0.3777310429442182
1125	b1181				1.5	1.2447157456163105
1126	b1182
1127	b1183				2.0	0.7233049443502748
1128	b1184				1.0	0.4897948361673657
1129	b1185				6.5	0.858361250773711
1130	b1186				25.0	0.8668941032138306
1131	b1187		28.758000000000003	0.041724618	8.5	1.5034312001653527
1132	b1188				1.0
1133	b1189				63.5	0.8762270316691981
1134	b1190		10.883	0.08317757	43.5	0.5912020105475593
1135	b1191				7.0	0.3462257656556394
1136	b1192				2.5	1.1090431310270337
1137	b1193				2.5	1.4078861819110091
1138	b1194				2.0
1139	b1195
1140	b1196
1141	b1197		2.07	0.017088981	2.0
1142	b1198		19.418		22.0	0.7144520782440102
1143	b1199				12.0	0.5230313142283182
1144	b1200		64.567		26.5	0.3453268035730845
1145	b1201				4.0	0.2544605259721979
1146	b1202		0.341	0.00418556	1.0
1147	b1203	193.12			27.0	2.0512810764541247
1148	b1204		15.982999999999999	0.02739726	5.5	0.9840101903635228
1149	b1205				2.0	0.5439353433228296
1150	b1206				3.5	0.5164036455090096
1151	b1207	6223.05	283.238	0.387539599	71.5	1.0054604250157513
1152	b1208		8.579		30.0	0.12789896130251188
1153	b1209				10.0	1.5230268420534403
1154	b1210	1391.83			10.5	0.23458108305892464
1155	b1211		25.663	0.049907579	11.5	0.8656785203734059
1156	b1212				5.0	0.2779121483348849
1157	b1213				3.0	0.058814961852674486
1158	b1214				13.0	0.23556058925464224
1159	b1215	1923.65	94.955	0.151053864	23.0	1.7766353650515736
1160	b1216				8.0	0.6399087121679042
1161	b1217					1.9155678144176576
1162	b1218				2.0	0.2421909515027688
1163	b1219				3.5	2.4842077802424445
1164	b1220				1.5	0.25596559342095904
1165	b1221				5.5	2.204433031727833
1166	b1222				7.5	0.2699793001546693
1167	b1223
1168	b1224		2.978	0.001736575	2.5
1169	b1225		1.101	0.0022756829999999997	1.0
1170	b1226		5.44	0.0	1.0	0.15518305002864258
1171	b1227					0.4021482145736665
1172	b1228		0.67
1173	b1229
1174	b1232	2457.75			11.0	1.6459386614591789
1175	b1233		12.163	0.079694323	5.5	0.6030617066791
1176	b1234		13.06		5.0	0.5775654015384698
1177	b1235				1.0	0.4546770221226864
1178	b1236	1351.69			19.0	1.7414713235973889
1179	b1237	17549.26			110.0	3.359727824305733
1180	b1238				3.0	1.4427091894774782
1181	b1239
1182	b1240		0.244
1183	b1241	4361.85			55.5	1.232638734528377
1184	b1242				1.0	0.4909177814620593
1185	b1243	5256.88			54.5	1.3968800948350009
1186	b1244				16.0	0.43597623030078825
1187	b1245				17.0	0.4507291534784683
1188	b1246				23.5	0.6021998058920723
1189	b1247				20.5	0.6917410948969291
1190	b1248		17.477		4.0	1.24236115507772
1191	b1249				6.0	0.4244824213645732
1192	b1250		29.372	0.028731045	4.0	0.7930228136307398
1193	b1251		93.78	0.172297297	4.5	2.111719871441816
1194	b1252				8.0	0.8570474742558931
1195	b1253				2.0	1.3153556177577923
1196	b1254				3.0	0.9783967860259032
1197	b1255				3.0	0.8610036268904109
1198	b1256				1.5	2.123058160585768
1199	b1257		4.107	0.010869565
1200	b1258		62.672	0.02
1201	b1259
1202	b1260	2217.99			13.5	1.5286433995903668
1203	b1261	4460.49			9.5	1.419924303233392
1204	b1262				10.0	0.5157977578698331
1205	b1263	453.28			2.0	0.612257046757261
1206	b1264					0.9782407183713738
1207	b1265				1.0
1208	b1266				6.0	0.25433913941327674
1209	b1267				3.0	1.5276409555479256
1210	b1268
1211	b1269		51.674		11.0	1.8045411145661456
1212	b1270				4.0	0.6710852669085631
1213	b1271				7.5	1.1729662439081974
1214	b1272		42.35	0.09914204	6.0	1.1686524669831215
1215	b1273		88.954	0.125498008	7.5	1.745429345746441
1216	b1274		60.165	0.11917597199999999	111.5	0.7401159257924228
1217	b1275		46.068999999999996	0.05698152	12.0	1.5344966956759931
1218	b1276				26.0	0.7702844311997258
1219	b1277				7.0	1.6209193831218256
1220	b1278				2.0	0.34175542618631594
1221	b1279				7.0	0.5641108929237086
1222	b1280		13.589	0.048759624	12.0	0.20708895772049407
1223	b1281				6.0	1.23591892677865
1224	b1282				1.5	1.1158769229035472
1225	b1283				1.0	3.022065366211224
1226	b1284				12.0	1.4087122402080643
1227	b1285				16.5	0.3962866257688147
1228	b1286	1465.39			78.0	1.1534604941442417
1229	b1287				3.0	0.11027859580044032
1230	b1288	5184.69	342.23400000000004	0.293781726	86.0	2.0059885832642066
1231	b1289				1.0
1232	b1290		7.617000000000001	0.023573201000000002	2.5	0.5819738579792069
1233	b1291				5.0	0.4043976616806875
1234	b1292				3.5	0.4301957185943967
1235	b1293				2.0	0.3250411540288526
1236	b1294		3.5469999999999997	0.013085818999999999	11.5	0.59199165129734
1237	b1295		39.293	0.018367347	2.0	1.5899676163330425
1238	b1296				4.0	0.2712499784700444
1239	b1297				12.5	0.8729358369832602
1240	b1298				5.5	0.6533211707195535
1241	b1299				6.5	1.0630018447771323
1242	b1300				3.0
1243	b1301				5.0
1244	b1302				3.5
1245	b1303				3.5	0.9912812383219374
1246	b1304				3.0	2.555573317092335
1247	b1305				1.0	1.1971656774172021
1248	b1306				1.0	1.1847572178292831
1249	b1307				1.0	0.4927271774595594
1250	b1308				3.0	2.38586784649169
1251	b1309
1252	b1310
1253	b1311
1254	b1312				2.0
1255	b1313
1256	b1315				1.5
1257	b1316
1258	b1317				1.0
1259	b1318
1260	b1319				1.0
1261	b1320				3.0	0.6994409934695515
1262	b1321		5.888999999999999	0.011811024	29.5	0.6538767472429786
1263	b1322				12.0	0.7895354364292454
1264	b1323		10.341	0.056456846	14.0	0.8976298493206664
1265	b1324	10163.69			88.5	2.7593758599461844
1266	b1325				5.5	0.6081876412186451
1267	b1326				2.0	0.6425463246531268
1268	b1327		8.579		1.5
1269	b1328				2.0	0.5568585157301896
1270	b1329				4.0	0.8230788580513955
1271	b1330				2.0	0.5764265023036216
1272	b1331
1273	b1332				6.5	1.4893620168408193
1274	b1333	528.64	87.363		8.5	0.8923424966030641
1275	b1334				25.0	1.0242662634161466
1276	b1335		2.209	0.013592233	2.0	1.0031891620032949
1277	b1336				3.0
1278	b1337		0.17300000000000001		1.0
1279	b1338
1280	b1339				2.0
1281	b1340					0.6257483419915166
1282	b1341		29.269000000000002		3.5
1283	b1342				3.0	0.6779168836952771
1284	b1343				4.5	0.8570283481887416
1285	b1344				5.0	2.20814545774036
1286	b1345				1.0
1287	b1346
1288	b1347
1289	b1348
1290	b1349
1291	b1350		0.183	0.0025	1.0
1292	b1351
1293	b1353
1294	b1354
1295	b1355		0.40299999999999997
1296	b1356					0.2923320100887536
1297	b1357
1298	b1358
1299	b1359
1300	b1360
1301	b1361		1.778	0.002678571
1302	b1363				1.0	0.4537768663730669
1303	b1364
1304	b1365
1305	b1366
1306	b1367
1307	b1368
1308	b1369
1309	b1370					0.1385921234703603
1310	b1371		1.865
1311	b1373
1312	b1374		5.622000000000001
1313	b1375
1314	b1376		125.83		1.0	1.3241364325434408
1315	b1377
1316	b1378		14.722999999999999	0.034477866	41.5	0.8260859332263005
1317	b1379		2.78	0.09597156400000001	3.0	1.356029826199746
1318	b1380	396.53			6.0	1.4701100944329195
1319	b1381				9.0
1320	b1382					0.7258666996517452
1321	b1383				1.0	0.7498682027428349
1322	b1384				1.5	0.3074042296932846
1323	b1385				1.0	0.19217601110094207
1324	b1386				1.0
1325	b1387
1326	b1388		2.214
1327	b1389
1328	b1390
1329	b1391		0.48700000000000004
1330	b1392
1331	b1393		0.6990000000000001	0.00065189
1332	b1394
1333	b1395
1334	b1396		0.17
1335	b1397					0.16009151322356116
1336	b1398		0.05
1337	b1399		6.23			0.8413231484968544
1338	b1400					0.9509555984738236
1339	b1401
1340	b1406		6.566	0.027325581	1.0	1.314024067814938
1341	b1407				1.0
1342	b1409
1343	b1410		0.11199999999999999		1.5
1344	b1411
1345	b1412	216.43			6.0	3.2556793192934803
1346	b1413		10.191	0.02496749	19.0	0.6853870584793135
1347	b1414				3.5	1.0168874975984528
1348	b1415	2060.53	125.054	0.259207783	15.5	1.197633105711486
1349	b1416
1350	b1417
1351	b1418				13.0	1.6586139863393952
1352	b1419				2.0	0.2698446000702848
1353	b1420				1.0
1354	b1421				1.5
1355	b1422		1.7719999999999998	0.037378115	8.5	0.9207503845402686
1356	b1423		3.925		1.0
1357	b1425
1358	b1426				2.0
1359	b1427					0.8392365465045163
1360	b1428				1.0
1361	b1429				1.0	0.6105045844679093
1362	b1430		11.537	0.049747049	2.0	2.1499244586888606
1363	b1431				6.5	1.1016046875329744
1364	b1432				3.5	0.13574877800725088
1365	b1433				1.0
1366	b1434		4.435	0.010261194	2.0	0.26565684823621355
1367	b1435		11.0	0.024222336	9.0	0.6320860925026354
1368	b1436				2.5
1369	b1437
1370	b1438					1.4643376640161492
1371	b1439				3.5	0.6993992886602852
1372	b1440
1373	b1441
1374	b1442
1375	b1443
1376	b1444
1377	b1445				2.0	0.9547417959503712
1378	b1446				1.5	2.2937513937479848
1379	b1447				2.0	0.4255239335741919
1380	b1448				2.5	1.5265472369022486
1381	b1449		52.44	0.06460945	1.0	1.2631160636794936
1382	b1450				3.0	0.2459981483121072
1383	b1451				29.5	0.965350665926196
1384	b1452				12.5	1.8836957100645102
1385	b1453				5.5	0.6979252437437617
1386	b1454				1.0
1387	b1455
1388	b1456
1389	b1457					0.239797071335008
1390	b1458
1391	b1459
1392	b1460
1393	b1461					1.416722813094036
1394	b1462
1395	b1463					1.0287864251836192
1396	b1464				2.0	1.0204386260563751
1397	b1465				1.0
1398	b1466		2.926	0.013669065
1399	b1467				1.0
1400	b1468		0.987	0.012433155	1.0
1401	b1469				1.0
1402	b1470
1403	b1471
1404	b1472
1405	b1473				2.0	0.7948084928255427
1406	b1474		0.209	0.001148671
1407	b1475				2.0
1408	b1476				1.5
1409	b1477				2.0	0.8484332749738088
1410	b1478				2.0	0.36925662297598943
1411	b1479				51.5	1.1843032249743908
1412	b1480		3123.6240000000003		2.0	4.03437140518461
1413	b1482		1.205	0.981438515	2.0	1.7602312985311286
1414	b1483
1415	b1484				1.0
1416	b1485
1417	b1486				1.0
1418	b1487		14.0	0.00516129	1.5
1419	b1488				1.0
1420	b1490
1421	b1491				2.5	0.8011578818834041
1422	b1492				2.0
1423	b1493
1424	b1494	203.33	0.851	0.003398927	2.0	0.6759101361110778
1425	b1495
1426	b1496
1427	b1497
1428	b1498				2.0
1429	b1499
1430	b1500
1431	b1501		0.779		2.0
1432	b1502
1433	b1503
1434	b1504
1435	b1505
1436	b1506
1437	b1507		4.308	0.018910741000000002	3.5	0.7579330389381516
1438	b1508				1.0	0.5558110257615458
1439	b1509
1440	b1510
1441	b1512					1.0763172608406604
1442	b1513
1443	b1514
1444	b1515
1445	b1516				1.0
1446	b1517
1447	b1518
1448	b1519				1.0
1449	b1520				1.0	0.612123466237179
1450	b1521				1.5
1451	b1522					0.03760145057740323
1452	b1523				1.0	0.7540088109563466
1453	b1524				2.0	0.6454455030860025
1454	b1525				1.5	1.1852248984457388
1455	b1526				1.5	0.6791739995873793
1456	b1527
1457	b1528				2.0	0.67441804771962
1458	b1529					0.5970047364059816
1459	b1530				1.0	0.2823476396719286
1460	b1531				1.5	1.9251710835221745
1461	b1532				1.0	0.5046255268093872
1462	b1533				3.0	0.35546970662588445
1463	b1534	839.01			3.0	0.5144630796217704
1464	b1535		6.114	0.040449438	2.5
1465	b1536		0.653	0.100765306
1466	b1537		11.72	0.012548263
1467	b1538	344.77	32.605	0.051344743	8.5	1.5570860183257955
1468	b1539	1795.49	126.723	0.308310992	15.0	2.1290984222725315
1469	b1540	717.97			6.0	0.776683323368378
1470	b1541				1.0	1.2992742116413665
1471	b1542				1.0
1472	b1543
1473	b1544
1474	b1545
1475	b1546
1476	b1547
1477	b1548
1478	b1549					0.4899317215575901
1479	b1552		54.184
1480	b1553
1481	b1554
1482	b1555		90.10799999999999
1483	b1556
1484	b1557	1453.41	53.435	0.06279069799999999		0.5260969757120855
1485	b1558
1486	b1561					0.08476334530782649
1487	b1562				10.0	0.025307661320654443
1488	b1563		1.943	0.09059233400000001		0.6192612461328727
1489	b1564		33.857	0.083682008		2.8359511993030937
1490	b1565
1491	b1566
1492	b1567					1.0741799655479818
1493	b1568
1494	b1569
1495	b1570					0.905460610609734
1496	b1571					0.7536118360665414
1497	b1572					0.77571934733384
1498	b1573					0.9364632052770991
1499	b1574
1500	b1575
1501	b1576
1502	b1577
1503	b1578
1504	b1579
1505	b1580
1506	b1581		0.223	0.0020593079999999997
1507	b1582				1.0
1508	b1583				3.0	1.872755793735572
1509	b1584				7.0	1.5438516737547603
1510	b1585				2.0	0.6816674514545995
1511	b1586				2.5	3.8044295544291034
1512	b1587				1.0
1513	b1588				2.0	0.5939599876290951
1514	b1589				1.0
1515	b1590				1.0	0.1124611574640509
1516	b1591				3.0	1.2811129489487738
1517	b1592				1.0	0.4345714776794961
1518	b1593		2.989		2.0	0.2939987207435137
1519	b1594				12.0	0.2486417723043901
1520	b1595					0.6376713963246119
1521	b1596				3.0	0.5406485373741201
1522	b1597				1.0
1523	b1598		1.263		4.0	0.38201440517459617
1524	b1599				1.0	0.6437191078062033
1525	b1600				1.0	0.7111819465062981
1526	b1601					0.358167942731895
1527	b1602				13.5	0.5171802184672495
1528	b1603				17.5	0.8480084811593914
1529	b1604	649.83			23.5	1.8515255727176465
1530	b1605				4.5	0.33861014720839033
1531	b1606				3.5	0.6506789227486275
1532	b1607					0.7879381467982068
1533	b1608				16.0	0.7893344289356143
1534	b1609				12.0	0.3749270236849523
1535	b1610				2.5	1.3922881957895763
1536	b1611		20.83	0.025659301000000002	23.0	1.6085366877540883
1537	b1612	859.63			95.0	1.7731078516636434
1538	b1613		22.119	0.047659574	13.0	1.6700146871691781
1539	b1614				30.0	1.1882094182931708
1540	b1615
1541	b1616
1542	b1617
1543	b1618				2.0	0.841030936478201
1544	b1619				2.5	1.134995045514797
1545	b1620				3.0	1.0674495998540228
1546	b1621				1.0	0.5512009214994331
1547	b1622				2.5	0.5917555306343388
1548	b1623				40.0	1.703969811563645
1549	b1624		23.166		7.5	0.7012058128887216
1550	b1625		41.427			1.6610045912966955
1551	b1626				1.0	0.34010156407270936
1552	b1627				4.0	0.3492271189367521
1553	b1628		3.9789999999999996		3.0	0.4394157595138272
1554	b1629	117.13	8.533999999999999	0.02070207	10.0	0.4865515133580622
1555	b1630				2.0	0.42069401098400494
1556	b1631				4.0	0.4781005159059391
1557	b1632					0.5676099348481992
1558	b1633		6.104	0.018110236000000002	3.0	0.8151617094270343
1559	b1634	1917.79			41.5	0.8140479155277922
1560	b1635				3.0	1.6797777749380418
1561	b1636				13.5	1.1787770524527448
1562	b1637	1742.06			57.0	1.3984289829494965
1563	b1638		25.51	0.067073171	12.0	1.12282857394076
1564	b1639				2.0	0.7427416988196316
1565	b1640				6.5	0.7684587176724053
1566	b1641				36.5	1.9233455941041369
1567	b1642				7.0	1.2077594671718703
1568	b1643				1.0	0.5702498055609475
1569	b1644				2.5	0.8096033951546348
1570	b1645				5.0	0.20026359566253746
1571	b1646				1.5	0.2012473608472095
1572	b1647				4.0	1.7721114048382516
1573	b1648		18.493			0.2533256583853318
1574	b1649		6.372999999999999		1.0
1575	b1650	277.23			15.0	1.4683415351060007
1576	b1651		98.72399999999999	0.138820639	11.0	2.7283239197027638
1577	b1652				7.0	1.3472573855727004
1578	b1653	26.3	4.216	0.011048526999999999	7.5
1579	b1654	4664.32	448.401	0.390489914	31.5	3.509998899394127
1580	b1655				11.0	0.8567773976785239
1581	b1656	19637.41			26.5	2.6818276199417266
1582	b1657				2.0	0.8121135072594117
1583	b1658	1412.17			14.0	1.1035808826296165
1584	b1659				2.0	0.6883945987566839
1585	b1660				5.0	0.7416834545259992
1586	b1661				17.0	0.9107073416664448
1587	b1662				5.0	2.07407492357721
1588	b1663				1.0	0.7413750064586636
1589	b1664				9.5	1.4174640500122575
1590	b1667		70.832		3.5	1.8571880160880627
1591	b1668		18.178
1592	b1669				2.0
1593	b1670
1594	b1671				1.5
1595	b1672		0.433		1.0
1596	b1673		0.927		1.0
1597	b1674
1598	b1675		21.463		1.0	1.8401194579426208
1599	b1676	3525.86	0.152	0.316572238	35.5	2.288488124566232
1600	b1677				286.0	1.9643599524274908
1601	b1678		3.653	0.062749004	1.5	1.1982057644923394
1602	b1679				1.0	1.0110420472820634
1603	b1680				5.0	0.5506929811120186
1604	b1681				3.5	0.4910087589335587
1605	b1682				2.0	0.9809611571233464
1606	b1683				2.5	0.5158448581566181
1607	b1684					1.1604125999886945
1608	b1685		253.52900000000002		1.0	6.886994813952392
1609	b1686				2.5	1.257228114260167
1610	b1687		6.558	0.073134817	23.0	0.9544923413060876
1611	b1688				7.0	0.8519762906857603
1612	b1689
1613	b1690
1614	b1692		0.364	0.012124711000000002	2.0
1615	b1693				4.5	1.9965809889304624
1616	b1694
1617	b1696
1618	b1697
1619	b1698
1620	b1699
1621	b1700
1622	b1701				1.0
1623	b1702	582.86	115.18799999999999	0.162952061		1.1068357371159077
1624	b1703		18.364	0.029411765		1.5608843505013097
1625	b1704				18.0	1.0741984329245633
1626	b1705				2.0	0.7861907444840356
1627	b1706				14.5	0.35294164917249143
1628	b1707				2.0	0.5142254437334686
1629	b1708				4.0	0.7875936337290033
1630	b1709				3.5	0.25933512770640343
1631	b1710				4.0	0.8774781940799089
1632	b1711				2.0	0.1979971739409141
1633	b1712	2820.69			31.5	1.072351159621644
1634	b1713	1593.51			114.0	1.0368348283093407
1635	b1714	2019.67			38.5	1.2058798861582516
1636	b1715
1637	b1716	4998.25			74.0	0.9443381235303788
1638	b1717				112.5	1.5718702853957112
1639	b1718	5488.52			180.5	0.2593505145408965
1640	b1719	822.19	783.577	0.59439834	119.0	0.8919587964481368
1641	b1722				3.5	1.3280626358791547
1642	b1723		36.614000000000004	0.075349839	8.5	1.8936497530541807
1643	b1724				1.0	1.020400962314266
1644	b1725				7.0	0.12652026296376953
1645	b1726				4.0	0.8602255871151894
1646	b1727				5.0	2.050870010120031
1647	b1728				1.0	0.4966142529372831
1648	b1729				2.0	0.6493897250702164
1649	b1730
1650	b1731		7.843999999999999		1.5	1.6109577525130767
1651	b1732		149.12	0.157231314	2.5
1652	b1733		1.7719999999999998		2.0	0.35327642619206256
1653	b1734
1654	b1735					0.33490172522642075
1655	b1736				1.0	1.0685187227078283
1656	b1737				1.0	0.19343675849700429
1657	b1738				2.5	1.2167143706081431
1658	b1739				6.0	2.0391438793395755
1659	b1740	992.26	30.910999999999998	0.12515114900000002	13.5	2.231585189165401
1660	b1741				3.0	0.9614608586854324
1661	b1743		0.158	0.015463918	1.5	2.591759922550068
1662	b1744
1663	b1745		2.875		3.5
1664	b1746				5.5
1665	b1747				6.5
1666	b1748		19.916	0.016803278999999997	6.5
1667	b1749		6.681	0.066377171	14.0	2.1560787600549403
1668	b1750
1669	b1751				1.0
1670	b1752				1.0	0.19388216202113176
1671	b1753				1.0	0.2673020825601383
1672	b1754				1.0	0.7177562979384797
1673	b1755				2.0	0.11176998632696653
1674	b1756				1.5	0.1985745019515388
1675	b1757				4.0	1.4932538972289318
1676	b1758				1.5	0.8450151370957564
1677	b1759				2.0	1.5803936790563728
1678	b1760
1679	b1761				30.5	1.3017149273556259
1680	b1762				5.0
1681	b1763		8.997	0.051759306	17.0	0.2814856008321157
1682	b1764	1300.64			14.0	1.1058257280333739
1683	b1765	1108.74	29.846999999999998	0.114337568	8.0	1.8711614451905272
1684	b1766				12.5	0.5874783303594084
1685	b1767		29.930999999999997	0.026574802999999998	5.0	1.0936089530172182
1686	b1768		18.785999999999998		4.0	0.952062701240468
1687	b1769				1.0
1688	b1770		23.538		1.5	0.9700878864630336
1689	b1771				1.0
1690	b1772				1.0
1691	b1773		0.9209999999999999		1.0
1692	b1774
1693	b1775				1.0
1694	b1776
1695	b1777				10.0	1.4928732691042432
1696	b1778	3009.01	60.858000000000004	0.240920097	9.0	1.965574822316941
1697	b1779	49090.58	2380.382	2.107035176	431.5	1.9034431003020396
1698	b1780				23.0	1.856294254473863
1699	b1781				3.5	0.7663035185024545
1700	b1782				46.5	2.077527493381555
1701	b1783				1.0
1702	b1784				1.0
1703	b1785
1704	b1786				1.0	0.2560983474734942
1705	b1787				1.5	1.6827247209634049
1706	b1789				2.0	0.7914981706255485
1707	b1790				2.0	0.5008108276076852
1708	b1791				1.0	0.6592364745643556
1709	b1792				2.0	1.2533751568456633
1710	b1793				1.5	2.427732922087187
1711	b1794				6.5	0.44623879635386304
1712	b1795					2.296871164791527
1713	b1796
1714	b1797
1715	b1798				3.0	0.8036896430165441
1716	b1799
1717	b1800		2.432	0.003225806		1.0000777083750063
1718	b1801
1719	b1802				1.0
1720	b1803				1.0
1721	b1804		5.04	0.020408163	5.0	0.8439567320833876
1722	b1805				4.5	0.7969099174892399
1723	b1806				6.0	0.4671331278990748
1724	b1807				3.5	1.0479213664966929
1725	b1808				6.0	0.1543390188566707
1726	b1809				6.0	3.6209269290228265
1727	b1810				1.5	2.0403393431811514
1728	b1811				1.0	3.0586238202654594
1729	b1812				6.0	0.926649484889194
1730	b1813		4.6739999999999995	0.021626298	3.0	0.3720527149808922
1731	b1814				43.5	1.332377954495695
1732	b1815
1733	b1816				3.0	0.522729899275835
1734	b1817		57.951	0.20700309	35.0	0.7969126785130274
1735	b1818		197.264	0.17625	37.5	0.8361374744229205
1736	b1819				37.0	0.6943177074249024
1737	b1820				2.0	0.5310052849119712
1738	b1821				1.0	0.5228905702997194
1739	b1822					1.413158122241635
1740	b1823	40354.68	7890.539000000001	6.578947368	91.0	3.0347172597037835
1741	b1824				30.0	0.017675174942524827
1742	b1825				6.5	0.7986130486982788
1743	b1826				4.0	0.8141221693860659
1744	b1827				7.0	1.3467600851551478
1745	b1828				1.5
1746	b1829		22.639	0.20998864899999997	40.5	0.9744840540650826
1747	b1830				46.0	0.3954191575137038
1748	b1831		166.482		69.0	1.1408290758343602
1749	b1832				14.5	0.9569931398447908
1750	b1833				5.0	0.2600519678470296
1751	b1834				13.0	0.4706934876418241
1752	b1835				5.0	0.8566573341256755
1753	b1836				3.0	0.3698684709856087
1754	b1837				1.0	0.32154219200805345
1755	b1838				1.0
1756	b1839				5.0	1.7369654450033858
1757	b1840				16.5	0.19121291442290264
1758	b1841				10.5	2.5760835405253197
1759	b1842				6.0	2.0436177030695606
1760	b1843				3.0	0.3000959079037314
1761	b1844				8.0	0.8198881400559104
1762	b1845				5.5	1.006567346572059
1763	b1846		13.232000000000001	0.04324734400000001	4.5	1.3629608475575343
1764	b1847				2.0	0.2955745697442467
1765	b1848		75.59899999999999	0.06551724099999999	3.0	2.550999278456904
1766	b1849	2810.61			1.0	1.7064685443454044
1767	b1850				12.5	2.3966958699626897
1768	b1851		16.906	0.053561568	14.0	0.2275522648919859
1769	b1852		113.15799999999999	0.161016949	41.0	1.6589421703186342
1770	b1853				5.5	0.6336473788270934
1771	b1854	389.04	118.85600000000001	0.127947295	67.5	1.5151915369664888
1772	b1855		24.963	0.060247168	11.5	0.9282960389638872
1773	b1856				14.5	0.5778759637760061
1774	b1857				9.0	2.117568457817019
1775	b1858		8.029		6.0	0.6156932906354047
1776	b1859				3.0	0.5575388514103724
1777	b1860				12.0	0.6757296569735801
1778	b1861				13.0	0.7936181434401862
1779	b1862		0.557	0.0
1780	b1863		4.1080000000000005	0.107485605	9.5	0.11472641165988895
1781	b1864		162.088	0.232432432	14.0	1.9728700467779527
1782	b1865				12.5	0.053510589930185024
1783	b1866	1675.34	182.294	0.136286682	42.5	1.229343289772764
1784	b1867				5.5	0.9772216237015529
1785	b1868				3.0	0.3433002917017702
1786	b1869				2.5	0.1287614417259368
1787	b1870				2.0	0.943831919963986
1788	b1871				6.0	0.6825002781764467
1789	b1872				2.5
1790	b1873
1791	b1874				6.0	0.9458291691048984
1792	b1875		9.311	0.020318021000000002	4.5	0.927422865983648
1793	b1876	567.96			23.0	1.3830242879078272
1794	b1877				1.0
1795	b1878				4.5
1796	b1879				41.0
1797	b1880				6.5
1798	b1881				1.0
1799	b1882		11.765	0.010282776
1800	b1883
1801	b1884				1.0
1802	b1885
1803	b1886		0.33399999999999996	0.000602047
1804	b1887		0.43700000000000006	0.0	1.0	1.4724968194555252
1805	b1888				1.0
1806	b1889
1807	b1890				3.0
1808	b1891		1.058	0.061418685	5.5	0.8133064685690121
1809	b1892		8.244	0.125348189	2.0	0.8620776474525672
1810	b1893
1811	b1894
1812	b1895					0.7770609918832074
1813	b1896		43.825	0.110955056	2.0
1814	b1897				1.0
1815	b1898
1816	b1899
1817	b1900
1818	b1901
1819	b1902				2.5	0.7940408425034032
1820	b1903
1821	b1904				12.5
1822	b1905				24.0	3.1495054519728582
1823	b1906				1.0	0.7402711307893461
1824	b1907				6.0	0.6933121715881241
1825	b1908				6.5	1.0483611688973535
1826	b1912		25.135	0.028284672	7.5	1.0877937283036916
1827	b1913		9.982000000000001	0.05049126599999999	3.0	0.2702665915365432
1828	b1914		29.111	0.138719512		0.3871213330589052
1829	b1915					2.5760482850107382
1830	b1916		11.684000000000001	0.023545706		0.7279083247303405
1831	b1917		9.902999999999999	0.029920212999999998		0.8396753343477866
1832	b1918					0.7039350352261058
1833	b1919		19.701	0.024340771		1.1561439269331464
1834	b1920	2775.01	4.901	0.2625		1.8423240452156864
1835	b1921
1836	b1922					0.3784630087335744
1837	b1923					0.4257571816665774
1838	b1924	121.29
1839	b1925
1840	b1926
1841	b1927					0.2838107165837707
1842	b1928					2.402594782969389
1843	b1929					1.082529678642813
1844	b1930					1.4001273589839869
1845	b1931
1846	b1932					0.6076067375366047
1847	b1935
1848	b1936
1849	b1937					0.7513720083872654
1850	b1938					0.2917337226603327
1851	b1939					0.3396485467790124
1852	b1940
1853	b1941
1854	b1942
1855	b1943
1856	b1944					0.8069469592597872
1857	b1945					0.4137451083794203
1858	b1946		0.153	0.004842615		0.9533645971059376
1859	b1947
1860	b1948
1861	b1949
1862	b1950
1863	b1951
1864	b1952					2.0248003245540165
1865	b1953
1866	b1955
1867	b1957					0.18392820166104112
1868	b1958					0.7841174565777326
1869	b1959
1870	b1960					0.3266878796900849
1871	b1961					0.4988910623207644
1872	b1962		1.016	0.056115108		0.23276829298853285
1873	b1963
1874	b1964
1875	b1965
1876	b1966
1877	b1967		31.362			1.0871529954206351
1878	b1968		3.4610000000000003	0.009204713		0.4520310148361608
1879	b1969		1.456	0.030551416	3.0	0.48476163806680106
1880	b1970
1881	b1971
1882	b1972					0.2506213502104743
1883	b1973					2.2113995624200387
1884	b1974				6.5
1885	b1976				2.5	0.6504211444197653
1886	b1978				3.5
1887	b1981				6.5	0.5787141956415107
1888	b1982				20.5	1.2335298586102308
1889	b1983		47.251999999999995		11.0	1.8673834363281536
1890	b1985
1891	b1987				1.5
1892	b1988
1893	b1990				1.5	0.340245274283639
1894	b1991		6.712999999999999	0.024559777999999997	2.5	0.4933108362127739
1895	b1992					0.7630234707188921
1896	b1993				1.0	0.3325703268791576
1897	b1994
1898	b1995
1899	b1996
1900	b1998
1901	b1999
1902	b2000		2.273	0.18980442399999997		1.8779445392718768
1903	b2001		1.7530000000000001	0.022193211
1904	b2002
1905	b2003
1906	b2004
1907	b2005
1908	b2006					0.06589609676146092
1909	b2007		269.52299999999997	0.41898734200000004	14.0	2.934555543383408
1910	b2008				1.0	0.3782304786485936
1911	b2009				1.0	0.9596748636529908
1912	b2010				1.0	0.27747017051964595
1913	b2011		3.1460000000000004	0.02067274	13.5	0.9356948195109008
1914	b2012				1.0	2.6556941222528883
1915	b2013				1.0	0.3732334713927866
1916	b2014				17.5	0.8393518130385187
1917	b2015				2.5
1918	b2016	795.12			8.5	1.1116660025646627
1919	b2017					2.05175511978714
1920	b2018				1.0
1921	b2019	774.11			4.0	1.7089619224410175
1922	b2020	879.83			7.5	0.8789311711269944
1923	b2021	1248.03	20.736	0.041121495	7.0	0.9569430857590608
1924	b2022				9.0	0.9536805453676096
1925	b2023	2587.07			5.5	0.8085501640216379
1926	b2024				9.0	0.6860349794972088
1927	b2025	921.53			5.5	0.8492852262450173
1928	b2026		0.7140000000000001	0.081833061	6.0	1.6931054778764554
1929	b2027				21.0	0.9389815766315864
1930	b2028	107.24			50.5	0.1522207036581142
1931	b2029	8435.17	0.504	0.81970128	62.5	1.5576700262122145
1932	b2030
1933	b2031
1934	b2032		64.301	0.033989267000000004		0.3844930597962718
1935	b2033					0.4738588100537078
1936	b2034					0.8560316277452467
1937	b2035					0.20959727546474008
1938	b2036	1298.92	192.91	0.164551224		1.1287353280968369
1939	b2037					0.22802406315474594
1940	b2038					0.6079444332954618
1941	b2039					0.9895203910103422
1942	b2040	979.29	50.04600000000001	0.107341491	1.0	0.7365581079947907
1943	b2041	3699.38			6.0	0.958431898971149
1944	b2042	417.34	231.012	0.357782755	14.0	0.7316144564478678
1945	b2043				1.0
1946	b2044
1947	b2045				3.0
1948	b2046
1949	b2047
1950	b2048				6.0
1951	b2049	89.27
1952	b2050
1953	b2051
1954	b2052	238.73
1955	b2053	2858.2
1956	b2054
1957	b2055
1958	b2056
1959	b2057
1960	b2058
1961	b2059
1962	b2060				1.0
1963	b2061
1964	b2062				1.0
1965	b2063		6.66	0.008528111	7.0	0.6936760693998035
1966	b2064		1.7069999999999999	0.047220723	17.5	0.18698917878923116
1967	b2065		79.14	0.12306368300000001	16.0	0.4221420060110484
1968	b2066				7.0	1.3016427930666543
1969	b2067		2.345	0.014470907	3.5
1970	b2068		2.002	0.01120283	1.0	0.5898827713587304
1971	b2069				4.0	0.5954046162364929
1972	b2070	152.84			1.0
1973	b2071
1974	b2072
1975	b2073		0.192
1976	b2074		1.805		1.0	0.5857987815085696
1977	b2075				2.0	0.28374655306811364
1978	b2076				2.0	0.2576913721491953
1979	b2077				1.5	0.22022940707395736
1980	b2078					0.4417113218112396
1981	b2079		12.299000000000001	0.017313019	5.0	1.2249521561144372
1982	b2080
1983	b2081				6.0	1.3098537301837918
1984	b2082					2.1494748878611327
1985	b2083
1986	b2084
1987	b2085		1.023
1988	b2086				2.0
1989	b2090
1990	b2091				104.5	1.2116352809422326
1991	b2092				133.5	0.6922791570933188
1992	b2093	9635.27	26.326	0.271126761	29.5	0.6033631857994161
1993	b2094	16057.25	38.544000000000004	0.2125	46.0	0.5654020130587801
1994	b2095	5305.97	289.881	0.39659271	218.5	0.9281557419183472
1995	b2096		58.535	0.464871194	76.0	1.2221439535120544
1996	b2097		4.555		1.5	0.9509746143157816
1997	b2098				4.0
1998	b2099		0.621	0.008466135	3.0	1.0068257427076943
[truncated: 2,231 more rows]
