# Supplementary material for: Depletion of Shine-Dalgarno Sequences Within Bacterial Coding Regions Is Expression Dependent
Source: G3 (Bethesda). 2016 Sep 7;6(11):3467–74. doi: 10.1534/g3.116.032227 (PMC5100845; doi:10.1534/g3.116.032227)
Supplement: Supplemental Material [file supp_g3.116.032227_FileS1.zip › SD_Submission 3/Data/GenbankFiles/organisms.txt]

GCA_000005845
GCA_000006725
GCA_000006745
GCA_000006765
GCA_000006785
GCA_000006825
GCA_000006845
GCA_000006865
GCA_000006885
GCA_000006925
GCA_000006945
GCA_000006965
GCA_000006985
GCA_000007025
GCA_000007085
GCA_000007105
GCA_000007145
GCA_000007265
GCA_000007365
GCA_000007385
GCA_000007465
GCA_000007485
GCA_000007525
GCA_000007565
GCA_000007585
GCA_000007605
GCA_000007625
GCA_000007645
GCA_000007665
GCA_000007685
GCA_000007705
GCA_000007725
GCA_000007745
GCA_000007765
GCA_000007785
GCA_000007805
GCA_000007825
GCA_000007845
GCA_000007865
GCA_000007905
GCA_000007925
GCA_000007945
GCA_000007985
GCA_000008045
GCA_000008065
GCA_000008125
GCA_000008145
GCA_000008165
GCA_000008185
GCA_000008325
GCA_000008345
GCA_000008365
GCA_000008385
GCA_000008405
GCA_000008485
GCA_000008505
GCA_000008525
GCA_000008565
GCA_000008625
GCA_000008745
GCA_000008765
GCA_000008805
GCA_000008885
GCA_000009045
GCA_000009065
GCA_000009085
GCA_000009125
GCA_000009145
GCA_000009365
GCA_000009625
GCA_000009645
GCA_000009665
GCA_000009685
GCA_000009705
GCA_000009805
GCA_000009905
GCA_000009925
GCA_000010065
GCA_000010085
GCA_000010625
GCA_000011065
GCA_000011145
GCA_000011345
GCA_000011385
GCA_000011445
GCA_000011545
GCA_000011565
GCA_000011605
GCA_000011645
GCA_000011685
GCA_000011705
GCA_000011805
GCA_000011825
GCA_000011905
GCA_000011945
GCA_000011965
GCA_000011985
GCA_000012325
GCA_000012345
GCA_000012565
GCA_000012605
GCA_000012685
GCA_000012725
GCA_000012765
GCA_000012865
GCA_000012905
GCA_000013045
GCA_000013085
GCA_000013105
GCA_000013125
GCA_000013145
GCA_000013385
GCA_000013405
GCA_000013605
GCA_000013705
GCA_000013985
GCA_000014025
GCA_000014185
GCA_000014265
GCA_000014385
GCA_000014565
GCA_000014645
GCA_000014805
GCA_000014925
GCA_000014965
GCA_000015285
GCA_000015885
GCA_000016165
GCA_000017665
GCA_000018105
GCA_000018145
GCA_000018565
GCA_000018605
GCA_000018665
GCA_000018845
GCA_000018865
GCA_000020685
GCA_000021265
GCA_000021485
GCA_000022005
GCA_000025185
GCA_000025945
GCA_000025965
GCA_000026025
GCA_000026085
GCA_000027325
GCA_000027345
GCA_000039765
GCA_000043285
GCA_000046685
GCA_000046705
GCA_000046845
GCA_000060345
GCA_000067165
GCA_000092565
GCA_000092585
GCA_000143945
GCA_000146165
GCA_000176855
GCA_000195675
GCA_000195695
GCA_000195735
GCA_000195755
GCA_000195775
GCA_000195795
GCA_000195835
GCA_000195855
GCA_000195875
GCA_000195955
GCA_000195975
GCA_000196035
GCA_000196095
GCA_000196135
GCA_000196155
GCA_000196215
GCA_000196255
GCA_000203835
GCA_000203855
GCA_000203895
GCA_000204075
GCA_000223195
GCA_000270265
GCA_000284375
GCA_000340785
GCA_000348585
GCA_000390265
GCA_000400875
GCA_000410535
GCA_000576515
GCA_000582845
GCA_000590735
GCA_000685745
GCA_000691605
GCA_000740415
GCA_000742735
GCA_000750315
GCA_000756545
GCA_000767075
GCA_000769595
GCA_000789275
GCA_000801205
