# Supplementary material for: Depletion of Shine-Dalgarno Sequences Within Bacterial Coding Regions Is Expression Dependent
Source: G3 (Bethesda). 2016 Sep 7;6(11):3467–74. doi: 10.1534/g3.116.032227 (PMC5100845; doi:10.1534/g3.116.032227)
Supplement: Supplemental Material [file supp_g3.116.032227_FileS1.zip › SD_Submission 3/Data/growth_rate_organisms.csv]

Organism Name	Actual Organism Name	Genbank File	Optimal Growth Temperature	Doubling Time
Acaryochloris marina	Acaryochloris marina MBIC11017	GCA_000018105	25.0	45.0
Acidovorax avenae	Acidovorax avenae subsp. avenae ATCC 19860	GCA_000176855	28.0	11.0
Acinetobacter ADP1	Acinetobacter sp. ADP1	GCA_000046845	30.0	0.5
Actinobacillus pleuropneumoniae	Actinobacillus pleuropneumoniae serovar 5b str. L20	GCA_000015885	37.0	0.75
Aeromonas hydrophila	Aeromonas hydrophila subsp. hydrophila ATCC 7966	GCA_000014805	28.0	0.35
Agrobacterium tumefaciens C58	Agrobacterium tumefaciens LBA4213 (Ach5)	GCA_000576515	26.0	3.0
Alcanivorax borkumensis	Alcanivorax borkumensis SK2	GCA_000009365	28.0	10.0
Anabaena variabilis	Anabaena variabilis ATCC 29413	GCA_000204075	20.0	8.0
Anaeromyxobacter dehalogenans	Anaeromyxobacter dehalogenans 2CP-C	GCA_000013385	30.0	9.2
Anaplasma marginale	Anaplasma marginale str. St. Maries	GCA_000011945	37.0	21.6
Anaplasma phagocytophilum	Anaplasma phagocytophilum str. HZ	GCA_000013125	37.0	7.0
Aquifex aeolicus	Aquifex aeolicus VF5	GCA_000008625	95.0	1.8
Arcobacter butzleri	Arcobacter butzleri RM4018	GCA_000014025	37.0	0.66
Arthrobacter aurescens	Arthrobacter aurescens TC1	GCA_000014925	30.0	2.0
Azoarcus sp EbN1	Aromatoleum aromaticum EbN1	GCA_000025965	28.0	4.3
Bacillus anthracis Ames	Bacillus anthracis str. Ames	GCA_000007845	37.0	0.5
Bacillus cereus ATCC 14579	Bacillus cereus ATCC 14579	GCA_000007825	30.0	0.3
Bacillus halodurans	Bacillus halodurans C-125	GCA_000011145	30.0	0.6
Bacillus licheniformis ATCC14580	Bacillus licheniformis DSM 13 = ATCC 14580	GCA_000011645	37.0	0.58
Bacillus subtilis 168	Bacillus subtilis subsp. subtilis str. 168	GCA_000789275	37.0	0.43
Bacillus thuringiensis konkukian 97-27	Bacillus thuringiensis serovar konkukian str. 97-27	GCA_000008505	30.0	0.42
Bacteroides fragilis	Bacteroides fragilis YCH46	GCA_000009925	37.0	0.63
Bacteroides thetaiotaomicron VPI5482	Bacteroides thetaiotaomicron VPI-5482	GCA_000011065	37.0	1.47
Bartonella henselae Houston-1	Bartonella henselae str. Houston-1	GCA_000046705	37.0	3.0
Bartonella quintana Toulouse	Bartonella quintana str. Toulouse	GCA_000046685	37.0	3.0
Bdellovibrio bacteriovorus	Bdellovibrio bacteriovorus	GCA_000691605	30.0	1.4
Bifidobacterium longum NCC2705	Bifidobacterium longum NCC2705	GCA_000007525	37.0	1.51
Bordetella bronchiseptica RB50	Bordetella bronchiseptica RB50	GCA_000195675	37.0	1.42
Bordetella pertussis 12822	Bordetella parapertussis 12822	GCA_000195695	37.0	3.8
Borrelia burgdorferi	Borrelia burgdorferi	GCA_000769595	30.0	4.0
Borrelia garinii PBi	Borrelia garinii PBi	GCA_000196215	37.0	4.0
Bradyrhizobium japonicum USDA110	Bradyrhizobium japonicum USDA 6	GCA_000284375	26.0	20.0
Brucella abortus biovar1 9-941	Brucella abortus bv. 1 str. 9-941	GCA_000008145	37.0	2.0
Brucella melitensis 16M	Brucella melitensis bv. 1 str. 16M	GCA_000740415	37.0	2.0
Brucella suis 1330	Brucella suis 1330	GCA_000223195	37.0	2.0
Buchnera aphidicola Baizongia pistaciae	Buchnera aphidicola str. Bp (Baizongia pistaciae)	GCA_000007725	22.0	36.0
Buchnera aphidicola Sg	Buchnera aphidicola str. Sg (Schizaphis graminum)	GCA_000007365	22.0	36.0
Burkholderia mallei ATCC23344	Burkholderia mallei ATCC 23344	GCA_000011705	37.0	0.75
Burkholderia pseudomallei K96243	Burkholderia pseudomallei K96243	GCA_000011545	37.0	1.0
Campylobacter jejuni	Campylobacter jejuni subsp. jejuni NCTC 11168 = ATCC 700819	GCA_000009085	37.0	1.5
Candidatus Blochmannia floridanus	Candidatus Blochmannia floridanus	GCA_000043285	30.0	36.0
Candidatus Pelagibacter ubique	Candidatus Pelagibacter ubique HTCC1062	GCA_000012345		30.0
Carboxydothermus hydrogenoformans	Carboxydothermus hydrogenoformans Z-2901	GCA_000012865	68.0	2.0
Caulobacter crescentus	Caulobacter crescentus NA1000	GCA_000022005	30.0	1.5
Chlamydia pneumonia A	Chlamydophila pneumoniae CWL029	GCA_000008745	37.0	24.0
Chlamydia trachomatis	Chlamydia trachomatis	GCA_000590735	37.0	24.0
Chlamydophila abortus S26/3	Chlamydophila abortus S26/3	GCA_000026025	37.0	24.0
Chlamydophila caviae GPIC	Chlamydophila caviae GPIC	GCA_000007605	37.0	24.0
Chlorobium tepidum TLS	Chlorobium tepidum TLS	GCA_000006985	30.0	2.0
Chloroflexus aurantiacus	Chloroflexus aurantiacus J-10-fl	GCA_000018865	49.0	6.0
Chromobacterium violaceum ATCC12472	Chromobacterium violaceum ATCC 12472	GCA_000007705	26.0	0.8
Clostridium acetobutylicum ATCC824	Clostridium acetobutylicum ATCC 824	GCA_000008765	37.0	0.58
Clostridium perfringens 13	Clostridium perfringens str. 13	GCA_000009685	37.0	0.2
Clostridium tetani E88	Clostridium tetani E88	GCA_000007625	37.0	0.5
Colwellia psychrerythraea	Colwellia psychrerythraea 34H	GCA_000012325	10.0	7.14
Corynebacterium glutamicum	Corynebacterium glutamicum	GCA_000742735	30.0	1.2
Coxiella burnetii RSA 493	Coxiella burnetii RSA 493	GCA_000007765	37.0	8.0
Dehalococcoides ethenogenes 195	Dehalococcoides mccartyi 195	GCA_000011905	35.0	19.0
Deinococcus radiodurans chromosome1	Deinococcus radiodurans R1	GCA_000008565	30.0	1.5
Delftia acidovorans	Delftia acidovorans SPH-1	GCA_000018665	30.0	4.62
Desulfotalea psychrophila LSv54	Desulfotalea psychrophila LSv54	GCA_000025945	7.0	27.0
Desulfotomaculum reducens	Desulfotomaculum reducens MI-1	GCA_000016165	37.0	20.0
Desulfovibrio vulgaris vulgaris Hildenborough	Desulfovibrio vulgaris str. Hildenborough	GCA_000195755	32.0	14.0
Dinoroseobacter shibae	Dinoroseobacter shibae DFL 12 = DSM 16493	GCA_000018145	33.0	4.08
Ehrlichia canis	Ehrlichia canis str. Jake	GCA_000012565	37.0	28.0
Ehrlichia chaffeensis	Ehrlichia chaffeensis str. Arkansas	GCA_000013145	37.0	19.0
Enterobacter sakazakii	Cronobacter sakazakii ATCC BAA-894	GCA_000017665	37.0	0.23
Enterococcus faecalis V583	Enterococcus faecalis V583	GCA_000007785	37.0	0.5
Erwinia carotovora atroseptica SCRI1043	Pectobacterium atrosepticum SCRI1043	GCA_000011605	28.0	0.2
Escherichia coli MG1655	Escherichia coli str. K-12 substr. MG1655	GCA_000801205	37.0	0.35
Francisella tularensis	Francisella tularensis subsp. novicida U112	GCA_000014645	37.0	3.0
Fusobacterium nucleatum	Fusobacterium nucleatum subsp. animalis 4_8	GCA_000400875	37.0	0.72
Geobacter sulfurreducens PCA	Geobacter sulfurreducens PCA	GCA_000007985	30.0	6.0
Gloeobacter violaceus	Gloeobacter violaceus PCC 7421	GCA_000011385		72.0
Gluconobacter oxydans 621H	Gluconobacter oxydans 621H	GCA_000011685	28.0	0.94
Gramella forsetii	Gramella forsetii KT0803	GCA_000060345		4.17
Haemophilus ducreyi 35000HP	Haemophilus ducreyi 35000HP	GCA_000007945	36.0	1.8
Haemophilus influenzae	Haemophilus influenzae	GCA_000767075	36.0	0.5
Helicobacter hepaticus ATCC51449	Helicobacter hepaticus ATCC 51449	GCA_000007905	37.0	4.2
Helicobacter pylori	Helicobacter pylori	GCA_000685745	37.0	2.4
Herpetosiphon aurantiacus	Herpetosiphon aurantiacus DSM 785	GCA_000018565	30.0	20.0
Lactobacillus acidophilus NCFM	Lactobacillus acidophilus NCFM	GCA_000011985	45.0	1.8
Lactobacillus johnsonii NCC533	Lactobacillus johnsonii NCC 533	GCA_000008065	30.0	0.9
Lactobacillus plantarum WCFS1	Lactobacillus plantarum WCFS1	GCA_000203855	30.0	1.6
Lactococcus lactis IL1403	Lactococcus lactis subsp. lactis Il1403	GCA_000006865	40.0	0.7
Legionella pneumophila pneumophila Philadelphia 1	Legionella pneumophila subsp. pneumophila str. Philadelphia 1	GCA_000008485	37.0	3.3
Leifsonia xyli xyli CTCB07	Leifsonia xyli subsp. xyli str. CTCB07	GCA_000007665	23.0	5.0
Leptospira interrogans serovar lai 56601 chr1	Leptospira interrogans serovar Lai str. 56601	GCA_000092565	29.0	9.0
Listeria innocua Clip11262	Listeria innocua Clip11262	GCA_000195795	22.0	0.6
Listeria monocytogenes strain EGD	Listeria monocytogenes EGD	GCA_000582845	23.0	1.0
Mannheimia succiniciproducens MBEL55E	Mannheimia succiniciproducens MBEL55E	GCA_000007745	37.0	0.6
Mesorhizobium loti	Mesorhizobium loti MAFF303099	GCA_000009625	26.0	2.4
Methylobacillus flagellatus	Methylobacillus flagellatus KT	GCA_000013705	36.0	2.0
Methylobacterium extorquens	Methylobacterium extorquens PA1	GCA_000018845	28.0	4.2
Methylococcus capsulatus	Methylococcus capsulatus str. Bath	GCA_000008325	37.0	1.87
Moorella thermoacetica	Moorella thermoacetica ATCC 39073	GCA_000013105	58.0	5.0
Mycobacterium avium paratuberculosis k10	Mycobacterium avium subsp. paratuberculosis K-10	GCA_000007865	37.0	10.0
Mycobacterium bovis bovis AF2122/97	Mycobacterium bovis AF2122/97	GCA_000195835	37.0	23.0
Mycobacterium leprae	Mycobacterium leprae TN	GCA_000195855	37.0	240.0
Mycobacterium tuberculosis	Mycobacterium tuberculosis	GCA_000756545	37.0	19.0
Mycoplasma capricolum	Mycoplasma capricolum subsp. capricolum ATCC 27343	GCA_000012765	37.0	2.5
Mycoplasma gallisepticum R	Mycoplasma gallisepticum str. R(low)	GCA_000092585	37.0	1.0
Mycoplasma genitalium	Mycoplasma genitalium G37	GCA_000027325	37.0	12.0
Mycoplasma hyopneumoniae 232	Mycoplasma hyopneumoniae 232	GCA_000008405	37.0	2.0
Mycoplasma mobile 163K	Mycoplasma mobile 163K	GCA_000008365	20.0	10.0
Mycoplasma mycoides mycoides SC	Mycoplasma mycoides subsp. mycoides SC str. PG1	GCA_000011445	45.0	2.2
Mycoplasma pneumoniae	Mycoplasma pneumoniae M129	GCA_000027345	37.0	6.0
Mycoplasma pulmonis UAB CTIP	Mycoplasma pulmonis UAB CTIP	GCA_000195875	37.0	1.5
Myxococcus xanthus	Myxococcus xanthus DK 1622	GCA_000012685	30.0	5.0
Neisseria gonorrhoeae FA1090	Neisseria gonorrhoeae FA 1090	GCA_000006845	36.0	0.58
Neisseria meningitidis A	Neisseria meningitidis MC58	GCA_000008805	37.0	0.72
Nitrobacter winogradskyi	Nitrobacter winogradskyi Nb-255	GCA_000012725	28.0	8.0
Nitrosomonas europaea ATCC19718	Nitrosomonas europaea ATCC 19718	GCA_000009145	27.0	18.5
Nocardia farcinica	Nocardia farcinica IFM 10152	GCA_000009805	37.0	3.0
Nostoc sp. PCC 7120	Nostoc sp. PCC 7120	GCA_000009705		12.0
Oenococcus oeni	Oenococcus oeni PSU-1	GCA_000014385	24.0	10.5
Parachlamydia sp UWE25	Candidatus Protochlamydia amoebophila UWE25	GCA_000011565		48.0
Paracoccus denitrificans	Paracoccus denitrificans PD1222	GCA_000203895	30.0	2.1
Pasteurella multocida PM70	Pasteurella multocida subsp. multocida str. Pm70	GCA_000006825	37.0	1.0
Petrotoga mobilis	Petrotoga mobilis SJ95	GCA_000018605	55.0	12.0
Photobacterium profundum SS9	Photobacterium profundum SS9	GCA_000196255	10.0	2.5
Photorhabdus luminescens laumondii TTO1	Photorhabdus luminescens subsp. laumondii TTO1	GCA_000196155	28.0	0.5
Pirellula sp	Pirellula staleyi DSM 6068	GCA_000025185	28.0	10.0
Porphyromonas gingivalis W83	Porphyromonas gingivalis W83	GCA_000007585	37.0	2.7
Prochlorococcus marinus marinus CCMP1375	Prochlorococcus marinus subsp. marinus str. CCMP1375	GCA_000007925		17.0
Propionibacterium acnes KPA171202	Propionibacterium acnes KPA171202	GCA_000008345	31.0	5.1
Pseudoalteromonas haloplanktis	Pseudoalteromonas haloplanktis TAC125	GCA_000026085	26.0	0.5
Pseudomonas aeruginosa PA01	Pseudomonas aeruginosa PAO1	GCA_000006765	37.0	0.5
Pseudomonas putida KT2440	Pseudomonas putida KT2440	GCA_000007565	27.0	1.1
Pseudomonas syringae tomato DC3000	Pseudomonas syringae pv. tomato str. DC3000	GCA_000007805	27.0	1.47
Psychromonas ingrahamii	Psychromonas ingrahamii 37	GCA_000015285	12.0	12.0
Ralstonia solanacearum GMI1000	Ralstonia solanacearum GMI1000	GCA_000009125	30.0	4.0
Rhodobacter sphaeroides	Rhodobacter sphaeroides 2.4.1	GCA_000012905	32.0	3.0
Rhodococcus sp. Strain RHA1	Rhodococcus jostii RHA1	GCA_000014565	30.0	5.3
Rhodoferax ferrireducens	Rhodoferax ferrireducens T118	GCA_000013605	25.0	8.0
Rhodopseudomonas palustris	Rhodopseudomonas palustris CGA009	GCA_000195775	33.0	9.0
Rhodospirillum rubrum	Rhodospirillum rubrum ATCC 11170	GCA_000013085	28.0	3.8
Rickettsia conorii Malish 7	Rickettsia conorii str. Malish 7	GCA_000007025	35.0	4.1
Rickettsia prowazekii	Rickettsia prowazekii str. Madrid E	GCA_000195735	35.0	10.0
Rickettsia typhi wilmington	Rickettsia typhi str. Wilmington	GCA_000008045	35.0	10.0
Rubrobacter xylanophilus	Rubrobacter xylanophilus DSM 9941	GCA_000014185	60.0	3.85
Salinibacter ruber	Salinibacter ruber DSM 13855	GCA_000013045	42.0	14.0
Salmonella typhimurium LT2	Salmonella enterica subsp. enterica serovar Typhimurium str. LT2	GCA_000006945	37.0	0.4
Shewanella oneidensis MR-1	Shewanella oneidensis MR-1	GCA_000146165	30.0	0.66
Silicibacter pomeroyi	Ruegeria pomeroyi DSS-3	GCA_000011965		1.65
Sinorhizobium meliloti 1021	Sinorhizobium meliloti 1021	GCA_000006965	28.0	1.5
Sodalis glossinidius	'Sodalis glossinidius str. ''morsitans'''	GCA_000010085	25.0	26.0
Sorangium cellulosum	Sorangium cellulosum So ce56	GCA_000067165	30.0	16.0
Sphingopyxis alaskensis	Sphingopyxis alaskensis RB2256	GCA_000013985		2.39
Staphylococcus aureus strain N315	Staphylococcus aureus subsp. aureus N315	GCA_000009645	34.0	0.4
Staphylococcus epidermidis ATCC 12228	Staphylococcus epidermidis ATCC 12228	GCA_000007645	34.0	0.8
Streptococcus agalactiae 2603VR	Streptococcus agalactiae 2603V/R	GCA_000007265	37.0	1.8
Streptococcus mutans UA159	Streptococcus mutans UA159	GCA_000007465	37.0	0.75
Streptococcus pneumoniae TIGR4	Streptococcus pneumoniae TIGR4	GCA_000006885	37.0	0.5
Streptococcus pyogenes M1	Streptococcus pyogenes M1 GAS	GCA_000006785	37.0	0.4
Streptococcus thermophilus LMG18311	Streptococcus thermophilus LMG 18311	GCA_000011825	37.0	0.43
Streptomyces coelicolor A3(2)	Streptomyces coelicolor A3(2)	GCA_000203835	30.0	2.2
Symbiobacterium thermophilum	Symbiobacterium thermophilum IAM 14863	GCA_000009905	60.0	4.2
Synechococcus elongatus PCC6301	Synechococcus elongatus PCC 6301	GCA_000010065	32.0	6.1
Synechococcus sp WH8102	Synechococcus sp. WH 8102	GCA_000195975	32.0	6.0
Synechocystis PCC6803	Synechocystis sp. PCC 6803	GCA_000340785	35.0	12.0
Syntrophobacter fumaroxidans	Syntrophobacter fumaroxidans MPOB	GCA_000014965	37.0	97.86
Syntrophus aciditrophicus	Syntrophus aciditrophicus SB	GCA_000013405	35.0	24.0
Thermoanaerobacter tengcongensis	Caldanaerobacter subterraneus subsp. tengcongensis MB4	GCA_000007085	75.0	1.1
Thermosynechococcus elongatus BP-1	Thermosynechococcus elongatus BP-1	GCA_000011345	55.0	5.4
Thermotoga maritima	Thermotoga maritima MSB8	GCA_000390265	80.0	1.2
Thermus thermophilus HB27	Thermus thermophilus HB27	GCA_000008125	75.0	2.5
Thiomicrospira crunogena	Thiomicrospira crunogena XCL-2	GCA_000012605	30.0	1.0
Treponema denticola ATCC35405	Treponema denticola ATCC 35405	GCA_000008185	37.0	5.0
Treponema pallidum	Treponema pallidum subsp. pallidum str. Nichols	GCA_000410535	37.0	33.0
Trichodesmium erythraeum	Trichodesmium erythraeum IMS101	GCA_000014265	28.0	25.0
Tropheryma whipplei Twist	Tropheryma whipplei str. Twist	GCA_000007485	37.0	28.0
Ureaplasma urealyticum	Ureaplasma urealyticum serovar 10 str. ATCC 33699	GCA_000021265	37.0	0.9
Vibrio cholerae	Vibrio cholerae O1 biovar El Tor str. N16961	GCA_000006745	37.0	0.2
Vibrio fischeri ES114	Vibrio fischeri ES114	GCA_000011805	30.0	0.3
Vibrio parahaemolyticus	Vibrio parahaemolyticus RIMD 2210633	GCA_000196095	25.0	0.2
Vibrio vulnificus CMCP6 chr1	Vibrio vulnificus CMCP6	GCA_000039765	25.0	0.16
Wigglesworthia glossinidia brevipalpis	Wigglesworthia glossinidia endosymbiont of Glossina brevipalpis	GCA_000008885		36.0
Wolbachia endosymbiont TRS Brugia malayi	Wolbachia endosymbiont strain TRS of Brugia malayi	GCA_000008385		14.0
Wolinella succinogenes	Wolinella succinogenes DSM 1740	GCA_000196135	37.0	1.0
Xanthomonas axonopodis	Xanthomonas axonopodis Xac29-1	GCA_000348585	27.0	7.0
Xanthomonas campestris	Xanthomonas campestris pv. campestris str. ATCC 33913	GCA_000007145	37.0	3.0
Xanthomonas oryzae oryzae KACC10331	Xanthomonas oryzae pv. oryzae KACC 10331	GCA_000007385	28.0	2.0
Xylella fastidiosa 9a5c	Xylella fastidiosa 9a5c	GCA_000006725	28.0	5.13
Yersinia pestis CO92	Yersinia pestis CO92	GCA_000009065	37.0	1.25
Yersinia pseudotuberculosis	Yersinia pseudotuberculosis	GCA_000750315	37.0	0.5
Zymomonas mobilis	Zymomonas mobilis subsp. mobilis ZM4 = ATCC 31821	GCA_000007105	27.0	2.0
