# Supplementary material for: Depletion of Shine-Dalgarno Sequences Within Bacterial Coding Regions Is Expression Dependent
Source: G3 (Bethesda). 2016 Sep 7;6(11):3467–74. doi: 10.1534/g3.116.032227 (PMC5100845; doi:10.1534/g3.116.032227)
Supplement: Supplemental Material [file supp_g3.116.032227_FileS1.zip › SD_Submission 3/Data/PaxDB/expression-names.txt]

GCA_000005845.json
GCA_000006765.json
GCA_000006785.json
GCA_000006865.json
GCA_000006925.json
GCA_000006945.json
GCA_000007685.json
GCA_000008165.json
GCA_000008485.json
GCA_000008525.json
GCA_000008805.json
GCA_000009045.json
GCA_000009065.json
GCA_000009085.json
GCA_000009665.json
GCA_000010625.json
GCA_000011065.json
GCA_000020685.json
GCA_000021485.json
GCA_000046705.json
GCA_000143945.json
GCA_000146165.json
GCA_000195755.json
GCA_000195955.json
GCA_000196035.json
GCA_000270265.json
