# Supplementary material for: Depletion of Shine-Dalgarno Sequences Within Bacterial Coding Regions Is Expression Dependent
Source: G3 (Bethesda). 2016 Sep 7;6(11):3467–74. doi: 10.1534/g3.116.032227 (PMC5100845; doi:10.1534/g3.116.032227)
Supplement: Supplemental Material [file supp_g3.116.032227_FileS1.zip › SD_Submission 3/Data/PaxDB/GCA_000005845.json]

{"Score": 23.74, "Coverage": 99.0, "GeneExpression": {"b3271": {"Expression": 0.272, "InternalID": 6883873.0}, "b1274": {"Expression": 129.0, "InternalID": 6882052.0}, "b0072": {"Expression": 374.0, "InternalID": 6880952.0}, "b2499": {"Expression": 255.0, "InternalID": 6883184.0}, "b4345": {"Expression": 3.32, "InternalID": 6884841.0}, "b3792": {"Expression": 0.037, "InternalID": 6884351.0}, "b2450": {"Expression": 74.9, "InternalID": 6883135.0}, "b1422": {"Expression": 75.9, "InternalID": 6882186.0}, "b0999": {"Expression": 54.7, "InternalID": 6881798.0}, "b3519": {"Expression": 1.92, "InternalID": 6884101.0}, "b2437": {"Expression": 0.0, "InternalID": 6883122.0}, "b1136": {"Expression": 2247.0, "InternalID": 6881927.0}, "b2478": {"Expression": 265.0, "InternalID": 6883163.0}, "b1904": {"Expression": 6.92, "InternalID": 6882642.0}, "b1981": {"Expression": 45.5, "InternalID": 6882704.0}, "b2730": {"Expression": 1.67, "InternalID": 6883385.0}, "b4055": {"Expression": 58.6, "InternalID": 6884581.0}, "b1829": {"Expression": 66.5, "InternalID": 6882570.0}, "b2979": {"Expression": 0.99, "InternalID": 6883606.0}, "b1969": {"Expression": 5.94, "InternalID": 6882696.0}, "b0807": {"Expression": 21.4, "InternalID": 6881608.0}, "b1128": {"Expression": 157.0, "InternalID": 6881919.0}, "b1196": {"Expression": 0.462, "InternalID": 6881979.0}, "b1938": {"Expression": 11.6, "InternalID": 6882669.0}, "b1958": {"Expression": 8.51, "InternalID": 6882688.0}, "b4071": {"Expression": 7.69, "InternalID": 6884597.0}, "b3670": {"Expression": 177.0, "InternalID": 6884248.0}, "b2741": {"Expression": 162.0, "InternalID": 6883396.0}, "b3358": {"Expression": 0.959, "InternalID": 6883951.0}, "b4078": {"Expression": 0.044, "InternalID": 6884604.0}, "b4254": {"Expression": 174.0, "InternalID": 6884766.0}, "b0734": {"Expression": 255.0, "InternalID": 6881542.0}, "b0684": {"Expression": 570.0, "InternalID": 6881498.0}, "b2319": {"Expression": 82.0, "InternalID": 6883018.0}, "b0589": {"Expression": 0.02, "InternalID": 6881417.0}, "b0602": {"Expression": 1.45, "InternalID": 6881430.0}, "b4066": {"Expression": 0.087, "InternalID": 6884592.0}, "b1307": {"Expression": 4.13, "InternalID": 6882085.0}, "b0260": {"Expression": 0.938, "InternalID": 6881120.0}, "b1759": {"Expression": 1.21, "InternalID": 6882500.0}, "b0175": {"Expression": 0.841, "InternalID": 6881051.0}, "b2552": {"Expression": 22.1, "InternalID": 6883237.0}, "b3305": {"Expression": 2035.0, "InternalID": 6883898.0}, "b4541": {"Expression": 3.4, "InternalID": 6884962.0}, "b2524": {"Expression": 69.2, "InternalID": 6883209.0}, "b3712": {"Expression": 0.743, "InternalID": 6884284.0}, "b0735": {"Expression": 0.0, "InternalID": 6881543.0}, "b3495": {"Expression": 330520.0, "InternalID": 6884078.0}, "b3103": {"Expression": 0.473, "InternalID": 6883720.0}, "b4194": {"Expression": 29.4, "InternalID": 6884713.0}, "b0001": {"Expression": 0.0, "InternalID": 6880885.0}, "b1432": {"Expression": 0.012, "InternalID": 6882195.0}, "b0441": {"Expression": 249.0, "InternalID": 6881284.0}, "b2209": {"Expression": 27.4, "InternalID": 6882911.0}, "b3176": {"Expression": 370.0, "InternalID": 6883783.0}, "b2793": {"Expression": 18.3, "InternalID": 6883446.0}, "b1826": {"Expression": 0.0, "InternalID": 6882567.0}, "b2683": {"Expression": 0.0, "InternalID": 6883343.0}, "b3261": {"Expression": 224.0, "InternalID": 6883864.0}, "b2251": {"Expression": 2.79, "InternalID": 6882950.0}, "b4568": {"Expression": 0.0, "InternalID": 6884980.0}, "b3300": {"Expression": 97.1, "InternalID": 6883893.0}, "b1621": {"Expression": 1.71, "InternalID": 6882366.0}, "b1727": {"Expression": 125.0, "InternalID": 6882468.0}, "b4513": {"Expression": 0.0, "InternalID": 6884944.0}, "b2953": {"Expression": 6.3, "InternalID": 6883586.0}, "b3943": {"Expression": 0.34, "InternalID": 6884484.0}, "b4169": {"Expression": 2.55, "InternalID": 6884688.0}, "b0708": {"Expression": 3.02, "InternalID": 6881517.0}, "b0603": {"Expression": 0.187, "InternalID": 6881431.0}, "b2950": {"Expression": 1.07, "InternalID": 6883583.0}, "b0488": {"Expression": 6.78, "InternalID": 6881330.0}, "b2775": {"Expression": 0.179, "InternalID": 6883428.0}, "b2615": {"Expression": 16.9, "InternalID": 6883293.0}, "b4161": {"Expression": 72.6, "InternalID": 6884683.0}, "b2733": {"Expression": 10.2, "InternalID": 6883388.0}, "b0764": {"Expression": 0.205, "InternalID": 6881565.0}, "b4159": {"Expression": 0.634, "InternalID": 6884681.0}, "b0033": {"Expression": 326.0, "InternalID": 6880915.0}, "b0055": {"Expression": 21.2, "InternalID": 6880937.0}, "b1848": {"Expression": 89.9, "InternalID": 6882589.0}, "b4284": {"Expression": 1.46, "InternalID": 6884788.0}, "b2012": {"Expression": 21.0, "InternalID": 6882728.0}, "b1402": {"Expression": 0.312, "InternalID": 6882169.0}, "b3620": {"Expression": 4.35, "InternalID": 6884199.0}, "b2140": {"Expression": 1.49, "InternalID": 6882845.0}, "b3062": {"Expression": 11.9, "InternalID": 6883680.0}, "b0634": {"Expression": 0.811, "InternalID": 6881459.0}, "b0742": {"Expression": 153.0, "InternalID": 6881550.0}, "b3565": {"Expression": 1.71, "InternalID": 6884145.0}, "b1203": {"Expression": 207.0, "InternalID": 6881986.0}, "b1273": {"Expression": 307.0, "InternalID": 6882051.0}, "b4310": {"Expression": 6.72, "InternalID": 6884811.0}, "b2004": {"Expression": 0.0, "InternalID": 6882721.0}, "b2464": {"Expression": 1070.0, "InternalID": 6883149.0}, "b1440": {"Expression": 854.0, "InternalID": 6882202.0}, "b3967": {"Expression": 14.5, "InternalID": 6884507.0}, "b0858": {"Expression": 0.036, "InternalID": 6881659.0}, "b1723": {"Expression": 204.0, "InternalID": 6882464.0}, "b0154": {"Expression": 256.0, "InternalID": 6881031.0}, "b3181": {"Expression": 583.0, "InternalID": 6883788.0}, "b1864": {"Expression": 389.0, "InternalID": 6882605.0}, "b0941": {"Expression": 0.004, "InternalID": 6881741.0}, "b1550": {"Expression": 731.0, "InternalID": 6882301.0}, "b4065": {"Expression": 2.04, "InternalID": 6884591.0}, "b3783": {"Expression": 2183.0, "InternalID": 6884342.0}, "b2963": {"Expression": 5.77, "InternalID": 6883596.0}, "b0117": {"Expression": 0.024, "InternalID": 6880994.0}, "b3869": {"Expression": 31.5, "InternalID": 6884412.0}, "b2518": {"Expression": 2511.0, "InternalID": 6883203.0}, "b1896": {"Expression": 139.0, "InternalID": 6882637.0}, "b3548": {"Expression": 0.0, "InternalID": 6884128.0}, "b1467": {"Expression": 3.64, "InternalID": 6882226.0}, "b2099": {"Expression": 8.97, "InternalID": 6882810.0}, "b3288": {"Expression": 140.0, "InternalID": 6883881.0}, "b1737": {"Expression": 33.0, "InternalID": 6882478.0}, "b2249": {"Expression": 25.2, "InternalID": 6882948.0}, "b4407": {"Expression": 69.3, "InternalID": 6884898.0}, "b0026": {"Expression": 381.0, "InternalID": 6880908.0}, "b1204": {"Expression": 65.8, "InternalID": 6881987.0}, "b4244": {"Expression": 1665.0, "InternalID": 6884758.0}, "b3351": {"Expression": 2.94, "InternalID": 6883944.0}, "b2606": {"Expression": 1637.0, "InternalID": 6883286.0}, "b3029": {"Expression": 389.0, "InternalID": 6883649.0}, "b4340": {"Expression": 0.219, "InternalID": 6884839.0}, "b0386": {"Expression": 235.0, "InternalID": 6881231.0}, "b2422": {"Expression": 38.2, "InternalID": 6883107.0}, "b1099": {"Expression": 11.3, "InternalID": 6881890.0}, "b3429": {"Expression": 236.0, "InternalID": 6884017.0}, "b3654": {"Expression": 0.252, "InternalID": 6884233.0}, "b4311": {"Expression": 0.991, "InternalID": 6884812.0}, "b0913": {"Expression": 0.0, "InternalID": 6881713.0}, "b3648": {"Expression": 91.6, "InternalID": 6884227.0}, "b3343": {"Expression": 16.0, "InternalID": 6883936.0}, "b1282": {"Expression": 6.17, "InternalID": 6882060.0}, "b1077": {"Expression": 1.37, "InternalID": 6881868.0}, "b0972": {"Expression": 4.65, "InternalID": 6881771.0}, "b3190": {"Expression": 219.0, "InternalID": 6883797.0}, "b3567": {"Expression": 0.261, "InternalID": 6884147.0}, "b0343": {"Expression": 7.7, "InternalID": 6881193.0}, "b3866": {"Expression": 201.0, "InternalID": 6884409.0}, "b0281": {"Expression": 0.834, "InternalID": 6881138.0}, "b0847": {"Expression": 1.0, "InternalID": 6881648.0}, "b1291": {"Expression": 1.08, "InternalID": 6882069.0}, "b3209": {"Expression": 299.0, "InternalID": 6883816.0}, "b0687": {"Expression": 156.0, "InternalID": 6881501.0}, "b3475": {"Expression": 1.55, "InternalID": 6884060.0}, "b2174": {"Expression": 0.737, "InternalID": 6882879.0}, "b1392": {"Expression": 0.322, "InternalID": 6882160.0}, "b2997": {"Expression": 10.5, "InternalID": 6883623.0}, "b1465": {"Expression": 0.925, "InternalID": 6882224.0}, "b4096": {"Expression": 1.29, "InternalID": 6884621.0}, "b0590": {"Expression": 0.16, "InternalID": 6881418.0}, "b1286": {"Expression": 128.0, "InternalID": 6882064.0}, "b1055": {"Expression": 26.1, "InternalID": 6881846.0}, "b2426": {"Expression": 169.0, "InternalID": 6883111.0}, "b2826": {"Expression": 0.0, "InternalID": 6883476.0}, "b2893": {"Expression": 131.0, "InternalID": 6883531.0}, "b0259": {"Expression": 0.525, "InternalID": 6881119.0}, "b0525": {"Expression": 1041.0, "InternalID": 6881361.0}, "b2566": {"Expression": 35.3, "InternalID": 6883251.0}, "b0066": {"Expression": 2.0, "InternalID": 6880946.0}, "b1622": {"Expression": 7.93, "InternalID": 6882367.0}, "b3755": {"Expression": 35.4, "InternalID": 6884327.0}, "b1929": {"Expression": 17.5, "InternalID": 6882664.0}, "b4206": {"Expression": 75.8, "InternalID": 6884724.0}, "b0504": {"Expression": 0.018, "InternalID": 6881342.0}, "b0353": {"Expression": 0.0, "InternalID": 6881203.0}, "b1773": {"Expression": 1.57, "InternalID": 6882514.0}, "b1327": {"Expression": 8.5, "InternalID": 6882104.0}, "b1837": {"Expression": 0.0, "InternalID": 6882578.0}, "b3021": {"Expression": 4.35, "InternalID": 6883641.0}, "b3550": {"Expression": 0.095, "InternalID": 6884130.0}, "b1270": {"Expression": 33.5, "InternalID": 6882048.0}, "b0926": {"Expression": 2.05, "InternalID": 6881726.0}, "b2011": {"Expression": 13.2, "InternalID": 6882727.0}, "b1106": {"Expression": 1.58, "InternalID": 6881897.0}, "b2646": {"Expression": 0.0, "InternalID": 6883319.0}, "b4195": {"Expression": 9.33, "InternalID": 6884714.0}, "b0989": {"Expression": 0.015, "InternalID": 6881788.0}, "b2952": {"Expression": 14.0, "InternalID": 6883585.0}, "b2025": {"Expression": 118.0, "InternalID": 6882741.0}, "b3693": {"Expression": 0.248, "InternalID": 6884267.0}, "b0753": {"Expression": 606.0, "InternalID": 6881554.0}, "b0164": {"Expression": 0.0, "InternalID": 6881041.0}, "b1445": {"Expression": 0.0, "InternalID": 6882207.0}, "b2624": {"Expression": 0.0, "InternalID": 6883301.0}, "b0368": {"Expression": 0.458, "InternalID": 6881216.0}, "b4213": {"Expression": 91.6, "InternalID": 6884731.0}, "b3571": {"Expression": 0.249, "InternalID": 6884151.0}, "b3472": {"Expression": 262.0, "InternalID": 6884057.0}, "b3164": {"Expression": 1267.0, "InternalID": 6883773.0}, "b0800": {"Expression": 207.0, "InternalID": 6881601.0}, "b3748": {"Expression": 173.0, "InternalID": 6884320.0}, "b3919": {"Expression": 2957.0, "InternalID": 6884460.0}, "b1220": {"Expression": 0.1, "InternalID": 6882003.0}, "b1037": {"Expression": 22.4, "InternalID": 6881829.0}, "b4553": {"Expression": 0.0, "InternalID": 6884971.0}, "b3810": {"Expression": 14.0, "InternalID": 6884364.0}, "b1394": {"Expression": 0.929, "InternalID": 6882162.0}, "b0151": {"Expression": 23.4, "InternalID": 6881028.0}, "b0487": {"Expression": 6.21, "InternalID": 6881329.0}, "b2516": {"Expression": 224.0, "InternalID": 6883201.0}, "b3448": {"Expression": 199.0, "InternalID": 6884033.0}, "b3650": {"Expression": 34.0, "InternalID": 6884229.0}, "b3467": {"Expression": 13.3, "InternalID": 6884052.0}, "b4142": {"Expression": 3789.0, "InternalID": 6884664.0}, "b0043": {"Expression": 2.95, "InternalID": 6880925.0}, "b4243": {"Expression": 2464.0, "InternalID": 6884757.0}, "b0295": {"Expression": 1.01, "InternalID": 6881151.0}, "b3882": {"Expression": 1.93, "InternalID": 6884425.0}, "b2208": {"Expression": 0.0, "InternalID": 6882910.0}, "b4321": {"Expression": 0.036, "InternalID": 6884822.0}, "b3169": {"Expression": 846.0, "InternalID": 6883778.0}, "b2086": {"Expression": 35.3, "InternalID": 6882799.0}, "b0939": {"Expression": 0.034, "InternalID": 6881739.0}, "b1058": {"Expression": 0.0, "InternalID": 6881849.0}, "b3323": {"Expression": 0.105, "InternalID": 6883916.0}, "b4141": {"Expression": 0.049, "InternalID": 6884663.0}, "b1769": {"Expression": 0.0, "InternalID": 6882510.0}, "b2054": {"Expression": 0.085, "InternalID": 6882769.0}, "b4544": {"Expression": 0.0, "InternalID": 6884965.0}, "b4415": {"Expression": 0.032, "InternalID": 6884903.0}, "b2270": {"Expression": 0.061, "InternalID": 6882969.0}, "b2517": {"Expression": 46.1, "InternalID": 6883202.0}, "b0575": {"Expression": 3.98, "InternalID": 6881403.0}, "b1751": {"Expression": 1.25, "InternalID": 6882492.0}, "b0496": {"Expression": 1.23, "InternalID": 6881338.0}, "b2235": {"Expression": 148.0, "InternalID": 6882935.0}, "b4102": {"Expression": 0.406, "InternalID": 6884627.0}, "b3308": {"Expression": 5214.0, "InternalID": 6883901.0}, "b1088": {"Expression": 103.0, "InternalID": 6881879.0}, "b1560": {"Expression": 0.0, "InternalID": 6882311.0}, "b3726": {"Expression": 1.86, "InternalID": 6884298.0}, "b2619": {"Expression": 5.18, "InternalID": 6883297.0}, "b2832": {"Expression": 0.203, "InternalID": 6883482.0}, "b1987": {"Expression": 0.495, "InternalID": 6882708.0}, "b0768": {"Expression": 0.056, "InternalID": 6881569.0}, "b2823": {"Expression": 0.0, "InternalID": 6883473.0}, "b2365": {"Expression": 0.056, "InternalID": 6883057.0}, "b0462": {"Expression": 48.1, "InternalID": 6881304.0}, "b1701": {"Expression": 0.813, "InternalID": 6882444.0}, "b2390": {"Expression": 0.0, "InternalID": 6883082.0}, "b1195": {"Expression": 0.131, "InternalID": 6881978.0}, "b2936": {"Expression": 41.2, "InternalID": 6883570.0}, "b2509": {"Expression": 1.98, "InternalID": 6883194.0}, "b4322": {"Expression": 143.0, "InternalID": 6884823.0}, "b2554": {"Expression": 8.09, "InternalID": 6883239.0}, "b1782": {"Expression": 86.4, "InternalID": 6882523.0}, "b2553": {"Expression": 274.0, "InternalID": 6883238.0}, "b2586": {"Expression": 0.0, "InternalID": 6883271.0}, "b2879": {"Expression": 5.65, "InternalID": 6883519.0}, "b1614": {"Expression": 384.0, "InternalID": 6882359.0}, "b1833": {"Expression": 0.846, "InternalID": 6882574.0}, "b0740": {"Expression": 449.0, "InternalID": 6881548.0}, "b3580": {"Expression": 0.015, "InternalID": 6884160.0}, "b3119": {"Expression": 0.0, "InternalID": 6883732.0}, "b3957": {"Expression": 99.1, "InternalID": 6884497.0}, "b3330": {"Expression": 0.0, "InternalID": 6883923.0}, "b1245": {"Expression": 38.9, "InternalID": 6882023.0}, "b2508": {"Expression": 751.0, "InternalID": 6883193.0}, "b2751": {"Expression": 163.0, "InternalID": 6883406.0}, "b2491": {"Expression": 0.028, "InternalID": 6883176.0}, "b2572": {"Expression": 8.74, "InternalID": 6883257.0}, "b0790": {"Expression": 3.15, "InternalID": 6881591.0}, "b1884": {"Expression": 4.96, "InternalID": 6882625.0}, "b4472": {"Expression": 2.38, "InternalID": 6884921.0}, "b1886": {"Expression": 335.0, "InternalID": 6882627.0}, "b0352": {"Expression": 10.5, "InternalID": 6881202.0}, "b2927": {"Expression": 15.8, "InternalID": 6883563.0}, "b3959": {"Expression": 148.0, "InternalID": 6884499.0}, "b2894": {"Expression": 1.85, "InternalID": 6883532.0}, "b1020": {"Expression": 9.92, "InternalID": 6881816.0}, "b1555": {"Expression": 60.2, "InternalID": 6882306.0}, "b3049": {"Expression": 19.7, "InternalID": 6883667.0}, "b2676": {"Expression": 94.7, "InternalID": 6883338.0}, "b0146": {"Expression": 1.89, "InternalID": 6881023.0}, "b2663": {"Expression": 1.26, "InternalID": 6883325.0}, "b2960": {"Expression": 123.0, "InternalID": 6883593.0}, "b3908": {"Expression": 4185.0, "InternalID": 6884451.0}, "b0036": {"Expression": 0.74, "InternalID": 6880918.0}, "b4518": {"Expression": 133.0, "InternalID": 6884948.0}, "b3064": {"Expression": 10.9, "InternalID": 6883682.0}, "b4293": {"Expression": 0.499, "InternalID": 6884795.0}, "b1719": {"Expression": 798.0, "InternalID": 6882462.0}, "b2959": {"Expression": 327.0, "InternalID": 6883592.0}, "b1971": {"Expression": 13.2, "InternalID": 6882698.0}, "b2042": {"Expression": 565.0, "InternalID": 6882757.0}, "b0256": {"Expression": 1.46, "InternalID": 6881118.0}, "b2468": {"Expression": 7.43, "InternalID": 6883153.0}, "b1499": {"Expression": 0.0, "InternalID": 6882256.0}, "b0407": {"Expression": 1595.0, "InternalID": 6881250.0}, "b0367": {"Expression": 0.012, "InternalID": 6881215.0}, "b3584": {"Expression": 0.029, "InternalID": 6884164.0}, "b1925": {"Expression": 4.78, "InternalID": 6882660.0}, "b2134": {"Expression": 3.11, "InternalID": 6882841.0}, "b0992": {"Expression": 0.01, "InternalID": 6881791.0}, "b2467": {"Expression": 20.0, "InternalID": 6883152.0}, "b1890": {"Expression": 16.6, "InternalID": 6882631.0}, "b2066": {"Expression": 59.1, "InternalID": 6882781.0}, "b2407": {"Expression": 0.164, "InternalID": 6883092.0}, "b0093": {"Expression": 4.27, "InternalID": 6880972.0}, "b0023": {"Expression": 1732.0, "InternalID": 6880905.0}, "b0073": {"Expression": 452.0, "InternalID": 6880953.0}, "b3081": {"Expression": 11.5, "InternalID": 6883698.0}, "b3231": {"Expression": 2367.0, "InternalID": 6883837.0}, "b0150": {"Expression": 62.9, "InternalID": 6881027.0}, "b3161": {"Expression": 47.1, "InternalID": 6883770.0}, "b1078": {"Expression": 5.58, "InternalID": 6881869.0}, "b2311": {"Expression": 29.6, "InternalID": 6883010.0}, "b0267": {"Expression": 0.184, "InternalID": 6881125.0}, "b3400": {"Expression": 47.4, "InternalID": 6883991.0}, "b3664": {"Expression": 3.36, "InternalID": 6884242.0}, "b1186": {"Expression": 23.5, "InternalID": 6881969.0}, "b4470": {"Expression": 0.063, "InternalID": 6884919.0}, "b0004": {"Expression": 603.0, "InternalID": 6880888.0}, "b0853": {"Expression": 1.97, "InternalID": 6881654.0}, "b3089": {"Expression": 47.5, "InternalID": 6883706.0}, "b2260": {"Expression": 0.787, "InternalID": 6882959.0}, "b0591": {"Expression": 0.557, "InternalID": 6881419.0}, "b2526": {"Expression": 43.7, "InternalID": 6883211.0}, "b2697": {"Expression": 412.0, "InternalID": 6883352.0}, "b2149": {"Expression": 111.0, "InternalID": 6882854.0}, "b3183": {"Expression": 215.0, "InternalID": 6883790.0}, "b4324": {"Expression": 2.16, "InternalID": 6884825.0}, "b0181": {"Expression": 204.0, "InternalID": 6881057.0}, "b1948": {"Expression": 1.25, "InternalID": 6882679.0}, "b2949": {"Expression": 15.6, "InternalID": 6883582.0}, "b2447": {"Expression": 0.529, "InternalID": 6883132.0}, "b2068": {"Expression": 3.45, "InternalID": 6882783.0}, "b0457": {"Expression": 0.469, "InternalID": 6881299.0}, "b0016": {"Expression": 0.296, "InternalID": 6880899.0}, "b0312": {"Expression": 14.4, "InternalID": 6881164.0}, "b1657": {"Expression": 12.5, "InternalID": 6882402.0}, "b1000": {"Expression": 249.0, "InternalID": 6881799.0}, "b2120": {"Expression": 0.098, "InternalID": 6882828.0}, "b2543": {"Expression": 1.78, "InternalID": 6883228.0}, "b1595": {"Expression": 0.922, "InternalID": 6882340.0}, "b1431": {"Expression": 570.0, "InternalID": 6882194.0}, "b1732": {"Expression": 529.0, "InternalID": 6882473.0}, "b1523": {"Expression": 0.04, "InternalID": 6882276.0}, "b2166": {"Expression": 0.0, "InternalID": 6882871.0}, "b1887": {"Expression": 285.0, "InternalID": 6882628.0}, "b2645": {"Expression": 0.026, "InternalID": 6883318.0}, "b2546": {"Expression": 0.022, "InternalID": 6883231.0}, "b3710": {"Expression": 0.012, "InternalID": 6884282.0}, "b1484": {"Expression": 0.065, "InternalID": 6882241.0}, "b1224": {"Expression": 28.3, "InternalID": 6882007.0}, "b2001": {"Expression": 1.18, "InternalID": 6882718.0}, "b0178": {"Expression": 796.0, "InternalID": 6881054.0}, "b1569": {"Expression": 0.0, "InternalID": 6882318.0}, "b1424": {"Expression": 21.0, "InternalID": 6882188.0}, "b1932": {"Expression": 0.991, "InternalID": 6882667.0}, "b0623": {"Expression": 3630.0, "InternalID": 6881450.0}, "b0933": {"Expression": 0.313, "InternalID": 6881733.0}, "b4260": {"Expression": 185.0, "InternalID": 6884772.0}, "b1482": {"Expression": 1303.0, "InternalID": 6882239.0}, "b4334": {"Expression": 0.275, "InternalID": 6884835.0}, "b2664": {"Expression": 0.82, "InternalID": 6883326.0}, "b0317": {"Expression": 0.0, "InternalID": 6881169.0}, "b1426": {"Expression": 380.0, "InternalID": 6882189.0}, "b2871": {"Expression": 4.52, "InternalID": 6883511.0}, "b2558": {"Expression": 0.028, "InternalID": 6883243.0}, "b2736": {"Expression": 0.378, "InternalID": 6883391.0}, "b4047": {"Expression": 0.044, "InternalID": 6884573.0}, "b1097": {"Expression": 6.12, "InternalID": 6881888.0}, "b4307": {"Expression": 0.0, "InternalID": 6884809.0}, "b0436": {"Expression": 1831.0, "InternalID": 6881279.0}, "b3219": {"Expression": 0.0, "InternalID": 6883825.0}, "b0877": {"Expression": 9.88, "InternalID": 6881678.0}, "b2711": {"Expression": 0.263, "InternalID": 6883366.0}, "b0420": {"Expression": 82.2, "InternalID": 6881263.0}, "b3906": {"Expression": 0.074, "InternalID": 6884449.0}, "b2939": {"Expression": 0.0, "InternalID": 6883573.0}, "b2488": {"Expression": 0.0, "InternalID": 6883173.0}, "b0987": {"Expression": 0.0, "InternalID": 6881786.0}, "b1534": {"Expression": 0.803, "InternalID": 6882287.0}, "b3513": {"Expression": 32.2, "InternalID": 6884095.0}, "b3423": {"Expression": 17.3, "InternalID": 6884012.0}, "b1571": {"Expression": 0.658, "InternalID": 6882320.0}, "b2898": {"Expression": 372.0, "InternalID": 6883536.0}, "b1434": {"Expression": 3.49, "InternalID": 6882197.0}, "b3106": {"Expression": 1.48, "InternalID": 6883723.0}, "b2063": {"Expression": 8.51, "InternalID": 6882778.0}, "b0262": {"Expression": 0.361, "InternalID": 6881122.0}, "b2614": {"Expression": 920.0, "InternalID": 6883292.0}, "b0777": {"Expression": 0.441, "InternalID": 6881578.0}, "b0771": {"Expression": 0.189, "InternalID": 6881572.0}, "b1222": {"Expression": 0.878, "InternalID": 6882005.0}, "b0581": {"Expression": 32.9, "InternalID": 6881409.0}, "b1360": {"Expression": 1.2, "InternalID": 6882136.0}, "b0101": {"Expression": 29.2, "InternalID": 6880979.0}, "b3127": {"Expression": 0.005, "InternalID": 6883738.0}, "b1067": {"Expression": 271.0, "InternalID": 6881858.0}, "b1730": {"Expression": 0.0, "InternalID": 6882471.0}, "b1167": {"Expression": 0.0, "InternalID": 6881953.0}, "b1748": {"Expression": 140.0, "InternalID": 6882489.0}, "b4204": {"Expression": 0.016, "InternalID": 6884723.0}, "b1865": {"Expression": 0.946, "InternalID": 6882606.0}, "b0686": {"Expression": 98.2, "InternalID": 6881500.0}, "b2393": {"Expression": 30.4, "InternalID": 6883084.0}, "b3542": {"Expression": 3.06, "InternalID": 6884123.0}, "b0451": {"Expression": 170.0, "InternalID": 6881294.0}, "b4192": {"Expression": 24.4, "InternalID": 6884711.0}, "b0864": {"Expression": 149.0, "InternalID": 6881665.0}, "b2498": {"Expression": 890.0, "InternalID": 6883183.0}, "b0442": {"Expression": 0.023, "InternalID": 6881285.0}, "b0788": {"Expression": 0.015, "InternalID": 6881589.0}, "b3488": {"Expression": 0.589, "InternalID": 6884073.0}, "b1844": {"Expression": 1.4, "InternalID": 6882585.0}, "b3897": {"Expression": 8.43, "InternalID": 6884440.0}, "b0419": {"Expression": 175.0, "InternalID": 6881262.0}, "b3266": {"Expression": 2.68, "InternalID": 6883869.0}, "b3631": {"Expression": 2.68, "InternalID": 6884210.0}, "b0979": {"Expression": 0.0, "InternalID": 6881778.0}, "b3028": {"Expression": 177.0, "InternalID": 6883648.0}, "b2813": {"Expression": 8.05, "InternalID": 6883466.0}, "b1359": {"Expression": 0.0, "InternalID": 6882135.0}, "b3587": {"Expression": 0.046, "InternalID": 6884167.0}, "b1477": {"Expression": 0.252, "InternalID": 6882234.0}, "b3537": {"Expression": 6.65, "InternalID": 6884118.0}, "b0795": {"Expression": 13.9, "InternalID": 6881596.0}, "b4365": {"Expression": 0.0, "InternalID": 6884861.0}, "b4400": {"Expression": 2.2, "InternalID": 6884893.0}, "b4105": {"Expression": 3.65, "InternalID": 6884628.0}, "b3466": {"Expression": 0.02, "InternalID": 6884051.0}, "b1947": {"Expression": 3.28, "InternalID": 6882678.0}, "b1708": {"Expression": 2.1, "InternalID": 6882451.0}, "b1375": {"Expression": 2.1, "InternalID": 6882143.0}, "b3335": {"Expression": 0.0, "InternalID": 6883928.0}, "b0651": {"Expression": 139.0, "InternalID": 6881476.0}, "b0289": {"Expression": 0.311, "InternalID": 6881145.0}, "b2920": {"Expression": 0.679, "InternalID": 6883556.0}, "b0143": {"Expression": 35.8, "InternalID": 6881020.0}, "b1565": {"Expression": 0.0, "InternalID": 6882316.0}, "b1335": {"Expression": 10.0, "InternalID": 6882112.0}, "b1637": {"Expression": 267.0, "InternalID": 6882382.0}, "b1237": {"Expression": 5127.0, "InternalID": 6882017.0}, "b3863": {"Expression": 188.0, "InternalID": 6884407.0}, "b0889": {"Expression": 1035.0, "InternalID": 6881689.0}, "b2002": {"Expression": 0.0, "InternalID": 6882719.0}, "b1374": {"Expression": 3.84, "InternalID": 6882142.0}, "b2268": {"Expression": 2.33, "InternalID": 6882967.0}, "b0440": {"Expression": 4652.0, "InternalID": 6881283.0}, "b3862": {"Expression": 1.54, "InternalID": 6884406.0}, "b3507": {"Expression": 0.481, "InternalID": 6884089.0}, "b2442": {"Expression": 0.085, "InternalID": 6883127.0}, "b1135": {"Expression": 3.99, "InternalID": 6881926.0}, "b0114": {"Expression": 1732.0, "InternalID": 6880991.0}, "b4555": {"Expression": 1.87, "InternalID": 6884973.0}, "b2601": {"Expression": 124.0, "InternalID": 6883281.0}, "b2472": {"Expression": 21.1, "InternalID": 6883157.0}, "b2256": {"Expression": 2.95, "InternalID": 6882955.0}, "b4376": {"Expression": 463.0, "InternalID": 6884869.0}, "b4030": {"Expression": 0.857, "InternalID": 6884557.0}, "b0566": {"Expression": 0.113, "InternalID": 6881394.0}, "b3422": {"Expression": 0.845, "InternalID": 6884011.0}, "b3521": {"Expression": 0.197, "InternalID": 6884103.0}, "b3484": {"Expression": 0.623, "InternalID": 6884069.0}, "b0450": {"Expression": 125.0, "InternalID": 6881293.0}, "b4384": {"Expression": 1346.0, "InternalID": 6884877.0}, "b3412": {"Expression": 20.6, "InternalID": 6884003.0}, "b2942": {"Expression": 1082.0, "InternalID": 6883575.0}, "b1796": {"Expression": 0.0, "InternalID": 6882537.0}, "b3141": {"Expression": 0.009, "InternalID": 6883750.0}, "b3806": {"Expression": 12.0, "InternalID": 6884361.0}, "b3094": {"Expression": 24.0, "InternalID": 6883711.0}, "b0168": {"Expression": 310.0, "InternalID": 6881044.0}, "b1349": {"Expression": 0.283, "InternalID": 6882126.0}, "b4080": {"Expression": 0.111, "InternalID": 6884606.0}, "b0252": {"Expression": 0.365, "InternalID": 6881115.0}, "b4361": {"Expression": 4.79, "InternalID": 6884857.0}, "b4302": {"Expression": 64.4, "InternalID": 6884804.0}, "b1015": {"Expression": 32.3, "InternalID": 6881813.0}, "b2003": {"Expression": 0.0, "InternalID": 6882720.0}, "b3939": {"Expression": 145.0, "InternalID": 6884480.0}, "b2303": {"Expression": 149.0, "InternalID": 6883002.0}, "b1040": {"Expression": 48.4, "InternalID": 6881832.0}, "b3360": {"Expression": 2.16, "InternalID": 6883953.0}, "b2197": {"Expression": 1.11, "InternalID": 6882899.0}, "b3816": {"Expression": 101.0, "InternalID": 6884368.0}, "b0138": {"Expression": 6.18, "InternalID": 6881015.0}, "b3927": {"Expression": 28.3, "InternalID": 6884468.0}, "b0458": {"Expression": 41.2, "InternalID": 6881300.0}, "b3917": {"Expression": 13.8, "InternalID": 6884458.0}, "b1044": {"Expression": 0.0, "InternalID": 6881836.0}, "b0483": {"Expression": 5.26, "InternalID": 6881325.0}, "b4025": {"Expression": 801.0, "InternalID": 6884552.0}, "b0320": {"Expression": 0.403, "InternalID": 6881172.0}, "b4359": {"Expression": 1.44, "InternalID": 6884855.0}, "b0683": {"Expression": 453.0, "InternalID": 6881497.0}, "b2128": {"Expression": 1.44, "InternalID": 6882835.0}, "b0649": {"Expression": 0.005, "InternalID": 6881474.0}, "b4224": {"Expression": 0.0, "InternalID": 6884741.0}, "b0485": {"Expression": 56.6, "InternalID": 6881327.0}, "b1051": {"Expression": 373.0, "InternalID": 6881843.0}, "b2304": {"Expression": 101.0, "InternalID": 6883003.0}, "b3322": {"Expression": 2.3, "InternalID": 6883915.0}, "b1218": {"Expression": 10.2, "InternalID": 6882001.0}, "b1566": {"Expression": 9.57, "InternalID": 6882317.0}, "b3397": {"Expression": 35.7, "InternalID": 6883988.0}, "b2603": {"Expression": 0.5, "InternalID": 6883283.0}, "b4168": {"Expression": 112.0, "InternalID": 6884687.0}, "b4056": {"Expression": 53.4, "InternalID": 6884582.0}, "b0224": {"Expression": 1.57, "InternalID": 6881092.0}, "b3991": {"Expression": 21.5, "InternalID": 6884522.0}, "b0034": {"Expression": 0.0, "InternalID": 6880916.0}, "b2703": {"Expression": 0.867, "InternalID": 6883358.0}, "b1317": {"Expression": 0.036, "InternalID": 6882095.0}, "b3601": {"Expression": 2.05, "InternalID": 6884180.0}, "b3865": {"Expression": 154.0, "InternalID": 6884408.0}, "b1535": {"Expression": 4.54, "InternalID": 6882288.0}, "b1804": {"Expression": 5.15, "InternalID": 6882545.0}, "b4167": {"Expression": 17.7, "InternalID": 6884686.0}, "b0787": {"Expression": 0.027, "InternalID": 6881588.0}, "b1027": {"Expression": 0.307, "InternalID": 6881823.0}, "b2738": {"Expression": 0.013, "InternalID": 6883393.0}, "b4257": {"Expression": 0.0, "InternalID": 6884769.0}, "b2219": {"Expression": 0.153, "InternalID": 6882921.0}, "b3059": {"Expression": 2.11, "InternalID": 6883677.0}, "b1143": {"Expression": 0.0, "InternalID": 6881933.0}, "b3644": {"Expression": 172.0, "InternalID": 6884223.0}, "b2902": {"Expression": 1.43, "InternalID": 6883540.0}, "b0716": {"Expression": 0.55, "InternalID": 6881525.0}, "b3996": {"Expression": 17.2, "InternalID": 6884527.0}, "b1418": {"Expression": 8.84, "InternalID": 6882182.0}, "b1260": {"Expression": 663.0, "InternalID": 6882038.0}, "b0833": {"Expression": 2.59, "InternalID": 6881634.0}, "b4068": {"Expression": 151.0, "InternalID": 6884594.0}, "b3203": {"Expression": 2892.0, "InternalID": 6883810.0}, "b4034": {"Expression": 1392.0, "InternalID": 6884561.0}, "b3800": {"Expression": 0.014, "InternalID": 6884355.0}, "b3690": {"Expression": 0.738, "InternalID": 6884265.0}, "b3361": {"Expression": 70.3, "InternalID": 6883954.0}, "b4148": {"Expression": 0.0, "InternalID": 6884670.0}, "b3625": {"Expression": 8.37, "InternalID": 6884204.0}, "b2755": {"Expression": 2.75, "InternalID": 6883410.0}, "b2872": {"Expression": 66.6, "InternalID": 6883512.0}, "b0955": {"Expression": 3.41, "InternalID": 6881755.0}, "b3560": {"Expression": 306.0, "InternalID": 6884140.0}, "b1752": {"Expression": 0.265, "InternalID": 6882493.0}, "b3572": {"Expression": 32.9, "InternalID": 6884152.0}, "b1513": {"Expression": 2.24, "InternalID": 6882266.0}, "b0875": {"Expression": 0.0, "InternalID": 6881676.0}, "b1620": {"Expression": 0.316, "InternalID": 6882365.0}, "b3750": {"Expression": 3.54, "InternalID": 6884322.0}, "b2389": {"Expression": 0.034, "InternalID": 6883081.0}, "b4596": {"Expression": 8.51, "InternalID": 6884989.0}, "b1792": {"Expression": 126.0, "InternalID": 6882533.0}, "b4249": {"Expression": 0.002, "InternalID": 6884762.0}, "b3375": {"Expression": 5.75, "InternalID": 6883966.0}, "b1393": {"Expression": 1.74, "InternalID": 6882161.0}, "b2803": {"Expression": 9.01, "InternalID": 6883456.0}, "b1370": {"Expression": 0.393, "InternalID": 6882139.0}, "b1483": {"Expression": 0.322, "InternalID": 6882240.0}, "b0942": {"Expression": 0.125, "InternalID": 6881742.0}, "b0631": {"Expression": 1012.0, "InternalID": 6881456.0}, "b3462": {"Expression": 45.6, "InternalID": 6884047.0}, "b1347": {"Expression": 1.26, "InternalID": 6882124.0}, "b1351": {"Expression": 0.08, "InternalID": 6882128.0}, "b1688": {"Expression": 1.44, "InternalID": 6882431.0}, "b1223": {"Expression": 2.43, "InternalID": 6882006.0}, "b0356": {"Expression": 114.0, "InternalID": 6881206.0}, "b0080": {"Expression": 47.4, "InternalID": 6880959.0}, "b0082": {"Expression": 84.4, "InternalID": 6880961.0}, "b1339": {"Expression": 0.021, "InternalID": 6882116.0}, "b3804": {"Expression": 7.93, "InternalID": 6884359.0}, "b2675": {"Expression": 43.2, "InternalID": 6883337.0}, "b0630": {"Expression": 18.6, "InternalID": 6881455.0}, "b2444": {"Expression": 0.005, "InternalID": 6883129.0}, "b1632": {"Expression": 0.966, "InternalID": 6882377.0}, "b3149": {"Expression": 31.8, "InternalID": 6883758.0}, "b4033": {"Expression": 1.33, "InternalID": 6884560.0}, "b1570": {"Expression": 29.1, "InternalID": 6882319.0}, "b3964": {"Expression": 0.0, "InternalID": 6884504.0}, "b3714": {"Expression": 3.75, "InternalID": 6884286.0}, "b3033": {"Expression": 0.016, "InternalID": 6883653.0}, "b4351": {"Expression": 9.91, "InternalID": 6884847.0}, "b2218": {"Expression": 7.78, "InternalID": 6882920.0}, "b2007": {"Expression": 1373.0, "InternalID": 6882723.0}, "b3293": {"Expression": 0.216, "InternalID": 6883886.0}, "b0291": {"Expression": 0.49, "InternalID": 6881147.0}, "b1866": {"Expression": 509.0, "InternalID": 6882607.0}, "b3468": {"Expression": 0.104, "InternalID": 6884053.0}, "b2150": {"Expression": 2392.0, "InternalID": 6882855.0}, "b2175": {"Expression": 3.65, "InternalID": 6882880.0}, "b0423": {"Expression": 35.5, "InternalID": 6881266.0}, "b1300": {"Expression": 1.87, "InternalID": 6882078.0}, "b2351": {"Expression": 26.3, "InternalID": 6883047.0}, "b4027": {"Expression": 0.0, "InternalID": 6884554.0}, "b2610": {"Expression": 173.0, "InternalID": 6883290.0}, "b4197": {"Expression": 1.45, "InternalID": 6884716.0}, "b1733": {"Expression": 1.67, "InternalID": 6882474.0}, "b2307": {"Expression": 0.731, "InternalID": 6883006.0}, "b0092": {"Expression": 37.7, "InternalID": 6880971.0}, "b4230": {"Expression": 0.084, "InternalID": 6884745.0}, "b1843": {"Expression": 1.23, "InternalID": 6882584.0}, "b3559": {"Expression": 460.0, "InternalID": 6884139.0}, "b0385": {"Expression": 0.009, "InternalID": 6881230.0}, "b0232": {"Expression": 1.05, "InternalID": 6881098.0}, "b3485": {"Expression": 0.367, "InternalID": 6884070.0}, "b0761": {"Expression": 36.7, "InternalID": 6881562.0}, "b0884": {"Expression": 1302.0, "InternalID": 6881684.0}, "b2272": {"Expression": 0.311, "InternalID": 6882971.0}, "b4453": {"Expression": 0.0, "InternalID": 6884908.0}, "b0416": {"Expression": 164.0, "InternalID": 6881259.0}, "b1337": {"Expression": 0.317, "InternalID": 6882114.0}, "b3641": {"Expression": 24.8, "InternalID": 6884220.0}, "b0427": {"Expression": 0.121, "InternalID": 6881270.0}, "b3224": {"Expression": 0.02, "InternalID": 6883830.0}, "b3221": {"Expression": 45.4, "InternalID": 6883827.0}, "b1791": {"Expression": 0.012, "InternalID": 6882532.0}, "b0247": {"Expression": 0.021, "InternalID": 6881110.0}, "b2671": {"Expression": 2.16, "InternalID": 6883333.0}, "b1845": {"Expression": 2.9, "InternalID": 6882586.0}, "b2416": {"Expression": 1103.0, "InternalID": 6883101.0}, "b1531": {"Expression": 2.16, "InternalID": 6882284.0}, "b3392": {"Expression": 0.465, "InternalID": 6883983.0}, "b3506": {"Expression": 302.0, "InternalID": 6884088.0}, "b1056": {"Expression": 91.7, "InternalID": 6881847.0}, "b2178": {"Expression": 0.213, "InternalID": 6882883.0}, "b4476": {"Expression": 0.038, "InternalID": 6884925.0}, "b2732": {"Expression": 0.041, "InternalID": 6883387.0}, "b3096": {"Expression": 0.0, "InternalID": 6883713.0}, "b0839": {"Expression": 249.0, "InternalID": 6881640.0}, "b2507": {"Expression": 616.0, "InternalID": 6883192.0}, "b3696": {"Expression": 0.016, "InternalID": 6884268.0}, "b0796": {"Expression": 2.19, "InternalID": 6881597.0}, "b3828": {"Expression": 9.32, "InternalID": 6884380.0}, "b1763": {"Expression": 7.09, "InternalID": 6882504.0}, "b4620": {"Expression": 0.01, "InternalID": 6884999.0}, "b1326": {"Expression": 21.0, "InternalID": 6882103.0}, "b2955": {"Expression": 6.81, "InternalID": 6883588.0}, "b0210": {"Expression": 0.687, "InternalID": 6881080.0}, "b3775": {"Expression": 303.0, "InternalID": 6884337.0}, "b1314": {"Expression": 2.15, "InternalID": 6882092.0}, "b3179": {"Expression": 40.3, "InternalID": 6883786.0}, "b3876": {"Expression": 0.009, "InternalID": 6884419.0}, "b2324": {"Expression": 4.57, "InternalID": 6883023.0}, "b3044": {"Expression": 0.605, "InternalID": 6883663.0}, "b3150": {"Expression": 139.0, "InternalID": 6883759.0}, "b4527": {"Expression": 0.0, "InternalID": 6884953.0}, "b2779": {"Expression": 3361.0, "InternalID": 6883432.0}, "b2709": {"Expression": 0.304, "InternalID": 6883364.0}, "b1943": {"Expression": 0.188, "InternalID": 6882674.0}, "b3497": {"Expression": 3.58, "InternalID": 6884080.0}, "b4160": {"Expression": 199.0, "InternalID": 6884682.0}, "b3409": {"Expression": 80.0, "InternalID": 6884000.0}, "b2866": {"Expression": 1.32, "InternalID": 6883506.0}, "b0517": {"Expression": 0.45, "InternalID": 6881354.0}, "b0239": {"Expression": 33.5, "InternalID": 6881103.0}, "b3982": {"Expression": 1041.0, "InternalID": 6884513.0}, "b3011": {"Expression": 192.0, "InternalID": 6883633.0}, "b0836": {"Expression": 0.667, "InternalID": 6881637.0}, "b1419": {"Expression": 0.073, "InternalID": 6882183.0}, "b2421": {"Expression": 88.1, "InternalID": 6883106.0}, "b1557": {"Expression": 52.4, "InternalID": 6882308.0}, "b1199": {"Expression": 143.0, "InternalID": 6881982.0}, "b2743": {"Expression": 20.9, "InternalID": 6883398.0}, "b1893": {"Expression": 0.0, "InternalID": 6882634.0}, "b2908": {"Expression": 357.0, "InternalID": 6883546.0}, "b4020": {"Expression": 1.19, "InternalID": 6884547.0}, "b2989": {"Expression": 311.0, "InternalID": 6883615.0}, "b2980": {"Expression": 6.24, "InternalID": 6883607.0}, "b2728": {"Expression": 4.95, "InternalID": 6883383.0}, "b0556": {"Expression": 0.753, "InternalID": 6881387.0}, "b1075": {"Expression": 2.32, "InternalID": 6881866.0}, "b1608": {"Expression": 30.5, "InternalID": 6882353.0}, "b0648": {"Expression": 0.0, "InternalID": 6881473.0}, "b1164": {"Expression": 0.044, "InternalID": 6881950.0}, "b0335": {"Expression": 0.163, "InternalID": 6881185.0}, "b4266": {"Expression": 4.8, "InternalID": 6884778.0}, "b0916": {"Expression": 0.046, "InternalID": 6881716.0}, "b2643": {"Expression": 0.0, "InternalID": 6883316.0}, "b0869": {"Expression": 1.86, "InternalID": 6881670.0}, "b3940": {"Expression": 73.0, "InternalID": 6884481.0}, "b3953": {"Expression": 0.041, "InternalID": 6884493.0}, "b1395": {"Expression": 0.0, "InternalID": 6882163.0}, "b0124": {"Expression": 54.3, "InternalID": 6881001.0}, "b3566": {"Expression": 169.0, "InternalID": 6884146.0}, "b1768": {"Expression": 83.0, "InternalID": 6882509.0}, "b0437": {"Expression": 733.0, "InternalID": 6881280.0}, "b3048": {"Expression": 0.172, "InternalID": 6883666.0}, "b3204": {"Expression": 286.0, "InternalID": 6883811.0}, "b1923": {"Expression": 1212.0, "InternalID": 6882658.0}, "b2943": {"Expression": 1.19, "InternalID": 6883576.0}, "b1649": {"Expression": 5.08, "InternalID": 6882394.0}, "b2028": {"Expression": 9.75, "InternalID": 6882744.0}, "b0612": {"Expression": 1.55, "InternalID": 6881439.0}, "b1181": {"Expression": 0.435, "InternalID": 6881964.0}, "b1263": {"Expression": 261.0, "InternalID": 6882041.0}, "b3369": {"Expression": 0.0, "InternalID": 6883962.0}, "b1710": {"Expression": 536.0, "InternalID": 6882453.0}, "b3642": {"Expression": 9.53, "InternalID": 6884221.0}, "b4001": {"Expression": 0.677, "InternalID": 6884532.0}, "b2925": {"Expression": 1878.0, "InternalID": 6883561.0}, "b0045": {"Expression": 0.033, "InternalID": 6880927.0}, "b2976": {"Expression": 322.0, "InternalID": 6883604.0}, "b0548": {"Expression": 0.079, "InternalID": 6881380.0}, "b0751": {"Expression": 2.91, "InternalID": 6881552.0}, "b1927": {"Expression": 25.1, "InternalID": 6882662.0}, "b0380": {"Expression": 1.12, "InternalID": 6881225.0}, "b3399": {"Expression": 11.1, "InternalID": 6883990.0}, "b3032": {"Expression": 46.0, "InternalID": 6883652.0}, "b1863": {"Expression": 4.13, "InternalID": 6882604.0}, "b2490": {"Expression": 0.0, "InternalID": 6883175.0}, "b2206": {"Expression": 4.85, "InternalID": 6882908.0}, "b2382": {"Expression": 2.06, "InternalID": 6883074.0}, "b1676": {"Expression": 1280.0, "InternalID": 6882419.0}, "b3627": {"Expression": 0.724, "InternalID": 6884206.0}, "b1740": {"Expression": 414.0, "InternalID": 6882481.0}, "b1118": {"Expression": 3.67, "InternalID": 6881909.0}, "b2731": {"Expression": 0.418, "InternalID": 6883386.0}, "b0526": {"Expression": 218.0, "InternalID": 6881362.0}, "b0523": {"Expression": 345.0, "InternalID": 6881359.0}, "b2111": {"Expression": 0.087, "InternalID": 6882822.0}, "b0644": {"Expression": 0.501, "InternalID": 6881469.0}, "b4040": {"Expression": 4.26, "InternalID": 6884566.0}, "b0754": {"Expression": 533.0, "InternalID": 6881555.0}, "b3301": {"Expression": 1895.0, "InternalID": 6883894.0}, "b2385": {"Expression": 0.072, "InternalID": 6883077.0}, "b1290": {"Expression": 7.06, "InternalID": 6882068.0}, "b0736": {"Expression": 36.3, "InternalID": 6881544.0}, "b4064": {"Expression": 79.9, "InternalID": 6884590.0}, "b4100": {"Expression": 0.0, "InternalID": 6884625.0}, "b3639": {"Expression": 101.0, "InternalID": 6884218.0}, "b0964": {"Expression": 0.624, "InternalID": 6881764.0}, "b3269": {"Expression": 0.242, "InternalID": 6883871.0}, "b2556": {"Expression": 0.391, "InternalID": 6883241.0}, "b0546": {"Expression": 0.552, "InternalID": 6881378.0}, "b3729": {"Expression": 271.0, "InternalID": 6884301.0}, "b2334": {"Expression": 0.0, "InternalID": 6883033.0}, "b1619": {"Expression": 456.0, "InternalID": 6882364.0}, "b3958": {"Expression": 19.0, "InternalID": 6884498.0}, "b4226": {"Expression": 1635.0, "InternalID": 6884743.0}, "b2184": {"Expression": 0.664, "InternalID": 6882889.0}, "b2428": {"Expression": 21.2, "InternalID": 6883113.0}, "b2620": {"Expression": 57.7, "InternalID": 6883298.0}, "b0189": {"Expression": 108.0, "InternalID": 6881065.0}, "b4252": {"Expression": 403.0, "InternalID": 6884764.0}, "b2198": {"Expression": 0.0, "InternalID": 6882900.0}, "b3992": {"Expression": 29.5, "InternalID": 6884523.0}, "b3791": {"Expression": 21.8, "InternalID": 6884350.0}, "b2233": {"Expression": 0.142, "InternalID": 6882933.0}, "b2739": {"Expression": 0.468, "InternalID": 6883394.0}, "b3871": {"Expression": 359.0, "InternalID": 6884414.0}, "b2377": {"Expression": 16.4, "InternalID": 6883069.0}, "b1658": {"Expression": 221.0, "InternalID": 6882403.0}, "b3417": {"Expression": 119.0, "InternalID": 6884008.0}, "b0443": {"Expression": 96.8, "InternalID": 6881286.0}, "b2484": {"Expression": 0.0, "InternalID": 6883169.0}, "b2064": {"Expression": 11.3, "InternalID": 6882779.0}, "b0051": {"Expression": 71.6, "InternalID": 6880933.0}, "b0305": {"Expression": 0.197, "InternalID": 6881158.0}, "b2160": {"Expression": 0.362, "InternalID": 6882865.0}, "b2081": {"Expression": 41.1, "InternalID": 6882796.0}, "b1728": {"Expression": 0.0, "InternalID": 6882469.0}, "b0085": {"Expression": 94.5, "InternalID": 6880964.0}, "b4087": {"Expression": 1.69, "InternalID": 6884613.0}, "b1247": {"Expression": 31.9, "InternalID": 6882025.0}, "b2550": {"Expression": 0.005, "InternalID": 6883235.0}, "b0019": {"Expression": 6.86, "InternalID": 6880901.0}, "b2860": {"Expression": 0.312, "InternalID": 6883503.0}, "b1046": {"Expression": 5.52, "InternalID": 6881838.0}, "b2839": {"Expression": 8.16, "InternalID": 6883489.0}, "b1853": {"Expression": 17.7, "InternalID": 6882594.0}, "b4471": {"Expression": 6.36, "InternalID": 6884920.0}, "b1545": {"Expression": 0.081, "InternalID": 6882297.0}, "b1494": {"Expression": 10.2, "InternalID": 6882251.0}, "b2892": {"Expression": 6.4, "InternalID": 6883530.0}, "b1590": {"Expression": 0.156, "InternalID": 6882335.0}, "b2983": {"Expression": 6.07, "InternalID": 6883609.0}, "b1718": {"Expression": 801.0, "InternalID": 6882461.0}, "b0469": {"Expression": 238.0, "InternalID": 6881311.0}, "b0503": {"Expression": 5.7, "InternalID": 6881341.0}, "b3651": {"Expression": 8.98, "InternalID": 6884230.0}, "b2329": {"Expression": 79.9, "InternalID": 6883028.0}, "b0118": {"Expression": 1512.0, "InternalID": 6880995.0}, "b2107": {"Expression": 169.0, "InternalID": 6882818.0}, "b2369": {"Expression": 46.8, "InternalID": 6883061.0}, "b2715": {"Expression": 0.466, "InternalID": 6883370.0}, "b4188": {"Expression": 1.81, "InternalID": 6884707.0}, "b2636": {"Expression": 0.209, "InternalID": 6883313.0}, "b1870": {"Expression": 41.1, "InternalID": 6882611.0}, "b4070": {"Expression": 17.7, "InternalID": 6884596.0}, "b0718": {"Expression": 0.062, "InternalID": 6881527.0}, "b0464": {"Expression": 0.945, "InternalID": 6881306.0}, "b0163": {"Expression": 920.0, "InternalID": 6881040.0}, "b2604": {"Expression": 0.569, "InternalID": 6883284.0}, "b3404": {"Expression": 1.99, "InternalID": 6883995.0}, "b2057": {"Expression": 0.786, "InternalID": 6882772.0}, "b3773": {"Expression": 1.19, "InternalID": 6884335.0}, "b2987": {"Expression": 0.0, "InternalID": 6883613.0}, "b0285": {"Expression": 0.109, "InternalID": 6881141.0}, "b1705": {"Expression": 15.5, "InternalID": 6882448.0}, "b0929": {"Expression": 695.0, "InternalID": 6881729.0}, "b0350": {"Expression": 0.13, "InternalID": 6881200.0}, "b2176": {"Expression": 7.07, "InternalID": 6882881.0}, "b0112": {"Expression": 85.0, "InternalID": 6880989.0}, "b1233": {"Expression": 17.0, "InternalID": 6882013.0}, "b0347": {"Expression": 0.033, "InternalID": 6881197.0}, "b0621": {"Expression": 5.57, "InternalID": 6881448.0}, "b4049": {"Expression": 39.6, "InternalID": 6884575.0}, "b4419": {"Expression": 0.0, "InternalID": 6884904.0}, "b3054": {"Expression": 51.0, "InternalID": 6883672.0}, "b2145": {"Expression": 0.037, "InternalID": 6882850.0}, "b3225": {"Expression": 45.1, "InternalID": 6883831.0}, "b0049": {"Expression": 16.3, "InternalID": 6880931.0}, "b0729": {"Expression": 1559.0, "InternalID": 6881537.0}, "b4539": {"Expression": 0.0, "InternalID": 6884961.0}, "b0694": {"Expression": 6.18, "InternalID": 6881506.0}, "b4235": {"Expression": 217.0, "InternalID": 6884750.0}, "b1333": {"Expression": 557.0, "InternalID": 6882110.0}, "b4005": {"Expression": 207.0, "InternalID": 6884536.0}, "b1390": {"Expression": 2.37, "InternalID": 6882158.0}, "b3040": {"Expression": 3.06, "InternalID": 6883659.0}, "b3076": {"Expression": 0.005, "InternalID": 6883693.0}, "b2696": {"Expression": 1213.0, "InternalID": 6883351.0}, "b2033": {"Expression": 11.8, "InternalID": 6882748.0}, "b1180": {"Expression": 47.3, "InternalID": 6881963.0}, "b4000": {"Expression": 2595.0, "InternalID": 6884531.0}, "b2687": {"Expression": 1978.0, "InternalID": 6883347.0}, "b0984": {"Expression": 2.14, "InternalID": 6881783.0}, "b2148": {"Expression": 2.41, "InternalID": 6882853.0}, "b4175": {"Expression": 172.0, "InternalID": 6884694.0}, "b0543": {"Expression": 0.372, "InternalID": 6881375.0}, "b0278": {"Expression": 1.28, "InternalID": 6881135.0}, "b1717": {"Expression": 246.0, "InternalID": 6882460.0}, "b2045": {"Expression": 0.445, "InternalID": 6882760.0}, "b1654": {"Expression": 861.0, "InternalID": 6882399.0}, "b3539": {"Expression": 0.257, "InternalID": 6884120.0}, "b2735": {"Expression": 6.95, "InternalID": 6883390.0}, "b1624": {"Expression": 64.4, "InternalID": 6882369.0}, "b0974": {"Expression": 4.01, "InternalID": 6881773.0}, "b3911": {"Expression": 4.61, "InternalID": 6884454.0}, "b0704": {"Expression": 0.022, "InternalID": 6881514.0}, "b0506": {"Expression": 62.5, "InternalID": 6881344.0}, "b3463": {"Expression": 124.0, "InternalID": 6884048.0}, "b1586": {"Expression": 157.0, "InternalID": 6882331.0}, "b1600": {"Expression": 0.0, "InternalID": 6882345.0}, "b4116": {"Expression": 0.059, "InternalID": 6884639.0}, "b2347": {"Expression": 3.18, "InternalID": 6883044.0}, "b1627": {"Expression": 0.027, "InternalID": 6882372.0}, "b0928": {"Expression": 1188.0, "InternalID": 6881728.0}, "b4215": {"Expression": 0.472, "InternalID": 6884733.0}, "b3935": {"Expression": 0.678, "InternalID": 6884476.0}, "b0444": {"Expression": 51.4, "InternalID": 6881287.0}, "b2073": {"Expression": 0.148, "InternalID": 6882788.0}, "b2352": {"Expression": 5.2, "InternalID": 6883048.0}, "b0330": {"Expression": 4.49, "InternalID": 6881181.0}, "b1481": {"Expression": 0.0, "InternalID": 6882238.0}, "b3640": {"Expression": 207.0, "InternalID": 6884219.0}, "b2750": {"Expression": 17.6, "InternalID": 6883405.0}, "b1827": {"Expression": 244.0, "InternalID": 6882568.0}, "b2520": {"Expression": 11.7, "InternalID": 6883205.0}, "b0693": {"Expression": 2.93, "InternalID": 6881505.0}, "b2493": {"Expression": 3.01, "InternalID": 6883178.0}, "b0910": {"Expression": 177.0, "InternalID": 6881710.0}, "b0084": {"Expression": 6.06, "InternalID": 6880963.0}, "b2237": {"Expression": 0.477, "InternalID": 6882937.0}, "b3333": {"Expression": 1.13, "InternalID": 6883926.0}, "b1741": {"Expression": 0.053, "InternalID": 6882482.0}, "b1580": {"Expression": 16.2, "InternalID": 6882325.0}, "b2759": {"Expression": 0.286, "InternalID": 6883414.0}, "b1377": {"Expression": 38.5, "InternalID": 6882145.0}, "b2381": {"Expression": 7.31, "InternalID": 6883073.0}, "b1678": {"Expression": 104.0, "InternalID": 6882421.0}, "b1175": {"Expression": 658.0, "InternalID": 6881958.0}, "b3218": {"Expression": 0.525, "InternalID": 6883824.0}, "b0044": {"Expression": 0.0, "InternalID": 6880926.0}, "b4237": {"Expression": 2.03, "InternalID": 6884751.0}, "b3737": {"Expression": 324.0, "InternalID": 6884309.0}, "b2789": {"Expression": 2.69, "InternalID": 6883442.0}, "b2919": {"Expression": 2.59, "InternalID": 6883555.0}, "b4153": {"Expression": 253.0, "InternalID": 6884675.0}, "b1225": {"Expression": 31.6, "InternalID": 6882008.0}, "b3613": {"Expression": 4.51, "InternalID": 6884192.0}, "b0068": {"Expression": 159.0, "InternalID": 6880948.0}, "b2091": {"Expression": 481.0, "InternalID": 6882802.0}, "b3380": {"Expression": 0.005, "InternalID": 6883971.0}, "b3248": {"Expression": 11.8, "InternalID": 6883852.0}, "b1588": {"Expression": 0.552, "InternalID": 6882333.0}, "b2070": {"Expression": 1.01, "InternalID": 6882785.0}, "b2186": {"Expression": 59.6, "InternalID": 6882891.0}, "b1319": {"Expression": 0.523, "InternalID": 6882096.0}, "b3824": {"Expression": 0.07, "InternalID": 6884376.0}, "b2713": {"Expression": 0.001, "InternalID": 6883368.0}, "b0872": {"Expression": 1.29, "InternalID": 6881673.0}, "b2545": {"Expression": 0.033, "InternalID": 6883230.0}, "b2308": {"Expression": 5.26, "InternalID": 6883007.0}, "b1265": {"Expression": 0.0, "InternalID": 6882043.0}, "b0354": {"Expression": 42.6, "InternalID": 6881204.0}, "b2250": {"Expression": 3.01, "InternalID": 6882949.0}, "b2127": {"Expression": 11.7, "InternalID": 6882834.0}, "b1498": {"Expression": 25.3, "InternalID": 6882255.0}, "b0914": {"Expression": 41.4, "InternalID": 6881714.0}, "b2232": {"Expression": 73.8, "InternalID": 6882932.0}, "b0950": {"Expression": 0.147, "InternalID": 6881750.0}, "b4094": {"Expression": 8.53, "InternalID": 6884619.0}, "b2812": {"Expression": 4.05, "InternalID": 6883465.0}, "b3663": {"Expression": 1.38, "InternalID": 6884241.0}, "b2985": {"Expression": 0.016, "InternalID": 6883611.0}, "b0194": {"Expression": 485.0, "InternalID": 6881070.0}, "b3140": {"Expression": 0.0, "InternalID": 6883749.0}, "b3008": {"Expression": 215.0, "InternalID": 6883630.0}, "b3452": {"Expression": 0.0, "InternalID": 6884037.0}, "b2934": {"Expression": 0.0, "InternalID": 6883568.0}, "b3579": {"Expression": 0.159, "InternalID": 6884159.0}, "b3078": {"Expression": 0.0, "InternalID": 6883695.0}, "b2078": {"Expression": 1.14, "InternalID": 6882793.0}, "b1024": {"Expression": 2.09, "InternalID": 6881820.0}, "b1897": {"Expression": 28.6, "InternalID": 6882638.0}, "b4251": {"Expression": 2.78, "InternalID": 6884763.0}, "b1988": {"Expression": 0.0, "InternalID": 6882709.0}, "b1257": {"Expression": 437.0, "InternalID": 6882035.0}, "b2462": {"Expression": 0.023, "InternalID": 6883147.0}, "b3922": {"Expression": 145.0, "InternalID": 6884463.0}, "b3890": {"Expression": 0.018, "InternalID": 6884433.0}, "b3296": {"Expression": 2354.0, "InternalID": 6883889.0}, "b2833": {"Expression": 82.9, "InternalID": 6883483.0}, "b1312": {"Expression": 0.004, "InternalID": 6882090.0}, "b2298": {"Expression": 0.053, "InternalID": 6882997.0}, "b1442": {"Expression": 0.947, "InternalID": 6882204.0}, "b3592": {"Expression": 125.0, "InternalID": 6884172.0}, "b3905": {"Expression": 0.098, "InternalID": 6884448.0}, "b3479": {"Expression": 2.27, "InternalID": 6884064.0}, "b2080": {"Expression": 811.0, "InternalID": 6882795.0}, "b0653": {"Expression": 3.34, "InternalID": 6881478.0}, "b2689": {"Expression": 0.0, "InternalID": 6883349.0}, "b0142": {"Expression": 3.49, "InternalID": 6881019.0}, "b1894": {"Expression": 0.135, "InternalID": 6882635.0}, "b0237": {"Expression": 623.0, "InternalID": 6881101.0}, "b2019": {"Expression": 285.0, "InternalID": 6882735.0}, "b1281": {"Expression": 48.1, "InternalID": 6882059.0}, "b3129": {"Expression": 33.9, "InternalID": 6883740.0}, "b1928": {"Expression": 149.0, "InternalID": 6882663.0}, "b2962": {"Expression": 1397.0, "InternalID": 6883595.0}, "b3728": {"Expression": 429.0, "InternalID": 6884300.0}, "b0207": {"Expression": 71.2, "InternalID": 6881077.0}, "b3600": {"Expression": 302.0, "InternalID": 6884179.0}, "b3594": {"Expression": 6.01, "InternalID": 6884174.0}, "b4378": {"Expression": 17.9, "InternalID": 6884871.0}, "b3719": {"Expression": 0.222, "InternalID": 6884291.0}, "b2991": {"Expression": 0.016, "InternalID": 6883617.0}, "b2875": {"Expression": 10.1, "InternalID": 6883515.0}, "b3898": {"Expression": 0.267, "InternalID": 6884441.0}, "b0106": {"Expression": 2.08, "InternalID": 6880983.0}, "b1206": {"Expression": 6.43, "InternalID": 6881989.0}, "b0700": {"Expression": 0.225, "InternalID": 6881512.0}, "b2465": {"Expression": 487.0, "InternalID": 6883150.0}, "b3213": {"Expression": 394.0, "InternalID": 6883820.0}, "b0512": {"Expression": 0.251, "InternalID": 6881349.0}, "b3166": {"Expression": 7.83, "InternalID": 6883775.0}, "b4297": {"Expression": 1.38, "InternalID": 6884799.0}, "b2988": {"Expression": 72.2, "InternalID": 6883614.0}, "b0605": {"Expression": 3351.0, "InternalID": 6881433.0}, "b0331": {"Expression": 82.5, "InternalID": 6881182.0}, "b2937": {"Expression": 236.0, "InternalID": 6883571.0}, "b1597": {"Expression": 0.24, "InternalID": 6882342.0}, "b0952": {"Expression": 16.2, "InternalID": 6881752.0}, "b4031": {"Expression": 0.062, "InternalID": 6884558.0}, "b2285": {"Expression": 171.0, "InternalID": 6882984.0}, "b4516": {"Expression": 0.044, "InternalID": 6884946.0}, "b1182": {"Expression": 4.77, "InternalID": 6881965.0}, "b0772": {"Expression": 43.9, "InternalID": 6881573.0}, "b2538": {"Expression": 0.009, "InternalID": 6883223.0}, "b0344": {"Expression": 105.0, "InternalID": 6881194.0}, "b0799": {"Expression": 0.277, "InternalID": 6881600.0}, "b1539": {"Expression": 502.0, "InternalID": 6882292.0}, "b1722": {"Expression": 0.952, "InternalID": 6882463.0}, "b2413": {"Expression": 31.5, "InternalID": 6883098.0}, "b1876": {"Expression": 152.0, "InternalID": 6882617.0}, "b3838": {"Expression": 98.8, "InternalID": 6884389.0}, "b3590": {"Expression": 34.7, "InternalID": 6884170.0}, "b1492": {"Expression": 173.0, "InternalID": 6882249.0}, "b3222": {"Expression": 2.6, "InternalID": 6883828.0}, "b2844": {"Expression": 10.3, "InternalID": 6883494.0}, "b3474": {"Expression": 0.147, "InternalID": 6884059.0}, "b1387": {"Expression": 0.036, "InternalID": 6882155.0}, "b0817": {"Expression": 7.85, "InternalID": 6881618.0}, "b0871": {"Expression": 326.0, "InternalID": 6881672.0}, "b4277": {"Expression": 0.0, "InternalID": 6884784.0}, "b2309": {"Expression": 702.0, "InternalID": 6883008.0}, "b2719": {"Expression": 0.141, "InternalID": 6883374.0}, "b4520": {"Expression": 0.0, "InternalID": 6884949.0}, "b1668": {"Expression": 26.9, "InternalID": 6882411.0}, "b0172": {"Expression": 970.0, "InternalID": 6881048.0}, "b2542": {"Expression": 0.194, "InternalID": 6883227.0}, "b2030": {"Expression": 0.525, "InternalID": 6882746.0}, "b1420": {"Expression": 0.0, "InternalID": 6882184.0}, "b2573": {"Expression": 56.0, "InternalID": 6883258.0}, "b1652": {"Expression": 8.45, "InternalID": 6882397.0}, "b0555": {"Expression": 0.063, "InternalID": 6881386.0}, "b1334": {"Expression": 133.0, "InternalID": 6882111.0}, "b0414": {"Expression": 51.1, "InternalID": 6881257.0}, "b1429": {"Expression": 2.48, "InternalID": 6882192.0}, "b3829": {"Expression": 1075.0, "InternalID": 6884381.0}, "b0290": {"Expression": 4.67, "InternalID": 6881146.0}, "b1219": {"Expression": 683.0, "InternalID": 6882002.0}, "b3088": {"Expression": 0.251, "InternalID": 6883705.0}, "b1672": {"Expression": 0.289, "InternalID": 6882415.0}, "b3180": {"Expression": 645.0, "InternalID": 6883787.0}, "b3283": {"Expression": 0.475, "InternalID": 6883878.0}, "b3031": {"Expression": 4657.0, "InternalID": 6883651.0}, "b3478": {"Expression": 0.743, "InternalID": 6884063.0}, "b4381": {"Expression": 397.0, "InternalID": 6884874.0}, "b3279": {"Expression": 185.0, "InternalID": 6883874.0}, "b1695": {"Expression": 0.66, "InternalID": 6882438.0}, "b3523": {"Expression": 61.5, "InternalID": 6884105.0}, "b2747": {"Expression": 8.14, "InternalID": 6883402.0}, "b3341": {"Expression": 3900.0, "InternalID": 6883934.0}, "b2276": {"Expression": 13.1, "InternalID": 6882975.0}, "b2203": {"Expression": 0.245, "InternalID": 6882905.0}, "b4356": {"Expression": 0.007, "InternalID": 6884852.0}, "b0535": {"Expression": 1.07, "InternalID": 6881371.0}, "b0638": {"Expression": 2.3, "InternalID": 6881463.0}, "b4306": {"Expression": 1.01, "InternalID": 6884808.0}, "b3332": {"Expression": 0.011, "InternalID": 6883925.0}, "b3744": {"Expression": 151.0, "InternalID": 6884316.0}, "b0677": {"Expression": 104.0, "InternalID": 6881491.0}, "b3131": {"Expression": 1.9, "InternalID": 6883742.0}, "b0413": {"Expression": 82.3, "InternalID": 6881256.0}, "b2817": {"Expression": 1.29, "InternalID": 6883467.0}, "b1109": {"Expression": 256.0, "InternalID": 6881900.0}, "b1114": {"Expression": 38.5, "InternalID": 6881905.0}, "b2966": {"Expression": 0.053, "InternalID": 6883599.0}, "b2239": {"Expression": 211.0, "InternalID": 6882938.0}, "b1446": {"Expression": 279.0, "InternalID": 6882208.0}, "b1659": {"Expression": 1.45, "InternalID": 6882404.0}, "b4261": {"Expression": 25.4, "InternalID": 6884773.0}, "b0388": {"Expression": 54.0, "InternalID": 6881233.0}, "b2734": {"Expression": 0.0, "InternalID": 6883389.0}, "b1496": {"Expression": 1.06, "InternalID": 6882253.0}, "b2928": {"Expression": 0.469, "InternalID": 6883564.0}, "b2845": {"Expression": 0.096, "InternalID": 6883495.0}, "b3511": {"Expression": 115.0, "InternalID": 6884093.0}, "b1714": {"Expression": 461.0, "InternalID": 6882457.0}, "b2362": {"Expression": 0.082, "InternalID": 6883054.0}, "b2271": {"Expression": 0.159, "InternalID": 6882970.0}, "b3107": {"Expression": 0.0, "InternalID": 6883724.0}, "b2009": {"Expression": 111.0, "InternalID": 6882725.0}, "b0944": {"Expression": 0.005, "InternalID": 6881744.0}, "b2729": {"Expression": 4.07, "InternalID": 6883384.0}, "b1495": {"Expression": 3.56, "InternalID": 6882252.0}, "b2245": {"Expression": 0.857, "InternalID": 6882944.0}, "b0652": {"Expression": 30.2, "InternalID": 6881477.0}, "b4264": {"Expression": 2.68, "InternalID": 6884776.0}, "b2748": {"Expression": 4.51, "InternalID": 6883403.0}, "b0962": {"Expression": 20.8, "InternalID": 6881762.0}, "b2335": {"Expression": 0.215, "InternalID": 6883034.0}, "b2647": {"Expression": 0.053, "InternalID": 6883320.0}, "b0136": {"Expression": 0.0, "InternalID": 6881013.0}, "b1842": {"Expression": 6.94, "InternalID": 6882583.0}, "b0197": {"Expression": 1314.0, "InternalID": 6881073.0}, "b3918": {"Expression": 4.82, "InternalID": 6884459.0}, "b2041": {"Expression": 127.0, "InternalID": 6882756.0}, "b1210": {"Expression": 1.93, "InternalID": 6881993.0}, "b4063": {"Expression": 2.63, "InternalID": 6884589.0}, "b1877": {"Expression": 0.0, "InternalID": 6882618.0}, "b4085": {"Expression": 0.642, "InternalID": 6884611.0}, "b4455": {"Expression": 0.187, "InternalID": 6884909.0}, "b1138": {"Expression": 0.487, "InternalID": 6881929.0}, "b3158": {"Expression": 1.27, "InternalID": 6883767.0}, "b4395": {"Expression": 73.8, "InternalID": 6884888.0}, "b3532": {"Expression": 0.575, "InternalID": 6884114.0}, "b0170": {"Expression": 3013.0, "InternalID": 6881046.0}, "b2533": {"Expression": 161.0, "InternalID": 6883218.0}, "b1154": {"Expression": 0.015, "InternalID": 6881941.0}, "b1635": {"Expression": 640.0, "InternalID": 6882380.0}, "b1141": {"Expression": 1.48, "InternalID": 6881932.0}, "b4043": {"Expression": 51.8, "InternalID": 6884569.0}, "b1830": {"Expression": 153.0, "InternalID": 6882571.0}, "b3465": {"Expression": 15.0, "InternalID": 6884050.0}, "b1345": {"Expression": 0.137, "InternalID": 6882122.0}, "b1461": {"Expression": 62.8, "InternalID": 6882220.0}, "b3868": {"Expression": 43.2, "InternalID": 6884411.0}, "b3907": {"Expression": 0.0, "InternalID": 6884450.0}, "b3202": {"Expression": 50.0, "InternalID": 6883809.0}, "b1618": {"Expression": 5.74, "InternalID": 6882363.0}, "b0552": {"Expression": 0.525, "InternalID": 6881384.0}, "b1076": {"Expression": 17.2, "InternalID": 6881867.0}, "b3912": {"Expression": 487.0, "InternalID": 6884455.0}, "b4222": {"Expression": 74.6, "InternalID": 6884740.0}, "b1411": {"Expression": 0.0, "InternalID": 6882177.0}, "b4217": {"Expression": 4.47, "InternalID": 6884735.0}, "b0493": {"Expression": 42.5, "InternalID": 6881335.0}, "b2043": {"Expression": 0.734, "InternalID": 6882758.0}, "b2297": {"Expression": 578.0, "InternalID": 6882996.0}, "b1816": {"Expression": 3.65, "InternalID": 6882557.0}, "b2315": {"Expression": 43.7, "InternalID": 6883014.0}, "b1758": {"Expression": 0.173, "InternalID": 6882499.0}, "b3256": {"Expression": 222.0, "InternalID": 6883859.0}, "b0108": {"Expression": 0.0, "InternalID": 6880985.0}, "b3065": {"Expression": 2409.0, "InternalID": 6883683.0}, "b4509": {"Expression": 0.06, "InternalID": 6884940.0}, "b4393": {"Expression": 220.0, "InternalID": 6884886.0}, "b3055": {"Expression": 107.0, "InternalID": 6883673.0}, "b1660": {"Expression": 0.284, "InternalID": 6882405.0}, "b1880": {"Expression": 0.136, "InternalID": 6882621.0}, "b2278": {"Expression": 6.12, "InternalID": 6882977.0}, "b0766": {"Expression": 8.31, "InternalID": 6881567.0}, "b2406": {"Expression": 0.0, "InternalID": 6883091.0}, "b3823": {"Expression": 0.321, "InternalID": 6884375.0}, "b0991": {"Expression": 0.0, "InternalID": 6881790.0}, "b4029": {"Expression": 0.012, "InternalID": 6884556.0}, "b0714": {"Expression": 1.63, "InternalID": 6881523.0}, "b4253": {"Expression": 3.55, "InternalID": 6884765.0}, "b3562": {"Expression": 0.04, "InternalID": 6884142.0}, "b2188": {"Expression": 3.82, "InternalID": 6882893.0}, "b0513": {"Expression": 0.0, "InternalID": 6881350.0}, "b4127": {"Expression": 70.7, "InternalID": 6884650.0}, "b3211": {"Expression": 0.184, "InternalID": 6883818.0}, "b3025": {"Expression": 2.29, "InternalID": 6883645.0}, "b2037": {"Expression": 0.253, "InternalID": 6882752.0}, "b1065": {"Expression": 0.0, "InternalID": 6881856.0}, "b0731": {"Expression": 0.117, "InternalID": 6881539.0}, "b1217": {"Expression": 81.5, "InternalID": 6882000.0}, "b1561": {"Expression": 0.483, "InternalID": 6882312.0}, "b1704": {"Expression": 30.0, "InternalID": 6882447.0}, "b2273": {"Expression": 0.007, "InternalID": 6882972.0}, "b3535": {"Expression": 0.0, "InternalID": 6884116.0}, "b1298": {"Expression": 5.98, "InternalID": 6882076.0}, "b2380": {"Expression": 0.781, "InternalID": 6883072.0}, "b1955": {"Expression": 138.0, "InternalID": 6882685.0}, "b3121": {"Expression": 0.01, "InternalID": 6883734.0}, "b1266": {"Expression": 8.62, "InternalID": 6882044.0}, "b1512": {"Expression": 11.2, "InternalID": 6882265.0}, "b4316": {"Expression": 5.65, "InternalID": 6884817.0}, "b0592": {"Expression": 53.5, "InternalID": 6881420.0}, "b2398": {"Expression": 0.521, "InternalID": 6883087.0}, "b4045": {"Expression": 792.0, "InternalID": 6884571.0}, "b2673": {"Expression": 48.6, "InternalID": 6883335.0}, "b2947": {"Expression": 150.0, "InternalID": 6883580.0}, "b1207": {"Expression": 642.0, "InternalID": 6881990.0}, "b1901": {"Expression": 262.0, "InternalID": 6882640.0}, "b2328": {"Expression": 5.67, "InternalID": 6883027.0}, "b0819": {"Expression": 348.0, "InternalID": 6881620.0}, "b3981": {"Expression": 35.1, "InternalID": 6884512.0}, "b0307": {"Expression": 2.46, "InternalID": 6881160.0}, "b3802": {"Expression": 67.9, "InternalID": 6884357.0}, "b3739": {"Expression": 1.97, "InternalID": 6884311.0}, "b4203": {"Expression": 2174.0, "InternalID": 6884722.0}, "b1970": {"Expression": 9.97, "InternalID": 6882697.0}, "b0264": {"Expression": 0.013, "InternalID": 6881123.0}, "b1412": {"Expression": 161.0, "InternalID": 6882178.0}, "b1187": {"Expression": 134.0, "InternalID": 6881970.0}, "b3920": {"Expression": 9.11, "InternalID": 6884461.0}, "b1071": {"Expression": 251.0, "InternalID": 6881862.0}, "b0930": {"Expression": 519.0, "InternalID": 6881730.0}, "b3629": {"Expression": 1.36, "InternalID": 6884208.0}, "b2477": {"Expression": 269.0, "InternalID": 6883162.0}, "b4480": {"Expression": 22.0, "InternalID": 6884929.0}, "b3091": {"Expression": 8.67, "InternalID": 6883708.0}, "b3188": {"Expression": 0.015, "InternalID": 6883795.0}, "b3125": {"Expression": 50.8, "InternalID": 6883736.0}, "b2346": {"Expression": 22.4, "InternalID": 6883043.0}, "b0096": {"Expression": 36.9, "InternalID": 6880975.0}, "b3253": {"Expression": 344.0, "InternalID": 6883857.0}, "b1669": {"Expression": 0.272, "InternalID": 6882412.0}, "b0294": {"Expression": 0.625, "InternalID": 6881150.0}, "b4181": {"Expression": 0.0, "InternalID": 6884700.0}, "b2948": {"Expression": 93.1, "InternalID": 6883581.0}, "b1825": {"Expression": 5.86, "InternalID": 6882566.0}, "b2050": {"Expression": 0.076, "InternalID": 6882765.0}, "b3901": {"Expression": 0.0, "InternalID": 6884444.0}, "b1038": {"Expression": 47.2, "InternalID": 6881830.0}, "b2244": {"Expression": 0.0, "InternalID": 6882943.0}, "b1544": {"Expression": 2.19, "InternalID": 6882296.0}, "b0606": {"Expression": 268.0, "InternalID": 6881434.0}, "b3264": {"Expression": 0.007, "InternalID": 6883867.0}, "b2275": {"Expression": 0.0, "InternalID": 6882974.0}, "b4156": {"Expression": 0.0, "InternalID": 6884678.0}, "b3839": {"Expression": 48.8, "InternalID": 6884390.0}, "b0372": {"Expression": 0.0, "InternalID": 6881218.0}, "b3822": {"Expression": 1.5, "InternalID": 6884374.0}, "b0931": {"Expression": 126.0, "InternalID": 6881731.0}, "b3362": {"Expression": 224.0, "InternalID": 6883955.0}, "b2877": {"Expression": 1.35, "InternalID": 6883517.0}, "b3338": {"Expression": 0.119, "InternalID": 6883931.0}, "b0834": {"Expression": 1.17, "InternalID": 6881635.0}, "b3302": {"Expression": 2026.0, "InternalID": 6883895.0}, "b0582": {"Expression": 0.296, "InternalID": 6881410.0}, "b3902": {"Expression": 0.289, "InternalID": 6884445.0}, "b4184": {"Expression": 0.0, "InternalID": 6884703.0}, "b0568": {"Expression": 2.06, "InternalID": 6881396.0}, "b3388": {"Expression": 149.0, "InternalID": 6883979.0}, "b1111": {"Expression": 4.23, "InternalID": 6881902.0}, "b4335": {"Expression": 0.094, "InternalID": 6884836.0}, "b2222": {"Expression": 7.19, "InternalID": 6882924.0}, "b1549": {"Expression": 4.04, "InternalID": 6882300.0}, "b1190": {"Expression": 33.5, "InternalID": 6881973.0}, "b4108": {"Expression": 193.0, "InternalID": 6884631.0}, "b3881": {"Expression": 0.794, "InternalID": 6884424.0}, "b4269": {"Expression": 52.2, "InternalID": 6884781.0}, "b0679": {"Expression": 108.0, "InternalID": 6881493.0}, "b2289": {"Expression": 16.3, "InternalID": 6882988.0}, "b4501": {"Expression": 0.0, "InternalID": 6884936.0}, "b2968": {"Expression": 0.025, "InternalID": 6883600.0}, "b0351": {"Expression": 12.7, "InternalID": 6881201.0}, "b0460": {"Expression": 49.2, "InternalID": 6881302.0}, "b3077": {"Expression": 0.021, "InternalID": 6883694.0}, "b3738": {"Expression": 15.1, "InternalID": 6884310.0}, "b1854": {"Expression": 540.0, "InternalID": 6882595.0}, "b2170": {"Expression": 0.0, "InternalID": 6882875.0}, "b1473": {"Expression": 0.0, "InternalID": 6882230.0}, "b0887": {"Expression": 24.7, "InternalID": 6881687.0}, "b3941": {"Expression": 346.0, "InternalID": 6884482.0}, "b4358": {"Expression": 0.042, "InternalID": 6884854.0}, "b0966": {"Expression": 176.0, "InternalID": 6881766.0}, "b3740": {"Expression": 24.5, "InternalID": 6884312.0}, "b3896": {"Expression": 0.238, "InternalID": 6884439.0}, "b1188": {"Expression": 19.0, "InternalID": 6881971.0}, "b2835": {"Expression": 0.116, "InternalID": 6883485.0}, "b3439": {"Expression": 146.0, "InternalID": 6884025.0}, "b3985": {"Expression": 1650.0, "InternalID": 6884516.0}, "b0845": {"Expression": 0.403, "InternalID": 6881646.0}, "b2996": {"Expression": 12.4, "InternalID": 6883622.0}, "b2818": {"Expression": 34.0, "InternalID": 6883468.0}, "b3944": {"Expression": 0.053, "InternalID": 6884485.0}, "b4138": {"Expression": 60.9, "InternalID": 6884660.0}, "b3130": {"Expression": 1.69, "InternalID": 6883741.0}, "b2767": {"Expression": 0.0, "InternalID": 6883422.0}, "b4465": {"Expression": 0.0, "InternalID": 6884914.0}, "b3310": {"Expression": 2212.0, "InternalID": 6883903.0}, "b0144": {"Expression": 3.49, "InternalID": 6881021.0}, "b1489": {"Expression": 0.453, "InternalID": 6882246.0}, "b4280": {"Expression": 7.6, "InternalID": 6884787.0}, "b2592": {"Expression": 737.0, "InternalID": 6883273.0}, "b0585": {"Expression": 24.7, "InternalID": 6881413.0}, "b2576": {"Expression": 95.4, "InternalID": 6883261.0}, "b1517": {"Expression": 221.0, "InternalID": 6882270.0}, "b1287": {"Expression": 3.99, "InternalID": 6882065.0}, "b4410": {"Expression": 0.034, "InternalID": 6884900.0}, "b1922": {"Expression": 48.1, "InternalID": 6882657.0}, "b1563": {"Expression": 17.4, "InternalID": 6882314.0}, "b3206": {"Expression": 9.46, "InternalID": 6883813.0}, "b1761": {"Expression": 664.0, "InternalID": 6882502.0}, "b2901": {"Expression": 182.0, "InternalID": 6883539.0}, "b0852": {"Expression": 0.864, "InternalID": 6881653.0}, "b0030": {"Expression": 60.4, "InternalID": 6880912.0}, "b3555": {"Expression": 0.219, "InternalID": 6884135.0}, "b0311": {"Expression": 0.281, "InternalID": 6881163.0}, "b0271": {"Expression": 1.14, "InternalID": 6881129.0}, "b0574": {"Expression": 60.3, "InternalID": 6881402.0}, "b2429": {"Expression": 1.09, "InternalID": 6883114.0}, "b4388": {"Expression": 15.6, "InternalID": 6884881.0}, "b2547": {"Expression": 0.986, "InternalID": 6883232.0}, "b0325": {"Expression": 928.0, "InternalID": 6881176.0}, "b3349": {"Expression": 749.0, "InternalID": 6883942.0}, "b2202": {"Expression": 4.04, "InternalID": 6882904.0}, "b4187": {"Expression": 22.8, "InternalID": 6884706.0}, "b0896": {"Expression": 0.5, "InternalID": 6881696.0}, "b0756": {"Expression": 341.0, "InternalID": 6881557.0}, "b0404": {"Expression": 1.5, "InternalID": 6881247.0}, "b1105": {"Expression": 128.0, "InternalID": 6881896.0}, "b1234": {"Expression": 15.0, "InternalID": 6882014.0}, "b3098": {"Expression": 1381.0, "InternalID": 6883715.0}, "b2668": {"Expression": 81.2, "InternalID": 6883330.0}, "b1133": {"Expression": 93.5, "InternalID": 6881924.0}, "b1857": {"Expression": 2600.0, "InternalID": 6882598.0}, "b2321": {"Expression": 0.894, "InternalID": 6883020.0}, "b3842": {"Expression": 11.1, "InternalID": 6884391.0}, "b3847": {"Expression": 322.0, "InternalID": 6884396.0}, "b4088": {"Expression": 31.4, "InternalID": 6884614.0}, "b1564": {"Expression": 153.0, "InternalID": 6882315.0}, "b3124": {"Expression": 2.76, "InternalID": 6883735.0}, "b2373": {"Expression": 2.05, "InternalID": 6883065.0}, "b1193": {"Expression": 4.88, "InternalID": 6881976.0}, "b3012": {"Expression": 296.0, "InternalID": 6883634.0}, "b1315": {"Expression": 0.976, "InternalID": 6882093.0}, "b3679": {"Expression": 0.0, "InternalID": 6884257.0}, "b1034": {"Expression": 37.8, "InternalID": 6881826.0}, "b0002": {"Expression": 363.0, "InternalID": 6880886.0}, "b2904": {"Expression": 161.0, "InternalID": 6883542.0}, "b1840": {"Expression": 0.02, "InternalID": 6882581.0}, "b4115": {"Expression": 0.0, "InternalID": 6884638.0}, "b4219": {"Expression": 292.0, "InternalID": 6884737.0}, "b2841": {"Expression": 0.25, "InternalID": 6883491.0}, "b2749": {"Expression": 0.0, "InternalID": 6883404.0}, "b2575": {"Expression": 1.68, "InternalID": 6883260.0}, "b4202": {"Expression": 1826.0, "InternalID": 6884721.0}, "b2277": {"Expression": 2.08, "InternalID": 6882976.0}, "b4214": {"Expression": 286.0, "InternalID": 6884732.0}, "b0221": {"Expression": 55.4, "InternalID": 6881089.0}, "b4330": {"Expression": 0.0, "InternalID": 6884831.0}, "b1313": {"Expression": 0.413, "InternalID": 6882091.0}, "b4139": {"Expression": 692.0, "InternalID": 6884661.0}, "b3618": {"Expression": 10.6, "InternalID": 6884197.0}, "b0053": {"Expression": 451.0, "InternalID": 6880935.0}, "b3038": {"Expression": 19.8, "InternalID": 6883657.0}, "b0846": {"Expression": 1.95, "InternalID": 6881647.0}, "b1639": {"Expression": 10.8, "InternalID": 6882384.0}, "b4124": {"Expression": 5.47, "InternalID": 6884647.0}, "b1048": {"Expression": 248.0, "InternalID": 6881840.0}, "b3415": {"Expression": 1.01, "InternalID": 6884006.0}, "b0904": {"Expression": 60.4, "InternalID": 6881704.0}, "b4557": {"Expression": 3.42, "InternalID": 6884974.0}, "b0008": {"Expression": 1748.0, "InternalID": 6880892.0}, "b1423": {"Expression": 75.4, "InternalID": 6882187.0}, "b2100": {"Expression": 0.802, "InternalID": 6882811.0}, "b4390": {"Expression": 25.7, "InternalID": 6884883.0}, "b3635": {"Expression": 2.18, "InternalID": 6884214.0}, "b3402": {"Expression": 0.033, "InternalID": 6883993.0}, "b1399": {"Expression": 8.91, "InternalID": 6882167.0}, "b3371": {"Expression": 0.004, "InternalID": 6883964.0}, "b3020": {"Expression": 7.72, "InternalID": 6883640.0}, "b1491": {"Expression": 0.495, "InternalID": 6882248.0}, "b3826": {"Expression": 29.4, "InternalID": 6884378.0}, "b0940": {"Expression": 0.116, "InternalID": 6881740.0}, "b1613": {"Expression": 288.0, "InternalID": 6882358.0}, "b4232": {"Expression": 190.0, "InternalID": 6884747.0}, "b4364": {"Expression": 0.56, "InternalID": 6884860.0}, "b0981": {"Expression": 9.22, "InternalID": 6881780.0}, "b3652": {"Expression": 6.53, "InternalID": 6884231.0}, "b2874": {"Expression": 5.91, "InternalID": 6883514.0}, "b2761": {"Expression": 0.101, "InternalID": 6883416.0}, "b3662": {"Expression": 0.006, "InternalID": 6884240.0}, "b2851": {"Expression": 0.022, "InternalID": 6883500.0}, "b0366": {"Expression": 0.163, "InternalID": 6881214.0}, "b1712": {"Expression": 2070.0, "InternalID": 6882455.0}, "b2880": {"Expression": 4.3, "InternalID": 6883520.0}, "b3788": {"Expression": 5.55, "InternalID": 6884347.0}, "b2224": {"Expression": 0.432, "InternalID": 6882926.0}, "b0369": {"Expression": 120.0, "InternalID": 6881217.0}, "b1150": {"Expression": 0.0, "InternalID": 6881939.0}, "b4003": {"Expression": 0.816, "InternalID": 6884534.0}, "b0242": {"Expression": 114.0, "InternalID": 6881106.0}, "b1501": {"Expression": 1.23, "InternalID": 6882258.0}, "b1430": {"Expression": 178.0, "InternalID": 6882193.0}, "b1107": {"Expression": 22.6, "InternalID": 6881898.0}, "b0739": {"Expression": 17.0, "InternalID": 6881547.0}, "b1486": {"Expression": 1.61, "InternalID": 6882243.0}, "b3280": {"Expression": 7.64, "InternalID": 6883875.0}, "b3751": {"Expression": 1392.0, "InternalID": 6884323.0}, "b1382": {"Expression": 40.8, "InternalID": 6882150.0}, "b3260": {"Expression": 0.571, "InternalID": 6883863.0}, "b0601": {"Expression": 0.079, "InternalID": 6881429.0}, "b0661": {"Expression": 22.1, "InternalID": 6881486.0}, "b3530": {"Expression": 2.41, "InternalID": 6884112.0}, "b4315": {"Expression": 0.074, "InternalID": 6884816.0}, "b1519": {"Expression": 39.8, "InternalID": 6882272.0}, "b0607": {"Expression": 1482.0, "InternalID": 6881435.0}, "b2714": {"Expression": 1.75, "InternalID": 6883369.0}, "b2077": {"Expression": 0.036, "InternalID": 6882792.0}, "b0128": {"Expression": 0.0, "InternalID": 6881005.0}, "b0953": {"Expression": 606.0, "InternalID": 6881753.0}, "b2157": {"Expression": 11.9, "InternalID": 6882862.0}, "b4143": {"Expression": 2933.0, "InternalID": 6884665.0}, "b0854": {"Expression": 453.0, "InternalID": 6881655.0}, "b1793": {"Expression": 4.15, "InternalID": 6882534.0}, "b1376": {"Expression": 1061.0, "InternalID": 6882144.0}, "b2258": {"Expression": 0.0, "InternalID": 6882957.0}, "b2682": {"Expression": 0.047, "InternalID": 6883342.0}, "b0697": {"Expression": 1.02, "InternalID": 6881509.0}, "b3193": {"Expression": 62.2, "InternalID": 6883800.0}, "b1623": {"Expression": 117.0, "InternalID": 6882368.0}, "b3284": {"Expression": 0.09, "InternalID": 6883879.0}, "b0361": {"Expression": 0.312, "InternalID": 6881210.0}, "b3615": {"Expression": 5.09, "InternalID": 6884194.0}, "b3339": {"Expression": 11599.0, "InternalID": 6883932.0}, "b1994": {"Expression": 0.529, "InternalID": 6882714.0}, "b0713": {"Expression": 6.64, "InternalID": 6881522.0}, "b4110": {"Expression": 57.9, "InternalID": 6884633.0}, "b4383": {"Expression": 550.0, "InternalID": 6884876.0}, "b0549": {"Expression": 0.0, "InternalID": 6881381.0}, "b0273": {"Expression": 18.4, "InternalID": 6881131.0}, "b2458": {"Expression": 0.452, "InternalID": 6883143.0}, "b4052": {"Expression": 41.2, "InternalID": 6884578.0}, "b0069": {"Expression": 4.26, "InternalID": 6880949.0}, "b1101": {"Expression": 313.0, "InternalID": 6881892.0}, "b0314": {"Expression": 0.569, "InternalID": 6881166.0}, "b1978": {"Expression": 0.001, "InternalID": 6882703.0}, "b4481": {"Expression": 1.04, "InternalID": 6884930.0}, "b1889": {"Expression": 11.1, "InternalID": 6882630.0}, "b0430": {"Expression": 33.5, "InternalID": 6881273.0}, "b1396": {"Expression": 0.114, "InternalID": 6882164.0}, "b1293": {"Expression": 0.919, "InternalID": 6882071.0}, "b0009": {"Expression": 73.5, "InternalID": 6880893.0}, "b0824": {"Expression": 0.755, "InternalID": 6881625.0}, "b0064": {"Expression": 2.77, "InternalID": 6880944.0}, "b1781": {"Expression": 1.53, "InternalID": 6882522.0}, "b4292": {"Expression": 1.67, "InternalID": 6884794.0}, "b1397": {"Expression": 0.104, "InternalID": 6882165.0}, "b0303": {"Expression": 0.582, "InternalID": 6881156.0}, "b1644": {"Expression": 1.6, "InternalID": 6882389.0}, "b0522": {"Expression": 25.1, "InternalID": 6881358.0}, "b4304": {"Expression": 2.88, "InternalID": 6884806.0}, "b2027": {"Expression": 218.0, "InternalID": 6882743.0}, "b2246": {"Expression": 0.0, "InternalID": 6882945.0}, "b3143": {"Expression": 0.182, "InternalID": 6883752.0}, "b1352": {"Expression": 0.77, "InternalID": 6882129.0}, "b3612": {"Expression": 338.0, "InternalID": 6884191.0}, "b4221": {"Expression": 3.2, "InternalID": 6884739.0}, "b1407": {"Expression": 0.042, "InternalID": 6882173.0}, "b3073": {"Expression": 13.2, "InternalID": 6883690.0}, "b3875": {"Expression": 0.193, "InternalID": 6884418.0}, "b2065": {"Expression": 152.0, "InternalID": 6882780.0}, "b2221": {"Expression": 0.088, "InternalID": 6882923.0}, "b0155": {"Expression": 1.53, "InternalID": 6881032.0}, "b1148": {"Expression": 0.0, "InternalID": 6881938.0}, "b3456": {"Expression": 3.2, "InternalID": 6884041.0}, "b3491": {"Expression": 0.0, "InternalID": 6884074.0}, "b2930": {"Expression": 0.125, "InternalID": 6883566.0}, "b0527": {"Expression": 0.0, "InternalID": 6881363.0}, "b0373": {"Expression": 0.307, "InternalID": 6881219.0}, "b4259": {"Expression": 29.1, "InternalID": 6884771.0}, "b0996": {"Expression": 0.127, "InternalID": 6881795.0}, "b2847": {"Expression": 0.02, "InternalID": 6883497.0}, "b1355": {"Expression": 0.269, "InternalID": 6882131.0}, "b0364": {"Expression": 0.028, "InternalID": 6881212.0}, "b1172": {"Expression": 0.264, "InternalID": 6881956.0}, "b2922": {"Expression": 447.0, "InternalID": 6883558.0}, "b3850": {"Expression": 72.2, "InternalID": 6884399.0}, "b0786": {"Expression": 3.15, "InternalID": 6881587.0}, "b3499": {"Expression": 23.5, "InternalID": 6884082.0}, "b1605": {"Expression": 1.85, "InternalID": 6882350.0}, "b0345": {"Expression": 12.4, "InternalID": 6881195.0}, "b1862": {"Expression": 0.372, "InternalID": 6882603.0}, "b3026": {"Expression": 0.58, "InternalID": 6883646.0}, "b2562": {"Expression": 62.2, "InternalID": 6883247.0}, "b0261": {"Expression": 13.2, "InternalID": 6881121.0}, "b1322": {"Expression": 20.7, "InternalID": 6882099.0}, "b2802": {"Expression": 3.29, "InternalID": 6883455.0}, "b4182": {"Expression": 1.63, "InternalID": 6884701.0}, "b1068": {"Expression": 21.0, "InternalID": 6881859.0}, "b1174": {"Expression": 773.0, "InternalID": 6881957.0}, "b1707": {"Expression": 0.058, "InternalID": 6882450.0}, "b4466": {"Expression": 0.172, "InternalID": 6884915.0}, "b1655": {"Expression": 0.149, "InternalID": 6882400.0}, "b1967": {"Expression": 539.0, "InternalID": 6882694.0}, "b0849": {"Expression": 83.8, "InternalID": 6881650.0}, "b2154": {"Expression": 28.0, "InternalID": 6882859.0}, "b4272": {"Expression": 0.605, "InternalID": 6884782.0}, "b2505": {"Expression": 0.0, "InternalID": 6883190.0}, "b3994": {"Expression": 66.0, "InternalID": 6884525.0}, "b2954": {"Expression": 124.0, "InternalID": 6883587.0}, "b1064": {"Expression": 465.0, "InternalID": 6881855.0}, "b0468": {"Expression": 7.44, "InternalID": 6881310.0}, "b1914": {"Expression": 56.1, "InternalID": 6882649.0}, "b2933": {"Expression": 0.139, "InternalID": 6883567.0}, "b1226": {"Expression": 3.71, "InternalID": 6882009.0}, "b3655": {"Expression": 20.5, "InternalID": 6884234.0}, "b3353": {"Expression": 2.13, "InternalID": 6883946.0}, "b0584": {"Expression": 168.0, "InternalID": 6881412.0}, "b2513": {"Expression": 275.0, "InternalID": 6883198.0}, "b3318": {"Expression": 388.0, "InternalID": 6883911.0}, "b4352": {"Expression": 52.1, "InternalID": 6884848.0}, "b1209": {"Expression": 78.9, "InternalID": 6881992.0}, "b4037": {"Expression": 198.0, "InternalID": 6884564.0}, "b0379": {"Expression": 0.0, "InternalID": 6881224.0}, "b3880": {"Expression": 0.016, "InternalID": 6884423.0}, "b1821": {"Expression": 0.019, "InternalID": 6882562.0}, "b0059": {"Expression": 46.3, "InternalID": 6880939.0}, "b2192": {"Expression": 0.525, "InternalID": 6882894.0}, "b0120": {"Expression": 82.5, "InternalID": 6880997.0}, "b4077": {"Expression": 4.54, "InternalID": 6884603.0}, "b1851": {"Expression": 18.3, "InternalID": 6882592.0}, "b0823": {"Expression": 0.036, "InternalID": 6881624.0}, "b2196": {"Expression": 0.332, "InternalID": 6882898.0}, "b2704": {"Expression": 2.32, "InternalID": 6883359.0}, "b1663": {"Expression": 18.2, "InternalID": 6882408.0}, "b1686": {"Expression": 30.7, "InternalID": 6882429.0}, "b1533": {"Expression": 0.0, "InternalID": 6882286.0}, "b4314": {"Expression": 21.4, "InternalID": 6884815.0}, "b0358": {"Expression": 0.071, "InternalID": 6881208.0}, "b2770": {"Expression": 8.94, "InternalID": 6883425.0}, "b1755": {"Expression": 2.68, "InternalID": 6882496.0}, "b1540": {"Expression": 7.14, "InternalID": 6882293.0}, "b2961": {"Expression": 5.19, "InternalID": 6883594.0}, "b3104": {"Expression": 0.15, "InternalID": 6883721.0}, "b1304": {"Expression": 712.0, "InternalID": 6882082.0}, "b1855": {"Expression": 23.5, "InternalID": 6882596.0}, "b1192": {"Expression": 18.2, "InternalID": 6881975.0}, "b0588": {"Expression": 26.6, "InternalID": 6881416.0}, "b3317": {"Expression": 1763.0, "InternalID": 6883910.0}, "b2982": {"Expression": 0.525, "InternalID": 6883608.0}, "b2599": {"Expression": 272.0, "InternalID": 6883279.0}, "b2020": {"Expression": 213.0, "InternalID": 6882736.0}, "b2292": {"Expression": 0.086, "InternalID": 6882991.0}, "b0613": {"Expression": 0.312, "InternalID": 6881440.0}, "b1771": {"Expression": 1.12, "InternalID": 6882512.0}, "b2130": {"Expression": 0.06, "InternalID": 6882837.0}, "b3447": {"Expression": 66.6, "InternalID": 6884032.0}, "b3205": {"Expression": 84.0, "InternalID": 6883812.0}, "b3363": {"Expression": 290.0, "InternalID": 6883956.0}, "b0382": {"Expression": 415.0, "InternalID": 6881227.0}, "b3904": {"Expression": 2.97, "InternalID": 6884447.0}, "b3172": {"Expression": 405.0, "InternalID": 6883780.0}, "b2825": {"Expression": 0.0, "InternalID": 6883475.0}, "b2264": {"Expression": 6.8, "InternalID": 6882963.0}, "b2267": {"Expression": 16.1, "InternalID": 6882966.0}, "b0174": {"Expression": 38.8, "InternalID": 6881050.0}, "b1648": {"Expression": 12.3, "InternalID": 6882393.0}, "b1408": {"Expression": 0.004, "InternalID": 6882174.0}, "b4136": {"Expression": 1.08, "InternalID": 6884658.0}, "b1268": {"Expression": 0.07, "InternalID": 6882046.0}, "b1468": {"Expression": 4.88, "InternalID": 6882227.0}, "b0604": {"Expression": 27.1, "InternalID": 6881432.0}, "b2971": {"Expression": 1.15, "InternalID": 6883601.0}, "b1090": {"Expression": 17.7, "InternalID": 6881881.0}, "b3102": {"Expression": 147.0, "InternalID": 6883719.0}, "b4279": {"Expression": 0.045, "InternalID": 6884786.0}, "b0310": {"Expression": 0.042, "InternalID": 6881162.0}, "b3724": {"Expression": 74.5, "InternalID": 6884296.0}, "b2659": {"Expression": 10.4, "InternalID": 6883321.0}, "b0891": {"Expression": 289.0, "InternalID": 6881691.0}, "b3686": {"Expression": 75.7, "InternalID": 6884261.0}, "b2126": {"Expression": 1.04, "InternalID": 6882833.0}, "b0550": {"Expression": 0.0, "InternalID": 6881382.0}, "b2435": {"Expression": 2.88, "InternalID": 6883120.0}, "b0171": {"Expression": 265.0, "InternalID": 6881047.0}, "b3903": {"Expression": 0.002, "InternalID": 6884446.0}, "b3087": {"Expression": 104.0, "InternalID": 6883704.0}, "b3784": {"Expression": 0.516, "InternalID": 6884343.0}, "b2018": {"Expression": 0.0, "InternalID": 6882734.0}, "b4098": {"Expression": 12.4, "InternalID": 6884623.0}, "b3079": {"Expression": 0.0, "InternalID": 6883696.0}, "b1803": {"Expression": 0.0, "InternalID": 6882544.0}, "b3002": {"Expression": 20.2, "InternalID": 6883626.0}, "b1812": {"Expression": 2.87, "InternalID": 6882553.0}, "b0158": {"Expression": 1.24, "InternalID": 6881035.0}, "b3471": {"Expression": 0.056, "InternalID": 6884056.0}, "b0341": {"Expression": 1.02, "InternalID": 6881191.0}, "b4234": {"Expression": 270.0, "InternalID": 6884749.0}, "b1507": {"Expression": 4.31, "InternalID": 6882262.0}, "b3924": {"Expression": 104.0, "InternalID": 6884465.0}, "b0479": {"Expression": 1.42, "InternalID": 6881321.0}, "b0027": {"Expression": 0.892, "InternalID": 6880909.0}, "b0180": {"Expression": 727.0, "InternalID": 6881056.0}, "b1873": {"Expression": 0.306, "InternalID": 6882614.0}, "b1532": {"Expression": 0.0, "InternalID": 6882285.0}, "b1254": {"Expression": 0.183, "InternalID": 6882032.0}, "b2112": {"Expression": 0.078, "InternalID": 6882823.0}, "b0448": {"Expression": 3.75, "InternalID": 6881291.0}, "b0943": {"Expression": 0.0, "InternalID": 6881743.0}, "b4044": {"Expression": 1.43, "InternalID": 6884570.0}, "b4565": {"Expression": 147.0, "InternalID": 6884977.0}, "b3899": {"Expression": 0.545, "InternalID": 6884442.0}, "b1062": {"Expression": 372.0, "InternalID": 6881853.0}, "b0227": {"Expression": 9.68, "InternalID": 6881095.0}, "b4053": {"Expression": 16.4, "InternalID": 6884579.0}, "b4246": {"Expression": 0.0, "InternalID": 6884760.0}, "b0695": {"Expression": 7.59, "InternalID": 6881507.0}, "b1527": {"Expression": 0.0, "InternalID": 6882280.0}, "b1795": {"Expression": 0.0, "InternalID": 6882536.0}, "b0363": {"Expression": 0.149, "InternalID": 6881211.0}, "b1828": {"Expression": 1.81, "InternalID": 6882569.0}, "b1469": {"Expression": 3.2, "InternalID": 6882228.0}, "b0900": {"Expression": 0.021, "InternalID": 6881700.0}, "b1931": {"Expression": 0.144, "InternalID": 6882666.0}, "b1305": {"Expression": 120.0, "InternalID": 6882083.0}, "b0791": {"Expression": 0.0, "InternalID": 6881592.0}, "b2449": {"Expression": 1.61, "InternalID": 6883134.0}, "b3860": {"Expression": 314.0, "InternalID": 6884404.0}, "b1006": {"Expression": 0.0, "InternalID": 6881804.0}, "b2633": {"Expression": 2.82, "InternalID": 6883310.0}, "b0516": {"Expression": 1.25, "InternalID": 6881353.0}, "b1365": {"Expression": 0.013, "InternalID": 6882138.0}, "b0435": {"Expression": 250.0, "InternalID": 6881278.0}, "b3836": {"Expression": 349.0, "InternalID": 6884388.0}, "b3835": {"Expression": 4.17, "InternalID": 6884387.0}, "b0052": {"Expression": 14.1, "InternalID": 6880934.0}, "b3754": {"Expression": 0.049, "InternalID": 6884326.0}, "b3041": {"Expression": 162.0, "InternalID": 6883660.0}, "b1083": {"Expression": 67.6, "InternalID": 6881874.0}, "b1529": {"Expression": 0.508, "InternalID": 6882282.0}, "b0918": {"Expression": 194.0, "InternalID": 6881718.0}, "b4240": {"Expression": 10.1, "InternalID": 6884754.0}, "b2092": {"Expression": 269.0, "InternalID": 6882803.0}, "b3894": {"Expression": 33.0, "InternalID": 6884437.0}, "b0707": {"Expression": 6.09, "InternalID": 6881516.0}, "b1538": {"Expression": 190.0, "InternalID": 6882291.0}, "b0905": {"Expression": 15.5, "InternalID": 6881705.0}, "b1777": {"Expression": 36.8, "InternalID": 6882518.0}, "b3212": {"Expression": 302.0, "InternalID": 6883819.0}, "b4403": {"Expression": 15.0, "InternalID": 6884896.0}, "b2994": {"Expression": 60.5, "InternalID": 6883620.0}, "b1882": {"Expression": 397.0, "InternalID": 6882623.0}, "b0094": {"Expression": 122.0, "InternalID": 6880973.0}, "b3955": {"Expression": 10.9, "InternalID": 6884495.0}, "b2177": {"Expression": 0.778, "InternalID": 6882882.0}, "b4329": {"Expression": 0.656, "InternalID": 6884830.0}, "b1500": {"Expression": 0.06, "InternalID": 6882257.0}, "b3698": {"Expression": 205.0, "InternalID": 6884270.0}, "b2756": {"Expression": 0.084, "InternalID": 6883411.0}, "b1838": {"Expression": 0.0, "InternalID": 6882579.0}, "b1166": {"Expression": 0.0, "InternalID": 6881952.0}, "b1957": {"Expression": 10.6, "InternalID": 6882687.0}, "b0231": {"Expression": 0.119, "InternalID": 6881097.0}, "b0738": {"Expression": 34.3, "InternalID": 6881546.0}, "b0321": {"Expression": 0.84, "InternalID": 6881173.0}, "b1276": {"Expression": 330.0, "InternalID": 6882054.0}, "b0608": {"Expression": 44.2, "InternalID": 6881436.0}, "b2158": {"Expression": 0.171, "InternalID": 6882863.0}, "b1248": {"Expression": 22.6, "InternalID": 6882026.0}, "b1054": {"Expression": 1.02, "InternalID": 6881845.0}, "b3647": {"Expression": 0.021, "InternalID": 6884226.0}, "b1252": {"Expression": 53.8, "InternalID": 6882030.0}, "b1920": {"Expression": 2574.0, "InternalID": 6882655.0}, "b3946": {"Expression": 2.02, "InternalID": 6884487.0}, "b3486": {"Expression": 6.69, "InternalID": 6884071.0}, "b1609": {"Expression": 1.25, "InternalID": 6882354.0}, "b0583": {"Expression": 0.284, "InternalID": 6881411.0}, "b2363": {"Expression": 0.0, "InternalID": 6883055.0}, "b1079": {"Expression": 75.5, "InternalID": 6881870.0}, "b0587": {"Expression": 0.883, "InternalID": 6881415.0}, "b0410": {"Expression": 135.0, "InternalID": 6881253.0}, "b3581": {"Expression": 5.03, "InternalID": 6884161.0}, "b0873": {"Expression": 2.26, "InternalID": 6881674.0}, "b2843": {"Expression": 3.66, "InternalID": 6883493.0}, "b2035": {"Expression": 0.0, "InternalID": 6882750.0}, "b2923": {"Expression": 0.093, "InternalID": 6883559.0}, "b1350": {"Expression": 2.59, "InternalID": 6882127.0}, "b0109": {"Expression": 143.0, "InternalID": 6880986.0}, "b2744": {"Expression": 13.2, "InternalID": 6883399.0}, "b0390": {"Expression": 89.6, "InternalID": 6881235.0}, "b2541": {"Expression": 0.015, "InternalID": 6883226.0}, "b3954": {"Expression": 0.461, "InternalID": 6884494.0}, "b2366": {"Expression": 14.7, "InternalID": 6883058.0}, "b1214": {"Expression": 0.051, "InternalID": 6881997.0}, "b4463": {"Expression": 0.369, "InternalID": 6884912.0}, "b3407": {"Expression": 80.0, "InternalID": 6883998.0}, "b3295": {"Expression": 1141.0, "InternalID": 6883888.0}, "b0717": {"Expression": 0.0, "InternalID": 6881526.0}, "b1050": {"Expression": 0.0, "InternalID": 6881842.0}, "b4475": {"Expression": 0.028, "InternalID": 6884924.0}, "b2408": {"Expression": 0.0, "InternalID": 6883093.0}, "b3151": {"Expression": 0.478, "InternalID": 6883760.0}, "b1110": {"Expression": 7.32, "InternalID": 6881901.0}, "b0329": {"Expression": 1111.0, "InternalID": 6881180.0}, "b1680": {"Expression": 75.2, "InternalID": 6882423.0}, "b4081": {"Expression": 0.181, "InternalID": 6884607.0}, "b4360": {"Expression": 57.8, "InternalID": 6884856.0}, "b4097": {"Expression": 28.4, "InternalID": 6884622.0}, "b3546": {"Expression": 4.03, "InternalID": 6884126.0}, "b3995": {"Expression": 258.0, "InternalID": 6884526.0}, "b0403": {"Expression": 0.953, "InternalID": 6881246.0}, "b0828": {"Expression": 8.87, "InternalID": 6881629.0}, "b3324": {"Expression": 0.0, "InternalID": 6883917.0}, "b2820": {"Expression": 1.05, "InternalID": 6883470.0}, "b2635": {"Expression": 0.0, "InternalID": 6883312.0}, "b2457": {"Expression": 15.1, "InternalID": 6883142.0}, "b3197": {"Expression": 71.9, "InternalID": 6883804.0}, "b1373": {"Expression": 0.042, "InternalID": 6882141.0}, "b0334": {"Expression": 117.0, "InternalID": 6881184.0}, "b3666": {"Expression": 0.637, "InternalID": 6884244.0}, "b3234": {"Expression": 233.0, "InternalID": 6883840.0}, "b2400": {"Expression": 298.0, "InternalID": 6883089.0}, "b3346": {"Expression": 92.2, "InternalID": 6883939.0}, "b2269": {"Expression": 0.246, "InternalID": 6882968.0}, "b2374": {"Expression": 0.392, "InternalID": 6883066.0}, "b2225": {"Expression": 0.0, "InternalID": 6882927.0}, "b2446": {"Expression": 0.018, "InternalID": 6883131.0}, "b2776": {"Expression": 1.91, "InternalID": 6883429.0}, "b2723": {"Expression": 0.012, "InternalID": 6883378.0}, "b0098": {"Expression": 255.0, "InternalID": 6880977.0}, "b4464": {"Expression": 2.43, "InternalID": 6884913.0}, "b2536": {"Expression": 0.141, "InternalID": 6883221.0}, "b3515": {"Expression": 0.499, "InternalID": 6884097.0}, "b4018": {"Expression": 1.74, "InternalID": 6884545.0}, "b3785": {"Expression": 21.7, "InternalID": 6884344.0}, "b2340": {"Expression": 10.1, "InternalID": 6883037.0}, "b2783": {"Expression": 0.494, "InternalID": 6883436.0}, "b1316": {"Expression": 0.425, "InternalID": 6882094.0}, "b1542": {"Expression": 0.599, "InternalID": 6882295.0}, "b2537": {"Expression": 0.162, "InternalID": 6883222.0}, "b0238": {"Expression": 109.0, "InternalID": 6881102.0}, "b4320": {"Expression": 0.876, "InternalID": 6884821.0}, "b3769": {"Expression": 0.0, "InternalID": 6884331.0}, "b1010": {"Expression": 0.146, "InternalID": 6881808.0}, "b0850": {"Expression": 0.0, "InternalID": 6881651.0}, "b1478": {"Expression": 155.0, "InternalID": 6882235.0}, "b3226": {"Expression": 15.7, "InternalID": 6883832.0}, "b1094": {"Expression": 2945.0, "InternalID": 6881885.0}, "b3408": {"Expression": 160.0, "InternalID": 6883999.0}, "b3128": {"Expression": 1.61, "InternalID": 6883739.0}, "b1183": {"Expression": 0.0, "InternalID": 6881966.0}, "b3200": {"Expression": 87.8, "InternalID": 6883807.0}, "b3411": {"Expression": 0.019, "InternalID": 6884002.0}, "b1662": {"Expression": 194.0, "InternalID": 6882407.0}, "b1289": {"Expression": 0.047, "InternalID": 6882067.0}, "b0782": {"Expression": 657.0, "InternalID": 6881583.0}, "b0560": {"Expression": 0.0, "InternalID": 6881391.0}, "b2386": {"Expression": 0.0, "InternalID": 6883078.0}, "b2777": {"Expression": 23.7, "InternalID": 6883430.0}, "b1521": {"Expression": 31.0, "InternalID": 6882274.0}, "b4193": {"Expression": 0.0, "InternalID": 6884712.0}, "b2780": {"Expression": 191.0, "InternalID": 6883433.0}, "b0965": {"Expression": 426.0, "InternalID": 6881765.0}, "b1611": {"Expression": 465.0, "InternalID": 6882356.0}, "b0780": {"Expression": 2.21, "InternalID": 6881581.0}, "b4363": {"Expression": 0.0, "InternalID": 6884859.0}, "b3704": {"Expression": 34.3, "InternalID": 6884276.0}, "b1246": {"Expression": 37.7, "InternalID": 6882024.0}, "b0417": {"Expression": 34.0, "InternalID": 6881260.0}, "b0176": {"Expression": 6.15, "InternalID": 6881052.0}, "b1378": {"Expression": 28.2, "InternalID": 6882146.0}, "b0951": {"Expression": 15.9, "InternalID": 6881751.0}, "b4567": {"Expression": 0.0, "InternalID": 6884979.0}, "b3223": {"Expression": 17.3, "InternalID": 6883829.0}, "b4211": {"Expression": 40.2, "InternalID": 6884729.0}, "b3643": {"Expression": 5.77, "InternalID": 6884222.0}, "b4313": {"Expression": 1.39, "InternalID": 6884814.0}, "b2423": {"Expression": 0.628, "InternalID": 6883108.0}, "b2724": {"Expression": 1.31, "InternalID": 6883379.0}, "b2342": {"Expression": 21.9, "InternalID": 6883039.0}, "b0860": {"Expression": 344.0, "InternalID": 6881661.0}, "b0915": {"Expression": 0.487, "InternalID": 6881715.0}, "b3340": {"Expression": 2129.0, "InternalID": 6883933.0}, "b1042": {"Expression": 109.0, "InternalID": 6881834.0}, "b0179": {"Expression": 177.0, "InternalID": 6881055.0}, "b1670": {"Expression": 0.0, "InternalID": 6882413.0}, "b0497": {"Expression": 0.013, "InternalID": 6881339.0}, "b2630": {"Expression": 0.121, "InternalID": 6883307.0}, "b4233": {"Expression": 71.0, "InternalID": 6884748.0}, "b0559": {"Expression": 10.1, "InternalID": 6881390.0}, "b2013": {"Expression": 0.085, "InternalID": 6882729.0}, "b1178": {"Expression": 152.0, "InternalID": 6881961.0}, "b0810": {"Expression": 35.7, "InternalID": 6881611.0}, "b2975": {"Expression": 1.69, "InternalID": 6883603.0}, "b0466": {"Expression": 0.0, "InternalID": 6881308.0}, "b3075": {"Expression": 1.33, "InternalID": 6883692.0}, "b3147": {"Expression": 55.6, "InternalID": 6883756.0}, "b1743": {"Expression": 305.0, "InternalID": 6882484.0}, "b2431": {"Expression": 142.0, "InternalID": 6883116.0}, "b1815": {"Expression": 0.49, "InternalID": 6882556.0}, "b4396": {"Expression": 123.0, "InternalID": 6884889.0}, "b3807": {"Expression": 110.0, "InternalID": 6884362.0}, "b2044": {"Expression": 0.133, "InternalID": 6882759.0}, "b0431": {"Expression": 62.7, "InternalID": 6881274.0}, "b3938": {"Expression": 595.0, "InternalID": 6884479.0}, "b1127": {"Expression": 205.0, "InternalID": 6881918.0}, "b3749": {"Expression": 5.47, "InternalID": 6884321.0}, "b0732": {"Expression": 0.367, "InternalID": 6881540.0}, "b0038": {"Expression": 0.557, "InternalID": 6880920.0}, "b0531": {"Expression": 0.392, "InternalID": 6881367.0}, "b1919": {"Expression": 233.0, "InternalID": 6882654.0}, "b1783": {"Expression": 406.0, "InternalID": 6882524.0}, "b1599": {"Expression": 0.0, "InternalID": 6882344.0}, "b1344": {"Expression": 8.51, "InternalID": 6882121.0}, "b2183": {"Expression": 93.5, "InternalID": 6882888.0}, "b1905": {"Expression": 623.0, "InternalID": 6882643.0}, "b1103": {"Expression": 680.0, "InternalID": 6881894.0}, "b3009": {"Expression": 2.74, "InternalID": 6883631.0}, "b1551": {"Expression": 0.044, "InternalID": 6882302.0}, "b3086": {"Expression": 1.08, "InternalID": 6883703.0}, "b3544": {"Expression": 1455.0, "InternalID": 6884125.0}, "b1053": {"Expression": 0.025, "InternalID": 6881844.0}, "b2123": {"Expression": 0.23, "InternalID": 6882830.0}, "b1776": {"Expression": 3.02, "InternalID": 6882517.0}, "b0994": {"Expression": 10.5, "InternalID": 6881793.0}, "b3646": {"Expression": 0.008, "InternalID": 6884225.0}, "b2763": {"Expression": 254.0, "InternalID": 6883418.0}, "b3638": {"Expression": 0.018, "InternalID": 6884217.0}, "b1596": {"Expression": 0.904, "InternalID": 6882341.0}, "b0947": {"Expression": 49.4, "InternalID": 6881747.0}, "b3789": {"Expression": 12.8, "InternalID": 6884348.0}, "b3616": {"Expression": 80.2, "InternalID": 6884195.0}, "b1682": {"Expression": 105.0, "InternalID": 6882425.0}, "b1161": {"Expression": 0.02, "InternalID": 6881947.0}, "b2896": {"Expression": 2.91, "InternalID": 6883534.0}, "b3818": {"Expression": 0.299, "InternalID": 6884370.0}, "b2290": {"Expression": 74.5, "InternalID": 6882989.0}, "b3442": {"Expression": 0.322, "InternalID": 6884028.0}, "b3005": {"Expression": 165.0, "InternalID": 6883628.0}, "b0199": {"Expression": 89.6, "InternalID": 6881075.0}, "b3598": {"Expression": 0.0, "InternalID": 6884177.0}, "b0985": {"Expression": 2.07, "InternalID": 6881784.0}, "b3431": {"Expression": 13.6, "InternalID": 6884019.0}, "b3527": {"Expression": 71.6, "InternalID": 6884109.0}, "b1683": {"Expression": 29.6, "InternalID": 6882426.0}, "b2153": {"Expression": 723.0, "InternalID": 6882858.0}, "b2670": {"Expression": 5.36, "InternalID": 6883332.0}, "b2445": {"Expression": 0.0, "InternalID": 6883130.0}, "b3309": {"Expression": 2767.0, "InternalID": 6883902.0}, "b2557": {"Expression": 292.0, "InternalID": 6883242.0}, "b0494": {"Expression": 40.6, "InternalID": 6881336.0}, "b1403": {"Expression": 0.605, "InternalID": 6882170.0}, "b0459": {"Expression": 9.4, "InternalID": 6881301.0}, "b4212": {"Expression": 0.607, "InternalID": 6884730.0}, "b2354": {"Expression": 0.064, "InternalID": 6883049.0}, "b4357": {"Expression": 0.27, "InternalID": 6884853.0}, "b0182": {"Expression": 31.9, "InternalID": 6881058.0}, "b0825": {"Expression": 82.8, "InternalID": 6881626.0}, "b3923": {"Expression": 148.0, "InternalID": 6884464.0}, "b2804": {"Expression": 58.3, "InternalID": 6883457.0}, "b1353": {"Expression": 3.94, "InternalID": 6882130.0}, "b3936": {"Expression": 637.0, "InternalID": 6884477.0}, "b3255": {"Expression": 218.0, "InternalID": 6883858.0}, "b0619": {"Expression": 0.259, "InternalID": 6881446.0}, "b2842": {"Expression": 7.67, "InternalID": 6883492.0}, "b4265": {"Expression": 5.82, "InternalID": 6884777.0}, "b0327": {"Expression": 0.0, "InternalID": 6881178.0}, "b0719": {"Expression": 0.011, "InternalID": 6881528.0}, "b1602": {"Expression": 288.0, "InternalID": 6882347.0}, "b1336": {"Expression": 0.08, "InternalID": 6882113.0}, "b1992": {"Expression": 3.07, "InternalID": 6882712.0}, "b2628": {"Expression": 2.29, "InternalID": 6883305.0}, "b1735": {"Expression": 1.69, "InternalID": 6882476.0}, "b2317": {"Expression": 2.91, "InternalID": 6883016.0}, "b0759": {"Expression": 217.0, "InternalID": 6881560.0}, "b3921": {"Expression": 0.0, "InternalID": 6884462.0}, "b0228": {"Expression": 2.7, "InternalID": 6881096.0}, "b2609": {"Expression": 1796.0, "InternalID": 6883289.0}, "b4537": {"Expression": 107.0, "InternalID": 6884960.0}, "b4401": {"Expression": 770.0, "InternalID": 6884894.0}, "b0396": {"Expression": 0.077, "InternalID": 6881239.0}, "b3433": {"Expression": 853.0, "InternalID": 6884021.0}, "b1667": {"Expression": 529.0, "InternalID": 6882410.0}, "b0678": {"Expression": 212.0, "InternalID": 6881492.0}, "b1546": {"Expression": 0.084, "InternalID": 6882298.0}, "b4477": {"Expression": 0.27, "InternalID": 6884926.0}, "b0567": {"Expression": 0.902, "InternalID": 6881395.0}, "b3887": {"Expression": 89.2, "InternalID": 6884430.0}, "b0515": {"Expression": 28.2, "InternalID": 6881352.0}, "b4367": {"Expression": 25.4, "InternalID": 6884863.0}, "b2114": {"Expression": 342.0, "InternalID": 6882825.0}, "b2046": {"Expression": 0.015, "InternalID": 6882761.0}, "b1944": {"Expression": 28.2, "InternalID": 6882675.0}, "b2220": {"Expression": 2.09, "InternalID": 6882922.0}, "b3294": {"Expression": 1646.0, "InternalID": 6883887.0}, "b2622": {"Expression": 0.06, "InternalID": 6883299.0}, "b0200": {"Expression": 32.4, "InternalID": 6881076.0}, "b4355": {"Expression": 113.0, "InternalID": 6884851.0}, "b0540": {"Expression": 0.307, "InternalID": 6881373.0}, "b4180": {"Expression": 57.4, "InternalID": 6884699.0}, "b3095": {"Expression": 3.13, "InternalID": 6883712.0}, "b2167": {"Expression": 64.7, "InternalID": 6882872.0}, "b0783": {"Expression": 123.0, "InternalID": 6881584.0}, "b2876": {"Expression": 0.671, "InternalID": 6883516.0}, "b2666": {"Expression": 0.0, "InternalID": 6883328.0}, "b0861": {"Expression": 4.2, "InternalID": 6881662.0}, "b2485": {"Expression": 0.002, "InternalID": 6883170.0}, "b2740": {"Expression": 0.387, "InternalID": 6883395.0}, "b4566": {"Expression": 0.143, "InternalID": 6884978.0}, "b2926": {"Expression": 3693.0, "InternalID": 6883562.0}, "b3525": {"Expression": 7.11, "InternalID": 6884107.0}, "b1121": {"Expression": 0.021, "InternalID": 6881912.0}, "b2301": {"Expression": 50.9, "InternalID": 6883000.0}, "b3457": {"Expression": 0.252, "InternalID": 6884042.0}, "b0617": {"Expression": 2.8, "InternalID": 6881444.0}, "b0429": {"Expression": 76.4, "InternalID": 6881272.0}, "b0551": {"Expression": 9.32, "InternalID": 6881383.0}, "b3770": {"Expression": 171.0, "InternalID": 6884332.0}, "b2886": {"Expression": 0.04, "InternalID": 6883524.0}, "b4511": {"Expression": 38.5, "InternalID": 6884942.0}, "b4176": {"Expression": 0.03, "InternalID": 6884695.0}, "b2528": {"Expression": 47.1, "InternalID": 6883213.0}, "b2384": {"Expression": 0.629, "InternalID": 6883076.0}, "b1937": {"Expression": 0.052, "InternalID": 6882668.0}, "b3790": {"Expression": 0.414, "InternalID": 6884349.0}, "b1626": {"Expression": 0.118, "InternalID": 6882371.0}, "b0086": {"Expression": 39.6, "InternalID": 6880965.0}, "b3469": {"Expression": 25.2, "InternalID": 6884054.0}, "b2072": {"Expression": 0.029, "InternalID": 6882787.0}, "b1675": {"Expression": 37.7, "InternalID": 6882418.0}, "b4092": {"Expression": 4.37, "InternalID": 6884617.0}, "b3610": {"Expression": 506.0, "InternalID": 6884189.0}, "b1156": {"Expression": 0.055, "InternalID": 6881943.0}, "b3928": {"Expression": 2693.0, "InternalID": 6884469.0}, "b2838": {"Expression": 22.7, "InternalID": 6883488.0}, "b1211": {"Expression": 32.0, "InternalID": 6881994.0}, "b3487": {"Expression": 58.6, "InternalID": 6884072.0}, "b2014": {"Expression": 0.371, "InternalID": 6882730.0}, "b1572": {"Expression": 0.049, "InternalID": 6882321.0}, "b4011": {"Expression": 0.016, "InternalID": 6884538.0}, "b1895": {"Expression": 5.86, "InternalID": 6882636.0}, "b1292": {"Expression": 7.0, "InternalID": 6882070.0}, "b2038": {"Expression": 54.8, "InternalID": 6882753.0}, "b3702": {"Expression": 31.3, "InternalID": 6884274.0}, "b0389": {"Expression": 228.0, "InternalID": 6881234.0}, "b1811": {"Expression": 0.487, "InternalID": 6882552.0}, "b2829": {"Expression": 27.1, "InternalID": 6883479.0}, "b4347": {"Expression": 0.0, "InternalID": 6884843.0}, "b0355": {"Expression": 3.42, "InternalID": 6881205.0}, "b3374": {"Expression": 0.029, "InternalID": 6883965.0}, "b1790": {"Expression": 0.028, "InternalID": 6882531.0}, "b3210": {"Expression": 65.5, "InternalID": 6883817.0}, "b1993": {"Expression": 15.7, "InternalID": 6882713.0}, "b4198": {"Expression": 4.74, "InternalID": 6884717.0}, "b0821": {"Expression": 12.6, "InternalID": 6881622.0}, "b0415": {"Expression": 1195.0, "InternalID": 6881258.0}, "b2993": {"Expression": 19.5, "InternalID": 6883619.0}, "b2986": {"Expression": 0.014, "InternalID": 6883612.0}, "b1100": {"Expression": 19.7, "InternalID": 6881891.0}, "b1918": {"Expression": 9.8, "InternalID": 6882653.0}, "b4299": {"Expression": 0.46, "InternalID": 6884801.0}, "b1466": {"Expression": 2.18, "InternalID": 6882225.0}, "b1427": {"Expression": 27.1, "InternalID": 6882190.0}, "b2577": {"Expression": 0.024, "InternalID": 6883262.0}, "b2471": {"Expression": 147.0, "InternalID": 6883156.0}, "b1852": {"Expression": 377.0, "InternalID": 6882593.0}, "b1147": {"Expression": 0.0, "InternalID": 6881937.0}, "b3962": {"Expression": 201.0, "InternalID": 6884502.0}, "b4019": {"Expression": 50.9, "InternalID": 6884546.0}, "b0184": {"Expression": 6.69, "InternalID": 6881060.0}, "b2096": {"Expression": 2359.0, "InternalID": 6882807.0}, "b2147": {"Expression": 21.9, "InternalID": 6882852.0}, "b2211": {"Expression": 1.24, "InternalID": 6882913.0}, "b4054": {"Expression": 211.0, "InternalID": 6884580.0}, "b3656": {"Expression": 0.158, "InternalID": 6884235.0}, "b2105": {"Expression": 22.1, "InternalID": 6882816.0}, "b2125": {"Expression": 4.56, "InternalID": 6882832.0}, "b0095": {"Expression": 888.0, "InternalID": 6880974.0}, "b1631": {"Expression": 6.89, "InternalID": 6882376.0}, "b1673": {"Expression": 1.53, "InternalID": 6882416.0}, "b4333": {"Expression": 8.02, "InternalID": 6884834.0}, "b2768": {"Expression": 0.039, "InternalID": 6883423.0}, "b2165": {"Expression": 5.5, "InternalID": 6882870.0}, "b2900": {"Expression": 236.0, "InternalID": 6883538.0}, "b2785": {"Expression": 0.735, "InternalID": 6883438.0}, "b2532": {"Expression": 84.3, "InternalID": 6883217.0}, "b1323": {"Expression": 43.0, "InternalID": 6882100.0}, "b4227": {"Expression": 324.0, "InternalID": 6884744.0}, "b1236": {"Expression": 373.0, "InternalID": 6882016.0}, "b3500": {"Expression": 110.0, "InternalID": 6884083.0}, "b2142": {"Expression": 0.196, "InternalID": 6882847.0}, "b0477": {"Expression": 9.95, "InternalID": 6881319.0}, "b2079": {"Expression": 50.0, "InternalID": 6882794.0}, "b0712": {"Expression": 53.2, "InternalID": 6881521.0}, "b4155": {"Expression": 4.84, "InternalID": 6884677.0}, "b2807": {"Expression": 0.0, "InternalID": 6883460.0}, "b0578": {"Expression": 579.0, "InternalID": 6881406.0}, "b1003": {"Expression": 1106.0, "InternalID": 6881802.0}, "b3437": {"Expression": 12.6, "InternalID": 6884023.0}, "b2469": {"Expression": 0.125, "InternalID": 6883154.0}, "b0465": {"Expression": 7.2, "InternalID": 6881307.0}, "b4517": {"Expression": 116.0, "InternalID": 6884947.0}, "b0611": {"Expression": 28.8, "InternalID": 6881438.0}, "b0472": {"Expression": 10.2, "InternalID": 6881314.0}, "b4248": {"Expression": 5.78, "InternalID": 6884761.0}, "b3483": {"Expression": 0.032, "InternalID": 6884068.0}, "b2187": {"Expression": 216.0, "InternalID": 6882892.0}, "b3585": {"Expression": 0.197, "InternalID": 6884165.0}, "b1504": {"Expression": 0.032, "InternalID": 6882261.0}, "b4083": {"Expression": 0.116, "InternalID": 6884609.0}, "b1215": {"Expression": 843.0, "InternalID": 6881998.0}, "b0439": {"Expression": 335.0, "InternalID": 6881282.0}, "b3240": {"Expression": 0.484, "InternalID": 6883846.0}, "b0219": {"Expression": 25.5, "InternalID": 6881087.0}, "b1839": {"Expression": 30.8, "InternalID": 6882580.0}, "b3578": {"Expression": 0.076, "InternalID": 6884158.0}, "b3680": {"Expression": 0.35, "InternalID": 6884258.0}, "b0323": {"Expression": 0.015, "InternalID": 6881174.0}, "b2504": {"Expression": 1.98, "InternalID": 6883189.0}, "b3105": {"Expression": 28.4, "InternalID": 6883722.0}, "b2594": {"Expression": 71.9, "InternalID": 6883275.0}, "b1952": {"Expression": 0.0, "InternalID": 6882683.0}, "b3480": {"Expression": 5.67, "InternalID": 6884065.0}, "b1756": {"Expression": 0.901, "InternalID": 6882497.0}, "b3538": {"Expression": 2.65, "InternalID": 6884119.0}, "b1108": {"Expression": 393.0, "InternalID": 6881899.0}, "b3292": {"Expression": 9.11, "InternalID": 6883885.0}, "b0886": {"Expression": 30.8, "InternalID": 6881686.0}, "b2944": {"Expression": 1.95, "InternalID": 6883577.0}, "b1587": {"Expression": 0.593, "InternalID": 6882332.0}, "b0803": {"Expression": 0.0, "InternalID": 6881604.0}, "b1598": {"Expression": 3.11, "InternalID": 6882343.0}, "b2103": {"Expression": 229.0, "InternalID": 6882814.0}, "b2702": {"Expression": 0.319, "InternalID": 6883357.0}, "b2897": {"Expression": 54.9, "InternalID": 6883535.0}, "b3257": {"Expression": 0.0, "InternalID": 6883860.0}, "b3529": {"Expression": 5.14, "InternalID": 6884111.0}, "b3794": {"Expression": 8.84, "InternalID": 6884353.0}, "b0829": {"Expression": 4.76, "InternalID": 6881630.0}, "b1643": {"Expression": 2.02, "InternalID": 6882388.0}, "b3232": {"Expression": 12.9, "InternalID": 6883838.0}, "b3717": {"Expression": 0.027, "InternalID": 6884289.0}, "b0726": {"Expression": 485.0, "InternalID": 6881534.0}, "b1414": {"Expression": 159.0, "InternalID": 6882180.0}, "b0349": {"Expression": 2.07, "InternalID": 6881199.0}, "b4291": {"Expression": 10.6, "InternalID": 6884793.0}, "b0851": {"Expression": 109.0, "InternalID": 6881652.0}, "b0275": {"Expression": 0.044, "InternalID": 6881133.0}, "b2302": {"Expression": 49.7, "InternalID": 6883001.0}, "b0113": {"Expression": 12.2, "InternalID": 6880990.0}, "b1813": {"Expression": 8.62, "InternalID": 6882554.0}, "b0306": {"Expression": 1.08, "InternalID": 6881159.0}, "b2234": {"Expression": 390.0, "InternalID": 6882934.0}, "b3311": {"Expression": 609.0, "InternalID": 6883904.0}, "b3706": {"Expression": 167.0, "InternalID": 6884278.0}, "b3396": {"Expression": 5.64, "InternalID": 6883987.0}, "b3142": {"Expression": 0.03, "InternalID": 6883751.0}, "b0993": {"Expression": 2.09, "InternalID": 6881792.0}, "b0346": {"Expression": 20.5, "InternalID": 6881196.0}, "b2769": {"Expression": 0.191, "InternalID": 6883424.0}, "b0838": {"Expression": 663.0, "InternalID": 6881639.0}, "b2436": {"Expression": 13.2, "InternalID": 6883121.0}, "b1189": {"Expression": 83.5, "InternalID": 6881972.0}, "b3201": {"Expression": 187.0, "InternalID": 6883808.0}, "b0272": {"Expression": 4.88, "InternalID": 6881130.0}, "b1176": {"Expression": 40.2, "InternalID": 6881959.0}, "b0010": {"Expression": 0.0, "InternalID": 6880894.0}, "b4131": {"Expression": 8.98, "InternalID": 6884654.0}, "b2168": {"Expression": 106.0, "InternalID": 6882873.0}, "b3520": {"Expression": 0.013, "InternalID": 6884102.0}, "b3603": {"Expression": 0.817, "InternalID": 6884182.0}, "b0083": {"Expression": 2.55, "InternalID": 6880962.0}, "b2720": {"Expression": 1.34, "InternalID": 6883375.0}, "b1664": {"Expression": 4.26, "InternalID": 6882409.0}, "b2372": {"Expression": 0.035, "InternalID": 6883064.0}, "b4048": {"Expression": 0.01, "InternalID": 6884574.0}, "b4346": {"Expression": 2.27, "InternalID": 6884842.0}, "b2906": {"Expression": 31.6, "InternalID": 6883544.0}, "b4386": {"Expression": 20.4, "InternalID": 6884879.0}, "b2412": {"Expression": 72.3, "InternalID": 6883097.0}, "b4076": {"Expression": 0.0, "InternalID": 6884602.0}, "b3925": {"Expression": 8.8, "InternalID": 6884466.0}, "b1671": {"Expression": 0.081, "InternalID": 6882414.0}, "b1145": {"Expression": 3.61, "InternalID": 6881935.0}, "b3552": {"Expression": 40.1, "InternalID": 6884132.0}, "b3187": {"Expression": 28.8, "InternalID": 6883794.0}, "b3282": {"Expression": 60.2, "InternalID": 6883877.0}, "b3725": {"Expression": 191.0, "InternalID": 6884297.0}, "b1702": {"Expression": 502.0, "InternalID": 6882445.0}, "b1256": {"Expression": 92.9, "InternalID": 6882034.0}, "b2480": {"Expression": 724.0, "InternalID": 6883165.0}, "b1749": {"Expression": 216.0, "InternalID": 6882490.0}, "b1689": {"Expression": 2.08, "InternalID": 6882432.0}, "b1384": {"Expression": 0.392, "InternalID": 6882152.0}, "b0970": {"Expression": 1.03, "InternalID": 6881770.0}, "b3718": {"Expression": 1.41, "InternalID": 6884290.0}, "b3805": {"Expression": 19.3, "InternalID": 6884360.0}, "b3933": {"Expression": 30.6, "InternalID": 6884474.0}, "b1095": {"Expression": 260.0, "InternalID": 6881886.0}, "b1074": {"Expression": 0.234, "InternalID": 6881865.0}, "b0715": {"Expression": 0.022, "InternalID": 6881524.0}, "b1868": {"Expression": 0.44, "InternalID": 6882609.0}, "b0208": {"Expression": 19.7, "InternalID": 6881078.0}, "b1280": {"Expression": 18.4, "InternalID": 6882058.0}, "b3237": {"Expression": 15.9, "InternalID": 6883843.0}, "b3675": {"Expression": 0.577, "InternalID": 6884253.0}, "b1511": {"Expression": 19.7, "InternalID": 6882264.0}, "b1372": {"Expression": 1.21, "InternalID": 6882140.0}, "b3879": {"Expression": 0.0, "InternalID": 6884422.0}, "b1953": {"Expression": 81.9, "InternalID": 6882684.0}, "b1129": {"Expression": 7.93, "InternalID": 6881920.0}, "b3872": {"Expression": 0.95, "InternalID": 6884415.0}, "b3319": {"Expression": 1486.0, "InternalID": 6883912.0}, "b4090": {"Expression": 15.1, "InternalID": 6884616.0}, "b4504": {"Expression": 0.0, "InternalID": 6884938.0}, "b4263": {"Expression": 64.6, "InternalID": 6884775.0}, "b4478": {"Expression": 0.143, "InternalID": 6884927.0}, "b1617": {"Expression": 2.77, "InternalID": 6882362.0}, "b0636": {"Expression": 26.4, "InternalID": 6881461.0}, "b4208": {"Expression": 91.6, "InternalID": 6884726.0}, "b0183": {"Expression": 7.98, "InternalID": 6881059.0}, "b1104": {"Expression": 11.4, "InternalID": 6881895.0}, "b1576": {"Expression": 0.484, "InternalID": 6882324.0}, "b3348": {"Expression": 56.8, "InternalID": 6883941.0}, "b2662": {"Expression": 242.0, "InternalID": 6883324.0}, "b2361": {"Expression": 0.074, "InternalID": 6883053.0}, "b0537": {"Expression": 2.41, "InternalID": 6881372.0}, "b0185": {"Expression": 670.0, "InternalID": 6881061.0}, "b1463": {"Expression": 0.072, "InternalID": 6882222.0}, "b2605": {"Expression": 0.127, "InternalID": 6883285.0}, "b3208": {"Expression": 2.0, "InternalID": 6883815.0}, "b2787": {"Expression": 3.9, "InternalID": 6883440.0}, "b0724": {"Expression": 529.0, "InternalID": 6881533.0}, "b2476": {"Expression": 772.0, "InternalID": 6883161.0}, "b0765": {"Expression": 19.0, "InternalID": 6881566.0}, "b0814": {"Expression": 546.0, "InternalID": 6881615.0}, "b0434": {"Expression": 277.0, "InternalID": 6881277.0}, "b1041": {"Expression": 0.693, "InternalID": 6881833.0}, "b2899": {"Expression": 0.107, "InternalID": 6883537.0}, "b3154": {"Expression": 2.17, "InternalID": 6883763.0}, "b2574": {"Expression": 6.84, "InternalID": 6883259.0}, "b0217": {"Expression": 0.222, "InternalID": 6881086.0}, "b3413": {"Expression": 0.146, "InternalID": 6884004.0}, "b2717": {"Expression": 12.6, "InternalID": 6883372.0}, "b2102": {"Expression": 0.051, "InternalID": 6882813.0}, "b2917": {"Expression": 2.24, "InternalID": 6883553.0}, "b4548": {"Expression": 0.0, "InternalID": 6884968.0}, "b3570": {"Expression": 0.116, "InternalID": 6884150.0}, "b0645": {"Expression": 0.074, "InternalID": 6881470.0}, "b1691": {"Expression": 0.12, "InternalID": 6882434.0}, "b1213": {"Expression": 0.312, "InternalID": 6881996.0}, "b3220": {"Expression": 2.36, "InternalID": 6883826.0}, "b0428": {"Expression": 4.55, "InternalID": 6881271.0}, "b2834": {"Expression": 125.0, "InternalID": 6883484.0}, "b0169": {"Expression": 2430.0, "InternalID": 6881045.0}, "b1140": {"Expression": 0.04, "InternalID": 6881931.0}, "b2746": {"Expression": 80.0, "InternalID": 6883401.0}, "b3097": {"Expression": 16.6, "InternalID": 6883714.0}, "b3636": {"Expression": 1251.0, "InternalID": 6884215.0}, "b1308": {"Expression": 259.0, "InternalID": 6882086.0}, "b3063": {"Expression": 0.557, "InternalID": 6883681.0}, "b1687": {"Expression": 58.8, "InternalID": 6882430.0}, "b1530": {"Expression": 2.93, "InternalID": 6882283.0}, "b4366": {"Expression": 0.073, "InternalID": 6884862.0}, "b4117": {"Expression": 2.96, "InternalID": 6884640.0}, "b3118": {"Expression": 8.09, "InternalID": 6883731.0}, "b3492": {"Expression": 2.58, "InternalID": 6884075.0}, "b1363": {"Expression": 0.0, "InternalID": 6882137.0}, "b1715": {"Expression": 0.0, "InternalID": 6882458.0}, "b2200": {"Expression": 0.005, "InternalID": 6882902.0}, "b2155": {"Expression": 259.0, "InternalID": 6882860.0}, "b2782": {"Expression": 2.57, "InternalID": 6883435.0}, "b0572": {"Expression": 65.2, "InternalID": 6881400.0}, "b0246": {"Expression": 4.24, "InternalID": 6881109.0}, "b2370": {"Expression": 3.7, "InternalID": 6883062.0}, "b4621": {"Expression": 0.026, "InternalID": 6885000.0}, "b1684": {"Expression": 52.2, "InternalID": 6882427.0}, "b1329": {"Expression": 109.0, "InternalID": 6882106.0}, "b3350": {"Expression": 3.94, "InternalID": 6883943.0}, "b1013": {"Expression": 2.9, "InternalID": 6881811.0}, "b0524": {"Expression": 15.0, "InternalID": 6881360.0}, "b4186": {"Expression": 0.005, "InternalID": 6884705.0}, "b2810": {"Expression": 12.4, "InternalID": 6883463.0}, "b1647": {"Expression": 198.0, "InternalID": 6882392.0}, "b3262": {"Expression": 0.384, "InternalID": 6883865.0}, "b1179": {"Expression": 108.0, "InternalID": 6881962.0}, "b4296": {"Expression": 0.0, "InternalID": 6884798.0}, "b0022": {"Expression": 0.135, "InternalID": 6880904.0}, "b1908": {"Expression": 217.0, "InternalID": 6882646.0}, "b1786": {"Expression": 3.02, "InternalID": 6882527.0}, "b4554": {"Expression": 148.0, "InternalID": 6884972.0}, "b1493": {"Expression": 523.0, "InternalID": 6882250.0}, "b4170": {"Expression": 9.64, "InternalID": 6884689.0}, "b3892": {"Expression": 12.3, "InternalID": 6884435.0}, "b2029": {"Expression": 1225.0, "InternalID": 6882745.0}, "b0104": {"Expression": 224.0, "InternalID": 6880982.0}, "b2344": {"Expression": 61.3, "InternalID": 6883041.0}, "b3390": {"Expression": 185.0, "InternalID": 6883981.0}, "b3848": {"Expression": 5.48, "InternalID": 6884397.0}, "b4241": {"Expression": 2.57, "InternalID": 6884755.0}, "b3987": {"Expression": 968.0, "InternalID": 6884518.0}, "b2549": {"Expression": 0.316, "InternalID": 6883234.0}, "b0776": {"Expression": 5.21, "InternalID": 6881577.0}, "b3834": {"Expression": 21.3, "InternalID": 6884386.0}, "b2143": {"Expression": 332.0, "InternalID": 6882848.0}, "b1086": {"Expression": 33.4, "InternalID": 6881877.0}, "b4093": {"Expression": 5.36, "InternalID": 6884618.0}, "b4072": {"Expression": 7.4, "InternalID": 6884598.0}, "b0692": {"Expression": 0.0, "InternalID": 6881504.0}, "b4191": {"Expression": 11.9, "InternalID": 6884710.0}, "b4542": {"Expression": 0.0, "InternalID": 6884963.0}, "b1556": {"Expression": 0.09, "InternalID": 6882307.0}, "b1116": {"Expression": 9.77, "InternalID": 6881907.0}, "b0960": {"Expression": 2.32, "InternalID": 6881760.0}, "b2058": {"Expression": 0.152, "InternalID": 6882773.0}, "b3787": {"Expression": 7.59, "InternalID": 6884346.0}, "b1961": {"Expression": 3.03, "InternalID": 6882691.0}, "b3536": {"Expression": 1.06, "InternalID": 6884117.0}, "b0005": {"Expression": 0.0, "InternalID": 6880889.0}, "b1536": {"Expression": 111.0, "InternalID": 6882289.0}, "b3424": {"Expression": 1.63, "InternalID": 6884013.0}, "b1770": {"Expression": 21.5, "InternalID": 6882511.0}, "b1385": {"Expression": 0.459, "InternalID": 6882153.0}, "b2929": {"Expression": 0.159, "InternalID": 6883565.0}, "b2008": {"Expression": 0.118, "InternalID": 6882724.0}, "b1892": {"Expression": 6.74, "InternalID": 6882633.0}, "b3849": {"Expression": 0.071, "InternalID": 6884398.0}, "b2514": {"Expression": 360.0, "InternalID": 6883199.0}, "b3952": {"Expression": 0.551, "InternalID": 6884492.0}, "b0115": {"Expression": 1446.0, "InternalID": 6880992.0}, "b2332": {"Expression": 0.007, "InternalID": 6883031.0}, "b0196": {"Expression": 83.0, "InternalID": 6881072.0}, "b3502": {"Expression": 0.0, "InternalID": 6884085.0}, "b1607": {"Expression": 0.054, "InternalID": 6882352.0}, "b0637": {"Expression": 127.0, "InternalID": 6881462.0}, "b1306": {"Expression": 14.1, "InternalID": 6882084.0}, "b1885": {"Expression": 50.1, "InternalID": 6882626.0}, "b0456": {"Expression": 58.0, "InternalID": 6881298.0}, "b4095": {"Expression": 1.0, "InternalID": 6884620.0}, "b2661": {"Expression": 272.0, "InternalID": 6883323.0}, "b1018": {"Expression": 96.1, "InternalID": 6881814.0}, "b3156": {"Expression": 262.0, "InternalID": 6883765.0}, "b4536": {"Expression": 16.2, "InternalID": 6884959.0}, "b0676": {"Expression": 67.8, "InternalID": 6881490.0}, "b0283": {"Expression": 0.244, "InternalID": 6881139.0}, "b2448": {"Expression": 0.0, "InternalID": 6883133.0}, "b2076": {"Expression": 0.325, "InternalID": 6882791.0}, "b2132": {"Expression": 44.4, "InternalID": 6882839.0}, "b0980": {"Expression": 5.57, "InternalID": 6881779.0}, "b2865": {"Expression": 9.0, "InternalID": 6883505.0}, "b1780": {"Expression": 158.0, "InternalID": 6882521.0}, "b0986": {"Expression": 0.01, "InternalID": 6881785.0}, "b1155": {"Expression": 0.0, "InternalID": 6881942.0}, "b3551": {"Expression": 13.0, "InternalID": 6884131.0}, "b3972": {"Expression": 43.1, "InternalID": 6884508.0}, "b4337": {"Expression": 0.193, "InternalID": 6884838.0}, "b4298": {"Expression": 5.34, "InternalID": 6884800.0}, "b2707": {"Expression": 3.07, "InternalID": 6883362.0}, "b2359": {"Expression": 0.0, "InternalID": 6883051.0}, "b0041": {"Expression": 6.53, "InternalID": 6880923.0}, "b0632": {"Expression": 195.0, "InternalID": 6881457.0}, "b0480": {"Expression": 122.0, "InternalID": 6881322.0}, "b2539": {"Expression": 0.0, "InternalID": 6883224.0}, "b4397": {"Expression": 49.7, "InternalID": 6884890.0}, "b2766": {"Expression": 0.122, "InternalID": 6883421.0}, "b2627": {"Expression": 0.923, "InternalID": 6883304.0}, "b0699": {"Expression": 118.0, "InternalID": 6881511.0}, "b2135": {"Expression": 3.14, "InternalID": 6882842.0}, "b1244": {"Expression": 32.4, "InternalID": 6882022.0}, "b4287": {"Expression": 0.216, "InternalID": 6884789.0}, "b4039": {"Expression": 11.0, "InternalID": 6884565.0}, "b2512": {"Expression": 199.0, "InternalID": 6883197.0}, "b1087": {"Expression": 108.0, "InternalID": 6881878.0}, "b3460": {"Expression": 2975.0, "InternalID": 6884045.0}, "b2463": {"Expression": 492.0, "InternalID": 6883148.0}, "b1640": {"Expression": 15.7, "InternalID": 6882385.0}, "b3477": {"Expression": 0.032, "InternalID": 6884062.0}, "b3741": {"Expression": 27.2, "InternalID": 6884313.0}, "b1606": {"Expression": 1.37, "InternalID": 6882351.0}, "b0934": {"Expression": 0.019, "InternalID": 6881734.0}, "b1677": {"Expression": 6110.0, "InternalID": 6882420.0}, "b4041": {"Expression": 123.0, "InternalID": 6884567.0}, "b4177": {"Expression": 1503.0, "InternalID": 6884696.0}, "b0545": {"Expression": 1.53, "InternalID": 6881377.0}, "b0011": {"Expression": 0.023, "InternalID": 6880895.0}, "b3561": {"Expression": 0.018, "InternalID": 6884141.0}, "b4484": {"Expression": 4.51, "InternalID": 6884933.0}, "b2357": {"Expression": 0.074, "InternalID": 6883050.0}, "b1267": {"Expression": 255.0, "InternalID": 6882045.0}, "b0812": {"Expression": 2614.0, "InternalID": 6881613.0}, "b3870": {"Expression": 752.0, "InternalID": 6884413.0}, "b0874": {"Expression": 0.099, "InternalID": 6881675.0}, "b0696": {"Expression": 0.204, "InternalID": 6881508.0}, "b0328": {"Expression": 0.0, "InternalID": 6881179.0}, "b2519": {"Expression": 0.007, "InternalID": 6883204.0}, "b1436": {"Expression": 0.0, "InternalID": 6882199.0}, "b4012": {"Expression": 1.76, "InternalID": 6884539.0}, "b4173": {"Expression": 69.4, "InternalID": 6884692.0}, "b2786": {"Expression": 3.39, "InternalID": 6883439.0}, "b1163": {"Expression": 6.61, "InternalID": 6881949.0}, "b2169": {"Expression": 104.0, "InternalID": 6882874.0}, "b0657": {"Expression": 4.93, "InternalID": 6881482.0}, "b1200": {"Expression": 303.0, "InternalID": 6881983.0}, "b2667": {"Expression": 19.6, "InternalID": 6883329.0}, "b1778": {"Expression": 325.0, "InternalID": 6882519.0}, "b1800": {"Expression": 5.42, "InternalID": 6882541.0}, "b2119": {"Expression": 1.39, "InternalID": 6882827.0}, "b1784": {"Expression": 5.81, "InternalID": 6882525.0}, "b2216": {"Expression": 26.9, "InternalID": 6882918.0}, "b0495": {"Expression": 7.26, "InternalID": 6881337.0}, "b3450": {"Expression": 44.2, "InternalID": 6884035.0}, "b1081": {"Expression": 0.021, "InternalID": 6881872.0}, "b4125": {"Expression": 0.185, "InternalID": 6884648.0}, "b1460": {"Expression": 0.623, "InternalID": 6882219.0}, "b4479": {"Expression": 6.79, "InternalID": 6884928.0}, "b2032": {"Expression": 57.5, "InternalID": 6882747.0}, "b3316": {"Expression": 3089.0, "InternalID": 6883909.0}, "b0932": {"Expression": 305.0, "InternalID": 6881732.0}, "b2376": {"Expression": 0.0, "InternalID": 6883068.0}, "b1464": {"Expression": 5.13, "InternalID": 6882223.0}, "b2811": {"Expression": 42.9, "InternalID": 6883464.0}, "b1381": {"Expression": 2.29, "InternalID": 6882149.0}, "b1404": {"Expression": 1.46, "InternalID": 6882171.0}, "b3173": {"Expression": 0.117, "InternalID": 6883781.0}, "b2466": {"Expression": 0.789, "InternalID": 6883151.0}, "b0360": {"Expression": 0.605, "InternalID": 6881209.0}, "b2486": {"Expression": 0.0, "InternalID": 6883171.0}, "b4147": {"Expression": 472.0, "InternalID": 6884669.0}, "b3461": {"Expression": 44.2, "InternalID": 6884046.0}, "b1634": {"Expression": 8.42, "InternalID": 6882379.0}, "b3325": {"Expression": 0.704, "InternalID": 6883918.0}, "b4111": {"Expression": 53.4, "InternalID": 6884634.0}, "b0610": {"Expression": 157.0, "InternalID": 6881437.0}, "b3586": {"Expression": 1.54, "InternalID": 6884166.0}, "b1757": {"Expression": 28.9, "InternalID": 6882498.0}, "b2295": {"Expression": 2.25, "InternalID": 6882994.0}, "b3671": {"Expression": 272.0, "InternalID": 6884249.0}, "b0595": {"Expression": 290.0, "InternalID": 6881423.0}, "b0967": {"Expression": 29.6, "InternalID": 6881767.0}, "b3611": {"Expression": 249.0, "InternalID": 6884190.0}, "b0682": {"Expression": 0.025, "InternalID": 6881496.0}, "b2296": {"Expression": 617.0, "InternalID": 6882995.0}, "b3715": {"Expression": 0.18, "InternalID": 6884287.0}, "b2185": {"Expression": 5464.0, "InternalID": 6882890.0}, "b0840": {"Expression": 3.43, "InternalID": 6881641.0}, "b1130": {"Expression": 376.0, "InternalID": 6881921.0}, "b4374": {"Expression": 1.43, "InternalID": 6884867.0}, "b0804": {"Expression": 38.7, "InternalID": 6881605.0}, "b0336": {"Expression": 5.43, "InternalID": 6881186.0}, "b4209": {"Expression": 9.66, "InternalID": 6884727.0}, "b2331": {"Expression": 33.0, "InternalID": 6883030.0}, "b1716": {"Expression": 1797.0, "InternalID": 6882459.0}, "b1747": {"Expression": 0.95, "InternalID": 6882488.0}, "b0213": {"Expression": 0.264, "InternalID": 6881083.0}, "b4258": {"Expression": 292.0, "InternalID": 6884770.0}, "b0348": {"Expression": 0.0, "InternalID": 6881198.0}, "b3745": {"Expression": 6.7, "InternalID": 6884317.0}, "b2561": {"Expression": 9.41, "InternalID": 6883246.0}, "b3426": {"Expression": 294.0, "InternalID": 6884015.0}, "b3950": {"Expression": 15.8, "InternalID": 6884490.0}, "b3825": {"Expression": 11.6, "InternalID": 6884377.0}, "b1976": {"Expression": 67.4, "InternalID": 6882702.0}, "b1779": {"Expression": 6296.0, "InternalID": 6882520.0}, "b0571": {"Expression": 94.5, "InternalID": 6881399.0}, "b0067": {"Expression": 0.009, "InternalID": 6880947.0}, "b2625": {"Expression": 0.968, "InternalID": 6883302.0}, "b4332": {"Expression": 0.0, "InternalID": 6884833.0}, "b2409": {"Expression": 2.88, "InternalID": 6883094.0}, "b3083": {"Expression": 0.518, "InternalID": 6883700.0}, "b2701": {"Expression": 8.76, "InternalID": 6883356.0}, "b3057": {"Expression": 0.228, "InternalID": 6883675.0}, "b3410": {"Expression": 10.0, "InternalID": 6884001.0}, "b1452": {"Expression": 353.0, "InternalID": 6882214.0}, "b0635": {"Expression": 2.69, "InternalID": 6881460.0}, "b0135": {"Expression": 0.016, "InternalID": 6881012.0}, "b0721": {"Expression": 76.3, "InternalID": 6881530.0}, "b0054": {"Expression": 64.9, "InternalID": 6880936.0}, "b0198": {"Expression": 19.1, "InternalID": 6881074.0}, "b1806": {"Expression": 16.6, "InternalID": 6882547.0}, "b3342": {"Expression": 857.0, "InternalID": 6883935.0}, "b2700": {"Expression": 62.2, "InternalID": 6883355.0}, "b3588": {"Expression": 669.0, "InternalID": 6884168.0}, "b2990": {"Expression": 0.103, "InternalID": 6883616.0}, "b3503": {"Expression": 11.3, "InternalID": 6884086.0}, "b0365": {"Expression": 0.804, "InternalID": 6881213.0}, "b3139": {"Expression": 0.0, "InternalID": 6883748.0}, "b1601": {"Expression": 0.093, "InternalID": 6882346.0}, "b1522": {"Expression": 0.072, "InternalID": 6882275.0}, "b2456": {"Expression": 0.0, "InternalID": 6883141.0}, "b4529": {"Expression": 0.0, "InternalID": 6884955.0}, "b0301": {"Expression": 0.011, "InternalID": 6881155.0}, "b3068": {"Expression": 105.0, "InternalID": 6883686.0}, "b1725": {"Expression": 160.0, "InternalID": 6882466.0}, "b2798": {"Expression": 14.3, "InternalID": 6883451.0}, "b2461": {"Expression": 0.0, "InternalID": 6883146.0}, "b1457": {"Expression": 0.488, "InternalID": 6882218.0}, "b2626": {"Expression": 0.051, "InternalID": 6883303.0}, "b1541": {"Expression": 320.0, "InternalID": 6882294.0}, "b0446": {"Expression": 0.0, "InternalID": 6881289.0}, "b4035": {"Expression": 158.0, "InternalID": 6884562.0}, "b2059": {"Expression": 0.222, "InternalID": 6882774.0}, "b1724": {"Expression": 105.0, "InternalID": 6882465.0}, "b3298": {"Expression": 3221.0, "InternalID": 6883891.0}, "b3194": {"Expression": 10.5, "InternalID": 6883801.0}, "b4294": {"Expression": 0.057, "InternalID": 6884796.0}, "b1302": {"Expression": 0.744, "InternalID": 6882080.0}, "b1690": {"Expression": 0.0, "InternalID": 6882433.0}, "b1633": {"Expression": 6.11, "InternalID": 6882378.0}, "b1772": {"Expression": 0.14, "InternalID": 6882513.0}, "b1159": {"Expression": 0.071, "InternalID": 6881945.0}, "b0304": {"Expression": 9.0, "InternalID": 6881157.0}, "b1694": {"Expression": 1.9, "InternalID": 6882437.0}, "b2828": {"Expression": 10.2, "InternalID": 6883478.0}, "b3144": {"Expression": 0.033, "InternalID": 6883753.0}, "b2136": {"Expression": 0.107, "InternalID": 6882843.0}, "b1547": {"Expression": 0.0, "InternalID": 6882299.0}, "b4535": {"Expression": 0.0, "InternalID": 6884958.0}, "b2286": {"Expression": 271.0, "InternalID": 6882985.0}, "b0274": {"Expression": 0.013, "InternalID": 6881132.0}, "b1762": {"Expression": 0.008, "InternalID": 6882503.0}, "b0722": {"Expression": 222.0, "InternalID": 6881531.0}, "b0628": {"Expression": 102.0, "InternalID": 6881453.0}, "b2964": {"Expression": 11.4, "InternalID": 6883597.0}, "b3596": {"Expression": 0.0, "InternalID": 6884175.0}, "b0131": {"Expression": 117.0, "InternalID": 6881008.0}, "b3857": {"Expression": 13.2, "InternalID": 6884401.0}, "b4301": {"Expression": 0.938, "InternalID": 6884803.0}, "b3983": {"Expression": 1316.0, "InternalID": 6884514.0}, "b1447": {"Expression": 0.042, "InternalID": 6882209.0}, "b0449": {"Expression": 4.06, "InternalID": 6881292.0}, "b0077": {"Expression": 145.0, "InternalID": 6880957.0}, "b3932": {"Expression": 115.0, "InternalID": 6884473.0}, "b4013": {"Expression": 124.0, "InternalID": 6884540.0}, "b1846": {"Expression": 99.4, "InternalID": 6882587.0}, "b2618": {"Expression": 7.31, "InternalID": 6883296.0}, "b0090": {"Expression": 31.0, "InternalID": 6880969.0}, "b3476": {"Expression": 4.63, "InternalID": 6884061.0}, "b3722": {"Expression": 0.209, "InternalID": 6884294.0}, "b2679": {"Expression": 99.0, "InternalID": 6883341.0}, "b0425": {"Expression": 3.5, "InternalID": 6881268.0}, "b3186": {"Expression": 1008.0, "InternalID": 6883793.0}, "b0614": {"Expression": 0.021, "InternalID": 6881441.0}, "b3568": {"Expression": 4.79, "InternalID": 6884148.0}, "b0190": {"Expression": 8.11, "InternalID": 6881066.0}, "b0240": {"Expression": 141.0, "InternalID": 6881104.0}, "b0195": {"Expression": 12.0, "InternalID": 6881071.0}, "b2617": {"Expression": 326.0, "InternalID": 6883295.0}, "b2443": {"Expression": 1.37, "InternalID": 6883128.0}, "b0898": {"Expression": 0.0, "InternalID": 6881698.0}, "b2598": {"Expression": 0.0, "InternalID": 6883278.0}, "b0541": {"Expression": 0.0, "InternalID": 6881374.0}, "b1528": {"Expression": 0.084, "InternalID": 6882281.0}, "b0061": {"Expression": 0.017, "InternalID": 6880941.0}, "b1874": {"Expression": 20.6, "InternalID": 6882615.0}, "b2629": {"Expression": 0.0, "InternalID": 6883306.0}, "b2511": {"Expression": 172.0, "InternalID": 6883196.0}, "b0843": {"Expression": 0.0, "InternalID": 6881644.0}, "b2819": {"Expression": 4.85, "InternalID": 6883469.0}, "b1553": {"Expression": 0.106, "InternalID": 6882304.0}, "b1433": {"Expression": 0.0, "InternalID": 6882196.0}, "b2049": {"Expression": 0.693, "InternalID": 6882764.0}, "b2698": {"Expression": 2.87, "InternalID": 6883353.0}, "b2060": {"Expression": 0.036, "InternalID": 6882775.0}, "b1697": {"Expression": 2.25, "InternalID": 6882440.0}, "b4295": {"Expression": 48.8, "InternalID": 6884797.0}, "b0629": {"Expression": 0.014, "InternalID": 6881454.0}, "b1299": {"Expression": 19.7, "InternalID": 6882077.0}, "b3956": {"Expression": 546.0, "InternalID": 6884496.0}, "b4341": {"Expression": 0.039, "InternalID": 6884840.0}, "b3945": {"Expression": 151.0, "InternalID": 6884486.0}, "b2106": {"Expression": 0.0, "InternalID": 6882817.0}, "b1191": {"Expression": 12.8, "InternalID": 6881974.0}, "b3378": {"Expression": 18.4, "InternalID": 6883969.0}, "b3951": {"Expression": 1.72, "InternalID": 6884491.0}, "b0805": {"Expression": 75.6, "InternalID": 6881606.0}, "b4502": {"Expression": 0.0, "InternalID": 6884937.0}, "b1917": {"Expression": 88.7, "InternalID": 6882652.0}, "b3368": {"Expression": 10.8, "InternalID": 6883961.0}, "b4179": {"Expression": 149.0, "InternalID": 6884698.0}, "b3247": {"Expression": 18.2, "InternalID": 6883851.0}, "b3605": {"Expression": 63.1, "InternalID": 6884184.0}, "b0511": {"Expression": 0.0, "InternalID": 6881348.0}, "b0140": {"Expression": 0.059, "InternalID": 6881017.0}, "b0133": {"Expression": 463.0, "InternalID": 6881010.0}, "b4073": {"Expression": 4.7, "InternalID": 6884599.0}, "b0209": {"Expression": 15.9, "InternalID": 6881079.0}, "b3859": {"Expression": 2.05, "InternalID": 6884403.0}, "b4245": {"Expression": 1399.0, "InternalID": 6884759.0}, "b3501": {"Expression": 1.15, "InternalID": 6884084.0}, "b0126": {"Expression": 422.0, "InternalID": 6881003.0}, "b2492": {"Expression": 0.172, "InternalID": 6883177.0}, "b3699": {"Expression": 288.0, "InternalID": 6884271.0}, "b2089": {"Expression": 0.0, "InternalID": 6882801.0}, "b1321": {"Expression": 9.33, "InternalID": 6882098.0}, "b0822": {"Expression": 27.3, "InternalID": 6881623.0}, "b3344": {"Expression": 17.0, "InternalID": 6883937.0}, "b3110": {"Expression": 0.236, "InternalID": 6883725.0}, "b1788": {"Expression": 0.0, "InternalID": 6882529.0}, "b4130": {"Expression": 0.0, "InternalID": 6884653.0}, "b3677": {"Expression": 23.8, "InternalID": 6884255.0}, "b0243": {"Expression": 258.0, "InternalID": 6881107.0}, "b1059": {"Expression": 75.9, "InternalID": 6881850.0}, "b1153": {"Expression": 0.269, "InternalID": 6881940.0}, "b3843": {"Expression": 45.1, "InternalID": 6884392.0}, "b2418": {"Expression": 70.8, "InternalID": 6883103.0}, "b1185": {"Expression": 28.3, "InternalID": 6881968.0}, "b3313": {"Expression": 1087.0, "InternalID": 6883906.0}, "b3336": {"Expression": 842.0, "InternalID": 6883929.0}, "b1703": {"Expression": 55.2, "InternalID": 6882446.0}, "b0924": {"Expression": 64.8, "InternalID": 6881724.0}, "b3732": {"Expression": 2673.0, "InternalID": 6884304.0}, "b1939": {"Expression": 31.9, "InternalID": 6882670.0}, "b3418": {"Expression": 51.3, "InternalID": 6884009.0}, "b2568": {"Expression": 69.1, "InternalID": 6883253.0}, "b2992": {"Expression": 0.382, "InternalID": 6883618.0}, "b1320": {"Expression": 2.62, "InternalID": 6882097.0}, "b4183": {"Expression": 0.096, "InternalID": 6884702.0}, "b0401": {"Expression": 2.31, "InternalID": 6881244.0}, "b2075": {"Expression": 0.269, "InternalID": 6882790.0}, "b3440": {"Expression": 87.4, "InternalID": 6884026.0}, "b0223": {"Expression": 13.4, "InternalID": 6881091.0}, "b4199": {"Expression": 0.0, "InternalID": 6884718.0}, "b0070": {"Expression": 0.018, "InternalID": 6880950.0}, "b2580": {"Expression": 25.9, "InternalID": 6883265.0}, "b3604": {"Expression": 0.051, "InternalID": 6884183.0}, "b0075": {"Expression": 0.0, "InternalID": 6880955.0}, "b1990": {"Expression": 36.0, "InternalID": 6882710.0}, "b4371": {"Expression": 40.4, "InternalID": 6884864.0}, "b0447": {"Expression": 2.81, "InternalID": 6881290.0}, "b2726": {"Expression": 1.24, "InternalID": 6883381.0}, "b0286": {"Expression": 0.152, "InternalID": 6881142.0}, "b4046": {"Expression": 93.3, "InternalID": 6884572.0}, "b2460": {"Expression": 2.75, "InternalID": 6883145.0}, "b4559": {"Expression": 0.0, "InternalID": 6884976.0}, "b2522": {"Expression": 4.33, "InternalID": 6883207.0}, "b0831": {"Expression": 3.71, "InternalID": 6881632.0}, "b0773": {"Expression": 186.0, "InternalID": 6881574.0}, "b3126": {"Expression": 4.21, "InternalID": 6883737.0}, "b4171": {"Expression": 7.16, "InternalID": 6884690.0}, "b3885": {"Expression": 125.0, "InternalID": 6884428.0}, "b1949": {"Expression": 0.0, "InternalID": 6882680.0}, "b3449": {"Expression": 29.0, "InternalID": 6884034.0}, "b0681": {"Expression": 0.0, "InternalID": 6881495.0}, "b0340": {"Expression": 0.398, "InternalID": 6881190.0}, "b0658": {"Expression": 116.0, "InternalID": 6881483.0}, "b2318": {"Expression": 6.3, "InternalID": 6883017.0}, "b4239": {"Expression": 19.4, "InternalID": 6884753.0}, "b1985": {"Expression": 0.826, "InternalID": 6882707.0}, "b1832": {"Expression": 162.0, "InternalID": 6882573.0}, "b1421": {"Expression": 55.3, "InternalID": 6882185.0}, "b3973": {"Expression": 15.0, "InternalID": 6884509.0}, "b4523": {"Expression": 0.0, "InternalID": 6884951.0}, "b2441": {"Expression": 13.3, "InternalID": 6883126.0}, "b0507": {"Expression": 0.952, "InternalID": 6881345.0}, "b0842": {"Expression": 0.735, "InternalID": 6881643.0}, "b3384": {"Expression": 435.0, "InternalID": 6883975.0}, "b3691": {"Expression": 0.166, "InternalID": 6884266.0}, "b2721": {"Expression": 1.79, "InternalID": 6883376.0}, "b1516": {"Expression": 364.0, "InternalID": 6882269.0}, "b2665": {"Expression": 3505.0, "InternalID": 6883327.0}, "b0841": {"Expression": 0.128, "InternalID": 6881642.0}, "b3215": {"Expression": 0.049, "InternalID": 6883822.0}, "b0882": {"Expression": 235.0, "InternalID": 6881683.0}, "b4273": {"Expression": 0.312, "InternalID": 6884783.0}, "b1951": {"Expression": 0.013, "InternalID": 6882682.0}, "b3858": {"Expression": 436.0, "InternalID": 6884402.0}, "b3297": {"Expression": 924.0, "InternalID": 6883890.0}, "b4348": {"Expression": 3.23, "InternalID": 6884844.0}, "b0577": {"Expression": 9.49, "InternalID": 6881405.0}, "b3736": {"Expression": 701.0, "InternalID": 6884308.0}, "b0383": {"Expression": 19.6, "InternalID": 6881228.0}, "b1552": {"Expression": 36.7, "InternalID": 6882303.0}, "b1264": {"Expression": 194.0, "InternalID": 6882042.0}, "b4022": {"Expression": 9.71, "InternalID": 6884549.0}, "b4058": {"Expression": 62.0, "InternalID": 6884584.0}, "b3386": {"Expression": 520.0, "InternalID": 6883977.0}, "b0222": {"Expression": 697.0, "InternalID": 6881090.0}, "b1871": {"Expression": 9.99, "InternalID": 6882612.0}, "b2918": {"Expression": 0.121, "InternalID": 6883554.0}, "b1019": {"Expression": 0.435, "InternalID": 6881815.0}, "b1184": {"Expression": 0.012, "InternalID": 6881967.0}, "b0375": {"Expression": 0.326, "InternalID": 6881220.0}, "b4483": {"Expression": 5.58, "InternalID": 6884932.0}, "b1443": {"Expression": 0.052, "InternalID": 6882205.0}, "b2129": {"Expression": 4.13, "InternalID": 6882836.0}, "b1592": {"Expression": 0.0, "InternalID": 6882337.0}, "b0711": {"Expression": 54.4, "InternalID": 6881520.0}, "b3267": {"Expression": 0.001, "InternalID": 6883870.0}, "b0946": {"Expression": 0.653, "InternalID": 6881746.0}, "b3458": {"Expression": 360.0, "InternalID": 6884043.0}, "b3730": {"Expression": 108.0, "InternalID": 6884302.0}, "b0433": {"Expression": 0.384, "InternalID": 6881276.0}, "b2056": {"Expression": 0.3, "InternalID": 6882771.0}, "b2905": {"Expression": 144.0, "InternalID": 6883543.0}, "b0489": {"Expression": 44.7, "InternalID": 6881331.0}, "b2299": {"Expression": 164.0, "InternalID": 6882998.0}, "b3999": {"Expression": 76.2, "InternalID": 6884530.0}, "b2482": {"Expression": 0.0, "InternalID": 6883167.0}, "b4082": {"Expression": 0.389, "InternalID": 6884608.0}, "b4042": {"Expression": 16.3, "InternalID": 6884568.0}, "b1102": {"Expression": 18.6, "InternalID": 6881893.0}, "b1831": {"Expression": 353.0, "InternalID": 6882572.0}, "b2878": {"Expression": 6.35, "InternalID": 6883518.0}, "b4550": {"Expression": 0.0, "InternalID": 6884969.0}, "b2600": {"Expression": 313.0, "InternalID": 6883280.0}, "b2051": {"Expression": 0.0, "InternalID": 6882766.0}, "b4289": {"Expression": 0.101, "InternalID": 6884791.0}, "b4312": {"Expression": 4.32, "InternalID": 6884813.0}, "b1518": {"Expression": 15.3, "InternalID": 6882271.0}, "b2795": {"Expression": 52.4, "InternalID": 6883448.0}, "b3377": {"Expression": 0.0, "InternalID": 6883968.0}, "b3414": {"Expression": 714.0, "InternalID": 6884005.0}, "b0655": {"Expression": 885.0, "InternalID": 6881480.0}, "b1216": {"Expression": 2.22, "InternalID": 6881999.0}, "b2912": {"Expression": 5.38, "InternalID": 6883549.0}, "b3136": {"Expression": 0.986, "InternalID": 6883745.0}, "b0233": {"Expression": 3.64, "InternalID": 6881099.0}, "b3289": {"Expression": 34.2, "InternalID": 6883882.0}, "b4473": {"Expression": 0.206, "InternalID": 6884922.0}, "b1625": {"Expression": 49.2, "InternalID": 6882370.0}, "b0835": {"Expression": 22.9, "InternalID": 6881636.0}, "b1859": {"Expression": 1.55, "InternalID": 6882600.0}, "b4015": {"Expression": 4167.0, "InternalID": 6884542.0}, "b3735": {"Expression": 687.0, "InternalID": 6884307.0}, "b1774": {"Expression": 0.0, "InternalID": 6882515.0}, "b1959": {"Expression": 0.507, "InternalID": 6882689.0}, "b1583": {"Expression": 159.0, "InternalID": 6882328.0}, "b0467": {"Expression": 1.64, "InternalID": 6881309.0}, "b1940": {"Expression": 0.729, "InternalID": 6882671.0}, "b1388": {"Expression": 1.59, "InternalID": 6882156.0}, "b4526": {"Expression": 3.5, "InternalID": 6884952.0}, "b3711": {"Expression": 0.161, "InternalID": 6884283.0}, "b0024": {"Expression": 0.0, "InternalID": 6880906.0}, "b3937": {"Expression": 0.026, "InternalID": 6884478.0}, "b3163": {"Expression": 25.2, "InternalID": 6883772.0}, "b0474": {"Expression": 1372.0, "InternalID": 6881316.0}, "b0132": {"Expression": 0.0, "InternalID": 6881009.0}, "b1340": {"Expression": 5.99, "InternalID": 6882117.0}, "b2287": {"Expression": 261.0, "InternalID": 6882986.0}, "b1699": {"Expression": 0.006, "InternalID": 6882442.0}, "b0528": {"Expression": 272.0, "InternalID": 6881364.0}, "b4288": {"Expression": 0.037, "InternalID": 6884790.0}, "b1454": {"Expression": 1.88, "InternalID": 6882216.0}, "b0326": {"Expression": 0.021, "InternalID": 6881177.0}, "b1526": {"Expression": 0.681, "InternalID": 6882279.0}, "b1259": {"Expression": 173.0, "InternalID": 6882037.0}, "b1942": {"Expression": 0.836, "InternalID": 6882673.0}, "b2350": {"Expression": 0.1, "InternalID": 6883046.0}, "b0760": {"Expression": 21.9, "InternalID": 6881561.0}, "b0878": {"Expression": 13.7, "InternalID": 6881679.0}, "b2722": {"Expression": 0.0, "InternalID": 6883377.0}, "b1380": {"Expression": 186.0, "InternalID": 6882148.0}, "b0253": {"Expression": 0.035, "InternalID": 6881116.0}, "b3524": {"Expression": 17.4, "InternalID": 6884106.0}, "b1025": {"Expression": 0.261, "InternalID": 6881821.0}, "b1787": {"Expression": 38.7, "InternalID": 6882528.0}, "b2764": {"Expression": 167.0, "InternalID": 6883419.0}, "b3974": {"Expression": 14.2, "InternalID": 6884510.0}, "b0689": {"Expression": 0.681, "InternalID": 6881503.0}, "b3630": {"Expression": 5.98, "InternalID": 6884209.0}, "b2415": {"Expression": 1441.0, "InternalID": 6883100.0}, "b0949": {"Expression": 26.0, "InternalID": 6881749.0}, "b2515": {"Expression": 164.0, "InternalID": 6883200.0}, "b3481": {"Expression": 59.3, "InternalID": 6884066.0}, "b0042": {"Expression": 8.3, "InternalID": 6880924.0}, "b2424": {"Expression": 1.07, "InternalID": 6883109.0}, "b2581": {"Expression": 204.0, "InternalID": 6883266.0}, "b1742": {"Expression": 0.121, "InternalID": 6882483.0}, "b0214": {"Expression": 5.03, "InternalID": 6881084.0}, "b2494": {"Expression": 56.9, "InternalID": 6883179.0}, "b1475": {"Expression": 4.8, "InternalID": 6882232.0}, "b4622": {"Expression": 4.08, "InternalID": 6885001.0}, "b0006": {"Expression": 65.2, "InternalID": 6880890.0}, "b4377": {"Expression": 12.8, "InternalID": 6884870.0}, "b3052": {"Expression": 191.0, "InternalID": 6883670.0}, "b0130": {"Expression": 1.31, "InternalID": 6881007.0}, "b3398": {"Expression": 3.43, "InternalID": 6883989.0}, "b3786": {"Expression": 24.7, "InternalID": 6884345.0}, "b3554": {"Expression": 315.0, "InternalID": 6884134.0}, "b3014": {"Expression": 0.69, "InternalID": 6883636.0}, "b0642": {"Expression": 430.0, "InternalID": 6881467.0}, "b2255": {"Expression": 29.2, "InternalID": 6882954.0}, "b3003": {"Expression": 144.0, "InternalID": 6883627.0}, "b0988": {"Expression": 0.0, "InternalID": 6881787.0}, "b0901": {"Expression": 2.86, "InternalID": 6881701.0}, "b1123": {"Expression": 561.0, "InternalID": 6881914.0}, "b2481": {"Expression": 0.005, "InternalID": 6883166.0}, "b2371": {"Expression": 0.0, "InternalID": 6883063.0}, "b3464": {"Expression": 215.0, "InternalID": 6884049.0}, "b0802": {"Expression": 5.48, "InternalID": 6881603.0}, "b2781": {"Expression": 5.51, "InternalID": 6883434.0}, "b3092": {"Expression": 253.0, "InternalID": 6883709.0}, "b2137": {"Expression": 64.1, "InternalID": 6882844.0}, "b0615": {"Expression": 1.08, "InternalID": 6881442.0}, "b3716": {"Expression": 0.0, "InternalID": 6884288.0}, "b3494": {"Expression": 3.19, "InternalID": 6884077.0}, "b0675": {"Expression": 86.2, "InternalID": 6881489.0}, "b2559": {"Expression": 7.0, "InternalID": 6883244.0}, "b3558": {"Expression": 4.95, "InternalID": 6884138.0}, "b0342": {"Expression": 5.63, "InternalID": 6881192.0}, "b0191": {"Expression": 0.911, "InternalID": 6881067.0}, "b2762": {"Expression": 139.0, "InternalID": 6883417.0}, "b2040": {"Expression": 108.0, "InternalID": 6882755.0}, "b4350": {"Expression": 13.4, "InternalID": 6884846.0}, "b3042": {"Expression": 290.0, "InternalID": 6883661.0}, "b0505": {"Expression": 0.163, "InternalID": 6881343.0}, "b3243": {"Expression": 0.618, "InternalID": 6883849.0}, "b3352": {"Expression": 14.8, "InternalID": 6883945.0}, "b3703": {"Expression": 722.0, "InternalID": 6884275.0}, "b1253": {"Expression": 11.5, "InternalID": 6882031.0}, "b2432": {"Expression": 14.6, "InternalID": 6883117.0}, "b2034": {"Expression": 61.8, "InternalID": 6882749.0}, "b2502": {"Expression": 25.1, "InternalID": 6883187.0}, "b2794": {"Expression": 54.1, "InternalID": 6883447.0}, "b1585": {"Expression": 0.885, "InternalID": 6882330.0}, "b2753": {"Expression": 1.08, "InternalID": 6883408.0}, "b3766": {"Expression": 0.0, "InternalID": 6884330.0}, "b3705": {"Expression": 70.0, "InternalID": 6884277.0}, "b0820": {"Expression": 89.6, "InternalID": 6881621.0}, "b3889": {"Expression": 0.842, "InternalID": 6884432.0}, "b0573": {"Expression": 94.9, "InternalID": 6881401.0}, "b1775": {"Expression": 0.0, "InternalID": 6882516.0}, "b2082": {"Expression": 0.0, "InternalID": 6882797.0}, "b4113": {"Expression": 75.9, "InternalID": 6884636.0}, "b4267": {"Expression": 0.042, "InternalID": 6884779.0}, "b2243": {"Expression": 39.4, "InternalID": 6882942.0}, "b1960": {"Expression": 0.856, "InternalID": 6882690.0}, "b2718": {"Expression": 0.229, "InternalID": 6883373.0}, "b2792": {"Expression": 11.0, "InternalID": 6883445.0}, "b3315": {"Expression": 3288.0, "InternalID": 6883908.0}, "b3886": {"Expression": 0.194, "InternalID": 6884429.0}, "b2497": {"Expression": 24.2, "InternalID": 6883182.0}, "b2026": {"Expression": 99.5, "InternalID": 6882742.0}, "b3357": {"Expression": 726.0, "InternalID": 6883950.0}, "b0454": {"Expression": 3.23, "InternalID": 6881297.0}, "b0268": {"Expression": 25.2, "InternalID": 6881126.0}, "b2330": {"Expression": 246.0, "InternalID": 6883029.0}, "b3006": {"Expression": 160.0, "InternalID": 6883629.0}, "b0250": {"Expression": 0.046, "InternalID": 6881113.0}, "b0476": {"Expression": 2.76, "InternalID": 6881318.0}, "b0728": {"Expression": 1381.0, "InternalID": 6881536.0}, "b1711": {"Expression": 0.0, "InternalID": 6882454.0}, "b1284": {"Expression": 61.2, "InternalID": 6882062.0}, "b0973": {"Expression": 28.0, "InternalID": 6881772.0}, "b2742": {"Expression": 54.9, "InternalID": 6883397.0}, "b3684": {"Expression": 0.016, "InternalID": 6884259.0}, "b0912": {"Expression": 1227.0, "InternalID": 6881712.0}, "b1132": {"Expression": 41.7, "InternalID": 6881923.0}, "b1731": {"Expression": 10.9, "InternalID": 6882472.0}, "b0122": {"Expression": 21.3, "InternalID": 6880999.0}, "b1476": {"Expression": 0.209, "InternalID": 6882233.0}, "b1974": {"Expression": 0.006, "InternalID": 6882701.0}, "b2231": {"Expression": 330.0, "InternalID": 6882931.0}, "b0399": {"Expression": 9.84, "InternalID": 6881242.0}, "b2226": {"Expression": 0.313, "InternalID": 6882928.0}, "b2727": {"Expression": 5.41, "InternalID": 6883382.0}, "b2672": {"Expression": 202.0, "InternalID": 6883334.0}, "b3117": {"Expression": 27.6, "InternalID": 6883730.0}, "b2579": {"Expression": 1507.0, "InternalID": 6883264.0}, "b2364": {"Expression": 0.181, "InternalID": 6883056.0}, "b2470": {"Expression": 0.354, "InternalID": 6883155.0}, "b4595": {"Expression": 7.7, "InternalID": 6884988.0}, "b4207": {"Expression": 630.0, "InternalID": 6884725.0}, "b3329": {"Expression": 0.087, "InternalID": 6883922.0}, "b2752": {"Expression": 112.0, "InternalID": 6883407.0}, "b1125": {"Expression": 2.52, "InternalID": 6881916.0}, "b3765": {"Expression": 0.0, "InternalID": 6884329.0}, "b3709": {"Expression": 0.851, "InternalID": 6884281.0}, "b1303": {"Expression": 2.35, "InternalID": 6882081.0}, "b0646": {"Expression": 0.016, "InternalID": 6881471.0}, "b1503": {"Expression": 0.098, "InternalID": 6882260.0}, "b3813": {"Expression": 35.5, "InternalID": 6884367.0}, "b1573": {"Expression": 0.093, "InternalID": 6882322.0}, "b0167": {"Expression": 23.7, "InternalID": 6881043.0}, "b1357": {"Expression": 0.048, "InternalID": 6882133.0}, "b4385": {"Expression": 0.547, "InternalID": 6884878.0}, "b2946": {"Expression": 10.5, "InternalID": 6883579.0}, "b1243": {"Expression": 1187.0, "InternalID": 6882021.0}, "b0062": {"Expression": 3.27, "InternalID": 6880942.0}, "b3159": {"Expression": 0.424, "InternalID": 6883768.0}, "b0769": {"Expression": 0.191, "InternalID": 6881570.0}, "b3061": {"Expression": 11.1, "InternalID": 6883679.0}, "b3667": {"Expression": 0.064, "InternalID": 6884245.0}, "b0149": {"Expression": 18.0, "InternalID": 6881026.0}, "b3980": {"Expression": 3559.0, "InternalID": 6884511.0}, "b0890": {"Expression": 15.8, "InternalID": 6881690.0}, "b1035": {"Expression": 170.0, "InternalID": 6881827.0}, "b0014": {"Expression": 4132.0, "InternalID": 6880897.0}, "b3793": {"Expression": 0.08, "InternalID": 6884352.0}, "b2827": {"Expression": 147.0, "InternalID": 6883477.0}, "b0032": {"Expression": 557.0, "InternalID": 6880914.0}, "b2085": {"Expression": 16.1, "InternalID": 6882798.0}, "b1122": {"Expression": 0.0, "InternalID": 6881913.0}, "b3345": {"Expression": 29.8, "InternalID": 6883938.0}, "b2052": {"Expression": 16.2, "InternalID": 6882767.0}, "b0945": {"Expression": 122.0, "InternalID": 6881745.0}, "b3459": {"Expression": 14.0, "InternalID": 6884044.0}, "b3070": {"Expression": 50.0, "InternalID": 6883687.0}, "b1764": {"Expression": 191.0, "InternalID": 6882505.0}, "b4220": {"Expression": 9.82, "InternalID": 6884738.0}, "b1409": {"Expression": 0.0, "InternalID": 6882175.0}, "b2587": {"Expression": 46.0, "InternalID": 6883272.0}, "b2611": {"Expression": 4.32, "InternalID": 6883291.0}, "b4428": {"Expression": 0.0, "InternalID": 6884907.0}, "b3024": {"Expression": 556.0, "InternalID": 6883644.0}, "b3233": {"Expression": 475.0, "InternalID": 6883839.0}, "b1487": {"Expression": 115.0, "InternalID": 6882244.0}, "b3184": {"Expression": 0.021, "InternalID": 6883791.0}, "b2805": {"Expression": 17.8, "InternalID": 6883458.0}, "b3801": {"Expression": 0.098, "InternalID": 6884356.0}, "b0533": {"Expression": 0.025, "InternalID": 6881369.0}, "b0018": {"Expression": 0.0, "InternalID": 6880900.0}, "b3591": {"Expression": 11.2, "InternalID": 6884171.0}, "b0547": {"Expression": 0.0, "InternalID": 6881379.0}, "b3844": {"Expression": 77.9, "InternalID": 6884393.0}, "b2597": {"Expression": 1268.0, "InternalID": 6883277.0}, "b1485": {"Expression": 0.31, "InternalID": 6882242.0}, "b1014": {"Expression": 42.4, "InternalID": 6881812.0}, "b1679": {"Expression": 11.5, "InternalID": 6882422.0}, "b2660": {"Expression": 2.62, "InternalID": 6883322.0}, "b3312": {"Expression": 1575.0, "InternalID": 6883905.0}, "b0039": {"Expression": 1.4, "InternalID": 6880921.0}, "b2500": {"Expression": 64.4, "InternalID": 6883185.0}, "b2314": {"Expression": 24.9, "InternalID": 6883013.0}, "b2716": {"Expression": 0.544, "InternalID": 6883371.0}, "b1324": {"Expression": 1832.0, "InternalID": 6882101.0}, "b3645": {"Expression": 0.239, "InternalID": 6884224.0}, "b2113": {"Expression": 83.7, "InternalID": 6882824.0}, "b1872": {"Expression": 2.7, "InternalID": 6882613.0}, "b0593": {"Expression": 132.0, "InternalID": 6881421.0}, "b3482": {"Expression": 1.54, "InternalID": 6884067.0}, "b1869": {"Expression": 2.23, "InternalID": 6882610.0}, "b2069": {"Expression": 4.08, "InternalID": 6882784.0}, "b4107": {"Expression": 252.0, "InternalID": 6884630.0}, "b4023": {"Expression": 35.4, "InternalID": 6884550.0}, "b2965": {"Expression": 7.6, "InternalID": 6883598.0}, "b0279": {"Expression": 0.0, "InternalID": 6881136.0}, "b1766": {"Expression": 6.3, "InternalID": 6882507.0}, "b1450": {"Expression": 4.89, "InternalID": 6882212.0}, "b3949": {"Expression": 1.73, "InternalID": 6884489.0}, "b0398": {"Expression": 0.058, "InternalID": 6881241.0}, "b0333": {"Expression": 54.0, "InternalID": 6881183.0}, "b0484": {"Expression": 79.1, "InternalID": 6881326.0}, "b3331": {"Expression": 0.045, "InternalID": 6883924.0}, "b3632": {"Expression": 2.65, "InternalID": 6884211.0}, "b1144": {"Expression": 0.069, "InternalID": 6881934.0}, "b4380": {"Expression": 3.15, "InternalID": 6884873.0}, "b2410": {"Expression": 1.06, "InternalID": 6883095.0}, "b0685": {"Expression": 12.2, "InternalID": 6881499.0}, "b4086": {"Expression": 0.057, "InternalID": 6884612.0}, "b2452": {"Expression": 0.0, "InternalID": 6883137.0}, "b1379": {"Expression": 15.9, "InternalID": 6882147.0}, "b1085": {"Expression": 0.028, "InternalID": 6881876.0}, "b1272": {"Expression": 109.0, "InternalID": 6882050.0}, "b0859": {"Expression": 0.153, "InternalID": 6881660.0}, "b0137": {"Expression": 0.07, "InternalID": 6881014.0}, "b3621": {"Expression": 1.11, "InternalID": 6884200.0}, "b1807": {"Expression": 20.6, "InternalID": 6882548.0}, "b1856": {"Expression": 0.056, "InternalID": 6882597.0}, "b2800": {"Expression": 1.23, "InternalID": 6883453.0}, "b0921": {"Expression": 1.24, "InternalID": 6881721.0}, "b1754": {"Expression": 2.24, "InternalID": 6882495.0}, "b3236": {"Expression": 4402.0, "InternalID": 6883842.0}, "b0035": {"Expression": 0.0, "InternalID": 6880917.0}, "b3556": {"Expression": 718.0, "InternalID": 6884136.0}, "b0099": {"Expression": 4.63, "InternalID": 6880978.0}, "b3307": {"Expression": 1634.0, "InternalID": 6883900.0}, "b0894": {"Expression": 10.3, "InternalID": 6881694.0}, "b0060": {"Expression": 0.21, "InternalID": 6880940.0}, "b2534": {"Expression": 0.007, "InternalID": 6883219.0}, "b3370": {"Expression": 0.0, "InternalID": 6883963.0}, "b0963": {"Expression": 203.0, "InternalID": 6881763.0}, "b4021": {"Expression": 113.0, "InternalID": 6884548.0}, "b1277": {"Expression": 53.7, "InternalID": 6882055.0}, "b2706": {"Expression": 0.022, "InternalID": 6883361.0}, "b1834": {"Expression": 2.65, "InternalID": 6882575.0}, "b3022": {"Expression": 0.997, "InternalID": 6883642.0}, "b1888": {"Expression": 178.0, "InternalID": 6882629.0}, "b1294": {"Expression": 5.49, "InternalID": 6882072.0}, "b4149": {"Expression": 45.2, "InternalID": 6884671.0}, "b1582": {"Expression": 0.0, "InternalID": 6882327.0}, "b4061": {"Expression": 0.155, "InternalID": 6884587.0}, "b2240": {"Expression": 45.5, "InternalID": 6882939.0}, "b0248": {"Expression": 0.0, "InternalID": 6881111.0}, "b2479": {"Expression": 19.0, "InternalID": 6883164.0}, "b1084": {"Expression": 233.0, "InternalID": 6881875.0}, "b1043": {"Expression": 106.0, "InternalID": 6881835.0}, "b0957": {"Expression": 2767.0, "InternalID": 6881757.0}, "b2790": {"Expression": 151.0, "InternalID": 6883443.0}, "b3830": {"Expression": 213.0, "InternalID": 6884382.0}, "b0640": {"Expression": 1.3, "InternalID": 6881465.0}, "b3517": {"Expression": 1292.0, "InternalID": 6884099.0}, "b3138": {"Expression": 0.325, "InternalID": 6883747.0}, "b0357": {"Expression": 199.0, "InternalID": 6881207.0}, "b0906": {"Expression": 1.27, "InternalID": 6881706.0}, "b2907": {"Expression": 10.9, "InternalID": 6883545.0}, "b3541": {"Expression": 49.7, "InternalID": 6884122.0}, "b4391": {"Expression": 479.0, "InternalID": 6884884.0}, "b2569": {"Expression": 196.0, "InternalID": 6883254.0}, "b3878": {"Expression": 0.347, "InternalID": 6884421.0}, "b1004": {"Expression": 1408.0, "InternalID": 6881803.0}, "b2637": {"Expression": 0.0, "InternalID": 6883314.0}, "b2584": {"Expression": 39.1, "InternalID": 6883269.0}, "b3306": {"Expression": 1461.0, "InternalID": 6883899.0}, "b2560": {"Expression": 5.27, "InternalID": 6883245.0}, "b1900": {"Expression": 0.829, "InternalID": 6882639.0}, "b2336": {"Expression": 0.028, "InternalID": 6883035.0}, "b2984": {"Expression": 0.024, "InternalID": 6883610.0}, "b1879": {"Expression": 5.36, "InternalID": 6882620.0}, "b1113": {"Expression": 0.58, "InternalID": 6881904.0}, "b2567": {"Expression": 141.0, "InternalID": 6883252.0}, "b3734": {"Expression": 1623.0, "InternalID": 6884306.0}, "b1630": {"Expression": 0.542, "InternalID": 6882375.0}, "b1278": {"Expression": 1.77, "InternalID": 6882056.0}, "b2306": {"Expression": 56.7, "InternalID": 6883005.0}, "b2010": {"Expression": 0.217, "InternalID": 6882726.0}, "b4303": {"Expression": 191.0, "InternalID": 6884805.0}, "b1045": {"Expression": 119.0, "InternalID": 6881837.0}, "b0586": {"Expression": 108.0, "InternalID": 6881414.0}, "b0990": {"Expression": 55.8, "InternalID": 6881789.0}, "b1799": {"Expression": 2.48, "InternalID": 6882540.0}, "b3394": {"Expression": 5.31, "InternalID": 6883985.0}, "b4201": {"Expression": 1.54, "InternalID": 6884720.0}, "b4336": {"Expression": 9.66, "InternalID": 6884837.0}, "b1262": {"Expression": 178.0, "InternalID": 6882040.0}, "b4460": {"Expression": 0.032, "InternalID": 6884910.0}, "b2616": {"Expression": 8.18, "InternalID": 6883294.0}, "b3512": {"Expression": 90.2, "InternalID": 6884094.0}, "b1515": {"Expression": 2.57, "InternalID": 6882268.0}, "b0660": {"Expression": 245.0, "InternalID": 6881485.0}, "b4051": {"Expression": 492.0, "InternalID": 6884577.0}, "b2678": {"Expression": 14.3, "InternalID": 6883340.0}, "b2690": {"Expression": 23.3, "InternalID": 6883350.0}, "b1238": {"Expression": 24.1, "InternalID": 6882018.0}, "b3198": {"Expression": 98.8, "InternalID": 6883805.0}, "b3877": {"Expression": 0.0, "InternalID": 6884420.0}, "b0844": {"Expression": 11.8, "InternalID": 6881645.0}, "b0757": {"Expression": 165.0, "InternalID": 6881558.0}, "b3416": {"Expression": 15.9, "InternalID": 6884007.0}, "b0832": {"Expression": 0.683, "InternalID": 6881633.0}, "b0654": {"Expression": 5.58, "InternalID": 6881479.0}, "b0116": {"Expression": 1496.0, "InternalID": 6880993.0}, "b1750": {"Expression": 0.167, "InternalID": 6882491.0}, "b1251": {"Expression": 599.0, "InternalID": 6882029.0}, "b2242": {"Expression": 61.7, "InternalID": 6882941.0}, "b3053": {"Expression": 24.0, "InternalID": 6883671.0}, "b3056": {"Expression": 21.1, "InternalID": 6883674.0}, "b0402": {"Expression": 0.712, "InternalID": 6881245.0}, "b1818": {"Expression": 276.0, "InternalID": 6882559.0}, "b1524": {"Expression": 1.82, "InternalID": 6882277.0}, "b3146": {"Expression": 70.4, "InternalID": 6883755.0}, "b0134": {"Expression": 721.0, "InternalID": 6881011.0}, "b3778": {"Expression": 5.82, "InternalID": 6884338.0}, "b3988": {"Expression": 691.0, "InternalID": 6884519.0}, "b1963": {"Expression": 0.0, "InternalID": 6882693.0}, "b1823": {"Expression": 8293.0, "InternalID": 6882564.0}, "b2088": {"Expression": 0.438, "InternalID": 6882800.0}, "b0452": {"Expression": 82.7, "InternalID": 6881295.0}, "b0071": {"Expression": 620.0, "InternalID": 6880951.0}, "b0599": {"Expression": 27.9, "InternalID": 6881427.0}, "b3367": {"Expression": 0.43, "InternalID": 6883960.0}, "b3192": {"Expression": 482.0, "InternalID": 6883799.0}, "b4353": {"Expression": 0.055, "InternalID": 6884849.0}, "b0025": {"Expression": 32.5, "InternalID": 6880907.0}, "b3080": {"Expression": 0.003, "InternalID": 6883697.0}, "b0188": {"Expression": 11.0, "InternalID": 6881064.0}, "b1212": {"Expression": 0.349, "InternalID": 6881995.0}, "b1508": {"Expression": 5.0, "InternalID": 6882263.0}, "b3027": {"Expression": 0.0, "InternalID": 6883647.0}, "b1945": {"Expression": 31.4, "InternalID": 6882676.0}, "b1642": {"Expression": 343.0, "InternalID": 6882387.0}, "b2956": {"Expression": 0.299, "InternalID": 6883589.0}, "b1021": {"Expression": 0.0, "InternalID": 6881817.0}, "b2395": {"Expression": 0.939, "InternalID": 6883086.0}, "b0148": {"Expression": 0.902, "InternalID": 6881025.0}, "b0508": {"Expression": 8.96, "InternalID": 6881346.0}, "b1328": {"Expression": 0.018, "InternalID": 6882105.0}, "b3189": {"Expression": 102.0, "InternalID": 6883796.0}, "b0922": {"Expression": 22.1, "InternalID": 6881722.0}, "b0662": {"Expression": 58.2, "InternalID": 6881487.0}, "b0162": {"Expression": 2.42, "InternalID": 6881039.0}, "b1915": {"Expression": 20.9, "InternalID": 6882650.0}, "b2607": {"Expression": 15.4, "InternalID": 6883287.0}, "b4002": {"Expression": 117.0, "InternalID": 6884533.0}, "b2378": {"Expression": 0.779, "InternalID": 6883070.0}, "b1861": {"Expression": 56.2, "InternalID": 6882602.0}, "b3259": {"Expression": 74.8, "InternalID": 6883862.0}, "b0215": {"Expression": 0.597, "InternalID": 6881085.0}, "b1406": {"Expression": 335.0, "InternalID": 6882172.0}, "b2475": {"Expression": 30.3, "InternalID": 6883160.0}, "b3998": {"Expression": 17.0, "InternalID": 6884529.0}, "b1198": {"Expression": 47.6, "InternalID": 6881981.0}, "b2095": {"Expression": 1963.0, "InternalID": 6882806.0}, "b2685": {"Expression": 8.39, "InternalID": 6883345.0}, "b0251": {"Expression": 0.124, "InternalID": 6881114.0}, "b4189": {"Expression": 19.6, "InternalID": 6884708.0}, "b2527": {"Expression": 56.3, "InternalID": 6883212.0}, "b1700": {"Expression": 0.0, "InternalID": 6882443.0}, "b0868": {"Expression": 3.89, "InternalID": 6881669.0}, "b1134": {"Expression": 10.9, "InternalID": 6881925.0}, "b0473": {"Expression": 421.0, "InternalID": 6881315.0}, "b1009": {"Expression": 0.039, "InternalID": 6881807.0}, "b0893": {"Expression": 547.0, "InternalID": 6881693.0}, "b0384": {"Expression": 49.6, "InternalID": 6881229.0}, "b2510": {"Expression": 3.18, "InternalID": 6883195.0}, "b2405": {"Expression": 0.126, "InternalID": 6883090.0}, "b0153": {"Expression": 0.088, "InternalID": 6881030.0}, "b2824": {"Expression": 0.0, "InternalID": 6883474.0}, "b2710": {"Expression": 0.237, "InternalID": 6883365.0}, "b3583": {"Expression": 0.0, "InternalID": 6884163.0}, "b0037": {"Expression": 0.472, "InternalID": 6880919.0}, "b0530": {"Expression": 0.0, "InternalID": 6881366.0}, "b3230": {"Expression": 1536.0, "InternalID": 6883836.0}, "b0600": {"Expression": 8.47, "InternalID": 6881428.0}, "b2608": {"Expression": 136.0, "InternalID": 6883288.0}, "b3235": {"Expression": 6.32, "InternalID": 6883841.0}, "b4533": {"Expression": 0.0, "InternalID": 6884957.0}, "b0406": {"Expression": 26.5, "InternalID": 6881249.0}, "b3819": {"Expression": 0.014, "InternalID": 6884371.0}, "b4412": {"Expression": 0.0, "InternalID": 6884902.0}, "b3731": {"Expression": 625.0, "InternalID": 6884303.0}, "b2284": {"Expression": 126.0, "InternalID": 6882983.0}, "b0103": {"Expression": 7.84, "InternalID": 6880981.0}, "b3873": {"Expression": 7.99, "InternalID": 6884416.0}, "b3874": {"Expression": 4.25, "InternalID": 6884417.0}, "b1497": {"Expression": 0.013, "InternalID": 6882254.0}, "b0376": {"Expression": 2.39, "InternalID": 6881221.0}, "b2419": {"Expression": 1.81, "InternalID": 6883104.0}, "b1681": {"Expression": 27.4, "InternalID": 6882424.0}, "b0750": {"Expression": 15.0, "InternalID": 6881551.0}, "b0277": {"Expression": 0.0, "InternalID": 6881134.0}, "b1039": {"Expression": 1.87, "InternalID": 6881831.0}, "b1488": {"Expression": 0.373, "InternalID": 6882245.0}, "b0977": {"Expression": 0.003, "InternalID": 6881776.0}, "b3299": {"Expression": 319.0, "InternalID": 6883892.0}, "b0633": {"Expression": 33.8, "InternalID": 6881458.0}, "b2848": {"Expression": 0.0, "InternalID": 6883498.0}, "b3960": {"Expression": 109.0, "InternalID": 6884500.0}, "b2644": {"Expression": 0.105, "InternalID": 6883317.0}, "b3893": {"Expression": 26.7, "InternalID": 6884436.0}, "b1641": {"Expression": 887.0, "InternalID": 6882386.0}, "b3930": {"Expression": 1.89, "InternalID": 6884471.0}, "b2291": {"Expression": 12.2, "InternalID": 6882990.0}, "b2808": {"Expression": 7.49, "InternalID": 6883461.0}, "b0292": {"Expression": 1.75, "InternalID": 6881148.0}, "b3856": {"Expression": 4.18, "InternalID": 6884400.0}, "b0123": {"Expression": 75.3, "InternalID": 6881000.0}, "b3993": {"Expression": 186.0, "InternalID": 6884524.0}, "b2853": {"Expression": 0.0, "InternalID": 6883502.0}, "b0284": {"Expression": 0.299, "InternalID": 6881140.0}, "b4354": {"Expression": 111.0, "InternalID": 6884850.0}, "b0405": {"Expression": 4.59, "InternalID": 6881248.0}, "b1093": {"Expression": 952.0, "InternalID": 6881884.0}, "b0730": {"Expression": 2.48, "InternalID": 6881538.0}, "b0978": {"Expression": 9.03, "InternalID": 6881777.0}, "b0520": {"Expression": 2.47, "InternalID": 6881356.0}, "b3082": {"Expression": 2.93, "InternalID": 6883699.0}, "b1295": {"Expression": 79.5, "InternalID": 6882073.0}, "b0975": {"Expression": 0.0, "InternalID": 6881774.0}, "b1474": {"Expression": 2.59, "InternalID": 6882231.0}, "b0065": {"Expression": 0.0, "InternalID": 6880945.0}, "b0920": {"Expression": 7.37, "InternalID": 6881720.0}, "b4255": {"Expression": 769.0, "InternalID": 6884767.0}, "b3781": {"Expression": 1237.0, "InternalID": 6884341.0}, "b2333": {"Expression": 3.03, "InternalID": 6883032.0}, "b0909": {"Expression": 0.008, "InternalID": 6881709.0}, "b0557": {"Expression": 114.0, "InternalID": 6881388.0}, "b1674": {"Expression": 0.097, "InternalID": 6882417.0}, "b1221": {"Expression": 457.0, "InternalID": 6882004.0}, "b3393": {"Expression": 0.0, "InternalID": 6883984.0}, "b0426": {"Expression": 903.0, "InternalID": 6881269.0}, "b2118": {"Expression": 1.71, "InternalID": 6882826.0}, "b1537": {"Expression": 70.3, "InternalID": 6882290.0}, "b0733": {"Expression": 614.0, "InternalID": 6881541.0}, "b2914": {"Expression": 592.0, "InternalID": 6883551.0}, "b1956": {"Expression": 1.93, "InternalID": 6882686.0}, "b3473": {"Expression": 1.02, "InternalID": 6884058.0}, "b2489": {"Expression": 0.022, "InternalID": 6883174.0}, "b1801": {"Expression": 0.478, "InternalID": 6882542.0}, "b4004": {"Expression": 0.44, "InternalID": 6884535.0}, "b3942": {"Expression": 872.0, "InternalID": 6884483.0}, "b4151": {"Expression": 1.38, "InternalID": 6884673.0}, "b3428": {"Expression": 130.0, "InternalID": 6884016.0}, "b2455": {"Expression": 3.21, "InternalID": 6883140.0}, "b4411": {"Expression": 634.0, "InternalID": 6884901.0}, "b4551": {"Expression": 12.6, "InternalID": 6884970.0}, "b4510": {"Expression": 0.0, "InternalID": 6884941.0}, "b1070": {"Expression": 109.0, "InternalID": 6881861.0}, "b1514": {"Expression": 0.411, "InternalID": 6882267.0}, "b1441": {"Expression": 51.1, "InternalID": 6882203.0}, "b1205": {"Expression": 27.7, "InternalID": 6881988.0}, "b0806": {"Expression": 1.1, "InternalID": 6881607.0}, "b0792": {"Expression": 1.61, "InternalID": 6881593.0}, "b0308": {"Expression": 6.3, "InternalID": 6881161.0}, "b2248": {"Expression": 0.525, "InternalID": 6882947.0}, "b0948": {"Expression": 19.9, "InternalID": 6881748.0}, "b1554": {"Expression": 0.259, "InternalID": 6882305.0}, "b2017": {"Expression": 21.0, "InternalID": 6882733.0}, "b2602": {"Expression": 0.35, "InternalID": 6883282.0}, "b2005": {"Expression": 0.699, "InternalID": 6882722.0}, "b3155": {"Expression": 0.45, "InternalID": 6883764.0}, "b4406": {"Expression": 125.0, "InternalID": 6884897.0}, "b0145": {"Expression": 408.0, "InternalID": 6881022.0}, "b3258": {"Expression": 0.273, "InternalID": 6883861.0}, "b2109": {"Expression": 0.011, "InternalID": 6882820.0}, "b4394": {"Expression": 33.2, "InternalID": 6884887.0}, "b0641": {"Expression": 109.0, "InternalID": 6881466.0}, "b0727": {"Expression": 673.0, "InternalID": 6881535.0}, "b0997": {"Expression": 0.588, "InternalID": 6881796.0}, "b3498": {"Expression": 278.0, "InternalID": 6884081.0}, "b1651": {"Expression": 213.0, "InternalID": 6882396.0}, "b4133": {"Expression": 0.411, "InternalID": 6884656.0}, "b2375": {"Expression": 0.258, "InternalID": 6883067.0}, "b2383": {"Expression": 0.059, "InternalID": 6883075.0}, "b2229": {"Expression": 0.0, "InternalID": 6882929.0}, "b1726": {"Expression": 8.36, "InternalID": 6882467.0}, "b2207": {"Expression": 0.698, "InternalID": 6882909.0}, "b4382": {"Expression": 129.0, "InternalID": 6884875.0}, "b2193": {"Expression": 37.5, "InternalID": 6882895.0}, "b0826": {"Expression": 4.75, "InternalID": 6881627.0}, "b2873": {"Expression": 1.22, "InternalID": 6883513.0}, "b2071": {"Expression": 0.833, "InternalID": 6882786.0}, "b2758": {"Expression": 0.843, "InternalID": 6883413.0}, "b1201": {"Expression": 0.151, "InternalID": 6881984.0}, "b1997": {"Expression": 0.605, "InternalID": 6882716.0}, "b0028": {"Expression": 255.0, "InternalID": 6880910.0}, "b1850": {"Expression": 723.0, "InternalID": 6882591.0}, "b0471": {"Expression": 1419.0, "InternalID": 6881313.0}, "b1082": {"Expression": 56.2, "InternalID": 6881873.0}, "b0521": {"Expression": 0.0, "InternalID": 6881357.0}, "b0866": {"Expression": 212.0, "InternalID": 6881667.0}, "b4200": {"Expression": 3057.0, "InternalID": 6884719.0}, "b2180": {"Expression": 2.44, "InternalID": 6882885.0}, "b1982": {"Expression": 47.1, "InternalID": 6882705.0}, "b2152": {"Expression": 0.139, "InternalID": 6882857.0}, "b0902": {"Expression": 77.4, "InternalID": 6881702.0}, "b3493": {"Expression": 34.4, "InternalID": 6884076.0}, "b2593": {"Expression": 49.9, "InternalID": 6883274.0}, "b3915": {"Expression": 2.68, "InternalID": 6884456.0}, "b4178": {"Expression": 44.4, "InternalID": 6884697.0}, "b1002": {"Expression": 389.0, "InternalID": 6881801.0}, "b2067": {"Expression": 1.71, "InternalID": 6882782.0}, "b2632": {"Expression": 0.0, "InternalID": 6883309.0}, "b1916": {"Expression": 8.75, "InternalID": 6882651.0}, "b2279": {"Expression": 83.7, "InternalID": 6882978.0}, "b0857": {"Expression": 0.1, "InternalID": 6881658.0}, "b4014": {"Expression": 1626.0, "InternalID": 6884541.0}, "b0968": {"Expression": 76.3, "InternalID": 6881768.0}, "b3239": {"Expression": 14.6, "InternalID": 6883845.0}, "b2957": {"Expression": 119.0, "InternalID": 6883590.0}, "b4119": {"Expression": 25.5, "InternalID": 6884642.0}, "b2551": {"Expression": 2621.0, "InternalID": 6883236.0}, "b4190": {"Expression": 14.2, "InternalID": 6884709.0}, "b3100": {"Expression": 20.2, "InternalID": 6883717.0}, "b2097": {"Expression": 688.0, "InternalID": 6882808.0}, "b2236": {"Expression": 0.0, "InternalID": 6882936.0}, "b0698": {"Expression": 0.004, "InternalID": 6881510.0}, "b0234": {"Expression": 0.014, "InternalID": 6881100.0}, "b1348": {"Expression": 0.0, "InternalID": 6882125.0}, "b2257": {"Expression": 0.017, "InternalID": 6882956.0}, "b1255": {"Expression": 31.5, "InternalID": 6882033.0}, "b4238": {"Expression": 25.5, "InternalID": 6884752.0}, "b0337": {"Expression": 231.0, "InternalID": 6881187.0}, "b2451": {"Expression": 0.883, "InternalID": 6883136.0}, "b0808": {"Expression": 0.376, "InternalID": 6881609.0}, "b2349": {"Expression": 2.86, "InternalID": 6883045.0}, "b1415": {"Expression": 3295.0, "InternalID": 6882181.0}, "b1562": {"Expression": 0.0, "InternalID": 6882313.0}, "b4482": {"Expression": 0.019, "InternalID": 6884931.0}, "b0249": {"Expression": 0.0, "InternalID": 6881112.0}, "b3895": {"Expression": 4.69, "InternalID": 6884438.0}, "b3035": {"Expression": 219.0, "InternalID": 6883655.0}, "b1745": {"Expression": 3.38, "InternalID": 6882486.0}, "b2015": {"Expression": 1.15, "InternalID": 6882731.0}, "b3622": {"Expression": 0.133, "InternalID": 6884201.0}, "b0400": {"Expression": 13.3, "InternalID": 6881243.0}, "b3733": {"Expression": 847.0, "InternalID": 6884305.0}, "b2924": {"Expression": 233.0, "InternalID": 6883560.0}, "b1685": {"Expression": 415.0, "InternalID": 6882428.0}, "b1022": {"Expression": 0.118, "InternalID": 6881818.0}, "b0160": {"Expression": 4.0, "InternalID": 6881037.0}, "b4154": {"Expression": 188.0, "InternalID": 6884676.0}, "b2529": {"Expression": 1020.0, "InternalID": 6883214.0}, "b2708": {"Expression": 20.4, "InternalID": 6883363.0}, "b2387": {"Expression": 2.08, "InternalID": 6883079.0}, "b3628": {"Expression": 1.81, "InternalID": 6884207.0}, "b2801": {"Expression": 0.085, "InternalID": 6883454.0}, "b2440": {"Expression": 7.92, "InternalID": 6883125.0}, "b1794": {"Expression": 4.38, "InternalID": 6882535.0}, "b1285": {"Expression": 0.68, "InternalID": 6882063.0}, "b3043": {"Expression": 0.0, "InternalID": 6883662.0}, "b0879": {"Expression": 3.02, "InternalID": 6881680.0}, "b4210": {"Expression": 0.026, "InternalID": 6884728.0}, "b0594": {"Expression": 113.0, "InternalID": 6881422.0}, "b2061": {"Expression": 0.0, "InternalID": 6882776.0}, "b2172": {"Expression": 2.55, "InternalID": 6882877.0}, "b3446": {"Expression": 0.0, "InternalID": 6884031.0}, "b0961": {"Expression": 59.5, "InternalID": 6881761.0}, "b3291": {"Expression": 169.0, "InternalID": 6883884.0}, "b4144": {"Expression": 352.0, "InternalID": 6884666.0}, "b0770": {"Expression": 0.244, "InternalID": 6881571.0}, "b3401": {"Expression": 263.0, "InternalID": 6883992.0}, "b1269": {"Expression": 76.1, "InternalID": 6882047.0}, "b0315": {"Expression": 1.33, "InternalID": 6881167.0}, "b0063": {"Expression": 2.56, "InternalID": 6880943.0}, "b0463": {"Expression": 256.0, "InternalID": 6881305.0}, "b4389": {"Expression": 7.82, "InternalID": 6884882.0}, "b1455": {"Expression": 0.0, "InternalID": 6882217.0}, "b1805": {"Expression": 28.3, "InternalID": 6882546.0}, "b0741": {"Expression": 376.0, "InternalID": 6881549.0}, "b1112": {"Expression": 10.0, "InternalID": 6881903.0}, "b1197": {"Expression": 263.0, "InternalID": 6881980.0}, "b3926": {"Expression": 538.0, "InternalID": 6884467.0}, "b4135": {"Expression": 206.0, "InternalID": 6884657.0}, "b1814": {"Expression": 29.4, "InternalID": 6882555.0}, "b4242": {"Expression": 13.7, "InternalID": 6884756.0}, "b0015": {"Expression": 160.0, "InternalID": 6880898.0}, "b0564": {"Expression": 0.695, "InternalID": 6881392.0}, "b2230": {"Expression": 2.05, "InternalID": 6882930.0}, "b2836": {"Expression": 2.25, "InternalID": 6883486.0}, "b3689": {"Expression": 14.2, "InternalID": 6884264.0}, "b0412": {"Expression": 5.61, "InternalID": 6881255.0}, "b0923": {"Expression": 103.0, "InternalID": 6881723.0}, "b0855": {"Expression": 14.9, "InternalID": 6881656.0}, "b2945": {"Expression": 0.002, "InternalID": 6883578.0}, "b2223": {"Expression": 0.051, "InternalID": 6882925.0}, "b2345": {"Expression": 3.6, "InternalID": 6883042.0}, "b4123": {"Expression": 8.16, "InternalID": 6884646.0}, "b2217": {"Expression": 663.0, "InternalID": 6882919.0}, "b1008": {"Expression": 0.0, "InternalID": 6881806.0}, "b0597": {"Expression": 77.0, "InternalID": 6881425.0}, "b4132": {"Expression": 0.047, "InternalID": 6884655.0}, "b4036": {"Expression": 102.0, "InternalID": 6884563.0}, "b1736": {"Expression": 1.71, "InternalID": 6882477.0}, "b2144": {"Expression": 3.96, "InternalID": 6882849.0}, "b3120": {"Expression": 0.0, "InternalID": 6883733.0}, "b4468": {"Expression": 1.75, "InternalID": 6884917.0}, "b4057": {"Expression": 251.0, "InternalID": 6884583.0}, "b3576": {"Expression": 0.497, "InternalID": 6884156.0}, "b4331": {"Expression": 0.599, "InternalID": 6884832.0}, "b3678": {"Expression": 0.299, "InternalID": 6884256.0}, "b4349": {"Expression": 27.8, "InternalID": 6884845.0}, "b3227": {"Expression": 0.038, "InternalID": 6883833.0}, "b2496": {"Expression": 11.0, "InternalID": 6883181.0}, "b3387": {"Expression": 9.56, "InternalID": 6883978.0}, "b1835": {"Expression": 1.57, "InternalID": 6882576.0}, "b3723": {"Expression": 0.975, "InternalID": 6884295.0}, "b4327": {"Expression": 3.61, "InternalID": 6884828.0}, "b0156": {"Expression": 284.0, "InternalID": 6881033.0}, "b2881": {"Expression": 8.87, "InternalID": 6883521.0}, "b3883": {"Expression": 0.021, "InternalID": 6884426.0}, "b2861": {"Expression": 0.605, "InternalID": 6883504.0}, "b2998": {"Expression": 9.99, "InternalID": 6883624.0}, "b2300": {"Expression": 139.0, "InternalID": 6882999.0}, "b3593": {"Expression": 0.477, "InternalID": 6884173.0}, "b0737": {"Expression": 38.2, "InternalID": 6881545.0}, "b0411": {"Expression": 125.0, "InternalID": 6881254.0}, "b3137": {"Expression": 0.933, "InternalID": 6883746.0}, "b1525": {"Expression": 7.78, "InternalID": 6882278.0}, "b1296": {"Expression": 0.0, "InternalID": 6882074.0}, "b3900": {"Expression": 0.218, "InternalID": 6884443.0}, "b3249": {"Expression": 0.419, "InternalID": 6883853.0}, "b0763": {"Expression": 359.0, "InternalID": 6881564.0}, "b1283": {"Expression": 98.4, "InternalID": 6882061.0}, "b2530": {"Expression": 1190.0, "InternalID": 6883215.0}, "b4084": {"Expression": 2.19, "InternalID": 6884610.0}, "b3707": {"Expression": 0.0, "InternalID": 6884279.0}, "b0925": {"Expression": 8.42, "InternalID": 6881725.0}, "b1594": {"Expression": 2.46, "InternalID": 6882339.0}, "b3817": {"Expression": 0.607, "InternalID": 6884369.0}, "b1941": {"Expression": 6.59, "InternalID": 6882672.0}, "b0554": {"Expression": 0.18, "InternalID": 6881385.0}, "b2712": {"Expression": 0.94, "InternalID": 6883367.0}, "b3066": {"Expression": 3.77, "InternalID": 6883684.0}, "b3265": {"Expression": 3.51, "InternalID": 6883868.0}, "b4172": {"Expression": 1334.0, "InternalID": 6884691.0}, "b2684": {"Expression": 138.0, "InternalID": 6883344.0}, "b1389": {"Expression": 0.0, "InternalID": 6882157.0}, "b4558": {"Expression": 124.0, "InternalID": 6884975.0}, "b1069": {"Expression": 4.98, "InternalID": 6881860.0}, "b1973": {"Expression": 237.0, "InternalID": 6882700.0}, "b3445": {"Expression": 0.0, "InternalID": 6884030.0}, "b0784": {"Expression": 39.3, "InternalID": 6881585.0}, "b0031": {"Expression": 230.0, "InternalID": 6880913.0}, "b0758": {"Expression": 212.0, "InternalID": 6881559.0}, "b1310": {"Expression": 0.545, "InternalID": 6882088.0}, "b0393": {"Expression": 102.0, "InternalID": 6881237.0}, "b3676": {"Expression": 3.34, "InternalID": 6884254.0}, "b3010": {"Expression": 2.51, "InternalID": 6883632.0}, "b1279": {"Expression": 544.0, "InternalID": 6882057.0}, "b0774": {"Expression": 17.5, "InternalID": 6881575.0}, "b3454": {"Expression": 67.6, "InternalID": 6884039.0}, "b0917": {"Expression": 236.0, "InternalID": 6881717.0}, "b0107": {"Expression": 0.548, "InternalID": 6880984.0}, "b4128": {"Expression": 1.06, "InternalID": 6884651.0}, "b0339": {"Expression": 0.201, "InternalID": 6881189.0}, "b1438": {"Expression": 2.6, "InternalID": 6882200.0}, "b3072": {"Expression": 6.95, "InternalID": 6883689.0}, "b2205": {"Expression": 0.067, "InternalID": 6882907.0}, "b1343": {"Expression": 0.44, "InternalID": 6882120.0}, "b3039": {"Expression": 1.37, "InternalID": 6883658.0}, "b3820": {"Expression": 47.0, "InternalID": 6884372.0}, "b4268": {"Expression": 0.157, "InternalID": 6884780.0}, "b0818": {"Expression": 0.023, "InternalID": 6881619.0}, "b4300": {"Expression": 0.08, "InternalID": 6884802.0}, "b1906": {"Expression": 0.118, "InternalID": 6882644.0}, "b1011": {"Expression": 0.029, "InternalID": 6881809.0}, "b3990": {"Expression": 0.658, "InternalID": 6884521.0}, "b2916": {"Expression": 146.0, "InternalID": 6883552.0}, "b2501": {"Expression": 51.5, "InternalID": 6883186.0}, "b0781": {"Expression": 1.03, "InternalID": 6881582.0}, "b1131": {"Expression": 460.0, "InternalID": 6881922.0}, "b0616": {"Expression": 2.89, "InternalID": 6881443.0}, "b0048": {"Expression": 68.9, "InternalID": 6880930.0}, "b4089": {"Expression": 3.83, "InternalID": 6884615.0}, "b0954": {"Expression": 1065.0, "InternalID": 6881754.0}, "b3510": {"Expression": 2045.0, "InternalID": 6884092.0}, "b3540": {"Expression": 44.8, "InternalID": 6884121.0}, "b4487": {"Expression": 83.7, "InternalID": 6884935.0}, "b2263": {"Expression": 1.18, "InternalID": 6882962.0}, "b3405": {"Expression": 433.0, "InternalID": 6883996.0}, "b2053": {"Expression": 9.12, "InternalID": 6882768.0}, "b0088": {"Expression": 59.4, "InternalID": 6880967.0}, "b3609": {"Expression": 2262.0, "InternalID": 6884188.0}, "b4032": {"Expression": 0.06, "InternalID": 6884559.0}, "b1591": {"Expression": 8.5, "InternalID": 6882336.0}, "b0007": {"Expression": 0.064, "InternalID": 6880891.0}, "b0579": {"Expression": 49.3, "InternalID": 6881407.0}, "b1822": {"Expression": 6.28, "InternalID": 6882563.0}, "b3891": {"Expression": 46.5, "InternalID": 6884434.0}, "b2101": {"Expression": 1.35, "InternalID": 6882812.0}, "b2771": {"Expression": 0.032, "InternalID": 6883426.0}, "b3884": {"Expression": 22.9, "InternalID": 6884427.0}, "b1168": {"Expression": 0.036, "InternalID": 6881954.0}, "b0558": {"Expression": 0.0, "InternalID": 6881389.0}, "b1559": {"Expression": 0.18, "InternalID": 6882310.0}, "b0881": {"Expression": 8.02, "InternalID": 6881682.0}, "b2151": {"Expression": 0.567, "InternalID": 6882856.0}, "b3385": {"Expression": 80.8, "InternalID": 6883976.0}, "b4137": {"Expression": 40.5, "InternalID": 6884659.0}, "b4174": {"Expression": 277.0, "InternalID": 6884693.0}, "b3382": {"Expression": 0.03, "InternalID": 6883973.0}, "b1439": {"Expression": 0.328, "InternalID": 6882201.0}, "b3626": {"Expression": 4.4, "InternalID": 6884205.0}, "b2459": {"Expression": 0.472, "InternalID": 6883144.0}, "b4409": {"Expression": 0.0, "InternalID": 6884899.0}, "b1789": {"Expression": 0.0, "InternalID": 6882530.0}, "b3963": {"Expression": 48.0, "InternalID": 6884503.0}, "b3403": {"Expression": 925.0, "InternalID": 6883994.0}, "b2578": {"Expression": 0.0, "InternalID": 6883263.0}, "b0865": {"Expression": 177.0, "InternalID": 6881666.0}, "b0445": {"Expression": 2.32, "InternalID": 6881288.0}, "b1271": {"Expression": 30.4, "InternalID": 6882049.0}, "b4399": {"Expression": 0.339, "InternalID": 6884892.0}, "b3074": {"Expression": 5.44, "InternalID": 6883691.0}, "b0241": {"Expression": 33.7, "InternalID": 6881105.0}, "b3001": {"Expression": 290.0, "InternalID": 6883625.0}, "b2210": {"Expression": 1.96, "InternalID": 6882912.0}, "b3685": {"Expression": 1.08, "InternalID": 6884260.0}, "b2425": {"Expression": 612.0, "InternalID": 6883110.0}, "b1391": {"Expression": 0.325, "InternalID": 6882159.0}, "b2343": {"Expression": 114.0, "InternalID": 6883040.0}, "b1208": {"Expression": 20.4, "InternalID": 6881991.0}, "b2310": {"Expression": 2133.0, "InternalID": 6883009.0}, "b0119": {"Expression": 54.9, "InternalID": 6880996.0}, "b3812": {"Expression": 28.2, "InternalID": 6884366.0}, "b1060": {"Expression": 0.0, "InternalID": 6881851.0}, "b0225": {"Expression": 0.385, "InternalID": 6881093.0}, "b0856": {"Expression": 0.429, "InternalID": 6881657.0}, "b0424": {"Expression": 111.0, "InternalID": 6881267.0}, "b1158": {"Expression": 0.07, "InternalID": 6881944.0}, "b0050": {"Expression": 8.54, "InternalID": 6880932.0}, "b3438": {"Expression": 22.8, "InternalID": 6884024.0}, "b3772": {"Expression": 20.5, "InternalID": 6884334.0}, "b0880": {"Expression": 503.0, "InternalID": 6881681.0}, "b3514": {"Expression": 5.29, "InternalID": 6884096.0}, "b3547": {"Expression": 0.052, "InternalID": 6884127.0}, "b2760": {"Expression": 0.099, "InternalID": 6883415.0}, "b3674": {"Expression": 2.54, "InternalID": 6884252.0}, "b2831": {"Expression": 1.73, "InternalID": 6883481.0}, "b0020": {"Expression": 0.53, "InternalID": 6880902.0}, "b4120": {"Expression": 0.807, "InternalID": 6884643.0}, "b1250": {"Expression": 30.9, "InternalID": 6882028.0}, "b0076": {"Expression": 0.0, "InternalID": 6880956.0}, "b3432": {"Expression": 80.2, "InternalID": 6884020.0}, "b3809": {"Expression": 69.0, "InternalID": 6884363.0}, "b3649": {"Expression": 1645.0, "InternalID": 6884228.0}, "b3795": {"Expression": 5.07, "InternalID": 6884354.0}, "b3619": {"Expression": 677.0, "InternalID": 6884198.0}, "b2368": {"Expression": 0.024, "InternalID": 6883060.0}, "b0903": {"Expression": 3001.0, "InternalID": 6881703.0}, "b2830": {"Expression": 30.0, "InternalID": 6883480.0}, "b2938": {"Expression": 199.0, "InternalID": 6883572.0}, "b2868": {"Expression": 0.976, "InternalID": 6883508.0}, "b2327": {"Expression": 0.022, "InternalID": 6883026.0}, "b3653": {"Expression": 3.35, "InternalID": 6884232.0}, "b0047": {"Expression": 3.75, "InternalID": 6880929.0}, "b1012": {"Expression": 0.063, "InternalID": 6881810.0}, "b3132": {"Expression": 11.3, "InternalID": 6883743.0}, "b2427": {"Expression": 0.492, "InternalID": 6883112.0}, "b2098": {"Expression": 0.659, "InternalID": 6882809.0}, "b1139": {"Expression": 0.951, "InternalID": 6881930.0}, "b0111": {"Expression": 9.73, "InternalID": 6880988.0}, "b3047": {"Expression": 1.92, "InternalID": 6883665.0}, "b3214": {"Expression": 0.213, "InternalID": 6883821.0}, "b1330": {"Expression": 28.7, "InternalID": 6882107.0}, "b3045": {"Expression": 0.312, "InternalID": 6883664.0}, "b3531": {"Expression": 0.274, "InternalID": 6884113.0}, "b2784": {"Expression": 26.6, "InternalID": 6883437.0}, "b1575": {"Expression": 0.284, "InternalID": 6882323.0}, "b2531": {"Expression": 354.0, "InternalID": 6883216.0}, "b2213": {"Expression": 0.07, "InternalID": 6882915.0}, "b3831": {"Expression": 1090.0, "InternalID": 6884383.0}, "b1057": {"Expression": 0.0, "InternalID": 6881848.0}, "b2725": {"Expression": 1.76, "InternalID": 6883380.0}, "b0919": {"Expression": 10.7, "InternalID": 6881719.0}, "b3376": {"Expression": 0.005, "InternalID": 6883967.0}, "b0958": {"Expression": 1.06, "InternalID": 6881758.0}, "b2585": {"Expression": 293.0, "InternalID": 6883270.0}, "b4373": {"Expression": 3.35, "InternalID": 6884866.0}, "b2895": {"Expression": 27.4, "InternalID": 6883533.0}, "b0775": {"Expression": 2.21, "InternalID": 6881576.0}, "b3391": {"Expression": 1.73, "InternalID": 6883982.0}, "b3434": {"Expression": 0.059, "InternalID": 6884022.0}, "b2821": {"Expression": 12.5, "InternalID": 6883471.0}, "b3320": {"Expression": 2239.0, "InternalID": 6883913.0}, "b1089": {"Expression": 2296.0, "InternalID": 6881880.0}, "b3966": {"Expression": 25.1, "InternalID": 6884506.0}, "b3575": {"Expression": 0.191, "InternalID": 6884155.0}, "b2840": {"Expression": 8.96, "InternalID": 6883490.0}, "b4278": {"Expression": 3.36, "InternalID": 6884785.0}, "b3050": {"Expression": 0.0, "InternalID": 6883668.0}, "b0478": {"Expression": 9.75, "InternalID": 6881320.0}, "b2796": {"Expression": 119.0, "InternalID": 6883449.0}, "b1696": {"Expression": 0.586, "InternalID": 6882439.0}, "b0192": {"Expression": 9.43, "InternalID": 6881068.0}, "b3508": {"Expression": 0.556, "InternalID": 6884090.0}, "b2399": {"Expression": 0.736, "InternalID": 6883088.0}, "b2023": {"Expression": 128.0, "InternalID": 6882739.0}, "b0087": {"Expression": 9.64, "InternalID": 6880966.0}, "b2281": {"Expression": 220.0, "InternalID": 6882980.0}, "b0187": {"Expression": 58.7, "InternalID": 6881063.0}, "b4118": {"Expression": 0.731, "InternalID": 6884641.0}, "b2544": {"Expression": 0.144, "InternalID": 6883229.0}, "b2757": {"Expression": 0.006, "InternalID": 6883412.0}, "b3060": {"Expression": 0.472, "InternalID": 6883678.0}, "b1907": {"Expression": 0.003, "InternalID": 6882645.0}, "b1581": {"Expression": 56.4, "InternalID": 6882326.0}, "b4079": {"Expression": 3.48, "InternalID": 6884605.0}, "b4402": {"Expression": 0.0, "InternalID": 6884895.0}, "b0159": {"Expression": 152.0, "InternalID": 6881036.0}, "b3553": {"Expression": 254.0, "InternalID": 6884133.0}, "b4512": {"Expression": 1.98, "InternalID": 6884943.0}, "b3997": {"Expression": 86.9, "InternalID": 6884528.0}, "b1962": {"Expression": 3.82, "InternalID": 6882692.0}, "b3455": {"Expression": 122.0, "InternalID": 6884040.0}, "b4162": {"Expression": 146.0, "InternalID": 6884684.0}, "b3700": {"Expression": 0.646, "InternalID": 6884272.0}, "b1261": {"Expression": 544.0, "InternalID": 6882039.0}, "b1098": {"Expression": 42.9, "InternalID": 6881889.0}, "b2454": {"Expression": 0.0, "InternalID": 6883139.0}, "b3833": {"Expression": 224.0, "InternalID": 6884385.0}, "b4050": {"Expression": 0.041, "InternalID": 6884576.0}, "b1258": {"Expression": 387.0, "InternalID": 6882036.0}, "b0813": {"Expression": 0.683, "InternalID": 6881614.0}, "b3113": {"Expression": 51.4, "InternalID": 6883726.0}, "b2320": {"Expression": 185.0, "InternalID": 6883019.0}, "b0422": {"Expression": 148.0, "InternalID": 6881265.0}, "b3115": {"Expression": 4.28, "InternalID": 6883728.0}, "b3687": {"Expression": 218.0, "InternalID": 6884262.0}, "b3148": {"Expression": 1.12, "InternalID": 6883757.0}, "b4305": {"Expression": 94.6, "InternalID": 6884807.0}, "b1342": {"Expression": 22.3, "InternalID": 6882119.0}, "b4152": {"Expression": 39.3, "InternalID": 6884674.0}, "b3051": {"Expression": 2.77, "InternalID": 6883669.0}, "b1991": {"Expression": 6.93, "InternalID": 6882711.0}, "b3617": {"Expression": 146.0, "InternalID": 6884196.0}, "b1810": {"Expression": 0.31, "InternalID": 6882551.0}, "b3177": {"Expression": 24.1, "InternalID": 6883784.0}, "b0029": {"Expression": 61.9, "InternalID": 6880911.0}, "b0907": {"Expression": 1200.0, "InternalID": 6881707.0}, "b3207": {"Expression": 0.865, "InternalID": 6883814.0}, "b4474": {"Expression": 0.118, "InternalID": 6884923.0}, "b3661": {"Expression": 173.0, "InternalID": 6884239.0}, "b2565": {"Expression": 0.79, "InternalID": 6883250.0}, "b3623": {"Expression": 15.9, "InternalID": 6884202.0}, "b2036": {"Expression": 359.0, "InternalID": 6882751.0}, "b3287": {"Expression": 241.0, "InternalID": 6883880.0}, "b3528": {"Expression": 42.9, "InternalID": 6884110.0}, "b1629": {"Expression": 9.05, "InternalID": 6882374.0}, "b0129": {"Expression": 0.037, "InternalID": 6881006.0}, "b2958": {"Expression": 108.0, "InternalID": 6883591.0}, "b2039": {"Expression": 207.0, "InternalID": 6882754.0}, "b3832": {"Expression": 5.93, "InternalID": 6884384.0}, "b2940": {"Expression": 0.226, "InternalID": 6883574.0}, "b4006": {"Expression": 313.0, "InternalID": 6884537.0}, "b0650": {"Expression": 1.49, "InternalID": 6881475.0}, "b2921": {"Expression": 7.74, "InternalID": 6883557.0}, "b1165": {"Expression": 2.67, "InternalID": 6881951.0}, "b4150": {"Expression": 4.5, "InternalID": 6884672.0}, "b3672": {"Expression": 0.0, "InternalID": 6884250.0}, "b1946": {"Expression": 115.0, "InternalID": 6882677.0}, "b2686": {"Expression": 0.033, "InternalID": 6883346.0}, "b3774": {"Expression": 1660.0, "InternalID": 6884336.0}, "b3607": {"Expression": 80.5, "InternalID": 6884186.0}, "b2173": {"Expression": 3.0, "InternalID": 6882878.0}, "b2274": {"Expression": 0.0, "InternalID": 6882973.0}, "b3614": {"Expression": 0.469, "InternalID": 6884193.0}, "b1490": {"Expression": 25.8, "InternalID": 6882247.0}, "b3099": {"Expression": 63.1, "InternalID": 6883716.0}, "b1063": {"Expression": 36.0, "InternalID": 6881854.0}, "b0618": {"Expression": 0.495, "InternalID": 6881445.0}, "b1520": {"Expression": 6.75, "InternalID": 6882273.0}, "b2765": {"Expression": 32.2, "InternalID": 6883420.0}, "b2809": {"Expression": 664.0, "InternalID": 6883462.0}, "b1693": {"Expression": 72.5, "InternalID": 6882436.0}, "b2888": {"Expression": 1.25, "InternalID": 6883526.0}, "b1824": {"Expression": 0.0, "InternalID": 6882565.0}, "b2788": {"Expression": 0.095, "InternalID": 6883441.0}, "b0897": {"Expression": 660.0, "InternalID": 6881697.0}, "b2909": {"Expression": 199.0, "InternalID": 6883547.0}, "b1309": {"Expression": 0.198, "InternalID": 6882087.0}, "b2252": {"Expression": 34.5, "InternalID": 6882951.0}, "b3713": {"Expression": 552.0, "InternalID": 6884285.0}, "b0490": {"Expression": 7.13, "InternalID": 6881332.0}, "b0432": {"Expression": 166.0, "InternalID": 6881275.0}, "b0870": {"Expression": 130.0, "InternalID": 6881671.0}, "b3168": {"Expression": 380.0, "InternalID": 6883777.0}, "b0752": {"Expression": 1.17, "InternalID": 6881553.0}, "b4074": {"Expression": 0.046, "InternalID": 6884600.0}, "b2121": {"Expression": 1.24, "InternalID": 6882829.0}, "b1950": {"Expression": 0.0, "InternalID": 6882681.0}, "b3668": {"Expression": 1.58, "InternalID": 6884246.0}, "b4231": {"Expression": 0.0, "InternalID": 6884746.0}, "b2705": {"Expression": 0.71, "InternalID": 6883360.0}, "b0211": {"Expression": 1.24, "InternalID": 6881081.0}, "b1029": {"Expression": 0.006, "InternalID": 6881824.0}, "b2438": {"Expression": 5.03, "InternalID": 6883123.0}, "b1638": {"Expression": 230.0, "InternalID": 6882383.0}, "b0453": {"Expression": 399.0, "InternalID": 6881296.0}, "b1817": {"Expression": 1204.0, "InternalID": 6882558.0}, "b4372": {"Expression": 13.4, "InternalID": 6884865.0}, "b0319": {"Expression": 0.07, "InternalID": 6881171.0}, "b3379": {"Expression": 1.25, "InternalID": 6883970.0}, "b4506": {"Expression": 104.0, "InternalID": 6884939.0}, "b2525": {"Expression": 302.0, "InternalID": 6883210.0}, "b1171": {"Expression": 15.9, "InternalID": 6881955.0}, "b2737": {"Expression": 0.495, "InternalID": 6883392.0}, "b0723": {"Expression": 487.0, "InternalID": 6881532.0}, "b2483": {"Expression": 0.0, "InternalID": 6883168.0}, "b0885": {"Expression": 2.13, "InternalID": 6881685.0}, "b0141": {"Expression": 0.0, "InternalID": 6881018.0}, "b4319": {"Expression": 0.473, "InternalID": 6884820.0}, "b4059": {"Expression": 404.0, "InternalID": 6884585.0}, "b0532": {"Expression": 0.002, "InternalID": 6881368.0}, "b1738": {"Expression": 101.0, "InternalID": 6882479.0}, "b0509": {"Expression": 0.063, "InternalID": 6881347.0}, "b1124": {"Expression": 28.7, "InternalID": 6881915.0}, "b1023": {"Expression": 0.042, "InternalID": 6881819.0}, "b1146": {"Expression": 1.46, "InternalID": 6881936.0}, "b3152": {"Expression": 14.9, "InternalID": 6883761.0}, "b0627": {"Expression": 31.5, "InternalID": 6881452.0}, "b3381": {"Expression": 0.004, "InternalID": 6883972.0}, "b1858": {"Expression": 14.5, "InternalID": 6882599.0}, "b2806": {"Expression": 14.8, "InternalID": 6883459.0}, "b4216": {"Expression": 245.0, "InternalID": 6884734.0}, "b3114": {"Expression": 36.6, "InternalID": 6883727.0}, "b2199": {"Expression": 0.057, "InternalID": 6882901.0}, "b3359": {"Expression": 241.0, "InternalID": 6883952.0}, "b1479": {"Expression": 233.0, "InternalID": 6882236.0}, "b3522": {"Expression": 3.95, "InternalID": 6884104.0}, "b3084": {"Expression": 1.29, "InternalID": 6883701.0}, "b3557": {"Expression": 0.0, "InternalID": 6884137.0}, "b3133": {"Expression": 11.5, "InternalID": 6883744.0}, "b3327": {"Expression": 0.127, "InternalID": 6883920.0}, "b2430": {"Expression": 0.231, "InternalID": 6883115.0}, "b4114": {"Expression": 0.357, "InternalID": 6884637.0}, "b0911": {"Expression": 1923.0, "InternalID": 6881711.0}, "b1241": {"Expression": 1598.0, "InternalID": 6882019.0}, "b1847": {"Expression": 277.0, "InternalID": 6882588.0}, "b3017": {"Expression": 3.23, "InternalID": 6883637.0}, "b3947": {"Expression": 1.49, "InternalID": 6884488.0}, "b3708": {"Expression": 1251.0, "InternalID": 6884280.0}, "b1453": {"Expression": 0.045, "InternalID": 6882215.0}, "b0391": {"Expression": 455.0, "InternalID": 6881236.0}, "b2266": {"Expression": 1009.0, "InternalID": 6882965.0}, "b3602": {"Expression": 156.0, "InternalID": 6884181.0}, "b0338": {"Expression": 0.095, "InternalID": 6881188.0}, "b2571": {"Expression": 89.6, "InternalID": 6883256.0}, "b2021": {"Expression": 205.0, "InternalID": 6882737.0}, "b0173": {"Expression": 2.18, "InternalID": 6881049.0}, "b2195": {"Expression": 1.69, "InternalID": 6882897.0}, "b1383": {"Expression": 4.37, "InternalID": 6882151.0}, "b3383": {"Expression": 0.263, "InternalID": 6883974.0}, "b3162": {"Expression": 74.8, "InternalID": 6883771.0}, "b2570": {"Expression": 0.962, "InternalID": 6883255.0}, "b3290": {"Expression": 10.1, "InternalID": 6883883.0}, "b1706": {"Expression": 9.06, "InternalID": 6882449.0}, "b0288": {"Expression": 0.0, "InternalID": 6881144.0}, "b0040": {"Expression": 0.029, "InternalID": 6880922.0}, "b3764": {"Expression": 829.0, "InternalID": 6884328.0}, "b0265": {"Expression": 0.044, "InternalID": 6881124.0}, "b2852": {"Expression": 0.0, "InternalID": 6883501.0}, "b0078": {"Expression": 332.0, "InternalID": 6880958.0}, "b3160": {"Expression": 11.0, "InternalID": 6883769.0}, "b3516": {"Expression": 0.013, "InternalID": 6884098.0}, "b0544": {"Expression": 1.34, "InternalID": 6881376.0}, "b2179": {"Expression": 1.03, "InternalID": 6882884.0}, "b4309": {"Expression": 0.786, "InternalID": 6884810.0}, "b3720": {"Expression": 0.005, "InternalID": 6884292.0}, "b2161": {"Expression": 0.636, "InternalID": 6882866.0}, "b3747": {"Expression": 0.98, "InternalID": 6884319.0}, "b0837": {"Expression": 0.542, "InternalID": 6881638.0}, "b1983": {"Expression": 133.0, "InternalID": 6882706.0}, "b0482": {"Expression": 5.79, "InternalID": 6881324.0}, "b1802": {"Expression": 0.0, "InternalID": 6882543.0}, "b3195": {"Expression": 36.1, "InternalID": 6883802.0}, "b3597": {"Expression": 2.24, "InternalID": 6884176.0}, "b1881": {"Expression": 357.0, "InternalID": 6882622.0}, "b2316": {"Expression": 299.0, "InternalID": 6883015.0}, "b0212": {"Expression": 204.0, "InternalID": 6881082.0}, "b1275": {"Expression": 106.0, "InternalID": 6882053.0}, "b2360": {"Expression": 0.198, "InternalID": 6883052.0}, "b1096": {"Expression": 6.38, "InternalID": 6881887.0}, "b2972": {"Expression": 0.034, "InternalID": 6883602.0}, "b2869": {"Expression": 4.83, "InternalID": 6883509.0}, "b4122": {"Expression": 47.1, "InternalID": 6884645.0}, "b0569": {"Expression": 2.41, "InternalID": 6881397.0}, "b2325": {"Expression": 55.1, "InternalID": 6883024.0}, "b4546": {"Expression": 1.16, "InternalID": 6884966.0}, "b0470": {"Expression": 17.0, "InternalID": 6881312.0}, "b2523": {"Expression": 488.0, "InternalID": 6883208.0}, "b3196": {"Expression": 1.12, "InternalID": 6883803.0}, "b2305": {"Expression": 0.024, "InternalID": 6883004.0}, "b4067": {"Expression": 84.6, "InternalID": 6884593.0}, "b3347": {"Expression": 415.0, "InternalID": 6883940.0}, "b4379": {"Expression": 2.68, "InternalID": 6884872.0}, "b2822": {"Expression": 2.32, "InternalID": 6883472.0}, "b0959": {"Expression": 0.279, "InternalID": 6881759.0}, "b3354": {"Expression": 6.57, "InternalID": 6883947.0}, "b4016": {"Expression": 7.24, "InternalID": 6884543.0}, "b2439": {"Expression": 34.9, "InternalID": 6883124.0}, "b3251": {"Expression": 611.0, "InternalID": 6883855.0}, "b3582": {"Expression": 0.066, "InternalID": 6884162.0}, "b1080": {"Expression": 0.45, "InternalID": 6881871.0}, "b3752": {"Expression": 46.0, "InternalID": 6884324.0}, "b0659": {"Expression": 87.0, "InternalID": 6881484.0}, "b0785": {"Expression": 108.0, "InternalID": 6881586.0}, "b2055": {"Expression": 0.0, "InternalID": 6882770.0}, "b4485": {"Expression": 2.23, "InternalID": 6884934.0}, "b2595": {"Expression": 151.0, "InternalID": 6883276.0}, "b3660": {"Expression": 0.014, "InternalID": 6884238.0}, "b1462": {"Expression": 39.4, "InternalID": 6882221.0}, "b0863": {"Expression": 685.0, "InternalID": 6881664.0}, "b2754": {"Expression": 0.0, "InternalID": 6883409.0}, "b0647": {"Expression": 0.0, "InternalID": 6881472.0}, "b1760": {"Expression": 51.7, "InternalID": 6882501.0}, "b1036": {"Expression": 0.04, "InternalID": 6881828.0}, "b0152": {"Expression": 0.469, "InternalID": 6881029.0}, "b3984": {"Expression": 1834.0, "InternalID": 6884515.0}, "b1332": {"Expression": 0.0, "InternalID": 6882109.0}, "b2677": {"Expression": 23.6, "InternalID": 6883339.0}, "b0688": {"Expression": 421.0, "InternalID": 6881502.0}, "b3742": {"Expression": 158.0, "InternalID": 6884314.0}, "b0280": {"Expression": 0.052, "InternalID": 6881137.0}, "b0674": {"Expression": 213.0, "InternalID": 6881488.0}, "b1398": {"Expression": 0.968, "InternalID": 6882166.0}, "b4225": {"Expression": 0.8, "InternalID": 6884742.0}, "b1709": {"Expression": 2.19, "InternalID": 6882452.0}, "b0177": {"Expression": 184.0, "InternalID": 6881053.0}, "b2341": {"Expression": 17.5, "InternalID": 6883038.0}, "b4326": {"Expression": 0.622, "InternalID": 6884827.0}, "b2171": {"Expression": 319.0, "InternalID": 6882876.0}, "b3304": {"Expression": 1729.0, "InternalID": 6883897.0}, "b0377": {"Expression": 0.792, "InternalID": 6881222.0}, "b4256": {"Expression": 25.1, "InternalID": 6884768.0}, "b2631": {"Expression": 0.788, "InternalID": 6883308.0}, "b4126": {"Expression": 14.5, "InternalID": 6884649.0}, "b0827": {"Expression": 103.0, "InternalID": 6881628.0}, "b1160": {"Expression": 0.0, "InternalID": 6881946.0}, "b4515": {"Expression": 0.0, "InternalID": 6884945.0}, "b1227": {"Expression": 1.24, "InternalID": 6882010.0}, "b2388": {"Expression": 181.0, "InternalID": 6883080.0}, "b3178": {"Expression": 326.0, "InternalID": 6883785.0}, "b2048": {"Expression": 13.0, "InternalID": 6882763.0}, "b4157": {"Expression": 0.0, "InternalID": 6884679.0}, "b1797": {"Expression": 1.29, "InternalID": 6882538.0}, "b3753": {"Expression": 0.034, "InternalID": 6884325.0}, "b0779": {"Expression": 43.4, "InternalID": 6881580.0}, "b2280": {"Expression": 0.14, "InternalID": 6882979.0}, "b0318": {"Expression": 0.151, "InternalID": 6881170.0}, "b1661": {"Expression": 83.7, "InternalID": 6882406.0}, "b4398": {"Expression": 7.17, "InternalID": 6884891.0}, "b0848": {"Expression": 0.109, "InternalID": 6881649.0}, "b1713": {"Expression": 260.0, "InternalID": 6882456.0}, "b2487": {"Expression": 0.219, "InternalID": 6883172.0}, "b4158": {"Expression": 0.0, "InternalID": 6884680.0}, "b3569": {"Expression": 0.142, "InternalID": 6884149.0}, "b3811": {"Expression": 1.85, "InternalID": 6884365.0}, "b2282": {"Expression": 20.6, "InternalID": 6882981.0}, "b1996": {"Expression": 0.312, "InternalID": 6882715.0}, "b0956": {"Expression": 126.0, "InternalID": 6881756.0}, "b4218": {"Expression": 14.1, "InternalID": 6884736.0}, "b3509": {"Expression": 820.0, "InternalID": 6884091.0}, "b3573": {"Expression": 0.0, "InternalID": 6884153.0}, "b2417": {"Expression": 2175.0, "InternalID": 6883102.0}, "b2110": {"Expression": 0.183, "InternalID": 6882821.0}, "b3067": {"Expression": 306.0, "InternalID": 6883685.0}, "b3421": {"Expression": 0.042, "InternalID": 6884010.0}, "b0074": {"Expression": 899.0, "InternalID": 6880954.0}, "b2094": {"Expression": 1518.0, "InternalID": 6882805.0}, "b3145": {"Expression": 8.1, "InternalID": 6883754.0}, "b1232": {"Expression": 183.0, "InternalID": 6882012.0}, "b3250": {"Expression": 11.4, "InternalID": 6883854.0}, "b0378": {"Expression": 3.9, "InternalID": 6881223.0}, "b3175": {"Expression": 183.0, "InternalID": 6883782.0}, "b0313": {"Expression": 0.917, "InternalID": 6881165.0}, "b1628": {"Expression": 2.98, "InternalID": 6882373.0}, "b4262": {"Expression": 16.9, "InternalID": 6884774.0}, "b4362": {"Expression": 13.7, "InternalID": 6884858.0}, "b3688": {"Expression": 13.6, "InternalID": 6884263.0}, "b2890": {"Expression": 600.0, "InternalID": 6883528.0}, "b0639": {"Expression": 2.94, "InternalID": 6881464.0}, "b0580": {"Expression": 0.0, "InternalID": 6881408.0}, "b4469": {"Expression": 1.72, "InternalID": 6884918.0}, "b3451": {"Expression": 0.024, "InternalID": 6884036.0}, "b0862": {"Expression": 5.36, "InternalID": 6881663.0}, "b3191": {"Expression": 180.0, "InternalID": 6883798.0}, "b2849": {"Expression": 0.0, "InternalID": 6883499.0}, "b0387": {"Expression": 25.6, "InternalID": 6881232.0}, "b3505": {"Expression": 0.531, "InternalID": 6884087.0}, "b2201": {"Expression": 0.586, "InternalID": 6882903.0}, "b1413": {"Expression": 13.9, "InternalID": 6882179.0}, "b3633": {"Expression": 12.6, "InternalID": 6884212.0}, "b0976": {"Expression": 0.125, "InternalID": 6881775.0}, "b1346": {"Expression": 0.0, "InternalID": 6882123.0}, "b2241": {"Expression": 129.0, "InternalID": 6882940.0}, "b0570": {"Expression": 72.4, "InternalID": 6881398.0}, "b0245": {"Expression": 0.005, "InternalID": 6881108.0}, "b0486": {"Expression": 0.323, "InternalID": 6881328.0}, "b3334": {"Expression": 0.266, "InternalID": 6883927.0}, "b3355": {"Expression": 46.4, "InternalID": 6883948.0}, "b3779": {"Expression": 22.8, "InternalID": 6884339.0}, "b0983": {"Expression": 8.1, "InternalID": 6881782.0}, "b2563": {"Expression": 24.8, "InternalID": 6883248.0}, "b1836": {"Expression": 512.0, "InternalID": 6882577.0}, "b4318": {"Expression": 0.207, "InternalID": 6884819.0}, "b3085": {"Expression": 0.16, "InternalID": 6883702.0}, "b3165": {"Expression": 1308.0, "InternalID": 6883774.0}, "b1073": {"Expression": 0.696, "InternalID": 6881864.0}, "b4109": {"Expression": 0.532, "InternalID": 6884632.0}, "b1435": {"Expression": 9.69, "InternalID": 6882198.0}, "b1358": {"Expression": 0.0, "InternalID": 6882134.0}, "b0938": {"Expression": 0.0, "InternalID": 6881738.0}, "b1729": {"Expression": 82.5, "InternalID": 6882470.0}, "b0798": {"Expression": 0.474, "InternalID": 6881599.0}, "b0498": {"Expression": 0.323, "InternalID": 6881340.0}, "b3577": {"Expression": 0.0, "InternalID": 6884157.0}, "b3827": {"Expression": 0.0, "InternalID": 6884379.0}, "b3314": {"Expression": 2262.0, "InternalID": 6883907.0}, "b1860": {"Expression": 17.5, "InternalID": 6882601.0}, "b3803": {"Expression": 130.0, "InternalID": 6884358.0}, "b0995": {"Expression": 1.77, "InternalID": 6881794.0}, "b1451": {"Expression": 0.956, "InternalID": 6882213.0}, "b0815": {"Expression": 1.26, "InternalID": 6881616.0}, "b2156": {"Expression": 4.43, "InternalID": 6882861.0}, "b2535": {"Expression": 1.02, "InternalID": 6883220.0}, "b2141": {"Expression": 0.081, "InternalID": 6882846.0}, "b1767": {"Expression": 40.0, "InternalID": 6882508.0}, "b3867": {"Expression": 10.5, "InternalID": 6884410.0}, "b2204": {"Expression": 0.036, "InternalID": 6882906.0}, "b2699": {"Expression": 443.0, "InternalID": 6883354.0}, "b3365": {"Expression": 11.1, "InternalID": 6883958.0}, "b3328": {"Expression": 0.0, "InternalID": 6883921.0}, "b3071": {"Expression": 84.0, "InternalID": 6883688.0}, "b3986": {"Expression": 5885.0, "InternalID": 6884517.0}, "b3270": {"Expression": 0.0, "InternalID": 6883872.0}, "b4325": {"Expression": 0.0, "InternalID": 6884826.0}, "b1604": {"Expression": 560.0, "InternalID": 6882349.0}, "b1785": {"Expression": 0.013, "InternalID": 6882526.0}, "b0397": {"Expression": 3.64, "InternalID": 6881240.0}, "b3101": {"Expression": 3.06, "InternalID": 6883718.0}, "b1126": {"Expression": 60.3, "InternalID": 6881917.0}, "b3931": {"Expression": 367.0, "InternalID": 6884472.0}, "b3637": {"Expression": 2332.0, "InternalID": 6884216.0}, "b1809": {"Expression": 439.0, "InternalID": 6882550.0}, "b3453": {"Expression": 474.0, "InternalID": 6884038.0}, "b4062": {"Expression": 2.38, "InternalID": 6884588.0}, "b0438": {"Expression": 283.0, "InternalID": 6881281.0}, "b0408": {"Expression": 87.0, "InternalID": 6881251.0}, "b0680": {"Expression": 337.0, "InternalID": 6881494.0}, "b1746": {"Expression": 11.2, "InternalID": 6882487.0}, "b0081": {"Expression": 12.4, "InternalID": 6880960.0}, "b1120": {"Expression": 50.5, "InternalID": 6881911.0}, "b0491": {"Expression": 3.77, "InternalID": 6881333.0}, "b2582": {"Expression": 13.3, "InternalID": 6883267.0}, "b2339": {"Expression": 0.0, "InternalID": 6883036.0}, "b2265": {"Expression": 1.22, "InternalID": 6882964.0}, "b0121": {"Expression": 96.0, "InternalID": 6880998.0}, "b1229": {"Expression": 0.0, "InternalID": 6882011.0}, "b3659": {"Expression": 0.256, "InternalID": 6884237.0}, "b2293": {"Expression": 46.0, "InternalID": 6882992.0}, "b1646": {"Expression": 65.8, "InternalID": 6882391.0}, "b4129": {"Expression": 203.0, "InternalID": 6884652.0}, "b0381": {"Expression": 84.4, "InternalID": 6881226.0}, "b3037": {"Expression": 52.0, "InternalID": 6883656.0}, "b2214": {"Expression": 0.932, "InternalID": 6882916.0}, "b3337": {"Expression": 0.0, "InternalID": 6883930.0}, "b3090": {"Expression": 0.6, "InternalID": 6883707.0}, "b0643": {"Expression": 494.0, "InternalID": 6881468.0}, "b3606": {"Expression": 6.82, "InternalID": 6884185.0}, "b4461": {"Expression": 5.86, "InternalID": 6884911.0}, "b2133": {"Expression": 222.0, "InternalID": 6882840.0}, "b1311": {"Expression": 0.0, "InternalID": 6882089.0}, "b1653": {"Expression": 3.12, "InternalID": 6882398.0}, "b3018": {"Expression": 15.1, "InternalID": 6883638.0}, "b1739": {"Expression": 723.0, "InternalID": 6882480.0}, "b0534": {"Expression": 0.0, "InternalID": 6881370.0}, "b3229": {"Expression": 695.0, "InternalID": 6883835.0}, "b2253": {"Expression": 87.0, "InternalID": 6882952.0}, "b3549": {"Expression": 2.57, "InternalID": 6884129.0}, "b3395": {"Expression": 0.198, "InternalID": 6883986.0}, "b1636": {"Expression": 41.8, "InternalID": 6882381.0}, "b3116": {"Expression": 2.01, "InternalID": 6883729.0}, "b4196": {"Expression": 7.21, "InternalID": 6884715.0}, "b3238": {"Expression": 0.532, "InternalID": 6883844.0}, "b1798": {"Expression": 0.013, "InternalID": 6882539.0}, "b0809": {"Expression": 199.0, "InternalID": 6881610.0}, "b0481": {"Expression": 203.0, "InternalID": 6881323.0}, "b1820": {"Expression": 6.35, "InternalID": 6882561.0}, "b2312": {"Expression": 97.0, "InternalID": 6883011.0}, "b3888": {"Expression": 77.5, "InternalID": 6884431.0}, "b0193": {"Expression": 0.093, "InternalID": 6881069.0}, "b1177": {"Expression": 24.6, "InternalID": 6881960.0}, "b2887": {"Expression": 0.547, "InternalID": 6883525.0}, "b0565": {"Expression": 560.0, "InternalID": 6881393.0}, "b2379": {"Expression": 38.3, "InternalID": 6883071.0}, "b1001": {"Expression": 2.85, "InternalID": 6881800.0}, "b3182": {"Expression": 4.11, "InternalID": 6883789.0}, "b1026": {"Expression": 0.0, "InternalID": 6881822.0}, "b4026": {"Expression": 0.0, "InternalID": 6884553.0}, "b2093": {"Expression": 4613.0, "InternalID": 6882804.0}, "b1930": {"Expression": 178.0, "InternalID": 6882665.0}, "b1386": {"Expression": 0.116, "InternalID": 6882154.0}, "b0492": {"Expression": 394.0, "InternalID": 6881334.0}, "b3727": {"Expression": 128.0, "InternalID": 6884299.0}, "b0778": {"Expression": 37.4, "InternalID": 6881579.0}, "b0003": {"Expression": 107.0, "InternalID": 6880887.0}, "b1502": {"Expression": 0.0, "InternalID": 6882259.0}, "b1194": {"Expression": 43.5, "InternalID": 6881977.0}, "b1162": {"Expression": 9.92, "InternalID": 6881948.0}, "b1410": {"Expression": 0.097, "InternalID": 6882176.0}, "b0110": {"Expression": 19.2, "InternalID": 6880987.0}, "b3965": {"Expression": 38.3, "InternalID": 6884505.0}, "b2131": {"Expression": 267.0, "InternalID": 6882838.0}, "b2163": {"Expression": 0.104, "InternalID": 6882868.0}, "b1765": {"Expression": 284.0, "InternalID": 6882506.0}, "b3526": {"Expression": 64.8, "InternalID": 6884108.0}, "b2774": {"Expression": 0.255, "InternalID": 6883427.0}, "b0254": {"Expression": 0.144, "InternalID": 6881117.0}, "b2837": {"Expression": 1.99, "InternalID": 6883487.0}, "b2474": {"Expression": 1.97, "InternalID": 6883159.0}, "b4375": {"Expression": 84.8, "InternalID": 6884868.0}, "b1902": {"Expression": 2.92, "InternalID": 6882641.0}, "b3093": {"Expression": 1.72, "InternalID": 6883710.0}, "b2669": {"Expression": 554.0, "InternalID": 6883331.0}, "b2521": {"Expression": 455.0, "InternalID": 6883206.0}, "b0186": {"Expression": 10.6, "InternalID": 6881062.0}, "b2642": {"Expression": 2.05, "InternalID": 6883315.0}, "b0702": {"Expression": 0.0, "InternalID": 6881513.0}, "b2977": {"Expression": 207.0, "InternalID": 6883605.0}, "b0316": {"Expression": 0.051, "InternalID": 6881168.0}, "b4075": {"Expression": 0.0, "InternalID": 6884601.0}, "b0982": {"Expression": 6.74, "InternalID": 6881781.0}, "b0576": {"Expression": 0.208, "InternalID": 6881404.0}, "b2623": {"Expression": 2.25, "InternalID": 6883300.0}, "b1808": {"Expression": 0.192, "InternalID": 6882549.0}, "b3058": {"Expression": 10.8, "InternalID": 6883676.0}, "b1891": {"Expression": 0.745, "InternalID": 6882632.0}, "b0475": {"Expression": 4.76, "InternalID": 6881317.0}, "b1841": {"Expression": 4.6, "InternalID": 6882582.0}, "b1049": {"Expression": 44.5, "InternalID": 6881841.0}, "b3634": {"Expression": 148.0, "InternalID": 6884213.0}, "b2212": {"Expression": 3.47, "InternalID": 6882914.0}, "b1589": {"Expression": 7.71, "InternalID": 6882334.0}, "b4532": {"Expression": 0.067, "InternalID": 6884956.0}, "b4112": {"Expression": 1.97, "InternalID": 6884635.0}, "b0293": {"Expression": 0.277, "InternalID": 6881149.0}, "b0794": {"Expression": 1.71, "InternalID": 6881595.0}, "b2555": {"Expression": 2.46, "InternalID": 6883240.0}, "b0514": {"Expression": 2.92, "InternalID": 6881351.0}, "b4185": {"Expression": 0.0, "InternalID": 6884704.0}, "b4423": {"Expression": 0.0, "InternalID": 6884906.0}, "b2182": {"Expression": 32.8, "InternalID": 6882887.0}, "b1849": {"Expression": 184.0, "InternalID": 6882590.0}, "b1593": {"Expression": 57.5, "InternalID": 6882338.0}, "b0895": {"Expression": 5.84, "InternalID": 6881695.0}, "b2162": {"Expression": 0.0, "InternalID": 6882867.0}, "b3441": {"Expression": 0.874, "InternalID": 6884027.0}, "b0139": {"Expression": 1.88, "InternalID": 6881016.0}, "b0937": {"Expression": 0.241, "InternalID": 6881737.0}, "b3574": {"Expression": 30.2, "InternalID": 6884154.0}, "b2322": {"Expression": 0.0, "InternalID": 6883021.0}, "b3496": {"Expression": 0.396, "InternalID": 6884079.0}, "b0529": {"Expression": 89.8, "InternalID": 6881365.0}, "b1033": {"Expression": 134.0, "InternalID": 6881825.0}, "b0720": {"Expression": 769.0, "InternalID": 6881529.0}, "b0127": {"Expression": 49.9, "InternalID": 6881004.0}, "b0598": {"Expression": 230.0, "InternalID": 6881426.0}, "b3263": {"Expression": 0.0, "InternalID": 6883866.0}, "b4017": {"Expression": 2.5, "InternalID": 6884544.0}, "b2797": {"Expression": 4.2, "InternalID": 6883450.0}, "b3252": {"Expression": 8.09, "InternalID": 6883856.0}, "b3846": {"Expression": 241.0, "InternalID": 6884395.0}, "b2288": {"Expression": 178.0, "InternalID": 6882987.0}, "b0046": {"Expression": 15.0, "InternalID": 6880928.0}, "b2159": {"Expression": 21.8, "InternalID": 6882864.0}, "b3185": {"Expression": 1164.0, "InternalID": 6883792.0}, "b1615": {"Expression": 0.054, "InternalID": 6882360.0}, "b1921": {"Expression": 26.6, "InternalID": 6882656.0}, "b3303": {"Expression": 5093.0, "InternalID": 6883896.0}, "b1117": {"Expression": 122.0, "InternalID": 6881908.0}, "b4392": {"Expression": 63.5, "InternalID": 6884885.0}, "b1584": {"Expression": 45.3, "InternalID": 6882329.0}, "b0157": {"Expression": 0.06, "InternalID": 6881034.0}, "b4028": {"Expression": 0.02, "InternalID": 6884555.0}, "b2283": {"Expression": 229.0, "InternalID": 6882982.0}, "b0166": {"Expression": 844.0, "InternalID": 6881042.0}, "b3665": {"Expression": 0.431, "InternalID": 6884243.0}, "b0270": {"Expression": 0.385, "InternalID": 6881128.0}, "b2146": {"Expression": 14.5, "InternalID": 6882851.0}, "b1338": {"Expression": 0.329, "InternalID": 6882115.0}, "b1926": {"Expression": 0.0, "InternalID": 6882661.0}, "b2506": {"Expression": 0.504, "InternalID": 6883191.0}, "b2882": {"Expression": 0.079, "InternalID": 6883522.0}, "b3241": {"Expression": 0.009, "InternalID": 6883847.0}, "b3366": {"Expression": 0.048, "InternalID": 6883959.0}, "b2495": {"Expression": 155.0, "InternalID": 6883180.0}, "b0908": {"Expression": 148.0, "InternalID": 6881708.0}, "b1444": {"Expression": 632.0, "InternalID": 6882206.0}, "b3199": {"Expression": 13.5, "InternalID": 6883806.0}, "b2791": {"Expression": 1.46, "InternalID": 6883444.0}, "b4145": {"Expression": 1.55, "InternalID": 6884667.0}, "b1610": {"Expression": 2.75, "InternalID": 6882355.0}, "b1428": {"Expression": 0.612, "InternalID": 6882191.0}, "b0867": {"Expression": 4.78, "InternalID": 6881668.0}, "b3929": {"Expression": 345.0, "InternalID": 6884470.0}, "b2000": {"Expression": 299.0, "InternalID": 6882717.0}, "b3673": {"Expression": 0.0, "InternalID": 6884251.0}, "b2323": {"Expression": 1128.0, "InternalID": 6883022.0}, "b3406": {"Expression": 12.5, "InternalID": 6883997.0}, "b1325": {"Expression": 24.9, "InternalID": 6882102.0}, "b3216": {"Expression": 0.017, "InternalID": 6883823.0}, "b0220": {"Expression": 495.0, "InternalID": 6881088.0}, "b3910": {"Expression": 91.4, "InternalID": 6884453.0}, "b0888": {"Expression": 341.0, "InternalID": 6881688.0}, "b1331": {"Expression": 0.525, "InternalID": 6882108.0}, "b1912": {"Expression": 48.5, "InternalID": 6882647.0}, "b0767": {"Expression": 463.0, "InternalID": 6881568.0}, "b0892": {"Expression": 12.5, "InternalID": 6881692.0}, "b1878": {"Expression": 1.09, "InternalID": 6882619.0}, "b2024": {"Expression": 57.0, "InternalID": 6882740.0}, "b0755": {"Expression": 2951.0, "InternalID": 6881556.0}, "b2951": {"Expression": 171.0, "InternalID": 6883584.0}, "b0269": {"Expression": 4.13, "InternalID": 6881127.0}, "b4106": {"Expression": 0.115, "InternalID": 6884629.0}, "b0102": {"Expression": 59.2, "InternalID": 6880980.0}, "b4146": {"Expression": 1.25, "InternalID": 6884668.0}, "b3771": {"Expression": 62.8, "InternalID": 6884333.0}, "b2181": {"Expression": 6.23, "InternalID": 6882886.0}, "b1744": {"Expression": 0.971, "InternalID": 6882485.0}, "b4528": {"Expression": 0.0, "InternalID": 6884954.0}, "b3845": {"Expression": 202.0, "InternalID": 6884394.0}, "b3430": {"Expression": 198.0, "InternalID": 6884018.0}, "b1047": {"Expression": 5.65, "InternalID": 6881839.0}, "b3170": {"Expression": 56.4, "InternalID": 6883779.0}, "b4547": {"Expression": 5.27, "InternalID": 6884967.0}, "b1235": {"Expression": 5.01, "InternalID": 6882015.0}, "b0097": {"Expression": 0.338, "InternalID": 6880976.0}, "b1066": {"Expression": 18.9, "InternalID": 6881857.0}, "b4121": {"Expression": 0.0, "InternalID": 6884644.0}, "b4101": {"Expression": 0.031, "InternalID": 6884626.0}, "b2995": {"Expression": 0.032, "InternalID": 6883621.0}, "b1288": {"Expression": 1337.0, "InternalID": 6882066.0}, "b0801": {"Expression": 199.0, "InternalID": 6881602.0}, "b3624": {"Expression": 1.11, "InternalID": 6884203.0}, "b1341": {"Expression": 37.5, "InternalID": 6882118.0}, "b2799": {"Expression": 85.7, "InternalID": 6883452.0}, "b3034": {"Expression": 101.0, "InternalID": 6883654.0}, "b1913": {"Expression": 11.1, "InternalID": 6882648.0}, "b3746": {"Expression": 16.4, "InternalID": 6884318.0}, "b1612": {"Expression": 268.0, "InternalID": 6882357.0}, "b3356": {"Expression": 116.0, "InternalID": 6883949.0}, "b0998": {"Expression": 0.0, "InternalID": 6881797.0}, "b2870": {"Expression": 24.4, "InternalID": 6883510.0}, "b2326": {"Expression": 0.93, "InternalID": 6883025.0}, "b2913": {"Expression": 892.0, "InternalID": 6883550.0}, "b1448": {"Expression": 16.4, "InternalID": 6882210.0}, "b1616": {"Expression": 0.057, "InternalID": 6882361.0}, "b0969": {"Expression": 23.7, "InternalID": 6881769.0}, "b3916": {"Expression": 585.0, "InternalID": 6884457.0}, "b2674": {"Expression": 2.67, "InternalID": 6883336.0}, "b0125": {"Expression": 220.0, "InternalID": 6881002.0}, "b0935": {"Expression": 0.631, "InternalID": 6881735.0}, "b1091": {"Expression": 425.0, "InternalID": 6881882.0}, "b0089": {"Expression": 1.51, "InternalID": 6880968.0}, "b1968": {"Expression": 3.44, "InternalID": 6882695.0}, "b0811": {"Expression": 2341.0, "InternalID": 6881612.0}, "b2259": {"Expression": 41.3, "InternalID": 6882958.0}, "b1924": {"Expression": 45.4, "InternalID": 6882659.0}, "b0421": {"Expression": 46.0, "InternalID": 6881264.0}, "b3518": {"Expression": 37.0, "InternalID": 6884100.0}, "b4323": {"Expression": 48.5, "InternalID": 6884824.0}, "b3019": {"Expression": 37.9, "InternalID": 6883639.0}, "b3608": {"Expression": 115.0, "InternalID": 6884187.0}, "b3563": {"Expression": 0.0, "InternalID": 6884143.0}, "b4522": {"Expression": 0.053, "InternalID": 6884950.0}, "b4421": {"Expression": 0.0, "InternalID": 6884905.0}, "b2414": {"Expression": 3999.0, "InternalID": 6883099.0}, "b2883": {"Expression": 2.08, "InternalID": 6883523.0}, "b1734": {"Expression": 0.125, "InternalID": 6882475.0}, "b3989": {"Expression": 0.006, "InternalID": 6884520.0}, "b2434": {"Expression": 11.6, "InternalID": 6883119.0}, "b1972": {"Expression": 0.973, "InternalID": 6882699.0}, "b1356": {"Expression": 36.9, "InternalID": 6882132.0}, "b0409": {"Expression": 57.7, "InternalID": 6881252.0}, "b0793": {"Expression": 0.451, "InternalID": 6881594.0}, "b0624": {"Expression": 0.887, "InternalID": 6881451.0}, "b4328": {"Expression": 36.6, "InternalID": 6884829.0}, "b1480": {"Expression": 3015.0, "InternalID": 6882237.0}, "b1092": {"Expression": 783.0, "InternalID": 6881883.0}, "b1875": {"Expression": 20.9, "InternalID": 6882616.0}, "b2411": {"Expression": 42.3, "InternalID": 6883096.0}, "b0161": {"Expression": 501.0, "InternalID": 6881038.0}, "b0762": {"Expression": 0.0, "InternalID": 6881563.0}, "b2108": {"Expression": 0.0, "InternalID": 6882819.0}, "b1301": {"Expression": 0.016, "InternalID": 6882079.0}, "b2846": {"Expression": 2.24, "InternalID": 6883496.0}, "b2124": {"Expression": 11.1, "InternalID": 6882831.0}, "b3669": {"Expression": 18.8, "InternalID": 6884247.0}, "b3281": {"Expression": 43.6, "InternalID": 6883876.0}, "b2247": {"Expression": 0.765, "InternalID": 6882946.0}, "b1645": {"Expression": 0.331, "InternalID": 6882390.0}, "b2062": {"Expression": 0.366, "InternalID": 6882777.0}, "b3030": {"Expression": 11.0, "InternalID": 6883650.0}, "b3780": {"Expression": 174.0, "InternalID": 6884340.0}, "b0876": {"Expression": 5.72, "InternalID": 6881677.0}, "b1819": {"Expression": 316.0, "InternalID": 6882560.0}, "b3157": {"Expression": 0.637, "InternalID": 6883766.0}, "b1692": {"Expression": 0.711, "InternalID": 6882435.0}, "b3961": {"Expression": 132.0, "InternalID": 6884501.0}, "b2745": {"Expression": 32.2, "InternalID": 6883400.0}, "b1656": {"Expression": 706.0, "InternalID": 6882401.0}, "b0656": {"Expression": 0.525, "InternalID": 6881481.0}, "b1603": {"Expression": 205.0, "InternalID": 6882348.0}, "b3589": {"Expression": 0.226, "InternalID": 6884169.0}, "b0596": {"Expression": 87.6, "InternalID": 6881424.0}, "b0936": {"Expression": 4.49, "InternalID": 6881736.0}, "b3821": {"Expression": 19.8, "InternalID": 6884373.0}, "b3389": {"Expression": 136.0, "InternalID": 6883980.0}, "b3244": {"Expression": 134.0, "InternalID": 6883850.0}, "b0058": {"Expression": 9.0, "InternalID": 6880938.0}, "b2910": {"Expression": 145.0, "InternalID": 6883548.0}, "b0091": {"Expression": 55.0, "InternalID": 6880970.0}, "b0797": {"Expression": 8.1, "InternalID": 6881598.0}, "b0147": {"Expression": 3.95, "InternalID": 6881024.0}, "b2935": {"Expression": 644.0, "InternalID": 6883569.0}, "b2548": {"Expression": 0.246, "InternalID": 6883233.0}, "b3564": {"Expression": 1.71, "InternalID": 6884144.0}, "b2367": {"Expression": 0.0, "InternalID": 6883059.0}, "b4387": {"Expression": 6.1, "InternalID": 6884880.0}, "b2889": {"Expression": 3.76, "InternalID": 6883527.0}, "b2394": {"Expression": 0.426, "InternalID": 6883085.0}, "b2022": {"Expression": 157.0, "InternalID": 6882738.0}, "b1650": {"Expression": 18.5, "InternalID": 6882395.0}, "b3657": {"Expression": 0.008, "InternalID": 6884236.0}, "b3743": {"Expression": 66.9, "InternalID": 6884315.0}, "b4166": {"Expression": 0.02, "InternalID": 6884685.0}, "b0710": {"Expression": 231.0, "InternalID": 6881519.0}, "b2392": {"Expression": 47.3, "InternalID": 6883083.0}, "b2688": {"Expression": 78.2, "InternalID": 6883348.0}, "b2104": {"Expression": 236.0, "InternalID": 6882815.0}, "b0298": {"Expression": 0.307, "InternalID": 6881153.0}, "b0013": {"Expression": 0.018, "InternalID": 6880896.0}, "b3697": {"Expression": 51.2, "InternalID": 6884269.0}, "b3153": {"Expression": 111.0, "InternalID": 6883762.0}, "b1883": {"Expression": 11.1, "InternalID": 6882624.0}, "b1558": {"Expression": 0.113, "InternalID": 6882309.0}, "b0394": {"Expression": 113.0, "InternalID": 6881238.0}, "b3721": {"Expression": 0.0, "InternalID": 6884293.0}, "b2540": {"Expression": 0.0, "InternalID": 6883225.0}, "b4140": {"Expression": 3.59, "InternalID": 6884662.0}, "b1137": {"Expression": 0.027, "InternalID": 6881928.0}, "b3599": {"Expression": 165.0, "InternalID": 6884178.0}, "b0461": {"Expression": 0.188, "InternalID": 6881303.0}, "b4099": {"Expression": 0.0, "InternalID": 6884624.0}, "b2564": {"Expression": 109.0, "InternalID": 6883249.0}, "b2583": {"Expression": 0.072, "InternalID": 6883268.0}, "b0899": {"Expression": 0.021, "InternalID": 6881699.0}, "b3533": {"Expression": 0.102, "InternalID": 6884115.0}, "b2262": {"Expression": 219.0, "InternalID": 6882961.0}, "b2215": {"Expression": 679.0, "InternalID": 6882917.0}, "b2778": {"Expression": 2.12, "InternalID": 6883431.0}, "b2503": {"Expression": 0.101, "InternalID": 6883188.0}, "b0706": {"Expression": 2.39, "InternalID": 6881515.0}, "b2074": {"Expression": 3.05, "InternalID": 6882789.0}, "b4290": {"Expression": 0.735, "InternalID": 6884792.0}, "b0226": {"Expression": 50.6, "InternalID": 6881094.0}, "b0622": {"Expression": 0.457, "InternalID": 6881449.0}, "b3167": {"Expression": 476.0, "InternalID": 6883776.0}, "b4317": {"Expression": 0.99, "InternalID": 6884818.0}, "b3861": {"Expression": 0.008, "InternalID": 6884405.0}, "b2313": {"Expression": 7.57, "InternalID": 6883012.0}, "b3023": {"Expression": 0.02, "InternalID": 6883643.0}, "b3013": {"Expression": 0.296, "InternalID": 6883635.0}, "b1119": {"Expression": 24.1, "InternalID": 6881910.0}, "b2420": {"Expression": 0.014, "InternalID": 6883105.0}, "b0789": {"Expression": 1.16, "InternalID": 6881590.0}, "b1449": {"Expression": 219.0, "InternalID": 6882211.0}, "b0518": {"Expression": 0.011, "InternalID": 6881355.0}, "b3701": {"Expression": 131.0, "InternalID": 6884273.0}, "b2903": {"Expression": 199.0, "InternalID": 6883541.0}, "b1007": {"Expression": 0.0, "InternalID": 6881805.0}, "b4024": {"Expression": 121.0, "InternalID": 6884551.0}, "b3242": {"Expression": 0.0, "InternalID": 6883848.0}, "b1061": {"Expression": 8.76, "InternalID": 6881852.0}, "b0418": {"Expression": 2.4, "InternalID": 6881261.0}, "b3909": {"Expression": 0.428, "InternalID": 6884452.0}, "b1242": {"Expression": 0.043, "InternalID": 6882020.0}, "b3543": {"Expression": 28.7, "InternalID": 6884124.0}, "b1115": {"Expression": 0.0, "InternalID": 6881906.0}, "b2294": {"Expression": 561.0, "InternalID": 6882993.0}, "b3364": {"Expression": 0.0, "InternalID": 6883957.0}, "b1249": {"Expression": 11.8, "InternalID": 6882027.0}, "b0324": {"Expression": 1.48, "InternalID": 6881175.0}, "b0287": {"Expression": 140.0, "InternalID": 6881143.0}, "b0620": {"Expression": 4.6, "InternalID": 6881447.0}, "b3934": {"Expression": 1.81, "InternalID": 6884475.0}, "b4467": {"Expression": 2.08, "InternalID": 6884916.0}, "b2453": {"Expression": 1.73, "InternalID": 6883138.0}, "b1202": {"Expression": 0.228, "InternalID": 6881985.0}, "b1753": {"Expression": 1.47, "InternalID": 6882494.0}, "b3321": {"Expression": 2182.0, "InternalID": 6883914.0}, "b2016": {"Expression": 146.0, "InternalID": 6882732.0}, "b3228": {"Expression": 222.0, "InternalID": 6883834.0}, "b2261": {"Expression": 7.35, "InternalID": 6882960.0}, "b3425": {"Expression": 11.7, "InternalID": 6884014.0}, "b2047": {"Expression": 0.118, "InternalID": 6882762.0}, "b0709": {"Expression": 0.009, "InternalID": 6881518.0}, "b2433": {"Expression": 0.0, "InternalID": 6883118.0}, "b2194": {"Expression": 6.39, "InternalID": 6882896.0}, "b0927": {"Expression": 115.0, "InternalID": 6881727.0}, "b2634": {"Expression": 0.0, "InternalID": 6883311.0}, "b0296": {"Expression": 216.0, "InternalID": 6881152.0}, "b1400": {"Expression": 24.5, "InternalID": 6882168.0}, "b2473": {"Expression": 34.4, "InternalID": 6883158.0}, "b1072": {"Expression": 0.477, "InternalID": 6881863.0}, "b0830": {"Expression": 185.0, "InternalID": 6881631.0}, "b2164": {"Expression": 0.091, "InternalID": 6882869.0}, "b4060": {"Expression": 0.0, "InternalID": 6884586.0}, "b3326": {"Expression": 0.013, "InternalID": 6883919.0}, "b1698": {"Expression": 0.069, "InternalID": 6882441.0}, "b2891": {"Expression": 287.0, "InternalID": 6883529.0}, "b2254": {"Expression": 14.7, "InternalID": 6882953.0}, "b2867": {"Expression": 1.95, "InternalID": 6883507.0}, "b1297": {"Expression": 0.492, "InternalID": 6882075.0}, "b3470": {"Expression": 48.6, "InternalID": 6884055.0}, "b4069": {"Expression": 925.0, "InternalID": 6884595.0}, "b3444": {"Expression": 0.135, "InternalID": 6884029.0}, "b1867": {"Expression": 91.7, "InternalID": 6882608.0}}, "OrganimsName": "E.coli", "Integrated": true, "Weight": null}
