# Supplementary material for: Depletion of Shine-Dalgarno Sequences Within Bacterial Coding Regions Is Expression Dependent
Source: G3 (Bethesda). 2016 Sep 7;6(11):3467–74. doi: 10.1534/g3.116.032227 (PMC5100845; doi:10.1534/g3.116.032227)
Supplement: Supplemental Material [file supp_g3.116.032227_FileS1.zip › SD_Submission 3/Data/PaxDB/GCA_000006765.json]

{"Score": 12.98, "Coverage": 44.0, "GeneExpression": {"PA2824": {"Expression": 140.0, "InternalID": 3588086.0}, "PA4934": {"Expression": 2812.0, "InternalID": 3590193.0}, "PA3872": {"Expression": 23.6, "InternalID": 3589133.0}, "PA5176": {"Expression": 182.0, "InternalID": 3590435.0}, "PA3181": {"Expression": 324.0, "InternalID": 3588442.0}, "PA0016": {"Expression": 224.0, "InternalID": 3585275.0}, "PA0551": {"Expression": 64.3, "InternalID": 3585812.0}, "PA3141": {"Expression": 404.0, "InternalID": 3588403.0}, "PA0951": {"Expression": 28.3, "InternalID": 3586212.0}, "PA1365": {"Expression": 9.91, "InternalID": 3586626.0}, "PA4525": {"Expression": 6101.0, "InternalID": 3589786.0}, "PA3297": {"Expression": 66.5, "InternalID": 3588558.0}, "PA4631": {"Expression": 35.5, "InternalID": 3589891.0}, "PA4079": {"Expression": 225.0, "InternalID": 3589340.0}, "PA1030": {"Expression": 25.6, "InternalID": 3586291.0}, "PA4115": {"Expression": 187.0, "InternalID": 3589376.0}, "PA0996": {"Expression": 89.8, "InternalID": 3586257.0}, "PA0426": {"Expression": 677.0, "InternalID": 3585686.0}, "PA2939": {"Expression": 1012.0, "InternalID": 3588201.0}, "PA4701": {"Expression": 860.0, "InternalID": 3589959.0}, "PA2980": {"Expression": 258.0, "InternalID": 3588242.0}, "PA3621": {"Expression": 281.0, "InternalID": 3588882.0}, "PA0916": {"Expression": 7.51, "InternalID": 3586177.0}, "PA1483": {"Expression": 390.0, "InternalID": 3586744.0}, "PA4207": {"Expression": 390.0, "InternalID": 3589468.0}, "PA1429": {"Expression": 142.0, "InternalID": 3586690.0}, "PA1121": {"Expression": 5.84, "InternalID": 3586382.0}, "PA5484": {"Expression": 85.0, "InternalID": 3590744.0}, "PA1475": {"Expression": 76.3, "InternalID": 3586736.0}, "PA3930": {"Expression": 236.0, "InternalID": 3589191.0}, "PA4244": {"Expression": 2418.0, "InternalID": 3589505.0}, "PA4002": {"Expression": 11.8, "InternalID": 3589263.0}, "PA5415": {"Expression": 31.2, "InternalID": 3590674.0}, "PA0937": {"Expression": 249.0, "InternalID": 3586198.0}, "PA5267": {"Expression": 54.7, "InternalID": 3590526.0}, "PA0479": {"Expression": 4.94, "InternalID": 3585740.0}, "PA3112": {"Expression": 509.0, "InternalID": 3588374.0}, "PA2647": {"Expression": 170.0, "InternalID": 3587909.0}, "PA3234": {"Expression": 7.66, "InternalID": 3588495.0}, "PA1944": {"Expression": 117.0, "InternalID": 3587207.0}, "PA3704": {"Expression": 46.6, "InternalID": 3588965.0}, "PA4216": {"Expression": 514.0, "InternalID": 3589477.0}, "PA2249": {"Expression": 1495.0, "InternalID": 3587512.0}, "PA5215": {"Expression": 515.0, "InternalID": 3590474.0}, "PA4665": {"Expression": 56.6, "InternalID": 3589924.0}, "PA3138": {"Expression": 148.0, "InternalID": 3588400.0}, "PA4366": {"Expression": 805.0, "InternalID": 3589627.0}, "PA0243": {"Expression": 137.0, "InternalID": 3585503.0}, "PA4460": {"Expression": 220.0, "InternalID": 3589721.0}, "PA1197": {"Expression": 40.7, "InternalID": 3586458.0}, "PA4743": {"Expression": 18.1, "InternalID": 3590002.0}, "PA2164": {"Expression": 11.3, "InternalID": 3587427.0}, "PA4543": {"Expression": 10.5, "InternalID": 3589803.0}, "PA4462": {"Expression": 74.8, "InternalID": 3589723.0}, "PA0520": {"Expression": 29.4, "InternalID": 3585781.0}, "PA1579": {"Expression": 121.0, "InternalID": 3586842.0}, "PA1271": {"Expression": 195.0, "InternalID": 3586532.0}, "PA2875": {"Expression": 151.0, "InternalID": 3588137.0}, "PA1339": {"Expression": 454.0, "InternalID": 3586600.0}, "PA3651": {"Expression": 25.1, "InternalID": 3588912.0}, "PA4442": {"Expression": 718.0, "InternalID": 3589703.0}, "PA1053": {"Expression": 1984.0, "InternalID": 3586314.0}, "PA4579": {"Expression": 135.0, "InternalID": 3589839.0}, "PA5502": {"Expression": 9.82, "InternalID": 3590762.0}, "PA3086": {"Expression": 8.22, "InternalID": 3588348.0}, "PA2940": {"Expression": 0.967, "InternalID": 3588202.0}, "PA1596": {"Expression": 1836.0, "InternalID": 3586859.0}, "PA4408": {"Expression": 589.0, "InternalID": 3589669.0}, "PA0603": {"Expression": 237.0, "InternalID": 3585864.0}, "PA0576": {"Expression": 1729.0, "InternalID": 3585837.0}, "PA4748": {"Expression": 304.0, "InternalID": 3590007.0}, "PA1330": {"Expression": 98.3, "InternalID": 3586591.0}, "PA1669": {"Expression": 12.7, "InternalID": 3586932.0}, "PA0861": {"Expression": 28.6, "InternalID": 3586122.0}, "PA5241": {"Expression": 267.0, "InternalID": 3590500.0}, "PA4412": {"Expression": 359.0, "InternalID": 3589673.0}, "PA4204": {"Expression": 105.0, "InternalID": 3589465.0}, "PA3442": {"Expression": 4.63, "InternalID": 3588703.0}, "PA3615": {"Expression": 537.0, "InternalID": 3588876.0}, "PA3438": {"Expression": 25.1, "InternalID": 3588699.0}, "PA4679": {"Expression": 64.7, "InternalID": 3589938.0}, "PA4243": {"Expression": 1226.0, "InternalID": 3589504.0}, "PA0864": {"Expression": 15.2, "InternalID": 3586125.0}, "PA2353": {"Expression": 10.7, "InternalID": 3587616.0}, "PA4777": {"Expression": 65.7, "InternalID": 3590036.0}, "PA2266": {"Expression": 21.9, "InternalID": 3587529.0}, "PA2015": {"Expression": 1088.0, "InternalID": 3587278.0}, "PA4234": {"Expression": 454.0, "InternalID": 3589495.0}, "PA3361": {"Expression": 39.6, "InternalID": 3588622.0}, "PA5339": {"Expression": 505.0, "InternalID": 3590598.0}, "PA3391": {"Expression": 5.98, "InternalID": 3588652.0}, "PA5024": {"Expression": 9.55, "InternalID": 3590283.0}, "PA2990": {"Expression": 660.0, "InternalID": 3588252.0}, "PA3984": {"Expression": 413.0, "InternalID": 3589245.0}, "PA3836": {"Expression": 157.0, "InternalID": 3589097.0}, "PA4233": {"Expression": 210.0, "InternalID": 3589494.0}, "PA1999": {"Expression": 747.0, "InternalID": 3587262.0}, "PA3199": {"Expression": 42.2, "InternalID": 3588460.0}, "PA2615": {"Expression": 112.0, "InternalID": 3587877.0}, "PA2900": {"Expression": 148.0, "InternalID": 3588162.0}, "PA4473": {"Expression": 106.0, "InternalID": 3589734.0}, "PA0705": {"Expression": 239.0, "InternalID": 3585966.0}, "PA0745": {"Expression": 639.0, "InternalID": 3586006.0}, "PA1807": {"Expression": 161.0, "InternalID": 3587070.0}, "PA5370": {"Expression": 53.0, "InternalID": 3590629.0}, "PA4501": {"Expression": 121.0, "InternalID": 3589762.0}, "PA0928": {"Expression": 55.4, "InternalID": 3586189.0}, "PA4427": {"Expression": 15.3, "InternalID": 3589688.0}, "PA4732": {"Expression": 683.0, "InternalID": 3589991.0}, "PA3081": {"Expression": 412.0, "InternalID": 3588343.0}, "PA4446": {"Expression": 186.0, "InternalID": 3589707.0}, "PA5333": {"Expression": 152.0, "InternalID": 3590592.0}, "PA4278": {"Expression": 20.1, "InternalID": 3589539.0}, "PA3363": {"Expression": 31.5, "InternalID": 3588624.0}, "PA5001": {"Expression": 447.0, "InternalID": 3590260.0}, "PA1056": {"Expression": 4.86, "InternalID": 3586317.0}, "PA1421": {"Expression": 7.6, "InternalID": 3586682.0}, "PA4375": {"Expression": 53.8, "InternalID": 3589636.0}, "PA2240": {"Expression": 2.82, "InternalID": 3587503.0}, "PA4569": {"Expression": 736.0, "InternalID": 3589829.0}, "PA5363": {"Expression": 20.1, "InternalID": 3590622.0}, "PA3239": {"Expression": 28.2, "InternalID": 3588500.0}, "PA2629": {"Expression": 571.0, "InternalID": 3587891.0}, "PA3923": {"Expression": 301.0, "InternalID": 3589184.0}, "PA3349": {"Expression": 371.0, "InternalID": 3588610.0}, "PA1772": {"Expression": 79.4, "InternalID": 3587035.0}, "PA3159": {"Expression": 1353.0, "InternalID": 3588421.0}, "PA3805": {"Expression": 346.0, "InternalID": 3589066.0}, "PA4285": {"Expression": 83.9, "InternalID": 3589546.0}, "PA0542": {"Expression": 73.3, "InternalID": 3585803.0}, "PA3761": {"Expression": 31.1, "InternalID": 3589022.0}, "PA1840": {"Expression": 341.0, "InternalID": 3587103.0}, "PA5245": {"Expression": 134.0, "InternalID": 3590504.0}, "PA1964": {"Expression": 17.6, "InternalID": 3587227.0}, "PA3440": {"Expression": 154.0, "InternalID": 3588701.0}, "PA3146": {"Expression": 71.9, "InternalID": 3588408.0}, "PA0325": {"Expression": 7.28, "InternalID": 3585585.0}, "PA0075": {"Expression": 51.6, "InternalID": 3585334.0}, "PA4318": {"Expression": 21.1, "InternalID": 3589579.0}, "PA3301": {"Expression": 52.4, "InternalID": 3588562.0}, "PA3268": {"Expression": 69.6, "InternalID": 3588529.0}, "PA1585": {"Expression": 1540.0, "InternalID": 3586848.0}, "PA1846": {"Expression": 12.7, "InternalID": 3587109.0}, "PA2040": {"Expression": 52.1, "InternalID": 3587303.0}, "PA2788": {"Expression": 391.0, "InternalID": 3588050.0}, "PA4380": {"Expression": 12.9, "InternalID": 3589641.0}, "PA2111": {"Expression": 49.4, "InternalID": 3587374.0}, "PA3887": {"Expression": 62.5, "InternalID": 3589148.0}, "PA2071": {"Expression": 949.0, "InternalID": 3587334.0}, "PA4625": {"Expression": 107.0, "InternalID": 3589885.0}, "PA2018": {"Expression": 1.05, "InternalID": 3587281.0}, "PA1372": {"Expression": 542.0, "InternalID": 3586633.0}, "PA3357": {"Expression": 223.0, "InternalID": 3588618.0}, "PA1662": {"Expression": 8.18, "InternalID": 3586925.0}, "PA2770": {"Expression": 391.0, "InternalID": 3588032.0}, "PA2162": {"Expression": 44.5, "InternalID": 3587425.0}, "PA3188": {"Expression": 34.1, "InternalID": 3588449.0}, "PA2390": {"Expression": 234.0, "InternalID": 3587653.0}, "PA3652": {"Expression": 12.3, "InternalID": 3588913.0}, "PA5302": {"Expression": 687.0, "InternalID": 3590561.0}, "PA0761": {"Expression": 159.0, "InternalID": 3586021.0}, "PA5568": {"Expression": 1402.0, "InternalID": 3590828.0}, "PA1584": {"Expression": 2143.0, "InternalID": 3586847.0}, "PA1072": {"Expression": 16.4, "InternalID": 3586333.0}, "PA4529": {"Expression": 114.0, "InternalID": 3589789.0}, "PA3804": {"Expression": 426.0, "InternalID": 3589065.0}, "PA2997": {"Expression": 326.0, "InternalID": 3588259.0}, "PA2963": {"Expression": 68.5, "InternalID": 3588225.0}, "PA3583": {"Expression": 290.0, "InternalID": 3588844.0}, "PA1048": {"Expression": 3.69, "InternalID": 3586309.0}, "PA2699": {"Expression": 108.0, "InternalID": 3587961.0}, "PA3079": {"Expression": 18.2, "InternalID": 3588341.0}, "PA2738": {"Expression": 34.7, "InternalID": 3588000.0}, "PA3285": {"Expression": 23.6, "InternalID": 3588546.0}, "PA0913": {"Expression": 84.1, "InternalID": 3586174.0}, "PA0004": {"Expression": 751.0, "InternalID": 3585263.0}, "PA4939": {"Expression": 289.0, "InternalID": 3590198.0}, "PA4550": {"Expression": 50.2, "InternalID": 3589810.0}, "PA4717": {"Expression": 98.8, "InternalID": 3589975.0}, "PA4729": {"Expression": 502.0, "InternalID": 3589988.0}, "PA0024": {"Expression": 433.0, "InternalID": 3585283.0}, "PA0779": {"Expression": 793.0, "InternalID": 3586039.0}, "PA5113": {"Expression": 106.0, "InternalID": 3590372.0}, "PA2800": {"Expression": 95.2, "InternalID": 3588062.0}, "PA5178": {"Expression": 299.0, "InternalID": 3590437.0}, "PA4602": {"Expression": 901.0, "InternalID": 3589862.0}, "PA5492": {"Expression": 88.6, "InternalID": 3590752.0}, "PA3552": {"Expression": 190.0, "InternalID": 3588813.0}, "PA5268": {"Expression": 72.7, "InternalID": 3590527.0}, "PA3582": {"Expression": 1611.0, "InternalID": 3588843.0}, "PA0849": {"Expression": 686.0, "InternalID": 3586110.0}, "PA3013": {"Expression": 802.0, "InternalID": 3588275.0}, "PA4484": {"Expression": 878.0, "InternalID": 3589745.0}, "PA0893": {"Expression": 20.7, "InternalID": 3586154.0}, "PA4959": {"Expression": 564.0, "InternalID": 3590218.0}, "PA3397": {"Expression": 744.0, "InternalID": 3588658.0}, "PA3657": {"Expression": 112.0, "InternalID": 3588918.0}, "PA3639": {"Expression": 731.0, "InternalID": 3588900.0}, "PA0344": {"Expression": 5.22, "InternalID": 3585604.0}, "PA4407": {"Expression": 655.0, "InternalID": 3589668.0}, "PA3817": {"Expression": 95.4, "InternalID": 3589078.0}, "PA0296": {"Expression": 46.7, "InternalID": 3585556.0}, "PA2812": {"Expression": 285.0, "InternalID": 3588074.0}, "PA4928": {"Expression": 3.48, "InternalID": 3590187.0}, "PA5149": {"Expression": 11.7, "InternalID": 3590408.0}, "PA3739": {"Expression": 142.0, "InternalID": 3589000.0}, "PA2034": {"Expression": 113.0, "InternalID": 3587297.0}, "PA2397": {"Expression": 408.0, "InternalID": 3587660.0}, "PA5343": {"Expression": 60.1, "InternalID": 3590602.0}, "PA1787": {"Expression": 1978.0, "InternalID": 3587050.0}, "PA3416": {"Expression": 112.0, "InternalID": 3588677.0}, "PA5528": {"Expression": 432.0, "InternalID": 3590788.0}, "PA0590": {"Expression": 15.2, "InternalID": 3585851.0}, "PA1987": {"Expression": 42.4, "InternalID": 3587250.0}, "PA5045": {"Expression": 430.0, "InternalID": 3590304.0}, "PA5051": {"Expression": 887.0, "InternalID": 3590310.0}, "PA0157": {"Expression": 78.1, "InternalID": 3585416.0}, "PA1588": {"Expression": 3042.0, "InternalID": 3586851.0}, "PA5300": {"Expression": 490.0, "InternalID": 3590559.0}, "PA5374": {"Expression": 91.5, "InternalID": 3590633.0}, "PA1563": {"Expression": 15.5, "InternalID": 3586826.0}, "PA4513": {"Expression": 5.41, "InternalID": 3589774.0}, "PA2585": {"Expression": 12.7, "InternalID": 3587847.0}, "PA1073": {"Expression": 53.4, "InternalID": 3586334.0}, "PA2644": {"Expression": 387.0, "InternalID": 3587906.0}, "PA4768": {"Expression": 53.3, "InternalID": 3590027.0}, "PA4273": {"Expression": 2582.0, "InternalID": 3589534.0}, "PA3482": {"Expression": 778.0, "InternalID": 3588743.0}, "PA4218": {"Expression": 655.0, "InternalID": 3589479.0}, "PA5018": {"Expression": 315.0, "InternalID": 3590277.0}, "PA4362": {"Expression": 38.7, "InternalID": 3589623.0}, "PA0862": {"Expression": 49.0, "InternalID": 3586123.0}, "PA0090": {"Expression": 386.0, "InternalID": 3585349.0}, "PA3042": {"Expression": 398.0, "InternalID": 3588304.0}, "PA3459": {"Expression": 381.0, "InternalID": 3588720.0}, "PA3163": {"Expression": 41.4, "InternalID": 3588425.0}, "PA1618": {"Expression": 75.8, "InternalID": 3586881.0}, "PA4887": {"Expression": 13.2, "InternalID": 3590146.0}, "PA4385": {"Expression": 12157.0, "InternalID": 3589646.0}, "PA5013": {"Expression": 1799.0, "InternalID": 3590272.0}, "PA2575": {"Expression": 296.0, "InternalID": 3587837.0}, "PA1997": {"Expression": 63.5, "InternalID": 3587260.0}, "PA4848": {"Expression": 1526.0, "InternalID": 3590107.0}, "PA5074": {"Expression": 158.0, "InternalID": 3590333.0}, "PA0955": {"Expression": 232.0, "InternalID": 3586216.0}, "PA4434": {"Expression": 188.0, "InternalID": 3589695.0}, "PA1181": {"Expression": 7.74, "InternalID": 3586442.0}, "PA1025": {"Expression": 1.8, "InternalID": 3586286.0}, "PA1749": {"Expression": 32.8, "InternalID": 3587012.0}, "PA1051": {"Expression": 46.7, "InternalID": 3586312.0}, "PA5036": {"Expression": 185.0, "InternalID": 3590295.0}, "PA5250": {"Expression": 6.56, "InternalID": 3590509.0}, "PA0715": {"Expression": 125.0, "InternalID": 3585976.0}, "PA3858": {"Expression": 5.48, "InternalID": 3589119.0}, "PA2853": {"Expression": 3635.0, "InternalID": 3588115.0}, "PA4524": {"Expression": 99.3, "InternalID": 3589785.0}, "PA4566": {"Expression": 338.0, "InternalID": 3589826.0}, "PA3283": {"Expression": 44.2, "InternalID": 3588544.0}, "PA3068": {"Expression": 1182.0, "InternalID": 3588330.0}, "PA3099": {"Expression": 18.1, "InternalID": 3588361.0}, "PA4755": {"Expression": 480.0, "InternalID": 3590014.0}, "PA0750": {"Expression": 34.7, "InternalID": 3586010.0}, "PA1082": {"Expression": 10.0, "InternalID": 3586343.0}, "PA5110": {"Expression": 786.0, "InternalID": 3590369.0}, "PA1556": {"Expression": 1824.0, "InternalID": 3586819.0}, "PA5007": {"Expression": 64.8, "InternalID": 3590266.0}, "PA3846": {"Expression": 41.6, "InternalID": 3589107.0}, "PA4976": {"Expression": 54.4, "InternalID": 3590235.0}, "PA2945": {"Expression": 52.0, "InternalID": 3588207.0}, "PA0968": {"Expression": 92.7, "InternalID": 3586229.0}, "PA0523": {"Expression": 632.0, "InternalID": 3585784.0}, "PA4931": {"Expression": 116.0, "InternalID": 3590190.0}, "PA5255": {"Expression": 39.9, "InternalID": 3590514.0}, "PA2453": {"Expression": 364.0, "InternalID": 3587715.0}, "PA4310": {"Expression": 456.0, "InternalID": 3589571.0}, "PA0735": {"Expression": 78.8, "InternalID": 3585996.0}, "PA0372": {"Expression": 309.0, "InternalID": 3585632.0}, "PA2843": {"Expression": 9.77, "InternalID": 3588105.0}, "PA4627": {"Expression": 12.4, "InternalID": 3589887.0}, "PA4727": {"Expression": 458.0, "InternalID": 3589986.0}, "PA4358": {"Expression": 7.31, "InternalID": 3589619.0}, "PA3139": {"Expression": 1397.0, "InternalID": 3588401.0}, "PA3190": {"Expression": 540.0, "InternalID": 3588451.0}, "PA0758": {"Expression": 106.0, "InternalID": 3586018.0}, "PA3787": {"Expression": 92.0, "InternalID": 3589048.0}, "PA2544": {"Expression": 11.6, "InternalID": 3587806.0}, "PA4966": {"Expression": 66.3, "InternalID": 3590225.0}, "PA0852": {"Expression": 2546.0, "InternalID": 3586113.0}, "PA2637": {"Expression": 110.0, "InternalID": 3587899.0}, "PA3629": {"Expression": 602.0, "InternalID": 3588890.0}, "PA5366": {"Expression": 232.0, "InternalID": 3590625.0}, "PA1742": {"Expression": 104.0, "InternalID": 3587005.0}, "PA4329": {"Expression": 1300.0, "InternalID": 3589590.0}, "PA1010": {"Expression": 488.0, "InternalID": 3586271.0}, "PA3856": {"Expression": 9.37, "InternalID": 3589117.0}, "PA3622": {"Expression": 149.0, "InternalID": 3588883.0}, "PA5204": {"Expression": 290.0, "InternalID": 3590463.0}, "PA1901": {"Expression": 78.4, "InternalID": 3587164.0}, "PA4418": {"Expression": 55.1, "InternalID": 3589679.0}, "PA4269": {"Expression": 3194.0, "InternalID": 3589530.0}, "PA5068": {"Expression": 249.0, "InternalID": 3590327.0}, "PA1120": {"Expression": 11.7, "InternalID": 3586381.0}, "PA3335": {"Expression": 185.0, "InternalID": 3588596.0}, "PA2119": {"Expression": 852.0, "InternalID": 3587382.0}, "PA0102": {"Expression": 556.0, "InternalID": 3585361.0}, "PA0162": {"Expression": 91.7, "InternalID": 3585421.0}, "PA0932": {"Expression": 129.0, "InternalID": 3586193.0}, "PA4846": {"Expression": 55.4, "InternalID": 3590105.0}, "PA0493": {"Expression": 64.4, "InternalID": 3585754.0}, "PA3556": {"Expression": 24.7, "InternalID": 3588817.0}, "PA3255": {"Expression": 89.4, "InternalID": 3588516.0}, "PA3674": {"Expression": 298.0, "InternalID": 3588935.0}, "PA3975": {"Expression": 76.1, "InternalID": 3589236.0}, "PA4225": {"Expression": 672.0, "InternalID": 3589486.0}, "PA5503": {"Expression": 130.0, "InternalID": 3590763.0}, "PA3483": {"Expression": 164.0, "InternalID": 3588744.0}, "PA0319": {"Expression": 13.4, "InternalID": 3585579.0}, "PA4538": {"Expression": 389.0, "InternalID": 3589798.0}, "PA1587": {"Expression": 2997.0, "InternalID": 3586850.0}, "PA3531": {"Expression": 358.0, "InternalID": 3588792.0}, "PA2961": {"Expression": 10.2, "InternalID": 3588223.0}, "PA4842": {"Expression": 874.0, "InternalID": 3590101.0}, "PA4190": {"Expression": 509.0, "InternalID": 3589451.0}, "PA4475": {"Expression": 41.8, "InternalID": 3589736.0}, "PA1842": {"Expression": 14.9, "InternalID": 3587105.0}, "PA2820": {"Expression": 99.9, "InternalID": 3588082.0}, "PA1008": {"Expression": 174.0, "InternalID": 3586269.0}, "PA0342": {"Expression": 98.2, "InternalID": 3585602.0}, "PA5229": {"Expression": 11.9, "InternalID": 3590488.0}, "PA4402": {"Expression": 503.0, "InternalID": 3589663.0}, "PA2889": {"Expression": 143.0, "InternalID": 3588151.0}, "PA1551": {"Expression": 290.0, "InternalID": 3586812.0}, "PA0950": {"Expression": 50.3, "InternalID": 3586211.0}, "PA3816": {"Expression": 217.0, "InternalID": 3589077.0}, "PA1071": {"Expression": 143.0, "InternalID": 3586332.0}, "PA0001": {"Expression": 249.0, "InternalID": 3585260.0}, "PA3801": {"Expression": 606.0, "InternalID": 3589062.0}, "PA3602": {"Expression": 471.0, "InternalID": 3588863.0}, "PA2645": {"Expression": 73.5, "InternalID": 3587907.0}, "PA1668": {"Expression": 45.2, "InternalID": 3586931.0}, "PA4454": {"Expression": 491.0, "InternalID": 3589715.0}, "PA5210": {"Expression": 144.0, "InternalID": 3590469.0}, "PA0899": {"Expression": 263.0, "InternalID": 3586160.0}, "PA2826": {"Expression": 10.4, "InternalID": 3588088.0}, "PA1093": {"Expression": 14.1, "InternalID": 3586354.0}, "PA4941": {"Expression": 1662.0, "InternalID": 3590200.0}, "PA5330": {"Expression": 22.3, "InternalID": 3590589.0}, "PA4461": {"Expression": 317.0, "InternalID": 3589722.0}, "PA3148": {"Expression": 878.0, "InternalID": 3588410.0}, "PA0795": {"Expression": 1437.0, "InternalID": 3586055.0}, "PA2783": {"Expression": 9.0, "InternalID": 3588045.0}, "PA2275": {"Expression": 19.7, "InternalID": 3587538.0}, "PA1810": {"Expression": 138.0, "InternalID": 3587073.0}, "PA1591": {"Expression": 19.2, "InternalID": 3586854.0}, "PA3839": {"Expression": 7.53, "InternalID": 3589100.0}, "PA1533": {"Expression": 51.6, "InternalID": 3586794.0}, "PA1155": {"Expression": 324.0, "InternalID": 3586416.0}, "PA2013": {"Expression": 176.0, "InternalID": 3587276.0}, "PA5500": {"Expression": 11.1, "InternalID": 3590760.0}, "PA4961": {"Expression": 371.0, "InternalID": 3590220.0}, "PA0641": {"Expression": 14.7, "InternalID": 3585902.0}, "PA2371": {"Expression": 1.25, "InternalID": 3587634.0}, "PA4215": {"Expression": 248.0, "InternalID": 3589476.0}, "PA4812": {"Expression": 444.0, "InternalID": 3590071.0}, "PA1183": {"Expression": 276.0, "InternalID": 3586444.0}, "PA4657": {"Expression": 154.0, "InternalID": 3589916.0}, "PA3764": {"Expression": 72.7, "InternalID": 3589025.0}, "PA1586": {"Expression": 2484.0, "InternalID": 3586849.0}, "PA1124": {"Expression": 58.4, "InternalID": 3586385.0}, "PA3279": {"Expression": 45.7, "InternalID": 3588540.0}, "PA3999": {"Expression": 1701.0, "InternalID": 3589260.0}, "PA4696": {"Expression": 291.0, "InternalID": 3589954.0}, "PA4661": {"Expression": 2070.0, "InternalID": 3589920.0}, "PA3194": {"Expression": 1103.0, "InternalID": 3588455.0}, "PA4741": {"Expression": 2062.0, "InternalID": 3590000.0}, "PA3950": {"Expression": 18.3, "InternalID": 3589211.0}, "PA4611": {"Expression": 107.0, "InternalID": 3589871.0}, "PA4448": {"Expression": 653.0, "InternalID": 3589709.0}, "PA4416": {"Expression": 301.0, "InternalID": 3589677.0}, "PA4441": {"Expression": 434.0, "InternalID": 3589702.0}, "PA5430": {"Expression": 52.1, "InternalID": 3590689.0}, "PA2811": {"Expression": 188.0, "InternalID": 3588073.0}, "PA2967": {"Expression": 2467.0, "InternalID": 3588229.0}, "PA2858": {"Expression": 102.0, "InternalID": 3588120.0}, "PA0295": {"Expression": 187.0, "InternalID": 3585555.0}, "PA0536": {"Expression": 74.3, "InternalID": 3585797.0}, "PA0299": {"Expression": 657.0, "InternalID": 3585559.0}, "PA0661": {"Expression": 19.6, "InternalID": 3585922.0}, "PA0292": {"Expression": 642.0, "InternalID": 3585552.0}, "PA1818": {"Expression": 221.0, "InternalID": 3587081.0}, "PA1246": {"Expression": 86.8, "InternalID": 3586507.0}, "PA5108": {"Expression": 97.5, "InternalID": 3590367.0}, "PA2320": {"Expression": 6.11, "InternalID": 3587583.0}, "PA5490": {"Expression": 1473.0, "InternalID": 3590750.0}, "PA4464": {"Expression": 80.6, "InternalID": 3589725.0}, "PA1706": {"Expression": 432.0, "InternalID": 3586969.0}, "PA1202": {"Expression": 546.0, "InternalID": 3586463.0}, "PA2667": {"Expression": 2342.0, "InternalID": 3587929.0}, "PA0903": {"Expression": 843.0, "InternalID": 3586164.0}, "PA3102": {"Expression": 37.4, "InternalID": 3588364.0}, "PA5413": {"Expression": 663.0, "InternalID": 3590672.0}, "PA0769": {"Expression": 55.9, "InternalID": 3586029.0}, "PA2116": {"Expression": 697.0, "InternalID": 3587379.0}, "PA3168": {"Expression": 1156.0, "InternalID": 3588429.0}, "PA1674": {"Expression": 142.0, "InternalID": 3586937.0}, "PA1430": {"Expression": 315.0, "InternalID": 3586691.0}, "PA2530": {"Expression": 176.0, "InternalID": 3587792.0}, "PA1544": {"Expression": 86.0, "InternalID": 3586805.0}, "PA2954": {"Expression": 25.3, "InternalID": 3588216.0}, "PA0595": {"Expression": 1145.0, "InternalID": 3585856.0}, "PA2392": {"Expression": 544.0, "InternalID": 3587655.0}, "PA3286": {"Expression": 930.0, "InternalID": 3588547.0}, "PA3989": {"Expression": 29.4, "InternalID": 3589250.0}, "PA2864": {"Expression": 764.0, "InternalID": 3588126.0}, "PA5558": {"Expression": 1404.0, "InternalID": 3590818.0}, "PA1195": {"Expression": 142.0, "InternalID": 3586456.0}, "PA2983": {"Expression": 421.0, "InternalID": 3588245.0}, "PA5563": {"Expression": 40.0, "InternalID": 3590823.0}, "PA0964": {"Expression": 62.5, "InternalID": 3586225.0}, "PA0009": {"Expression": 414.0, "InternalID": 3585268.0}, "PA1609": {"Expression": 5074.0, "InternalID": 3586872.0}, "PA1004": {"Expression": 149.0, "InternalID": 3586265.0}, "PA0403": {"Expression": 24.2, "InternalID": 3585663.0}, "PA3659": {"Expression": 168.0, "InternalID": 3588920.0}, "PA4241": {"Expression": 1696.0, "InternalID": 3589502.0}, "PA4381": {"Expression": 27.3, "InternalID": 3589642.0}, "PA3339": {"Expression": 33.4, "InternalID": 3588600.0}, "PA2232": {"Expression": 256.0, "InternalID": 3587495.0}, "PA5549": {"Expression": 584.0, "InternalID": 3590809.0}, "PA2330": {"Expression": 447.0, "InternalID": 3587593.0}, "PA1452": {"Expression": 15.7, "InternalID": 3586713.0}, "PA5119": {"Expression": 1415.0, "InternalID": 3590378.0}, "PA5165": {"Expression": 24.2, "InternalID": 3590424.0}, "PA4322": {"Expression": 470.0, "InternalID": 3589583.0}, "PA5414": {"Expression": 168.0, "InternalID": 3590673.0}, "PA3184": {"Expression": 335.0, "InternalID": 3588445.0}, "PA4118": {"Expression": 20.3, "InternalID": 3589379.0}, "PA4249": {"Expression": 1043.0, "InternalID": 3589510.0}, "PA4274": {"Expression": 2003.0, "InternalID": 3589535.0}, "PA4020": {"Expression": 35.0, "InternalID": 3589281.0}, "PA4967": {"Expression": 343.0, "InternalID": 3590226.0}, "PA0548": {"Expression": 1585.0, "InternalID": 3585809.0}, "PA4769": {"Expression": 12.2, "InternalID": 3590028.0}, "PA4458": {"Expression": 15.5, "InternalID": 3589719.0}, "PA5279": {"Expression": 64.0, "InternalID": 3590538.0}, "PA3120": {"Expression": 8.46, "InternalID": 3588382.0}, "PA2748": {"Expression": 4.93, "InternalID": 3588010.0}, "PA2265": {"Expression": 43.2, "InternalID": 3587528.0}, "PA2684": {"Expression": 98.2, "InternalID": 3587946.0}, "PA1766": {"Expression": 368.0, "InternalID": 3587029.0}, "PA2550": {"Expression": 15.6, "InternalID": 3587812.0}, "PA2248": {"Expression": 451.0, "InternalID": 3587511.0}, "PA0552": {"Expression": 858.0, "InternalID": 3585813.0}, "PA3636": {"Expression": 449.0, "InternalID": 3588897.0}, "PA3328": {"Expression": 529.0, "InternalID": 3588589.0}, "PA0302": {"Expression": 468.0, "InternalID": 3585562.0}, "PA2987": {"Expression": 83.7, "InternalID": 3588249.0}, "PA2147": {"Expression": 499.0, "InternalID": 3587410.0}, "PA4949": {"Expression": 113.0, "InternalID": 3590208.0}, "PA3257": {"Expression": 292.0, "InternalID": 3588518.0}, "PA5155": {"Expression": 26.1, "InternalID": 3590414.0}, "PA5065": {"Expression": 348.0, "InternalID": 3590324.0}, "PA5365": {"Expression": 34.2, "InternalID": 3590624.0}, "PA4606": {"Expression": 433.0, "InternalID": 3589866.0}, "PA5016": {"Expression": 1535.0, "InternalID": 3590275.0}, "PA4271": {"Expression": 3901.0, "InternalID": 3589532.0}, "PA5171": {"Expression": 3517.0, "InternalID": 3590430.0}, "PA1574": {"Expression": 450.0, "InternalID": 3586837.0}, "PA3919": {"Expression": 318.0, "InternalID": 3589180.0}, "PA4930": {"Expression": 101.0, "InternalID": 3590189.0}, "PA1162": {"Expression": 133.0, "InternalID": 3586423.0}, "PA0789": {"Expression": 5.7, "InternalID": 3586049.0}, "PA2063": {"Expression": 21.9, "InternalID": 3587326.0}, "PA5129": {"Expression": 52.8, "InternalID": 3590388.0}, "PA2398": {"Expression": 1944.0, "InternalID": 3587661.0}, "PA4268": {"Expression": 1917.0, "InternalID": 3589529.0}, "PA0976": {"Expression": 84.8, "InternalID": 3586237.0}, "PA4176": {"Expression": 107.0, "InternalID": 3589437.0}, "PA2949": {"Expression": 121.0, "InternalID": 3588211.0}, "PA3491": {"Expression": 11.0, "InternalID": 3588752.0}, "PA0905": {"Expression": 1618.0, "InternalID": 3586166.0}, "PA0373": {"Expression": 203.0, "InternalID": 3585633.0}, "PA3551": {"Expression": 15.0, "InternalID": 3588812.0}, "PA2195": {"Expression": 272.0, "InternalID": 3587458.0}, "PA3452": {"Expression": 473.0, "InternalID": 3588713.0}, "PA0002": {"Expression": 2906.0, "InternalID": 3585261.0}, "PA0176": {"Expression": 13.8, "InternalID": 3585435.0}, "PA3789": {"Expression": 176.0, "InternalID": 3589050.0}, "PA0285": {"Expression": 24.0, "InternalID": 3585545.0}, "PA5027": {"Expression": 144.0, "InternalID": 3590286.0}, "PA1013": {"Expression": 491.0, "InternalID": 3586274.0}, "PA1839": {"Expression": 9.62, "InternalID": 3587102.0}, "PA2796": {"Expression": 724.0, "InternalID": 3588058.0}, "PA3713": {"Expression": 10.1, "InternalID": 3588974.0}, "PA4787": {"Expression": 28.9, "InternalID": 3590046.0}, "PA4996": {"Expression": 287.0, "InternalID": 3590255.0}, "PA2463": {"Expression": 35.8, "InternalID": 3587725.0}, "PA0630": {"Expression": 236.0, "InternalID": 3585891.0}, "PA5193": {"Expression": 112.0, "InternalID": 3590452.0}, "PA2587": {"Expression": 360.0, "InternalID": 3587849.0}, "PA0615": {"Expression": 38.2, "InternalID": 3585876.0}, "PA4656": {"Expression": 113.0, "InternalID": 3589915.0}, "PA1794": {"Expression": 949.0, "InternalID": 3587057.0}, "PA5130": {"Expression": 205.0, "InternalID": 3590389.0}, "PA2391": {"Expression": 343.0, "InternalID": 3587654.0}, "PA4560": {"Expression": 987.0, "InternalID": 3589820.0}, "PA0456": {"Expression": 1547.0, "InternalID": 3585716.0}, "PA5150": {"Expression": 424.0, "InternalID": 3590409.0}, "PA0248": {"Expression": 3.88, "InternalID": 3585508.0}, "PA1493": {"Expression": 492.0, "InternalID": 3586754.0}, "PA1317": {"Expression": 183.0, "InternalID": 3586578.0}, "PA3726": {"Expression": 21.8, "InternalID": 3588987.0}, "PA2322": {"Expression": 89.9, "InternalID": 3587585.0}, "PA3129": {"Expression": 32.9, "InternalID": 3588391.0}, "PA3700": {"Expression": 738.0, "InternalID": 3588961.0}, "PA5274": {"Expression": 11.1, "InternalID": 3590533.0}, "PA0668": {"Expression": 419.0, "InternalID": 3585929.0}, "PA5487": {"Expression": 10.4, "InternalID": 3590747.0}, "PA0518": {"Expression": 46.5, "InternalID": 3585779.0}, "PA3271": {"Expression": 55.4, "InternalID": 3588532.0}, "PA2331": {"Expression": 194.0, "InternalID": 3587594.0}, "PA4739": {"Expression": 420.0, "InternalID": 3589998.0}, "PA0892": {"Expression": 266.0, "InternalID": 3586153.0}, "PA5495": {"Expression": 101.0, "InternalID": 3590755.0}, "PA3654": {"Expression": 628.0, "InternalID": 3588915.0}, "PA1673": {"Expression": 9.76, "InternalID": 3586936.0}, "PA5009": {"Expression": 89.3, "InternalID": 3590268.0}, "PA4587": {"Expression": 124.0, "InternalID": 3589847.0}, "PA5257": {"Expression": 740.0, "InternalID": 3590516.0}, "PA5040": {"Expression": 585.0, "InternalID": 3590299.0}, "PA2876": {"Expression": 65.1, "InternalID": 3588138.0}, "PA5151": {"Expression": 17.4, "InternalID": 3590410.0}, "PA5272": {"Expression": 4.5, "InternalID": 3590531.0}, "PA3155": {"Expression": 863.0, "InternalID": 3588417.0}, "PA4772": {"Expression": 41.9, "InternalID": 3590031.0}, "PA0353": {"Expression": 566.0, "InternalID": 3585613.0}, "PA4235": {"Expression": 364.0, "InternalID": 3589496.0}, "PA5248": {"Expression": 55.7, "InternalID": 3590507.0}, "PA1775": {"Expression": 177.0, "InternalID": 3587038.0}, "PA1832": {"Expression": 108.0, "InternalID": 3587095.0}, "PA5053": {"Expression": 27.5, "InternalID": 3590312.0}, "PA2328": {"Expression": 48.1, "InternalID": 3587591.0}, "PA4761": {"Expression": 3500.0, "InternalID": 3590020.0}, "PA1986": {"Expression": 10.8, "InternalID": 3587249.0}, "PA4212": {"Expression": 78.4, "InternalID": 3589473.0}, "PA2223": {"Expression": 115.0, "InternalID": 3587486.0}, "PA2160": {"Expression": 193.0, "InternalID": 3587423.0}, "PA1113": {"Expression": 1.53, "InternalID": 3586374.0}, "PA4264": {"Expression": 1031.0, "InternalID": 3589525.0}, "PA5006": {"Expression": 80.9, "InternalID": 3590265.0}, "PA2944": {"Expression": 21.9, "InternalID": 3588206.0}, "PA4973": {"Expression": 32.8, "InternalID": 3590232.0}, "PA4224": {"Expression": 818.0, "InternalID": 3589485.0}, "PA3838": {"Expression": 168.0, "InternalID": 3589099.0}, "PA1871": {"Expression": 239.0, "InternalID": 3587134.0}, "PA4492": {"Expression": 165.0, "InternalID": 3589753.0}, "PA1630": {"Expression": 21.6, "InternalID": 3586893.0}, "PA2113": {"Expression": 312.0, "InternalID": 3587376.0}, "PA0085": {"Expression": 496.0, "InternalID": 3585344.0}, "PA2815": {"Expression": 968.0, "InternalID": 3588077.0}, "PA1207": {"Expression": 64.7, "InternalID": 3586468.0}, "PA3040": {"Expression": 826.0, "InternalID": 3588302.0}, "PA4751": {"Expression": 930.0, "InternalID": 3590010.0}, "PA1216": {"Expression": 131.0, "InternalID": 3586477.0}, "PA4963": {"Expression": 277.0, "InternalID": 3590222.0}, "PA0072": {"Expression": 22.1, "InternalID": 3585331.0}, "PA3282": {"Expression": 59.4, "InternalID": 3588543.0}, "PA2528": {"Expression": 65.0, "InternalID": 3587790.0}, "PA5261": {"Expression": 1010.0, "InternalID": 3590520.0}, "PA0333": {"Expression": 3.69, "InternalID": 3585593.0}, "PA0856": {"Expression": 378.0, "InternalID": 3586117.0}, "PA0534": {"Expression": 622.0, "InternalID": 3585795.0}, "PA3803": {"Expression": 305.0, "InternalID": 3589064.0}, "PA4406": {"Expression": 1221.0, "InternalID": 3589667.0}, "PA3347": {"Expression": 15.4, "InternalID": 3588608.0}, "PA1288": {"Expression": 1455.0, "InternalID": 3586549.0}, "PA4923": {"Expression": 26.7, "InternalID": 3590182.0}, "PA1054": {"Expression": 3.39, "InternalID": 3586315.0}, "PA4201": {"Expression": 319.0, "InternalID": 3589462.0}, "PA5458": {"Expression": 3.06, "InternalID": 3590717.0}, "PA2968": {"Expression": 431.0, "InternalID": 3588230.0}, "PA4916": {"Expression": 203.0, "InternalID": 3590175.0}, "PA3866": {"Expression": 77.0, "InternalID": 3589127.0}, "PA2659": {"Expression": 44.8, "InternalID": 3587921.0}, "PA4553": {"Expression": 59.4, "InternalID": 3589813.0}, "PA3737": {"Expression": 12.1, "InternalID": 3588998.0}, "PA5340": {"Expression": 70.5, "InternalID": 3590599.0}, "PA3827": {"Expression": 207.0, "InternalID": 3589088.0}, "PA0637": {"Expression": 8.55, "InternalID": 3585898.0}, "PA3471": {"Expression": 884.0, "InternalID": 3588732.0}, "PA4254": {"Expression": 2798.0, "InternalID": 3589515.0}, "PA3988": {"Expression": 1159.0, "InternalID": 3589249.0}, "PA2928": {"Expression": 2.93, "InternalID": 3588190.0}, "PA5015": {"Expression": 2311.0, "InternalID": 3590274.0}, "PA4047": {"Expression": 41.7, "InternalID": 3589308.0}, "PA3808": {"Expression": 19.1, "InternalID": 3589069.0}, "PA3711": {"Expression": 64.7, "InternalID": 3588972.0}, "PA0943": {"Expression": 529.0, "InternalID": 3586204.0}, "PA2732": {"Expression": 145.0, "InternalID": 3587994.0}, "PA2740": {"Expression": 410.0, "InternalID": 3588002.0}, "PA4110": {"Expression": 6.02, "InternalID": 3589371.0}, "PA0672": {"Expression": 55.3, "InternalID": 3585933.0}, "PA3263": {"Expression": 464.0, "InternalID": 3588524.0}, "PA0985": {"Expression": 273.0, "InternalID": 3586246.0}, "PA0140": {"Expression": 409.0, "InternalID": 3585399.0}, "PA4455": {"Expression": 772.0, "InternalID": 3589716.0}, "PA4330": {"Expression": 152.0, "InternalID": 3589591.0}, "PA4367": {"Expression": 51.7, "InternalID": 3589628.0}, "PA5136": {"Expression": 76.2, "InternalID": 3590395.0}, "PA4868": {"Expression": 205.0, "InternalID": 3590127.0}, "PA2250": {"Expression": 1157.0, "InternalID": 3587513.0}, "PA5359": {"Expression": 13.0, "InternalID": 3590618.0}, "PA5044": {"Expression": 1060.0, "InternalID": 3590303.0}, "PA5546": {"Expression": 246.0, "InternalID": 3590806.0}, "PA3724": {"Expression": 377.0, "InternalID": 3588985.0}, "PA5173": {"Expression": 1089.0, "InternalID": 3590432.0}, "PA4692": {"Expression": 16.9, "InternalID": 3589950.0}, "PA2233": {"Expression": 13.6, "InternalID": 3587496.0}, "PA4504": {"Expression": 20.1, "InternalID": 3589765.0}, "PA0555": {"Expression": 1488.0, "InternalID": 3585816.0}, "PA5474": {"Expression": 16.1, "InternalID": 3590734.0}, "PA2541": {"Expression": 29.9, "InternalID": 3587803.0}, "PA2242": {"Expression": 31.1, "InternalID": 3587505.0}, "PA1398": {"Expression": 13.3, "InternalID": 3586659.0}, "PA1064": {"Expression": 362.0, "InternalID": 3586325.0}, "PA3645": {"Expression": 1460.0, "InternalID": 3588906.0}, "PA3230": {"Expression": 12.1, "InternalID": 3588491.0}, "PA2999": {"Expression": 716.0, "InternalID": 3588261.0}, "PA3537": {"Expression": 485.0, "InternalID": 3588798.0}, "PA1860": {"Expression": 34.9, "InternalID": 3587123.0}, "PA0622": {"Expression": 1727.0, "InternalID": 3585883.0}, "PA3232": {"Expression": 17.1, "InternalID": 3588493.0}, "PA0904": {"Expression": 649.0, "InternalID": 3586165.0}, "PA1494": {"Expression": 231.0, "InternalID": 3586755.0}, "PA3524": {"Expression": 149.0, "InternalID": 3588785.0}, "PA4991": {"Expression": 177.0, "InternalID": 3590250.0}, "PA4067": {"Expression": 2436.0, "InternalID": 3589328.0}, "PA0602": {"Expression": 63.3, "InternalID": 3585863.0}, "PA3825": {"Expression": 6.73, "InternalID": 3589086.0}, "PA0545": {"Expression": 19.4, "InternalID": 3585806.0}, "PA4708": {"Expression": 2.41, "InternalID": 3589966.0}, "PA4675": {"Expression": 1246.0, "InternalID": 3589934.0}, "PA3819": {"Expression": 224.0, "InternalID": 3589080.0}, "PA4736": {"Expression": 26.0, "InternalID": 3589995.0}, "PA0516": {"Expression": 260.0, "InternalID": 3585777.0}, "PA3613": {"Expression": 747.0, "InternalID": 3588874.0}, "PA5278": {"Expression": 364.0, "InternalID": 3590537.0}, "PA4168": {"Expression": 56.4, "InternalID": 3589429.0}, "PA4494": {"Expression": 110.0, "InternalID": 3589755.0}, "PA1119": {"Expression": 59.4, "InternalID": 3586380.0}, "PA1158": {"Expression": 3.0, "InternalID": 3586419.0}, "PA3126": {"Expression": 395.0, "InternalID": 3588388.0}, "PA5056": {"Expression": 48.8, "InternalID": 3590315.0}, "PA2304": {"Expression": 115.0, "InternalID": 3587567.0}, "PA0095": {"Expression": 58.7, "InternalID": 3585354.0}, "PA4259": {"Expression": 744.0, "InternalID": 3589520.0}, "PA0766": {"Expression": 910.0, "InternalID": 3586026.0}, "PA4552": {"Expression": 82.4, "InternalID": 3589812.0}, "PA4598": {"Expression": 11.9, "InternalID": 3589858.0}, "PA3656": {"Expression": 2924.0, "InternalID": 3588917.0}, "PA3628": {"Expression": 77.2, "InternalID": 3588889.0}, "PA2638": {"Expression": 540.0, "InternalID": 3587900.0}, "PA5141": {"Expression": 157.0, "InternalID": 3590400.0}, "PA2616": {"Expression": 1265.0, "InternalID": 3587878.0}, "PA4632": {"Expression": 222.0, "InternalID": 3589892.0}, "PA4640": {"Expression": 1223.0, "InternalID": 3589900.0}, "PA0768": {"Expression": 460.0, "InternalID": 3586028.0}, "PA3608": {"Expression": 8.76, "InternalID": 3588869.0}, "PA0419": {"Expression": 97.6, "InternalID": 3585679.0}, "PA3356": {"Expression": 236.0, "InternalID": 3588617.0}, "PA3158": {"Expression": 1438.0, "InternalID": 3588420.0}, "PA0335": {"Expression": 34.7, "InternalID": 3585595.0}, "PA0156": {"Expression": 93.8, "InternalID": 3585415.0}, "PA2527": {"Expression": 52.7, "InternalID": 3587789.0}, "PA0086": {"Expression": 8.54, "InternalID": 3585345.0}, "PA0341": {"Expression": 249.0, "InternalID": 3585601.0}, "PA3676": {"Expression": 21.2, "InternalID": 3588937.0}, "PA4078": {"Expression": 216.0, "InternalID": 3589339.0}, "PA4663": {"Expression": 31.0, "InternalID": 3589922.0}, "PA3849": {"Expression": 63.5, "InternalID": 3589110.0}, "PA2626": {"Expression": 158.0, "InternalID": 3587888.0}, "PA4616": {"Expression": 6.05, "InternalID": 3589876.0}, "PA3529": {"Expression": 2536.0, "InternalID": 3588790.0}, "PA5223": {"Expression": 116.0, "InternalID": 3590482.0}, "PA5170": {"Expression": 122.0, "InternalID": 3590429.0}, "PA5161": {"Expression": 440.0, "InternalID": 3590420.0}, "PA2395": {"Expression": 45.6, "InternalID": 3587658.0}, "PA4372": {"Expression": 417.0, "InternalID": 3589633.0}, "PA0430": {"Expression": 327.0, "InternalID": 3585690.0}, "PA2009": {"Expression": 812.0, "InternalID": 3587272.0}, "PA2709": {"Expression": 858.0, "InternalID": 3587971.0}, "PA4514": {"Expression": 166.0, "InternalID": 3589775.0}, "PA3560": {"Expression": 80.0, "InternalID": 3588821.0}, "PA1125": {"Expression": 16.5, "InternalID": 3586386.0}, "PA4613": {"Expression": 10.3, "InternalID": 3589873.0}, "PA4554": {"Expression": 733.0, "InternalID": 3589814.0}, "PA4847": {"Expression": 8573.0, "InternalID": 3590106.0}, "PA1838": {"Expression": 652.0, "InternalID": 3587101.0}, "PA1338": {"Expression": 106.0, "InternalID": 3586599.0}, "PA4457": {"Expression": 126.0, "InternalID": 3589718.0}, "PA1127": {"Expression": 199.0, "InternalID": 3586388.0}, "PA3736": {"Expression": 401.0, "InternalID": 3588997.0}, "PA3267": {"Expression": 85.1, "InternalID": 3588528.0}, "PA5303": {"Expression": 40.6, "InternalID": 3590562.0}, "PA3227": {"Expression": 18.5, "InternalID": 3588488.0}, "PA4872": {"Expression": 215.0, "InternalID": 3590131.0}, "PA3567": {"Expression": 21.4, "InternalID": 3588828.0}, "PA5565": {"Expression": 121.0, "InternalID": 3590825.0}, "PA5296": {"Expression": 22.0, "InternalID": 3590555.0}, "PA4898": {"Expression": 3.19, "InternalID": 3590157.0}, "PA4689": {"Expression": 223.0, "InternalID": 3589948.0}, "PA1293": {"Expression": 570.0, "InternalID": 3586554.0}, "PA0269": {"Expression": 8.87, "InternalID": 3585529.0}, "PA2642": {"Expression": 993.0, "InternalID": 3587904.0}, "PA5304": {"Expression": 1285.0, "InternalID": 3590563.0}, "PA3333": {"Expression": 244.0, "InternalID": 3588594.0}, "PA0389": {"Expression": 80.3, "InternalID": 3585649.0}, "PA2389": {"Expression": 303.0, "InternalID": 3587652.0}, "PA3002": {"Expression": 278.0, "InternalID": 3588264.0}, "PA4429": {"Expression": 1565.0, "InternalID": 3589690.0}, "PA5000": {"Expression": 20.2, "InternalID": 3590259.0}, "PA1904": {"Expression": 248.0, "InternalID": 3587167.0}, "PA3763": {"Expression": 780.0, "InternalID": 3589024.0}, "PA0038": {"Expression": 12.4, "InternalID": 3585297.0}, "PA0141": {"Expression": 1242.0, "InternalID": 3585400.0}, "PA0665": {"Expression": 87.7, "InternalID": 3585926.0}, "PA0361": {"Expression": 13.8, "InternalID": 3585621.0}, "PA4175": {"Expression": 101.0, "InternalID": 3589436.0}, "PA5496": {"Expression": 51.4, "InternalID": 3590756.0}, "PA1709": {"Expression": 517.0, "InternalID": 3586972.0}, "PA1868": {"Expression": 22.5, "InternalID": 3587131.0}, "PA3970": {"Expression": 414.0, "InternalID": 3589231.0}, "PA0354": {"Expression": 161.0, "InternalID": 3585614.0}, "PA0783": {"Expression": 145.0, "InternalID": 3586043.0}, "PA4481": {"Expression": 1144.0, "InternalID": 3589742.0}, "PA2523": {"Expression": 53.4, "InternalID": 3587785.0}, "PA0953": {"Expression": 97.8, "InternalID": 3586214.0}, "PA0230": {"Expression": 14.8, "InternalID": 3585490.0}, "PA1608": {"Expression": 169.0, "InternalID": 3586871.0}, "PA2986": {"Expression": 76.6, "InternalID": 3588248.0}, "PA2388": {"Expression": 4.96, "InternalID": 3587651.0}, "PA3156": {"Expression": 230.0, "InternalID": 3588418.0}, "PA1760": {"Expression": 5.61, "InternalID": 3587023.0}, "PA0781": {"Expression": 23.7, "InternalID": 3586041.0}, "PA1863": {"Expression": 4.37, "InternalID": 3587126.0}, "PA0999": {"Expression": 572.0, "InternalID": 3586260.0}, "PA2793": {"Expression": 12.9, "InternalID": 3588055.0}, "PA5507": {"Expression": 344.0, "InternalID": 3590767.0}, "PA1535": {"Expression": 116.0, "InternalID": 3586796.0}, "PA4250": {"Expression": 2798.0, "InternalID": 3589511.0}, "PA1801": {"Expression": 450.0, "InternalID": 3587064.0}, "PA0659": {"Expression": 220.0, "InternalID": 3585920.0}, "PA2901": {"Expression": 38.2, "InternalID": 3588163.0}, "PA3091": {"Expression": 117.0, "InternalID": 3588353.0}, "PA3730": {"Expression": 55.7, "InternalID": 3588991.0}, "PA4270": {"Expression": 3120.0, "InternalID": 3589531.0}, "PA2435": {"Expression": 3.59, "InternalID": 3587697.0}, "PA2064": {"Expression": 146.0, "InternalID": 3587327.0}, "PA2382": {"Expression": 91.5, "InternalID": 3587645.0}, "PA2300": {"Expression": 558.0, "InternalID": 3587563.0}, "PA3708": {"Expression": 164.0, "InternalID": 3588969.0}, "PA1344": {"Expression": 79.4, "InternalID": 3586605.0}, "PA4932": {"Expression": 1537.0, "InternalID": 3590191.0}, "PA0315": {"Expression": 25.1, "InternalID": 3585575.0}, "PA1737": {"Expression": 330.0, "InternalID": 3587000.0}, "PA5375": {"Expression": 10.9, "InternalID": 3590634.0}, "PA5446": {"Expression": 108.0, "InternalID": 3590705.0}, "PA5023": {"Expression": 20.5, "InternalID": 3590282.0}, "PA5105": {"Expression": 198.0, "InternalID": 3590364.0}, "PA3326": {"Expression": 762.0, "InternalID": 3588587.0}, "PA4561": {"Expression": 528.0, "InternalID": 3589821.0}, "PA0657": {"Expression": 22.7, "InternalID": 3585918.0}, "PA5120": {"Expression": 21.5, "InternalID": 3590379.0}, "PA3295": {"Expression": 21.4, "InternalID": 3588556.0}, "PA4129": {"Expression": 18.3, "InternalID": 3589390.0}, "PA4840": {"Expression": 29.6, "InternalID": 3590099.0}, "PA0973": {"Expression": 1636.0, "InternalID": 3586234.0}, "PA1600": {"Expression": 16.3, "InternalID": 3586863.0}, "PA1943": {"Expression": 103.0, "InternalID": 3587206.0}, "PA1805": {"Expression": 1106.0, "InternalID": 3587068.0}, "PA3098": {"Expression": 9.6, "InternalID": 3588360.0}, "PA4430": {"Expression": 823.0, "InternalID": 3589691.0}, "PA4719": {"Expression": 10.5, "InternalID": 3589977.0}, "PA0910": {"Expression": 15.3, "InternalID": 3586171.0}, "PA0371": {"Expression": 250.0, "InternalID": 3585631.0}, "PA5152": {"Expression": 202.0, "InternalID": 3590411.0}, "PA5456": {"Expression": 23.3, "InternalID": 3590715.0}, "PA0902": {"Expression": 72.2, "InternalID": 3586163.0}, "PA2410": {"Expression": 118.0, "InternalID": 3587672.0}, "PA5410": {"Expression": 18.1, "InternalID": 3590669.0}, "PA1432": {"Expression": 146.0, "InternalID": 3586693.0}, "PA0084": {"Expression": 711.0, "InternalID": 3585343.0}, "PA0936": {"Expression": 169.0, "InternalID": 3586197.0}, "PA1482": {"Expression": 71.2, "InternalID": 3586743.0}, "PA4223": {"Expression": 578.0, "InternalID": 3589484.0}, "PA0846": {"Expression": 61.6, "InternalID": 3586107.0}, "PA1156": {"Expression": 1279.0, "InternalID": 3586417.0}, "PA4199": {"Expression": 417.0, "InternalID": 3589460.0}, "PA3695": {"Expression": 5.75, "InternalID": 3588956.0}, "PA5351": {"Expression": 37.1, "InternalID": 3590610.0}, "PA2542": {"Expression": 14.7, "InternalID": 3587804.0}, "PA2264": {"Expression": 28.0, "InternalID": 3587527.0}, "PA3540": {"Expression": 2.27, "InternalID": 3588801.0}, "PA2234": {"Expression": 157.0, "InternalID": 3587497.0}, "PA5199": {"Expression": 114.0, "InternalID": 3590458.0}, "PA5277": {"Expression": 511.0, "InternalID": 3590536.0}, "PA3992": {"Expression": 77.3, "InternalID": 3589253.0}, "PA4993": {"Expression": 129.0, "InternalID": 3590252.0}, "PA2895": {"Expression": 32.8, "InternalID": 3588157.0}, "PA3559": {"Expression": 8.68, "InternalID": 3588820.0}, "PA4995": {"Expression": 24.5, "InternalID": 3590254.0}, "PA4845": {"Expression": 154.0, "InternalID": 3590104.0}, "PA4472": {"Expression": 272.0, "InternalID": 3589733.0}, "PA3332": {"Expression": 171.0, "InternalID": 3588593.0}, "PA1578": {"Expression": 51.3, "InternalID": 3586841.0}, "PA4528": {"Expression": 289.0, "InternalID": 3589788.0}, "PA0005": {"Expression": 220.0, "InternalID": 3585264.0}, "PA5436": {"Expression": 658.0, "InternalID": 3590695.0}, "PA2004": {"Expression": 67.4, "InternalID": 3587267.0}, "PA1623": {"Expression": 9.81, "InternalID": 3586886.0}, "PA0605": {"Expression": 38.5, "InternalID": 3585866.0}, "PA3350": {"Expression": 8.63, "InternalID": 3588611.0}, "PA4276": {"Expression": 15.0, "InternalID": 3589537.0}, "PA4526": {"Expression": 432.0, "InternalID": 3589787.0}, "PA4315": {"Expression": 3303.0, "InternalID": 3589576.0}, "PA3985": {"Expression": 29.1, "InternalID": 3589246.0}, "PA4752": {"Expression": 62.9, "InternalID": 3590011.0}, "PA4542": {"Expression": 1366.0, "InternalID": 3589802.0}, "PA0091": {"Expression": 61.2, "InternalID": 3585350.0}, "PA4615": {"Expression": 273.0, "InternalID": 3589875.0}, "PA3439": {"Expression": 23.7, "InternalID": 3588700.0}, "PA4394": {"Expression": 330.0, "InternalID": 3589655.0}, "PA0869": {"Expression": 74.2, "InternalID": 3586130.0}, "PA3687": {"Expression": 540.0, "InternalID": 3588948.0}, "PA4775": {"Expression": 170.0, "InternalID": 3590034.0}, "PA4231": {"Expression": 134.0, "InternalID": 3589492.0}, "PA4686": {"Expression": 155.0, "InternalID": 3589945.0}, "PA1377": {"Expression": 12.9, "InternalID": 3586638.0}, "PA1049": {"Expression": 155.0, "InternalID": 3586310.0}, "PA3625": {"Expression": 159.0, "InternalID": 3588886.0}, "PA4282": {"Expression": 4.02, "InternalID": 3589543.0}, "PA1450": {"Expression": 39.2, "InternalID": 3586711.0}, "PA0298": {"Expression": 104.0, "InternalID": 3585558.0}, "PA2413": {"Expression": 522.0, "InternalID": 3587675.0}, "PA4061": {"Expression": 153.0, "InternalID": 3589322.0}, "PA4946": {"Expression": 109.0, "InternalID": 3590205.0}, "PA2883": {"Expression": 63.9, "InternalID": 3588145.0}, "PA2069": {"Expression": 372.0, "InternalID": 3587332.0}, "PA0331": {"Expression": 293.0, "InternalID": 3585591.0}, "PA2744": {"Expression": 890.0, "InternalID": 3588006.0}, "PA3021": {"Expression": 96.5, "InternalID": 3588283.0}, "PA0588": {"Expression": 1190.0, "InternalID": 3585849.0}, "PA4721": {"Expression": 29.5, "InternalID": 3589979.0}, "PA3648": {"Expression": 813.0, "InternalID": 3588909.0}, "PA2492": {"Expression": 60.0, "InternalID": 3587754.0}, "PA4353": {"Expression": 4.22, "InternalID": 3589614.0}, "PA0807": {"Expression": 339.0, "InternalID": 3586067.0}, "PA5128": {"Expression": 568.0, "InternalID": 3590387.0}, "PA4567": {"Expression": 565.0, "InternalID": 3589827.0}, "PA4026": {"Expression": 6.59, "InternalID": 3589287.0}, "PA0170": {"Expression": 36.2, "InternalID": 3585429.0}, "PA3115": {"Expression": 825.0, "InternalID": 3588377.0}, "PA4277": {"Expression": 8018.0, "InternalID": 3589538.0}, "PA3182": {"Expression": 179.0, "InternalID": 3588443.0}, "PA3478": {"Expression": 25.5, "InternalID": 3588739.0}, "PA2619": {"Expression": 36.8, "InternalID": 3587881.0}, "PA4790": {"Expression": 40.3, "InternalID": 3590049.0}, "PA3195": {"Expression": 1403.0, "InternalID": 3588456.0}, "PA2229": {"Expression": 12.2, "InternalID": 3587492.0}, "PA1512": {"Expression": 54.7, "InternalID": 3586773.0}, "PA2920": {"Expression": 67.8, "InternalID": 3588182.0}, "PA2531": {"Expression": 862.0, "InternalID": 3587793.0}, "PA0316": {"Expression": 1112.0, "InternalID": 3585576.0}, "PA1091": {"Expression": 80.7, "InternalID": 3586352.0}, "PA2235": {"Expression": 436.0, "InternalID": 3587498.0}, "PA3570": {"Expression": 1024.0, "InternalID": 3588831.0}, "PA1561": {"Expression": 362.0, "InternalID": 3586824.0}, "PA5252": {"Expression": 160.0, "InternalID": 3590511.0}, "PA1470": {"Expression": 21.8, "InternalID": 3586731.0}, "PA1480": {"Expression": 35.5, "InternalID": 3586741.0}, "PA2643": {"Expression": 235.0, "InternalID": 3587905.0}, "PA2378": {"Expression": 157.0, "InternalID": 3587641.0}, "PA4563": {"Expression": 2177.0, "InternalID": 3589823.0}, "PA0662": {"Expression": 541.0, "InternalID": 3585923.0}, "PA3742": {"Expression": 2604.0, "InternalID": 3589003.0}, "PA1754": {"Expression": 473.0, "InternalID": 3587017.0}, "PA2611": {"Expression": 124.0, "InternalID": 3587873.0}, "PA1654": {"Expression": 14.1, "InternalID": 3586917.0}, "PA5174": {"Expression": 1139.0, "InternalID": 3590433.0}, "PA2406": {"Expression": 20.6, "InternalID": 3587668.0}, "PA4400": {"Expression": 420.0, "InternalID": 3589661.0}, "PA2981": {"Expression": 131.0, "InternalID": 3588243.0}, "PA4742": {"Expression": 180.0, "InternalID": 3590001.0}, "PA3692": {"Expression": 1048.0, "InternalID": 3588953.0}, "PA5394": {"Expression": 26.3, "InternalID": 3590653.0}, "PA3396": {"Expression": 49.7, "InternalID": 3588657.0}, "PA4576": {"Expression": 499.0, "InternalID": 3589836.0}, "PA5166": {"Expression": 23.5, "InternalID": 3590425.0}, "PA5445": {"Expression": 14.0, "InternalID": 3590704.0}, "PA3701": {"Expression": 87.7, "InternalID": 3588962.0}, "PA4046": {"Expression": 90.6, "InternalID": 3589307.0}, "PA5429": {"Expression": 672.0, "InternalID": 3590688.0}, "PA0984": {"Expression": 20.6, "InternalID": 3586245.0}, "PA4409": {"Expression": 32.6, "InternalID": 3589670.0}, "PA2329": {"Expression": 7.78, "InternalID": 3587592.0}, "PA4232": {"Expression": 643.0, "InternalID": 3589493.0}, "PA3658": {"Expression": 9.94, "InternalID": 3588919.0}, "PA3563": {"Expression": 81.2, "InternalID": 3588824.0}, "PA4055": {"Expression": 94.1, "InternalID": 3589316.0}, "PA4007": {"Expression": 369.0, "InternalID": 3589268.0}, "PA3043": {"Expression": 97.8, "InternalID": 3588305.0}, "PA4105": {"Expression": 5.92, "InternalID": 3589366.0}, "PA4005": {"Expression": 203.0, "InternalID": 3589266.0}, "PA4676": {"Expression": 36.6, "InternalID": 3589935.0}, "PA1284": {"Expression": 25.8, "InternalID": 3586545.0}, "PA0919": {"Expression": 52.0, "InternalID": 3586180.0}, "PA1803": {"Expression": 998.0, "InternalID": 3587066.0}, "PA5305": {"Expression": 28.3, "InternalID": 3590564.0}, "PA1847": {"Expression": 95.9, "InternalID": 3587110.0}, "PA1994": {"Expression": 6.42, "InternalID": 3587257.0}, "PA4433": {"Expression": 2024.0, "InternalID": 3589694.0}, "PA0290": {"Expression": 93.0, "InternalID": 3585550.0}, "PA4275": {"Expression": 782.0, "InternalID": 3589536.0}, "PA1527": {"Expression": 49.5, "InternalID": 3586788.0}, "PA1940": {"Expression": 36.8, "InternalID": 3587203.0}, "PA5107": {"Expression": 32.9, "InternalID": 3590366.0}, "PA4733": {"Expression": 331.0, "InternalID": 3589992.0}, "PA1179": {"Expression": 457.0, "InternalID": 3586440.0}, "PA5358": {"Expression": 27.6, "InternalID": 3590617.0}, "PA0759": {"Expression": 238.0, "InternalID": 3586019.0}, "PA3191": {"Expression": 16.6, "InternalID": 3588452.0}, "PA4618": {"Expression": 14.2, "InternalID": 3589878.0}, "PA3666": {"Expression": 892.0, "InternalID": 3588927.0}, "PA3073": {"Expression": 10.5, "InternalID": 3588335.0}, "PA0073": {"Expression": 69.7, "InternalID": 3585332.0}, "PA3760": {"Expression": 9.05, "InternalID": 3589021.0}, "PA4477": {"Expression": 270.0, "InternalID": 3589738.0}, "PA4435": {"Expression": 260.0, "InternalID": 3589696.0}, "PA0267": {"Expression": 7.35, "InternalID": 3585527.0}, "PA5100": {"Expression": 1465.0, "InternalID": 3590359.0}, "PA2859": {"Expression": 41.9, "InternalID": 3588121.0}, "PA2012": {"Expression": 873.0, "InternalID": 3587275.0}, "PA4978": {"Expression": 2.24, "InternalID": 3590237.0}, "PA4332": {"Expression": 7.73, "InternalID": 3589593.0}, "PA5452": {"Expression": 15.4, "InternalID": 3590711.0}, "PA4699": {"Expression": 304.0, "InternalID": 3589957.0}, "PA3456": {"Expression": 109.0, "InternalID": 3588717.0}, "PA4911": {"Expression": 2.5, "InternalID": 3590170.0}, "PA3802": {"Expression": 378.0, "InternalID": 3589063.0}, "PA4694": {"Expression": 2068.0, "InternalID": 3589952.0}, "PA2403": {"Expression": 63.5, "InternalID": 3587665.0}, "PA2874": {"Expression": 28.3, "InternalID": 3588136.0}, "PA2646": {"Expression": 154.0, "InternalID": 3587908.0}, "PA1305": {"Expression": 93.9, "InternalID": 3586566.0}, "PA3149": {"Expression": 126.0, "InternalID": 3588411.0}, "PA1532": {"Expression": 415.0, "InternalID": 3586793.0}, "PA5457": {"Expression": 20.2, "InternalID": 3590716.0}, "PA3961": {"Expression": 5.88, "InternalID": 3589222.0}, "PA0561": {"Expression": 4.19, "InternalID": 3585822.0}, "PA4257": {"Expression": 5022.0, "InternalID": 3589518.0}, "PA0998": {"Expression": 1329.0, "InternalID": 3586259.0}, "PA4937": {"Expression": 823.0, "InternalID": 3590196.0}, "PA4054": {"Expression": 489.0, "InternalID": 3589315.0}, "PA2291": {"Expression": 725.0, "InternalID": 3587554.0}, "PA5521": {"Expression": 104.0, "InternalID": 3590781.0}, "PA3922": {"Expression": 389.0, "InternalID": 3589183.0}, "PA2194": {"Expression": 393.0, "InternalID": 3587457.0}, "PA5017": {"Expression": 4.08, "InternalID": 3590276.0}, "PA4284": {"Expression": 20.5, "InternalID": 3589545.0}, "PA4954": {"Expression": 112.0, "InternalID": 3590213.0}, "PA1272": {"Expression": 6.51, "InternalID": 3586533.0}, "PA3735": {"Expression": 732.0, "InternalID": 3588996.0}, "PA0511": {"Expression": 22.3, "InternalID": 3585772.0}, "PA5376": {"Expression": 123.0, "InternalID": 3590635.0}, "PA2614": {"Expression": 125.0, "InternalID": 3587876.0}, "PA0867": {"Expression": 414.0, "InternalID": 3586128.0}, "PA2907": {"Expression": 199.0, "InternalID": 3588169.0}, "PA5148": {"Expression": 74.3, "InternalID": 3590407.0}, "PA5242": {"Expression": 782.0, "InternalID": 3590501.0}, "PA3768": {"Expression": 168.0, "InternalID": 3589029.0}, "PA0633": {"Expression": 64.6, "InternalID": 3585894.0}, "PA0459": {"Expression": 1602.0, "InternalID": 3585720.0}, "PA2850": {"Expression": 103.0, "InternalID": 3588112.0}, "PA1776": {"Expression": 25.6, "InternalID": 3587039.0}, "PA4505": {"Expression": 246.0, "InternalID": 3589766.0}, "PA1828": {"Expression": 315.0, "InternalID": 3587091.0}, "PA0572": {"Expression": 354.0, "InternalID": 3585833.0}, "PA3649": {"Expression": 56.2, "InternalID": 3588910.0}, "PA0391": {"Expression": 66.3, "InternalID": 3585651.0}, "PA1016": {"Expression": 74.0, "InternalID": 3586277.0}, "PA0482": {"Expression": 1435.0, "InternalID": 3585743.0}, "PA3053": {"Expression": 41.2, "InternalID": 3588315.0}, "PA3997": {"Expression": 32.6, "InternalID": 3589258.0}, "PA4133": {"Expression": 536.0, "InternalID": 3589394.0}, "PA0402": {"Expression": 770.0, "InternalID": 3585662.0}, "PA1941": {"Expression": 51.5, "InternalID": 3587204.0}, "PA0762": {"Expression": 291.0, "InternalID": 3586022.0}, "PA3460": {"Expression": 62.3, "InternalID": 3588721.0}, "PA3071": {"Expression": 88.4, "InternalID": 3588333.0}, "PA4998": {"Expression": 78.6, "InternalID": 3590257.0}, "PA2112": {"Expression": 188.0, "InternalID": 3587375.0}, "PA4971": {"Expression": 311.0, "InternalID": 3590230.0}, "PA0609": {"Expression": 357.0, "InternalID": 3585870.0}, "PA4192": {"Expression": 59.7, "InternalID": 3589453.0}, "PA4547": {"Expression": 207.0, "InternalID": 3589807.0}, "PA4756": {"Expression": 1006.0, "InternalID": 3590015.0}, "PA1681": {"Expression": 247.0, "InternalID": 3586944.0}, "PA2620": {"Expression": 516.0, "InternalID": 3587882.0}, "PA4997": {"Expression": 356.0, "InternalID": 3590256.0}, "PA4130": {"Expression": 359.0, "InternalID": 3589391.0}, "PA3831": {"Expression": 1690.0, "InternalID": 3589092.0}, "PA3173": {"Expression": 7.6, "InternalID": 3588434.0}, "PA4969": {"Expression": 55.4, "InternalID": 3590228.0}, "PA0771": {"Expression": 326.0, "InternalID": 3586031.0}, "PA4710": {"Expression": 532.0, "InternalID": 3589968.0}, "PA5231": {"Expression": 201.0, "InternalID": 3590490.0}, "PA4445": {"Expression": 50.9, "InternalID": 3589706.0}, "PA1792": {"Expression": 84.1, "InternalID": 3587055.0}, "PA0891": {"Expression": 59.3, "InternalID": 3586152.0}, "PA0508": {"Expression": 130.0, "InternalID": 3585769.0}, "PA4340": {"Expression": 48.4, "InternalID": 3589601.0}, "PA1023": {"Expression": 116.0, "InternalID": 3586284.0}, "PA2554": {"Expression": 241.0, "InternalID": 3587816.0}, "PA2252": {"Expression": 204.0, "InternalID": 3587515.0}, "PA4502": {"Expression": 16.2, "InternalID": 3589763.0}, "PA2579": {"Expression": 56.1, "InternalID": 3587841.0}, "PA2622": {"Expression": 29.4, "InternalID": 3587884.0}, "PA5298": {"Expression": 9.52, "InternalID": 3590557.0}, "PA3408": {"Expression": 411.0, "InternalID": 3588669.0}, "PA1068": {"Expression": 74.2, "InternalID": 3586329.0}, "PA3690": {"Expression": 242.0, "InternalID": 3588951.0}, "PA3121": {"Expression": 109.0, "InternalID": 3588383.0}, "PA2552": {"Expression": 356.0, "InternalID": 3587814.0}, "PA3348": {"Expression": 146.0, "InternalID": 3588609.0}, "PA4371": {"Expression": 23.7, "InternalID": 3589632.0}, "PA3101": {"Expression": 155.0, "InternalID": 3588363.0}, "PA5377": {"Expression": 17.5, "InternalID": 3590636.0}, "PA3853": {"Expression": 202.0, "InternalID": 3589114.0}, "PA2915": {"Expression": 15.0, "InternalID": 3588177.0}, "PA2239": {"Expression": 4.61, "InternalID": 3587502.0}, "PA3942": {"Expression": 26.7, "InternalID": 3589203.0}, "PA5335": {"Expression": 109.0, "InternalID": 3590594.0}, "PA4792": {"Expression": 267.0, "InternalID": 3590051.0}, "PA1583": {"Expression": 2760.0, "InternalID": 3586846.0}, "PA4700": {"Expression": 123.0, "InternalID": 3589958.0}, "PA1041": {"Expression": 294.0, "InternalID": 3586302.0}, "PA1689": {"Expression": 178.0, "InternalID": 3586952.0}, "PA1205": {"Expression": 35.5, "InternalID": 3586466.0}, "PA1180": {"Expression": 152.0, "InternalID": 3586441.0}, "PA1069": {"Expression": 263.0, "InternalID": 3586330.0}, "PA4452": {"Expression": 113.0, "InternalID": 3589713.0}, "PA0064": {"Expression": 199.0, "InternalID": 3585323.0}, "PA2385": {"Expression": 180.0, "InternalID": 3587648.0}, "PA5234": {"Expression": 104.0, "InternalID": 3590493.0}, "PA0607": {"Expression": 162.0, "InternalID": 3585868.0}, "PA3193": {"Expression": 162.0, "InternalID": 3588454.0}, "PA5172": {"Expression": 5041.0, "InternalID": 3590431.0}, "PA4069": {"Expression": 5.55, "InternalID": 3589330.0}, "PA0519": {"Expression": 685.0, "InternalID": 3585780.0}, "PA2728": {"Expression": 102.0, "InternalID": 3587990.0}, "PA1534": {"Expression": 62.0, "InternalID": 3586795.0}, "PA1658": {"Expression": 177.0, "InternalID": 3586921.0}, "PA4988": {"Expression": 86.9, "InternalID": 3590247.0}, "PA2794": {"Expression": 91.0, "InternalID": 3588056.0}, "PA5331": {"Expression": 473.0, "InternalID": 3590590.0}, "PA3351": {"Expression": 34.7, "InternalID": 3588612.0}, "PA3103": {"Expression": 128.0, "InternalID": 3588365.0}, "PA3427": {"Expression": 311.0, "InternalID": 3588688.0}, "PA0997": {"Expression": 515.0, "InternalID": 3586258.0}, "PA5505": {"Expression": 268.0, "InternalID": 3590765.0}, "PA1651": {"Expression": 14.4, "InternalID": 3586914.0}, "PA3996": {"Expression": 53.0, "InternalID": 3589257.0}, "PA5439": {"Expression": 18.9, "InternalID": 3590698.0}, "PA1009": {"Expression": 34.4, "InternalID": 3586270.0}, "PA2007": {"Expression": 338.0, "InternalID": 3587270.0}, "PA5010": {"Expression": 234.0, "InternalID": 3590269.0}, "PA2891": {"Expression": 50.6, "InternalID": 3588153.0}, "PA3225": {"Expression": 362.0, "InternalID": 3588486.0}, "PA1770": {"Expression": 1812.0, "InternalID": 3587033.0}, "PA5427": {"Expression": 918.0, "InternalID": 3590686.0}, "PA3712": {"Expression": 168.0, "InternalID": 3588973.0}, "PA5510": {"Expression": 122.0, "InternalID": 3590770.0}, "PA2444": {"Expression": 32.3, "InternalID": 3587706.0}, "PA2641": {"Expression": 639.0, "InternalID": 3587903.0}, "PA4319": {"Expression": 25.0, "InternalID": 3589580.0}, "PA0337": {"Expression": 272.0, "InternalID": 3585597.0}, "PA3886": {"Expression": 44.7, "InternalID": 3589147.0}, "PA5080": {"Expression": 507.0, "InternalID": 3590339.0}, "PA2452": {"Expression": 45.7, "InternalID": 3587714.0}, "PA3392": {"Expression": 449.0, "InternalID": 3588653.0}, "PA1965": {"Expression": 15.3, "InternalID": 3587228.0}, "PA0122": {"Expression": 258.0, "InternalID": 3585381.0}, "PA1555": {"Expression": 213.0, "InternalID": 3586818.0}, "PA3453": {"Expression": 93.1, "InternalID": 3588714.0}, "PA5455": {"Expression": 62.8, "InternalID": 3590714.0}, "PA3599": {"Expression": 19.0, "InternalID": 3588860.0}, "PA0974": {"Expression": 141.0, "InternalID": 3586235.0}, "PA4260": {"Expression": 4104.0, "InternalID": 3589521.0}, "PA5125": {"Expression": 9.71, "InternalID": 3590384.0}, "PA0163": {"Expression": 22.2, "InternalID": 3585422.0}, "PA2652": {"Expression": 316.0, "InternalID": 3587914.0}, "PA0747": {"Expression": 253.0, "InternalID": 3586008.0}, "PA4920": {"Expression": 380.0, "InternalID": 3590179.0}, "PA5099": {"Expression": 18.8, "InternalID": 3590358.0}, "PA5092": {"Expression": 111.0, "InternalID": 3590351.0}, "PA0301": {"Expression": 57.2, "InternalID": 3585561.0}, "PA2787": {"Expression": 10.5, "InternalID": 3588049.0}, "PA4321": {"Expression": 19.4, "InternalID": 3589582.0}, "PA2014": {"Expression": 982.0, "InternalID": 3587277.0}, "PA2545": {"Expression": 200.0, "InternalID": 3587807.0}, "PA4558": {"Expression": 30.7, "InternalID": 3589818.0}, "PA1948": {"Expression": 120.0, "InternalID": 3587211.0}, "PA1732": {"Expression": 5.8, "InternalID": 3586995.0}, "PA2957": {"Expression": 87.8, "InternalID": 3588219.0}, "PA5146": {"Expression": 790.0, "InternalID": 3590405.0}, "PA2966": {"Expression": 1799.0, "InternalID": 3588228.0}, "PA3925": {"Expression": 107.0, "InternalID": 3589186.0}, "PA0987": {"Expression": 2.22, "InternalID": 3586248.0}, "PA4744": {"Expression": 1867.0, "InternalID": 3590003.0}, "PA2583": {"Expression": 5.0, "InternalID": 3587845.0}, "PA0961": {"Expression": 1466.0, "InternalID": 3586222.0}, "PA2508": {"Expression": 56.2, "InternalID": 3587770.0}, "PA0473": {"Expression": 63.8, "InternalID": 3585734.0}, "PA2735": {"Expression": 444.0, "InternalID": 3587997.0}, "PA4545": {"Expression": 298.0, "InternalID": 3589805.0}, "PA4671": {"Expression": 1946.0, "InternalID": 3589930.0}, "PA2998": {"Expression": 265.0, "InternalID": 3588260.0}, "PA0434": {"Expression": 631.0, "InternalID": 3585694.0}, "PA0446": {"Expression": 415.0, "InternalID": 3585706.0}, "PA3001": {"Expression": 1593.0, "InternalID": 3588263.0}, "PA1610": {"Expression": 544.0, "InternalID": 3586873.0}, "PA4956": {"Expression": 14.9, "InternalID": 3590215.0}, "PA4992": {"Expression": 29.2, "InternalID": 3590251.0}, "PA1101": {"Expression": 69.0, "InternalID": 3586362.0}, "PA2955": {"Expression": 6.25, "InternalID": 3588217.0}, "PA4856": {"Expression": 81.5, "InternalID": 3590115.0}, "PA3828": {"Expression": 225.0, "InternalID": 3589089.0}, "PA1375": {"Expression": 172.0, "InternalID": 3586636.0}, "PA5291": {"Expression": 173.0, "InternalID": 3590550.0}, "PA3748": {"Expression": 22.1, "InternalID": 3589009.0}, "PA4202": {"Expression": 102.0, "InternalID": 3589463.0}, "PA1371": {"Expression": 37.9, "InternalID": 3586632.0}, "PA3637": {"Expression": 1415.0, "InternalID": 3588898.0}, "PA5447": {"Expression": 5.69, "InternalID": 3590706.0}, "PA4348": {"Expression": 64.5, "InternalID": 3589609.0}, "PA3604": {"Expression": 41.2, "InternalID": 3588865.0}, "PA1481": {"Expression": 87.0, "InternalID": 3586742.0}, "PA4255": {"Expression": 708.0, "InternalID": 3589516.0}, "PA0898": {"Expression": 310.0, "InternalID": 3586159.0}, "PA4726": {"Expression": 190.0, "InternalID": 3589985.0}, "PA3228": {"Expression": 144.0, "InternalID": 3588489.0}, "PA1748": {"Expression": 166.0, "InternalID": 3587011.0}, "PA1825": {"Expression": 91.6, "InternalID": 3587088.0}, "PA4747": {"Expression": 560.0, "InternalID": 3590006.0}, "PA3891": {"Expression": 29.6, "InternalID": 3589152.0}, "PA3542": {"Expression": 10.1, "InternalID": 3588803.0}, "PA0653": {"Expression": 301.0, "InternalID": 3585914.0}, "PA3128": {"Expression": 19.8, "InternalID": 3588390.0}, "PA1880": {"Expression": 36.7, "InternalID": 3587143.0}, "PA0970": {"Expression": 289.0, "InternalID": 3586231.0}, "PA1094": {"Expression": 265.0, "InternalID": 3586355.0}, "PA2042": {"Expression": 249.0, "InternalID": 3587305.0}, "PA1228": {"Expression": 387.0, "InternalID": 3586489.0}, "PA5076": {"Expression": 329.0, "InternalID": 3590335.0}, "PA3402": {"Expression": 86.5, "InternalID": 3588663.0}, "PA1773": {"Expression": 29.9, "InternalID": 3587036.0}, "PA3206": {"Expression": 9.05, "InternalID": 3588467.0}, "PA2764": {"Expression": 263.0, "InternalID": 3588026.0}, "PA1462": {"Expression": 164.0, "InternalID": 3586723.0}, "PA1045": {"Expression": 8.25, "InternalID": 3586306.0}, "PA1126": {"Expression": 20.2, "InternalID": 3586387.0}, "PA1633": {"Expression": 12.0, "InternalID": 3586896.0}, "PA0308": {"Expression": 67.0, "InternalID": 3585568.0}, "PA5134": {"Expression": 433.0, "InternalID": 3590393.0}, "PA3813": {"Expression": 130.0, "InternalID": 3589074.0}, "PA4459": {"Expression": 317.0, "InternalID": 3589720.0}, "PA5523": {"Expression": 55.2, "InternalID": 3590783.0}, "PA5307": {"Expression": 13.4, "InternalID": 3590566.0}, "PA2529": {"Expression": 237.0, "InternalID": 3587791.0}, "PA5195": {"Expression": 68.2, "InternalID": 3590454.0}, "PA3940": {"Expression": 772.0, "InternalID": 3589201.0}, "PA4855": {"Expression": 531.0, "InternalID": 3590114.0}, "PA5020": {"Expression": 18.7, "InternalID": 3590279.0}, "PA4102": {"Expression": 7.32, "InternalID": 3589363.0}, "PA4245": {"Expression": 2643.0, "InternalID": 3589506.0}, "PA4636": {"Expression": 187.0, "InternalID": 3589896.0}, "PA3031": {"Expression": 514.0, "InternalID": 3588293.0}, "PA5553": {"Expression": 1115.0, "InternalID": 3590813.0}, "PA4022": {"Expression": 518.0, "InternalID": 3589283.0}, "PA0291": {"Expression": 2210.0, "InternalID": 3585551.0}, "PA1900": {"Expression": 161.0, "InternalID": 3587163.0}, "PA3477": {"Expression": 64.0, "InternalID": 3588738.0}, "PA3883": {"Expression": 71.6, "InternalID": 3589144.0}, "PA1990": {"Expression": 3.89, "InternalID": 3587253.0}, "PA0263": {"Expression": 54.7, "InternalID": 3585523.0}, "PA3212": {"Expression": 10.8, "InternalID": 3588473.0}, "PA0793": {"Expression": 814.0, "InternalID": 3586053.0}, "PA2153": {"Expression": 20.9, "InternalID": 3587416.0}, "PA4316": {"Expression": 384.0, "InternalID": 3589577.0}, "PA4388": {"Expression": 138.0, "InternalID": 3589649.0}, "PA2417": {"Expression": 42.7, "InternalID": 3587679.0}, "PA0853": {"Expression": 73.6, "InternalID": 3586114.0}, "PA3554": {"Expression": 257.0, "InternalID": 3588815.0}, "PA3394": {"Expression": 3.0, "InternalID": 3588655.0}, "PA4029": {"Expression": 187.0, "InternalID": 3589290.0}, "PA1304": {"Expression": 258.0, "InternalID": 3586565.0}, "PA4050": {"Expression": 16.5, "InternalID": 3589311.0}, "PA4839": {"Expression": 256.0, "InternalID": 3590098.0}, "PA2080": {"Expression": 274.0, "InternalID": 3587343.0}, "PA3538": {"Expression": 159.0, "InternalID": 3588799.0}, "PA4387": {"Expression": 114.0, "InternalID": 3589648.0}, "PA0946": {"Expression": 201.0, "InternalID": 3586207.0}, "PA2975": {"Expression": 170.0, "InternalID": 3588237.0}, "PA2445": {"Expression": 859.0, "InternalID": 3587707.0}, "PA5082": {"Expression": 6.36, "InternalID": 3590341.0}, "PA3533": {"Expression": 268.0, "InternalID": 3588794.0}, "PA3697": {"Expression": 70.1, "InternalID": 3588958.0}, "PA1080": {"Expression": 576.0, "InternalID": 3586341.0}, "PA1589": {"Expression": 2250.0, "InternalID": 3586852.0}, "PA0363": {"Expression": 72.4, "InternalID": 3585623.0}, "PA4760": {"Expression": 556.0, "InternalID": 3590019.0}, "PA2023": {"Expression": 476.0, "InternalID": 3587286.0}, "PA3310": {"Expression": 8.62, "InternalID": 3588571.0}, "PA2197": {"Expression": 390.0, "InternalID": 3587460.0}, "PA0604": {"Expression": 487.0, "InternalID": 3585865.0}, "PA3731": {"Expression": 447.0, "InternalID": 3588992.0}, "PA5213": {"Expression": 181.0, "InternalID": 3590472.0}, "PA3364": {"Expression": 54.2, "InternalID": 3588625.0}, "PA3672": {"Expression": 7.26, "InternalID": 3588933.0}, "PA4180": {"Expression": 375.0, "InternalID": 3589441.0}, "PA2491": {"Expression": 2774.0, "InternalID": 3587753.0}, "PA0413": {"Expression": 477.0, "InternalID": 3585673.0}, "PA0017": {"Expression": 18.0, "InternalID": 3585276.0}, "PA1345": {"Expression": 2.66, "InternalID": 3586606.0}, "PA0304": {"Expression": 123.0, "InternalID": 3585564.0}, "PA3614": {"Expression": 635.0, "InternalID": 3588875.0}, "PA5454": {"Expression": 117.0, "InternalID": 3590713.0}, "PA4058": {"Expression": 21.4, "InternalID": 3589319.0}, "PA3327": {"Expression": 509.0, "InternalID": 3588588.0}, "PA3820": {"Expression": 1940.0, "InternalID": 3589081.0}, "PA4972": {"Expression": 252.0, "InternalID": 3590231.0}, "PA1249": {"Expression": 113.0, "InternalID": 3586510.0}, "PA2951": {"Expression": 2745.0, "InternalID": 3588213.0}, "PA3250": {"Expression": 21.4, "InternalID": 3588511.0}, "PA2561": {"Expression": 31.5, "InternalID": 3587823.0}, "PA3892": {"Expression": 72.3, "InternalID": 3589153.0}, "PA1800": {"Expression": 2346.0, "InternalID": 3587063.0}, "PA4209": {"Expression": 1112.0, "InternalID": 3589470.0}, "PA4725": {"Expression": 67.5, "InternalID": 3589984.0}, "PA5214": {"Expression": 17.1, "InternalID": 3590473.0}, "PA5535": {"Expression": 18.2, "InternalID": 3590795.0}, "PA2551": {"Expression": 199.0, "InternalID": 3587813.0}, "PA1756": {"Expression": 95.8, "InternalID": 3587019.0}, "PA3977": {"Expression": 877.0, "InternalID": 3589238.0}, "PA1264": {"Expression": 3.39, "InternalID": 3586525.0}, "PA0011": {"Expression": 69.3, "InternalID": 3585270.0}, "PA5253": {"Expression": 4522.0, "InternalID": 3590512.0}, "PA4999": {"Expression": 25.4, "InternalID": 3590258.0}, "PA2682": {"Expression": 51.8, "InternalID": 3587944.0}, "PA5309": {"Expression": 136.0, "InternalID": 3590568.0}, "PA0618": {"Expression": 73.2, "InternalID": 3585879.0}, "PA2654": {"Expression": 229.0, "InternalID": 3587916.0}, "PA5008": {"Expression": 206.0, "InternalID": 3590267.0}, "PA1634": {"Expression": 40.7, "InternalID": 3586897.0}, "PA2761": {"Expression": 11.2, "InternalID": 3588023.0}, "PA1318": {"Expression": 46.9, "InternalID": 3586579.0}, "PA2604": {"Expression": 757.0, "InternalID": 3587866.0}, "PA4495": {"Expression": 745.0, "InternalID": 3589756.0}, "PA0579": {"Expression": 4159.0, "InternalID": 3585840.0}, "PA0931": {"Expression": 12.5, "InternalID": 3586192.0}, "PA4480": {"Expression": 146.0, "InternalID": 3589741.0}, "PA4425": {"Expression": 137.0, "InternalID": 3589686.0}, "PA4440": {"Expression": 9.04, "InternalID": 3589701.0}, "PA1872": {"Expression": 73.0, "InternalID": 3587135.0}, "PA2851": {"Expression": 1051.0, "InternalID": 3588113.0}, "PA3617": {"Expression": 1560.0, "InternalID": 3588878.0}, "PA3007": {"Expression": 204.0, "InternalID": 3588269.0}, "PA0972": {"Expression": 1589.0, "InternalID": 3586233.0}, "PA5297": {"Expression": 17.8, "InternalID": 3590556.0}, "PA4646": {"Expression": 142.0, "InternalID": 3589905.0}, "PA2887": {"Expression": 26.9, "InternalID": 3588149.0}, "PA4240": {"Expression": 1244.0, "InternalID": 3589501.0}, "PA5005": {"Expression": 780.0, "InternalID": 3590264.0}, "PA1455": {"Expression": 5.36, "InternalID": 3586716.0}, "PA1601": {"Expression": 2.25, "InternalID": 3586864.0}, "PA2151": {"Expression": 20.9, "InternalID": 3587414.0}, "PA5034": {"Expression": 66.9, "InternalID": 3590293.0}, "PA1905": {"Expression": 515.0, "InternalID": 3587168.0}, "PA4571": {"Expression": 59.4, "InternalID": 3589831.0}, "PA5190": {"Expression": 30.1, "InternalID": 3590449.0}, "PA2505": {"Expression": 83.0, "InternalID": 3587767.0}, "PA3302": {"Expression": 24.5, "InternalID": 3588563.0}, "PA1489": {"Expression": 0.674, "InternalID": 3586750.0}, "PA4759": {"Expression": 960.0, "InternalID": 3590018.0}, "PA0854": {"Expression": 399.0, "InternalID": 3586115.0}, "PA2475": {"Expression": 18.5, "InternalID": 3587737.0}, "PA4428": {"Expression": 87.3, "InternalID": 3589689.0}, "PA0870": {"Expression": 1016.0, "InternalID": 3586131.0}, "PA5435": {"Expression": 892.0, "InternalID": 3590694.0}, "PA4415": {"Expression": 12.0, "InternalID": 3589676.0}, "PA4609": {"Expression": 83.2, "InternalID": 3589869.0}, "PA3635": {"Expression": 1303.0, "InternalID": 3588896.0}, "PA3153": {"Expression": 65.7, "InternalID": 3588415.0}, "PA4010": {"Expression": 307.0, "InternalID": 3589271.0}, "PA2430": {"Expression": 14.9, "InternalID": 3587692.0}, "PA3575": {"Expression": 82.8, "InternalID": 3588836.0}, "PA0047": {"Expression": 11.5, "InternalID": 3585306.0}, "PA2582": {"Expression": 51.6, "InternalID": 3587844.0}, "PA2841": {"Expression": 320.0, "InternalID": 3588103.0}, "PA5440": {"Expression": 3.92, "InternalID": 3590699.0}, "PA1857": {"Expression": 118.0, "InternalID": 3587120.0}, "PA4844": {"Expression": 13.3, "InternalID": 3590103.0}, "PA3142": {"Expression": 7.1, "InternalID": 3588404.0}, "PA0126": {"Expression": 257.0, "InternalID": 3585385.0}, "PA1581": {"Expression": 170.0, "InternalID": 3586844.0}, "PA1843": {"Expression": 261.0, "InternalID": 3587106.0}, "PA0541": {"Expression": 60.4, "InternalID": 3585802.0}, "PA0897": {"Expression": 437.0, "InternalID": 3586158.0}, "PA0277": {"Expression": 243.0, "InternalID": 3585537.0}, "PA2612": {"Expression": 379.0, "InternalID": 3587874.0}, "PA3183": {"Expression": 800.0, "InternalID": 3588444.0}, "PA5011": {"Expression": 101.0, "InternalID": 3590270.0}, "PA4374": {"Expression": 114.0, "InternalID": 3589635.0}, "PA3430": {"Expression": 35.7, "InternalID": 3588691.0}, "PA4851": {"Expression": 64.1, "InternalID": 3590110.0}, "PA2896": {"Expression": 53.7, "InternalID": 3588158.0}, "PA1546": {"Expression": 549.0, "InternalID": 3586807.0}, "PA0938": {"Expression": 242.0, "InternalID": 3586199.0}, "PA5473": {"Expression": 23.9, "InternalID": 3590733.0}, "PA0626": {"Expression": 9.91, "InternalID": 3585887.0}, "PA4226": {"Expression": 1115.0, "InternalID": 3589487.0}, "PA3790": {"Expression": 2737.0, "InternalID": 3589051.0}, "PA5251": {"Expression": 45.4, "InternalID": 3590510.0}, "PA5049": {"Expression": 1316.0, "InternalID": 3590308.0}, "PA4924": {"Expression": 55.4, "InternalID": 3590183.0}, "PA4246": {"Expression": 2787.0, "InternalID": 3589507.0}, "PA1802": {"Expression": 903.0, "InternalID": 3587065.0}, "PA3844": {"Expression": 66.2, "InternalID": 3589105.0}, "PA3794": {"Expression": 51.0, "InternalID": 3589055.0}, "PA4450": {"Expression": 1119.0, "InternalID": 3589711.0}, "PA2868": {"Expression": 48.8, "InternalID": 3588130.0}, "PA3810": {"Expression": 268.0, "InternalID": 3589071.0}, "PA2664": {"Expression": 39.2, "InternalID": 3587926.0}, "PA1376": {"Expression": 30.0, "InternalID": 3586637.0}, "PA3082": {"Expression": 324.0, "InternalID": 3588344.0}, "PA1812": {"Expression": 2.91, "InternalID": 3587075.0}, "PA0782": {"Expression": 808.0, "InternalID": 3586042.0}, "PA4349": {"Expression": 15.9, "InternalID": 3589610.0}, "PA5063": {"Expression": 672.0, "InternalID": 3590322.0}, "PA0845": {"Expression": 20.9, "InternalID": 3586106.0}, "PA3415": {"Expression": 4.12, "InternalID": 3588676.0}, "PA2218": {"Expression": 3.1, "InternalID": 3587481.0}, "PA3122": {"Expression": 23.1, "InternalID": 3588384.0}, "PA4063": {"Expression": 8.95, "InternalID": 3589324.0}, "PA5475": {"Expression": 30.5, "InternalID": 3590735.0}, "PA0858": {"Expression": 8.52, "InternalID": 3586119.0}, "PA3047": {"Expression": 85.1, "InternalID": 3588309.0}, "PA0328": {"Expression": 435.0, "InternalID": 3585588.0}, "PA5098": {"Expression": 362.0, "InternalID": 3590357.0}, "PA5346": {"Expression": 299.0, "InternalID": 3590605.0}, "PA2237": {"Expression": 4.81, "InternalID": 3587500.0}, "PA4740": {"Expression": 2642.0, "InternalID": 3589999.0}, "PA0236": {"Expression": 147.0, "InternalID": 3585496.0}, "PA0933": {"Expression": 12.9, "InternalID": 3586194.0}, "PA5022": {"Expression": 130.0, "InternalID": 3590281.0}, "PA2008": {"Expression": 1014.0, "InternalID": 3587271.0}, "PA3859": {"Expression": 68.1, "InternalID": 3589120.0}, "PA3092": {"Expression": 133.0, "InternalID": 3588354.0}, "PA2532": {"Expression": 383.0, "InternalID": 3587794.0}, "PA5163": {"Expression": 453.0, "InternalID": 3590422.0}, "PA0663": {"Expression": 93.4, "InternalID": 3585924.0}, "PA3481": {"Expression": 604.0, "InternalID": 3588742.0}, "PA5313": {"Expression": 152.0, "InternalID": 3590572.0}, "PA3848": {"Expression": 512.0, "InternalID": 3589109.0}, "PA4879": {"Expression": 12.3, "InternalID": 3590138.0}, "PA1984": {"Expression": 347.0, "InternalID": 3587247.0}, "PA3861": {"Expression": 377.0, "InternalID": 3589122.0}, "PA0139": {"Expression": 2205.0, "InternalID": 3585398.0}, "PA1615": {"Expression": 205.0, "InternalID": 3586878.0}, "PA2573": {"Expression": 71.6, "InternalID": 3587835.0}, "PA3660": {"Expression": 35.0, "InternalID": 3588921.0}, "PA1902": {"Expression": 70.6, "InternalID": 3587165.0}, "PA5064": {"Expression": 46.4, "InternalID": 3590323.0}, "PA1808": {"Expression": 44.6, "InternalID": 3587071.0}, "PA3179": {"Expression": 317.0, "InternalID": 3588440.0}, "PA4307": {"Expression": 363.0, "InternalID": 3589568.0}, "PA5287": {"Expression": 21.5, "InternalID": 3590546.0}, "PA0303": {"Expression": 34.5, "InternalID": 3585563.0}, "PA0082": {"Expression": 5.54, "InternalID": 3585341.0}, "PA4709": {"Expression": 300.0, "InternalID": 3589967.0}, "PA0563": {"Expression": 89.0, "InternalID": 3585824.0}, "PA3807": {"Expression": 1313.0, "InternalID": 3589068.0}, "PA0524": {"Expression": 117.0, "InternalID": 3585785.0}, "PA0023": {"Expression": 948.0, "InternalID": 3585282.0}, "PA2152": {"Expression": 62.5, "InternalID": 3587415.0}, "PA0283": {"Expression": 49.6, "InternalID": 3585543.0}, "PA3799": {"Expression": 514.0, "InternalID": 3589060.0}, "PA4763": {"Expression": 41.0, "InternalID": 3590022.0}, "PA3050": {"Expression": 441.0, "InternalID": 3588312.0}, "PA1708": {"Expression": 178.0, "InternalID": 3586971.0}, "PA2953": {"Expression": 1093.0, "InternalID": 3588215.0}, "PA5077": {"Expression": 451.0, "InternalID": 3590336.0}, "PA4943": {"Expression": 34.5, "InternalID": 3590202.0}, "PA1930": {"Expression": 34.8, "InternalID": 3587193.0}, "PA4564": {"Expression": 44.5, "InternalID": 3589824.0}, "PA1454": {"Expression": 105.0, "InternalID": 3586715.0}, "PA2982": {"Expression": 103.0, "InternalID": 3588244.0}, "PA0231": {"Expression": 119.0, "InternalID": 3585491.0}, "PA2741": {"Expression": 6483.0, "InternalID": 3588003.0}, "PA4256": {"Expression": 2782.0, "InternalID": 3589517.0}, "PA4655": {"Expression": 84.6, "InternalID": 3589914.0}, "PA0676": {"Expression": 24.2, "InternalID": 3585937.0}, "PA0871": {"Expression": 294.0, "InternalID": 3586132.0}, "PA0746": {"Expression": 456.0, "InternalID": 3586007.0}, "PA3584": {"Expression": 1300.0, "InternalID": 3588845.0}, "PA0506": {"Expression": 462.0, "InternalID": 3585767.0}, "PA1341": {"Expression": 245.0, "InternalID": 3586602.0}, "PA1027": {"Expression": 104.0, "InternalID": 3586288.0}, "PA3774": {"Expression": 21.5, "InternalID": 3589035.0}, "PA1979": {"Expression": 40.6, "InternalID": 3587242.0}, "PA2236": {"Expression": 7.86, "InternalID": 3587499.0}, "PA2739": {"Expression": 924.0, "InternalID": 3588001.0}, "PA2386": {"Expression": 2193.0, "InternalID": 3587649.0}, "PA0546": {"Expression": 2104.0, "InternalID": 3585807.0}, "PA5317": {"Expression": 141.0, "InternalID": 3590576.0}, "PA0374": {"Expression": 358.0, "InternalID": 3585634.0}, "PA0437": {"Expression": 221.0, "InternalID": 3585697.0}, "PA4854": {"Expression": 843.0, "InternalID": 3590113.0}, "PA0888": {"Expression": 761.0, "InternalID": 3586149.0}, "PA4880": {"Expression": 64.0, "InternalID": 3590139.0}, "PA0907": {"Expression": 18.9, "InternalID": 3586168.0}, "PA2400": {"Expression": 333.0, "InternalID": 3587663.0}, "PA4266": {"Expression": 4174.0, "InternalID": 3589527.0}, "PA4292": {"Expression": 185.0, "InternalID": 3589553.0}, "PA4771": {"Expression": 261.0, "InternalID": 3590030.0}, "PA4001": {"Expression": 38.5, "InternalID": 3589262.0}, "PA3744": {"Expression": 9.49, "InternalID": 3589005.0}, "PA4695": {"Expression": 118.0, "InternalID": 3589953.0}, "PA0375": {"Expression": 193.0, "InternalID": 3585635.0}, "PA3480": {"Expression": 311.0, "InternalID": 3588741.0}, "PA5489": {"Expression": 302.0, "InternalID": 3590749.0}, "PA4131": {"Expression": 384.0, "InternalID": 3589392.0}, "PA5208": {"Expression": 85.2, "InternalID": 3590467.0}, "PA3593": {"Expression": 2.81, "InternalID": 3588854.0}, "PA1408": {"Expression": 6.32, "InternalID": 3586669.0}, "PA5560": {"Expression": 418.0, "InternalID": 3590820.0}, "PA4272": {"Expression": 1495.0, "InternalID": 3589533.0}, "PA0540": {"Expression": 7.89, "InternalID": 3585801.0}, "PA0644": {"Expression": 11.1, "InternalID": 3585905.0}, "PA2502": {"Expression": 3.52, "InternalID": 3587764.0}, "PA2976": {"Expression": 2274.0, "InternalID": 3588238.0}, "PA5312": {"Expression": 1049.0, "InternalID": 3590571.0}, "PA5070": {"Expression": 210.0, "InternalID": 3590329.0}, "PA3729": {"Expression": 907.0, "InternalID": 3588990.0}, "PA0625": {"Expression": 69.9, "InternalID": 3585886.0}, "PA2630": {"Expression": 62.3, "InternalID": 3587892.0}, "PA4308": {"Expression": 101.0, "InternalID": 3589569.0}, "PA3075": {"Expression": 76.8, "InternalID": 3588337.0}, "PA3670": {"Expression": 47.3, "InternalID": 3588931.0}, "PA1343": {"Expression": 21.9, "InternalID": 3586604.0}, "PA4395": {"Expression": 80.2, "InternalID": 3589656.0}, "PA5504": {"Expression": 63.0, "InternalID": 3590764.0}, "PA4044": {"Expression": 163.0, "InternalID": 3589305.0}, "PA3366": {"Expression": 238.0, "InternalID": 3588627.0}, "PA0837": {"Expression": 106.0, "InternalID": 3586098.0}, "PA2624": {"Expression": 1306.0, "InternalID": 3587886.0}, "PA3186": {"Expression": 750.0, "InternalID": 3588447.0}, "PA0934": {"Expression": 528.0, "InternalID": 3586195.0}, "PA3620": {"Expression": 328.0, "InternalID": 3588881.0}, "PA0582": {"Expression": 25.5, "InternalID": 3585843.0}, "PA0378": {"Expression": 8.17, "InternalID": 3585638.0}, "PA4532": {"Expression": 12.4, "InternalID": 3589792.0}, "PA3978": {"Expression": 5.57, "InternalID": 3589239.0}, "PA3006": {"Expression": 60.8, "InternalID": 3588268.0}, "PA5118": {"Expression": 12.9, "InternalID": 3590377.0}, "PA4248": {"Expression": 4034.0, "InternalID": 3589509.0}, "PA3515": {"Expression": 1.5, "InternalID": 3588776.0}, "PA4595": {"Expression": 967.0, "InternalID": 3589855.0}, "PA4376": {"Expression": 134.0, "InternalID": 3589637.0}, "PA4238": {"Expression": 4802.0, "InternalID": 3589499.0}, "PA1823": {"Expression": 185.0, "InternalID": 3587086.0}, "PA2854": {"Expression": 126.0, "InternalID": 3588116.0}, "PA4470": {"Expression": 1630.0, "InternalID": 3589731.0}, "PA1443": {"Expression": 277.0, "InternalID": 3586704.0}, "PA4496": {"Expression": 226.0, "InternalID": 3589757.0}, "PA3243": {"Expression": 55.1, "InternalID": 3588504.0}, "PA0558": {"Expression": 168.0, "InternalID": 3585819.0}, "PA3800": {"Expression": 1248.0, "InternalID": 3589061.0}, "PA0593": {"Expression": 44.6, "InternalID": 3585854.0}, "PA2959": {"Expression": 197.0, "InternalID": 3588221.0}, "PA2247": {"Expression": 687.0, "InternalID": 3587510.0}, "PA0059": {"Expression": 13.8, "InternalID": 3585318.0}, "PA1243": {"Expression": 18.0, "InternalID": 3586504.0}, "PA5531": {"Expression": 50.9, "InternalID": 3590791.0}, "PA2828": {"Expression": 357.0, "InternalID": 3588090.0}, "PA0390": {"Expression": 184.0, "InternalID": 3585650.0}, "PA0652": {"Expression": 1804.0, "InternalID": 3585913.0}, "PA4938": {"Expression": 887.0, "InternalID": 3590197.0}, "PA1460": {"Expression": 265.0, "InternalID": 3586721.0}, "PA1490": {"Expression": 197.0, "InternalID": 3586751.0}, "PA0045": {"Expression": 310.0, "InternalID": 3585304.0}, "PA0458": {"Expression": 10.5, "InternalID": 3585719.0}, "PA2613": {"Expression": 73.3, "InternalID": 3587875.0}, "PA2302": {"Expression": 573.0, "InternalID": 3587565.0}, "PA4785": {"Expression": 73.9, "InternalID": 3590044.0}, "PA0132": {"Expression": 39.0, "InternalID": 3585391.0}, "PA3733": {"Expression": 34.4, "InternalID": 3588994.0}, "PA1033": {"Expression": 154.0, "InternalID": 3586294.0}, "PA3208": {"Expression": 205.0, "InternalID": 3588469.0}, "PA5012": {"Expression": 137.0, "InternalID": 3590271.0}, "PA1736": {"Expression": 121.0, "InternalID": 3586999.0}, "PA3934": {"Expression": 161.0, "InternalID": 3589195.0}, "PA2797": {"Expression": 19.2, "InternalID": 3588059.0}, "PA4403": {"Expression": 1198.0, "InternalID": 3589664.0}, "PA2016": {"Expression": 50.6, "InternalID": 3587279.0}, "PA0281": {"Expression": 33.6, "InternalID": 3585541.0}, "PA0620": {"Expression": 240.0, "InternalID": 3585881.0}, "PA5288": {"Expression": 208.0, "InternalID": 3590547.0}, "PA1242": {"Expression": 10.9, "InternalID": 3586503.0}, "PA1373": {"Expression": 125.0, "InternalID": 3586634.0}, "PA4728": {"Expression": 21.4, "InternalID": 3589987.0}, "PA4964": {"Expression": 650.0, "InternalID": 3590223.0}, "PA3421": {"Expression": 2.61, "InternalID": 3588682.0}, "PA1070": {"Expression": 172.0, "InternalID": 3586331.0}, "PA0370": {"Expression": 8.25, "InternalID": 3585630.0}, "PA2994": {"Expression": 504.0, "InternalID": 3588256.0}, "PA3160": {"Expression": 429.0, "InternalID": 3588422.0}, "PA2840": {"Expression": 340.0, "InternalID": 3588102.0}, "PA4643": {"Expression": 42.5, "InternalID": 3589902.0}, "PA2305": {"Expression": 212.0, "InternalID": 3587568.0}, "PA1821": {"Expression": 275.0, "InternalID": 3587084.0}, "PA2857": {"Expression": 98.8, "InternalID": 3588119.0}, "PA4443": {"Expression": 316.0, "InternalID": 3589704.0}, "PA4498": {"Expression": 208.0, "InternalID": 3589759.0}, "PA4749": {"Expression": 635.0, "InternalID": 3590008.0}, "PA3653": {"Expression": 481.0, "InternalID": 3588914.0}, "PA3078": {"Expression": 2.93, "InternalID": 3588340.0}, "PA5450": {"Expression": 15.5, "InternalID": 3590709.0}, "PA2950": {"Expression": 902.0, "InternalID": 3588212.0}, "PA5167": {"Expression": 3.5, "InternalID": 3590426.0}, "PA5421": {"Expression": 200.0, "InternalID": 3590680.0}, "PA2584": {"Expression": 37.2, "InternalID": 3587846.0}, "PA5406": {"Expression": 27.2, "InternalID": 3590665.0}, "PA0887": {"Expression": 1031.0, "InternalID": 3586148.0}, "PA3093": {"Expression": 99.1, "InternalID": 3588355.0}, "PA3304": {"Expression": 30.2, "InternalID": 3588565.0}, "PA4960": {"Expression": 142.0, "InternalID": 3590219.0}, "PA0895": {"Expression": 1152.0, "InternalID": 3586156.0}, "PA4936": {"Expression": 258.0, "InternalID": 3590195.0}, "PA0537": {"Expression": 540.0, "InternalID": 3585798.0}, "PA4265": {"Expression": 8018.0, "InternalID": 3589526.0}, "PA4236": {"Expression": 4184.0, "InternalID": 3589497.0}, "PA3048": {"Expression": 132.0, "InternalID": 3588310.0}, "PA4338": {"Expression": 6.84, "InternalID": 3589599.0}, "PA5497": {"Expression": 425.0, "InternalID": 3590757.0}, "PA5345": {"Expression": 114.0, "InternalID": 3590604.0}, "PA3949": {"Expression": 18.0, "InternalID": 3589210.0}, "PA4247": {"Expression": 2379.0, "InternalID": 3589508.0}, "PA4619": {"Expression": 5.02, "InternalID": 3589879.0}, "PA1554": {"Expression": 238.0, "InternalID": 3586816.0}, "PA5422": {"Expression": 426.0, "InternalID": 3590681.0}, "PA0399": {"Expression": 1747.0, "InternalID": 3585659.0}, "PA5453": {"Expression": 248.0, "InternalID": 3590712.0}, "PA4562": {"Expression": 29.8, "InternalID": 3589822.0}, "PA5301": {"Expression": 125.0, "InternalID": 3590560.0}, "PA3647": {"Expression": 564.0, "InternalID": 3588908.0}, "PA0400": {"Expression": 951.0, "InternalID": 3585660.0}, "PA2144": {"Expression": 78.0, "InternalID": 3587407.0}, "PA1798": {"Expression": 29.5, "InternalID": 3587061.0}, "PA3607": {"Expression": 84.4, "InternalID": 3588868.0}, "PA0918": {"Expression": 70.5, "InternalID": 3586179.0}, "PA4141": {"Expression": 138.0, "InternalID": 3589402.0}, "PA3127": {"Expression": 31.5, "InternalID": 3588389.0}, "PA1461": {"Expression": 60.5, "InternalID": 3586722.0}, "PA4465": {"Expression": 36.2, "InternalID": 3589726.0}, "PA3185": {"Expression": 127.0, "InternalID": 3588446.0}, "PA4745": {"Expression": 1629.0, "InternalID": 3590004.0}, "PA3187": {"Expression": 501.0, "InternalID": 3588448.0}, "PA3111": {"Expression": 82.9, "InternalID": 3588373.0}, "PA3262": {"Expression": 1227.0, "InternalID": 3588523.0}, "PA4722": {"Expression": 295.0, "InternalID": 3589980.0}, "PA3874": {"Expression": 262.0, "InternalID": 3589135.0}, "PA3314": {"Expression": 18.1, "InternalID": 3588575.0}, "PA3150": {"Expression": 796.0, "InternalID": 3588412.0}, "PA4399": {"Expression": 4.61, "InternalID": 3589660.0}, "PA4468": {"Expression": 475.0, "InternalID": 3589729.0}, "PA4112": {"Expression": 3.55, "InternalID": 3589373.0}, "PA2399": {"Expression": 526.0, "InternalID": 3587662.0}, "PA2204": {"Expression": 96.4, "InternalID": 3587467.0}, "PA0387": {"Expression": 96.1, "InternalID": 3585647.0}, "PA1303": {"Expression": 7.81, "InternalID": 3586564.0}, "PA4670": {"Expression": 1872.0, "InternalID": 3589929.0}, "PA2231": {"Expression": 83.3, "InternalID": 3587494.0}, "PA4521": {"Expression": 65.4, "InternalID": 3589782.0}, "PA4163": {"Expression": 260.0, "InternalID": 3589424.0}, "PA4456": {"Expression": 255.0, "InternalID": 3589717.0}, "PA2540": {"Expression": 210.0, "InternalID": 3587802.0}, "PA5143": {"Expression": 71.4, "InternalID": 3590402.0}, "PA0834": {"Expression": 47.5, "InternalID": 3586095.0}, "PA1777": {"Expression": 9445.0, "InternalID": 3587040.0}, "PA2872": {"Expression": 30.0, "InternalID": 3588134.0}, "PA0773": {"Expression": 216.0, "InternalID": 3586033.0}, "PA5194": {"Expression": 61.2, "InternalID": 3590453.0}, "PA4919": {"Expression": 326.0, "InternalID": 3590178.0}, "PA5050": {"Expression": 7.53, "InternalID": 3590309.0}, "PA4551": {"Expression": 58.1, "InternalID": 3589811.0}, "PA2805": {"Expression": 16.3, "InternalID": 3588067.0}, "PA5566": {"Expression": 57.0, "InternalID": 3590826.0}, "PA2627": {"Expression": 115.0, "InternalID": 3587889.0}, "PA4317": {"Expression": 1492.0, "InternalID": 3589578.0}, "PA2114": {"Expression": 313.0, "InternalID": 3587377.0}, "PA0581": {"Expression": 34.7, "InternalID": 3585842.0}, "PA5232": {"Expression": 609.0, "InternalID": 3590491.0}, "PA4219": {"Expression": 34.8, "InternalID": 3589480.0}, "PA3166": {"Expression": 300.0, "InternalID": 3588427.0}, "PA0634": {"Expression": 28.8, "InternalID": 3585895.0}, "PA3814": {"Expression": 2318.0, "InternalID": 3589075.0}, "PA0055": {"Expression": 18.2, "InternalID": 3585314.0}, "PA3528": {"Expression": 47.2, "InternalID": 3588789.0}, "PA0408": {"Expression": 21.3, "InternalID": 3585668.0}, "PA1479": {"Expression": 113.0, "InternalID": 3586740.0}, "PA4488": {"Expression": 1.84, "InternalID": 3589749.0}, "PA0381": {"Expression": 362.0, "InternalID": 3585641.0}, "PA1813": {"Expression": 205.0, "InternalID": 3587076.0}, "PA0151": {"Expression": 9.78, "InternalID": 3585410.0}, "PA0507": {"Expression": 55.1, "InternalID": 3585768.0}, "PA2830": {"Expression": 289.0, "InternalID": 3588092.0}, "PA2973": {"Expression": 500.0, "InternalID": 3588235.0}, "PA1251": {"Expression": 16.3, "InternalID": 3586512.0}, "PA1171": {"Expression": 216.0, "InternalID": 3586432.0}, "PA2765": {"Expression": 135.0, "InternalID": 3588027.0}, "PA5348": {"Expression": 129.0, "InternalID": 3590607.0}, "PA0865": {"Expression": 1587.0, "InternalID": 3586126.0}, "PA5162": {"Expression": 239.0, "InternalID": 3590421.0}, "PA3014": {"Expression": 1327.0, "InternalID": 3588276.0}, "PA3686": {"Expression": 628.0, "InternalID": 3588947.0}, "PA2734": {"Expression": 99.9, "InternalID": 3587996.0}, "PA3214": {"Expression": 123.0, "InternalID": 3588475.0}, "PA1552": {"Expression": 213.0, "InternalID": 3586814.0}, "PA1547": {"Expression": 47.8, "InternalID": 3586808.0}, "PA4935": {"Expression": 2365.0, "InternalID": 3590194.0}, "PA0449": {"Expression": 102.0, "InternalID": 3585709.0}, "PA2958": {"Expression": 45.4, "InternalID": 3588220.0}, "PA0305": {"Expression": 33.6, "InternalID": 3585565.0}, "PA3792": {"Expression": 396.0, "InternalID": 3589053.0}, "PA1383": {"Expression": 9.45, "InternalID": 3586644.0}, "PA4693": {"Expression": 56.5, "InternalID": 3589951.0}, "PA3770": {"Expression": 1865.0, "InternalID": 3589031.0}, "PA0532": {"Expression": 2.87, "InternalID": 3585793.0}, "PA5362": {"Expression": 71.0, "InternalID": 3590621.0}, "PA2409": {"Expression": 156.0, "InternalID": 3587671.0}, "PA5426": {"Expression": 186.0, "InternalID": 3590685.0}, "PA3762": {"Expression": 87.9, "InternalID": 3589023.0}, "PA2303": {"Expression": 31.0, "InternalID": 3587566.0}, "PA4621": {"Expression": 2.44, "InternalID": 3589881.0}, "PA2727": {"Expression": 52.7, "InternalID": 3587989.0}, "PA3855": {"Expression": 260.0, "InternalID": 3589116.0}, "PA3151": {"Expression": 219.0, "InternalID": 3588413.0}, "PA0755": {"Expression": 172.0, "InternalID": 3586015.0}, "PA1822": {"Expression": 75.5, "InternalID": 3587085.0}, "PA1649": {"Expression": 25.6, "InternalID": 3586912.0}, "PA3646": {"Expression": 311.0, "InternalID": 3588907.0}, "PA4386": {"Expression": 1369.0, "InternalID": 3589647.0}, "PA0956": {"Expression": 986.0, "InternalID": 3586217.0}, "PA5237": {"Expression": 72.8, "InternalID": 3590496.0}, "PA2623": {"Expression": 4621.0, "InternalID": 3587885.0}, "PA1809": {"Expression": 159.0, "InternalID": 3587072.0}, "PA5332": {"Expression": 502.0, "InternalID": 3590591.0}, "PA4951": {"Expression": 16.9, "InternalID": 3590210.0}, "PA0317": {"Expression": 366.0, "InternalID": 3585577.0}, "PA4221": {"Expression": 2554.0, "InternalID": 3589482.0}, "PA4913": {"Expression": 21.1, "InternalID": 3590172.0}, "PA0314": {"Expression": 124.0, "InternalID": 3585574.0}, "PA0088": {"Expression": 14.9, "InternalID": 3585347.0}, "PA3626": {"Expression": 13.3, "InternalID": 3588887.0}, "PA4426": {"Expression": 303.0, "InternalID": 3589687.0}, "PA4361": {"Expression": 22.9, "InternalID": 3589622.0}, "PA2553": {"Expression": 1291.0, "InternalID": 3587815.0}, "PA2707": {"Expression": 313.0, "InternalID": 3587969.0}, "PA4439": {"Expression": 414.0, "InternalID": 3589700.0}, "PA0020": {"Expression": 669.0, "InternalID": 3585279.0}, "PA1665": {"Expression": 5.85, "InternalID": 3586928.0}, "PA1340": {"Expression": 127.0, "InternalID": 3586601.0}, "PA0429": {"Expression": 105.0, "InternalID": 3585689.0}, "PA5373": {"Expression": 643.0, "InternalID": 3590632.0}, "PA0917": {"Expression": 102.0, "InternalID": 3586178.0}, "PA0763": {"Expression": 184.0, "InternalID": 3586023.0}, "PA3732": {"Expression": 40.3, "InternalID": 3588993.0}, "PA0046": {"Expression": 22.1, "InternalID": 3585305.0}, "PA3650": {"Expression": 49.2, "InternalID": 3588911.0}, "PA1292": {"Expression": 82.1, "InternalID": 3586553.0}, "PA1451": {"Expression": 3.37, "InternalID": 3586712.0}, "PA2867": {"Expression": 258.0, "InternalID": 3588129.0}, "PA1061": {"Expression": 91.6, "InternalID": 3586322.0}, "PA2639": {"Expression": 927.0, "InternalID": 3587901.0}, "PA0300": {"Expression": 297.0, "InternalID": 3585560.0}, "PA3247": {"Expression": 634.0, "InternalID": 3588508.0}, "PA4957": {"Expression": 458.0, "InternalID": 3590216.0}, "PA3562": {"Expression": 18.0, "InternalID": 3588823.0}, "PA0647": {"Expression": 21.6, "InternalID": 3585908.0}, "PA3702": {"Expression": 23.3, "InternalID": 3588963.0}, "PA5508": {"Expression": 56.8, "InternalID": 3590768.0}, "PA2033": {"Expression": 495.0, "InternalID": 3587296.0}, "PA4825": {"Expression": 52.3, "InternalID": 3590084.0}, "PA4253": {"Expression": 3827.0, "InternalID": 3589514.0}, "PA3266": {"Expression": 278.0, "InternalID": 3588527.0}, "PA0500": {"Expression": 7.52, "InternalID": 3585761.0}, "PA0901": {"Expression": 577.0, "InternalID": 3586162.0}, "PA2970": {"Expression": 920.0, "InternalID": 3588232.0}, "PA4432": {"Expression": 2595.0, "InternalID": 3589693.0}, "PA2871": {"Expression": 702.0, "InternalID": 3588133.0}, "PA1442": {"Expression": 120.0, "InternalID": 3586703.0}, "PA0018": {"Expression": 89.2, "InternalID": 3585277.0}, "PA2407": {"Expression": 416.0, "InternalID": 3587669.0}, "PA0172": {"Expression": 13.2, "InternalID": 3585431.0}, "PA0794": {"Expression": 490.0, "InternalID": 3586054.0}, "PA0247": {"Expression": 21.0, "InternalID": 3585507.0}, "PA3933": {"Expression": 18.1, "InternalID": 3589194.0}, "PA0587": {"Expression": 171.0, "InternalID": 3585848.0}, "PA3880": {"Expression": 7.69, "InternalID": 3589141.0}, "PA5220": {"Expression": 28.8, "InternalID": 3590479.0}, "PA1423": {"Expression": 17.6, "InternalID": 3586684.0}, "PA3162": {"Expression": 4650.0, "InternalID": 3588424.0}, "PA1529": {"Expression": 220.0, "InternalID": 3586790.0}, "PA5135": {"Expression": 7.31, "InternalID": 3590394.0}, "PA0470": {"Expression": 12.8, "InternalID": 3585731.0}, "PA4906": {"Expression": 41.6, "InternalID": 3590165.0}, "PA0420": {"Expression": 165.0, "InternalID": 3585680.0}, "PA0438": {"Expression": 110.0, "InternalID": 3585698.0}, "PA3980": {"Expression": 18.9, "InternalID": 3589241.0}, "PA1011": {"Expression": 533.0, "InternalID": 3586272.0}, "PA0425": {"Expression": 1304.0, "InternalID": 3585685.0}, "PA3785": {"Expression": 62.4, "InternalID": 3589046.0}, "PA1816": {"Expression": 29.1, "InternalID": 3587079.0}, "PA0971": {"Expression": 142.0, "InternalID": 3586232.0}, "PA5418": {"Expression": 37.6, "InternalID": 3590677.0}, "PA2418": {"Expression": 21.2, "InternalID": 3587680.0}, "PA4915": {"Expression": 22.2, "InternalID": 3590174.0}, "PA3341": {"Expression": 141.0, "InternalID": 3588602.0}, "PA5224": {"Expression": 547.0, "InternalID": 3590483.0}, "PA1959": {"Expression": 13.9, "InternalID": 3587222.0}, "PA0586": {"Expression": 228.0, "InternalID": 3585847.0}, "PA5478": {"Expression": 14.3, "InternalID": 3590738.0}, "PA3074": {"Expression": 5.71, "InternalID": 3588336.0}, "PA1087": {"Expression": 39.6, "InternalID": 3586348.0}, "PA4314": {"Expression": 279.0, "InternalID": 3589575.0}, "PA3644": {"Expression": 635.0, "InternalID": 3588905.0}, "PA3242": {"Expression": 220.0, "InternalID": 3588503.0}, "PA3623": {"Expression": 104.0, "InternalID": 3588884.0}, "PA4673": {"Expression": 393.0, "InternalID": 3589932.0}, "PA2065": {"Expression": 42.6, "InternalID": 3587328.0}, "PA1528": {"Expression": 483.0, "InternalID": 3586789.0}, "PA4933": {"Expression": 47.7, "InternalID": 3590192.0}, "PA3823": {"Expression": 242.0, "InternalID": 3589084.0}, "PA3123": {"Expression": 92.1, "InternalID": 3588385.0}, "PA4421": {"Expression": 25.8, "InternalID": 3589682.0}, "PA1768": {"Expression": 52.9, "InternalID": 3587031.0}, "PA5192": {"Expression": 1384.0, "InternalID": 3590451.0}, "PA4974": {"Expression": 702.0, "InternalID": 3590233.0}, "PA5321": {"Expression": 97.3, "InternalID": 3590580.0}, "PA0857": {"Expression": 25.9, "InternalID": 3586118.0}, "PA1294": {"Expression": 37.7, "InternalID": 3586555.0}, "PA0330": {"Expression": 33.3, "InternalID": 3585590.0}, "PA4417": {"Expression": 293.0, "InternalID": 3589678.0}, "PA3117": {"Expression": 616.0, "InternalID": 3588379.0}, "PA3270": {"Expression": 77.5, "InternalID": 3588531.0}, "PA4419": {"Expression": 34.3, "InternalID": 3589680.0}, "PA2025": {"Expression": 681.0, "InternalID": 3587288.0}, "PA3878": {"Expression": 106.0, "InternalID": 3589139.0}, "PA1713": {"Expression": 74.4, "InternalID": 3586976.0}, "PA3627": {"Expression": 22.0, "InternalID": 3588888.0}, "PA4633": {"Expression": 202.0, "InternalID": 3589893.0}, "PA3296": {"Expression": 7.09, "InternalID": 3588557.0}, "PA3796": {"Expression": 30.1, "InternalID": 3589057.0}, "PA5368": {"Expression": 52.8, "InternalID": 3590627.0}, "PA2493": {"Expression": 1704.0, "InternalID": 3587755.0}, "PA5367": {"Expression": 46.1, "InternalID": 3590626.0}, "PA3083": {"Expression": 803.0, "InternalID": 3588345.0}, "PA1679": {"Expression": 24.0, "InternalID": 3586942.0}, "PA5221": {"Expression": 266.0, "InternalID": 3590480.0}, "PA1652": {"Expression": 11.9, "InternalID": 3586915.0}, "PA1793": {"Expression": 846.0, "InternalID": 3587056.0}, "PA3920": {"Expression": 31.4, "InternalID": 3589181.0}, "PA5042": {"Expression": 284.0, "InternalID": 3590301.0}, "PA1001": {"Expression": 5.75, "InternalID": 3586262.0}, "PA5239": {"Expression": 1020.0, "InternalID": 3590498.0}, "PA2402": {"Expression": 247.0, "InternalID": 3587664.0}, "PA3022": {"Expression": 520.0, "InternalID": 3588284.0}, "PA1796": {"Expression": 413.0, "InternalID": 3587059.0}, "PA1684": {"Expression": 11.7, "InternalID": 3586947.0}, "PA2290": {"Expression": 603.0, "InternalID": 3587553.0}, "PA0851": {"Expression": 19.9, "InternalID": 3586112.0}, "PA1844": {"Expression": 54.4, "InternalID": 3587107.0}, "PA2806": {"Expression": 19.9, "InternalID": 3588068.0}, "PA5209": {"Expression": 195.0, "InternalID": 3590468.0}, "PA5542": {"Expression": 28.0, "InternalID": 3590802.0}, "PA3344": {"Expression": 125.0, "InternalID": 3588605.0}, "PA3806": {"Expression": 52.0, "InternalID": 3589067.0}, "PA5240": {"Expression": 508.0, "InternalID": 3590499.0}, "PA5372": {"Expression": 225.0, "InternalID": 3590631.0}, "PA2776": {"Expression": 87.9, "InternalID": 3588038.0}, "PA2062": {"Expression": 23.2, "InternalID": 3587325.0}, "PA3019": {"Expression": 95.9, "InternalID": 3588281.0}, "PA0577": {"Expression": 8.98, "InternalID": 3585838.0}, "PA3723": {"Expression": 523.0, "InternalID": 3588984.0}, "PA0958": {"Expression": 2378.0, "InternalID": 3586219.0}, "PA4628": {"Expression": 41.9, "InternalID": 3589888.0}, "PA1553": {"Expression": 1607.0, "InternalID": 3586815.0}, "PA4336": {"Expression": 118.0, "InternalID": 3589597.0}, "PA4214": {"Expression": 225.0, "InternalID": 3589475.0}, "PA0658": {"Expression": 138.0, "InternalID": 3585919.0}, "PA5153": {"Expression": 25.3, "InternalID": 3590412.0}, "PA4438": {"Expression": 141.0, "InternalID": 3589699.0}, "PA1819": {"Expression": 4.5, "InternalID": 3587082.0}, "PA2394": {"Expression": 867.0, "InternalID": 3587657.0}, "PA3004": {"Expression": 309.0, "InternalID": 3588266.0}, "PA0509": {"Expression": 13.4, "InternalID": 3585770.0}, "PA3020": {"Expression": 40.0, "InternalID": 3588282.0}, "PA1122": {"Expression": 94.2, "InternalID": 3586383.0}, "PA0623": {"Expression": 797.0, "InternalID": 3585884.0}, "PA0562": {"Expression": 17.8, "InternalID": 3585823.0}, "PA5147": {"Expression": 12.0, "InternalID": 3590406.0}, "PA4642": {"Expression": 17.6, "InternalID": 3589901.0}, "PA4503": {"Expression": 218.0, "InternalID": 3589764.0}, "PA4614": {"Expression": 552.0, "InternalID": 3589874.0}, "PA5038": {"Expression": 550.0, "InternalID": 3590297.0}, "PA0969": {"Expression": 740.0, "InternalID": 3586230.0}, "PA3466": {"Expression": 408.0, "InternalID": 3588727.0}, "PA0074": {"Expression": 40.3, "InternalID": 3585333.0}, "PA5225": {"Expression": 51.8, "InternalID": 3590484.0}, "PA1641": {"Expression": 50.4, "InternalID": 3586904.0}, "PA2424": {"Expression": 448.0, "InternalID": 3587686.0}, "PA4228": {"Expression": 1344.0, "InternalID": 3589489.0}, "PA4370": {"Expression": 1995.0, "InternalID": 3589631.0}, "PA4557": {"Expression": 75.4, "InternalID": 3589817.0}, "PA0467": {"Expression": 34.7, "InternalID": 3585728.0}, "PA3096": {"Expression": 53.4, "InternalID": 3588358.0}, "PA4242": {"Expression": 875.0, "InternalID": 3589503.0}, "PA5258": {"Expression": 624.0, "InternalID": 3590517.0}, "PA2798": {"Expression": 384.0, "InternalID": 3588060.0}, "PA3461": {"Expression": 392.0, "InternalID": 3588722.0}, "PA5364": {"Expression": 5.02, "InternalID": 3590623.0}, "PA1804": {"Expression": 3229.0, "InternalID": 3587067.0}, "PA4647": {"Expression": 13.1, "InternalID": 3589906.0}, "PA0767": {"Expression": 376.0, "InternalID": 3586027.0}, "PA3881": {"Expression": 38.4, "InternalID": 3589142.0}, "PA3309": {"Expression": 1866.0, "InternalID": 3588570.0}, "PA4487": {"Expression": 229.0, "InternalID": 3589748.0}, "PA5198": {"Expression": 59.4, "InternalID": 3590457.0}, "PA0461": {"Expression": 144.0, "InternalID": 3585722.0}, "PA4154": {"Expression": 116.0, "InternalID": 3589415.0}, "PA2537": {"Expression": 327.0, "InternalID": 3587799.0}, "PA5035": {"Expression": 235.0, "InternalID": 3590294.0}, "PA3189": {"Expression": 187.0, "InternalID": 3588450.0}, "PA4764": {"Expression": 282.0, "InternalID": 3590023.0}, "PA3455": {"Expression": 263.0, "InternalID": 3588716.0}, "PA5002": {"Expression": 147.0, "InternalID": 3590261.0}, "PA2965": {"Expression": 855.0, "InternalID": 3588227.0}, "PA4411": {"Expression": 588.0, "InternalID": 3589672.0}, "PA5075": {"Expression": 45.7, "InternalID": 3590334.0}, "PA0070": {"Expression": 1699.0, "InternalID": 3585329.0}, "PA1611": {"Expression": 19.2, "InternalID": 3586874.0}, "PA5061": {"Expression": 48.6, "InternalID": 3590320.0}, "PA0770": {"Expression": 4.61, "InternalID": 3586030.0}, "PA0889": {"Expression": 23.2, "InternalID": 3586150.0}, "PA4156": {"Expression": 3.87, "InternalID": 3589417.0}, "PA4793": {"Expression": 46.8, "InternalID": 3590052.0}, "PA5398": {"Expression": 30.9, "InternalID": 3590657.0}, "PA1086": {"Expression": 45.9, "InternalID": 3586347.0}, "PA3777": {"Expression": 26.5, "InternalID": 3589038.0}, "PA5091": {"Expression": 72.7, "InternalID": 3590350.0}, "PA5140": {"Expression": 37.0, "InternalID": 3590399.0}, "PA2634": {"Expression": 922.0, "InternalID": 3587896.0}, "PA0266": {"Expression": 1504.0, "InternalID": 3585526.0}, "PA1789": {"Expression": 411.0, "InternalID": 3587052.0}, "PA5378": {"Expression": 14.9, "InternalID": 3590637.0}, "PA2831": {"Expression": 540.0, "InternalID": 3588093.0}, "PA3924": {"Expression": 158.0, "InternalID": 3589185.0}, "PA2404": {"Expression": 127.0, "InternalID": 3587666.0}, "PA1636": {"Expression": 6.27, "InternalID": 3586899.0}, "PA1520": {"Expression": 175.0, "InternalID": 3586781.0}, "PA3525": {"Expression": 1355.0, "InternalID": 3588786.0}, "PA4774": {"Expression": 10.9, "InternalID": 3590033.0}, "PA0401": {"Expression": 577.0, "InternalID": 3585661.0}, "PA0130": {"Expression": 409.0, "InternalID": 3585389.0}, "PA3669": {"Expression": 32.7, "InternalID": 3588930.0}, "PA1000": {"Expression": 186.0, "InternalID": 3586261.0}, "PA4267": {"Expression": 4012.0, "InternalID": 3589528.0}, "PA4622": {"Expression": 5.26, "InternalID": 3589882.0}, "PA5479": {"Expression": 220.0, "InternalID": 3590739.0}, "PA5369": {"Expression": 226.0, "InternalID": 3590628.0}, "PA4170": {"Expression": 26.2, "InternalID": 3589431.0}, "PA0080": {"Expression": 142.0, "InternalID": 3585339.0}, "PA0447": {"Expression": 1658.0, "InternalID": 3585707.0}, "PA3974": {"Expression": 2.15, "InternalID": 3589235.0}, "PA2458": {"Expression": 13.6, "InternalID": 3587720.0}, "PA4491": {"Expression": 560.0, "InternalID": 3589752.0}, "PA3981": {"Expression": 220.0, "InternalID": 3589242.0}, "PA3329": {"Expression": 272.0, "InternalID": 3588590.0}, "PA3241": {"Expression": 3.47, "InternalID": 3588502.0}, "PA4390": {"Expression": 29.0, "InternalID": 3589651.0}, "PA1014": {"Expression": 89.0, "InternalID": 3586275.0}, "PA4483": {"Expression": 771.0, "InternalID": 3589744.0}, "PA3778": {"Expression": 26.6, "InternalID": 3589039.0}, "PA3769": {"Expression": 974.0, "InternalID": 3589030.0}, "PA5025": {"Expression": 363.0, "InternalID": 3590284.0}, "PA5046": {"Expression": 2100.0, "InternalID": 3590305.0}, "PA4876": {"Expression": 112.0, "InternalID": 3590135.0}, "PA2586": {"Expression": 51.4, "InternalID": 3587848.0}, "PA5344": {"Expression": 240.0, "InternalID": 3590603.0}, "PA5184": {"Expression": 7.03, "InternalID": 3590443.0}, "PA2495": {"Expression": 1102.0, "InternalID": 3587757.0}, "PA0860": {"Expression": 22.1, "InternalID": 3586121.0}, "PA3256": {"Expression": 512.0, "InternalID": 3588517.0}, "PA4667": {"Expression": 161.0, "InternalID": 3589926.0}, "PA1247": {"Expression": 24.2, "InternalID": 3586508.0}, "PA4574": {"Expression": 21.8, "InternalID": 3589834.0}, "PA4463": {"Expression": 239.0, "InternalID": 3589724.0}, "PA3967": {"Expression": 20.0, "InternalID": 3589228.0}, "PA2367": {"Expression": 18.0, "InternalID": 3587630.0}, "PA3308": {"Expression": 417.0, "InternalID": 3588569.0}, "PA2873": {"Expression": 42.0, "InternalID": 3588135.0}, "PA1769": {"Expression": 187.0, "InternalID": 3587032.0}, "PA4003": {"Expression": 63.9, "InternalID": 3589264.0}, "PA3643": {"Expression": 72.5, "InternalID": 3588904.0}, "PA4213": {"Expression": 70.6, "InternalID": 3589474.0}, "PA3862": {"Expression": 5.27, "InternalID": 3589123.0}, "PA4489": {"Expression": 1053.0, "InternalID": 3589750.0}, "PA5349": {"Expression": 373.0, "InternalID": 3590608.0}, "PA1324": {"Expression": 104.0, "InternalID": 3586585.0}, "PA3875": {"Expression": 317.0, "InternalID": 3589136.0}, "PA2442": {"Expression": 374.0, "InternalID": 3587704.0}, "PA1337": {"Expression": 2095.0, "InternalID": 3586598.0}, "PA4645": {"Expression": 8.43, "InternalID": 3589904.0}, "PA3734": {"Expression": 132.0, "InternalID": 3588995.0}, "PA1206": {"Expression": 8.92, "InternalID": 3586467.0}, "PA0423": {"Expression": 1106.0, "InternalID": 3585683.0}, "PA5485": {"Expression": 72.7, "InternalID": 3590745.0}, "PA3896": {"Expression": 151.0, "InternalID": 3589157.0}, "PA3340": {"Expression": 5.02, "InternalID": 3588601.0}, "PA3832": {"Expression": 10.3, "InternalID": 3589093.0}, "PA0418": {"Expression": 15.7, "InternalID": 3585678.0}, "PA0962": {"Expression": 806.0, "InternalID": 3586223.0}, "PA1820": {"Expression": 31.6, "InternalID": 3587083.0}, "PA1687": {"Expression": 167.0, "InternalID": 3586950.0}, "PA4947": {"Expression": 27.3, "InternalID": 3590206.0}, "PA5532": {"Expression": 7.03, "InternalID": 3590792.0}, "PA0079": {"Expression": 197.0, "InternalID": 3585338.0}, "PA5557": {"Expression": 857.0, "InternalID": 3590817.0}, "PA0008": {"Expression": 678.0, "InternalID": 3585267.0}, "PA4666": {"Expression": 68.0, "InternalID": 3589925.0}, "PA3710": {"Expression": 6.18, "InternalID": 3588971.0}, "PA3011": {"Expression": 607.0, "InternalID": 3588273.0}, "PA1150": {"Expression": 23.3, "InternalID": 3586411.0}, "PA5112": {"Expression": 571.0, "InternalID": 3590371.0}, "PA3798": {"Expression": 183.0, "InternalID": 3589059.0}, "PA4328": {"Expression": 129.0, "InternalID": 3589589.0}, "PA4286": {"Expression": 28.9, "InternalID": 3589547.0}, "PA4544": {"Expression": 251.0, "InternalID": 3589804.0}, "PA3280": {"Expression": 252.0, "InternalID": 3588541.0}, "PA0872": {"Expression": 158.0, "InternalID": 3586133.0}, "PA4512": {"Expression": 96.0, "InternalID": 3589773.0}, "PA1140": {"Expression": 67.0, "InternalID": 3586401.0}, "PA4520": {"Expression": 34.7, "InternalID": 3589781.0}, "PA4222": {"Expression": 661.0, "InternalID": 3589483.0}, "PA3106": {"Expression": 7.1, "InternalID": 3588368.0}, "PA0469": {"Expression": 77.6, "InternalID": 3585730.0}, "PA1549": {"Expression": 74.0, "InternalID": 3586810.0}, "PA5399": {"Expression": 3.02, "InternalID": 3590658.0}, "PA4360": {"Expression": 173.0, "InternalID": 3589621.0}, "PA0894": {"Expression": 18.9, "InternalID": 3586155.0}, "PA3046": {"Expression": 226.0, "InternalID": 3588308.0}, "PA4922": {"Expression": 1108.0, "InternalID": 3590181.0}, "PA4031": {"Expression": 235.0, "InternalID": 3589292.0}, "PA5322": {"Expression": 1240.0, "InternalID": 3590581.0}, "PA4572": {"Expression": 13.3, "InternalID": 3589832.0}, "PA5443": {"Expression": 176.0, "InternalID": 3590702.0}, "PA2640": {"Expression": 166.0, "InternalID": 3587902.0}, "PA5569": {"Expression": 26.8, "InternalID": 3590829.0}, "PA1614": {"Expression": 129.0, "InternalID": 3586877.0}, "PA3694": {"Expression": 127.0, "InternalID": 3588955.0}, "PA4837": {"Expression": 19.4, "InternalID": 3590096.0}, "PA2988": {"Expression": 283.0, "InternalID": 3588250.0}, "PA4955": {"Expression": 121.0, "InternalID": 3590214.0}, "PA4320": {"Expression": 53.9, "InternalID": 3589581.0}, "PA3716": {"Expression": 558.0, "InternalID": 3588977.0}, "PA2238": {"Expression": 14.9, "InternalID": 3587501.0}, "PA1714": {"Expression": 84.1, "InternalID": 3586977.0}, "PA5539": {"Expression": 6.14, "InternalID": 3590799.0}, "PA4453": {"Expression": 351.0, "InternalID": 3589714.0}, "PA3618": {"Expression": 9.47, "InternalID": 3588879.0}, "PA3640": {"Expression": 215.0, "InternalID": 3588901.0}, "PA2393": {"Expression": 378.0, "InternalID": 3587656.0}, "PA1047": {"Expression": 16.6, "InternalID": 3586308.0}, "PA3104": {"Expression": 23.8, "InternalID": 3588366.0}, "PA3631": {"Expression": 90.2, "InternalID": 3588892.0}, "PA2052": {"Expression": 9.51, "InternalID": 3587315.0}, "PA5142": {"Expression": 177.0, "InternalID": 3590401.0}, "PA0036": {"Expression": 319.0, "InternalID": 3585295.0}, "PA0280": {"Expression": 126.0, "InternalID": 3585540.0}, "PA5039": {"Expression": 36.7, "InternalID": 3590298.0}, "PA4810": {"Expression": 7.15, "InternalID": 3590069.0}, "PA0651": {"Expression": 143.0, "InternalID": 3585912.0}, "PA2408": {"Expression": 162.0, "InternalID": 3587670.0}, "PA0049": {"Expression": 6.8, "InternalID": 3585308.0}, "PA5562": {"Expression": 167.0, "InternalID": 3590822.0}, "PA4639": {"Expression": 694.0, "InternalID": 3589899.0}, "PA1750": {"Expression": 597.0, "InternalID": 3587013.0}, "PA4239": {"Expression": 5187.0, "InternalID": 3589500.0}, "PA3751": {"Expression": 655.0, "InternalID": 3589012.0}, "PA1240": {"Expression": 36.5, "InternalID": 3586501.0}, "PA0833": {"Expression": 487.0, "InternalID": 3586094.0}, "PA3675": {"Expression": 100.0, "InternalID": 3588936.0}, "PA3901": {"Expression": 94.7, "InternalID": 3589162.0}, "PA3578": {"Expression": 270.0, "InternalID": 3588839.0}, "PA5095": {"Expression": 4.62, "InternalID": 3590354.0}, "PA5117": {"Expression": 821.0, "InternalID": 3590376.0}, "PA2592": {"Expression": 92.5, "InternalID": 3587854.0}, "PA3108": {"Expression": 727.0, "InternalID": 3588370.0}, "PA0564": {"Expression": 6.4, "InternalID": 3585825.0}, "PA1044": {"Expression": 13.6, "InternalID": 3586305.0}, "PA1201": {"Expression": 42.2, "InternalID": 3586462.0}, "PA0649": {"Expression": 75.8, "InternalID": 3585910.0}, "PA0347": {"Expression": 11.8, "InternalID": 3585607.0}, "PA3569": {"Expression": 208.0, "InternalID": 3588830.0}, "PA1097": {"Expression": 261.0, "InternalID": 3586358.0}, "PA5357": {"Expression": 6.05, "InternalID": 3590616.0}, "PA0619": {"Expression": 10.3, "InternalID": 3585880.0}, "PA3579": {"Expression": 342.0, "InternalID": 3588840.0}, "PA2323": {"Expression": 375.0, "InternalID": 3587586.0}, "PA1647": {"Expression": 3.71, "InternalID": 3586910.0}, "PA3169": {"Expression": 283.0, "InternalID": 3588430.0}, "PA4762": {"Expression": 1033.0, "InternalID": 3590021.0}, "PA0382": {"Expression": 129.0, "InternalID": 3585642.0}, "PA1074": {"Expression": 1218.0, "InternalID": 3586335.0}, "PA0196": {"Expression": 44.7, "InternalID": 3585456.0}, "PA5320": {"Expression": 220.0, "InternalID": 3590579.0}, "PA4486": {"Expression": 14.1, "InternalID": 3589747.0}, "PA4765": {"Expression": 149.0, "InternalID": 3590024.0}, "PA5033": {"Expression": 22.6, "InternalID": 3590292.0}, "PA3171": {"Expression": 395.0, "InternalID": 3588432.0}, "PA5206": {"Expression": 50.5, "InternalID": 3590465.0}, "PA0128": {"Expression": 54.7, "InternalID": 3585387.0}, "PA3167": {"Expression": 983.0, "InternalID": 3588428.0}, "PA2466": {"Expression": 14.7, "InternalID": 3587728.0}, "PA1678": {"Expression": 204.0, "InternalID": 3586941.0}, "PA2743": {"Expression": 895.0, "InternalID": 3588005.0}, "PA3815": {"Expression": 158.0, "InternalID": 3589076.0}, "PA4414": {"Expression": 374.0, "InternalID": 3589675.0}, "PA4237": {"Expression": 1737.0, "InternalID": 3589498.0}, "PA5428": {"Expression": 16.2, "InternalID": 3590687.0}, "PA3300": {"Expression": 98.6, "InternalID": 3588561.0}, "PA4758": {"Expression": 683.0, "InternalID": 3590017.0}, "PA3958": {"Expression": 71.9, "InternalID": 3589219.0}, "PA1791": {"Expression": 327.0, "InternalID": 3587054.0}, "PA4808": {"Expression": 52.4, "InternalID": 3590067.0}, "PA3818": {"Expression": 158.0, "InternalID": 3589079.0}, "PA4668": {"Expression": 91.3, "InternalID": 3589927.0}, "PA2651": {"Expression": 284.0, "InternalID": 3587913.0}, "PA3581": {"Expression": 1016.0, "InternalID": 3588842.0}, "PA4723": {"Expression": 179.0, "InternalID": 3589981.0}, "PA0407": {"Expression": 312.0, "InternalID": 3585667.0}, "PA1487": {"Expression": 1.97, "InternalID": 3586748.0}, "PA5260": {"Expression": 80.3, "InternalID": 3590519.0}, "PA1640": {"Expression": 104.0, "InternalID": 3586903.0}, "PA3238": {"Expression": 20.0, "InternalID": 3588499.0}, "PA4206": {"Expression": 429.0, "InternalID": 3589467.0}, "PA4283": {"Expression": 30.1, "InternalID": 3589544.0}, "PA1550": {"Expression": 255.0, "InternalID": 3586811.0}, "PA5188": {"Expression": 60.8, "InternalID": 3590447.0}, "PA2993": {"Expression": 24.6, "InternalID": 3588255.0}, "PA0427": {"Expression": 857.0, "InternalID": 3585687.0}, "PA5323": {"Expression": 166.0, "InternalID": 3590582.0}, "PA3422": {"Expression": 4.91, "InternalID": 3588683.0}, "PA5054": {"Expression": 512.0, "InternalID": 3590313.0}, "PA2581": {"Expression": 26.0, "InternalID": 3587843.0}, "PA1178": {"Expression": 8427.0, "InternalID": 3586439.0}, "PA2685": {"Expression": 109.0, "InternalID": 3587947.0}, "PA2345": {"Expression": 262.0, "InternalID": 3587608.0}, "PA1222": {"Expression": 39.4, "InternalID": 3586483.0}, "PA2725": {"Expression": 158.0, "InternalID": 3587987.0}, "PA4261": {"Expression": 2053.0, "InternalID": 3589522.0}, "PA0487": {"Expression": 20.5, "InternalID": 3585748.0}, "PA3330": {"Expression": 420.0, "InternalID": 3588591.0}, "PA2110": {"Expression": 101.0, "InternalID": 3587373.0}, "PA4211": {"Expression": 166.0, "InternalID": 3589472.0}, "PA5337": {"Expression": 764.0, "InternalID": 3590596.0}, "PA0067": {"Expression": 721.0, "InternalID": 3585326.0}, "PA4263": {"Expression": 3629.0, "InternalID": 3589524.0}, "PA4953": {"Expression": 78.9, "InternalID": 3590212.0}, "PA5072": {"Expression": 68.1, "InternalID": 3590331.0}, "PA3834": {"Expression": 778.0, "InternalID": 3589095.0}, "PA1856": {"Expression": 36.9, "InternalID": 3587119.0}, "PA3313": {"Expression": 230.0, "InternalID": 3588574.0}, "PA0988": {"Expression": 147.0, "InternalID": 3586249.0}, "PA3299": {"Expression": 1227.0, "InternalID": 3588560.0}, "PA1135": {"Expression": 444.0, "InternalID": 3586396.0}, "PA3860": {"Expression": 29.6, "InternalID": 3589121.0}, "PA3766": {"Expression": 45.9, "InternalID": 3589027.0}, "PA4420": {"Expression": 107.0, "InternalID": 3589681.0}, "PA0081": {"Expression": 15.3, "InternalID": 3585340.0}, "PA5078": {"Expression": 1065.0, "InternalID": 3590337.0}, "PA4217": {"Expression": 1521.0, "InternalID": 3589478.0}, "PA0704": {"Expression": 9.17, "InternalID": 3585965.0}, "PA5483": {"Expression": 138.0, "InternalID": 3590743.0}, "PA3118": {"Expression": 211.0, "InternalID": 3588380.0}, "PA4352": {"Expression": 1411.0, "InternalID": 3589613.0}, "PA4474": {"Expression": 332.0, "InternalID": 3589735.0}, "PA2991": {"Expression": 1287.0, "InternalID": 3588253.0}, "PA4958": {"Expression": 207.0, "InternalID": 3590217.0}, "PA5106": {"Expression": 87.7, "InternalID": 3590365.0}, "PA0896": {"Expression": 444.0, "InternalID": 3586157.0}, "PA3154": {"Expression": 17.3, "InternalID": 3588416.0}, "PA4704": {"Expression": 170.0, "InternalID": 3589962.0}, "PA3213": {"Expression": 83.2, "InternalID": 3588474.0}, "PA2464": {"Expression": 9.9, "InternalID": 3587726.0}, "PA4942": {"Expression": 1644.0, "InternalID": 3590201.0}, "PA5187": {"Expression": 18.5, "InternalID": 3590446.0}, "PA5243": {"Expression": 1495.0, "InternalID": 3590502.0}, "PA2807": {"Expression": 12.9, "InternalID": 3588069.0}, "PA0114": {"Expression": 134.0, "InternalID": 3585373.0}, "PA5556": {"Expression": 4537.0, "InternalID": 3590816.0}, "PA2088": {"Expression": 5.89, "InternalID": 3587351.0}, "PA2044": {"Expression": 227.0, "InternalID": 3587307.0}, "PA3226": {"Expression": 38.0, "InternalID": 3588487.0}, "PA4333": {"Expression": 645.0, "InternalID": 3589594.0}, "PA5438": {"Expression": 25.3, "InternalID": 3590697.0}, "PA2003": {"Expression": 449.0, "InternalID": 3587266.0}, "PA0143": {"Expression": 113.0, "InternalID": 3585402.0}, "PA4944": {"Expression": 2077.0, "InternalID": 3590203.0}, "PA0945": {"Expression": 288.0, "InternalID": 3586206.0}, "PA4410": {"Expression": 167.0, "InternalID": 3589671.0}, "PA5133": {"Expression": 187.0, "InternalID": 3590392.0}, "PA4548": {"Expression": 195.0, "InternalID": 3589808.0}, "PA4132": {"Expression": 157.0, "InternalID": 3589393.0}, "PA1829": {"Expression": 19.0, "InternalID": 3587092.0}, "PA1326": {"Expression": 37.1, "InternalID": 3586587.0}, "PA4506": {"Expression": 285.0, "InternalID": 3589767.0}, "PA1437": {"Expression": 67.1, "InternalID": 3586698.0}, "PA2480": {"Expression": 15.7, "InternalID": 3587742.0}, "PA5137": {"Expression": 35.8, "InternalID": 3590396.0}, "PA5316": {"Expression": 1918.0, "InternalID": 3590575.0}, "PA1361": {"Expression": 6.11, "InternalID": 3586622.0}, "PA1949": {"Expression": 51.3, "InternalID": 3587212.0}, "PA1059": {"Expression": 21.8, "InternalID": 3586320.0}, "PA5217": {"Expression": 365.0, "InternalID": 3590476.0}, "PA3152": {"Expression": 164.0, "InternalID": 3588414.0}, "PA1950": {"Expression": 227.0, "InternalID": 3587213.0}, "PA3211": {"Expression": 89.0, "InternalID": 3588472.0}, "PA0963": {"Expression": 1238.0, "InternalID": 3586224.0}, "PA2823": {"Expression": 283.0, "InternalID": 3588085.0}, "PA3667": {"Expression": 24.0, "InternalID": 3588928.0}, "PA1795": {"Expression": 449.0, "InternalID": 3587058.0}, "PA3095": {"Expression": 131.0, "InternalID": 3588357.0}, "PA5334": {"Expression": 436.0, "InternalID": 3590593.0}, "PA3914": {"Expression": 4.65, "InternalID": 3589175.0}, "PA3165": {"Expression": 99.0, "InternalID": 3588426.0}, "PA1830": {"Expression": 66.8, "InternalID": 3587093.0}, "PA4624": {"Expression": 66.8, "InternalID": 3589884.0}, "PA5449": {"Expression": 17.2, "InternalID": 3590708.0}, "PA0927": {"Expression": 209.0, "InternalID": 3586188.0}, "PA1076": {"Expression": 24.1, "InternalID": 3586337.0}, "PA3745": {"Expression": 2153.0, "InternalID": 3589006.0}, "PA3038": {"Expression": 700.0, "InternalID": 3588300.0}, "PA5043": {"Expression": 415.0, "InternalID": 3590302.0}, "PA4423": {"Expression": 851.0, "InternalID": 3589684.0}, "PA5203": {"Expression": 93.8, "InternalID": 3590462.0}, "PA4369": {"Expression": 169.0, "InternalID": 3589630.0}, "PA4786": {"Expression": 308.0, "InternalID": 3590045.0}, "PA3673": {"Expression": 153.0, "InternalID": 3588934.0}, "PA1137": {"Expression": 40.3, "InternalID": 3586398.0}, "PA1677": {"Expression": 140.0, "InternalID": 3586940.0}, "PA0421": {"Expression": 292.0, "InternalID": 3585681.0}, "PA5200": {"Expression": 130.0, "InternalID": 3590459.0}, "PA0792": {"Expression": 575.0, "InternalID": 3586052.0}, "PA0594": {"Expression": 445.0, "InternalID": 3585855.0}, "PA0195": {"Expression": 14.5, "InternalID": 3585454.0}, "PA5164": {"Expression": 207.0, "InternalID": 3590423.0}, "PA0764": {"Expression": 144.0, "InternalID": 3586024.0}, "PA4205": {"Expression": 47.9, "InternalID": 3589466.0}, "PA5347": {"Expression": 47.3, "InternalID": 3590606.0}, "PA1163": {"Expression": 6.76, "InternalID": 3586424.0}, "PA0083": {"Expression": 67.9, "InternalID": 3585342.0}, "PA0307": {"Expression": 16.3, "InternalID": 3585567.0}, "PA5263": {"Expression": 428.0, "InternalID": 3590522.0}, "PA3553": {"Expression": 148.0, "InternalID": 3588814.0}, "PA4811": {"Expression": 41.7, "InternalID": 3590070.0}, "PA5094": {"Expression": 120.0, "InternalID": 3590353.0}, "PA5041": {"Expression": 119.0, "InternalID": 3590300.0}, "PA1174": {"Expression": 59.8, "InternalID": 3586435.0}, "PA0227": {"Expression": 4.02, "InternalID": 3585487.0}, "PA3691": {"Expression": 232.0, "InternalID": 3588952.0}, "PA1746": {"Expression": 72.2, "InternalID": 3587009.0}, "PA5493": {"Expression": 517.0, "InternalID": 3590753.0}, "PA4447": {"Expression": 315.0, "InternalID": 3589708.0}, "PA0406": {"Expression": 84.0, "InternalID": 3585666.0}, "PA5181": {"Expression": 150.0, "InternalID": 3590440.0}, "PA4227": {"Expression": 51.6, "InternalID": 3589488.0}, "PA0265": {"Expression": 1345.0, "InternalID": 3585525.0}, "PA2539": {"Expression": 6.17, "InternalID": 3587801.0}, "PA0636": {"Expression": 9.67, "InternalID": 3585897.0}, "PA1903": {"Expression": 225.0, "InternalID": 3587166.0}, "PA3527": {"Expression": 351.0, "InternalID": 3588788.0}, "PA1927": {"Expression": 35.3, "InternalID": 3587190.0}, "PA2462": {"Expression": 54.3, "InternalID": 3587724.0}, "PA3611": {"Expression": 116.0, "InternalID": 3588872.0}, "PA2241": {"Expression": 5.33, "InternalID": 3587504.0}, "PA4017": {"Expression": 93.8, "InternalID": 3589278.0}, "PA0460": {"Expression": 82.5, "InternalID": 3585721.0}, "PA0432": {"Expression": 2065.0, "InternalID": 3585692.0}, "PA4607": {"Expression": 46.7, "InternalID": 3589867.0}, "PA3244": {"Expression": 1487.0, "InternalID": 3588505.0}, "PA3535": {"Expression": 132.0, "InternalID": 3588796.0}, "PA1893": {"Expression": 5.89, "InternalID": 3587156.0}, "PA2011": {"Expression": 28.0, "InternalID": 3587274.0}, "PA0796": {"Expression": 243.0, "InternalID": 3586056.0}, "PA0628": {"Expression": 26.6, "InternalID": 3585889.0}, "PA3170": {"Expression": 136.0, "InternalID": 3588431.0}, "PA4389": {"Expression": 430.0, "InternalID": 3589650.0}, "PA0392": {"Expression": 108.0, "InternalID": 3585652.0}, "PA3465": {"Expression": 87.8, "InternalID": 3588726.0}, "PA0094": {"Expression": 12.8, "InternalID": 3585353.0}, "PA1244": {"Expression": 38.1, "InternalID": 3586505.0}, "PA2001": {"Expression": 2085.0, "InternalID": 3587264.0}, "PA0920": {"Expression": 32.7, "InternalID": 3586181.0}, "PA3852": {"Expression": 90.9, "InternalID": 3589113.0}, "PA0035": {"Expression": 93.4, "InternalID": 3585294.0}, "PA1342": {"Expression": 1026.0, "InternalID": 3586603.0}, "PA4309": {"Expression": 353.0, "InternalID": 3589570.0}, "PA5564": {"Expression": 16.1, "InternalID": 3590824.0}, "PA5552": {"Expression": 2408.0, "InternalID": 3590812.0}, "PA0744": {"Expression": 367.0, "InternalID": 3586005.0}, "PA1433": {"Expression": 41.4, "InternalID": 3586694.0}, "PA3317": {"Expression": 21.2, "InternalID": 3588578.0}, "PA0282": {"Expression": 48.5, "InternalID": 3585542.0}, "PA4011": {"Expression": 194.0, "InternalID": 3589272.0}, "PA0409": {"Expression": 56.7, "InternalID": 3585669.0}, "PA4208": {"Expression": 130.0, "InternalID": 3589469.0}, "PA3987": {"Expression": 896.0, "InternalID": 3589248.0}, "PA3005": {"Expression": 230.0, "InternalID": 3588267.0}, "PA4556": {"Expression": 144.0, "InternalID": 3589816.0}, "PA3746": {"Expression": 270.0, "InternalID": 3589007.0}, "PA4398": {"Expression": 41.7, "InternalID": 3589659.0}, "PA0366": {"Expression": 100.0, "InternalID": 3585626.0}, "PA4258": {"Expression": 3209.0, "InternalID": 3589519.0}, "PA5262": {"Expression": 6.52, "InternalID": 3590521.0}, "PA5004": {"Expression": 271.0, "InternalID": 3590263.0}, "PA1464": {"Expression": 361.0, "InternalID": 3586725.0}, "PA3468": {"Expression": 365.0, "InternalID": 3588729.0}, "PA0396": {"Expression": 637.0, "InternalID": 3585656.0}, "PA5530": {"Expression": 153.0, "InternalID": 3590790.0}, "PA1092": {"Expression": 19748.0, "InternalID": 3586353.0}, "PA0357": {"Expression": 42.5, "InternalID": 3585617.0}, "PA1459": {"Expression": 171.0, "InternalID": 3586720.0}, "PA5361": {"Expression": 30.5, "InternalID": 3590620.0}, "PA1225": {"Expression": 38.8, "InternalID": 3586486.0}, "PA0959": {"Expression": 55.7, "InternalID": 3586220.0}, "PA4290": {"Expression": 43.0, "InternalID": 3589551.0}, "PA4198": {"Expression": 11.1, "InternalID": 3589459.0}, "PA3821": {"Expression": 1744.0, "InternalID": 3589082.0}, "PA2494": {"Expression": 2129.0, "InternalID": 3587756.0}, "PA1032": {"Expression": 52.6, "InternalID": 3586293.0}, "PA3245": {"Expression": 63.8, "InternalID": 3588506.0}, "PA2536": {"Expression": 23.8, "InternalID": 3587798.0}, "PA5567": {"Expression": 43.5, "InternalID": 3590827.0}, "PA1066": {"Expression": 153.0, "InternalID": 3586327.0}, "PA3484": {"Expression": 53.4, "InternalID": 3588745.0}, "PA4770": {"Expression": 20.3, "InternalID": 3590029.0}, "PA3337": {"Expression": 275.0, "InternalID": 3588598.0}, "PA5131": {"Expression": 1329.0, "InternalID": 3590390.0}, "PA4738": {"Expression": 72.1, "InternalID": 3589997.0}, "PA5121": {"Expression": 28.9, "InternalID": 3590380.0}, "PA4056": {"Expression": 67.2, "InternalID": 3589317.0}, "PA0388": {"Expression": 106.0, "InternalID": 3585648.0}, "PA2760": {"Expression": 2879.0, "InternalID": 3588022.0}, "PA5014": {"Expression": 254.0, "InternalID": 3590273.0}, "PA2774": {"Expression": 144.0, "InternalID": 3588036.0}, "PA4053": {"Expression": 421.0, "InternalID": 3589314.0}, "PA3107": {"Expression": 462.0, "InternalID": 3588369.0}, "PA5555": {"Expression": 1321.0, "InternalID": 3590815.0}, "PA0598": {"Expression": 10.2, "InternalID": 3585859.0}, "PA2971": {"Expression": 20.3, "InternalID": 3588233.0}, "PA0100": {"Expression": 459.0, "InternalID": 3585359.0}, "PA2717": {"Expression": 11.3, "InternalID": 3587979.0}, "PA4431": {"Expression": 1849.0, "InternalID": 3589692.0}, "PA3728": {"Expression": 116.0, "InternalID": 3588989.0}, "PA4750": {"Expression": 83.6, "InternalID": 3590009.0}, "PA4356": {"Expression": 848.0, "InternalID": 3589617.0}, "PA5114": {"Expression": 3.79, "InternalID": 3590373.0}, "PA3217": {"Expression": 24.8, "InternalID": 3588478.0}, "PA0880": {"Expression": 10.8, "InternalID": 3586141.0}, "PA0600": {"Expression": 4.15, "InternalID": 3585861.0}, "PA1597": {"Expression": 54.5, "InternalID": 3586860.0}, "PA0455": {"Expression": 15.8, "InternalID": 3585715.0}, "PA5201": {"Expression": 385.0, "InternalID": 3590460.0}, "PA2789": {"Expression": 12.1, "InternalID": 3588051.0}, "PA0966": {"Expression": 47.5, "InternalID": 3586227.0}, "PA5338": {"Expression": 176.0, "InternalID": 3590597.0}, "PA0656": {"Expression": 40.0, "InternalID": 3585917.0}, "PA0464": {"Expression": 36.7, "InternalID": 3585725.0}, "PA3070": {"Expression": 60.8, "InternalID": 3588332.0}, "PA3655": {"Expression": 2122.0, "InternalID": 3588916.0}, "PA3041": {"Expression": 49.6, "InternalID": 3588303.0}, "PA4279": {"Expression": 49.2, "InternalID": 3589540.0}, "PA3110": {"Expression": 156.0, "InternalID": 3588372.0}, "PA1833": {"Expression": 951.0, "InternalID": 3587096.0}, "PA5559": {"Expression": 160.0, "InternalID": 3590819.0}, "PA0527": {"Expression": 29.4, "InternalID": 3585788.0}, "PA1646": {"Expression": 37.6, "InternalID": 3586909.0}, "PA2026": {"Expression": 6.29, "InternalID": 3587289.0}, "PA0580": {"Expression": 48.1, "InternalID": 3585841.0}, "PA3147": {"Expression": 278.0, "InternalID": 3588409.0}, "PA3272": {"Expression": 13.6, "InternalID": 3588533.0}, "PA4500": {"Expression": 134.0, "InternalID": 3589761.0}, "PA4497": {"Expression": 9.87, "InternalID": 3589758.0}, "PA1562": {"Expression": 1440.0, "InternalID": 3586825.0}, "PA2648": {"Expression": 118.0, "InternalID": 3587910.0}, "PA2341": {"Expression": 57.0, "InternalID": 3587604.0}, "PA4753": {"Expression": 72.5, "InternalID": 3590012.0}, "PA1726": {"Expression": 2.85, "InternalID": 3586989.0}, "PA4262": {"Expression": 3380.0, "InternalID": 3589523.0}, "PA1642": {"Expression": 148.0, "InternalID": 3586905.0}, "PA4000": {"Expression": 5.06, "InternalID": 3589261.0}, "PA1752": {"Expression": 135.0, "InternalID": 3587015.0}, "PA1767": {"Expression": 603.0, "InternalID": 3587030.0}, "PA1003": {"Expression": 66.2, "InternalID": 3586264.0}, "PA3822": {"Expression": 2711.0, "InternalID": 3589083.0}, "PA4252": {"Expression": 2025.0, "InternalID": 3589513.0}, "PA4449": {"Expression": 130.0, "InternalID": 3589710.0}, "PA4493": {"Expression": 241.0, "InternalID": 3589754.0}, "PA0836": {"Expression": 425.0, "InternalID": 3586097.0}, "PA0180": {"Expression": 43.1, "InternalID": 3585439.0}, "PA3134": {"Expression": 482.0, "InternalID": 3588396.0}, "PA2775": {"Expression": 166.0, "InternalID": 3588037.0}, "PA4588": {"Expression": 240.0, "InternalID": 3589848.0}, "PA4251": {"Expression": 2738.0, "InternalID": 3589512.0}, "PA5285": {"Expression": 210.0, "InternalID": 3590544.0}, "PA0019": {"Expression": 365.0, "InternalID": 3585278.0}, "PA0376": {"Expression": 25.2, "InternalID": 3585636.0}, "PA1969": {"Expression": 140.0, "InternalID": 3587232.0}, "PA0041": {"Expression": 82.6, "InternalID": 3585300.0}, "PA5441": {"Expression": 296.0, "InternalID": 3590700.0}, "PA5003": {"Expression": 5.35, "InternalID": 3590262.0}, "PA3696": {"Expression": 319.0, "InternalID": 3588957.0}, "PA4476": {"Expression": 79.7, "InternalID": 3589737.0}, "PA5052": {"Expression": 332.0, "InternalID": 3590311.0}, "PA4568": {"Expression": 5312.0, "InternalID": 3589828.0}, "PA3485": {"Expression": 39.5, "InternalID": 3588746.0}, "PA3088": {"Expression": 253.0, "InternalID": 3588350.0}, "PA1582": {"Expression": 406.0, "InternalID": 3586845.0}, "PA2000": {"Expression": 327.0, "InternalID": 3587263.0}, "PA4687": {"Expression": 176.0, "InternalID": 3589946.0}, "PA1576": {"Expression": 74.0, "InternalID": 3586839.0}, "PA2897": {"Expression": 28.5, "InternalID": 3588159.0}, "PA0660": {"Expression": 559.0, "InternalID": 3585921.0}, "PA3903": {"Expression": 167.0, "InternalID": 3589164.0}, "PA3435": {"Expression": 16.4, "InternalID": 3588696.0}, "PA3395": {"Expression": 19.2, "InternalID": 3588656.0}, "PA3000": {"Expression": 15.2, "InternalID": 3588262.0}, "PA4735": {"Expression": 321.0, "InternalID": 3589994.0}, "PA3105": {"Expression": 345.0, "InternalID": 3588367.0}, "PA0614": {"Expression": 41.8, "InternalID": 3585875.0}, "PA5425": {"Expression": 110.0, "InternalID": 3590684.0}, "PA1624": {"Expression": 19.8, "InternalID": 3586887.0}, "PA1799": {"Expression": 23.7, "InternalID": 3587062.0}, "PA4907": {"Expression": 439.0, "InternalID": 3590166.0}, "PA4519": {"Expression": 486.0, "InternalID": 3589780.0}, "PA1458": {"Expression": 430.0, "InternalID": 3586719.0}, "PA4413": {"Expression": 16.9, "InternalID": 3589674.0}, "PA3931": {"Expression": 8.81, "InternalID": 3589192.0}, "PA1557": {"Expression": 557.0, "InternalID": 3586820.0}, "PA1521": {"Expression": 105.0, "InternalID": 3586782.0}, "PA0077": {"Expression": 267.0, "InternalID": 3585336.0}, "PA3029": {"Expression": 308.0, "InternalID": 3588291.0}, "PA1637": {"Expression": 15.3, "InternalID": 3586900.0}, "PA4715": {"Expression": 261.0, "InternalID": 3589973.0}, "PA0165": {"Expression": 99.5, "InternalID": 3585424.0}, "PA1580": {"Expression": 2034.0, "InternalID": 3586843.0}, "PA1643": {"Expression": 26.8, "InternalID": 3586906.0}, "PA1159": {"Expression": 1864.0, "InternalID": 3586420.0}, "PA5230": {"Expression": 22.6, "InternalID": 3590489.0}, "PA3114": {"Expression": 58.0, "InternalID": 3588376.0}, "PA4746": {"Expression": 21.9, "InternalID": 3590005.0}, "PA3026": {"Expression": 30.7, "InternalID": 3588288.0}, "PA0078": {"Expression": 98.5, "InternalID": 3585337.0}, "PA1327": {"Expression": 9.54, "InternalID": 3586588.0}, "PA0395": {"Expression": 428.0, "InternalID": 3585655.0}, "PA4672": {"Expression": 22.1, "InternalID": 3589931.0}, "PA5037": {"Expression": 360.0, "InternalID": 3590296.0}, "PA2649": {"Expression": 119.0, "InternalID": 3587911.0}, "PA3876": {"Expression": 71.6, "InternalID": 3589137.0}, "PA1465": {"Expression": 104.0, "InternalID": 3586726.0}, "PA0171": {"Expression": 8.98, "InternalID": 3585430.0}, "PA4952": {"Expression": 151.0, "InternalID": 3590211.0}, "PA0411": {"Expression": 964.0, "InternalID": 3585671.0}, "PA1252": {"Expression": 21.1, "InternalID": 3586513.0}, "PA3131": {"Expression": 53.0, "InternalID": 3588393.0}, "PA5060": {"Expression": 2952.0, "InternalID": 3590319.0}, "PA0040": {"Expression": 40.4, "InternalID": 3585299.0}, "PA0428": {"Expression": 751.0, "InternalID": 3585688.0}, "PA0345": {"Expression": 30.0, "InternalID": 3585605.0}, "PA0329": {"Expression": 121.0, "InternalID": 3585589.0}, "PA2952": {"Expression": 3074.0, "InternalID": 3588214.0}, "PA1837": {"Expression": 37.4, "InternalID": 3587100.0}, "PA3641": {"Expression": 739.0, "InternalID": 3588902.0}, "PA0848": {"Expression": 524.0, "InternalID": 3586109.0}, "PA0158": {"Expression": 159.0, "InternalID": 3585417.0}, "PA2813": {"Expression": 591.0, "InternalID": 3588075.0}, "PA5315": {"Expression": 289.0, "InternalID": 3590574.0}, "PA0835": {"Expression": 553.0, "InternalID": 3586096.0}, "PA3331": {"Expression": 414.0, "InternalID": 3588592.0}, "PA2066": {"Expression": 30.2, "InternalID": 3587329.0}, "PA5235": {"Expression": 148.0, "InternalID": 3590494.0}, "PA4068": {"Expression": 34.1, "InternalID": 3589329.0}, "PA2396": {"Expression": 356.0, "InternalID": 3587659.0}, "PA3826": {"Expression": 10.3, "InternalID": 3589087.0}, "PA3972": {"Expression": 407.0, "InternalID": 3589233.0}, "PA4626": {"Expression": 72.3, "InternalID": 3589886.0}, "PA4565": {"Expression": 328.0, "InternalID": 3589825.0}, "PA2979": {"Expression": 392.0, "InternalID": 3588241.0}, "PA4730": {"Expression": 166.0, "InternalID": 3589989.0}, "PA3450": {"Expression": 22.4, "InternalID": 3588711.0}, "PA2199": {"Expression": 234.0, "InternalID": 3587462.0}, "PA0592": {"Expression": 53.4, "InternalID": 3585853.0}, "PA5554": {"Expression": 4060.0, "InternalID": 3590814.0}}, "OrganimsName": "P.aeruginosa", "Integrated": true, "Weight": null}
