# Supplementary material for: Depletion of Shine-Dalgarno Sequences Within Bacterial Coding Regions Is Expression Dependent
Source: G3 (Bethesda). 2016 Sep 7;6(11):3467–74. doi: 10.1534/g3.116.032227 (PMC5100845; doi:10.1534/g3.116.032227)
Supplement: Supplemental Material [file supp_g3.116.032227_FileS1.zip › SD_Submission 3/Data/PaxDB/GCA_000006785.json]

{"Score": 12.22, "Coverage": 76.0, "GeneExpression": {"SPy_0919": {"Expression": 5215.0, "InternalID": 3335126.0}, "SPy_0319": {"Expression": 314.0, "InternalID": 3334669.0}, "SPy_0905": {"Expression": 199.0, "InternalID": 3335113.0}, "SPy_1779": {"Expression": 357.0, "InternalID": 3335805.0}, "SPy_1533": {"Expression": 29.1, "InternalID": 3335618.0}, "SPy_1939": {"Expression": 125.0, "InternalID": 3335927.0}, "SPy_0761": {"Expression": 159.0, "InternalID": 3334995.0}, "SPy_1012": {"Expression": 24.6, "InternalID": 3335201.0}, "SPy_0155": {"Expression": 25.7, "InternalID": 3334549.0}, "SPy_0296": {"Expression": 184.0, "InternalID": 3334654.0}, "SPy_0226": {"Expression": 839.0, "InternalID": 3334600.0}, "SPy_1721": {"Expression": 592.0, "InternalID": 3335757.0}, "SPy_0935": {"Expression": 997.0, "InternalID": 3335140.0}, "SPy_1105": {"Expression": 10.6, "InternalID": 3335274.0}, "SPy_2148": {"Expression": 17.3, "InternalID": 3336075.0}, "SPy_1842": {"Expression": 295.0, "InternalID": 3335853.0}, "SPy_1066": {"Expression": 23.5, "InternalID": 3335244.0}, "SPy_0679": {"Expression": 2.88, "InternalID": 3334929.0}, "SPy_1521": {"Expression": 552.0, "InternalID": 3335607.0}, "SPy_1249": {"Expression": 147.0, "InternalID": 3335395.0}, "SPy_1255": {"Expression": 0.941, "InternalID": 3335401.0}, "SPy_0154": {"Expression": 31.4, "InternalID": 3334548.0}, "SPy_1459": {"Expression": 2.87, "InternalID": 3335553.0}, "SPy_0267": {"Expression": 75.1, "InternalID": 3334633.0}, "SPy_1401": {"Expression": 26.1, "InternalID": 3335508.0}, "SPy_0080": {"Expression": 2834.0, "InternalID": 3334498.0}, "SPy_0731": {"Expression": 14318.0, "InternalID": 3334971.0}, "SPy_2037": {"Expression": 2627.0, "InternalID": 3335995.0}, "SPy_1531": {"Expression": 1755.0, "InternalID": 3335616.0}, "SPy_0840": {"Expression": 11110.0, "InternalID": 3335061.0}, "SPy_1509": {"Expression": 505.0, "InternalID": 3335597.0}, "SPy_1755": {"Expression": 103.0, "InternalID": 3335789.0}, "SPy_1520": {"Expression": 3072.0, "InternalID": 3335606.0}, "SPy_0175": {"Expression": 118.0, "InternalID": 3334566.0}, "SPy_1281": {"Expression": 88.4, "InternalID": 3335420.0}, "SPy_1448": {"Expression": 1.59, "InternalID": 3335543.0}, "SPy_0020": {"Expression": 1617.0, "InternalID": 3334449.0}, "SPy_1008": {"Expression": 3.86, "InternalID": 3335198.0}, "SPy_2207": {"Expression": 705.0, "InternalID": 3336125.0}, "SPy_0142": {"Expression": 2.01, "InternalID": 3334539.0}, "SPy_2197": {"Expression": 984.0, "InternalID": 3336115.0}, "SPy_1133": {"Expression": 16.3, "InternalID": 3335296.0}, "SPy_1604": {"Expression": 14.7, "InternalID": 3335672.0}, "SPy_0388": {"Expression": 58.0, "InternalID": 3334719.0}, "SPy_1470": {"Expression": 1.18, "InternalID": 3335563.0}, "SPy_0892": {"Expression": 1318.0, "InternalID": 3335103.0}, "SPy_2066": {"Expression": 40.9, "InternalID": 3336016.0}, "SPy_1694": {"Expression": 53.1, "InternalID": 3335738.0}, "SPy_1070": {"Expression": 1578.0, "InternalID": 3335248.0}, "SPy_0003": {"Expression": 536.0, "InternalID": 3334437.0}, "SPy_1424": {"Expression": 6.11, "InternalID": 3335526.0}, "SPy_1373": {"Expression": 15212.0, "InternalID": 3335491.0}, "SPy_1548": {"Expression": 2.33, "InternalID": 3335631.0}, "SPy_0713": {"Expression": 361.0, "InternalID": 3334957.0}, "SPy_0886": {"Expression": 149.0, "InternalID": 3335097.0}, "SPy_0024": {"Expression": 44.6, "InternalID": 3334453.0}, "SPy_1811": {"Expression": 14.8, "InternalID": 3335828.0}, "SPy_0247": {"Expression": 45.9, "InternalID": 3334615.0}, "SPy_1188": {"Expression": 18.3, "InternalID": 3335343.0}, "SPy_1375": {"Expression": 151.0, "InternalID": 3335493.0}, "SPy_0146": {"Expression": 57.4, "InternalID": 3334542.0}, "SPy_2215": {"Expression": 22.8, "InternalID": 3336129.0}, "SPy_0511": {"Expression": 1061.0, "InternalID": 3334801.0}, "SPy_2194": {"Expression": 0.656, "InternalID": 3336112.0}, "SPy_0760": {"Expression": 1479.0, "InternalID": 3334994.0}, "SPy_2088": {"Expression": 3.39, "InternalID": 3336030.0}, "SPy_1937": {"Expression": 27.4, "InternalID": 3335925.0}, "SPy_1293": {"Expression": 17.7, "InternalID": 3335432.0}, "SPy_1494": {"Expression": 15.8, "InternalID": 3335584.0}, "SPy_1147": {"Expression": 6.85, "InternalID": 3335310.0}, "SPy_2047": {"Expression": 208.0, "InternalID": 3336002.0}, "SPy_1576": {"Expression": 77.5, "InternalID": 3335653.0}, "SPy_0516": {"Expression": 51.0, "InternalID": 3334806.0}, "SPy_0813": {"Expression": 156.0, "InternalID": 3335040.0}, "SPy_1135": {"Expression": 10.7, "InternalID": 3335298.0}, "SPy_1825": {"Expression": 89.1, "InternalID": 3335838.0}, "SPy_1498": {"Expression": 51.3, "InternalID": 3335588.0}, "SPy_1202": {"Expression": 18.5, "InternalID": 3335353.0}, "SPy_0591": {"Expression": 26.8, "InternalID": 3334863.0}, "SPy_1277": {"Expression": 2118.0, "InternalID": 3335418.0}, "SPy_0443": {"Expression": 228.0, "InternalID": 3334753.0}, "SPy_0306": {"Expression": 49.7, "InternalID": 3334659.0}, "SPy_0611": {"Expression": 10114.0, "InternalID": 3334877.0}, "SPy_0714": {"Expression": 80.8, "InternalID": 3334958.0}, "SPy_0946": {"Expression": 7.16, "InternalID": 3335150.0}, "SPy_1506": {"Expression": 10.7, "InternalID": 3335594.0}, "SPy_0009": {"Expression": 54.5, "InternalID": 3334442.0}, "SPy_1741": {"Expression": 38.4, "InternalID": 3335776.0}, "SPy_1294": {"Expression": 2499.0, "InternalID": 3335433.0}, "SPy_1019": {"Expression": 67.1, "InternalID": 3335206.0}, "SPy_1219": {"Expression": 20.0, "InternalID": 3335369.0}, "SPy_1770": {"Expression": 645.0, "InternalID": 3335800.0}, "SPy_2160": {"Expression": 7488.0, "InternalID": 3336086.0}, "SPy_1697": {"Expression": 438.0, "InternalID": 3335740.0}, "SPy_2154": {"Expression": 5.46, "InternalID": 3336081.0}, "SPy_2170": {"Expression": 1.96, "InternalID": 3336093.0}, "SPy_0739": {"Expression": 19.6, "InternalID": 3334976.0}, "SPy_0960": {"Expression": 2.79, "InternalID": 3335161.0}, "SPy_1765": {"Expression": 26.3, "InternalID": 3335796.0}, "SPy_2082": {"Expression": 0.571, "InternalID": 3336025.0}, "SPy_1463": {"Expression": 5.52, "InternalID": 3335557.0}, "SPy_0517": {"Expression": 625.0, "InternalID": 3334807.0}, "SPy_1903": {"Expression": 1.08, "InternalID": 3335901.0}, "SPy_1896": {"Expression": 6985.0, "InternalID": 3335894.0}, "SPy_1328": {"Expression": 1.12, "InternalID": 3335456.0}, "SPy_1519": {"Expression": 4.79, "InternalID": 3335605.0}, "SPy_0832": {"Expression": 217.0, "InternalID": 3335054.0}, "SPy_1100": {"Expression": 183.0, "InternalID": 3335269.0}, "SPy_1529": {"Expression": 582.0, "InternalID": 3335614.0}, "SPy_1541": {"Expression": 1929.0, "InternalID": 3335625.0}, "SPy_0386": {"Expression": 2.54, "InternalID": 3334718.0}, "SPy_1298": {"Expression": 1.21, "InternalID": 3335437.0}, "SPy_1283": {"Expression": 5992.0, "InternalID": 3335422.0}, "SPy_0341": {"Expression": 74.1, "InternalID": 3334684.0}, "SPy_1807": {"Expression": 0.173, "InternalID": 3335826.0}, "SPy_1695": {"Expression": 27.9, "InternalID": 3335739.0}, "SPy_1972": {"Expression": 121.0, "InternalID": 3335951.0}, "SPy_1267": {"Expression": 83.2, "InternalID": 3335411.0}, "SPy_1965": {"Expression": 59.2, "InternalID": 3335948.0}, "SPy_2092": {"Expression": 4645.0, "InternalID": 3336034.0}, "SPy_2126": {"Expression": 21.8, "InternalID": 3336059.0}, "SPy_0922": {"Expression": 21.4, "InternalID": 3335128.0}, "SPy_1145": {"Expression": 59.4, "InternalID": 3335308.0}, "SPy_0128": {"Expression": 435.0, "InternalID": 3334529.0}, "SPy_2073": {"Expression": 219.0, "InternalID": 3336019.0}, "SPy_2174": {"Expression": 16.7, "InternalID": 3336096.0}, "SPy_2184": {"Expression": 22.2, "InternalID": 3336104.0}, "SPy_0183": {"Expression": 364.0, "InternalID": 3334574.0}, "SPy_1876": {"Expression": 320.0, "InternalID": 3335880.0}, "SPy_2097": {"Expression": 47.9, "InternalID": 3336038.0}, "SPy_1141": {"Expression": 428.0, "InternalID": 3335304.0}, "SPy_2009": {"Expression": 1478.0, "InternalID": 3335980.0}, "SPy_1715": {"Expression": 6.95, "InternalID": 3335753.0}, "SPy_1020": {"Expression": 324.0, "InternalID": 3335207.0}, "SPy_1991": {"Expression": 2.6, "InternalID": 3335966.0}, "SPy_1745": {"Expression": 420.0, "InternalID": 3335780.0}, "SPy_1392": {"Expression": 0.214, "InternalID": 3335502.0}, "SPy_1727": {"Expression": 110.0, "InternalID": 3335763.0}, "SPy_1626": {"Expression": 1014.0, "InternalID": 3335688.0}, "SPy_0627": {"Expression": 25.8, "InternalID": 3334886.0}, "SPy_0872": {"Expression": 13.4, "InternalID": 3335083.0}, "SPy_1486": {"Expression": 87.7, "InternalID": 3335577.0}, "SPy_1031": {"Expression": 1890.0, "InternalID": 3335214.0}, "SPy_0883": {"Expression": 49.2, "InternalID": 3335094.0}, "SPy_0268": {"Expression": 306.0, "InternalID": 3334634.0}, "SPy_1821": {"Expression": 2943.0, "InternalID": 3335835.0}, "SPy_2048": {"Expression": 233.0, "InternalID": 3336003.0}, "SPy_1176": {"Expression": 19.3, "InternalID": 3335334.0}, "SPy_0165": {"Expression": 3.8, "InternalID": 3334556.0}, "SPy_0740": {"Expression": 143.0, "InternalID": 3334977.0}, "SPy_0911": {"Expression": 825.0, "InternalID": 3335118.0}, "SPy_1284": {"Expression": 16.8, "InternalID": 3335423.0}, "SPy_0248": {"Expression": 2449.0, "InternalID": 3334616.0}, "SPy_0453": {"Expression": 2370.0, "InternalID": 3334759.0}, "SPy_0889": {"Expression": 103.0, "InternalID": 3335100.0}, "SPy_1134": {"Expression": 18.1, "InternalID": 3335297.0}, "SPy_1237": {"Expression": 23.8, "InternalID": 3335384.0}, "SPy_0285": {"Expression": 280.0, "InternalID": 3334646.0}, "SPy_1634": {"Expression": 5.33, "InternalID": 3335695.0}, "SPy_1198": {"Expression": 0.815, "InternalID": 3335350.0}, "SPy_0836": {"Expression": 773.0, "InternalID": 3335057.0}, "SPy_0530": {"Expression": 17.7, "InternalID": 3334816.0}, "SPy_1766": {"Expression": 35.6, "InternalID": 3335797.0}, "SPy_1071": {"Expression": 36.3, "InternalID": 3335249.0}, "SPy_0879": {"Expression": 24.0, "InternalID": 3335090.0}, "SPy_2033": {"Expression": 1450.0, "InternalID": 3335993.0}, "SPy_0929": {"Expression": 16.8, "InternalID": 3335135.0}, "SPy_1931": {"Expression": 8511.0, "InternalID": 3335920.0}, "SPy_1673": {"Expression": 1.19, "InternalID": 3335722.0}, "SPy_2198": {"Expression": 4.01, "InternalID": 3336116.0}, "SPy_1053": {"Expression": 164.0, "InternalID": 3335231.0}, "SPy_0518": {"Expression": 2.83, "InternalID": 3334808.0}, "SPy_2042": {"Expression": 29.9, "InternalID": 3335999.0}, "SPy_2065": {"Expression": 47.5, "InternalID": 3336015.0}, "SPy_1370": {"Expression": 107.0, "InternalID": 3335488.0}, "SPy_1434": {"Expression": 42.7, "InternalID": 3335531.0}, "SPy_1011": {"Expression": 120.0, "InternalID": 3335200.0}, "SPy_0294": {"Expression": 352.0, "InternalID": 3334652.0}, "SPy_0567": {"Expression": 132.0, "InternalID": 3334843.0}, "SPy_1539": {"Expression": 80.0, "InternalID": 3335624.0}, "SPy_0854": {"Expression": 566.0, "InternalID": 3335073.0}, "SPy_1311": {"Expression": 6.4, "InternalID": 3335446.0}, "SPy_1867": {"Expression": 456.0, "InternalID": 3335871.0}, "SPy_0628": {"Expression": 2.68, "InternalID": 3334887.0}, "SPy_1181": {"Expression": 3.73, "InternalID": 3335339.0}, "SPy_1335": {"Expression": 5.78, "InternalID": 3335460.0}, "SPy_1025": {"Expression": 16.0, "InternalID": 3335210.0}, "SPy_0056": {"Expression": 4785.0, "InternalID": 3334478.0}, "SPy_2136": {"Expression": 2.52, "InternalID": 3336069.0}, "SPy_2104": {"Expression": 15.6, "InternalID": 3336041.0}, "SPy_0669": {"Expression": 3.52, "InternalID": 3334921.0}, "SPy_2045": {"Expression": 724.0, "InternalID": 3336001.0}, "SPy_0141": {"Expression": 2.44, "InternalID": 3334538.0}, "SPy_1510": {"Expression": 141.0, "InternalID": 3335598.0}, "SPy_2164": {"Expression": 5.35, "InternalID": 3336089.0}, "SPy_0503": {"Expression": 35.4, "InternalID": 3334794.0}, "SPy_1357": {"Expression": 2409.0, "InternalID": 3335476.0}, "SPy_0830": {"Expression": 497.0, "InternalID": 3335052.0}, "SPy_1374": {"Expression": 3279.0, "InternalID": 3335492.0}, "SPy_2216": {"Expression": 2006.0, "InternalID": 3336130.0}, "SPy_1568": {"Expression": 500.0, "InternalID": 3335646.0}, "SPy_1719": {"Expression": 744.0, "InternalID": 3335756.0}, "SPy_1110": {"Expression": 202.0, "InternalID": 3335278.0}, "SPy_0925": {"Expression": 21.6, "InternalID": 3335131.0}, "SPy_1654": {"Expression": 7.92, "InternalID": 3335711.0}, "SPy_0617": {"Expression": 138.0, "InternalID": 3334881.0}, "SPy_0745": {"Expression": 19.0, "InternalID": 3334982.0}, "SPy_1782": {"Expression": 30.5, "InternalID": 3335808.0}, "SPy_0007": {"Expression": 79.6, "InternalID": 3334440.0}, "SPy_1511": {"Expression": 166.0, "InternalID": 3335599.0}, "SPy_0066": {"Expression": 10202.0, "InternalID": 3334487.0}, "SPy_2095": {"Expression": 1354.0, "InternalID": 3336036.0}, "SPy_0644": {"Expression": 182.0, "InternalID": 3334900.0}, "SPy_1802": {"Expression": 52.6, "InternalID": 3335823.0}, "SPy_0380": {"Expression": 2356.0, "InternalID": 3334713.0}, "SPy_0363": {"Expression": 49.6, "InternalID": 3334699.0}, "SPy_1547": {"Expression": 3180.0, "InternalID": 3335630.0}, "SPy_0576": {"Expression": 24.3, "InternalID": 3334851.0}, "SPy_1698": {"Expression": 104.0, "InternalID": 3335741.0}, "SPy_1630": {"Expression": 2372.0, "InternalID": 3335692.0}, "SPy_0416": {"Expression": 21.7, "InternalID": 3334735.0}, "SPy_0729": {"Expression": 23.3, "InternalID": 3334970.0}, "SPy_1261": {"Expression": 16184.0, "InternalID": 3335406.0}, "SPy_1013": {"Expression": 4.54, "InternalID": 3335202.0}, "SPy_1592": {"Expression": 0.954, "InternalID": 3335664.0}, "SPy_1029": {"Expression": 1301.0, "InternalID": 3335213.0}, "SPy_1190": {"Expression": 4.17, "InternalID": 3335345.0}, "SPy_0712": {"Expression": 182.0, "InternalID": 3334956.0}, "SPy_0263": {"Expression": 75.0, "InternalID": 3334629.0}, "SPy_1983": {"Expression": 2.69, "InternalID": 3335958.0}, "SPy_1870": {"Expression": 19.0, "InternalID": 3335874.0}, "SPy_0921": {"Expression": 34.7, "InternalID": 3335127.0}, "SPy_2018": {"Expression": 18788.0, "InternalID": 3335984.0}, "SPy_1263": {"Expression": 752.0, "InternalID": 3335408.0}, "SPy_1115": {"Expression": 10.2, "InternalID": 3335282.0}, "SPy_1312": {"Expression": 278.0, "InternalID": 3335447.0}, "SPy_0467": {"Expression": 309.0, "InternalID": 3334771.0}, "SPy_0167": {"Expression": 20.4, "InternalID": 3334558.0}, "SPy_0707": {"Expression": 109.0, "InternalID": 3334953.0}, "SPy_2210": {"Expression": 887.0, "InternalID": 3336127.0}, "SPy_2049": {"Expression": 18.2, "InternalID": 3336004.0}, "SPy_1908": {"Expression": 8.4, "InternalID": 3335905.0}, "SPy_0122": {"Expression": 151.0, "InternalID": 3334525.0}, "SPy_1148": {"Expression": 2.11, "InternalID": 3335311.0}, "SPy_2110": {"Expression": 234.0, "InternalID": 3336045.0}, "SPy_1358": {"Expression": 63.6, "InternalID": 3335477.0}, "SPy_1979": {"Expression": 41.6, "InternalID": 3335955.0}, "SPy_1390": {"Expression": 2009.0, "InternalID": 3335500.0}, "SPy_1280": {"Expression": 860.0, "InternalID": 3335419.0}, "SPy_0061": {"Expression": 5698.0, "InternalID": 3334482.0}, "SPy_1947": {"Expression": 10.4, "InternalID": 3335934.0}, "SPy_0864": {"Expression": 43.6, "InternalID": 3335078.0}, "SPy_0337": {"Expression": 13.5, "InternalID": 3334680.0}, "SPy_0997": {"Expression": 8.93, "InternalID": 3335191.0}, "SPy_1743": {"Expression": 820.0, "InternalID": 3335778.0}, "SPy_0775": {"Expression": 51.9, "InternalID": 3335006.0}, "SPy_1239": {"Expression": 428.0, "InternalID": 3335385.0}, "SPy_1416": {"Expression": 137.0, "InternalID": 3335521.0}, "SPy_0045": {"Expression": 43.5, "InternalID": 3334470.0}, "SPy_0189": {"Expression": 10.8, "InternalID": 3334580.0}, "SPy_0770": {"Expression": 17.7, "InternalID": 3335002.0}, "SPy_1258": {"Expression": 3.12, "InternalID": 3335403.0}, "SPy_0282": {"Expression": 40.4, "InternalID": 3334645.0}, "SPy_0824": {"Expression": 19.6, "InternalID": 3335049.0}, "SPy_0425": {"Expression": 12.1, "InternalID": 3334738.0}, "SPy_1063": {"Expression": 8.03, "InternalID": 3335241.0}, "SPy_2193": {"Expression": 19.8, "InternalID": 3336111.0}, "SPy_0689": {"Expression": 5.91, "InternalID": 3334938.0}, "SPy_1247": {"Expression": 11.0, "InternalID": 3335393.0}, "SPy_0851": {"Expression": 296.0, "InternalID": 3335070.0}, "SPy_0512": {"Expression": 231.0, "InternalID": 3334802.0}, "SPy_0096": {"Expression": 1030.0, "InternalID": 3334505.0}, "SPy_1916": {"Expression": 49.0, "InternalID": 3335910.0}, "SPy_0032": {"Expression": 33.3, "InternalID": 3334459.0}, "SPy_1924": {"Expression": 7.15, "InternalID": 3335917.0}, "SPy_0875": {"Expression": 8.45, "InternalID": 3335086.0}, "SPy_0505": {"Expression": 28.3, "InternalID": 3334796.0}, "SPy_1136": {"Expression": 131.0, "InternalID": 3335299.0}, "SPy_0022": {"Expression": 220.0, "InternalID": 3334451.0}, "SPy_0053": {"Expression": 3438.0, "InternalID": 3334476.0}, "SPy_0392": {"Expression": 2193.0, "InternalID": 3334721.0}, "SPy_1221": {"Expression": 73.9, "InternalID": 3335371.0}, "SPy_0314": {"Expression": 18.3, "InternalID": 3334665.0}, "SPy_0065": {"Expression": 9046.0, "InternalID": 3334486.0}, "SPy_1580": {"Expression": 93.7, "InternalID": 3335655.0}, "SPy_0885": {"Expression": 496.0, "InternalID": 3335096.0}, "SPy_0492": {"Expression": 0.802, "InternalID": 3334787.0}, "SPy_1730": {"Expression": 410.0, "InternalID": 3335766.0}, "SPy_0124": {"Expression": 82.2, "InternalID": 3334527.0}, "SPy_0272": {"Expression": 7704.0, "InternalID": 3334637.0}, "SPy_1260": {"Expression": 4054.0, "InternalID": 3335405.0}, "SPy_1220": {"Expression": 0.868, "InternalID": 3335370.0}, "SPy_0326": {"Expression": 82.9, "InternalID": 3334674.0}, "SPy_2121": {"Expression": 30.8, "InternalID": 3336056.0}, "SPy_0199": {"Expression": 5.78, "InternalID": 3334587.0}, "SPy_1904": {"Expression": 20.8, "InternalID": 3335902.0}, "SPy_1854": {"Expression": 649.0, "InternalID": 3335861.0}, "SPy_1813": {"Expression": 1.26, "InternalID": 3335829.0}, "SPy_1475": {"Expression": 1.37, "InternalID": 3335567.0}, "SPy_0924": {"Expression": 123.0, "InternalID": 3335130.0}, "SPy_1372": {"Expression": 2859.0, "InternalID": 3335490.0}, "SPy_0067": {"Expression": 19025.0, "InternalID": 3334488.0}, "SPy_1036": {"Expression": 97.7, "InternalID": 3335219.0}, "SPy_1208": {"Expression": 4.06, "InternalID": 3335358.0}, "SPy_0476": {"Expression": 176.0, "InternalID": 3334778.0}, "SPy_0715": {"Expression": 0.544, "InternalID": 3334959.0}, "SPy_1999": {"Expression": 8.8, "InternalID": 3335971.0}, "SPy_1464": {"Expression": 1.0, "InternalID": 3335558.0}, "SPy_1810": {"Expression": 248.0, "InternalID": 3335827.0}, "SPy_0290": {"Expression": 15.0, "InternalID": 3334650.0}, "SPy_0572": {"Expression": 1.06, "InternalID": 3334848.0}, "SPy_1400": {"Expression": 42.7, "InternalID": 3335507.0}, "SPy_0867": {"Expression": 34.3, "InternalID": 3335081.0}, "SPy_1393": {"Expression": 184.0, "InternalID": 3335503.0}, "SPy_1171": {"Expression": 35.5, "InternalID": 3335329.0}, "SPy_1245": {"Expression": 30.8, "InternalID": 3335391.0}, "SPy_1725": {"Expression": 37.6, "InternalID": 3335761.0}, "SPy_0099": {"Expression": 1154.0, "InternalID": 3334508.0}, "SPy_0224": {"Expression": 559.0, "InternalID": 3334599.0}, "SPy_1530": {"Expression": 7.44, "InternalID": 3335615.0}, "SPy_1193": {"Expression": 248.0, "InternalID": 3335348.0}, "SPy_0613": {"Expression": 10287.0, "InternalID": 3334878.0}, "SPy_1502": {"Expression": 77.7, "InternalID": 3335591.0}, "SPy_1588": {"Expression": 7.05, "InternalID": 3335661.0}, "SPy_0410": {"Expression": 45.7, "InternalID": 3334732.0}, "SPy_1637": {"Expression": 206.0, "InternalID": 3335696.0}, "SPy_0370": {"Expression": 26.8, "InternalID": 3334705.0}, "SPy_2147": {"Expression": 4.08, "InternalID": 3336074.0}, "SPy_0185": {"Expression": 172.0, "InternalID": 3334576.0}, "SPy_2156": {"Expression": 426.0, "InternalID": 3336083.0}, "SPy_1564": {"Expression": 14.5, "InternalID": 3335642.0}, "SPy_0913": {"Expression": 5557.0, "InternalID": 3335120.0}, "SPy_1316": {"Expression": 1752.0, "InternalID": 3335450.0}, "SPy_0052": {"Expression": 6104.0, "InternalID": 3334475.0}, "SPy_1759": {"Expression": 1191.0, "InternalID": 3335791.0}, "SPy_1067": {"Expression": 38.5, "InternalID": 3335245.0}, "SPy_0819": {"Expression": 9128.0, "InternalID": 3335046.0}, "SPy_0307": {"Expression": 2272.0, "InternalID": 3334660.0}, "SPy_1034": {"Expression": 29.7, "InternalID": 3335217.0}, "SPy_1962": {"Expression": 975.0, "InternalID": 3335945.0}, "SPy_1742": {"Expression": 1769.0, "InternalID": 3335777.0}, "SPy_0784": {"Expression": 334.0, "InternalID": 3335015.0}, "SPy_1227": {"Expression": 265.0, "InternalID": 3335377.0}, "SPy_1144": {"Expression": 4.1, "InternalID": 3335307.0}, "SPy_0515": {"Expression": 54.8, "InternalID": 3334805.0}, "SPy_0744": {"Expression": 150.0, "InternalID": 3334981.0}, "SPy_2000": {"Expression": 463.0, "InternalID": 3335972.0}, "SPy_1350": {"Expression": 4.01, "InternalID": 3335469.0}, "SPy_0277": {"Expression": 85.4, "InternalID": 3334641.0}, "SPy_1647": {"Expression": 1.81, "InternalID": 3335705.0}, "SPy_0528": {"Expression": 216.0, "InternalID": 3334814.0}, "SPy_0652": {"Expression": 129.0, "InternalID": 3334906.0}, "SPy_1121": {"Expression": 121.0, "InternalID": 3335287.0}, "SPy_0412": {"Expression": 113.0, "InternalID": 3334733.0}, "SPy_1409": {"Expression": 7.22, "InternalID": 3335515.0}, "SPy_1629": {"Expression": 20.8, "InternalID": 3335691.0}, "SPy_0320": {"Expression": 27.3, "InternalID": 3334670.0}, "SPy_0716": {"Expression": 22.5, "InternalID": 3334960.0}, "SPy_1805": {"Expression": 908.0, "InternalID": 3335825.0}, "SPy_0756": {"Expression": 1064.0, "InternalID": 3334990.0}, "SPy_2217": {"Expression": 187.0, "InternalID": 3336131.0}, "SPy_1354": {"Expression": 757.0, "InternalID": 3335473.0}, "SPy_0504": {"Expression": 21.7, "InternalID": 3334795.0}, "SPy_0605": {"Expression": 181.0, "InternalID": 3334873.0}, "SPy_1862": {"Expression": 3180.0, "InternalID": 3335866.0}, "SPy_0881": {"Expression": 111.0, "InternalID": 3335092.0}, "SPy_1686": {"Expression": 2840.0, "InternalID": 3335732.0}, "SPy_1364": {"Expression": 8.58, "InternalID": 3335482.0}, "SPy_1215": {"Expression": 34.7, "InternalID": 3335365.0}, "SPy_1499": {"Expression": 652.0, "InternalID": 3335589.0}, "SPy_1507": {"Expression": 8.92, "InternalID": 3335595.0}, "SPy_2116": {"Expression": 1167.0, "InternalID": 3336051.0}, "SPy_1919": {"Expression": 679.0, "InternalID": 3335913.0}, "SPy_1285": {"Expression": 552.0, "InternalID": 3335424.0}, "SPy_0399": {"Expression": 129.0, "InternalID": 3334725.0}, "SPy_1777": {"Expression": 776.0, "InternalID": 3335804.0}, "SPy_1508": {"Expression": 170.0, "InternalID": 3335596.0}, "SPy_0599": {"Expression": 241.0, "InternalID": 3334868.0}, "SPy_0160": {"Expression": 1816.0, "InternalID": 3334553.0}, "SPy_1633": {"Expression": 251.0, "InternalID": 3335694.0}, "SPy_1801": {"Expression": 78.7, "InternalID": 3335822.0}, "SPy_0643": {"Expression": 31.7, "InternalID": 3334899.0}, "SPy_0287": {"Expression": 135.0, "InternalID": 3334647.0}, "SPy_1253": {"Expression": 2.17, "InternalID": 3335399.0}, "SPy_0159": {"Expression": 91.0, "InternalID": 3334552.0}, "SPy_0923": {"Expression": 44.4, "InternalID": 3335129.0}, "SPy_1082": {"Expression": 24.0, "InternalID": 3335256.0}, "SPy_1771": {"Expression": 479.0, "InternalID": 3335801.0}, "SPy_1152": {"Expression": 73.0, "InternalID": 3335315.0}, "SPy_0317": {"Expression": 1200.0, "InternalID": 3334668.0}, "SPy_0433": {"Expression": 2.09, "InternalID": 3334745.0}, "SPy_1642": {"Expression": 128.0, "InternalID": 3335701.0}, "SPy_1791": {"Expression": 7.66, "InternalID": 3335816.0}, "SPy_0783": {"Expression": 142.0, "InternalID": 3335014.0}, "SPy_0008": {"Expression": 15.8, "InternalID": 3334441.0}, "SPy_2153": {"Expression": 14.7, "InternalID": 3336080.0}, "SPy_1986": {"Expression": 23.4, "InternalID": 3335961.0}, "SPy_1941": {"Expression": 46.6, "InternalID": 3335929.0}, "SPy_1287": {"Expression": 87.9, "InternalID": 3335426.0}, "SPy_0427": {"Expression": 29.8, "InternalID": 3334740.0}, "SPy_0686": {"Expression": 95.3, "InternalID": 3334936.0}, "SPy_1406": {"Expression": 1376.0, "InternalID": 3335512.0}, "SPy_0542": {"Expression": 14.3, "InternalID": 3334827.0}, "SPy_0978": {"Expression": 16690.0, "InternalID": 3335174.0}, "SPy_1892": {"Expression": 62.8, "InternalID": 3335891.0}, "SPy_1707": {"Expression": 225.0, "InternalID": 3335746.0}, "SPy_0229": {"Expression": 12.1, "InternalID": 3334603.0}, "SPy_1917": {"Expression": 203.0, "InternalID": 3335911.0}, "SPy_1084": {"Expression": 4.68, "InternalID": 3335258.0}, "SPy_0861": {"Expression": 7.5, "InternalID": 3335077.0}, "SPy_0536": {"Expression": 10.2, "InternalID": 3334822.0}, "SPy_1672": {"Expression": 51.1, "InternalID": 3335721.0}, "SPy_0278": {"Expression": 18.3, "InternalID": 3334642.0}, "SPy_1006": {"Expression": 3.98, "InternalID": 3335196.0}, "SPy_1973": {"Expression": 20.5, "InternalID": 3335952.0}, "SPy_1246": {"Expression": 27.4, "InternalID": 3335392.0}, "SPy_0532": {"Expression": 18.1, "InternalID": 3334818.0}, "SPy_1273": {"Expression": 723.0, "InternalID": 3335414.0}, "SPy_0075": {"Expression": 1485.0, "InternalID": 3334494.0}, "SPy_0874": {"Expression": 3.63, "InternalID": 3335085.0}, "SPy_0821": {"Expression": 46.6, "InternalID": 3335047.0}, "SPy_1109": {"Expression": 1.5, "InternalID": 3335277.0}, "SPy_1492": {"Expression": 77.7, "InternalID": 3335582.0}, "SPy_0140": {"Expression": 2.15, "InternalID": 3334537.0}, "SPy_0362": {"Expression": 42.7, "InternalID": 3334698.0}, "SPy_1160": {"Expression": 88.3, "InternalID": 3335322.0}, "SPy_0849": {"Expression": 42.9, "InternalID": 3335068.0}, "SPy_1572": {"Expression": 351.0, "InternalID": 3335650.0}, "SPy_1054": {"Expression": 7.24, "InternalID": 3335232.0}, "SPy_0933": {"Expression": 766.0, "InternalID": 3335139.0}, "SPy_1236": {"Expression": 3.63, "InternalID": 3335383.0}, "SPy_1607": {"Expression": 1.54, "InternalID": 3335675.0}, "SPy_2190": {"Expression": 253.0, "InternalID": 3336109.0}, "SPy_1098": {"Expression": 317.0, "InternalID": 3335267.0}, "SPy_1264": {"Expression": 880.0, "InternalID": 3335409.0}, "SPy_0462": {"Expression": 476.0, "InternalID": 3334767.0}, "SPy_1829": {"Expression": 4270.0, "InternalID": 3335841.0}, "SPy_0062": {"Expression": 5896.0, "InternalID": 3334483.0}, "SPy_1912": {"Expression": 2.2, "InternalID": 3335907.0}, "SPy_0123": {"Expression": 146.0, "InternalID": 3334526.0}, "SPy_1823": {"Expression": 68.8, "InternalID": 3335836.0}, "SPy_0664": {"Expression": 1.01, "InternalID": 3334917.0}, "SPy_0751": {"Expression": 79.8, "InternalID": 3334986.0}, "SPy_0437": {"Expression": 5.17, "InternalID": 3334748.0}, "SPy_0544": {"Expression": 6.2, "InternalID": 3334829.0}, "SPy_0203": {"Expression": 379.0, "InternalID": 3334589.0}, "SPy_1785": {"Expression": 0.599, "InternalID": 3335811.0}, "SPy_0728": {"Expression": 222.0, "InternalID": 3334969.0}, "SPy_1209": {"Expression": 20.1, "InternalID": 3335359.0}, "SPy_1164": {"Expression": 100.0, "InternalID": 3335326.0}, "SPy_1436": {"Expression": 215.0, "InternalID": 3335532.0}, "SPy_0559": {"Expression": 10.3, "InternalID": 3334840.0}, "SPy_0230": {"Expression": 12.8, "InternalID": 3334604.0}, "SPy_2195": {"Expression": 20.0, "InternalID": 3336113.0}, "SPy_0102": {"Expression": 4.38, "InternalID": 3334511.0}, "SPy_1211": {"Expression": 111.0, "InternalID": 3335361.0}, "SPy_0676": {"Expression": 1.18, "InternalID": 3334927.0}, "SPy_1150": {"Expression": 1472.0, "InternalID": 3335313.0}, "SPy_0805": {"Expression": 5635.0, "InternalID": 3335033.0}, "SPy_1191": {"Expression": 1.4, "InternalID": 3335346.0}, "SPy_0078": {"Expression": 3850.0, "InternalID": 3334497.0}, "SPy_0526": {"Expression": 0.666, "InternalID": 3334812.0}, "SPy_0329": {"Expression": 12.3, "InternalID": 3334676.0}, "SPy_1371": {"Expression": 8234.0, "InternalID": 3335489.0}, "SPy_0073": {"Expression": 536.0, "InternalID": 3334492.0}, "SPy_0778": {"Expression": 0.137, "InternalID": 3335009.0}, "SPy_0890": {"Expression": 1305.0, "InternalID": 3335101.0}, "SPy_0235": {"Expression": 69.0, "InternalID": 3334606.0}, "SPy_1058": {"Expression": 3272.0, "InternalID": 3335236.0}, "SPy_0904": {"Expression": 23.8, "InternalID": 3335112.0}, "SPy_0166": {"Expression": 10.1, "InternalID": 3334557.0}, "SPy_0461": {"Expression": 3381.0, "InternalID": 3334766.0}, "SPy_0358": {"Expression": 5.66, "InternalID": 3334695.0}, "SPy_1918": {"Expression": 549.0, "InternalID": 3335912.0}, "SPy_0876": {"Expression": 1.58, "InternalID": 3335087.0}, "SPy_1474": {"Expression": 15.1, "InternalID": 3335566.0}, "SPy_1363": {"Expression": 9.02, "InternalID": 3335481.0}, "SPy_1844": {"Expression": 12.0, "InternalID": 3335854.0}, "SPy_1156": {"Expression": 206.0, "InternalID": 3335318.0}, "SPy_1582": {"Expression": 167.0, "InternalID": 3335657.0}, "SPy_2043": {"Expression": 3260.0, "InternalID": 3336000.0}, "SPy_2001": {"Expression": 33.2, "InternalID": 3335973.0}, "SPy_0593": {"Expression": 1242.0, "InternalID": 3334864.0}, "SPy_0121": {"Expression": 7.01, "InternalID": 3334524.0}, "SPy_2173": {"Expression": 102.0, "InternalID": 3336095.0}, "SPy_1055": {"Expression": 61.4, "InternalID": 3335233.0}, "SPy_1469": {"Expression": 3.67, "InternalID": 3335562.0}, "SPy_0349": {"Expression": 2401.0, "InternalID": 3334690.0}, "SPy_0262": {"Expression": 143.0, "InternalID": 3334628.0}, "SPy_0995": {"Expression": 3.61, "InternalID": 3335189.0}, "SPy_2122": {"Expression": 2.02, "InternalID": 3336057.0}, "SPy_0796": {"Expression": 14.2, "InternalID": 3335024.0}, "SPy_0110": {"Expression": 8.92, "InternalID": 3334519.0}, "SPy_1632": {"Expression": 39.5, "InternalID": 3335693.0}, "SPy_0666": {"Expression": 8.15, "InternalID": 3334919.0}, "SPy_1749": {"Expression": 1524.0, "InternalID": 3335784.0}, "SPy_0174": {"Expression": 66.2, "InternalID": 3334565.0}, "SPy_0069": {"Expression": 5690.0, "InternalID": 3334489.0}, "SPy_1700": {"Expression": 272.0, "InternalID": 3335743.0}, "SPy_1815": {"Expression": 55.4, "InternalID": 3335830.0}, "SPy_0163": {"Expression": 1372.0, "InternalID": 3334554.0}, "SPy_0309": {"Expression": 57.1, "InternalID": 3334662.0}, "SPy_0984": {"Expression": 2.86, "InternalID": 3335179.0}, "SPy_1451": {"Expression": 4.12, "InternalID": 3335546.0}, "SPy_1763": {"Expression": 72.9, "InternalID": 3335794.0}, "SPy_0041": {"Expression": 64.6, "InternalID": 3334468.0}, "SPy_0210": {"Expression": 8.64, "InternalID": 3334593.0}, "SPy_0312": {"Expression": 36.7, "InternalID": 3334664.0}, "SPy_1738": {"Expression": 3470.0, "InternalID": 3335773.0}, "SPy_1270": {"Expression": 38.3, "InternalID": 3335412.0}, "SPy_1473": {"Expression": 10.9, "InternalID": 3335565.0}, "SPy_2119": {"Expression": 141.0, "InternalID": 3336054.0}, "SPy_0334": {"Expression": 16.9, "InternalID": 3334679.0}, "SPy_1250": {"Expression": 20.4, "InternalID": 3335396.0}, "SPy_2180": {"Expression": 0.173, "InternalID": 3336100.0}, "SPy_1856": {"Expression": 49.2, "InternalID": 3335862.0}, "SPy_0912": {"Expression": 2490.0, "InternalID": 3335119.0}, "SPy_1542": {"Expression": 655.0, "InternalID": 3335626.0}, "SPy_1753": {"Expression": 5353.0, "InternalID": 3335787.0}, "SPy_0781": {"Expression": 15.4, "InternalID": 3335012.0}, "SPy_1544": {"Expression": 3642.0, "InternalID": 3335628.0}, "SPy_0510": {"Expression": 1.99, "InternalID": 3334800.0}, "SPy_0049": {"Expression": 6314.0, "InternalID": 3334472.0}, "SPy_1664": {"Expression": 59.2, "InternalID": 3335717.0}, "SPy_2093": {"Expression": 4820.0, "InternalID": 3336035.0}, "SPy_1143": {"Expression": 88.3, "InternalID": 3335306.0}, "SPy_1353": {"Expression": 1.2, "InternalID": 3335472.0}, "SPy_1408": {"Expression": 4.99, "InternalID": 3335514.0}, "SPy_0137": {"Expression": 7.99, "InternalID": 3334536.0}, "SPy_0700": {"Expression": 3.29, "InternalID": 3334947.0}, "SPy_0260": {"Expression": 359.0, "InternalID": 3334626.0}, "SPy_2032": {"Expression": 301.0, "InternalID": 3335992.0}, "SPy_1599": {"Expression": 6.02, "InternalID": 3335668.0}, "SPy_1610": {"Expression": 4.4, "InternalID": 3335677.0}, "SPy_1976": {"Expression": 387.0, "InternalID": 3335953.0}, "SPy_0786": {"Expression": 5.28, "InternalID": 3335016.0}, "SPy_0827": {"Expression": 73.9, "InternalID": 3335051.0}, "SPy_1457": {"Expression": 5.3, "InternalID": 3335552.0}, "SPy_1399": {"Expression": 0.4, "InternalID": 3335506.0}, "SPy_1442": {"Expression": 2.97, "InternalID": 3335537.0}, "SPy_1535": {"Expression": 16.4, "InternalID": 3335620.0}, "SPy_2144": {"Expression": 2.15, "InternalID": 3336072.0}, "SPy_0621": {"Expression": 116.0, "InternalID": 3334883.0}, "SPy_1496": {"Expression": 89.4, "InternalID": 3335586.0}, "SPy_0583": {"Expression": 5.88, "InternalID": 3334856.0}, "SPy_1493": {"Expression": 172.0, "InternalID": 3335583.0}, "SPy_0129": {"Expression": 12.5, "InternalID": 3334530.0}, "SPy_1310": {"Expression": 1632.0, "InternalID": 3335445.0}, "SPy_1138": {"Expression": 22.7, "InternalID": 3335301.0}, "SPy_1386": {"Expression": 2.16, "InternalID": 3335498.0}, "SPy_1151": {"Expression": 4578.0, "InternalID": 3335314.0}, "SPy_1621": {"Expression": 39.7, "InternalID": 3335684.0}, "SPy_1122": {"Expression": 54.5, "InternalID": 3335288.0}, "SPy_0866": {"Expression": 46.7, "InternalID": 3335080.0}, "SPy_0549": {"Expression": 4.06, "InternalID": 3334833.0}, "SPy_2177": {"Expression": 1.29, "InternalID": 3336098.0}, "SPy_0076": {"Expression": 12607.0, "InternalID": 3334495.0}, "SPy_0265": {"Expression": 14.1, "InternalID": 3334631.0}, "SPy_0013": {"Expression": 7.39, "InternalID": 3334445.0}, "SPy_0288": {"Expression": 36.5, "InternalID": 3334648.0}, "SPy_0877": {"Expression": 56.3, "InternalID": 3335088.0}, "SPy_1760": {"Expression": 6195.0, "InternalID": 3335792.0}, "SPy_1781": {"Expression": 76.5, "InternalID": 3335807.0}, "SPy_0297": {"Expression": 103.0, "InternalID": 3334655.0}, "SPy_0653": {"Expression": 21.7, "InternalID": 3334907.0}, "SPy_1644": {"Expression": 37.3, "InternalID": 3335703.0}, "SPy_1627": {"Expression": 56.9, "InternalID": 3335689.0}, "SPy_2176": {"Expression": 12.6, "InternalID": 3336097.0}, "SPy_1691": {"Expression": 62.2, "InternalID": 3335736.0}, "SPy_1333": {"Expression": 320.0, "InternalID": 3335459.0}, "SPy_1514": {"Expression": 8394.0, "InternalID": 3335601.0}, "SPy_1505": {"Expression": 62.9, "InternalID": 3335593.0}, "SPy_1146": {"Expression": 22.7, "InternalID": 3335309.0}, "SPy_1618": {"Expression": 2743.0, "InternalID": 3335682.0}, "SPy_0364": {"Expression": 0.742, "InternalID": 3334700.0}, "SPy_1385": {"Expression": 18.5, "InternalID": 3335497.0}, "SPy_1571": {"Expression": 2438.0, "InternalID": 3335649.0}, "SPy_0847": {"Expression": 96.6, "InternalID": 3335067.0}, "SPy_1639": {"Expression": 2.08, "InternalID": 3335698.0}, "SPy_1678": {"Expression": 84.6, "InternalID": 3335726.0}, "SPy_0646": {"Expression": 1.95, "InternalID": 3334902.0}, "SPy_0622": {"Expression": 3.92, "InternalID": 3334884.0}, "SPy_2211": {"Expression": 0.13, "InternalID": 3336128.0}, "SPy_1958": {"Expression": 1740.0, "InternalID": 3335941.0}, "SPy_0742": {"Expression": 13.2, "InternalID": 3334979.0}, "SPy_1858": {"Expression": 133.0, "InternalID": 3335864.0}, "SPy_0537": {"Expression": 6.74, "InternalID": 3334823.0}, "SPy_2125": {"Expression": 82.8, "InternalID": 3336058.0}, "SPy_0758": {"Expression": 2099.0, "InternalID": 3334992.0}, "SPy_0098": {"Expression": 1238.0, "InternalID": 3334507.0}, "SPy_2039": {"Expression": 17293.0, "InternalID": 3335996.0}, "SPy_0369": {"Expression": 328.0, "InternalID": 3334704.0}, "SPy_1868": {"Expression": 33.5, "InternalID": 3335872.0}, "SPy_2002": {"Expression": 37.2, "InternalID": 3335974.0}, "SPy_1068": {"Expression": 23.1, "InternalID": 3335246.0}, "SPy_1640": {"Expression": 203.0, "InternalID": 3335699.0}, "SPy_1218": {"Expression": 25.7, "InternalID": 3335368.0}, "SPy_1818": {"Expression": 168.0, "InternalID": 3335833.0}, "SPy_0173": {"Expression": 630.0, "InternalID": 3334564.0}, "SPy_1248": {"Expression": 5.4, "InternalID": 3335394.0}, "SPy_0865": {"Expression": 245.0, "InternalID": 3335079.0}, "SPy_1643": {"Expression": 997.0, "InternalID": 3335702.0}, "SPy_0568": {"Expression": 175.0, "InternalID": 3334844.0}, "SPy_0182": {"Expression": 199.0, "InternalID": 3334573.0}, "SPy_1355": {"Expression": 73.6, "InternalID": 3335474.0}, "SPy_0810": {"Expression": 61.1, "InternalID": 3335038.0}, "SPy_0273": {"Expression": 4940.0, "InternalID": 3334638.0}, "SPy_1101": {"Expression": 126.0, "InternalID": 3335270.0}, "SPy_1653": {"Expression": 509.0, "InternalID": 3335710.0}, "SPy_0616": {"Expression": 65.9, "InternalID": 3334880.0}, "SPy_2099": {"Expression": 9.67, "InternalID": 3336039.0}, "SPy_1538": {"Expression": 46.1, "InternalID": 3335623.0}, "SPy_2058": {"Expression": 149.0, "InternalID": 3336011.0}, "SPy_0777": {"Expression": 3.18, "InternalID": 3335008.0}, "SPy_1731": {"Expression": 156.0, "InternalID": 3335767.0}, "SPy_0261": {"Expression": 10.3, "InternalID": 3334627.0}, "SPy_0888": {"Expression": 232.0, "InternalID": 3335099.0}, "SPy_0818": {"Expression": 50.2, "InternalID": 3335045.0}, "SPy_1746": {"Expression": 198.0, "InternalID": 3335781.0}, "SPy_0722": {"Expression": 31.8, "InternalID": 3334964.0}, "SPy_1754": {"Expression": 130.0, "InternalID": 3335788.0}, "SPy_1587": {"Expression": 0.95, "InternalID": 3335660.0}, "SPy_1446": {"Expression": 17.6, "InternalID": 3335541.0}, "SPy_1361": {"Expression": 0.208, "InternalID": 3335479.0}, "SPy_1186": {"Expression": 139.0, "InternalID": 3335342.0}, "SPy_0385": {"Expression": 9.63, "InternalID": 3334717.0}, "SPy_1225": {"Expression": 1.94, "InternalID": 3335375.0}, "SPy_1662": {"Expression": 10.8, "InternalID": 3335716.0}, "SPy_0807": {"Expression": 156.0, "InternalID": 3335035.0}, "SPy_0244": {"Expression": 1.61, "InternalID": 3334612.0}, "SPy_1729": {"Expression": 367.0, "InternalID": 3335765.0}, "SPy_1959": {"Expression": 136.0, "InternalID": 3335942.0}, "SPy_1945": {"Expression": 77.7, "InternalID": 3335932.0}, "SPy_1513": {"Expression": 550.0, "InternalID": 3335600.0}, "SPy_0632": {"Expression": 2.14, "InternalID": 3334891.0}, "SPy_0650": {"Expression": 75.1, "InternalID": 3334904.0}, "SPy_1007": {"Expression": 18.8, "InternalID": 3335197.0}, "SPy_1126": {"Expression": 166.0, "InternalID": 3335292.0}, "SPy_0259": {"Expression": 27.4, "InternalID": 3334625.0}, "SPy_1491": {"Expression": 3.56, "InternalID": 3335581.0}, "SPy_1658": {"Expression": 176.0, "InternalID": 3335714.0}, "SPy_0071": {"Expression": 6879.0, "InternalID": 3334490.0}, "SPy_1849": {"Expression": 1781.0, "InternalID": 3335857.0}, "SPy_1422": {"Expression": 10.3, "InternalID": 3335525.0}, "SPy_1035": {"Expression": 67.8, "InternalID": 3335218.0}, "SPy_0077": {"Expression": 3534.0, "InternalID": 3334496.0}, "SPy_1689": {"Expression": 425.0, "InternalID": 3335735.0}, "SPy_0822": {"Expression": 1976.0, "InternalID": 3335048.0}, "SPy_1816": {"Expression": 1.57, "InternalID": 3335831.0}, "SPy_0980": {"Expression": 5.31, "InternalID": 3335176.0}, "SPy_1140": {"Expression": 83.7, "InternalID": 3335303.0}, "SPy_0724": {"Expression": 5482.0, "InternalID": 3334966.0}, "SPy_1831": {"Expression": 10848.0, "InternalID": 3335843.0}, "SPy_2084": {"Expression": 10.2, "InternalID": 3336027.0}, "SPy_1002": {"Expression": 5.74, "InternalID": 3335195.0}, "SPy_2089": {"Expression": 3.42, "InternalID": 3336031.0}, "SPy_2103": {"Expression": 4.37, "InternalID": 3336040.0}, "SPy_0237": {"Expression": 12.9, "InternalID": 3334608.0}, "SPy_1885": {"Expression": 1048.0, "InternalID": 3335887.0}, "SPy_0271": {"Expression": 2608.0, "InternalID": 3334636.0}, "SPy_0239": {"Expression": 638.0, "InternalID": 3334610.0}, "SPy_0047": {"Expression": 5163.0, "InternalID": 3334471.0}, "SPy_0898": {"Expression": 43.6, "InternalID": 3335106.0}, "SPy_1411": {"Expression": 51.4, "InternalID": 3335517.0}, "SPy_0757": {"Expression": 74.5, "InternalID": 3334991.0}, "SPy_1060": {"Expression": 312.0, "InternalID": 3335238.0}, "SPy_0555": {"Expression": 2.53, "InternalID": 3334837.0}, "SPy_1173": {"Expression": 128.0, "InternalID": 3335331.0}, "SPy_0441": {"Expression": 33.4, "InternalID": 3334751.0}, "SPy_0529": {"Expression": 6.09, "InternalID": 3334815.0}, "SPy_2016": {"Expression": 320.0, "InternalID": 3335983.0}, "SPy_2054": {"Expression": 28.7, "InternalID": 3336009.0}, "SPy_0051": {"Expression": 3971.0, "InternalID": 3334474.0}, "SPy_0717": {"Expression": 5504.0, "InternalID": 3334961.0}, "SPy_1240": {"Expression": 403.0, "InternalID": 3335386.0}, "SPy_1581": {"Expression": 93.3, "InternalID": 3335656.0}, "SPy_0035": {"Expression": 33.3, "InternalID": 3334462.0}, "SPy_2205": {"Expression": 10.6, "InternalID": 3336123.0}, "SPy_0464": {"Expression": 14.9, "InternalID": 3334769.0}, "SPy_1102": {"Expression": 18.2, "InternalID": 3335271.0}, "SPy_0252": {"Expression": 113.0, "InternalID": 3334619.0}, "SPy_0663": {"Expression": 5.33, "InternalID": 3334916.0}, "SPy_0514": {"Expression": 737.0, "InternalID": 3334804.0}, "SPy_0959": {"Expression": 16.1, "InternalID": 3335160.0}, "SPy_1536": {"Expression": 51.0, "InternalID": 3335621.0}, "SPy_0269": {"Expression": 457.0, "InternalID": 3334635.0}, "SPy_0857": {"Expression": 224.0, "InternalID": 3335076.0}, "SPy_2013": {"Expression": 0.799, "InternalID": 3335982.0}, "SPy_0914": {"Expression": 3.97, "InternalID": 3335121.0}, "SPy_0727": {"Expression": 131.0, "InternalID": 3334968.0}, "SPy_0580": {"Expression": 115.0, "InternalID": 3334854.0}, "SPy_1344": {"Expression": 105.0, "InternalID": 3335466.0}, "SPy_1162": {"Expression": 1.01, "InternalID": 3335324.0}, "SPy_0458": {"Expression": 10.0, "InternalID": 3334763.0}, "SPy_0590": {"Expression": 49.2, "InternalID": 3334862.0}, "SPy_1817": {"Expression": 15.4, "InternalID": 3335832.0}, "SPy_2004": {"Expression": 99.0, "InternalID": 3335976.0}, "SPy_0752": {"Expression": 258.0, "InternalID": 3334987.0}, "SPy_1414": {"Expression": 6.07, "InternalID": 3335519.0}, "SPy_0365": {"Expression": 5.74, "InternalID": 3334701.0}, "SPy_1737": {"Expression": 0.535, "InternalID": 3335772.0}, "SPy_0720": {"Expression": 63.7, "InternalID": 3334962.0}, "SPy_1606": {"Expression": 47.1, "InternalID": 3335674.0}, "SPy_0671": {"Expression": 0.125, "InternalID": 3334923.0}, "SPy_0773": {"Expression": 5.25, "InternalID": 3335005.0}, "SPy_0768": {"Expression": 234.0, "InternalID": 3335000.0}, "SPy_0197": {"Expression": 1.95, "InternalID": 3334585.0}, "SPy_1784": {"Expression": 13.1, "InternalID": 3335810.0}, "SPy_1205": {"Expression": 2.94, "InternalID": 3335356.0}, "SPy_1274": {"Expression": 99.6, "InternalID": 3335415.0}, "SPy_2188": {"Expression": 91.0, "InternalID": 3336107.0}, "SPy_1103": {"Expression": 2.52, "InternalID": 3335272.0}, "SPy_1515": {"Expression": 7.28, "InternalID": 3335602.0}, "SPy_1722": {"Expression": 6.46, "InternalID": 3335758.0}, "SPy_1356": {"Expression": 3.74, "InternalID": 3335475.0}, "SPy_0850": {"Expression": 69.4, "InternalID": 3335069.0}, "SPy_0853": {"Expression": 88.8, "InternalID": 3335072.0}, "SPy_1744": {"Expression": 130.0, "InternalID": 3335779.0}, "SPy_0782": {"Expression": 1773.0, "InternalID": 3335013.0}, "SPy_1368": {"Expression": 282.0, "InternalID": 3335486.0}, "SPy_0570": {"Expression": 4.11, "InternalID": 3334846.0}, "SPy_0793": {"Expression": 56.1, "InternalID": 3335022.0}, "SPy_0519": {"Expression": 0.775, "InternalID": 3334809.0}, "SPy_0025": {"Expression": 1.02, "InternalID": 3334454.0}, "SPy_2203": {"Expression": 9.69, "InternalID": 3336121.0}, "SPy_0059": {"Expression": 6618.0, "InternalID": 3334480.0}, "SPy_0164": {"Expression": 943.0, "InternalID": 3334555.0}, "SPy_2120": {"Expression": 1.9, "InternalID": 3336055.0}, "SPy_0236": {"Expression": 9.29, "InternalID": 3334607.0}, "SPy_1710": {"Expression": 527.0, "InternalID": 3335749.0}, "SPy_1010": {"Expression": 153.0, "InternalID": 3335199.0}, "SPy_1936": {"Expression": 342.0, "InternalID": 3335924.0}, "SPy_0900": {"Expression": 180.0, "InternalID": 3335108.0}, "SPy_0552": {"Expression": 23.7, "InternalID": 3334835.0}, "SPy_1326": {"Expression": 1.36, "InternalID": 3335455.0}, "SPy_0276": {"Expression": 64.6, "InternalID": 3334640.0}, "SPy_1989": {"Expression": 16.4, "InternalID": 3335964.0}, "SPy_0436": {"Expression": 3.99, "InternalID": 3334747.0}, "SPy_1242": {"Expression": 103.0, "InternalID": 3335388.0}, "SPy_0792": {"Expression": 78.8, "InternalID": 3335021.0}, "SPy_0500": {"Expression": 88.7, "InternalID": 3334791.0}, "SPy_1750": {"Expression": 491.0, "InternalID": 3335785.0}, "SPy_1898": {"Expression": 53.9, "InternalID": 3335896.0}, "SPy_1869": {"Expression": 560.0, "InternalID": 3335873.0}, "SPy_0108": {"Expression": 20.8, "InternalID": 3334517.0}, "SPy_1922": {"Expression": 215.0, "InternalID": 3335915.0}, "SPy_1932": {"Expression": 4297.0, "InternalID": 3335921.0}, "SPy_0550": {"Expression": 114.0, "InternalID": 3334834.0}, "SPy_1073": {"Expression": 35167.0, "InternalID": 3335251.0}, "SPy_0004": {"Expression": 80.9, "InternalID": 3334438.0}, "SPy_1938": {"Expression": 222.0, "InternalID": 3335926.0}, "SPy_2025": {"Expression": 28.7, "InternalID": 3335987.0}, "SPy_0839": {"Expression": 0.61, "InternalID": 3335060.0}, "SPy_0994": {"Expression": 9.37, "InternalID": 3335188.0}, "SPy_0513": {"Expression": 420.0, "InternalID": 3334803.0}, "SPy_0926": {"Expression": 2.22, "InternalID": 3335132.0}, "SPy_0683": {"Expression": 1.1, "InternalID": 3334933.0}, "SPy_1728": {"Expression": 0.45, "InternalID": 3335764.0}, "SPy_1674": {"Expression": 135.0, "InternalID": 3335723.0}, "SPy_1665": {"Expression": 91.0, "InternalID": 3335718.0}, "SPy_2096": {"Expression": 13.3, "InternalID": 3336037.0}, "SPy_1038": {"Expression": 966.0, "InternalID": 3335221.0}, "SPy_1963": {"Expression": 138.0, "InternalID": 3335946.0}, "SPy_0063": {"Expression": 6876.0, "InternalID": 3334484.0}, "SPy_0899": {"Expression": 25.9, "InternalID": 3335107.0}, "SPy_1212": {"Expression": 16.4, "InternalID": 3335362.0}, "SPy_0112": {"Expression": 26.2, "InternalID": 3334520.0}, "SPy_1161": {"Expression": 216.0, "InternalID": 3335323.0}, "SPy_0447": {"Expression": 166.0, "InternalID": 3334756.0}, "SPy_0965": {"Expression": 1.27, "InternalID": 3335165.0}, "SPy_1981": {"Expression": 82.3, "InternalID": 3335957.0}, "SPy_0310": {"Expression": 65.8, "InternalID": 3334663.0}, "SPy_1518": {"Expression": 837.0, "InternalID": 3335604.0}, "SPy_0361": {"Expression": 29.7, "InternalID": 3334697.0}, "SPy_2007": {"Expression": 2.1, "InternalID": 3335979.0}, "SPy_0878": {"Expression": 5.42, "InternalID": 3335089.0}, "SPy_1747": {"Expression": 2383.0, "InternalID": 3335782.0}, "SPy_0962": {"Expression": 10.3, "InternalID": 3335163.0}, "SPy_1693": {"Expression": 51.4, "InternalID": 3335737.0}, "SPy_0151": {"Expression": 11.8, "InternalID": 3334547.0}, "SPy_1154": {"Expression": 501.0, "InternalID": 3335316.0}, "SPy_0533": {"Expression": 10.9, "InternalID": 3334819.0}, "SPy_0258": {"Expression": 3.22, "InternalID": 3334624.0}, "SPy_0289": {"Expression": 51.5, "InternalID": 3334649.0}, "SPy_2111": {"Expression": 48.9, "InternalID": 3336046.0}, "SPy_0894": {"Expression": 977.0, "InternalID": 3335104.0}, "SPy_0466": {"Expression": 103.0, "InternalID": 3334770.0}, "SPy_0440": {"Expression": 24.1, "InternalID": 3334750.0}, "SPy_1524": {"Expression": 14.3, "InternalID": 3335609.0}, "SPy_0109": {"Expression": 605.0, "InternalID": 3334518.0}, "SPy_0837": {"Expression": 166.0, "InternalID": 3335058.0}, "SPy_1687": {"Expression": 2236.0, "InternalID": 3335733.0}, "SPy_0327": {"Expression": 20.5, "InternalID": 3334675.0}, "SPy_1772": {"Expression": 567.0, "InternalID": 3335802.0}, "SPy_1228": {"Expression": 1890.0, "InternalID": 3335378.0}, "SPy_1828": {"Expression": 868.0, "InternalID": 3335840.0}, "SPy_1158": {"Expression": 23.9, "InternalID": 3335320.0}, "SPy_2182": {"Expression": 55.2, "InternalID": 3336102.0}, "SPy_1251": {"Expression": 75.4, "InternalID": 3335397.0}, "SPy_1460": {"Expression": 3.18, "InternalID": 3335554.0}, "SPy_1584": {"Expression": 50.9, "InternalID": 3335658.0}, "SPy_0101": {"Expression": 6.72, "InternalID": 3334510.0}, "SPy_1487": {"Expression": 72.4, "InternalID": 3335578.0}, "SPy_1389": {"Expression": 573.0, "InternalID": 3335499.0}, "SPy_0967": {"Expression": 2.01, "InternalID": 3335166.0}, "SPy_0880": {"Expression": 98.3, "InternalID": 3335091.0}, "SPy_0331": {"Expression": 16.2, "InternalID": 3334678.0}, "SPy_1900": {"Expression": 7.32, "InternalID": 3335898.0}, "SPy_1040": {"Expression": 20.5, "InternalID": 3335223.0}, "SPy_0187": {"Expression": 40.7, "InternalID": 3334578.0}, "SPy_1046": {"Expression": 16.9, "InternalID": 3335227.0}, "SPy_0208": {"Expression": 101.0, "InternalID": 3334592.0}, "SPy_0588": {"Expression": 886.0, "InternalID": 3334860.0}, "SPy_0196": {"Expression": 2.82, "InternalID": 3334584.0}, "SPy_1362": {"Expression": 36.8, "InternalID": 3335480.0}, "SPy_1549": {"Expression": 232.0, "InternalID": 3335632.0}, "SPy_0811": {"Expression": 1244.0, "InternalID": 3335039.0}, "SPy_1551": {"Expression": 212.0, "InternalID": 3335633.0}, "SPy_0144": {"Expression": 27.9, "InternalID": 3334540.0}, "SPy_0044": {"Expression": 1469.0, "InternalID": 3334469.0}, "SPy_1558": {"Expression": 13.4, "InternalID": 3335637.0}, "SPy_1914": {"Expression": 1.39, "InternalID": 3335908.0}, "SPy_0895": {"Expression": 13.1, "InternalID": 3335105.0}, "SPy_0348": {"Expression": 147.0, "InternalID": 3334689.0}, "SPy_0560": {"Expression": 239.0, "InternalID": 3334841.0}, "SPy_0019": {"Expression": 990.0, "InternalID": 3334448.0}, "SPy_1761": {"Expression": 3665.0, "InternalID": 3335793.0}, "SPy_1163": {"Expression": 5.23, "InternalID": 3335325.0}, "SPy_1292": {"Expression": 42.1, "InternalID": 3335431.0}, "SPy_1488": {"Expression": 0.951, "InternalID": 3335579.0}, "SPy_1985": {"Expression": 0.158, "InternalID": 3335960.0}, "SPy_0806": {"Expression": 14381.0, "InternalID": 3335034.0}, "SPy_0450": {"Expression": 225.0, "InternalID": 3334758.0}, "SPy_0448": {"Expression": 164.0, "InternalID": 3334757.0}, "SPy_0749": {"Expression": 71.0, "InternalID": 3334985.0}, "SPy_0882": {"Expression": 41.6, "InternalID": 3335093.0}, "SPy_1201": {"Expression": 13.8, "InternalID": 3335352.0}, "SPy_1369": {"Expression": 82.0, "InternalID": 3335487.0}, "SPy_0968": {"Expression": 0.163, "InternalID": 3335167.0}, "SPy_1905": {"Expression": 8.58, "InternalID": 3335903.0}, "SPy_1128": {"Expression": 2325.0, "InternalID": 3335294.0}, "SPy_0981": {"Expression": 3.03, "InternalID": 3335177.0}, "SPy_0266": {"Expression": 115.0, "InternalID": 3334632.0}, "SPy_1276": {"Expression": 46.5, "InternalID": 3335417.0}, "SPy_2209": {"Expression": 70.8, "InternalID": 3336126.0}, "SPy_0932": {"Expression": 45.5, "InternalID": 3335138.0}, "SPy_2019": {"Expression": 53.7, "InternalID": 3335985.0}, "SPy_1032": {"Expression": 60.5, "InternalID": 3335215.0}, "SPy_1120": {"Expression": 387.0, "InternalID": 3335286.0}, "SPy_0103": {"Expression": 4.68, "InternalID": 3334512.0}, "SPy_0737": {"Expression": 16.2, "InternalID": 3334974.0}, "SPy_1206": {"Expression": 48.4, "InternalID": 3335357.0}, "SPy_0902": {"Expression": 30.1, "InternalID": 3335110.0}, "SPy_2178": {"Expression": 4362.0, "InternalID": 3336099.0}, "SPy_1500": {"Expression": 98.8, "InternalID": 3335590.0}, "SPy_0454": {"Expression": 92.3, "InternalID": 3334760.0}, "SPy_0769": {"Expression": 269.0, "InternalID": 3335001.0}, "SPy_1429": {"Expression": 4159.0, "InternalID": 3335529.0}, "SPy_1733": {"Expression": 74.0, "InternalID": 3335768.0}, "SPy_1001": {"Expression": 4.58, "InternalID": 3335194.0}, "SPy_0598": {"Expression": 16.7, "InternalID": 3334867.0}, "SPy_0343": {"Expression": 71.4, "InternalID": 3334686.0}, "SPy_1709": {"Expression": 95.8, "InternalID": 3335748.0}, "SPy_1495": {"Expression": 36.7, "InternalID": 3335585.0}, "SPy_0800": {"Expression": 34.0, "InternalID": 3335028.0}, "SPy_0970": {"Expression": 12.7, "InternalID": 3335168.0}, "SPy_0655": {"Expression": 2.44, "InternalID": 3334909.0}, "SPy_2080": {"Expression": 1087.0, "InternalID": 3336023.0}, "SPy_0158": {"Expression": 82.0, "InternalID": 3334551.0}, "SPy_0587": {"Expression": 974.0, "InternalID": 3334859.0}, "SPy_1833": {"Expression": 8.28, "InternalID": 3335845.0}, "SPy_1837": {"Expression": 30.4, "InternalID": 3335849.0}, "SPy_0060": {"Expression": 3983.0, "InternalID": 3334481.0}, "SPy_1174": {"Expression": 0.59, "InternalID": 3335332.0}, "SPy_0080a": {"Expression": 6692.0, "InternalID": 3334499.0}, "SPy_1874": {"Expression": 340.0, "InternalID": 3335878.0}, "SPy_0747": {"Expression": 270.0, "InternalID": 3334984.0}, "SPy_0927": {"Expression": 634.0, "InternalID": 3335133.0}, "SPy_0803": {"Expression": 39.9, "InternalID": 3335031.0}, "SPy_1537": {"Expression": 39.3, "InternalID": 3335622.0}, "SPy_1780": {"Expression": 831.0, "InternalID": 3335806.0}, "SPy_1343": {"Expression": 389.0, "InternalID": 3335465.0}, "SPy_2081": {"Expression": 2.96, "InternalID": 3336024.0}, "SPy_1243": {"Expression": 65.7, "InternalID": 3335389.0}, "SPy_1724": {"Expression": 506.0, "InternalID": 3335760.0}, "SPy_0295": {"Expression": 159.0, "InternalID": 3334653.0}, "SPy_2005": {"Expression": 7355.0, "InternalID": 3335977.0}, "SPy_1851": {"Expression": 210.0, "InternalID": 3335859.0}, "SPy_1503": {"Expression": 339.0, "InternalID": 3335592.0}, "SPy_0376": {"Expression": 1.51, "InternalID": 3334709.0}, "SPy_0201": {"Expression": 10.5, "InternalID": 3334588.0}, "SPy_1325": {"Expression": 0.959, "InternalID": 3335454.0}, "SPy_1117": {"Expression": 17.3, "InternalID": 3335283.0}, "SPy_0944": {"Expression": 389.0, "InternalID": 3335148.0}, "SPy_0657": {"Expression": 59.7, "InternalID": 3334911.0}, "SPy_0055": {"Expression": 7363.0, "InternalID": 3334477.0}, "SPy_0072": {"Expression": 10204.0, "InternalID": 3334491.0}, "SPy_2114": {"Expression": 3399.0, "InternalID": 3336049.0}, "SPy_2010": {"Expression": 1788.0, "InternalID": 3335981.0}, "SPy_0366": {"Expression": 7.08, "InternalID": 3334702.0}, "SPy_1157": {"Expression": 5008.0, "InternalID": 3335319.0}, "SPy_0097": {"Expression": 79.8, "InternalID": 3334506.0}, "SPy_0726": {"Expression": 44.7, "InternalID": 3334967.0}, "SPy_1282": {"Expression": 4776.0, "InternalID": 3335421.0}, "SPy_1489": {"Expression": 18020.0, "InternalID": 3335580.0}, "SPy_1877": {"Expression": 1762.0, "InternalID": 3335881.0}, "SPy_1657": {"Expression": 323.0, "InternalID": 3335713.0}, "SPy_0843": {"Expression": 222.0, "InternalID": 3335063.0}, "SPy_0463": {"Expression": 5057.0, "InternalID": 3334768.0}, "SPy_0178": {"Expression": 9.25, "InternalID": 3334569.0}, "SPy_1214": {"Expression": 51.1, "InternalID": 3335364.0}, "SPy_0705": {"Expression": 2.9, "InternalID": 3334951.0}, "SPy_0772": {"Expression": 11.9, "InternalID": 3335004.0}, "SPy_2060": {"Expression": 1.89, "InternalID": 3336013.0}, "SPy_0855": {"Expression": 1617.0, "InternalID": 3335074.0}, "SPy_0531": {"Expression": 11.6, "InternalID": 3334817.0}, "SPy_2031": {"Expression": 11.0, "InternalID": 3335991.0}, "SPy_0972": {"Expression": 1.42, "InternalID": 3335170.0}, "SPy_0157": {"Expression": 22.6, "InternalID": 3334550.0}, "SPy_0654": {"Expression": 7.67, "InternalID": 3334908.0}, "SPy_1059": {"Expression": 198.0, "InternalID": 3335237.0}, "SPy_0223": {"Expression": 2.25, "InternalID": 3334598.0}, "SPy_1840": {"Expression": 84.0, "InternalID": 3335851.0}, "SPy_1820": {"Expression": 796.0, "InternalID": 3335834.0}, "SPy_2185": {"Expression": 52.2, "InternalID": 3336105.0}, "SPy_1830": {"Expression": 811.0, "InternalID": 3335842.0}, "SPy_1534": {"Expression": 10.5, "InternalID": 3335619.0}, "SPy_1184": {"Expression": 22.4, "InternalID": 3335341.0}, "SPy_1577": {"Expression": 37.8, "InternalID": 3335654.0}, "SPy_1471": {"Expression": 21.3, "InternalID": 3335564.0}, "SPy_0794": {"Expression": 50.5, "InternalID": 3335023.0}, "SPy_1569": {"Expression": 9.52, "InternalID": 3335647.0}, "SPy_2053": {"Expression": 0.825, "InternalID": 3336008.0}, "SPy_0280": {"Expression": 0.833, "InternalID": 3334643.0}, "SPy_0038": {"Expression": 5.85, "InternalID": 3334465.0}, "SPy_1923": {"Expression": 521.0, "InternalID": 3335916.0}, "SPy_0064": {"Expression": 4965.0, "InternalID": 3334485.0}, "SPy_0352": {"Expression": 7.69, "InternalID": 3334692.0}, "SPy_0609": {"Expression": 61.8, "InternalID": 3334876.0}, "SPy_1946": {"Expression": 515.0, "InternalID": 3335933.0}, "SPy_0996": {"Expression": 2.68, "InternalID": 3335190.0}, "SPy_0342": {"Expression": 15.8, "InternalID": 3334685.0}, "SPy_1622": {"Expression": 31.8, "InternalID": 3335685.0}, "SPy_0539": {"Expression": 14.7, "InternalID": 3334825.0}, "SPy_1878": {"Expression": 833.0, "InternalID": 3335882.0}, "SPy_1987": {"Expression": 1.55, "InternalID": 3335962.0}, "SPy_0305": {"Expression": 12.7, "InternalID": 3334658.0}, "SPy_0640": {"Expression": 0.254, "InternalID": 3334897.0}, "SPy_1652": {"Expression": 95.3, "InternalID": 3335709.0}, "SPy_0506": {"Expression": 2547.0, "InternalID": 3334797.0}, "SPy_0379": {"Expression": 16.2, "InternalID": 3334712.0}, "SPy_0496": {"Expression": 5.55, "InternalID": 3334788.0}, "SPy_0688": {"Expression": 2.22, "InternalID": 3334937.0}, "SPy_0891": {"Expression": 109.0, "InternalID": 3335102.0}, "SPy_1888": {"Expression": 5849.0, "InternalID": 3335889.0}, "SPy_2070": {"Expression": 3911.0, "InternalID": 3336017.0}, "SPy_2079": {"Expression": 5605.0, "InternalID": 3336022.0}, "SPy_1835": {"Expression": 902.0, "InternalID": 3335847.0}, "SPy_1926": {"Expression": 42.9, "InternalID": 3335918.0}, "SPy_1315": {"Expression": 994.0, "InternalID": 3335449.0}, "SPy_2159": {"Expression": 202.0, "InternalID": 3336085.0}, "SPy_1234": {"Expression": 12947.0, "InternalID": 3335382.0}, "SPy_0324": {"Expression": 344.0, "InternalID": 3334673.0}, "SPy_0534": {"Expression": 2.17, "InternalID": 3334820.0}, "SPy_1528": {"Expression": 163.0, "InternalID": 3335613.0}, "SPy_1295": {"Expression": 39.4, "InternalID": 3335434.0}, "SPy_0033": {"Expression": 79.4, "InternalID": 3334460.0}, "SPy_1107": {"Expression": 1.51, "InternalID": 3335276.0}, "SPy_1275": {"Expression": 108.0, "InternalID": 3335416.0}, "SPy_1899": {"Expression": 7.09, "InternalID": 3335897.0}, "SPy_1659": {"Expression": 275.0, "InternalID": 3335715.0}, "SPy_0909": {"Expression": 70.6, "InternalID": 3335116.0}, "SPy_1740": {"Expression": 834.0, "InternalID": 3335775.0}, "SPy_0133": {"Expression": 3.04, "InternalID": 3334533.0}, "SPy_0680": {"Expression": 11.4, "InternalID": 3334930.0}, "SPy_2077": {"Expression": 6122.0, "InternalID": 3336021.0}, "SPy_1257": {"Expression": 1.42, "InternalID": 3335402.0}, "SPy_1086": {"Expression": 2.18, "InternalID": 3335260.0}, "SPy_0460": {"Expression": 4796.0, "InternalID": 3334765.0}, "SPy_0915": {"Expression": 93.5, "InternalID": 3335122.0}, "SPy_2006": {"Expression": 6.49, "InternalID": 3335978.0}, "SPy_1099": {"Expression": 177.0, "InternalID": 3335268.0}, "SPy_1895": {"Expression": 1040.0, "InternalID": 3335893.0}, "SPy_1427": {"Expression": 165.0, "InternalID": 3335528.0}, "SPy_0759": {"Expression": 207.0, "InternalID": 3334993.0}, "SPy_0816": {"Expression": 82.1, "InternalID": 3335043.0}, "SPy_2034": {"Expression": 871.0, "InternalID": 3335994.0}, "SPy_1734": {"Expression": 16.4, "InternalID": 3335769.0}, "SPy_1405": {"Expression": 138.0, "InternalID": 3335511.0}, "SPy_1865": {"Expression": 1098.0, "InternalID": 3335869.0}, "SPy_1739": {"Expression": 1097.0, "InternalID": 3335774.0}, "SPy_1022": {"Expression": 125.0, "InternalID": 3335208.0}, "SPy_1308": {"Expression": 39.3, "InternalID": 3335443.0}, "SPy_1666": {"Expression": 16.4, "InternalID": 3335719.0}, "SPy_0802": {"Expression": 727.0, "InternalID": 3335030.0}, "SPy_1955": {"Expression": 4565.0, "InternalID": 3335938.0}, "SPy_0145": {"Expression": 555.0, "InternalID": 3334541.0}, "SPy_1252": {"Expression": 198.0, "InternalID": 3335398.0}, "SPy_1591": {"Expression": 30.6, "InternalID": 3335663.0}, "SPy_0844": {"Expression": 235.0, "InternalID": 3335064.0}, "SPy_1366": {"Expression": 5.46, "InternalID": 3335484.0}, "SPy_1113": {"Expression": 470.0, "InternalID": 3335280.0}, "SPy_0815": {"Expression": 3.8, "InternalID": 3335042.0}, "SPy_0390": {"Expression": 11.7, "InternalID": 3334720.0}, "SPy_0377": {"Expression": 2.44, "InternalID": 3334710.0}, "SPy_1984": {"Expression": 5.44, "InternalID": 3335959.0}, "SPy_1960": {"Expression": 29.1, "InternalID": 3335943.0}, "SPy_0439": {"Expression": 438.0, "InternalID": 3334749.0}, "SPy_0184": {"Expression": 344.0, "InternalID": 3334575.0}, "SPy_1751": {"Expression": 724.0, "InternalID": 3335786.0}, "SPy_1033": {"Expression": 533.0, "InternalID": 3335216.0}, "SPy_1309": {"Expression": 49.1, "InternalID": 3335444.0}, "SPy_1085": {"Expression": 2.08, "InternalID": 3335259.0}, "SPy_1302": {"Expression": 272.0, "InternalID": 3335440.0}, "SPy_0023": {"Expression": 0.343, "InternalID": 3334452.0}, "SPy_1123": {"Expression": 534.0, "InternalID": 3335289.0}, "SPy_0002": {"Expression": 50.3, "InternalID": 3334436.0}, "SPy_0292": {"Expression": 38.0, "InternalID": 3334651.0}, "SPy_0446": {"Expression": 30.3, "InternalID": 3334755.0}, "SPy_0584": {"Expression": 57.3, "InternalID": 3334857.0}, "SPy_1952": {"Expression": 1.75, "InternalID": 3335937.0}, "SPy_0833": {"Expression": 461.0, "InternalID": 3335055.0}, "SPy_1213": {"Expression": 188.0, "InternalID": 3335363.0}, "SPy_0330": {"Expression": 781.0, "InternalID": 3334677.0}, "SPy_0006": {"Expression": 634.0, "InternalID": 3334439.0}, "SPy_1956": {"Expression": 27.4, "InternalID": 3335939.0}, "SPy_1043": {"Expression": 157.0, "InternalID": 3335225.0}, "SPy_1497": {"Expression": 74.6, "InternalID": 3335587.0}, "SPy_1465": {"Expression": 5.25, "InternalID": 3335559.0}, "SPy_0012": {"Expression": 18.5, "InternalID": 3334444.0}, "SPy_1016": {"Expression": 5.79, "InternalID": 3335203.0}, "SPy_0395": {"Expression": 805.0, "InternalID": 3334723.0}, "SPy_1882": {"Expression": 637.0, "InternalID": 3335885.0}, "SPy_1241": {"Expression": 119.0, "InternalID": 3335387.0}, "SPy_2151": {"Expression": 1136.0, "InternalID": 3336078.0}, "SPy_1827": {"Expression": 63.4, "InternalID": 3335839.0}, "SPy_0846": {"Expression": 10.2, "InternalID": 3335066.0}, "SPy_1340": {"Expression": 107.0, "InternalID": 3335464.0}, "SPy_0931": {"Expression": 58.3, "InternalID": 3335137.0}, "SPy_1189": {"Expression": 58.3, "InternalID": 3335344.0}, "SPy_0642": {"Expression": 0.155, "InternalID": 3334898.0}, "SPy_1026": {"Expression": 2282.0, "InternalID": 3335211.0}, "SPy_0408": {"Expression": 203.0, "InternalID": 3334731.0}, "SPy_0693": {"Expression": 2.51, "InternalID": 3334941.0}, "SPy_0316": {"Expression": 2456.0, "InternalID": 3334667.0}, "SPy_0444": {"Expression": 74.4, "InternalID": 3334754.0}, "SPy_1069": {"Expression": 324.0, "InternalID": 3335247.0}, "SPy_0702": {"Expression": 16.0, "InternalID": 3334949.0}, "SPy_0831": {"Expression": 31.3, "InternalID": 3335053.0}, "SPy_1286": {"Expression": 425.0, "InternalID": 3335425.0}, "SPy_0808": {"Expression": 26.7, "InternalID": 3335036.0}, "SPy_1452": {"Expression": 28.4, "InternalID": 3335547.0}, "SPy_0697": {"Expression": 5.41, "InternalID": 3334945.0}, "SPy_1097": {"Expression": 297.0, "InternalID": 3335266.0}, "SPy_2072": {"Expression": 2776.0, "InternalID": 3336018.0}, "SPy_2150": {"Expression": 87.6, "InternalID": 3336077.0}, "SPy_0186": {"Expression": 13.0, "InternalID": 3334577.0}, "SPy_1072": {"Expression": 7440.0, "InternalID": 3335250.0}, "SPy_1337": {"Expression": 42.2, "InternalID": 3335462.0}, "SPy_2085": {"Expression": 34.7, "InternalID": 3336028.0}, "SPy_0339": {"Expression": 5.13, "InternalID": 3334682.0}, "SPy_0228": {"Expression": 51.5, "InternalID": 3334602.0}, "SPy_1758": {"Expression": 203.0, "InternalID": 3335790.0}, "SPy_0470": {"Expression": 381.0, "InternalID": 3334773.0}, "SPy_1846": {"Expression": 7.08, "InternalID": 3335856.0}, "SPy_2189": {"Expression": 238.0, "InternalID": 3336108.0}, "SPy_1440": {"Expression": 109.0, "InternalID": 3335535.0}, "SPy_0251": {"Expression": 4.33, "InternalID": 3334618.0}, "SPy_0015": {"Expression": 1660.0, "InternalID": 3334446.0}, "SPy_1139": {"Expression": 193.0, "InternalID": 3335302.0}, "SPy_0936": {"Expression": 744.0, "InternalID": 3335141.0}, "SPy_1155": {"Expression": 67.4, "InternalID": 3335317.0}, "SPy_0998": {"Expression": 2.25, "InternalID": 3335192.0}, "SPy_2115": {"Expression": 14.1, "InternalID": 3336050.0}, "SPy_1224": {"Expression": 918.0, "InternalID": 3335374.0}, "SPy_1625": {"Expression": 360.0, "InternalID": 3335687.0}, "SPy_1391": {"Expression": 77.2, "InternalID": 3335501.0}, "SPy_1415": {"Expression": 592.0, "InternalID": 3335520.0}, "SPy_0036": {"Expression": 140.0, "InternalID": 3334463.0}, "SPy_1889": {"Expression": 8884.0, "InternalID": 3335890.0}, "SPy_0340": {"Expression": 1.22, "InternalID": 3334683.0}, "SPy_0780": {"Expression": 1165.0, "InternalID": 3335011.0}, "SPy_2059": {"Expression": 72.8, "InternalID": 3336012.0}, "SPy_1094": {"Expression": 235.0, "InternalID": 3335264.0}, "SPy_0787": {"Expression": 37.5, "InternalID": 3335017.0}, "SPy_0928": {"Expression": 43.9, "InternalID": 3335134.0}, "SPy_0776": {"Expression": 17.7, "InternalID": 3335007.0}, "SPy_0130": {"Expression": 430.0, "InternalID": 3334531.0}, "SPy_0841": {"Expression": 425.0, "InternalID": 3335062.0}, "SPy_1726": {"Expression": 49.0, "InternalID": 3335762.0}, "SPy_0577": {"Expression": 2911.0, "InternalID": 3334852.0}, "SPy_1566": {"Expression": 30.1, "InternalID": 3335644.0}, "SPy_0571": {"Expression": 3.83, "InternalID": 3334847.0}, "SPy_0901": {"Expression": 512.0, "InternalID": 3335109.0}, "SPy_1222": {"Expression": 47.4, "InternalID": 3335372.0}, "SPy_1881": {"Expression": 7219.0, "InternalID": 3335884.0}, "SPy_0508": {"Expression": 12.2, "InternalID": 3334799.0}, "SPy_1961": {"Expression": 27.6, "InternalID": 3335944.0}, "SPy_1971": {"Expression": 368.0, "InternalID": 3335950.0}, "SPy_1574": {"Expression": 0.177, "InternalID": 3335651.0}, "SPy_0371": {"Expression": 1.48, "InternalID": 3334706.0}, "SPy_1841": {"Expression": 24.2, "InternalID": 3335852.0}, "SPy_1562": {"Expression": 13.6, "InternalID": 3335640.0}, "SPy_0406": {"Expression": 106.0, "InternalID": 3334729.0}, "SPy_0338": {"Expression": 38.8, "InternalID": 3334681.0}, "SPy_0873": {"Expression": 62.6, "InternalID": 3335084.0}, "SPy_2183": {"Expression": 2152.0, "InternalID": 3336103.0}, "SPy_1613": {"Expression": 4476.0, "InternalID": 3335678.0}, "SPy_0791": {"Expression": 39.4, "InternalID": 3335020.0}, "SPy_0378": {"Expression": 18.8, "InternalID": 3334711.0}, "SPy_2199": {"Expression": 0.089, "InternalID": 3336117.0}, "SPy_1619": {"Expression": 11.8, "InternalID": 3335683.0}, "SPy_0606": {"Expression": 750.0, "InternalID": 3334874.0}, "SPy_0703": {"Expression": 21.4, "InternalID": 3334950.0}, "SPy_0721": {"Expression": 436.0, "InternalID": 3334963.0}, "SPy_0422": {"Expression": 298.0, "InternalID": 3334737.0}, "SPy_0595": {"Expression": 1230.0, "InternalID": 3334865.0}, "SPy_0838": {"Expression": 42.4, "InternalID": 3335059.0}, "SPy_1200": {"Expression": 726.0, "InternalID": 3335351.0}, "SPy_0215": {"Expression": 3247.0, "InternalID": 3334595.0}, "SPy_1445": {"Expression": 8.56, "InternalID": 3335540.0}, "SPy_0456": {"Expression": 11.8, "InternalID": 3334761.0}, "SPy_2200": {"Expression": 4.24, "InternalID": 3336118.0}, "SPy_0988": {"Expression": 0.808, "InternalID": 3335183.0}, "SPy_1992": {"Expression": 4.93, "InternalID": 3335967.0}, "SPy_2201": {"Expression": 26.0, "InternalID": 3336119.0}, "SPy_1990": {"Expression": 36.0, "InternalID": 3335965.0}, "SPy_0949": {"Expression": 3.75, "InternalID": 3335153.0}, "SPy_1565": {"Expression": 56.9, "InternalID": 3335643.0}, "SPy_0907": {"Expression": 9.15, "InternalID": 3335114.0}, "SPy_1595": {"Expression": 2.81, "InternalID": 3335666.0}, "SPy_1352": {"Expression": 23.2, "InternalID": 3335471.0}, "SPy_0804": {"Expression": 1629.0, "InternalID": 3335032.0}, "SPy_0799": {"Expression": 152.0, "InternalID": 3335027.0}, "SPy_0127": {"Expression": 87.9, "InternalID": 3334528.0}, "SPy_1410": {"Expression": 9.88, "InternalID": 3335516.0}, "SPy_0930": {"Expression": 47.7, "InternalID": 3335136.0}, "SPy_0274": {"Expression": 15692.0, "InternalID": 3334639.0}, "SPy_0835": {"Expression": 322.0, "InternalID": 3335056.0}, "SPy_2003": {"Expression": 9.97, "InternalID": 3335975.0}, "SPy_0649": {"Expression": 0.346, "InternalID": 3334903.0}, "SPy_0414": {"Expression": 3.89, "InternalID": 3334734.0}, "SPy_1894": {"Expression": 277.0, "InternalID": 3335892.0}, "SPy_0281": {"Expression": 12.2, "InternalID": 3334644.0}, "SPy_1921": {"Expression": 36.5, "InternalID": 3335914.0}, "SPy_2117": {"Expression": 53.5, "InternalID": 3336052.0}, "SPy_2029": {"Expression": 42.3, "InternalID": 3335990.0}, "SPy_1057": {"Expression": 309.0, "InternalID": 3335235.0}, "SPy_1995": {"Expression": 10.9, "InternalID": 3335969.0}, "SPy_1988": {"Expression": 50.7, "InternalID": 3335963.0}, "SPy_1676": {"Expression": 2212.0, "InternalID": 3335725.0}, "SPy_0431": {"Expression": 17.6, "InternalID": 3334743.0}, "SPy_0524": {"Expression": 11.1, "InternalID": 3334811.0}, "SPy_2106": {"Expression": 6.12, "InternalID": 3336043.0}, "SPy_1866": {"Expression": 61.6, "InternalID": 3335870.0}, "SPy_0057": {"Expression": 5544.0, "InternalID": 3334479.0}, "SPy_2204": {"Expression": 8.13, "InternalID": 3336122.0}, "SPy_1314": {"Expression": 23.4, "InternalID": 3335448.0}, "SPy_0711": {"Expression": 231.0, "InternalID": 3334955.0}, "SPy_1378": {"Expression": 97.1, "InternalID": 3335494.0}, "SPy_1670": {"Expression": 66.7, "InternalID": 3335720.0}, "SPy_0938": {"Expression": 17.5, "InternalID": 3335143.0}, "SPy_0608": {"Expression": 42.8, "InternalID": 3334875.0}, "SPy_0545": {"Expression": 1.02, "InternalID": 3334830.0}, "SPy_1359": {"Expression": 586.0, "InternalID": 3335478.0}, "SPy_1788": {"Expression": 0.244, "InternalID": 3335813.0}, "SPy_1444": {"Expression": 1.49, "InternalID": 3335539.0}, "SPy_0050": {"Expression": 5153.0, "InternalID": 3334473.0}, "SPy_2157": {"Expression": 243.0, "InternalID": 3336084.0}, "SPy_0471": {"Expression": 56.2, "InternalID": 3334774.0}, "SPy_0910": {"Expression": 36.0, "InternalID": 3335117.0}, "SPy_1093": {"Expression": 21.5, "InternalID": 3335263.0}, "SPy_0507": {"Expression": 27.3, "InternalID": 3334798.0}, "SPy_0034": {"Expression": 3.04, "InternalID": 3334461.0}, "SPy_1617": {"Expression": 3.24, "InternalID": 3335681.0}, "SPy_1477": {"Expression": 2.25, "InternalID": 3335569.0}, "SPy_0242": {"Expression": 4.17, "InternalID": 3334611.0}, "SPy_0345": {"Expression": 176.0, "InternalID": 3334687.0}, "SPy_0040": {"Expression": 40.5, "InternalID": 3334467.0}, "SPy_0150": {"Expression": 22.1, "InternalID": 3334546.0}, "SPy_0645": {"Expression": 985.0, "InternalID": 3334901.0}, "SPy_0177": {"Expression": 19.6, "InternalID": 3334568.0}, "SPy_1291": {"Expression": 117.0, "InternalID": 3335430.0}, "SPy_0264": {"Expression": 70.2, "InternalID": 3334630.0}, "SPy_1304": {"Expression": 5.76, "InternalID": 3335441.0}, "SPy_0575": {"Expression": 103.0, "InternalID": 3334850.0}, "SPy_1301": {"Expression": 11.6, "InternalID": 3335439.0}, "SPy_2196": {"Expression": 22.1, "InternalID": 3336114.0}, "SPy_1708": {"Expression": 160.0, "InternalID": 3335747.0}, "SPy_1192": {"Expression": 13.8, "InternalID": 3335347.0}, "SPy_2027": {"Expression": 12.5, "InternalID": 3335989.0}, "SPy_1911": {"Expression": 6.19, "InternalID": 3335906.0}, "SPy_1523": {"Expression": 28.2, "InternalID": 3335608.0}, "SPy_2155": {"Expression": 2.13, "InternalID": 3336082.0}, "SPy_0115": {"Expression": 581.0, "InternalID": 3334521.0}, "SPy_1886": {"Expression": 351.0, "InternalID": 3335888.0}, "SPy_0942": {"Expression": 43.2, "InternalID": 3335146.0}, "SPy_1646": {"Expression": 2284.0, "InternalID": 3335704.0}, "SPy_0148": {"Expression": 2.31, "InternalID": 3334544.0}, "SPy_0303": {"Expression": 0.173, "InternalID": 3334657.0}, "SPy_0308": {"Expression": 198.0, "InternalID": 3334661.0}, "SPy_1901": {"Expression": 43.2, "InternalID": 3335899.0}, "SPy_0176": {"Expression": 16.2, "InternalID": 3334567.0}, "SPy_1217": {"Expression": 316.0, "InternalID": 3335367.0}, "SPy_0457": {"Expression": 690.0, "InternalID": 3334762.0}, "SPy_0600": {"Expression": 1.91, "InternalID": 3334869.0}, "SPy_1704": {"Expression": 40.6, "InternalID": 3335745.0}, "SPy_0741": {"Expression": 50.3, "InternalID": 3334978.0}, "SPy_0359": {"Expression": 80.6, "InternalID": 3334696.0}, "SPy_1527": {"Expression": 380.0, "InternalID": 3335612.0}, "SPy_0903": {"Expression": 1024.0, "InternalID": 3335111.0}, "SPy_0852": {"Expression": 1753.0, "InternalID": 3335071.0}, "SPy_2050": {"Expression": 3.67, "InternalID": 3336005.0}, "SPy_0801": {"Expression": 754.0, "InternalID": 3335029.0}, "SPy_2074": {"Expression": 1.05, "InternalID": 3336020.0}, "SPy_1683": {"Expression": 11.1, "InternalID": 3335730.0}, "SPy_1649": {"Expression": 299.0, "InternalID": 3335707.0}, "SPy_2202": {"Expression": 63.4, "InternalID": 3336120.0}, "SPy_0179": {"Expression": 94.9, "InternalID": 3334570.0}, "SPy_1262": {"Expression": 8545.0, "InternalID": 3335407.0}, "SPy_1432": {"Expression": 1572.0, "InternalID": 3335530.0}, "SPy_2206": {"Expression": 2528.0, "InternalID": 3336124.0}, "SPy_1567": {"Expression": 5.06, "InternalID": 3335645.0}, "SPy_1824": {"Expression": 2.27, "InternalID": 3335837.0}, "SPy_0190": {"Expression": 240.0, "InternalID": 3334581.0}, "SPy_1688": {"Expression": 691.0, "InternalID": 3335734.0}, "SPy_2181": {"Expression": 241.0, "InternalID": 3336101.0}, "SPy_1042": {"Expression": 1.78, "InternalID": 3335224.0}, "SPy_1628": {"Expression": 285.0, "InternalID": 3335690.0}, "SPy_1875": {"Expression": 342.0, "InternalID": 3335879.0}, "SPy_1124": {"Expression": 14.9, "InternalID": 3335290.0}, "SPy_0131": {"Expression": 0.6, "InternalID": 3334532.0}, "SPy_1968": {"Expression": 308.0, "InternalID": 3335949.0}, "SPy_1651": {"Expression": 1411.0, "InternalID": 3335708.0}, "SPy_0817": {"Expression": 53.4, "InternalID": 3335044.0}, "SPy_1723": {"Expression": 155.0, "InternalID": 3335759.0}, "SPy_1906": {"Expression": 72.6, "InternalID": 3335904.0}, "SPy_0469": {"Expression": 1259.0, "InternalID": 3334772.0}, "SPy_2142": {"Expression": 11.8, "InternalID": 3336071.0}, "SPy_0351": {"Expression": 311.0, "InternalID": 3334691.0}, "SPy_0948": {"Expression": 47.7, "InternalID": 3335152.0}, "SPy_0538": {"Expression": 18.6, "InternalID": 3334824.0}, "SPy_0547": {"Expression": 31.4, "InternalID": 3334832.0}, "SPy_1306": {"Expression": 1031.0, "InternalID": 3335442.0}, "SPy_1232": {"Expression": 9.29, "InternalID": 3335380.0}, "SPy_1543": {"Expression": 167.0, "InternalID": 3335627.0}, "SPy_0790": {"Expression": 119.0, "InternalID": 3335019.0}, "SPy_1346": {"Expression": 29.1, "InternalID": 3335468.0}, "SPy_2133": {"Expression": 2.22, "InternalID": 3336066.0}, "SPy_0238": {"Expression": 345.0, "InternalID": 3334609.0}, "SPy_1259": {"Expression": 9.22, "InternalID": 3335404.0}, "SPy_1638": {"Expression": 41.6, "InternalID": 3335697.0}, "SPy_1884": {"Expression": 861.0, "InternalID": 3335886.0}, "SPy_2113": {"Expression": 92.4, "InternalID": 3336048.0}, "SPy_0763": {"Expression": 234.0, "InternalID": 3334997.0}, "SPy_0092": {"Expression": 82.4, "InternalID": 3334501.0}, "SPy_0074": {"Expression": 1901.0, "InternalID": 3334493.0}, "SPy_1178": {"Expression": 5.0, "InternalID": 3335336.0}, "SPy_1421": {"Expression": 38.7, "InternalID": 3335524.0}, "SPy_1787": {"Expression": 9.44, "InternalID": 3335812.0}, "SPy_1605": {"Expression": 3.01, "InternalID": 3335673.0}, "SPy_1419": {"Expression": 1.78, "InternalID": 3335522.0}, "SPy_1028": {"Expression": 1684.0, "InternalID": 3335212.0}, "SPy_1125": {"Expression": 548.0, "InternalID": 3335291.0}, "SPy_1233": {"Expression": 23.1, "InternalID": 3335381.0}, "SPy_0623": {"Expression": 378.0, "InternalID": 3334885.0}, "SPy_1420": {"Expression": 45.3, "InternalID": 3335523.0}, "SPy_0615": {"Expression": 70.7, "InternalID": 3334879.0}, "SPy_1798": {"Expression": 4.59, "InternalID": 3335821.0}, "SPy_0809": {"Expression": 159.0, "InternalID": 3335037.0}, "SPy_1204": {"Expression": 1134.0, "InternalID": 3335355.0}, "SPy_1037": {"Expression": 389.0, "InternalID": 3335220.0}, "SPy_1210": {"Expression": 16.5, "InternalID": 3335360.0}, "SPy_0472": {"Expression": 59.3, "InternalID": 3334775.0}, "SPy_1793": {"Expression": 2.06, "InternalID": 3335817.0}, "SPy_0779": {"Expression": 5688.0, "InternalID": 3335010.0}, "SPy_0629": {"Expression": 12.6, "InternalID": 3334888.0}, "SPy_1226": {"Expression": 97.9, "InternalID": 3335376.0}, "SPy_0604": {"Expression": 65.8, "InternalID": 3334872.0}, "SPy_0569": {"Expression": 1343.0, "InternalID": 3334845.0}, "SPy_0585": {"Expression": 7.88, "InternalID": 3334858.0}, "SPy_1556": {"Expression": 5.11, "InternalID": 3335635.0}, "SPy_0596": {"Expression": 25.4, "InternalID": 3334866.0}, "SPy_0405": {"Expression": 59.2, "InternalID": 3334728.0}, "SPy_1748": {"Expression": 1618.0, "InternalID": 3335783.0}, "SPy_0651": {"Expression": 260.0, "InternalID": 3334905.0}, "SPy_1525": {"Expression": 101.0, "InternalID": 3335610.0}}, "OrganimsName": "S.pyogenes", "Integrated": true, "Weight": null}
