# Supplementary material for: Depletion of Shine-Dalgarno Sequences Within Bacterial Coding Regions Is Expression Dependent
Source: G3 (Bethesda). 2016 Sep 7;6(11):3467–74. doi: 10.1534/g3.116.032227 (PMC5100845; doi:10.1534/g3.116.032227)
Supplement: Supplemental Material [file supp_g3.116.032227_FileS1.zip › SD_Submission 3/Data/PaxDB/GCA_000006865.json]

{"Score": 11.61, "Coverage": 56.0, "GeneExpression": {"L80315": {"Expression": 78.1, "InternalID": 4188379.0}, "L11083": {"Expression": 36.7, "InternalID": 4186845.0}, "L107797": {"Expression": 1578.0, "InternalID": 4186812.0}, "L158972": {"Expression": 2051.0, "InternalID": 4187302.0}, "L110467": {"Expression": 1496.0, "InternalID": 4186840.0}, "L197116": {"Expression": 11.9, "InternalID": 4187677.0}, "L31280": {"Expression": 1639.0, "InternalID": 4187862.0}, "L21717": {"Expression": 180.0, "InternalID": 4187782.0}, "L180241": {"Expression": 21.4, "InternalID": 4187509.0}, "L127411": {"Expression": 677.0, "InternalID": 4187014.0}, "L166804": {"Expression": 169.0, "InternalID": 4187375.0}, "L0383": {"Expression": 7553.0, "InternalID": 4186630.0}, "L86251": {"Expression": 785.0, "InternalID": 4188432.0}, "L0374": {"Expression": 102.0, "InternalID": 4186621.0}, "L137335": {"Expression": 32.9, "InternalID": 4187124.0}, "L0282": {"Expression": 267.0, "InternalID": 4186531.0}, "L139276": {"Expression": 540.0, "InternalID": 4187138.0}, "L109527": {"Expression": 22.5, "InternalID": 4186833.0}, "L0334": {"Expression": 523.0, "InternalID": 4186582.0}, "L87113": {"Expression": 75.9, "InternalID": 4188447.0}, "L3255": {"Expression": 73.9, "InternalID": 4187875.0}, "L114740": {"Expression": 1336.0, "InternalID": 4186887.0}, "L51437": {"Expression": 9.6, "InternalID": 4188080.0}, "L123581": {"Expression": 49.1, "InternalID": 4186984.0}, "L145850": {"Expression": 24.2, "InternalID": 4187196.0}, "L0354": {"Expression": 793.0, "InternalID": 4186602.0}, "L152305": {"Expression": 288.0, "InternalID": 4187242.0}, "L3227": {"Expression": 3359.0, "InternalID": 4187871.0}, "L19272": {"Expression": 36.7, "InternalID": 4187628.0}, "L147466": {"Expression": 1932.0, "InternalID": 4187206.0}, "L2599": {"Expression": 32.6, "InternalID": 4187817.0}, "L0242": {"Expression": 51.8, "InternalID": 4186491.0}, "L114370": {"Expression": 158.0, "InternalID": 4186881.0}, "L125707": {"Expression": 3.53, "InternalID": 4187000.0}, "L0046": {"Expression": 855.0, "InternalID": 4186298.0}, "L113060": {"Expression": 1870.0, "InternalID": 4186869.0}, "L0346": {"Expression": 917.0, "InternalID": 4186594.0}, "L86826": {"Expression": 4.21, "InternalID": 4188441.0}, "L173048": {"Expression": 37.2, "InternalID": 4187433.0}, "L166614": {"Expression": 85.5, "InternalID": 4187374.0}, "L50174": {"Expression": 20.0, "InternalID": 4188063.0}, "L118481": {"Expression": 175.0, "InternalID": 4186929.0}, "L47650": {"Expression": 132.0, "InternalID": 4188039.0}, "L0378": {"Expression": 3597.0, "InternalID": 4186625.0}, "L28204": {"Expression": 935.0, "InternalID": 4187837.0}, "L39484": {"Expression": 3.64, "InternalID": 4187949.0}, "L164222": {"Expression": 242.0, "InternalID": 4187351.0}, "L0400": {"Expression": 2697.0, "InternalID": 4186647.0}, "L0186": {"Expression": 1534.0, "InternalID": 4186436.0}, "L172073": {"Expression": 531.0, "InternalID": 4187424.0}, "L0290": {"Expression": 53.0, "InternalID": 4186539.0}, "L11285": {"Expression": 169.0, "InternalID": 4186866.0}, "L173813": {"Expression": 1039.0, "InternalID": 4187441.0}, "L0412": {"Expression": 3357.0, "InternalID": 4186659.0}, "L70624": {"Expression": 1163.0, "InternalID": 4188296.0}, "L0418": {"Expression": 5309.0, "InternalID": 4186665.0}, "L0203": {"Expression": 790.0, "InternalID": 4186453.0}, "L0398": {"Expression": 5088.0, "InternalID": 4186645.0}, "L164604": {"Expression": 1439.0, "InternalID": 4187354.0}, "L56236": {"Expression": 18.6, "InternalID": 4188136.0}, "L9876": {"Expression": 447.0, "InternalID": 4188560.0}, "L37338": {"Expression": 775.0, "InternalID": 4187928.0}, "L20397": {"Expression": 148.0, "InternalID": 4187766.0}, "L0473": {"Expression": 598.0, "InternalID": 4186713.0}, "L90693": {"Expression": 72.1, "InternalID": 4188481.0}, "L111159": {"Expression": 367.0, "InternalID": 4186851.0}, "L119013": {"Expression": 370.0, "InternalID": 4186933.0}, "L3272": {"Expression": 1120.0, "InternalID": 4187878.0}, "L108430": {"Expression": 206.0, "InternalID": 4186818.0}, "L88643": {"Expression": 145.0, "InternalID": 4188462.0}, "L0177": {"Expression": 11.6, "InternalID": 4186427.0}, "L0389": {"Expression": 3528.0, "InternalID": 4186636.0}, "L126998": {"Expression": 378.0, "InternalID": 4187011.0}, "L0024": {"Expression": 513.0, "InternalID": 4186276.0}, "L0123": {"Expression": 151.0, "InternalID": 4186375.0}, "L1010": {"Expression": 5665.0, "InternalID": 4186733.0}, "L174946": {"Expression": 251.0, "InternalID": 4187454.0}, "L12227": {"Expression": 3432.0, "InternalID": 4186966.0}, "L98095": {"Expression": 20.1, "InternalID": 4188551.0}, "L0303": {"Expression": 0.678, "InternalID": 4186551.0}, "L6876": {"Expression": 492.0, "InternalID": 4188273.0}, "L140905": {"Expression": 32.9, "InternalID": 4187149.0}, "L110899": {"Expression": 177.0, "InternalID": 4186846.0}, "L140288": {"Expression": 15.7, "InternalID": 4187143.0}, "L43222": {"Expression": 36.0, "InternalID": 4187988.0}, "L0206": {"Expression": 614.0, "InternalID": 4186456.0}, "L15884": {"Expression": 122.0, "InternalID": 4187301.0}, "L161266": {"Expression": 7.54, "InternalID": 4187325.0}, "L150017": {"Expression": 195.0, "InternalID": 4187224.0}, "L107726": {"Expression": 62.9, "InternalID": 4186811.0}, "L55605": {"Expression": 3.18, "InternalID": 4188129.0}, "L0361": {"Expression": 7.56, "InternalID": 4186609.0}, "L0039": {"Expression": 8960.0, "InternalID": 4186290.0}, "L5776": {"Expression": 51.5, "InternalID": 4188149.0}, "L0201": {"Expression": 0.053, "InternalID": 4186451.0}, "L67370": {"Expression": 39.9, "InternalID": 4188253.0}, "L129403": {"Expression": 191.0, "InternalID": 4187047.0}, "L183112": {"Expression": 14.4, "InternalID": 4187536.0}, "L135351": {"Expression": 2526.0, "InternalID": 4187110.0}, "L37651": {"Expression": 445.0, "InternalID": 4187932.0}, "L178172": {"Expression": 462.0, "InternalID": 4187486.0}, "L0384": {"Expression": 5594.0, "InternalID": 4186631.0}, "L157023": {"Expression": 635.0, "InternalID": 4187280.0}, "L63697": {"Expression": 1.74, "InternalID": 4188213.0}, "L77437": {"Expression": 6.07, "InternalID": 4188353.0}, "L195415": {"Expression": 48.1, "InternalID": 4187660.0}, "L103246": {"Expression": 85.5, "InternalID": 4186765.0}, "L0118": {"Expression": 1908.0, "InternalID": 4186370.0}, "L199942": {"Expression": 23.4, "InternalID": 4187704.0}, "L145301": {"Expression": 18.1, "InternalID": 4187190.0}, "L142722": {"Expression": 37.6, "InternalID": 4187168.0}, "L131778": {"Expression": 92.7, "InternalID": 4187069.0}, "L0377": {"Expression": 2320.0, "InternalID": 4186624.0}, "L5126": {"Expression": 1209.0, "InternalID": 4188076.0}, "L0158": {"Expression": 616.0, "InternalID": 4186410.0}, "L198485": {"Expression": 429.0, "InternalID": 4187691.0}, "L7226": {"Expression": 6730.0, "InternalID": 4188310.0}, "L0417": {"Expression": 3101.0, "InternalID": 4186664.0}, "L164012": {"Expression": 510.0, "InternalID": 4187349.0}, "L73435": {"Expression": 13.0, "InternalID": 4188320.0}, "L0074": {"Expression": 0.048, "InternalID": 4186325.0}, "L86338": {"Expression": 1604.0, "InternalID": 4188434.0}, "L0376": {"Expression": 3279.0, "InternalID": 4186623.0}, "L0152": {"Expression": 1.81, "InternalID": 4186404.0}, "L193421": {"Expression": 24.4, "InternalID": 4187639.0}, "L43866": {"Expression": 1924.0, "InternalID": 4187996.0}, "L170990": {"Expression": 314.0, "InternalID": 4187413.0}, "L195751": {"Expression": 835.0, "InternalID": 4187662.0}, "L97131": {"Expression": 85.0, "InternalID": 4188545.0}, "L95210": {"Expression": 34.6, "InternalID": 4188530.0}, "L193031": {"Expression": 8927.0, "InternalID": 4187633.0}, "L51368": {"Expression": 115.0, "InternalID": 4188078.0}, "L112353": {"Expression": 2.01, "InternalID": 4186862.0}, "L189881": {"Expression": 23.2, "InternalID": 4187603.0}, "L0293": {"Expression": 102.0, "InternalID": 4186542.0}, "L93500": {"Expression": 30.2, "InternalID": 4188512.0}, "L127611": {"Expression": 26.0, "InternalID": 4187017.0}, "L0103": {"Expression": 7.86, "InternalID": 4186355.0}, "L119731": {"Expression": 829.0, "InternalID": 4186941.0}, "L4822": {"Expression": 509.0, "InternalID": 4188044.0}, "L54546": {"Expression": 692.0, "InternalID": 4188115.0}, "L103661": {"Expression": 3.68, "InternalID": 4186769.0}, "L0335": {"Expression": 13.1, "InternalID": 4186583.0}, "L2866": {"Expression": 390.0, "InternalID": 4187842.0}, "L115671": {"Expression": 208.0, "InternalID": 4186900.0}, "L118696": {"Expression": 664.0, "InternalID": 4186932.0}, "L107468": {"Expression": 432.0, "InternalID": 4186806.0}, "L6768": {"Expression": 2138.0, "InternalID": 4188258.0}, "L115968": {"Expression": 680.0, "InternalID": 4186903.0}, "L27865": {"Expression": 4062.0, "InternalID": 4187836.0}, "L0063": {"Expression": 493.0, "InternalID": 4186315.0}, "L75718": {"Expression": 296.0, "InternalID": 4188335.0}, "L104115": {"Expression": 12.2, "InternalID": 4186774.0}, "L88252": {"Expression": 608.0, "InternalID": 4188456.0}, "L22687": {"Expression": 358.0, "InternalID": 4187790.0}, "L183902": {"Expression": 516.0, "InternalID": 4187542.0}, "L175136": {"Expression": 295.0, "InternalID": 4187456.0}, "L67708": {"Expression": 240.0, "InternalID": 4188259.0}, "L131803": {"Expression": 112.0, "InternalID": 4187070.0}, "L133446": {"Expression": 174.0, "InternalID": 4187093.0}, "L0409": {"Expression": 3336.0, "InternalID": 4186656.0}, "L10754": {"Expression": 1007.0, "InternalID": 4186808.0}, "L85091": {"Expression": 824.0, "InternalID": 4188422.0}, "L15964": {"Expression": 602.0, "InternalID": 4187309.0}, "L3846": {"Expression": 141.0, "InternalID": 4187941.0}, "L150515": {"Expression": 630.0, "InternalID": 4187229.0}, "L110588": {"Expression": 43.6, "InternalID": 4186844.0}, "L165": {"Expression": 754.0, "InternalID": 4187357.0}, "L26400": {"Expression": 476.0, "InternalID": 4187820.0}, "L153408": {"Expression": 943.0, "InternalID": 4187253.0}, "L6094": {"Expression": 1.08, "InternalID": 4188185.0}, "L0001": {"Expression": 154.0, "InternalID": 4186250.0}, "L0284": {"Expression": 4.15, "InternalID": 4186533.0}, "L101699": {"Expression": 1124.0, "InternalID": 4186745.0}, "L80191": {"Expression": 79.7, "InternalID": 4188378.0}, "L161441": {"Expression": 72.9, "InternalID": 4187326.0}, "L150031": {"Expression": 767.0, "InternalID": 4187225.0}, "L163056": {"Expression": 78.1, "InternalID": 4187343.0}, "L150593": {"Expression": 510.0, "InternalID": 4187231.0}, "L21300": {"Expression": 1.82, "InternalID": 4187779.0}, "L148778": {"Expression": 87.0, "InternalID": 4187212.0}, "L0078": {"Expression": 1.34, "InternalID": 4186329.0}, "L32653": {"Expression": 301.0, "InternalID": 4187876.0}, "L122849": {"Expression": 2619.0, "InternalID": 4186972.0}, "L92686": {"Expression": 271.0, "InternalID": 4188503.0}, "L174321": {"Expression": 902.0, "InternalID": 4187449.0}, "L194050": {"Expression": 3.15, "InternalID": 4187647.0}, "L94890": {"Expression": 12.0, "InternalID": 4188527.0}, "L0007": {"Expression": 8160.0, "InternalID": 4186256.0}, "L197041": {"Expression": 1237.0, "InternalID": 4187673.0}, "L96605": {"Expression": 299.0, "InternalID": 4188541.0}, "L145420": {"Expression": 906.0, "InternalID": 4187193.0}, "L88699": {"Expression": 10.0, "InternalID": 4188463.0}, "L29672": {"Expression": 26.8, "InternalID": 4187851.0}, "L47979": {"Expression": 61.2, "InternalID": 4188042.0}, "L33412": {"Expression": 574.0, "InternalID": 4187887.0}, "L130687": {"Expression": 1158.0, "InternalID": 4187057.0}, "L13927": {"Expression": 77.1, "InternalID": 4187137.0}, "L16848": {"Expression": 111.0, "InternalID": 4187391.0}, "L0420": {"Expression": 9438.0, "InternalID": 4186667.0}, "L158186": {"Expression": 142.0, "InternalID": 4187293.0}, "L80411": {"Expression": 2700.0, "InternalID": 4188382.0}, "L144535": {"Expression": 231.0, "InternalID": 4187184.0}, "L141485": {"Expression": 4779.0, "InternalID": 4187152.0}, "L0402": {"Expression": 2539.0, "InternalID": 4186649.0}, "L178908": {"Expression": 527.0, "InternalID": 4187495.0}, "L1001": {"Expression": 224.0, "InternalID": 4186718.0}, "L89418": {"Expression": 214.0, "InternalID": 4188472.0}, "L151062": {"Expression": 238.0, "InternalID": 4187234.0}, "L106031": {"Expression": 66.6, "InternalID": 4186789.0}, "L2829": {"Expression": 1.65, "InternalID": 4187838.0}, "L102634": {"Expression": 96.8, "InternalID": 4186757.0}, "L175538": {"Expression": 3115.0, "InternalID": 4187460.0}, "L120883": {"Expression": 56.0, "InternalID": 4186952.0}, "L167555": {"Expression": 10.1, "InternalID": 4187380.0}, "L54040": {"Expression": 99.4, "InternalID": 4188111.0}, "L46118": {"Expression": 62.1, "InternalID": 4188025.0}, "L121175": {"Expression": 9.55, "InternalID": 4186954.0}, "L47257": {"Expression": 1288.0, "InternalID": 4188034.0}, "L0110": {"Expression": 350.0, "InternalID": 4186362.0}, "L128693": {"Expression": 0.712, "InternalID": 4187031.0}, "L45583": {"Expression": 738.0, "InternalID": 4188017.0}, "L187016": {"Expression": 2.65, "InternalID": 4187574.0}, "L106425": {"Expression": 296.0, "InternalID": 4186795.0}, "L51032": {"Expression": 469.0, "InternalID": 4188073.0}, "L0292": {"Expression": 2.46, "InternalID": 4186541.0}, "L159505": {"Expression": 335.0, "InternalID": 4187308.0}, "L45109": {"Expression": 149.0, "InternalID": 4188012.0}, "L142310": {"Expression": 4.31, "InternalID": 4187161.0}, "L192589": {"Expression": 965.0, "InternalID": 4187627.0}, "L158834": {"Expression": 911.0, "InternalID": 4187300.0}, "L141260": {"Expression": 133.0, "InternalID": 4187151.0}, "L31137": {"Expression": 163.0, "InternalID": 4187860.0}, "L91807": {"Expression": 113.0, "InternalID": 4188491.0}, "L0157": {"Expression": 112.0, "InternalID": 4186409.0}, "L128690": {"Expression": 2.22, "InternalID": 4187028.0}, "L0252": {"Expression": 7.78, "InternalID": 4186501.0}, "L0333": {"Expression": 254.0, "InternalID": 4186581.0}, "L0363": {"Expression": 108.0, "InternalID": 4186611.0}, "L26998": {"Expression": 310.0, "InternalID": 4187826.0}, "L177590": {"Expression": 2161.0, "InternalID": 4187480.0}, "L19721": {"Expression": 72.4, "InternalID": 4187678.0}, "L0119": {"Expression": 311.0, "InternalID": 4186371.0}, "L173921": {"Expression": 249.0, "InternalID": 4187444.0}, "L0179": {"Expression": 5.26, "InternalID": 4186429.0}, "L168057": {"Expression": 7.93, "InternalID": 4187384.0}, "L19745": {"Expression": 188.0, "InternalID": 4187680.0}, "L155396": {"Expression": 33.2, "InternalID": 4187267.0}, "L0062": {"Expression": 675.0, "InternalID": 4186314.0}, "L109335": {"Expression": 981.0, "InternalID": 4186830.0}, "L67726": {"Expression": 408.0, "InternalID": 4188260.0}, "L79833": {"Expression": 229.0, "InternalID": 4188374.0}, "L29089": {"Expression": 70.7, "InternalID": 4187845.0}, "L7043": {"Expression": 163.0, "InternalID": 4188292.0}, "L154925": {"Expression": 2221.0, "InternalID": 4187264.0}, "L0138": {"Expression": 1052.0, "InternalID": 4186390.0}, "L88187": {"Expression": 800.0, "InternalID": 4188454.0}, "L0322": {"Expression": 974.0, "InternalID": 4186570.0}, "L112776": {"Expression": 46.1, "InternalID": 4186865.0}, "L165684": {"Expression": 289.0, "InternalID": 4187364.0}, "L109201": {"Expression": 71.5, "InternalID": 4186829.0}, "L193090": {"Expression": 46.5, "InternalID": 4187634.0}, "L182799": {"Expression": 2.04, "InternalID": 4187533.0}, "L74195": {"Expression": 508.0, "InternalID": 4188326.0}, "L184871": {"Expression": 47.5, "InternalID": 4187552.0}, "L112952": {"Expression": 88.3, "InternalID": 4186867.0}, "L151330": {"Expression": 209.0, "InternalID": 4187237.0}, "L0294": {"Expression": 174.0, "InternalID": 4186543.0}, "L175712": {"Expression": 1243.0, "InternalID": 4187461.0}, "L168650": {"Expression": 21.5, "InternalID": 4187393.0}, "L104007": {"Expression": 392.0, "InternalID": 4186771.0}, "L54944": {"Expression": 112.0, "InternalID": 4188121.0}, "L82250": {"Expression": 1905.0, "InternalID": 4188394.0}, "L165279": {"Expression": 798.0, "InternalID": 4187361.0}, "L147291": {"Expression": 4.68, "InternalID": 4187203.0}, "L0049": {"Expression": 20.6, "InternalID": 4186301.0}, "L0043": {"Expression": 871.0, "InternalID": 4186294.0}, "L66233": {"Expression": 500.0, "InternalID": 4188242.0}, "L175101": {"Expression": 521.0, "InternalID": 4187455.0}, "L0167": {"Expression": 96.1, "InternalID": 4186419.0}, "L83865": {"Expression": 159.0, "InternalID": 4188409.0}, "L105256": {"Expression": 130.0, "InternalID": 4186786.0}, "L29171": {"Expression": 103.0, "InternalID": 4187846.0}, "L0004": {"Expression": 732.0, "InternalID": 4186253.0}, "L6615": {"Expression": 155.0, "InternalID": 4188238.0}, "L0052": {"Expression": 56.7, "InternalID": 4186304.0}, "L57401": {"Expression": 187.0, "InternalID": 4188145.0}, "L0372": {"Expression": 675.0, "InternalID": 4186619.0}, "L13187": {"Expression": 412.0, "InternalID": 4187073.0}, "L81616": {"Expression": 43.3, "InternalID": 4188391.0}, "L18872": {"Expression": 7687.0, "InternalID": 4187590.0}, "L141766": {"Expression": 284.0, "InternalID": 4187158.0}, "L95846": {"Expression": 12.1, "InternalID": 4188534.0}, "L0414": {"Expression": 5724.0, "InternalID": 4186661.0}, "L0394": {"Expression": 3943.0, "InternalID": 4186641.0}, "L183012": {"Expression": 491.0, "InternalID": 4187535.0}, "L190009": {"Expression": 107.0, "InternalID": 4187605.0}, "L76216": {"Expression": 19.0, "InternalID": 4188343.0}, "L182559": {"Expression": 159.0, "InternalID": 4187531.0}, "L178303": {"Expression": 74.9, "InternalID": 4187490.0}, "L94552": {"Expression": 361.0, "InternalID": 4188521.0}, "L128696": {"Expression": 501.0, "InternalID": 4187034.0}, "L0058": {"Expression": 18.9, "InternalID": 4186310.0}, "L104437": {"Expression": 23.0, "InternalID": 4186778.0}, "L132585": {"Expression": 754.0, "InternalID": 4187081.0}, "L102100": {"Expression": 99.4, "InternalID": 4186752.0}, "L109882": {"Expression": 917.0, "InternalID": 4186835.0}, "L52034": {"Expression": 84.1, "InternalID": 4188088.0}, "L180805": {"Expression": 485.0, "InternalID": 4187516.0}, "L102360": {"Expression": 1309.0, "InternalID": 4186754.0}, "L0015": {"Expression": 53.4, "InternalID": 4186265.0}, "L159396": {"Expression": 112.0, "InternalID": 4187306.0}, "L109453": {"Expression": 13.2, "InternalID": 4186832.0}, "L0032": {"Expression": 193.0, "InternalID": 4186283.0}, "L0082": {"Expression": 981.0, "InternalID": 4186333.0}, "L171350": {"Expression": 128.0, "InternalID": 4187417.0}, "L161059": {"Expression": 13.0, "InternalID": 4187322.0}, "L27646": {"Expression": 210.0, "InternalID": 4187834.0}, "L0198": {"Expression": 848.0, "InternalID": 4186448.0}, "L119032": {"Expression": 33.2, "InternalID": 4186934.0}, "L0264": {"Expression": 338.0, "InternalID": 4186513.0}, "L101560": {"Expression": 369.0, "InternalID": 4186741.0}, "L147936": {"Expression": 438.0, "InternalID": 4187207.0}, "L146261": {"Expression": 33.0, "InternalID": 4187198.0}, "L167426": {"Expression": 155.0, "InternalID": 4187379.0}, "L18600": {"Expression": 600.0, "InternalID": 4187561.0}, "L68759": {"Expression": 971.0, "InternalID": 4188272.0}, "L173230": {"Expression": 142.0, "InternalID": 4187436.0}, "L0425": {"Expression": 3910.0, "InternalID": 4186672.0}, "L0091": {"Expression": 527.0, "InternalID": 4186342.0}, "L0279": {"Expression": 53.3, "InternalID": 4186528.0}, "L191765": {"Expression": 3.53, "InternalID": 4187618.0}, "L0238": {"Expression": 254.0, "InternalID": 4186487.0}, "L0261": {"Expression": 14.0, "InternalID": 4186510.0}, "L11851": {"Expression": 974.0, "InternalID": 4186930.0}, "L94534": {"Expression": 716.0, "InternalID": 4188520.0}, "L187716": {"Expression": 64.9, "InternalID": 4187581.0}, "L4702": {"Expression": 417.0, "InternalID": 4188031.0}, "L168265": {"Expression": 573.0, "InternalID": 4187388.0}, "L0012": {"Expression": 2771.0, "InternalID": 4186262.0}, "L114827": {"Expression": 320.0, "InternalID": 4186888.0}, "L0131": {"Expression": 1637.0, "InternalID": 4186383.0}, "L0020": {"Expression": 1.45, "InternalID": 4186272.0}, "L7722": {"Expression": 1412.0, "InternalID": 4188350.0}, "L118271": {"Expression": 778.0, "InternalID": 4186925.0}, "L113931": {"Expression": 287.0, "InternalID": 4186874.0}, "L25762": {"Expression": 0.481, "InternalID": 4187812.0}, "L0192": {"Expression": 2.27, "InternalID": 4186442.0}, "L89001": {"Expression": 6.94, "InternalID": 4188467.0}, "L105494": {"Expression": 375.0, "InternalID": 4186787.0}, "L135991": {"Expression": 1263.0, "InternalID": 4187117.0}, "L132712": {"Expression": 651.0, "InternalID": 4187085.0}, "L53699": {"Expression": 55.5, "InternalID": 4188104.0}, "L141547": {"Expression": 161.0, "InternalID": 4187154.0}, "L127182": {"Expression": 11.1, "InternalID": 4187012.0}, "L92886": {"Expression": 327.0, "InternalID": 4188505.0}, "L125196": {"Expression": 168.0, "InternalID": 4186996.0}, "L117821": {"Expression": 3.08, "InternalID": 4186922.0}, "L0266": {"Expression": 25.3, "InternalID": 4186515.0}, "L68066": {"Expression": 26.6, "InternalID": 4188263.0}, "L59867": {"Expression": 2865.0, "InternalID": 4188173.0}, "L179409": {"Expression": 1980.0, "InternalID": 4187501.0}, "L32812": {"Expression": 0.028, "InternalID": 4187881.0}, "L99869": {"Expression": 460.0, "InternalID": 4188568.0}, "L92414": {"Expression": 50.3, "InternalID": 4188497.0}, "L0151": {"Expression": 317.0, "InternalID": 4186403.0}, "L1006": {"Expression": 1.48, "InternalID": 4186727.0}, "L192192": {"Expression": 116.0, "InternalID": 4187622.0}, "L113067": {"Expression": 50.1, "InternalID": 4186870.0}, "L193909": {"Expression": 625.0, "InternalID": 4187646.0}, "L29314": {"Expression": 22.8, "InternalID": 4187847.0}, "L0111": {"Expression": 11.0, "InternalID": 4186363.0}, "L0139": {"Expression": 1303.0, "InternalID": 4186391.0}, "L65498": {"Expression": 171.0, "InternalID": 4188232.0}, "L6128": {"Expression": 101.0, "InternalID": 4188188.0}, "L120335": {"Expression": 18603.0, "InternalID": 4186946.0}, "L193121": {"Expression": 27.8, "InternalID": 4187635.0}, "L0095": {"Expression": 393.0, "InternalID": 4186346.0}, "L106356": {"Expression": 921.0, "InternalID": 4186793.0}, "L0229": {"Expression": 8.59, "InternalID": 4186478.0}, "L9255": {"Expression": 1045.0, "InternalID": 4188500.0}, "L0382": {"Expression": 5147.0, "InternalID": 4186629.0}, "L35545": {"Expression": 547.0, "InternalID": 4187908.0}, "L143459": {"Expression": 630.0, "InternalID": 4187174.0}, "L158710": {"Expression": 328.0, "InternalID": 4187299.0}, "L0130": {"Expression": 13.1, "InternalID": 4186382.0}, "L75267": {"Expression": 98.1, "InternalID": 4188330.0}, "L0365": {"Expression": 32.9, "InternalID": 4186612.0}, "L107724": {"Expression": 216.0, "InternalID": 4186810.0}, "L0140": {"Expression": 2238.0, "InternalID": 4186392.0}, "L93858": {"Expression": 67.9, "InternalID": 4188515.0}, "L84502": {"Expression": 264.0, "InternalID": 4188416.0}, "L45616": {"Expression": 96.1, "InternalID": 4188018.0}, "L45035": {"Expression": 293.0, "InternalID": 4188010.0}, "L157995": {"Expression": 1001.0, "InternalID": 4187291.0}, "L155044": {"Expression": 533.0, "InternalID": 4187266.0}, "L97415": {"Expression": 9.28, "InternalID": 4188547.0}, "L108008": {"Expression": 324.0, "InternalID": 4186815.0}, "L171943": {"Expression": 1.45, "InternalID": 4187423.0}, "L137682": {"Expression": 29.0, "InternalID": 4187128.0}, "L0115": {"Expression": 142.0, "InternalID": 4186367.0}, "L198056": {"Expression": 281.0, "InternalID": 4187687.0}, "L136968": {"Expression": 594.0, "InternalID": 4187123.0}, "L2": {"Expression": 446.0, "InternalID": 4187705.0}, "L165490": {"Expression": 113.0, "InternalID": 4187363.0}, "L108994": {"Expression": 259.0, "InternalID": 4186825.0}, "L25961": {"Expression": 14.6, "InternalID": 4187816.0}, "L0136": {"Expression": 2746.0, "InternalID": 4186388.0}, "L29491": {"Expression": 271.0, "InternalID": 4187850.0}, "L0321": {"Expression": 493.0, "InternalID": 4186569.0}, "L64445": {"Expression": 534.0, "InternalID": 4188223.0}, "L0262": {"Expression": 2.39, "InternalID": 4186511.0}, "L0379": {"Expression": 3756.0, "InternalID": 4186626.0}, "L63310": {"Expression": 1033.0, "InternalID": 4188210.0}, "L195271": {"Expression": 4.87, "InternalID": 4187656.0}, "L53427": {"Expression": 60.5, "InternalID": 4188103.0}, "L7612": {"Expression": 60.3, "InternalID": 4188342.0}, "L81453": {"Expression": 17.1, "InternalID": 4188390.0}, "L45702": {"Expression": 584.0, "InternalID": 4188021.0}, "L7798": {"Expression": 4.22, "InternalID": 4188358.0}, "L0127": {"Expression": 177.0, "InternalID": 4186379.0}, "L13958": {"Expression": 47.4, "InternalID": 4187139.0}, "L36511": {"Expression": 1.84, "InternalID": 4187919.0}, "L163307": {"Expression": 153.0, "InternalID": 4187345.0}, "L7894": {"Expression": 171.0, "InternalID": 4188366.0}, "L0380": {"Expression": 4116.0, "InternalID": 4186627.0}, "L22059": {"Expression": 44.7, "InternalID": 4187785.0}, "L104552": {"Expression": 271.0, "InternalID": 4186779.0}, "L93420": {"Expression": 103.0, "InternalID": 4188510.0}, "L155471": {"Expression": 32.9, "InternalID": 4187269.0}, "L0416": {"Expression": 6986.0, "InternalID": 4186663.0}, "L118462": {"Expression": 36.6, "InternalID": 4186927.0}, "L29477": {"Expression": 4.19, "InternalID": 4187849.0}, "L5532": {"Expression": 97.7, "InternalID": 4188126.0}, "L0407": {"Expression": 4748.0, "InternalID": 4186654.0}, "L47971": {"Expression": 43.0, "InternalID": 4188041.0}, "L132777": {"Expression": 507.0, "InternalID": 4187087.0}, "L48975": {"Expression": 14.7, "InternalID": 4188055.0}, "L130682": {"Expression": 60.9, "InternalID": 4187056.0}, "L32072": {"Expression": 21.1, "InternalID": 4187868.0}, "L189822": {"Expression": 124.0, "InternalID": 4187602.0}, "L0385": {"Expression": 4671.0, "InternalID": 4186632.0}, "L64175": {"Expression": 396.0, "InternalID": 4188220.0}, "L64373": {"Expression": 802.0, "InternalID": 4188222.0}, "L198893": {"Expression": 2609.0, "InternalID": 4187695.0}, "L0104": {"Expression": 97.1, "InternalID": 4186356.0}, "L191436": {"Expression": 200.0, "InternalID": 4187614.0}, "L0245": {"Expression": 96.9, "InternalID": 4186494.0}, "L134243": {"Expression": 405.0, "InternalID": 4187103.0}, "L0121": {"Expression": 147.0, "InternalID": 4186373.0}, "L71879": {"Expression": 2.67, "InternalID": 4188306.0}, "L100735": {"Expression": 14.9, "InternalID": 4186729.0}, "L169971": {"Expression": 37.3, "InternalID": 4187408.0}, "L181168": {"Expression": 589.0, "InternalID": 4187517.0}, "L94760": {"Expression": 0.873, "InternalID": 4188524.0}, "L0010": {"Expression": 5104.0, "InternalID": 4186260.0}, "L86881": {"Expression": 148.0, "InternalID": 4188442.0}, "L188550": {"Expression": 567.0, "InternalID": 4187589.0}, "L56232": {"Expression": 93.7, "InternalID": 4188135.0}, "L0137": {"Expression": 848.0, "InternalID": 4186389.0}, "L188798": {"Expression": 692.0, "InternalID": 4187591.0}, "L178227": {"Expression": 2.04, "InternalID": 4187489.0}, "L0301": {"Expression": 41.7, "InternalID": 4186549.0}, "L0045": {"Expression": 363.0, "InternalID": 4186296.0}, "L168484": {"Expression": 857.0, "InternalID": 4187392.0}, "L0355": {"Expression": 387.0, "InternalID": 4186603.0}, "L0116": {"Expression": 431.0, "InternalID": 4186368.0}, "L157841": {"Expression": 347.0, "InternalID": 4187288.0}, "L39365": {"Expression": 448.0, "InternalID": 4187947.0}, "L87107": {"Expression": 125.0, "InternalID": 4188446.0}, "L0250": {"Expression": 152.0, "InternalID": 4186499.0}, "L140141": {"Expression": 7.87, "InternalID": 4187142.0}, "L175147": {"Expression": 364.0, "InternalID": 4187457.0}, "L48417": {"Expression": 193.0, "InternalID": 4188047.0}, "L109747": {"Expression": 17.7, "InternalID": 4186834.0}, "L102979": {"Expression": 157.0, "InternalID": 4186761.0}, "L0171": {"Expression": 785.0, "InternalID": 4186423.0}, "L123365": {"Expression": 140.0, "InternalID": 4186981.0}, "L178206": {"Expression": 4268.0, "InternalID": 4187488.0}, "L0038": {"Expression": 761.0, "InternalID": 4186289.0}, "L0132": {"Expression": 16.9, "InternalID": 4186384.0}, "L75633": {"Expression": 252.0, "InternalID": 4188333.0}, "L174788": {"Expression": 1185.0, "InternalID": 4187453.0}, "L0357": {"Expression": 319.0, "InternalID": 4186605.0}, "L127223": {"Expression": 536.0, "InternalID": 4187013.0}, "L64737": {"Expression": 295.0, "InternalID": 4188225.0}, "L0212": {"Expression": 30.4, "InternalID": 4186462.0}, "L1015": {"Expression": 85.8, "InternalID": 4186739.0}, "L175357": {"Expression": 430.0, "InternalID": 4187458.0}, "L0415": {"Expression": 5020.0, "InternalID": 4186662.0}, "L3279": {"Expression": 60.4, "InternalID": 4187880.0}, "L142410": {"Expression": 1179.0, "InternalID": 4187165.0}, "L102491": {"Expression": 7.98, "InternalID": 4186756.0}, "L108967": {"Expression": 254.0, "InternalID": 4186823.0}, "L108425": {"Expression": 3.72, "InternalID": 4186817.0}, "L0150": {"Expression": 136.0, "InternalID": 4186402.0}, "L195348": {"Expression": 1432.0, "InternalID": 4187658.0}, "L0064": {"Expression": 405.0, "InternalID": 4186316.0}, "L195720": {"Expression": 16.6, "InternalID": 4187661.0}, "L3425": {"Expression": 41.9, "InternalID": 4187896.0}, "L13324": {"Expression": 0.477, "InternalID": 4187090.0}, "L0204": {"Expression": 903.0, "InternalID": 4186454.0}, "L130944": {"Expression": 17.4, "InternalID": 4187059.0}, "L49741": {"Expression": 1457.0, "InternalID": 4188058.0}, "L10679": {"Expression": 643.0, "InternalID": 4186800.0}, "L0194": {"Expression": 176.0, "InternalID": 4186444.0}, "L157144": {"Expression": 20.2, "InternalID": 4187282.0}, "L110351": {"Expression": 89.7, "InternalID": 4186837.0}, "L0148": {"Expression": 7.0, "InternalID": 4186400.0}, "L171116": {"Expression": 42.7, "InternalID": 4187416.0}, "L187450": {"Expression": 9.4, "InternalID": 4187579.0}, "L96217": {"Expression": 71.8, "InternalID": 4188537.0}, "L135972": {"Expression": 35.4, "InternalID": 4187116.0}, "L15012": {"Expression": 10.2, "InternalID": 4187226.0}, "L172471": {"Expression": 721.0, "InternalID": 4187425.0}, "L111950": {"Expression": 109.0, "InternalID": 4186857.0}, "L187315": {"Expression": 10.6, "InternalID": 4187577.0}, "L70979": {"Expression": 33.6, "InternalID": 4188300.0}, "L103212": {"Expression": 653.0, "InternalID": 4186764.0}, "L103086": {"Expression": 129.0, "InternalID": 4186762.0}, "L110441": {"Expression": 104.0, "InternalID": 4186839.0}, "L51690": {"Expression": 13.2, "InternalID": 4188081.0}, "L172964": {"Expression": 213.0, "InternalID": 4187431.0}, "L100575": {"Expression": 182.0, "InternalID": 4186726.0}, "L33556": {"Expression": 373.0, "InternalID": 4187890.0}, "L26721": {"Expression": 171.0, "InternalID": 4187823.0}, "L177520": {"Expression": 82.5, "InternalID": 4187479.0}, "L164461": {"Expression": 88.4, "InternalID": 4187353.0}, "L85895": {"Expression": 214.0, "InternalID": 4188430.0}, "L65707": {"Expression": 25.3, "InternalID": 4188236.0}, "L57608": {"Expression": 20.7, "InternalID": 4188148.0}, "L130713": {"Expression": 52.3, "InternalID": 4187058.0}, "L0339": {"Expression": 64.7, "InternalID": 4186587.0}, "L121483": {"Expression": 42.0, "InternalID": 4186959.0}, "L0117": {"Expression": 59.3, "InternalID": 4186369.0}, "L46694": {"Expression": 698.0, "InternalID": 4188030.0}, "L194765": {"Expression": 72.6, "InternalID": 4187650.0}, "L1005": {"Expression": 440.0, "InternalID": 4186724.0}, "L6328": {"Expression": 477.0, "InternalID": 4188208.0}, "L178329": {"Expression": 211.0, "InternalID": 4187491.0}, "L148976": {"Expression": 849.0, "InternalID": 4187216.0}, "L0036": {"Expression": 2034.0, "InternalID": 4186287.0}, "L89201": {"Expression": 6.66, "InternalID": 4188471.0}, "L157908": {"Expression": 5.67, "InternalID": 4187289.0}, "L0256": {"Expression": 34.0, "InternalID": 4186505.0}, "L79267": {"Expression": 1046.0, "InternalID": 4188367.0}, "L0287": {"Expression": 71.1, "InternalID": 4186536.0}, "L118350": {"Expression": 4.13, "InternalID": 4186926.0}, "L187918": {"Expression": 154.0, "InternalID": 4187584.0}, "L0386": {"Expression": 5166.0, "InternalID": 4186633.0}, "L185517": {"Expression": 675.0, "InternalID": 4187558.0}, "L57408": {"Expression": 861.0, "InternalID": 4188146.0}, "L0300": {"Expression": 306.0, "InternalID": 4186548.0}, "L101209": {"Expression": 368.0, "InternalID": 4186735.0}, "L139168": {"Expression": 106.0, "InternalID": 4187136.0}, "L41072": {"Expression": 115.0, "InternalID": 4187965.0}, "L0129": {"Expression": 2.0, "InternalID": 4186381.0}, "L0060": {"Expression": 348.0, "InternalID": 4186312.0}, "L0227": {"Expression": 5850.0, "InternalID": 4186476.0}, "L117718": {"Expression": 201.0, "InternalID": 4186920.0}, "L104221": {"Expression": 277.0, "InternalID": 4186775.0}, "L91510": {"Expression": 340.0, "InternalID": 4188489.0}, "L110960": {"Expression": 338.0, "InternalID": 4186848.0}, "L37880": {"Expression": 141.0, "InternalID": 4187935.0}, "L0390": {"Expression": 2466.0, "InternalID": 4186637.0}, "L0090": {"Expression": 159.0, "InternalID": 4186341.0}, "L80045": {"Expression": 371.0, "InternalID": 4188376.0}, "L144693": {"Expression": 34.5, "InternalID": 4187186.0}, "L00196": {"Expression": 46.7, "InternalID": 4186271.0}, "L102051": {"Expression": 2782.0, "InternalID": 4186749.0}, "L120396": {"Expression": 779.0, "InternalID": 4186948.0}, "L95240": {"Expression": 2693.0, "InternalID": 4188531.0}, "L155602": {"Expression": 366.0, "InternalID": 4187271.0}, "L110431": {"Expression": 53.7, "InternalID": 4186838.0}, "L102317": {"Expression": 20201.0, "InternalID": 4186753.0}, "L0395": {"Expression": 5530.0, "InternalID": 4186642.0}, "L150333": {"Expression": 132.0, "InternalID": 4187228.0}, "L110564": {"Expression": 38.7, "InternalID": 4186843.0}, "L190126": {"Expression": 12.9, "InternalID": 4187606.0}, "L68137": {"Expression": 24.6, "InternalID": 4188265.0}, "L0351": {"Expression": 261.0, "InternalID": 4186599.0}, "L98583": {"Expression": 704.0, "InternalID": 4188558.0}, "L200068": {"Expression": 308.0, "InternalID": 4187754.0}, "L00396": {"Expression": 635.0, "InternalID": 4186291.0}, "L158071": {"Expression": 1159.0, "InternalID": 4187292.0}, "L65675": {"Expression": 117.0, "InternalID": 4188235.0}, "L156302": {"Expression": 101.0, "InternalID": 4187275.0}, "L0120": {"Expression": 60.0, "InternalID": 4186372.0}, "L153086": {"Expression": 3.47, "InternalID": 4187252.0}, "L0419": {"Expression": 4496.0, "InternalID": 4186666.0}, "L0161": {"Expression": 834.0, "InternalID": 4186413.0}, "L173045": {"Expression": 3562.0, "InternalID": 4187432.0}, "L0160": {"Expression": 457.0, "InternalID": 4186412.0}, "L24277": {"Expression": 3.3, "InternalID": 4187802.0}, "L63652": {"Expression": 653.0, "InternalID": 4188211.0}, "L156674": {"Expression": 5.22, "InternalID": 4187279.0}, "L97777": {"Expression": 18.4, "InternalID": 4188548.0}, "L162952": {"Expression": 145.0, "InternalID": 4187341.0}, "L145739": {"Expression": 913.0, "InternalID": 4187194.0}, "L80177": {"Expression": 58.4, "InternalID": 4188377.0}, "L162604": {"Expression": 1056.0, "InternalID": 4187337.0}, "L51063": {"Expression": 1.27, "InternalID": 4188074.0}, "L0360": {"Expression": 206.0, "InternalID": 4186608.0}, "L176360": {"Expression": 232.0, "InternalID": 4187467.0}, "L73853": {"Expression": 59.6, "InternalID": 4188323.0}, "L101706": {"Expression": 234.0, "InternalID": 4186746.0}, "L126409": {"Expression": 1197.0, "InternalID": 4187006.0}, "L117145": {"Expression": 190.0, "InternalID": 4186912.0}, "L85514": {"Expression": 45.8, "InternalID": 4188425.0}, "L194226": {"Expression": 297.0, "InternalID": 4187649.0}, "L166407": {"Expression": 317.0, "InternalID": 4187370.0}, "L70239": {"Expression": 0.472, "InternalID": 4188290.0}, "L134450": {"Expression": 1204.0, "InternalID": 4187105.0}, "L0016": {"Expression": 1142.0, "InternalID": 4186267.0}, "L0047": {"Expression": 236.0, "InternalID": 4186299.0}, "L0221": {"Expression": 801.0, "InternalID": 4186470.0}, "L91456": {"Expression": 296.0, "InternalID": 4188488.0}, "L63684": {"Expression": 697.0, "InternalID": 4188212.0}, "L0182": {"Expression": 320.0, "InternalID": 4186432.0}, "L131443": {"Expression": 109.0, "InternalID": 4187065.0}, "L72477": {"Expression": 151.0, "InternalID": 4188312.0}, "L114099": {"Expression": 1746.0, "InternalID": 4186878.0}, "L0197": {"Expression": 424.0, "InternalID": 4186447.0}, "L0273": {"Expression": 2715.0, "InternalID": 4186522.0}, "L44747": {"Expression": 2.43, "InternalID": 4188006.0}, "L162597": {"Expression": 164.0, "InternalID": 4187336.0}, "L48504": {"Expression": 794.0, "InternalID": 4188051.0}, "L96847": {"Expression": 1061.0, "InternalID": 4188543.0}, "L148897": {"Expression": 27.5, "InternalID": 4187213.0}, "L0080": {"Expression": 93.2, "InternalID": 4186331.0}, "L0286": {"Expression": 16.6, "InternalID": 4186535.0}, "L157237": {"Expression": 436.0, "InternalID": 4187283.0}, "L0076": {"Expression": 25.1, "InternalID": 4186327.0}, "L66199": {"Expression": 1190.0, "InternalID": 4188239.0}, "L38650": {"Expression": 72.8, "InternalID": 4187943.0}, "L0222": {"Expression": 261.0, "InternalID": 4186471.0}, "L90422": {"Expression": 388.0, "InternalID": 4188478.0}, "L199247": {"Expression": 32.9, "InternalID": 4187700.0}, "L0188": {"Expression": 555.0, "InternalID": 4186438.0}, "L159324": {"Expression": 147.0, "InternalID": 4187303.0}, "L0211": {"Expression": 12.4, "InternalID": 4186461.0}, "L135954": {"Expression": 223.0, "InternalID": 4187115.0}, "L0243": {"Expression": 3474.0, "InternalID": 4186492.0}, "L121426": {"Expression": 1351.0, "InternalID": 4186958.0}, "L191500": {"Expression": 55.2, "InternalID": 4187616.0}, "L175450": {"Expression": 15.6, "InternalID": 4187459.0}, "L137630": {"Expression": 1136.0, "InternalID": 4187127.0}, "L0308": {"Expression": 17.8, "InternalID": 4186556.0}, "L0253": {"Expression": 24.5, "InternalID": 4186502.0}, "L185031": {"Expression": 200.0, "InternalID": 4187554.0}, "L0406": {"Expression": 2312.0, "InternalID": 4186653.0}, "L0289": {"Expression": 92.0, "InternalID": 4186538.0}, "L91273": {"Expression": 1167.0, "InternalID": 4188486.0}, "L0350": {"Expression": 269.0, "InternalID": 4186598.0}, "L176579": {"Expression": 1300.0, "InternalID": 4187471.0}, "L0084": {"Expression": 858.0, "InternalID": 4186335.0}, "L68758": {"Expression": 674.0, "InternalID": 4188271.0}, "L0366": {"Expression": 1404.0, "InternalID": 4186613.0}, "L0254": {"Expression": 6.81, "InternalID": 4186503.0}, "L138230": {"Expression": 68.9, "InternalID": 4187129.0}, "L85854": {"Expression": 80.9, "InternalID": 4188429.0}, "L200025": {"Expression": 4701.0, "InternalID": 4187723.0}, "L71174": {"Expression": 297.0, "InternalID": 4188302.0}, "L0430": {"Expression": 2706.0, "InternalID": 4186674.0}, "L187815": {"Expression": 13.7, "InternalID": 4187583.0}, "L22116": {"Expression": 0.5, "InternalID": 4187786.0}, "L196216": {"Expression": 582.0, "InternalID": 4187667.0}, "L0356": {"Expression": 1007.0, "InternalID": 4186604.0}, "L89079": {"Expression": 19.4, "InternalID": 4188468.0}, "L35068": {"Expression": 348.0, "InternalID": 4187903.0}, "L0277": {"Expression": 65.4, "InternalID": 4186526.0}, "L49937": {"Expression": 46.8, "InternalID": 4188060.0}, "L0184": {"Expression": 781.0, "InternalID": 4186434.0}, "L34806": {"Expression": 1220.0, "InternalID": 4187901.0}, "L0011": {"Expression": 2925.0, "InternalID": 4186261.0}, "L0187": {"Expression": 1060.0, "InternalID": 4186437.0}, "L124107": {"Expression": 44.9, "InternalID": 4186987.0}, "L66281": {"Expression": 17.2, "InternalID": 4188243.0}, "L320": {"Expression": 503.0, "InternalID": 4187867.0}, "L166912": {"Expression": 1106.0, "InternalID": 4187376.0}, "L19292": {"Expression": 4348.0, "InternalID": 4187630.0}, "L200010": {"Expression": 829.0, "InternalID": 4187713.0}, "L36404": {"Expression": 6.38, "InternalID": 4187918.0}, "L179531": {"Expression": 137.0, "InternalID": 4187502.0}, "L26628": {"Expression": 103.0, "InternalID": 4187822.0}, "L77482": {"Expression": 499.0, "InternalID": 4188354.0}, "L172505": {"Expression": 6327.0, "InternalID": 4187426.0}, "L71486": {"Expression": 16.8, "InternalID": 4188304.0}, "L121994": {"Expression": 119.0, "InternalID": 4186963.0}, "L0331": {"Expression": 46.9, "InternalID": 4186579.0}, "L39593": {"Expression": 3.94, "InternalID": 4187951.0}, "L153005": {"Expression": 100.0, "InternalID": 4187251.0}, "L88637": {"Expression": 101.0, "InternalID": 4188461.0}, "L0055": {"Expression": 58.0, "InternalID": 4186307.0}, "L98310": {"Expression": 508.0, "InternalID": 4188555.0}, "L129431": {"Expression": 333.0, "InternalID": 4187049.0}, "L200000": {"Expression": 155.0, "InternalID": 4187706.0}, "L84937": {"Expression": 195.0, "InternalID": 4188420.0}, "L1778": {"Expression": 16.9, "InternalID": 4187484.0}, "L52207": {"Expression": 80.0, "InternalID": 4188091.0}, "L160425": {"Expression": 657.0, "InternalID": 4187314.0}, "L1889160": {"Expression": 20.2, "InternalID": 4187593.0}, "L173068": {"Expression": 402.0, "InternalID": 4187434.0}, "L0391": {"Expression": 3479.0, "InternalID": 4186638.0}, "L188472": {"Expression": 8.81, "InternalID": 4187588.0}, "L0005": {"Expression": 9386.0, "InternalID": 4186254.0}, "L0232": {"Expression": 0.42, "InternalID": 4186481.0}, "L31393": {"Expression": 5.17, "InternalID": 4187864.0}, "L36841": {"Expression": 215.0, "InternalID": 4187923.0}, "L84767": {"Expression": 101.0, "InternalID": 4188419.0}, "L0086": {"Expression": 1473.0, "InternalID": 4186337.0}, "L123116": {"Expression": 225.0, "InternalID": 4186975.0}, "L71932": {"Expression": 1769.0, "InternalID": 4188307.0}, "L77627": {"Expression": 32.1, "InternalID": 4188356.0}, "L0347": {"Expression": 1674.0, "InternalID": 4186595.0}, "L199206": {"Expression": 32.1, "InternalID": 4187698.0}, "L0094": {"Expression": 360.0, "InternalID": 4186345.0}, "L176316": {"Expression": 102.0, "InternalID": 4187466.0}, "L17695": {"Expression": 7.98, "InternalID": 4187473.0}, "L58125": {"Expression": 640.0, "InternalID": 4188153.0}, "L98749": {"Expression": 262.0, "InternalID": 4188559.0}, "L0146": {"Expression": 18.1, "InternalID": 4186398.0}, "L165202": {"Expression": 79.5, "InternalID": 4187359.0}, "L18647": {"Expression": 121.0, "InternalID": 4187566.0}, "L0337": {"Expression": 334.0, "InternalID": 4186585.0}, "L117685": {"Expression": 2230.0, "InternalID": 4186919.0}, "L192996": {"Expression": 87.5, "InternalID": 4187631.0}, "L80459": {"Expression": 44.3, "InternalID": 4188383.0}, "L0474": {"Expression": 695.0, "InternalID": 4186714.0}, "L72391": {"Expression": 2209.0, "InternalID": 4188311.0}, "L177031": {"Expression": 282.0, "InternalID": 4187474.0}, "L195366": {"Expression": 2.03, "InternalID": 4187659.0}, "L67624": {"Expression": 39.8, "InternalID": 4188257.0}, "L5953": {"Expression": 918.0, "InternalID": 4188170.0}, "L63900": {"Expression": 375.0, "InternalID": 4188217.0}, "L32666": {"Expression": 32.9, "InternalID": 4187877.0}, "L64833": {"Expression": 326.0, "InternalID": 4188227.0}, "L200004": {"Expression": 8.45, "InternalID": 4187710.0}, "L149781": {"Expression": 7.49, "InternalID": 4187221.0}, "L199221": {"Expression": 718.0, "InternalID": 4187699.0}, "L108989": {"Expression": 3.8, "InternalID": 4186824.0}, "L49824": {"Expression": 10.2, "InternalID": 4188059.0}, "L128694": {"Expression": 20.7, "InternalID": 4187032.0}, "L25787": {"Expression": 16.5, "InternalID": 4187813.0}, "L0344": {"Expression": 1172.0, "InternalID": 4186592.0}, "L0209": {"Expression": 16.1, "InternalID": 4186459.0}, "L0092": {"Expression": 397.0, "InternalID": 4186343.0}, "L154481": {"Expression": 301.0, "InternalID": 4187260.0}, "L0105": {"Expression": 88.1, "InternalID": 4186357.0}, "L169610": {"Expression": 109.0, "InternalID": 4187403.0}, "L145357": {"Expression": 134.0, "InternalID": 4187191.0}, "L196206": {"Expression": 147.0, "InternalID": 4187666.0}, "L133367": {"Expression": 13.4, "InternalID": 4187091.0}, "L200005": {"Expression": 272.0, "InternalID": 4187711.0}, "L0056": {"Expression": 137.0, "InternalID": 4186308.0}, "L163602": {"Expression": 433.0, "InternalID": 4187346.0}, "L0349": {"Expression": 715.0, "InternalID": 4186597.0}, "L114717": {"Expression": 132.0, "InternalID": 4186886.0}, "L124415": {"Expression": 236.0, "InternalID": 4186989.0}, "L160442": {"Expression": 385.0, "InternalID": 4187315.0}, "L81189": {"Expression": 1505.0, "InternalID": 4188386.0}, "L54059": {"Expression": 225.0, "InternalID": 4188112.0}, "L67527": {"Expression": 508.0, "InternalID": 4188256.0}, "L0244": {"Expression": 439.0, "InternalID": 4186493.0}, "L124252": {"Expression": 414.0, "InternalID": 4186988.0}, "L79329": {"Expression": 182.0, "InternalID": 4188369.0}, "L0009": {"Expression": 7546.0, "InternalID": 4186258.0}, "L582": {"Expression": 10.9, "InternalID": 4188154.0}, "L134394": {"Expression": 8.38, "InternalID": 4187104.0}, "L0169": {"Expression": 60.9, "InternalID": 4186421.0}, "L102093": {"Expression": 1548.0, "InternalID": 4186751.0}, "L70961": {"Expression": 25.4, "InternalID": 4188299.0}, "L153665": {"Expression": 1101.0, "InternalID": 4187254.0}, "L0098": {"Expression": 571.0, "InternalID": 4186349.0}, "L0285": {"Expression": 74.3, "InternalID": 4186534.0}, "L8990": {"Expression": 1018.0, "InternalID": 4188473.0}, "L0340": {"Expression": 541.0, "InternalID": 4186588.0}, "L86424": {"Expression": 192.0, "InternalID": 4188435.0}, "L0059": {"Expression": 413.0, "InternalID": 4186311.0}, "L121253": {"Expression": 1062.0, "InternalID": 4186956.0}, "L200042": {"Expression": 44.0, "InternalID": 4187738.0}, "L0423": {"Expression": 4463.0, "InternalID": 4186670.0}, "L58914": {"Expression": 23.1, "InternalID": 4188165.0}, "L5610": {"Expression": 738.0, "InternalID": 4188133.0}, "L6907": {"Expression": 276.0, "InternalID": 4188276.0}, "L161132": {"Expression": 1537.0, "InternalID": 4187324.0}, "L55836": {"Expression": 158.0, "InternalID": 4188132.0}, "L0190": {"Expression": 1052.0, "InternalID": 4186440.0}, "L11208": {"Expression": 1152.0, "InternalID": 4186858.0}, "L154512": {"Expression": 105.0, "InternalID": 4187261.0}, "L0035": {"Expression": 2131.0, "InternalID": 4186286.0}, "L42499": {"Expression": 200.0, "InternalID": 4187983.0}, "L110479": {"Expression": 18.1, "InternalID": 4186841.0}, "L46679": {"Expression": 39.3, "InternalID": 4188029.0}, "L60596": {"Expression": 2553.0, "InternalID": 4188181.0}, "L0125": {"Expression": 2600.0, "InternalID": 4186377.0}, "L0410": {"Expression": 5216.0, "InternalID": 4186657.0}, "L17893": {"Expression": 100.0, "InternalID": 4187496.0}, "L182020": {"Expression": 1.77, "InternalID": 4187527.0}, "L0317": {"Expression": 0.208, "InternalID": 4186565.0}, "L74738": {"Expression": 98.8, "InternalID": 4188328.0}, "L0375": {"Expression": 1649.0, "InternalID": 4186622.0}, "L0396": {"Expression": 5159.0, "InternalID": 4186643.0}, "L148007": {"Expression": 18.9, "InternalID": 4187208.0}, "L38177": {"Expression": 7.47, "InternalID": 4187939.0}, "L106374": {"Expression": 17.6, "InternalID": 4186794.0}, "L173151": {"Expression": 197.0, "InternalID": 4187435.0}, "L54580": {"Expression": 281.0, "InternalID": 4188116.0}, "L87336": {"Expression": 26.6, "InternalID": 4188449.0}, "L173881": {"Expression": 479.0, "InternalID": 4187443.0}, "L121289": {"Expression": 347.0, "InternalID": 4186957.0}, "L119452": {"Expression": 40.4, "InternalID": 4186935.0}, "L0017": {"Expression": 3655.0, "InternalID": 4186268.0}, "L117205": {"Expression": 931.0, "InternalID": 4186913.0}, "L63811": {"Expression": 580.0, "InternalID": 4188216.0}, "L0061": {"Expression": 157.0, "InternalID": 4186313.0}, "L0144": {"Expression": 129.0, "InternalID": 4186396.0}, "L32389": {"Expression": 3706.0, "InternalID": 4187872.0}, "L182916": {"Expression": 109.0, "InternalID": 4187534.0}, "L65029": {"Expression": 2054.0, "InternalID": 4188228.0}, "L66407": {"Expression": 123.0, "InternalID": 4188244.0}, "L0373": {"Expression": 47.1, "InternalID": 4186620.0}, "L85575": {"Expression": 11322.0, "InternalID": 4188426.0}, "L90622": {"Expression": 1048.0, "InternalID": 4188479.0}, "L10014": {"Expression": 2.07, "InternalID": 4186719.0}, "L196579": {"Expression": 311.0, "InternalID": 4187669.0}, "L193593": {"Expression": 431.0, "InternalID": 4187640.0}, "L195257": {"Expression": 149.0, "InternalID": 4187655.0}, "L41779": {"Expression": 7.12, "InternalID": 4187974.0}, "L0387": {"Expression": 4263.0, "InternalID": 4186634.0}, "L105533": {"Expression": 819.0, "InternalID": 4186788.0}, "L134453": {"Expression": 710.0, "InternalID": 4187106.0}, "L0002": {"Expression": 2534.0, "InternalID": 4186251.0}, "L170617": {"Expression": 56.7, "InternalID": 4187410.0}, "L198033": {"Expression": 1742.0, "InternalID": 4187685.0}, "L0330": {"Expression": 363.0, "InternalID": 4186578.0}, "L53929": {"Expression": 189.0, "InternalID": 4188108.0}, "L96658": {"Expression": 4237.0, "InternalID": 4188542.0}, "L81441": {"Expression": 122.0, "InternalID": 4188389.0}, "L29875": {"Expression": 399.0, "InternalID": 4187852.0}, "L0267": {"Expression": 130.0, "InternalID": 4186516.0}, "L0097": {"Expression": 478.0, "InternalID": 4186348.0}, "L0413": {"Expression": 4230.0, "InternalID": 4186660.0}, "L21264": {"Expression": 3628.0, "InternalID": 4187778.0}, "L0235": {"Expression": 207.0, "InternalID": 4186484.0}, "L146623": {"Expression": 787.0, "InternalID": 4187200.0}, "L0195": {"Expression": 4228.0, "InternalID": 4186445.0}, "L189448": {"Expression": 963.0, "InternalID": 4187601.0}, "L143624": {"Expression": 0.481, "InternalID": 4187175.0}, "L184159": {"Expression": 27.4, "InternalID": 4187545.0}, "L106965": {"Expression": 10.3, "InternalID": 4186802.0}, "L0370": {"Expression": 664.0, "InternalID": 4186617.0}, "L1009": {"Expression": 57.7, "InternalID": 4186732.0}, "L0283": {"Expression": 317.0, "InternalID": 4186532.0}, "L128695": {"Expression": 8895.0, "InternalID": 4187033.0}, "L182026": {"Expression": 295.0, "InternalID": 4187528.0}, "L165449": {"Expression": 2846.0, "InternalID": 4187362.0}, "L150584": {"Expression": 17.5, "InternalID": 4187230.0}, "L120628": {"Expression": 994.0, "InternalID": 4186951.0}, "L145267": {"Expression": 2200.0, "InternalID": 4187189.0}, "L128951": {"Expression": 169.0, "InternalID": 4187041.0}, "L57113": {"Expression": 57.2, "InternalID": 4188143.0}, "L119891": {"Expression": 263.0, "InternalID": 4186944.0}, "L84096": {"Expression": 893.0, "InternalID": 4188410.0}, "L0085": {"Expression": 697.0, "InternalID": 4186336.0}, "L162229": {"Expression": 3.51, "InternalID": 4187334.0}, "L109162": {"Expression": 260.0, "InternalID": 4186828.0}, "L181858": {"Expression": 34.4, "InternalID": 4187524.0}, "L20937": {"Expression": 29.7, "InternalID": 4187775.0}, "L74935": {"Expression": 49.5, "InternalID": 4188329.0}, "L0141": {"Expression": 2032.0, "InternalID": 4186393.0}, "L11729": {"Expression": 24.5, "InternalID": 4186914.0}, "L116532": {"Expression": 2.4, "InternalID": 4186908.0}, "L16252": {"Expression": 432.0, "InternalID": 4187335.0}, "L27434": {"Expression": 37.2, "InternalID": 4187830.0}, "L16514": {"Expression": 252.0, "InternalID": 4187358.0}, "L73239": {"Expression": 7.31, "InternalID": 4188317.0}, "L0013": {"Expression": 153.0, "InternalID": 4186263.0}, "L68401": {"Expression": 79.4, "InternalID": 4188267.0}, "L167877": {"Expression": 2.41, "InternalID": 4187383.0}, "L196178": {"Expression": 302.0, "InternalID": 4187665.0}, "L152419": {"Expression": 1535.0, "InternalID": 4187243.0}, "L158463": {"Expression": 85.8, "InternalID": 4187297.0}, "L61727": {"Expression": 289.0, "InternalID": 4188196.0}, "L0272": {"Expression": 378.0, "InternalID": 4186521.0}, "L0304": {"Expression": 90.9, "InternalID": 4186552.0}, "L37916": {"Expression": 174.0, "InternalID": 4187937.0}, "L0367": {"Expression": 2262.0, "InternalID": 4186614.0}, "L4342": {"Expression": 336.0, "InternalID": 4187990.0}, "L73160": {"Expression": 621.0, "InternalID": 4188315.0}, "L152487": {"Expression": 162.0, "InternalID": 4187244.0}, "L0362": {"Expression": 966.0, "InternalID": 4186610.0}, "L52644": {"Expression": 376.0, "InternalID": 4188096.0}, "L0108": {"Expression": 8.02, "InternalID": 4186360.0}, "L16806": {"Expression": 2026.0, "InternalID": 4187385.0}, "L7866": {"Expression": 113.0, "InternalID": 4188364.0}, "L163677": {"Expression": 9.21, "InternalID": 4187347.0}, "L198940": {"Expression": 23.2, "InternalID": 4187697.0}, "L0134": {"Expression": 2.78, "InternalID": 4186386.0}, "L16653": {"Expression": 17.9, "InternalID": 4187373.0}, "L142733": {"Expression": 7422.0, "InternalID": 4187169.0}, "L0207": {"Expression": 1411.0, "InternalID": 4186457.0}, "L0359": {"Expression": 1279.0, "InternalID": 4186607.0}, "L21952": {"Expression": 33.4, "InternalID": 4187784.0}, "L111126": {"Expression": 163.0, "InternalID": 4186850.0}, "L67760": {"Expression": 26.8, "InternalID": 4188261.0}, "L0249": {"Expression": 69.2, "InternalID": 4186498.0}, "L210": {"Expression": 1065.0, "InternalID": 4187776.0}, "L79277": {"Expression": 0.133, "InternalID": 4188368.0}, "L54760": {"Expression": 37.2, "InternalID": 4188118.0}, "L0310": {"Expression": 62.2, "InternalID": 4186558.0}, "L75803": {"Expression": 1647.0, "InternalID": 4188336.0}, "L132875": {"Expression": 7.36, "InternalID": 4187088.0}, "L157316": {"Expression": 1626.0, "InternalID": 4187284.0}, "L174407": {"Expression": 578.0, "InternalID": 4187451.0}, "L0106": {"Expression": 173.0, "InternalID": 4186358.0}, "L0122": {"Expression": 52.5, "InternalID": 4186374.0}, "L126819": {"Expression": 46.4, "InternalID": 4187009.0}, "L100263": {"Expression": 73.9, "InternalID": 4186721.0}, "L115113": {"Expression": 547.0, "InternalID": 4186893.0}, "L129283": {"Expression": 1.25, "InternalID": 4187045.0}, "L149295": {"Expression": 2150.0, "InternalID": 4187218.0}, "L0210": {"Expression": 129.0, "InternalID": 4186460.0}, "L22498": {"Expression": 75.4, "InternalID": 4187789.0}, "L177593": {"Expression": 38.4, "InternalID": 4187481.0}, "L92987": {"Expression": 18.5, "InternalID": 4188507.0}, "L6208": {"Expression": 82.6, "InternalID": 4188199.0}, "L9737": {"Expression": 1071.0, "InternalID": 4188546.0}, "L179660": {"Expression": 54.0, "InternalID": 4187505.0}, "L178204": {"Expression": 25.4, "InternalID": 4187487.0}, "L179277": {"Expression": 8.76, "InternalID": 4187500.0}, "L196017": {"Expression": 1773.0, "InternalID": 4187663.0}, "L62955": {"Expression": 308.0, "InternalID": 4188205.0}, "L0345": {"Expression": 1257.0, "InternalID": 4186593.0}, "L125485": {"Expression": 427.0, "InternalID": 4186998.0}, "L117074": {"Expression": 299.0, "InternalID": 4186910.0}, "L60543": {"Expression": 3424.0, "InternalID": 4188179.0}, "L52568": {"Expression": 96.1, "InternalID": 4188095.0}, "L190278": {"Expression": 191.0, "InternalID": 4187608.0}, "L00157": {"Expression": 611.0, "InternalID": 4186266.0}, "L0275": {"Expression": 724.0, "InternalID": 4186524.0}, "L0281": {"Expression": 94.3, "InternalID": 4186530.0}, "L98109": {"Expression": 754.0, "InternalID": 4188552.0}, "L0240": {"Expression": 140.0, "InternalID": 4186489.0}, "L0371": {"Expression": 10581.0, "InternalID": 4186618.0}, "L108801": {"Expression": 79.1, "InternalID": 4186821.0}, "L56488": {"Expression": 577.0, "InternalID": 4188141.0}, "L183563": {"Expression": 730.0, "InternalID": 4187540.0}, "L0159": {"Expression": 318.0, "InternalID": 4186411.0}, "L90946": {"Expression": 213.0, "InternalID": 4188484.0}, "L0271": {"Expression": 98.0, "InternalID": 4186520.0}, "L186839": {"Expression": 44.4, "InternalID": 4187570.0}, "L0175": {"Expression": 96.8, "InternalID": 4186425.0}, "L9639": {"Expression": 0.537, "InternalID": 4188539.0}, "L22735": {"Expression": 260.0, "InternalID": 4187792.0}, "L92665": {"Expression": 782.0, "InternalID": 4188502.0}, "L101678": {"Expression": 554.0, "InternalID": 4186743.0}, "L181494": {"Expression": 36.7, "InternalID": 4187521.0}, "L182555": {"Expression": 928.0, "InternalID": 4187530.0}, "L112352": {"Expression": 1.19, "InternalID": 4186861.0}, "L186258": {"Expression": 64.8, "InternalID": 4187565.0}, "L72115": {"Expression": 1115.0, "InternalID": 4188308.0}, "L0404": {"Expression": 6745.0, "InternalID": 4186651.0}, "L30285": {"Expression": 158.0, "InternalID": 4187854.0}, "L0325": {"Expression": 656.0, "InternalID": 4186573.0}, "L0083": {"Expression": 297.0, "InternalID": 4186334.0}, "L0302": {"Expression": 1341.0, "InternalID": 4186550.0}, "L42784": {"Expression": 139.0, "InternalID": 4187986.0}, "L0031": {"Expression": 22.7, "InternalID": 4186282.0}, "L81319": {"Expression": 161.0, "InternalID": 4188388.0}, "L114402": {"Expression": 122.0, "InternalID": 4186882.0}, "L0352": {"Expression": 274.0, "InternalID": 4186600.0}, "L0006": {"Expression": 3997.0, "InternalID": 4186255.0}, "L61620": {"Expression": 2042.0, "InternalID": 4188193.0}, "L160560": {"Expression": 280.0, "InternalID": 4187318.0}, "L115551": {"Expression": 443.0, "InternalID": 4186898.0}, "L133490": {"Expression": 137.0, "InternalID": 4187094.0}, "L188985": {"Expression": 148.0, "InternalID": 4187595.0}, "L96595": {"Expression": 297.0, "InternalID": 4188540.0}, "L38687": {"Expression": 268.0, "InternalID": 4187944.0}, "L0112": {"Expression": 0.932, "InternalID": 4186364.0}, "L79678": {"Expression": 18.6, "InternalID": 4188372.0}, "L1178": {"Expression": 664.0, "InternalID": 4186921.0}, "L177685": {"Expression": 25.0, "InternalID": 4187482.0}, "L189428": {"Expression": 207.0, "InternalID": 4187600.0}, "L0324": {"Expression": 36.4, "InternalID": 4186572.0}, "L150744": {"Expression": 3.83, "InternalID": 4187232.0}, "L0041": {"Expression": 3646.0, "InternalID": 4186293.0}, "L0270": {"Expression": 127.0, "InternalID": 4186519.0}, "L73818": {"Expression": 736.0, "InternalID": 4188322.0}, "L65637": {"Expression": 946.0, "InternalID": 4188234.0}, "L0048": {"Expression": 69.8, "InternalID": 4186300.0}, "L115025": {"Expression": 2.65, "InternalID": 4186891.0}, "L64811": {"Expression": 1.02, "InternalID": 4188226.0}, "L0114": {"Expression": 0.66, "InternalID": 4186366.0}, "L37085": {"Expression": 215.0, "InternalID": 4187927.0}, "L102062": {"Expression": 40.5, "InternalID": 4186750.0}, "L179659": {"Expression": 19.0, "InternalID": 4187504.0}, "L0255": {"Expression": 1785.0, "InternalID": 4186504.0}, "L56416": {"Expression": 356.0, "InternalID": 4188139.0}, "L0029": {"Expression": 8.77, "InternalID": 4186281.0}, "L0326": {"Expression": 123.0, "InternalID": 4186574.0}, "L177350": {"Expression": 548.0, "InternalID": 4187477.0}, "L0156": {"Expression": 184.0, "InternalID": 4186408.0}, "L87561": {"Expression": 232.0, "InternalID": 4188452.0}, "L0183": {"Expression": 5015.0, "InternalID": 4186433.0}, "L67158": {"Expression": 242.0, "InternalID": 4188248.0}, "L0348": {"Expression": 84.7, "InternalID": 4186596.0}, "L98347": {"Expression": 33.4, "InternalID": 4188556.0}, "L76848": {"Expression": 211.0, "InternalID": 4188348.0}, "L14736": {"Expression": 4.86, "InternalID": 4187204.0}, "L10155": {"Expression": 0.395, "InternalID": 4186740.0}, "L9458": {"Expression": 17.8, "InternalID": 4188522.0}, "L92850": {"Expression": 16.0, "InternalID": 4188504.0}, "L131805": {"Expression": 4.62, "InternalID": 4187071.0}, "L93826": {"Expression": 30.2, "InternalID": 4188513.0}, "L11986": {"Expression": 91.2, "InternalID": 4186943.0}, "L89194": {"Expression": 57.5, "InternalID": 4188470.0}, "L0093": {"Expression": 2920.0, "InternalID": 4186344.0}, "L324": {"Expression": 634.0, "InternalID": 4187873.0}, "L112263": {"Expression": 1274.0, "InternalID": 4186860.0}, "L114363": {"Expression": 357.0, "InternalID": 4186880.0}, "L0202": {"Expression": 322.0, "InternalID": 4186452.0}, "L156445": {"Expression": 334.0, "InternalID": 4187277.0}, "L153973": {"Expression": 371.0, "InternalID": 4187257.0}, "L133761": {"Expression": 122.0, "InternalID": 4187096.0}, "L185224": {"Expression": 168.0, "InternalID": 4187556.0}, "L6563": {"Expression": 1373.0, "InternalID": 4188233.0}, "L64491": {"Expression": 5.05, "InternalID": 4188224.0}, "L0096": {"Expression": 8965.0, "InternalID": 4186347.0}, "L107870": {"Expression": 662.0, "InternalID": 4186813.0}, "L152977": {"Expression": 374.0, "InternalID": 4187249.0}, "L88730": {"Expression": 104.0, "InternalID": 4188465.0}, "L174389": {"Expression": 965.0, "InternalID": 4187450.0}, "L60959": {"Expression": 1950.0, "InternalID": 4188186.0}, "L8105": {"Expression": 343.0, "InternalID": 4188385.0}, "L198515": {"Expression": 2916.0, "InternalID": 4187692.0}, "L190226": {"Expression": 129.0, "InternalID": 4187607.0}, "L0278": {"Expression": 28.3, "InternalID": 4186527.0}, "L153863": {"Expression": 2462.0, "InternalID": 4187256.0}, "L0280": {"Expression": 8.83, "InternalID": 4186529.0}, "L142355": {"Expression": 5.67, "InternalID": 4187164.0}, "L183216": {"Expression": 18.0, "InternalID": 4187537.0}, "L55584": {"Expression": 834.0, "InternalID": 4188128.0}, "L86448": {"Expression": 77.2, "InternalID": 4188436.0}, "L87497": {"Expression": 29.0, "InternalID": 4188451.0}, "L9094": {"Expression": 96.7, "InternalID": 4188483.0}, "L84494": {"Expression": 1715.0, "InternalID": 4188415.0}, "L0155": {"Expression": 339.0, "InternalID": 4186407.0}, "L152002": {"Expression": 273.0, "InternalID": 4187240.0}, "L0089": {"Expression": 186.0, "InternalID": 4186340.0}, "L149828": {"Expression": 470.0, "InternalID": 4187222.0}, "L155040": {"Expression": 1816.0, "InternalID": 4187265.0}, "L0107": {"Expression": 116.0, "InternalID": 4186359.0}, "L193873": {"Expression": 215.0, "InternalID": 4187645.0}, "L0143": {"Expression": 3107.0, "InternalID": 4186395.0}, "L104021": {"Expression": 9.27, "InternalID": 4186772.0}, "L0162": {"Expression": 24.7, "InternalID": 4186414.0}, "L0422": {"Expression": 3472.0, "InternalID": 4186669.0}, "L118475": {"Expression": 317.0, "InternalID": 4186928.0}, "L0336": {"Expression": 2615.0, "InternalID": 4186584.0}, "L162009": {"Expression": 894.0, "InternalID": 4187331.0}, "L128737": {"Expression": 22.8, "InternalID": 4187038.0}, "L0342": {"Expression": 825.0, "InternalID": 4186590.0}, "L63770": {"Expression": 77.1, "InternalID": 4188215.0}, "L0133": {"Expression": 69.8, "InternalID": 4186385.0}, "L0034": {"Expression": 3209.0, "InternalID": 4186285.0}, "L43680": {"Expression": 607.0, "InternalID": 4187995.0}, "L169230": {"Expression": 185.0, "InternalID": 4187399.0}, "L143791": {"Expression": 532.0, "InternalID": 4187176.0}, "L0323": {"Expression": 2.46, "InternalID": 4186571.0}, "L883": {"Expression": 360.0, "InternalID": 4188457.0}, "L151700": {"Expression": 1239.0, "InternalID": 4187239.0}, "L0393": {"Expression": 5075.0, "InternalID": 4186640.0}, "L0196": {"Expression": 945.0, "InternalID": 4186446.0}, "L117867": {"Expression": 1.48, "InternalID": 4186923.0}, "L24228": {"Expression": 557.0, "InternalID": 4187801.0}, "L0126": {"Expression": 99.5, "InternalID": 4186378.0}, "L58790": {"Expression": 3.7, "InternalID": 4188162.0}, "L0180": {"Expression": 477.0, "InternalID": 4186430.0}, "L0328": {"Expression": 1.36, "InternalID": 4186576.0}, "L0208": {"Expression": 3077.0, "InternalID": 4186458.0}, "L39857": {"Expression": 160.0, "InternalID": 4187954.0}, "L1762179": {"Expression": 6339.0, "InternalID": 4187464.0}, "L198323": {"Expression": 1096.0, "InternalID": 4187690.0}, "L161888": {"Expression": 56.8, "InternalID": 4187329.0}, "L0343": {"Expression": 346.0, "InternalID": 4186591.0}, "L72609": {"Expression": 94.7, "InternalID": 4188313.0}, "L0291": {"Expression": 32.7, "InternalID": 4186540.0}, "L0307": {"Expression": 10.8, "InternalID": 4186555.0}, "L192043": {"Expression": 593.0, "InternalID": 4187620.0}, "L12887": {"Expression": 97.7, "InternalID": 4187040.0}, "L110933": {"Expression": 289.0, "InternalID": 4186847.0}, "L191431": {"Expression": 135.0, "InternalID": 4187613.0}, "L0014": {"Expression": 38.1, "InternalID": 4186264.0}, "L132251": {"Expression": 36.5, "InternalID": 4187079.0}, "L91444": {"Expression": 17.1, "InternalID": 4188487.0}, "L144551": {"Expression": 1.69, "InternalID": 4187185.0}, "L92295": {"Expression": 997.0, "InternalID": 4188496.0}, "L13145": {"Expression": 3355.0, "InternalID": 4187066.0}, "L138452": {"Expression": 347.0, "InternalID": 4187130.0}, "L0008": {"Expression": 140.0, "InternalID": 4186257.0}, "L69383": {"Expression": 21.9, "InternalID": 4188282.0}, "L112616": {"Expression": 27.1, "InternalID": 4186864.0}, "L0213": {"Expression": 270.0, "InternalID": 4186463.0}, "L140690": {"Expression": 1381.0, "InternalID": 4187145.0}, "L196779": {"Expression": 16.2, "InternalID": 4187670.0}, "L118079": {"Expression": 1002.0, "InternalID": 4186924.0}, "L0368": {"Expression": 2528.0, "InternalID": 4186615.0}, "L99502": {"Expression": 20.0, "InternalID": 4188565.0}, "L76755": {"Expression": 218.0, "InternalID": 4188347.0}, "L191704": {"Expression": 811.0, "InternalID": 4187617.0}, "L173313": {"Expression": 164.0, "InternalID": 4187437.0}, "L159400": {"Expression": 0.365, "InternalID": 4187307.0}, "L120355": {"Expression": 22.8, "InternalID": 4186947.0}, "L158188": {"Expression": 438.0, "InternalID": 4187294.0}, "L11745": {"Expression": 297.0, "InternalID": 4186917.0}, "L104285": {"Expression": 383.0, "InternalID": 4186776.0}, "L186875": {"Expression": 53.7, "InternalID": 4187572.0}, "L158566": {"Expression": 50.0, "InternalID": 4187298.0}, "L0018": {"Expression": 71.4, "InternalID": 4186269.0}, "L0189": {"Expression": 894.0, "InternalID": 4186439.0}, "L38510": {"Expression": 32.9, "InternalID": 4187942.0}, "L56208": {"Expression": 6.91, "InternalID": 4188134.0}, "L62931": {"Expression": 322.0, "InternalID": 4188204.0}, "L14408": {"Expression": 488.0, "InternalID": 4187180.0}, "L63227": {"Expression": 531.0, "InternalID": 4188207.0}, "L85764": {"Expression": 1690.0, "InternalID": 4188428.0}, "L96903": {"Expression": 32.9, "InternalID": 4188544.0}, "L0199": {"Expression": 14.6, "InternalID": 4186449.0}, "L73210": {"Expression": 525.0, "InternalID": 4188316.0}, "L193644": {"Expression": 507.0, "InternalID": 4187641.0}, "L0405": {"Expression": 8114.0, "InternalID": 4186652.0}, "L197697": {"Expression": 846.0, "InternalID": 4187682.0}, "L198787": {"Expression": 33.5, "InternalID": 4187694.0}, "L156559": {"Expression": 2072.0, "InternalID": 4187278.0}, "L00096": {"Expression": 3401.0, "InternalID": 4186259.0}, "L0424": {"Expression": 5009.0, "InternalID": 4186671.0}, "L148513": {"Expression": 206.0, "InternalID": 4187210.0}, "L192240": {"Expression": 167.0, "InternalID": 4187623.0}, "L0223": {"Expression": 351.0, "InternalID": 4186472.0}, "L191486": {"Expression": 457.0, "InternalID": 4187615.0}, "L34138": {"Expression": 509.0, "InternalID": 4187895.0}, "L70400": {"Expression": 213.0, "InternalID": 4188291.0}, "L84477": {"Expression": 4284.0, "InternalID": 4188414.0}, "L82539": {"Expression": 368.0, "InternalID": 4188400.0}, "L26054": {"Expression": 1126.0, "InternalID": 4187818.0}, "L0421": {"Expression": 1547.0, "InternalID": 4186668.0}, "L12335": {"Expression": 229.0, "InternalID": 4186980.0}, "L65440": {"Expression": 1823.0, "InternalID": 4188231.0}, "L34494": {"Expression": 45.1, "InternalID": 4187898.0}, "L52686": {"Expression": 40.3, "InternalID": 4188098.0}, "L108503": {"Expression": 79.0, "InternalID": 4186819.0}, "L2385": {"Expression": 1749.0, "InternalID": 4187798.0}, "L125244": {"Expression": 83.6, "InternalID": 4186997.0}, "L0353": {"Expression": 570.0, "InternalID": 4186601.0}, "L0037": {"Expression": 3.94, "InternalID": 4186288.0}, "L0401": {"Expression": 6107.0, "InternalID": 4186648.0}, "L0397": {"Expression": 3070.0, "InternalID": 4186644.0}, "L86471": {"Expression": 112.0, "InternalID": 4188437.0}, "L0403": {"Expression": 5133.0, "InternalID": 4186650.0}, "L0176": {"Expression": 14.1, "InternalID": 4186426.0}, "L140754": {"Expression": 1080.0, "InternalID": 4187147.0}, "L0358": {"Expression": 338.0, "InternalID": 4186606.0}, "L0057": {"Expression": 119.0, "InternalID": 4186309.0}, "L133825": {"Expression": 181.0, "InternalID": 4187099.0}, "L95975": {"Expression": 123.0, "InternalID": 4188535.0}, "L200054": {"Expression": 15.4, "InternalID": 4187744.0}, "L157055": {"Expression": 118.0, "InternalID": 4187281.0}, "L0295": {"Expression": 502.0, "InternalID": 4186544.0}, "L184033": {"Expression": 269.0, "InternalID": 4187544.0}, "L4747": {"Expression": 102.0, "InternalID": 4188037.0}, "L0269": {"Expression": 5.76, "InternalID": 4186518.0}, "L19816": {"Expression": 620.0, "InternalID": 4187688.0}, "L32195": {"Expression": 37.4, "InternalID": 4187870.0}, "L176724": {"Expression": 15.4, "InternalID": 4187472.0}, "L54803": {"Expression": 152.0, "InternalID": 4188120.0}, "L111484": {"Expression": 432.0, "InternalID": 4186854.0}, "L155408": {"Expression": 546.0, "InternalID": 4187268.0}, "L67872": {"Expression": 26.2, "InternalID": 4188262.0}, "L123851": {"Expression": 297.0, "InternalID": 4186986.0}, "L11749": {"Expression": 41.3, "InternalID": 4186918.0}, "L10433": {"Expression": 187.0, "InternalID": 4186777.0}, "L0381": {"Expression": 4046.0, "InternalID": 4186628.0}, "L0219": {"Expression": 50.8, "InternalID": 4186468.0}, "L189883": {"Expression": 175.0, "InternalID": 4187604.0}, "L101577": {"Expression": 34.6, "InternalID": 4186742.0}, "L120334": {"Expression": 5.68, "InternalID": 4186945.0}, "L143879": {"Expression": 104.0, "InternalID": 4187177.0}, "L154885": {"Expression": 963.0, "InternalID": 4187263.0}, "L190464": {"Expression": 6.82, "InternalID": 4187609.0}, "L0388": {"Expression": 2194.0, "InternalID": 4186635.0}, "L0257": {"Expression": 91.8, "InternalID": 4186506.0}, "L88729": {"Expression": 29.0, "InternalID": 4188464.0}, "L0309": {"Expression": 138.0, "InternalID": 4186557.0}, "L173848": {"Expression": 929.0, "InternalID": 4187442.0}, "L0475": {"Expression": 809.0, "InternalID": 4186715.0}, "L0276": {"Expression": 108.0, "InternalID": 4186525.0}, "L1389": {"Expression": 129.0, "InternalID": 4187135.0}, "L19516": {"Expression": 7.62, "InternalID": 4187653.0}, "L67463": {"Expression": 150.0, "InternalID": 4188254.0}, "L54021": {"Expression": 14.8, "InternalID": 4188110.0}, "L167675": {"Expression": 279.0, "InternalID": 4187381.0}, "L0251": {"Expression": 11.8, "InternalID": 4186500.0}, "L0399": {"Expression": 2683.0, "InternalID": 4186646.0}, "L0088": {"Expression": 997.0, "InternalID": 4186339.0}, "L186107": {"Expression": 1762.0, "InternalID": 4187563.0}, "L133547": {"Expression": 3.92, "InternalID": 4187095.0}, "L22900": {"Expression": 266.0, "InternalID": 4187793.0}, "L164312": {"Expression": 278.0, "InternalID": 4187352.0}, "L160937": {"Expression": 181.0, "InternalID": 4187320.0}, "L170983": {"Expression": 5.21, "InternalID": 4187412.0}, "L40973": {"Expression": 3.12, "InternalID": 4187963.0}, "L0392": {"Expression": 5291.0, "InternalID": 4186639.0}, "L0298": {"Expression": 74.3, "InternalID": 4186546.0}, "L0077": {"Expression": 11.5, "InternalID": 4186328.0}, "L0411": {"Expression": 3382.0, "InternalID": 4186658.0}, "L114325": {"Expression": 139.0, "InternalID": 4186879.0}, "L181692": {"Expression": 2070.0, "InternalID": 4187522.0}, "L129183": {"Expression": 111.0, "InternalID": 4187044.0}, "L0369": {"Expression": 47.1, "InternalID": 4186616.0}, "L15262": {"Expression": 0.475, "InternalID": 4187247.0}, "L0113": {"Expression": 1.31, "InternalID": 4186365.0}, "L158343": {"Expression": 656.0, "InternalID": 4187296.0}, "L187771": {"Expression": 923.0, "InternalID": 4187582.0}, "L122198": {"Expression": 5.71, "InternalID": 4186964.0}, "L0028": {"Expression": 54.5, "InternalID": 4186280.0}, "L25614": {"Expression": 810.0, "InternalID": 4187811.0}, "L0109": {"Expression": 296.0, "InternalID": 4186361.0}, "L13150": {"Expression": 15.3, "InternalID": 4187067.0}, "L185472": {"Expression": 71.1, "InternalID": 4187557.0}, "L0033": {"Expression": 2434.0, "InternalID": 4186284.0}, "L0185": {"Expression": 1879.0, "InternalID": 4186435.0}, "L76582": {"Expression": 199.0, "InternalID": 4188346.0}, "L71425": {"Expression": 285.0, "InternalID": 4188303.0}, "L168282": {"Expression": 1033.0, "InternalID": 4187389.0}, "L44542": {"Expression": 290.0, "InternalID": 4188003.0}, "L0408": {"Expression": 7286.0, "InternalID": 4186655.0}, "L12179": {"Expression": 1652.0, "InternalID": 4186961.0}, "L30663": {"Expression": 8.05, "InternalID": 4187855.0}, "L17654": {"Expression": 377.0, "InternalID": 4187470.0}, "L66222": {"Expression": 414.0, "InternalID": 4188241.0}, "L52064": {"Expression": 9.57, "InternalID": 4188089.0}, "L128697": {"Expression": 658.0, "InternalID": 4187035.0}, "L104681": {"Expression": 1644.0, "InternalID": 4186780.0}, "L29321": {"Expression": 184.0, "InternalID": 4187848.0}, "L18206": {"Expression": 147.0, "InternalID": 4187529.0}, "L171588": {"Expression": 54.0, "InternalID": 4187420.0}, "L67226": {"Expression": 514.0, "InternalID": 4188250.0}, "L0040": {"Expression": 4475.0, "InternalID": 4186292.0}, "L0259": {"Expression": 2.56, "InternalID": 4186508.0}, "L84992": {"Expression": 7.47, "InternalID": 4188421.0}, "L184708": {"Expression": 2152.0, "InternalID": 4187549.0}, "L104789": {"Expression": 139.0, "InternalID": 4186782.0}, "L174251": {"Expression": 781.0, "InternalID": 4187446.0}, "L56431": {"Expression": 924.0, "InternalID": 4188140.0}, "L133932": {"Expression": 17.2, "InternalID": 4187101.0}, "L36774": {"Expression": 32.9, "InternalID": 4187921.0}, "L45002": {"Expression": 3569.0, "InternalID": 4188008.0}, "L9089": {"Expression": 114.0, "InternalID": 4188482.0}, "L147009": {"Expression": 238.0, "InternalID": 4187202.0}, "L0003": {"Expression": 3607.0, "InternalID": 4186252.0}, "L166370": {"Expression": 526.0, "InternalID": 4187369.0}, "L99272": {"Expression": 77.7, "InternalID": 4188563.0}, "L0274": {"Expression": 188.0, "InternalID": 4186523.0}, "L166082": {"Expression": 186.0, "InternalID": 4187368.0}, "L141748": {"Expression": 131.0, "InternalID": 4187157.0}, "L17182": {"Expression": 371.0, "InternalID": 4187422.0}, "L0205": {"Expression": 1502.0, "InternalID": 4186455.0}, "L0224": {"Expression": 646.0, "InternalID": 4186473.0}, "L0044": {"Expression": 730.0, "InternalID": 4186295.0}, "L25115": {"Expression": 1368.0, "InternalID": 4187808.0}, "L115302": {"Expression": 74.3, "InternalID": 4186895.0}, "L0181": {"Expression": 490.0, "InternalID": 4186431.0}, "L117444": {"Expression": 414.0, "InternalID": 4186916.0}, "L123777": {"Expression": 16.9, "InternalID": 4186985.0}, "L78434": {"Expression": 613.0, "InternalID": 4188360.0}, "L122632": {"Expression": 83.4, "InternalID": 4186971.0}, "L192122": {"Expression": 340.0, "InternalID": 4187621.0}, "L200264": {"Expression": 16.5, "InternalID": 4187763.0}, "L189090": {"Expression": 90.4, "InternalID": 4187596.0}, "L62663": {"Expression": 1276.0, "InternalID": 4188202.0}, "L186490": {"Expression": 960.0, "InternalID": 4187567.0}, "L140714": {"Expression": 1301.0, "InternalID": 4187146.0}, "L0124": {"Expression": 1.3, "InternalID": 4186376.0}, "L141634": {"Expression": 44.5, "InternalID": 4187155.0}, "L0260": {"Expression": 1083.0, "InternalID": 4186509.0}, "L183602": {"Expression": 491.0, "InternalID": 4187541.0}, "L33187": {"Expression": 47.7, "InternalID": 4187885.0}, "L0329": {"Expression": 58.2, "InternalID": 4186577.0}, "L133416": {"Expression": 136.0, "InternalID": 4187092.0}, "L180469": {"Expression": 162.0, "InternalID": 4187513.0}, "L45003": {"Expression": 29.6, "InternalID": 4188009.0}, "L113864": {"Expression": 2093.0, "InternalID": 4186873.0}, "L162872": {"Expression": 438.0, "InternalID": 4187340.0}, "L84257": {"Expression": 166.0, "InternalID": 4188412.0}, "L41335": {"Expression": 834.0, "InternalID": 4187968.0}, "L61397": {"Expression": 1703.0, "InternalID": 4188192.0}, "L0237": {"Expression": 260.0, "InternalID": 4186486.0}, "L160485": {"Expression": 16.7, "InternalID": 4187316.0}, "L87453": {"Expression": 190.0, "InternalID": 4188450.0}, "L177346": {"Expression": 147.0, "InternalID": 4187476.0}, "L0135": {"Expression": 806.0, "InternalID": 4186387.0}}, "OrganimsName": "L.lactis", "Integrated": true, "Weight": null}
