# Supplementary material for: Depletion of Shine-Dalgarno Sequences Within Bacterial Coding Regions Is Expression Dependent
Source: G3 (Bethesda). 2016 Sep 7;6(11):3467–74. doi: 10.1534/g3.116.032227 (PMC5100845; doi:10.1534/g3.116.032227)
Supplement: Supplemental Material [file supp_g3.116.032227_FileS1.zip › SD_Submission 3/Data/PaxDB/GCA_000006925.json]

{"Score": 8.61, "Coverage": 39.0, "GeneExpression": {"SF1487": {"Expression": 927.0, "InternalID": 3502797.0}, "SF3860": {"Expression": 3.63, "InternalID": 3505013.0}, "SF3730": {"Expression": 4.83, "InternalID": 3504892.0}, "SF2485": {"Expression": 355.0, "InternalID": 3503709.0}, "SF0344": {"Expression": 9070.0, "InternalID": 3501721.0}, "CP0126": {"Expression": 1582.0, "InternalID": 3501245.0}, "SF2272": {"Expression": 994.0, "InternalID": 3503510.0}, "SF3635": {"Expression": 19.6, "InternalID": 3504798.0}, "SF0357": {"Expression": 3.7, "InternalID": 3501734.0}, "SF2838": {"Expression": 20.3, "InternalID": 3504041.0}, "SF2084": {"Expression": 5.04, "InternalID": 3503343.0}, "SF1153": {"Expression": 41.9, "InternalID": 3502489.0}, "SF0734": {"Expression": 641.0, "InternalID": 3502088.0}, "SF0971": {"Expression": 122.0, "InternalID": 3502318.0}, "SF2293": {"Expression": 199.0, "InternalID": 3503531.0}, "SF0480": {"Expression": 0.22, "InternalID": 3501850.0}, "SF2653": {"Expression": 40.7, "InternalID": 3503867.0}, "SF1129": {"Expression": 222.0, "InternalID": 3502466.0}, "SF4298": {"Expression": 487.0, "InternalID": 3505432.0}, "SF3353": {"Expression": 648.0, "InternalID": 3504532.0}, "SF2601": {"Expression": 13.1, "InternalID": 3503817.0}, "SF2669": {"Expression": 27.6, "InternalID": 3503882.0}, "SF2384": {"Expression": 12.7, "InternalID": 3503616.0}, "SF0465": {"Expression": 0.413, "InternalID": 3501838.0}, "CP0151": {"Expression": 13.7, "InternalID": 3501270.0}, "SF1734": {"Expression": 1.16, "InternalID": 3503027.0}, "SF4406": {"Expression": 193.0, "InternalID": 3505537.0}, "SF1291": {"Expression": 575.0, "InternalID": 3502620.0}, "SF0051": {"Expression": 55.3, "InternalID": 3501436.0}, "SF1837": {"Expression": 562.0, "InternalID": 3503117.0}, "SF0088": {"Expression": 34.8, "InternalID": 3501472.0}, "SF2927": {"Expression": 880.0, "InternalID": 3504125.0}, "SF2644": {"Expression": 196.0, "InternalID": 3503859.0}, "SF2480": {"Expression": 462.0, "InternalID": 3503704.0}, "SF2316": {"Expression": 212.0, "InternalID": 3503550.0}, "SF1503": {"Expression": 304.0, "InternalID": 3502812.0}, "SF1822": {"Expression": 1.67, "InternalID": 3503105.0}, "SF4269": {"Expression": 18.4, "InternalID": 3505403.0}, "CP0185": {"Expression": 83.3, "InternalID": 3501303.0}, "SF1168": {"Expression": 234.0, "InternalID": 3502503.0}, "SF0198": {"Expression": 12.6, "InternalID": 3501579.0}, "SF1457": {"Expression": 99.2, "InternalID": 3502772.0}, "SF3626": {"Expression": 5.05, "InternalID": 3504789.0}, "SF4152": {"Expression": 2.43, "InternalID": 3505290.0}, "SF4002": {"Expression": 307.0, "InternalID": 3505151.0}, "SF3894": {"Expression": 87.6, "InternalID": 3505045.0}, "CP0031": {"Expression": 185.0, "InternalID": 3501155.0}, "SF4234": {"Expression": 887.0, "InternalID": 3505369.0}, "SF0343": {"Expression": 333.0, "InternalID": 3501720.0}, "SF0148": {"Expression": 1400.0, "InternalID": 3501530.0}, "SF3589": {"Expression": 11203.0, "InternalID": 3504756.0}, "CP0153": {"Expression": 3.11, "InternalID": 3501272.0}, "SF1587": {"Expression": 0.215, "InternalID": 3502891.0}, "SF3717": {"Expression": 12.8, "InternalID": 3504879.0}, "SF3173": {"Expression": 0.413, "InternalID": 3504359.0}, "SF2473": {"Expression": 146.0, "InternalID": 3503699.0}, "SF1954": {"Expression": 550.0, "InternalID": 3503224.0}, "SF0227": {"Expression": 0.837, "InternalID": 3501608.0}, "SF3487": {"Expression": 3.25, "InternalID": 3504662.0}, "SF2211": {"Expression": 0.837, "InternalID": 3503453.0}, "SF2085": {"Expression": 191.0, "InternalID": 3503344.0}, "SF0318": {"Expression": 0.199, "InternalID": 3501696.0}, "SF1293": {"Expression": 3888.0, "InternalID": 3502622.0}, "SF1453": {"Expression": 60.6, "InternalID": 3502768.0}, "CP0123": {"Expression": 166.0, "InternalID": 3501242.0}, "SF4044": {"Expression": 151.0, "InternalID": 3505189.0}, "SF2312": {"Expression": 353.0, "InternalID": 3503547.0}, "SF0928": {"Expression": 45.7, "InternalID": 3502276.0}, "SF0383": {"Expression": 190.0, "InternalID": 3501758.0}, "SF2714": {"Expression": 1108.0, "InternalID": 3503924.0}, "SF2344": {"Expression": 35.5, "InternalID": 3503577.0}, "CP0129": {"Expression": 3690.0, "InternalID": 3501248.0}, "SF0231": {"Expression": 86.1, "InternalID": 3501612.0}, "SF4367": {"Expression": 0.413, "InternalID": 3505499.0}, "SF3013": {"Expression": 0.413, "InternalID": 3504211.0}, "CP0245": {"Expression": 51.1, "InternalID": 3501358.0}, "SF0050": {"Expression": 1568.0, "InternalID": 3501435.0}, "SF1421": {"Expression": 137.0, "InternalID": 3502740.0}, "SF4124": {"Expression": 14.1, "InternalID": 3505264.0}, "SF2356": {"Expression": 8.81, "InternalID": 3503588.0}, "SF4162": {"Expression": 42.4, "InternalID": 3505300.0}, "SF0091": {"Expression": 134.0, "InternalID": 3501475.0}, "SF1678": {"Expression": 255.0, "InternalID": 3502977.0}, "SF0512": {"Expression": 25.6, "InternalID": 3501879.0}, "SF2907": {"Expression": 442.0, "InternalID": 3504106.0}, "SF2599": {"Expression": 191.0, "InternalID": 3503815.0}, "SF0723": {"Expression": 296.0, "InternalID": 3502077.0}, "SF4257": {"Expression": 364.0, "InternalID": 3505391.0}, "SF3299": {"Expression": 101.0, "InternalID": 3504479.0}, "SF2911": {"Expression": 8307.0, "InternalID": 3504110.0}, "SF4016": {"Expression": 192.0, "InternalID": 3505165.0}, "SF0634": {"Expression": 7.35, "InternalID": 3501989.0}, "SF2940": {"Expression": 5.92, "InternalID": 3504138.0}, "SF2398": {"Expression": 2.39, "InternalID": 3503630.0}, "SF0118": {"Expression": 273.0, "InternalID": 3501500.0}, "SF3231": {"Expression": 35.0, "InternalID": 3504413.0}, "SF3198": {"Expression": 56.2, "InternalID": 3504382.0}, "SF0506": {"Expression": 76.0, "InternalID": 3501874.0}, "SF2275": {"Expression": 3.99, "InternalID": 3503513.0}, "SF1095": {"Expression": 678.0, "InternalID": 3502433.0}, "SF1029": {"Expression": 389.0, "InternalID": 3502372.0}, "SF4323": {"Expression": 157.0, "InternalID": 3505456.0}, "SF1667": {"Expression": 10.3, "InternalID": 3502967.0}, "SF4391": {"Expression": 83.1, "InternalID": 3505522.0}, "SF3991": {"Expression": 650.0, "InternalID": 3505141.0}, "CP0161": {"Expression": 15.8, "InternalID": 3501280.0}, "SF2424": {"Expression": 53.8, "InternalID": 3503654.0}, "SF3083": {"Expression": 0.22, "InternalID": 3504278.0}, "SF4303": {"Expression": 1725.0, "InternalID": 3505437.0}, "SF0564": {"Expression": 1231.0, "InternalID": 3501927.0}, "SF2961": {"Expression": 13.4, "InternalID": 3504159.0}, "SF1236": {"Expression": 780.0, "InternalID": 3502567.0}, "SF1517": {"Expression": 111.0, "InternalID": 3502825.0}, "SF0378": {"Expression": 343.0, "InternalID": 3501753.0}, "SF3722": {"Expression": 0.22, "InternalID": 3504884.0}, "SF1096": {"Expression": 1458.0, "InternalID": 3502434.0}, "SF0933": {"Expression": 0.215, "InternalID": 3502281.0}, "SF1008": {"Expression": 58.6, "InternalID": 3502353.0}, "SF4039": {"Expression": 11.9, "InternalID": 3505185.0}, "SF4428": {"Expression": 106.0, "InternalID": 3505557.0}, "SF2660": {"Expression": 12.0, "InternalID": 3503874.0}, "SF3048": {"Expression": 38.8, "InternalID": 3504243.0}, "SF0140": {"Expression": 0.579, "InternalID": 3501522.0}, "SF1674": {"Expression": 82.5, "InternalID": 3502973.0}, "SF1091": {"Expression": 3.66, "InternalID": 3502429.0}, "SF0363": {"Expression": 2300.0, "InternalID": 3501740.0}, "SF0021": {"Expression": 36.0, "InternalID": 3501406.0}, "SF0457": {"Expression": 730.0, "InternalID": 3501830.0}, "SF4321": {"Expression": 3.61, "InternalID": 3505454.0}, "SF0111": {"Expression": 3296.0, "InternalID": 3501494.0}, "SF3801": {"Expression": 0.261, "InternalID": 3504957.0}, "SF2931": {"Expression": 70.2, "InternalID": 3504129.0}, "SF3255": {"Expression": 0.261, "InternalID": 3504435.0}, "SF1383": {"Expression": 25.8, "InternalID": 3502704.0}, "SF0385": {"Expression": 4046.0, "InternalID": 3501760.0}, "SF3776": {"Expression": 74.7, "InternalID": 3504934.0}, "SF3330": {"Expression": 429.0, "InternalID": 3504509.0}, "SF0418": {"Expression": 2695.0, "InternalID": 3501792.0}, "SF0842": {"Expression": 3.93, "InternalID": 3502194.0}, "SF3843": {"Expression": 5.19, "InternalID": 3504996.0}, "SF3229": {"Expression": 109.0, "InternalID": 3504411.0}, "SF3765": {"Expression": 120.0, "InternalID": 3504924.0}, "SF1977": {"Expression": 98.9, "InternalID": 3503245.0}, "SF2083": {"Expression": 222.0, "InternalID": 3503342.0}, "SF0893": {"Expression": 116.0, "InternalID": 3502242.0}, "SF3594": {"Expression": 1.16, "InternalID": 3504761.0}, "SF4032": {"Expression": 24.2, "InternalID": 3505178.0}, "SF0152": {"Expression": 7.57, "InternalID": 3501534.0}, "SF1100": {"Expression": 24.6, "InternalID": 3502438.0}, "SF1044": {"Expression": 203.0, "InternalID": 3502385.0}, "SF0171": {"Expression": 908.0, "InternalID": 3501552.0}, "SF0903": {"Expression": 43.8, "InternalID": 3502252.0}, "SF4318": {"Expression": 376.0, "InternalID": 3505451.0}, "SF0362": {"Expression": 4.29, "InternalID": 3501739.0}, "SF0093": {"Expression": 4.7, "InternalID": 3501477.0}, "SF0609": {"Expression": 922.0, "InternalID": 3501966.0}, "SF2300": {"Expression": 1.79, "InternalID": 3503537.0}, "SF2067": {"Expression": 317.0, "InternalID": 3503327.0}, "SF1446": {"Expression": 68.3, "InternalID": 3502762.0}, "SF3923": {"Expression": 23.1, "InternalID": 3505074.0}, "CP0182": {"Expression": 234.0, "InternalID": 3501300.0}, "SF4239": {"Expression": 115.0, "InternalID": 3505373.0}, "SF0545": {"Expression": 390.0, "InternalID": 3501908.0}, "SF4050": {"Expression": 39.8, "InternalID": 3505195.0}, "SF4407": {"Expression": 16.6, "InternalID": 3505538.0}, "CP0022": {"Expression": 17.0, "InternalID": 3501146.0}, "SF2794": {"Expression": 8476.0, "InternalID": 3503999.0}, "SF2752": {"Expression": 3.23, "InternalID": 3503960.0}, "SF2816": {"Expression": 8.92, "InternalID": 3504021.0}, "SF0918": {"Expression": 20.7, "InternalID": 3502266.0}, "SF3281": {"Expression": 3.88, "InternalID": 3504461.0}, "SF0082": {"Expression": 48.6, "InternalID": 3501466.0}, "SF1456": {"Expression": 2.51, "InternalID": 3502771.0}, "SF0024": {"Expression": 196.0, "InternalID": 3501409.0}, "SF1227": {"Expression": 378.0, "InternalID": 3502559.0}, "SF0888": {"Expression": 270.0, "InternalID": 3502238.0}, "SF0574": {"Expression": 1343.0, "InternalID": 3501937.0}, "SF3478": {"Expression": 97.0, "InternalID": 3504653.0}, "SF1328": {"Expression": 70.7, "InternalID": 3502652.0}, "CP0020": {"Expression": 0.57, "InternalID": 3501144.0}, "SF4231": {"Expression": 635.0, "InternalID": 3505366.0}, "SF4054": {"Expression": 85.9, "InternalID": 3505199.0}, "CP0146": {"Expression": 599.0, "InternalID": 3501265.0}, "SF0775": {"Expression": 9.29, "InternalID": 3502128.0}, "SF0131": {"Expression": 771.0, "InternalID": 3501513.0}, "SF3137": {"Expression": 71.7, "InternalID": 3504326.0}, "CP0190": {"Expression": 762.0, "InternalID": 3501308.0}, "SF1066": {"Expression": 192.0, "InternalID": 3502407.0}, "SF0217": {"Expression": 1.73, "InternalID": 3501598.0}, "SF3523": {"Expression": 50.6, "InternalID": 3504696.0}, "SF3213": {"Expression": 42.3, "InternalID": 3504396.0}, "SF4227": {"Expression": 17.2, "InternalID": 3505362.0}, "SF1713": {"Expression": 9.7, "InternalID": 3503007.0}, "CP0130": {"Expression": 492.0, "InternalID": 3501249.0}, "SF3095": {"Expression": 166.0, "InternalID": 3504288.0}, "SF3404": {"Expression": 512.0, "InternalID": 3504582.0}, "SF2321": {"Expression": 956.0, "InternalID": 3503555.0}, "SF2652": {"Expression": 542.0, "InternalID": 3503866.0}, "SF1712": {"Expression": 148.0, "InternalID": 3503006.0}, "SF1396": {"Expression": 266.0, "InternalID": 3502715.0}, "CP0071": {"Expression": 15.8, "InternalID": 3501192.0}, "SF2363": {"Expression": 316.0, "InternalID": 3503595.0}, "SF3132": {"Expression": 16.0, "InternalID": 3504321.0}, "SF1169": {"Expression": 199.0, "InternalID": 3502504.0}, "SF1411": {"Expression": 2498.0, "InternalID": 3502730.0}, "SF1677": {"Expression": 398.0, "InternalID": 3502976.0}, "SF1779": {"Expression": 135.0, "InternalID": 3503066.0}, "SF2959": {"Expression": 1584.0, "InternalID": 3504157.0}, "SF2825": {"Expression": 29.6, "InternalID": 3504029.0}, "SF4113": {"Expression": 1.43, "InternalID": 3505254.0}, "SF1917": {"Expression": 383.0, "InternalID": 3503190.0}, "SF1663": {"Expression": 3.64, "InternalID": 3502963.0}, "SF3634": {"Expression": 149.0, "InternalID": 3504797.0}, "SF2941": {"Expression": 337.0, "InternalID": 3504139.0}, "SF3463": {"Expression": 13.4, "InternalID": 3504639.0}, "SF1749": {"Expression": 17.2, "InternalID": 3503039.0}, "SF2878": {"Expression": 1.3, "InternalID": 3504080.0}, "CP0110": {"Expression": 405.0, "InternalID": 3501229.0}, "CP0106": {"Expression": 0.215, "InternalID": 3501225.0}, "SF3922": {"Expression": 3.41, "InternalID": 3505073.0}, "SF1007": {"Expression": 446.0, "InternalID": 3502352.0}, "SF4267": {"Expression": 37.6, "InternalID": 3505401.0}, "SF3240": {"Expression": 378.0, "InternalID": 3504422.0}, "SF2808": {"Expression": 87.6, "InternalID": 3504013.0}, "SF4251": {"Expression": 210.0, "InternalID": 3505385.0}, "SF0398": {"Expression": 179.0, "InternalID": 3501773.0}, "SF2843": {"Expression": 63.5, "InternalID": 3504046.0}, "CP0042": {"Expression": 15.8, "InternalID": 3501164.0}, "SF1088": {"Expression": 63.3, "InternalID": 3502426.0}, "SF3387": {"Expression": 13.7, "InternalID": 3504566.0}, "SF1903": {"Expression": 0.123, "InternalID": 3503177.0}, "SF3657": {"Expression": 511.0, "InternalID": 3504820.0}, "SF3967": {"Expression": 134.0, "InternalID": 3505118.0}, "SF1045": {"Expression": 11.9, "InternalID": 3502386.0}, "SF1118": {"Expression": 67.0, "InternalID": 3502455.0}, "SF2744": {"Expression": 66.1, "InternalID": 3503952.0}, "SF1121": {"Expression": 3.84, "InternalID": 3502458.0}, "SF3529": {"Expression": 1119.0, "InternalID": 3504701.0}, "SF3769": {"Expression": 18.3, "InternalID": 3504928.0}, "SF2848": {"Expression": 17.7, "InternalID": 3504051.0}, "CP0109": {"Expression": 44.9, "InternalID": 3501228.0}, "SF1900": {"Expression": 0.261, "InternalID": 3503174.0}, "SF2474": {"Expression": 96.6, "InternalID": 3503700.0}, "SF0009": {"Expression": 3025.0, "InternalID": 3501394.0}, "SF0850": {"Expression": 499.0, "InternalID": 3502202.0}, "SF3291": {"Expression": 413.0, "InternalID": 3504471.0}, "SF3451": {"Expression": 15.0, "InternalID": 3504627.0}, "SF0681": {"Expression": 0.261, "InternalID": 3502035.0}, "SF3661": {"Expression": 3.76, "InternalID": 3504824.0}, "SF2091": {"Expression": 1830.0, "InternalID": 3503349.0}, "SF3585": {"Expression": 8.49, "InternalID": 3504752.0}, "SF2405": {"Expression": 90.7, "InternalID": 3503637.0}, "SF1183": {"Expression": 18.4, "InternalID": 3502517.0}, "SF0453": {"Expression": 5.53, "InternalID": 3501826.0}, "SF3072": {"Expression": 23.8, "InternalID": 3504267.0}, "SF2666": {"Expression": 353.0, "InternalID": 3503879.0}, "SF2484": {"Expression": 143.0, "InternalID": 3503708.0}, "SF0621": {"Expression": 340.0, "InternalID": 3501977.0}, "SF3682": {"Expression": 216.0, "InternalID": 3504845.0}, "SF2770": {"Expression": 22.3, "InternalID": 3503976.0}, "SF3283": {"Expression": 81.3, "InternalID": 3504463.0}, "SF0384": {"Expression": 59.3, "InternalID": 3501759.0}, "SF2715": {"Expression": 276.0, "InternalID": 3503925.0}, "SF3524": {"Expression": 51.3, "InternalID": 3504697.0}, "SF1755": {"Expression": 8.48, "InternalID": 3503045.0}, "SF2756": {"Expression": 0.261, "InternalID": 3503962.0}, "SF1660": {"Expression": 560.0, "InternalID": 3502960.0}, "SF1179": {"Expression": 46.1, "InternalID": 3502513.0}, "SF0425": {"Expression": 435.0, "InternalID": 3501799.0}, "SF0435": {"Expression": 180.0, "InternalID": 3501809.0}, "SF3821": {"Expression": 5.19, "InternalID": 3504977.0}, "SF3204": {"Expression": 3.22, "InternalID": 3504388.0}, "SF1235": {"Expression": 3.15, "InternalID": 3502566.0}, "SF2574": {"Expression": 232.0, "InternalID": 3503792.0}, "SF3580": {"Expression": 30.7, "InternalID": 3504747.0}, "CP0125": {"Expression": 471.0, "InternalID": 3501244.0}, "SF0752": {"Expression": 385.0, "InternalID": 3502106.0}, "CP0078": {"Expression": 53.3, "InternalID": 3501199.0}, "SF1860": {"Expression": 2012.0, "InternalID": 3503136.0}, "SF1825": {"Expression": 140.0, "InternalID": 3503108.0}, "SF2766": {"Expression": 12.3, "InternalID": 3503972.0}, "SF3994": {"Expression": 384.0, "InternalID": 3505144.0}, "SF3460": {"Expression": 1.59, "InternalID": 3504636.0}, "SF2805": {"Expression": 79.0, "InternalID": 3504010.0}, "SF4433": {"Expression": 1094.0, "InternalID": 3505562.0}, "SF2105": {"Expression": 410.0, "InternalID": 3503363.0}, "SF1643": {"Expression": 0.413, "InternalID": 3502943.0}, "SF0814": {"Expression": 45.4, "InternalID": 3502166.0}, "SF4142": {"Expression": 1.46, "InternalID": 3505280.0}, "CP0070": {"Expression": 163.0, "InternalID": 3501191.0}, "SF2891": {"Expression": 2089.0, "InternalID": 3504092.0}, "SF1831": {"Expression": 15.8, "InternalID": 3503112.0}, "SF1101": {"Expression": 4.36, "InternalID": 3502439.0}, "SF0320": {"Expression": 0.837, "InternalID": 3501698.0}, "SF4149": {"Expression": 173.0, "InternalID": 3505287.0}, "SF2771": {"Expression": 36.2, "InternalID": 3503977.0}, "SF1870": {"Expression": 5.91, "InternalID": 3503146.0}, "SF4429": {"Expression": 87.0, "InternalID": 3505558.0}, "SF2769": {"Expression": 531.0, "InternalID": 3503975.0}, "SF0772": {"Expression": 71.4, "InternalID": 3502125.0}, "SF3815": {"Expression": 3032.0, "InternalID": 3504971.0}, "SF3645": {"Expression": 4.27, "InternalID": 3504808.0}, "SF3328": {"Expression": 322.0, "InternalID": 3504507.0}, "SF3533": {"Expression": 0.413, "InternalID": 3504705.0}, "SF1416": {"Expression": 62.8, "InternalID": 3502735.0}, "SF3408": {"Expression": 822.0, "InternalID": 3504586.0}, "SF0649": {"Expression": 667.0, "InternalID": 3502004.0}, "SF2358": {"Expression": 9.41, "InternalID": 3503590.0}, "SF0151": {"Expression": 1724.0, "InternalID": 3501533.0}, "SF3093": {"Expression": 100.0, "InternalID": 3504286.0}, "SF1961": {"Expression": 20.3, "InternalID": 3503231.0}, "SF2827": {"Expression": 23.6, "InternalID": 3504031.0}, "SF3809": {"Expression": 805.0, "InternalID": 3504965.0}, "SF4004": {"Expression": 14.0, "InternalID": 3505153.0}, "SF3936": {"Expression": 146.0, "InternalID": 3505087.0}, "SF0822": {"Expression": 3.03, "InternalID": 3502174.0}, "SF0296": {"Expression": 0.261, "InternalID": 3501674.0}, "SF0354": {"Expression": 68.7, "InternalID": 3501731.0}, "SF4180": {"Expression": 886.0, "InternalID": 3505317.0}, "SF1270": {"Expression": 404.0, "InternalID": 3502601.0}, "SF2012": {"Expression": 0.413, "InternalID": 3503276.0}, "SF3329": {"Expression": 376.0, "InternalID": 3504508.0}, "SF3257": {"Expression": 10.6, "InternalID": 3504437.0}, "SF2972": {"Expression": 0.732, "InternalID": 3504170.0}, "SF4253": {"Expression": 3.91, "InternalID": 3505387.0}, "SF3403": {"Expression": 231.0, "InternalID": 3504581.0}, "SF1397": {"Expression": 1.67, "InternalID": 3502716.0}, "SF0004": {"Expression": 124.0, "InternalID": 3501390.0}, "SF1069": {"Expression": 16.4, "InternalID": 3502410.0}, "CP0024": {"Expression": 152.0, "InternalID": 3501148.0}, "CP0156": {"Expression": 2.86, "InternalID": 3501275.0}, "SF2329": {"Expression": 6.36, "InternalID": 3503562.0}, "SF2795": {"Expression": 1044.0, "InternalID": 3504000.0}, "SF3456": {"Expression": 1748.0, "InternalID": 3504632.0}, "SF3531": {"Expression": 523.0, "InternalID": 3504703.0}, "SF2689": {"Expression": 1.43, "InternalID": 3503900.0}, "SF3455": {"Expression": 151.0, "InternalID": 3504631.0}, "SF0651": {"Expression": 4.19, "InternalID": 3502006.0}, "SF3057": {"Expression": 350.0, "InternalID": 3504252.0}, "SF1365": {"Expression": 874.0, "InternalID": 3502687.0}, "SF2881": {"Expression": 91.2, "InternalID": 3504083.0}, "SF3945": {"Expression": 0.413, "InternalID": 3505096.0}, "SF3294": {"Expression": 523.0, "InternalID": 3504474.0}, "SF1006": {"Expression": 299.0, "InternalID": 3502351.0}, "SF1649": {"Expression": 193.0, "InternalID": 3502949.0}, "SF2417": {"Expression": 0.413, "InternalID": 3503647.0}, "SF0557": {"Expression": 551.0, "InternalID": 3501920.0}, "SF2563": {"Expression": 21.7, "InternalID": 3503782.0}, "SF3914": {"Expression": 220.0, "InternalID": 3505065.0}, "SF2659": {"Expression": 2.61, "InternalID": 3503873.0}, "SF1162": {"Expression": 829.0, "InternalID": 3502497.0}, "SF3211": {"Expression": 110.0, "InternalID": 3504395.0}, "SF3873": {"Expression": 0.215, "InternalID": 3505026.0}, "SF3767": {"Expression": 3.82, "InternalID": 3504926.0}, "SF2707": {"Expression": 131.0, "InternalID": 3503918.0}, "SF2278": {"Expression": 9.08, "InternalID": 3503516.0}, "SF2818": {"Expression": 149.0, "InternalID": 3504022.0}, "SF2810": {"Expression": 118.0, "InternalID": 3504015.0}, "SF3289": {"Expression": 204.0, "InternalID": 3504469.0}, "CP0080": {"Expression": 0.837, "InternalID": 3501201.0}, "SF2796": {"Expression": 94.8, "InternalID": 3504001.0}, "SF0524": {"Expression": 9979.0, "InternalID": 3501889.0}, "SF2553": {"Expression": 1127.0, "InternalID": 3503772.0}, "SF1123": {"Expression": 16.0, "InternalID": 3502460.0}, "SF1186": {"Expression": 27.9, "InternalID": 3502520.0}, "SF0150": {"Expression": 5.57, "InternalID": 3501532.0}, "SF1037": {"Expression": 0.261, "InternalID": 3502378.0}, "SF4196": {"Expression": 21.8, "InternalID": 3505333.0}, "SF4112": {"Expression": 101.0, "InternalID": 3505253.0}, "SF1165": {"Expression": 0.215, "InternalID": 3502500.0}, "CP0116": {"Expression": 1.31, "InternalID": 3501235.0}, "SF0967": {"Expression": 185.0, "InternalID": 3502314.0}, "SF0348": {"Expression": 238.0, "InternalID": 3501725.0}, "SF1407": {"Expression": 0.413, "InternalID": 3502726.0}, "SF3332": {"Expression": 156.0, "InternalID": 3504511.0}, "SF4047": {"Expression": 75.6, "InternalID": 3505192.0}, "SF0529": {"Expression": 19.5, "InternalID": 3501894.0}, "SF3261": {"Expression": 491.0, "InternalID": 3504441.0}, "SF2518": {"Expression": 5.27, "InternalID": 3503740.0}, "SF3341": {"Expression": 11.8, "InternalID": 3504520.0}, "SF1111": {"Expression": 58.9, "InternalID": 3502448.0}, "SF2228": {"Expression": 409.0, "InternalID": 3503469.0}, "SF1732": {"Expression": 0.413, "InternalID": 3503025.0}, "SF0381": {"Expression": 12648.0, "InternalID": 3501756.0}, "SF3121": {"Expression": 69.0, "InternalID": 3504310.0}, "SF4309": {"Expression": 21.2, "InternalID": 3505443.0}, "SF3727": {"Expression": 142.0, "InternalID": 3504889.0}, "SF3065": {"Expression": 338.0, "InternalID": 3504260.0}, "SF3055": {"Expression": 1386.0, "InternalID": 3504250.0}, "SF0615": {"Expression": 81.0, "InternalID": 3501972.0}, "SF0900": {"Expression": 156.0, "InternalID": 3502249.0}, "SF0607": {"Expression": 39.3, "InternalID": 3501964.0}, "SF1104": {"Expression": 23.6, "InternalID": 3502442.0}, "SF2234": {"Expression": 4.88, "InternalID": 3503474.0}, "SF2723": {"Expression": 175.0, "InternalID": 3503932.0}, "SF0454": {"Expression": 189.0, "InternalID": 3501827.0}, "SF0663": {"Expression": 0.261, "InternalID": 3502017.0}, "SF3749": {"Expression": 0.261, "InternalID": 3504909.0}, "SF3416": {"Expression": 28.1, "InternalID": 3504593.0}, "SF0156": {"Expression": 2649.0, "InternalID": 3501537.0}, "SF1751": {"Expression": 18.9, "InternalID": 3503041.0}, "SF3904": {"Expression": 149.0, "InternalID": 3505055.0}, "SF3452": {"Expression": 51.7, "InternalID": 3504628.0}, "SF2973": {"Expression": 18.7, "InternalID": 3504171.0}, "SF4130": {"Expression": 39.9, "InternalID": 3505269.0}, "SF0106": {"Expression": 187.0, "InternalID": 3501489.0}, "SF3678": {"Expression": 111.0, "InternalID": 3504841.0}, "SF3663": {"Expression": 1.85, "InternalID": 3504826.0}, "CP0124": {"Expression": 973.0, "InternalID": 3501243.0}, "SF1207": {"Expression": 140.0, "InternalID": 3502539.0}, "SF2438": {"Expression": 1.25, "InternalID": 3503668.0}, "SF1256": {"Expression": 11.7, "InternalID": 3502587.0}, "SF1280": {"Expression": 379.0, "InternalID": 3502610.0}, "SF0654": {"Expression": 19.8, "InternalID": 3502009.0}, "SF0408": {"Expression": 997.0, "InternalID": 3501782.0}, "SF4294": {"Expression": 13.0, "InternalID": 3505428.0}, "SF0559": {"Expression": 48.4, "InternalID": 3501922.0}, "SF4101": {"Expression": 327.0, "InternalID": 3505242.0}, "SF2253": {"Expression": 356.0, "InternalID": 3503491.0}, "SF3271": {"Expression": 136.0, "InternalID": 3504451.0}, "SF4171": {"Expression": 4.07, "InternalID": 3505308.0}, "SF3245": {"Expression": 34.6, "InternalID": 3504427.0}, "SF2722": {"Expression": 332.0, "InternalID": 3503931.0}, "SF0745": {"Expression": 21.9, "InternalID": 3502099.0}, "SF4014": {"Expression": 318.0, "InternalID": 3505163.0}, "SF0616": {"Expression": 209.0, "InternalID": 3501973.0}, "SF2909": {"Expression": 242.0, "InternalID": 3504108.0}, "SF2681": {"Expression": 0.445, "InternalID": 3503894.0}, "SF1098": {"Expression": 11939.0, "InternalID": 3502436.0}, "SF4063": {"Expression": 1.83, "InternalID": 3505208.0}, "SF2404": {"Expression": 4.76, "InternalID": 3503636.0}, "SF0177": {"Expression": 38.2, "InternalID": 3501558.0}, "SF0777": {"Expression": 466.0, "InternalID": 3502130.0}, "SF4247": {"Expression": 6329.0, "InternalID": 3505381.0}, "SF2938": {"Expression": 408.0, "InternalID": 3504136.0}, "SF0722": {"Expression": 26.7, "InternalID": 3502076.0}, "SF1551": {"Expression": 0.261, "InternalID": 3502858.0}, "SF0260": {"Expression": 194.0, "InternalID": 3501639.0}, "SF0066": {"Expression": 113.0, "InternalID": 3501450.0}, "SF4414": {"Expression": 438.0, "InternalID": 3505545.0}, "SF1500": {"Expression": 0.413, "InternalID": 3502809.0}, "SF3242": {"Expression": 37.6, "InternalID": 3504424.0}, "SF3071": {"Expression": 21.6, "InternalID": 3504266.0}, "SF0175": {"Expression": 779.0, "InternalID": 3501556.0}, "SF2401": {"Expression": 113.0, "InternalID": 3503633.0}, "SF3480": {"Expression": 8.84, "InternalID": 3504655.0}, "SF4335": {"Expression": 111.0, "InternalID": 3505468.0}, "SF3355": {"Expression": 164.0, "InternalID": 3504534.0}, "SF0724": {"Expression": 80.4, "InternalID": 3502078.0}, "SF2235": {"Expression": 2248.0, "InternalID": 3503475.0}, "SF2641": {"Expression": 6638.0, "InternalID": 3503856.0}, "SF3205": {"Expression": 2729.0, "InternalID": 3504389.0}, "SF3651": {"Expression": 704.0, "InternalID": 3504814.0}, "SF0620": {"Expression": 27.5, "InternalID": 3501976.0}, "SF4001": {"Expression": 375.0, "InternalID": 3505150.0}, "SF3817": {"Expression": 692.0, "InternalID": 3504973.0}, "SF3466": {"Expression": 71.5, "InternalID": 3504642.0}, "SF0030": {"Expression": 73.0, "InternalID": 3501415.0}, "SF4190": {"Expression": 339.0, "InternalID": 3505327.0}, "SF0063": {"Expression": 23.3, "InternalID": 3501447.0}, "SF2217": {"Expression": 229.0, "InternalID": 3503459.0}, "SF2340": {"Expression": 7.88, "InternalID": 3503573.0}, "SF2153": {"Expression": 0.413, "InternalID": 3503405.0}, "SF4297": {"Expression": 21666.0, "InternalID": 3505431.0}, "SF0556": {"Expression": 2787.0, "InternalID": 3501919.0}, "SF2610": {"Expression": 27.9, "InternalID": 3503826.0}, "SF1277": {"Expression": 1.73, "InternalID": 3502607.0}, "SF2951": {"Expression": 0.413, "InternalID": 3504149.0}, "SF0395": {"Expression": 34.3, "InternalID": 3501770.0}, "SF0419": {"Expression": 2708.0, "InternalID": 3501793.0}, "SF3822": {"Expression": 237.0, "InternalID": 3504978.0}, "SF0351": {"Expression": 23.0, "InternalID": 3501728.0}, "SF0906": {"Expression": 551.0, "InternalID": 3502255.0}, "SF3249": {"Expression": 1055.0, "InternalID": 3504430.0}, "SF3940": {"Expression": 1971.0, "InternalID": 3505091.0}, "CP0149": {"Expression": 17.6, "InternalID": 3501268.0}, "SF0342": {"Expression": 57.0, "InternalID": 3501719.0}, "SF3754": {"Expression": 2.78, "InternalID": 3504913.0}, "SF1210": {"Expression": 433.0, "InternalID": 3502542.0}, "SF0162": {"Expression": 4241.0, "InternalID": 3501543.0}, "CP0138": {"Expression": 196.0, "InternalID": 3501257.0}, "SF3490": {"Expression": 713.0, "InternalID": 3504665.0}, "SF3077": {"Expression": 44.6, "InternalID": 3504272.0}, "SF0242": {"Expression": 0.261, "InternalID": 3501622.0}, "CP0209": {"Expression": 306.0, "InternalID": 3501327.0}, "SF1443": {"Expression": 843.0, "InternalID": 3502759.0}, "SF0128": {"Expression": 317.0, "InternalID": 3501510.0}, "SF4361": {"Expression": 0.261, "InternalID": 3505493.0}, "SF1442": {"Expression": 3.37, "InternalID": 3502758.0}, "SF3096": {"Expression": 180.0, "InternalID": 3504289.0}, "SF0337": {"Expression": 3.98, "InternalID": 3501714.0}, "SF3876": {"Expression": 13.6, "InternalID": 3505029.0}, "SF2273": {"Expression": 175.0, "InternalID": 3503511.0}, "SF3069": {"Expression": 215.0, "InternalID": 3504264.0}, "SF3402": {"Expression": 557.0, "InternalID": 3504580.0}, "SF1028": {"Expression": 72.7, "InternalID": 3502371.0}, "SF1178": {"Expression": 12.9, "InternalID": 3502512.0}, "SF0938": {"Expression": 0.413, "InternalID": 3502286.0}, "SF2615": {"Expression": 0.215, "InternalID": 3503831.0}, "SF1122": {"Expression": 7.48, "InternalID": 3502459.0}, "SF3899": {"Expression": 135.0, "InternalID": 3505050.0}, "SF2200": {"Expression": 940.0, "InternalID": 3503444.0}, "SF1068": {"Expression": 144.0, "InternalID": 3502409.0}, "SF0358": {"Expression": 96.2, "InternalID": 3501735.0}, "SF3075": {"Expression": 916.0, "InternalID": 3504270.0}, "SF3041": {"Expression": 59.4, "InternalID": 3504236.0}, "SF2357": {"Expression": 426.0, "InternalID": 3503589.0}, "SF1113": {"Expression": 1.89, "InternalID": 3502450.0}, "SF4256": {"Expression": 242.0, "InternalID": 3505390.0}, "SF3695": {"Expression": 12.0, "InternalID": 3504858.0}, "SF4265": {"Expression": 320.0, "InternalID": 3505399.0}, "SF3252": {"Expression": 31.2, "InternalID": 3504433.0}, "SF1880": {"Expression": 35.1, "InternalID": 3503154.0}, "SF3447": {"Expression": 20.5, "InternalID": 3504623.0}, "SF3671": {"Expression": 0.413, "InternalID": 3504834.0}, "SF2177": {"Expression": 0.413, "InternalID": 3503425.0}, "SF3543": {"Expression": 101.0, "InternalID": 3504714.0}, "SF3512": {"Expression": 0.215, "InternalID": 3504686.0}, "SF0735": {"Expression": 136.0, "InternalID": 3502089.0}, "SF2923": {"Expression": 0.445, "InternalID": 3504121.0}, "SF2598": {"Expression": 3907.0, "InternalID": 3503814.0}, "SF2183": {"Expression": 0.413, "InternalID": 3503430.0}, "SF0638": {"Expression": 310.0, "InternalID": 3501993.0}, "SF4159": {"Expression": 91.6, "InternalID": 3505297.0}, "SF0916": {"Expression": 10.5, "InternalID": 3502264.0}, "SF4017": {"Expression": 160.0, "InternalID": 3505166.0}, "SF1245": {"Expression": 6.1, "InternalID": 3502576.0}, "SF2372": {"Expression": 1900.0, "InternalID": 3503604.0}, "SF1281": {"Expression": 246.0, "InternalID": 3502611.0}, "SF1857": {"Expression": 128.0, "InternalID": 3503133.0}, "SF1625": {"Expression": 376.0, "InternalID": 3502926.0}, "SF3367": {"Expression": 4139.0, "InternalID": 3504546.0}, "SF1574": {"Expression": 15.8, "InternalID": 3502880.0}, "SF3422": {"Expression": 1143.0, "InternalID": 3504599.0}, "SF2542": {"Expression": 2310.0, "InternalID": 3503762.0}, "SF0751": {"Expression": 196.0, "InternalID": 3502105.0}, "SF1892": {"Expression": 9.99, "InternalID": 3503166.0}, "SF0845": {"Expression": 46.3, "InternalID": 3502197.0}, "SF3650": {"Expression": 734.0, "InternalID": 3504813.0}, "SF2630": {"Expression": 213.0, "InternalID": 3503846.0}, "SF0644": {"Expression": 75.1, "InternalID": 3501999.0}, "SF2476": {"Expression": 335.0, "InternalID": 3503701.0}, "SF3415": {"Expression": 178.0, "InternalID": 3504592.0}, "SF2483": {"Expression": 21.8, "InternalID": 3503707.0}, "SF3232": {"Expression": 669.0, "InternalID": 3504414.0}, "SF2629": {"Expression": 25.1, "InternalID": 3503845.0}, "SF4245": {"Expression": 173.0, "InternalID": 3505379.0}, "SF0543": {"Expression": 185.0, "InternalID": 3501906.0}, "SF2172": {"Expression": 0.123, "InternalID": 3503421.0}, "SF4292": {"Expression": 54.5, "InternalID": 3505426.0}, "SF2436": {"Expression": 18.4, "InternalID": 3503666.0}, "SF3313": {"Expression": 156.0, "InternalID": 3504492.0}, "SF1459": {"Expression": 512.0, "InternalID": 3502774.0}, "SF0261": {"Expression": 0.413, "InternalID": 3501640.0}, "SF1711": {"Expression": 4.54, "InternalID": 3503005.0}, "SF3559": {"Expression": 375.0, "InternalID": 3504728.0}, "SF1504": {"Expression": 390.0, "InternalID": 3502813.0}, "SF0835": {"Expression": 1.93, "InternalID": 3502187.0}, "SF2287": {"Expression": 88.1, "InternalID": 3503525.0}, "SF4131": {"Expression": 63.1, "InternalID": 3505270.0}, "SF3342": {"Expression": 810.0, "InternalID": 3504521.0}, "SF3288": {"Expression": 13.8, "InternalID": 3504468.0}, "SF2104": {"Expression": 709.0, "InternalID": 3503362.0}, "SF0460": {"Expression": 202.0, "InternalID": 3501833.0}, "SF0946": {"Expression": 188.0, "InternalID": 3502294.0}, "CP0147": {"Expression": 78.4, "InternalID": 3501266.0}, "SF1658": {"Expression": 4.67, "InternalID": 3502958.0}, "SF1686": {"Expression": 9.81, "InternalID": 3502983.0}, "SF0307": {"Expression": 10.3, "InternalID": 3501685.0}, "SF3222": {"Expression": 17.5, "InternalID": 3504404.0}, "SF3633": {"Expression": 13.0, "InternalID": 3504796.0}, "SF3854": {"Expression": 2986.0, "InternalID": 3505007.0}, "SF1155": {"Expression": 5999.0, "InternalID": 3502491.0}, "SF3293": {"Expression": 1183.0, "InternalID": 3504473.0}, "SF4427": {"Expression": 104.0, "InternalID": 3505556.0}, "SF2479": {"Expression": 758.0, "InternalID": 3503703.0}, "SF3823": {"Expression": 13.7, "InternalID": 3504979.0}, "SF1276": {"Expression": 154.0, "InternalID": 3502606.0}, "SF0865": {"Expression": 0.261, "InternalID": 3502217.0}, "SF3941": {"Expression": 1146.0, "InternalID": 3505092.0}, "SF0497": {"Expression": 1.98, "InternalID": 3501866.0}, "SF0146": {"Expression": 333.0, "InternalID": 3501528.0}, "SF0770": {"Expression": 200.0, "InternalID": 3502123.0}, "SF0350": {"Expression": 51.3, "InternalID": 3501727.0}, "SF2674": {"Expression": 27.1, "InternalID": 3503887.0}, "SF1515": {"Expression": 1494.0, "InternalID": 3502823.0}, "SF0107": {"Expression": 23.7, "InternalID": 3501490.0}, "SF4010": {"Expression": 623.0, "InternalID": 3505159.0}, "CP0171": {"Expression": 0.837, "InternalID": 3501289.0}, "SF2791": {"Expression": 0.413, "InternalID": 3503996.0}, "SF3861": {"Expression": 33.4, "InternalID": 3505014.0}, "SF3107": {"Expression": 20.1, "InternalID": 3504300.0}, "SF1641": {"Expression": 12.7, "InternalID": 3502941.0}, "SF4115": {"Expression": 1400.0, "InternalID": 3505256.0}, "SF2876": {"Expression": 1070.0, "InternalID": 3504079.0}, "SF3656": {"Expression": 176.0, "InternalID": 3504819.0}, "SF2346": {"Expression": 41.6, "InternalID": 3503579.0}, "SF3758": {"Expression": 9.84, "InternalID": 3504917.0}, "SF0386": {"Expression": 726.0, "InternalID": 3501761.0}, "SF2635": {"Expression": 225.0, "InternalID": 3503851.0}, "SF2330": {"Expression": 10.1, "InternalID": 3503563.0}, "SF2673": {"Expression": 4478.0, "InternalID": 3503886.0}, "SF2506": {"Expression": 73.2, "InternalID": 3503729.0}, "SF0116": {"Expression": 27.3, "InternalID": 3501498.0}, "SF3312": {"Expression": 7.28, "InternalID": 3504491.0}, "CP0136": {"Expression": 219.0, "InternalID": 3501255.0}, "SF2376": {"Expression": 65.6, "InternalID": 3503608.0}, "SF3488": {"Expression": 198.0, "InternalID": 3504663.0}, "SF2445": {"Expression": 74.2, "InternalID": 3503675.0}, "SF3238": {"Expression": 319.0, "InternalID": 3504420.0}, "SF0569": {"Expression": 1981.0, "InternalID": 3501932.0}, "SF4404": {"Expression": 24.2, "InternalID": 3505535.0}, "SF4120": {"Expression": 0.413, "InternalID": 3505261.0}, "SF2045": {"Expression": 71.4, "InternalID": 3503307.0}, "SF1518": {"Expression": 790.0, "InternalID": 3502826.0}, "SF4164": {"Expression": 11.2, "InternalID": 3505302.0}, "SF0525": {"Expression": 664.0, "InternalID": 3501890.0}, "SF0397": {"Expression": 147.0, "InternalID": 3501772.0}, "SF2807": {"Expression": 71.1, "InternalID": 3504012.0}, "SF0568": {"Expression": 1568.0, "InternalID": 3501931.0}, "SF3221": {"Expression": 2173.0, "InternalID": 3504403.0}, "SF0881": {"Expression": 0.261, "InternalID": 3502232.0}, "SF1175": {"Expression": 2.94, "InternalID": 3502509.0}, "SF1486": {"Expression": 595.0, "InternalID": 3502796.0}, "SF3203": {"Expression": 10.9, "InternalID": 3504387.0}, "SF2254": {"Expression": 1013.0, "InternalID": 3503492.0}, "SF1329": {"Expression": 6.94, "InternalID": 3502653.0}, "SF4230": {"Expression": 16.9, "InternalID": 3505365.0}, "SF0818": {"Expression": 12.8, "InternalID": 3502170.0}, "SF0852": {"Expression": 1712.0, "InternalID": 3502204.0}, "SF3314": {"Expression": 65.9, "InternalID": 3504493.0}, "SF1535": {"Expression": 0.445, "InternalID": 3502842.0}, "SF0309": {"Expression": 2.95, "InternalID": 3501687.0}, "SF0006": {"Expression": 199.0, "InternalID": 3501392.0}, "SF0087": {"Expression": 71.0, "InternalID": 3501471.0}, "SF0170": {"Expression": 19.9, "InternalID": 3501551.0}, "SF2101": {"Expression": 1526.0, "InternalID": 3503359.0}, "SF0155": {"Expression": 597.0, "InternalID": 3501536.0}, "SF0541": {"Expression": 243.0, "InternalID": 3501904.0}, "SF0713": {"Expression": 0.323, "InternalID": 3502067.0}, "SF3848": {"Expression": 588.0, "InternalID": 3505001.0}, "SF2078": {"Expression": 0.413, "InternalID": 3503337.0}, "SF2513": {"Expression": 49.1, "InternalID": 3503735.0}, "SF1889": {"Expression": 0.323, "InternalID": 3503163.0}, "SF0750": {"Expression": 49.4, "InternalID": 3502104.0}, "SF0410": {"Expression": 6.68, "InternalID": 3501784.0}, "SF3863": {"Expression": 4.08, "InternalID": 3505016.0}, "SF3660": {"Expression": 2.02, "InternalID": 3504823.0}, "SF1393": {"Expression": 205.0, "InternalID": 3502712.0}, "SF3826": {"Expression": 27.0, "InternalID": 3504982.0}, "CP0014": {"Expression": 31.6, "InternalID": 3501138.0}, "SF1792": {"Expression": 0.261, "InternalID": 3503079.0}, "SF4041": {"Expression": 0.413, "InternalID": 3505186.0}, "SF2189": {"Expression": 1.01, "InternalID": 3503434.0}, "SF2799": {"Expression": 3.94, "InternalID": 3504004.0}, "SF1299": {"Expression": 21.3, "InternalID": 3502628.0}, "SF2103": {"Expression": 187.0, "InternalID": 3503361.0}, "SF1424": {"Expression": 20.3, "InternalID": 3502743.0}, "SF3209": {"Expression": 40.1, "InternalID": 3504393.0}, "SF3692": {"Expression": 0.977, "InternalID": 3504855.0}, "SF3503": {"Expression": 283.0, "InternalID": 3504678.0}, "SF3426": {"Expression": 221.0, "InternalID": 3504603.0}, "SF0136": {"Expression": 2.12, "InternalID": 3501518.0}, "SF1384": {"Expression": 0.524, "InternalID": 3502705.0}, "SF1125": {"Expression": 755.0, "InternalID": 3502462.0}, "SF1063": {"Expression": 28.9, "InternalID": 3502404.0}, "SF3333": {"Expression": 178.0, "InternalID": 3504512.0}, "SF3385": {"Expression": 138.0, "InternalID": 3504564.0}, "SF3934": {"Expression": 417.0, "InternalID": 3505085.0}, "SF3082": {"Expression": 154.0, "InternalID": 3504277.0}, "SF3258": {"Expression": 34.2, "InternalID": 3504438.0}, "SF0187": {"Expression": 265.0, "InternalID": 3501568.0}, "SF2575": {"Expression": 618.0, "InternalID": 3503793.0}, "SF2887": {"Expression": 44.7, "InternalID": 3504088.0}, "SF3171": {"Expression": 175.0, "InternalID": 3504357.0}, "SF4332": {"Expression": 1012.0, "InternalID": 3505465.0}, "SF3824": {"Expression": 99.7, "InternalID": 3504980.0}, "SF1067": {"Expression": 79.0, "InternalID": 3502408.0}, "SF3352": {"Expression": 161.0, "InternalID": 3504531.0}, "SF2354": {"Expression": 118.0, "InternalID": 3503586.0}, "SF1212": {"Expression": 131.0, "InternalID": 3502544.0}, "SF1214": {"Expression": 231.0, "InternalID": 3502546.0}, "SF2075": {"Expression": 172.0, "InternalID": 3503334.0}, "SF3047": {"Expression": 47.6, "InternalID": 3504242.0}, "SF3766": {"Expression": 28.6, "InternalID": 3504925.0}, "SF3105": {"Expression": 13.3, "InternalID": 3504298.0}, "SF0322": {"Expression": 216.0, "InternalID": 3501700.0}, "SF3907": {"Expression": 11.0, "InternalID": 3505058.0}, "SF3348": {"Expression": 62.7, "InternalID": 3504527.0}, "SF4330": {"Expression": 696.0, "InternalID": 3505463.0}, "SF3959": {"Expression": 44.2, "InternalID": 3505110.0}, "SF3361": {"Expression": 84.5, "InternalID": 3504540.0}, "SF0313": {"Expression": 0.261, "InternalID": 3501691.0}, "SF1340": {"Expression": 0.261, "InternalID": 3502663.0}, "SF0112": {"Expression": 3501.0, "InternalID": 3501495.0}, "SF0326": {"Expression": 11.9, "InternalID": 3501704.0}, "SF2842": {"Expression": 21.0, "InternalID": 3504045.0}, "SF1403": {"Expression": 11091.0, "InternalID": 3502722.0}, "SF0270": {"Expression": 53.4, "InternalID": 3501649.0}, "SF1182": {"Expression": 79.0, "InternalID": 3502516.0}, "SF1816": {"Expression": 12.5, "InternalID": 3503100.0}, "SF0306": {"Expression": 56.7, "InternalID": 3501684.0}, "SF3969": {"Expression": 195.0, "InternalID": 3505120.0}, "SF1666": {"Expression": 0.215, "InternalID": 3502966.0}, "SF1142": {"Expression": 7.92, "InternalID": 3502478.0}, "SF0192": {"Expression": 6.52, "InternalID": 3501573.0}, "SF3931": {"Expression": 955.0, "InternalID": 3505082.0}, "SF1366": {"Expression": 0.413, "InternalID": 3502688.0}, "SF0760": {"Expression": 5.32, "InternalID": 3502113.0}, "SF0533": {"Expression": 1.67, "InternalID": 3501896.0}, "SF3679": {"Expression": 513.0, "InternalID": 3504842.0}, "SF4037": {"Expression": 81.2, "InternalID": 3505183.0}, "SF2892": {"Expression": 11.9, "InternalID": 3504093.0}, "SF1958": {"Expression": 1351.0, "InternalID": 3503228.0}, "SF2560": {"Expression": 269.0, "InternalID": 3503779.0}, "SF1623": {"Expression": 544.0, "InternalID": 3502924.0}, "SF4166": {"Expression": 116.0, "InternalID": 3505304.0}, "SF4049": {"Expression": 23.8, "InternalID": 3505194.0}, "SF2558": {"Expression": 767.0, "InternalID": 3503777.0}, "SF3813": {"Expression": 295.0, "InternalID": 3504969.0}, "SF2353": {"Expression": 14.9, "InternalID": 3503585.0}, "SF1521": {"Expression": 555.0, "InternalID": 3502829.0}, "SF0135": {"Expression": 1.87, "InternalID": 3501517.0}, "SF3357": {"Expression": 8903.0, "InternalID": 3504536.0}, "CP0226": {"Expression": 82.2, "InternalID": 3501344.0}, "SF2218": {"Expression": 51.9, "InternalID": 3503460.0}, "SF1591": {"Expression": 32.8, "InternalID": 3502895.0}, "SF1225": {"Expression": 7.16, "InternalID": 3502557.0}, "SF4345": {"Expression": 14.2, "InternalID": 3505478.0}, "CP0195": {"Expression": 430.0, "InternalID": 3501313.0}, "SF0437": {"Expression": 808.0, "InternalID": 3501811.0}, "SF3587": {"Expression": 179.0, "InternalID": 3504754.0}, "SF0965": {"Expression": 184.0, "InternalID": 3502312.0}, "SF1941": {"Expression": 0.413, "InternalID": 3503213.0}, "SF1309": {"Expression": 632.0, "InternalID": 3502638.0}, "SF3847": {"Expression": 2.94, "InternalID": 3505000.0}, "SF0913": {"Expression": 891.0, "InternalID": 3502261.0}, "SF3262": {"Expression": 9.65, "InternalID": 3504442.0}, "SF3453": {"Expression": 569.0, "InternalID": 3504629.0}, "SF0022": {"Expression": 445.0, "InternalID": 3501407.0}, "SF0622": {"Expression": 555.0, "InternalID": 3501978.0}, "SF1527": {"Expression": 5.97, "InternalID": 3502835.0}, "SF3335": {"Expression": 2096.0, "InternalID": 3504514.0}, "SF1629": {"Expression": 66.5, "InternalID": 3502930.0}, "SF2386": {"Expression": 189.0, "InternalID": 3503618.0}, "SF2391": {"Expression": 143.0, "InternalID": 3503623.0}, "SF0188": {"Expression": 1603.0, "InternalID": 3501569.0}, "SF0446": {"Expression": 2.26, "InternalID": 3501819.0}, "SF1750": {"Expression": 20.9, "InternalID": 3503040.0}, "SF4228": {"Expression": 58.0, "InternalID": 3505363.0}, "SF2668": {"Expression": 377.0, "InternalID": 3503881.0}, "SF2324": {"Expression": 22.2, "InternalID": 3503558.0}, "SF1310": {"Expression": 15.9, "InternalID": 3502639.0}, "SF2301": {"Expression": 563.0, "InternalID": 3503538.0}, "SF1326": {"Expression": 3.66, "InternalID": 3502650.0}, "SF0166": {"Expression": 7.87, "InternalID": 3501547.0}, "SF1215": {"Expression": 4.56, "InternalID": 3502547.0}, "SF2396": {"Expression": 747.0, "InternalID": 3503628.0}, "SF3689": {"Expression": 5938.0, "InternalID": 3504852.0}, "CP0242": {"Expression": 0.261, "InternalID": 3501356.0}, "SF3268": {"Expression": 105.0, "InternalID": 3504448.0}, "SF3375": {"Expression": 122.0, "InternalID": 3504554.0}, "SF2082": {"Expression": 156.0, "InternalID": 3503341.0}, "SF4272": {"Expression": 366.0, "InternalID": 3505406.0}, "SF1971": {"Expression": 290.0, "InternalID": 3503240.0}, "SF0286": {"Expression": 943.0, "InternalID": 3501664.0}, "SF3040": {"Expression": 6.27, "InternalID": 3504235.0}, "SF3275": {"Expression": 14.9, "InternalID": 3504455.0}, "SF1754": {"Expression": 0.413, "InternalID": 3503044.0}, "SF3917": {"Expression": 3.88, "InternalID": 3505068.0}, "SF3588": {"Expression": 249.0, "InternalID": 3504755.0}, "SF1419": {"Expression": 1052.0, "InternalID": 3502738.0}, "SF3763": {"Expression": 125.0, "InternalID": 3504922.0}, "SF3831": {"Expression": 0.413, "InternalID": 3504986.0}, "SF1962": {"Expression": 33.3, "InternalID": 3503232.0}, "SF0161": {"Expression": 415.0, "InternalID": 3501542.0}, "SF4043": {"Expression": 37.4, "InternalID": 3505188.0}, "SF0619": {"Expression": 67.0, "InternalID": 3501975.0}, "SF2252": {"Expression": 429.0, "InternalID": 3503490.0}, "SF3241": {"Expression": 134.0, "InternalID": 3504423.0}, "SF3526": {"Expression": 6376.0, "InternalID": 3504699.0}, "SF1203": {"Expression": 262.0, "InternalID": 3502535.0}, "SF3812": {"Expression": 2905.0, "InternalID": 3504968.0}, "SF0950": {"Expression": 67.2, "InternalID": 3502298.0}, "SF3218": {"Expression": 656.0, "InternalID": 3504400.0}, "SF4313": {"Expression": 51.1, "InternalID": 3505447.0}, "SF2811": {"Expression": 56.8, "InternalID": 3504016.0}, "SF2883": {"Expression": 30.8, "InternalID": 3504085.0}, "SF2573": {"Expression": 222.0, "InternalID": 3503791.0}, "SF3642": {"Expression": 117.0, "InternalID": 3504805.0}, "SF0821": {"Expression": 545.0, "InternalID": 3502173.0}, "SF1109": {"Expression": 165.0, "InternalID": 3502446.0}, "SF2768": {"Expression": 130.0, "InternalID": 3503974.0}, "CP0263": {"Expression": 15.8, "InternalID": 3501376.0}, "SF0353": {"Expression": 515.0, "InternalID": 3501730.0}, "SF2832": {"Expression": 22.4, "InternalID": 3504036.0}, "SF1707": {"Expression": 74.9, "InternalID": 3503002.0}, "SF0763": {"Expression": 120.0, "InternalID": 3502116.0}, "SF3135": {"Expression": 0.413, "InternalID": 3504324.0}, "SF2520": {"Expression": 1067.0, "InternalID": 3503742.0}, "SF2692": {"Expression": 10.4, "InternalID": 3503903.0}, "SF1285": {"Expression": 107.0, "InternalID": 3502615.0}, "SF1836": {"Expression": 169.0, "InternalID": 3503116.0}, "SF1412": {"Expression": 6.54, "InternalID": 3502731.0}, "SF1176": {"Expression": 96.4, "InternalID": 3502510.0}, "SF1050": {"Expression": 0.837, "InternalID": 3502391.0}, "SF2797": {"Expression": 16.3, "InternalID": 3504002.0}, "SF2604": {"Expression": 114.0, "InternalID": 3503820.0}, "SF2837": {"Expression": 506.0, "InternalID": 3504040.0}, "SF2467": {"Expression": 190.0, "InternalID": 3503693.0}, "CP0054": {"Expression": 39.1, "InternalID": 3501174.0}, "SF2375": {"Expression": 1345.0, "InternalID": 3503607.0}, "CP0145": {"Expression": 332.0, "InternalID": 3501264.0}, "SF0098": {"Expression": 267.0, "InternalID": 3501482.0}, "SF3648": {"Expression": 2870.0, "InternalID": 3504811.0}, "SF0587": {"Expression": 509.0, "InternalID": 3501948.0}, "SF1311": {"Expression": 10.5, "InternalID": 3502640.0}, "SF0831": {"Expression": 0.215, "InternalID": 3502183.0}, "SF0838": {"Expression": 30.0, "InternalID": 3502190.0}, "SF0630": {"Expression": 245.0, "InternalID": 3501986.0}, "SF0290": {"Expression": 0.413, "InternalID": 3501668.0}, "SF1150": {"Expression": 564.0, "InternalID": 3502486.0}, "SF3997": {"Expression": 5337.0, "InternalID": 3505147.0}, "SF3233": {"Expression": 382.0, "InternalID": 3504415.0}, "SF3735": {"Expression": 0.413, "InternalID": 3504896.0}, "SF0439": {"Expression": 4.77, "InternalID": 3501813.0}, "SF1705": {"Expression": 2606.0, "InternalID": 3503000.0}, "SF3719": {"Expression": 318.0, "InternalID": 3504881.0}, "SF4100": {"Expression": 10.1, "InternalID": 3505241.0}, "CP0088": {"Expression": 0.837, "InternalID": 3501209.0}, "SF3035": {"Expression": 186.0, "InternalID": 3504230.0}, "SF3699": {"Expression": 11.6, "InternalID": 3504861.0}, "SF1228": {"Expression": 493.0, "InternalID": 3502560.0}, "SF3885": {"Expression": 3.09, "InternalID": 3505037.0}, "SF2554": {"Expression": 1051.0, "InternalID": 3503773.0}, "SF0929": {"Expression": 442.0, "InternalID": 3502277.0}, "SF1458": {"Expression": 293.0, "InternalID": 3502773.0}, "SF3244": {"Expression": 354.0, "InternalID": 3504426.0}, "SF3683": {"Expression": 780.0, "InternalID": 3504846.0}, "SF1410": {"Expression": 875.0, "InternalID": 3502729.0}, "SF3147": {"Expression": 17.6, "InternalID": 3504335.0}, "SF3600": {"Expression": 0.413, "InternalID": 3504766.0}, "SF4319": {"Expression": 88.6, "InternalID": 3505452.0}, "CP0134": {"Expression": 1357.0, "InternalID": 3501253.0}, "SF1522": {"Expression": 1.58, "InternalID": 3502830.0}, "SF4160": {"Expression": 54.8, "InternalID": 3505298.0}, "SF4072": {"Expression": 7125.0, "InternalID": 3505217.0}, "SF3154": {"Expression": 44.9, "InternalID": 3504342.0}, "SF0846": {"Expression": 41.2, "InternalID": 3502198.0}, "SF1061": {"Expression": 83.4, "InternalID": 3502402.0}, "SF1251": {"Expression": 2.32, "InternalID": 3502582.0}, "SF1252": {"Expression": 0.261, "InternalID": 3502583.0}, "SF2576": {"Expression": 1729.0, "InternalID": 3503794.0}, "SF0847": {"Expression": 1420.0, "InternalID": 3502199.0}, "SF1073": {"Expression": 389.0, "InternalID": 3502414.0}, "SF3343": {"Expression": 92.7, "InternalID": 3504522.0}, "CP0066": {"Expression": 0.837, "InternalID": 3501187.0}, "SF1102": {"Expression": 92.2, "InternalID": 3502440.0}, "SF3320": {"Expression": 19.3, "InternalID": 3504499.0}, "SF4151": {"Expression": 290.0, "InternalID": 3505289.0}, "SF3307": {"Expression": 0.445, "InternalID": 3504487.0}, "SF3647": {"Expression": 374.0, "InternalID": 3504810.0}, "SF0232": {"Expression": 615.0, "InternalID": 3501613.0}, "SF2197": {"Expression": 3.27, "InternalID": 3503442.0}, "SF2231": {"Expression": 1.62, "InternalID": 3503472.0}, "SF3567": {"Expression": 0.413, "InternalID": 3504734.0}, "SF0982": {"Expression": 1.04, "InternalID": 3502329.0}, "SF3579": {"Expression": 569.0, "InternalID": 3504746.0}, "SF3874": {"Expression": 101.0, "InternalID": 3505027.0}, "SF2146": {"Expression": 108.0, "InternalID": 3503399.0}, "SF2930": {"Expression": 0.445, "InternalID": 3504128.0}, "SF2569": {"Expression": 130.0, "InternalID": 3503787.0}, "SF4007": {"Expression": 1369.0, "InternalID": 3505156.0}, "SF3881": {"Expression": 0.413, "InternalID": 3505033.0}, "SF4060": {"Expression": 973.0, "InternalID": 3505205.0}, "SF0123": {"Expression": 1117.0, "InternalID": 3501505.0}, "SF1635": {"Expression": 447.0, "InternalID": 3502936.0}, "SF2507": {"Expression": 93.7, "InternalID": 3503730.0}, "SF1624": {"Expression": 349.0, "InternalID": 3502925.0}, "SF4204": {"Expression": 0.413, "InternalID": 3505341.0}, "SF3996": {"Expression": 42.0, "InternalID": 3505146.0}, "SF2894": {"Expression": 276.0, "InternalID": 3504095.0}, "SF2719": {"Expression": 13791.0, "InternalID": 3503928.0}, "SF1110": {"Expression": 2.44, "InternalID": 3502447.0}, "SF1556": {"Expression": 962.0, "InternalID": 3502863.0}, "SF3364": {"Expression": 79.2, "InternalID": 3504543.0}, "SF2328": {"Expression": 102.0, "InternalID": 3503561.0}, "SF4018": {"Expression": 1.6, "InternalID": 3505167.0}, "SF0121": {"Expression": 9.0, "InternalID": 3501503.0}, "SF1441": {"Expression": 331.0, "InternalID": 3502757.0}, "SF2559": {"Expression": 445.0, "InternalID": 3503778.0}, "SF3731": {"Expression": 139.0, "InternalID": 3504893.0}, "SF3988": {"Expression": 0.215, "InternalID": 3505138.0}, "SF4236": {"Expression": 0.413, "InternalID": 3505371.0}, "SF0416": {"Expression": 167.0, "InternalID": 3501790.0}, "SF0137": {"Expression": 3552.0, "InternalID": 3501519.0}, "SF0659": {"Expression": 6.95, "InternalID": 3502014.0}, "SF0843": {"Expression": 658.0, "InternalID": 3502195.0}, "SF4416": {"Expression": 1905.0, "InternalID": 3505547.0}, "SF4412": {"Expression": 4.87, "InternalID": 3505543.0}, "SF2509": {"Expression": 164.0, "InternalID": 3503732.0}, "SF4289": {"Expression": 117.0, "InternalID": 3505423.0}, "SF0816": {"Expression": 5.9, "InternalID": 3502168.0}, "SF1850": {"Expression": 203.0, "InternalID": 3503128.0}, "SF1824": {"Expression": 899.0, "InternalID": 3503107.0}, "SF0345": {"Expression": 107.0, "InternalID": 3501722.0}, "SF0920": {"Expression": 20.0, "InternalID": 3502268.0}, "SF1152": {"Expression": 182.0, "InternalID": 3502488.0}, "SF2965": {"Expression": 2.13, "InternalID": 3504163.0}, "SF0174": {"Expression": 0.72, "InternalID": 3501555.0}, "SF1273": {"Expression": 3.51, "InternalID": 3502603.0}, "SF3795": {"Expression": 2.31, "InternalID": 3504951.0}, "SF2564": {"Expression": 4622.0, "InternalID": 3503783.0}, "SF0346": {"Expression": 32.2, "InternalID": 3501723.0}, "SF3414": {"Expression": 64.2, "InternalID": 3504591.0}, "SF3810": {"Expression": 112.0, "InternalID": 3504966.0}, "SF2954": {"Expression": 2239.0, "InternalID": 3504152.0}, "SF1668": {"Expression": 1277.0, "InternalID": 3502968.0}, "SF1304": {"Expression": 6.29, "InternalID": 3502633.0}, "SF0492": {"Expression": 0.837, "InternalID": 3501861.0}, "SF1288": {"Expression": 12.5, "InternalID": 3502618.0}, "SF3725": {"Expression": 0.413, "InternalID": 3504887.0}, "SF0115": {"Expression": 2104.0, "InternalID": 3501497.0}, "SF3454": {"Expression": 3.82, "InternalID": 3504630.0}, "SF0954": {"Expression": 567.0, "InternalID": 3502302.0}, "SF2299": {"Expression": 1232.0, "InternalID": 3503536.0}, "SF3462": {"Expression": 17.4, "InternalID": 3504638.0}, "SF1614": {"Expression": 8.6, "InternalID": 3502916.0}, "SF1488": {"Expression": 124.0, "InternalID": 3502798.0}, "SF2758": {"Expression": 0.682, "InternalID": 3503964.0}, "SF4099": {"Expression": 25.3, "InternalID": 3505240.0}, "SF3078": {"Expression": 112.0, "InternalID": 3504273.0}, "SF2088": {"Expression": 50.9, "InternalID": 3503347.0}, "SF2355": {"Expression": 233.0, "InternalID": 3503587.0}, "SF0138": {"Expression": 18.2, "InternalID": 3501520.0}, "SF1275": {"Expression": 799.0, "InternalID": 3502605.0}, "SF2011": {"Expression": 0.215, "InternalID": 3503275.0}, "SF1422": {"Expression": 17.5, "InternalID": 3502741.0}, "SF0288": {"Expression": 98.5, "InternalID": 3501666.0}, "SF2661": {"Expression": 5.27, "InternalID": 3503875.0}, "SF0991": {"Expression": 1001.0, "InternalID": 3502338.0}, "SF0379": {"Expression": 377.0, "InternalID": 3501754.0}, "SF1745": {"Expression": 0.413, "InternalID": 3503035.0}, "SF1633": {"Expression": 10.8, "InternalID": 3502934.0}, "SF4415": {"Expression": 1289.0, "InternalID": 3505546.0}, "SF0780": {"Expression": 50.2, "InternalID": 3502133.0}, "SF3223": {"Expression": 231.0, "InternalID": 3504405.0}, "SF0113": {"Expression": 6202.0, "InternalID": 3501496.0}, "SF3629": {"Expression": 37.7, "InternalID": 3504792.0}, "SF2873": {"Expression": 0.215, "InternalID": 3504076.0}, "SF1107": {"Expression": 866.0, "InternalID": 3502444.0}, "SF2670": {"Expression": 42.4, "InternalID": 3503883.0}, "SF2890": {"Expression": 1705.0, "InternalID": 3504091.0}, "SF1161": {"Expression": 445.0, "InternalID": 3502496.0}, "SF0528": {"Expression": 318.0, "InternalID": 3501893.0}, "SF3915": {"Expression": 56.5, "InternalID": 3505066.0}, "SF0189": {"Expression": 138.0, "InternalID": 3501570.0}, "SF4097": {"Expression": 0.215, "InternalID": 3505238.0}, "SF1244": {"Expression": 973.0, "InternalID": 3502575.0}, "SF3990": {"Expression": 14.3, "InternalID": 3505140.0}, "SF0272": {"Expression": 774.0, "InternalID": 3501651.0}, "SF2487": {"Expression": 43.8, "InternalID": 3503711.0}, "SF0957": {"Expression": 2914.0, "InternalID": 3502305.0}, "SF1307": {"Expression": 10.2, "InternalID": 3502636.0}, "SF2510": {"Expression": 9.67, "InternalID": 3503733.0}, "SF2399": {"Expression": 1151.0, "InternalID": 3503631.0}, "SF0459": {"Expression": 35.6, "InternalID": 3501832.0}, "SF3360": {"Expression": 10.7, "InternalID": 3504539.0}, "SF4132": {"Expression": 41.0, "InternalID": 3505271.0}, "SF0550": {"Expression": 231.0, "InternalID": 3501913.0}, "SF1564": {"Expression": 5.35, "InternalID": 3502871.0}, "CP0217": {"Expression": 25.6, "InternalID": 3501335.0}, "SF0596": {"Expression": 0.413, "InternalID": 3501957.0}, "SF0781": {"Expression": 5.02, "InternalID": 3502134.0}, "SF2803": {"Expression": 233.0, "InternalID": 3504008.0}, "SF3319": {"Expression": 426.0, "InternalID": 3504498.0}, "SF0405": {"Expression": 134.0, "InternalID": 3501779.0}, "SF1921": {"Expression": 0.837, "InternalID": 3503194.0}, "SF2620": {"Expression": 0.261, "InternalID": 3503836.0}, "SF2984": {"Expression": 0.215, "InternalID": 3504182.0}, "SF0167": {"Expression": 930.0, "InternalID": 3501548.0}, "SF3259": {"Expression": 26.2, "InternalID": 3504439.0}, "SF0130": {"Expression": 304.0, "InternalID": 3501512.0}, "SF1120": {"Expression": 5.53, "InternalID": 3502457.0}, "SF2257": {"Expression": 0.413, "InternalID": 3503495.0}, "SF0456": {"Expression": 3154.0, "InternalID": 3501829.0}, "SF3338": {"Expression": 5211.0, "InternalID": 3504517.0}, "SF3157": {"Expression": 3.28, "InternalID": 3504345.0}, "SF3909": {"Expression": 1564.0, "InternalID": 3505060.0}, "SF2127": {"Expression": 16.6, "InternalID": 3503383.0}, "SF2364": {"Expression": 132.0, "InternalID": 3503596.0}, "CP0005": {"Expression": 1.86, "InternalID": 3501129.0}, "SF1637": {"Expression": 561.0, "InternalID": 3502938.0}, "SF3816": {"Expression": 6438.0, "InternalID": 3504972.0}, "SF2544": {"Expression": 55.5, "InternalID": 3503764.0}, "SF0575": {"Expression": 142.0, "InternalID": 3501938.0}, "SF2781": {"Expression": 66.7, "InternalID": 3503987.0}, "SF4098": {"Expression": 7.18, "InternalID": 3505239.0}, "SF2933": {"Expression": 257.0, "InternalID": 3504131.0}, "SF4087": {"Expression": 99.4, "InternalID": 3505228.0}, "SF1041": {"Expression": 28.6, "InternalID": 3502382.0}, "SF1689": {"Expression": 31.8, "InternalID": 3502986.0}, "SF2385": {"Expression": 916.0, "InternalID": 3503617.0}, "SF0293": {"Expression": 531.0, "InternalID": 3501671.0}, "SF0919": {"Expression": 412.0, "InternalID": 3502267.0}, "SF3681": {"Expression": 684.0, "InternalID": 3504844.0}, "SF3340": {"Expression": 449.0, "InternalID": 3504519.0}, "SF0010": {"Expression": 125.0, "InternalID": 3501395.0}, "SF1512": {"Expression": 480.0, "InternalID": 3502820.0}, "SF2472": {"Expression": 4934.0, "InternalID": 3503698.0}, "SF0389": {"Expression": 16.7, "InternalID": 3501764.0}, "SF3461": {"Expression": 32.4, "InternalID": 3504637.0}, "SF1725": {"Expression": 0.413, "InternalID": 3503019.0}, "SF1511": {"Expression": 0.413, "InternalID": 3502819.0}, "SF2677": {"Expression": 223.0, "InternalID": 3503890.0}, "SF2051": {"Expression": 0.261, "InternalID": 3503312.0}, "SF3477": {"Expression": 57.7, "InternalID": 3504652.0}, "CP0144": {"Expression": 22.2, "InternalID": 3501263.0}, "SF1783": {"Expression": 12.4, "InternalID": 3503070.0}, "SF4270": {"Expression": 236.0, "InternalID": 3505404.0}, "SF0546": {"Expression": 83.2, "InternalID": 3501909.0}, "SF1695": {"Expression": 472.0, "InternalID": 3502991.0}, "SF0302": {"Expression": 0.261, "InternalID": 3501680.0}, "SF3351": {"Expression": 356.0, "InternalID": 3504530.0}, "SF2926": {"Expression": 69.8, "InternalID": 3504124.0}, "SF0117": {"Expression": 199.0, "InternalID": 3501499.0}, "SF3911": {"Expression": 159.0, "InternalID": 3505062.0}, "SF0323": {"Expression": 21.0, "InternalID": 3501701.0}, "SF0778": {"Expression": 7.78, "InternalID": 3502131.0}, "SF2130": {"Expression": 28.8, "InternalID": 3503386.0}, "SF3970": {"Expression": 325.0, "InternalID": 3505121.0}, "SF2884": {"Expression": 576.0, "InternalID": 3504086.0}, "SF3659": {"Expression": 956.0, "InternalID": 3504822.0}, "SF2208": {"Expression": 0.413, "InternalID": 3503451.0}, "SF4000": {"Expression": 223.0, "InternalID": 3505149.0}, "SF2244": {"Expression": 69.9, "InternalID": 3503482.0}, "SF1879": {"Expression": 554.0, "InternalID": 3503153.0}, "SF1444": {"Expression": 13374.0, "InternalID": 3502760.0}, "SF4145": {"Expression": 909.0, "InternalID": 3505283.0}, "SF4125": {"Expression": 34.2, "InternalID": 3505265.0}, "SF0617": {"Expression": 12.6, "InternalID": 3501974.0}, "SF0359": {"Expression": 460.0, "InternalID": 3501736.0}, "SF2086": {"Expression": 149.0, "InternalID": 3503345.0}, "SF3060": {"Expression": 18.2, "InternalID": 3504255.0}, "SF1124": {"Expression": 6.84, "InternalID": 3502461.0}, "SF1743": {"Expression": 1011.0, "InternalID": 3503033.0}, "SF2556": {"Expression": 13.9, "InternalID": 3503775.0}, "SF0142": {"Expression": 22.3, "InternalID": 3501524.0}, "SF4146": {"Expression": 18.6, "InternalID": 3505284.0}, "SF3108": {"Expression": 593.0, "InternalID": 3504301.0}, "SF2388": {"Expression": 18.1, "InternalID": 3503620.0}, "SF0360": {"Expression": 40.1, "InternalID": 3501737.0}, "SF0249": {"Expression": 312.0, "InternalID": 3501629.0}, "SF3382": {"Expression": 1282.0, "InternalID": 3504561.0}, "SF1493": {"Expression": 0.413, "InternalID": 3502802.0}, "SF2571": {"Expression": 1036.0, "InternalID": 3503789.0}, "SF0076": {"Expression": 0.413, "InternalID": 3501460.0}, "SF0968": {"Expression": 153.0, "InternalID": 3502315.0}, "SF3805": {"Expression": 0.215, "InternalID": 3504961.0}, "SF1315": {"Expression": 0.413, "InternalID": 3502643.0}, "SF4055": {"Expression": 2882.0, "InternalID": 3505200.0}, "SF0026": {"Expression": 245.0, "InternalID": 3501411.0}, "SF3435": {"Expression": 98.9, "InternalID": 3504612.0}, "SF2655": {"Expression": 1383.0, "InternalID": 3503869.0}, "SF4405": {"Expression": 10.6, "InternalID": 3505536.0}, "SF0828": {"Expression": 104.0, "InternalID": 3502180.0}, "SF2311": {"Expression": 741.0, "InternalID": 3503546.0}, "SF3494": {"Expression": 126.0, "InternalID": 3504669.0}, "SF1596": {"Expression": 209.0, "InternalID": 3502899.0}, "SF1915": {"Expression": 141.0, "InternalID": 3503188.0}, "SF1951": {"Expression": 5723.0, "InternalID": 3503221.0}, "SF1648": {"Expression": 207.0, "InternalID": 3502948.0}, "SF4420": {"Expression": 27.0, "InternalID": 3505550.0}, "SF0035": {"Expression": 4.59, "InternalID": 3501420.0}, "SF1222": {"Expression": 889.0, "InternalID": 3502554.0}, "SF0673": {"Expression": 0.22, "InternalID": 3502027.0}, "CP0137": {"Expression": 1674.0, "InternalID": 3501256.0}, "SF0246": {"Expression": 0.413, "InternalID": 3501626.0}, "SF2063": {"Expression": 0.261, "InternalID": 3503323.0}, "SF0169": {"Expression": 101.0, "InternalID": 3501550.0}, "SF0797": {"Expression": 82.3, "InternalID": 3502149.0}, "SF1948": {"Expression": 137.0, "InternalID": 3503218.0}, "SF1868": {"Expression": 9.93, "InternalID": 3503144.0}, "SF0046": {"Expression": 90.3, "InternalID": 3501431.0}, "SF2697": {"Expression": 642.0, "InternalID": 3503908.0}, "SF2631": {"Expression": 48.1, "InternalID": 3503847.0}, "SF0657": {"Expression": 13844.0, "InternalID": 3502012.0}, "SF1432": {"Expression": 46.4, "InternalID": 3502750.0}, "SF1221": {"Expression": 19.9, "InternalID": 3502553.0}, "SF4033": {"Expression": 116.0, "InternalID": 3505179.0}, "SF1911": {"Expression": 30.1, "InternalID": 3503184.0}, "SF3921": {"Expression": 8.02, "InternalID": 3505072.0}, "SF0841": {"Expression": 156.0, "InternalID": 3502193.0}, "SF2390": {"Expression": 4.78, "InternalID": 3503622.0}, "SF2102": {"Expression": 425.0, "InternalID": 3503360.0}, "SF4369": {"Expression": 19.9, "InternalID": 3505501.0}, "SF1159": {"Expression": 95.0, "InternalID": 3502495.0}, "SF2572": {"Expression": 1440.0, "InternalID": 3503790.0}, "SF0648": {"Expression": 170.0, "InternalID": 3502003.0}, "SF3428": {"Expression": 160.0, "InternalID": 3504605.0}, "SF2538": {"Expression": 351.0, "InternalID": 3503758.0}, "SF1803": {"Expression": 12.9, "InternalID": 3503089.0}, "SF0245": {"Expression": 0.215, "InternalID": 3501625.0}, "SF3276": {"Expression": 10265.0, "InternalID": 3504456.0}, "SF1026": {"Expression": 1.62, "InternalID": 3502370.0}, "SF4006": {"Expression": 2448.0, "InternalID": 3505155.0}, "SF1766": {"Expression": 57.1, "InternalID": 3503055.0}, "SF4009": {"Expression": 1380.0, "InternalID": 3505158.0}, "SF4198": {"Expression": 2.33, "InternalID": 3505335.0}, "SF0613": {"Expression": 867.0, "InternalID": 3501970.0}, "SF3226": {"Expression": 1185.0, "InternalID": 3504408.0}, "SF0970": {"Expression": 19.9, "InternalID": 3502317.0}, "SF4138": {"Expression": 29.3, "InternalID": 3505277.0}, "SF1528": {"Expression": 1479.0, "InternalID": 3502836.0}, "SF3528": {"Expression": 5.65, "InternalID": 3504700.0}, "SF3191": {"Expression": 1097.0, "InternalID": 3504375.0}, "SF3234": {"Expression": 3.43, "InternalID": 3504416.0}, "SF0448": {"Expression": 0.097, "InternalID": 3501821.0}, "SF0143": {"Expression": 8.35, "InternalID": 3501525.0}, "SF0788": {"Expression": 442.0, "InternalID": 3502140.0}, "SF0732": {"Expression": 724.0, "InternalID": 3502086.0}, "SF2379": {"Expression": 152.0, "InternalID": 3503611.0}, "SF3995": {"Expression": 134.0, "InternalID": 3505145.0}, "SF4402": {"Expression": 261.0, "InternalID": 3505533.0}, "SF0028": {"Expression": 185.0, "InternalID": 3501413.0}, "SF2290": {"Expression": 120.0, "InternalID": 3503528.0}, "SF0183": {"Expression": 7.91, "InternalID": 3501564.0}, "SF2561": {"Expression": 13.4, "InternalID": 3503780.0}, "SF4424": {"Expression": 14.8, "InternalID": 3505554.0}, "SF3407": {"Expression": 89.5, "InternalID": 3504585.0}, "SF4197": {"Expression": 6.03, "InternalID": 3505334.0}, "SF0209": {"Expression": 0.215, "InternalID": 3501590.0}, "SF1272": {"Expression": 8.55, "InternalID": 3502602.0}, "SF2433": {"Expression": 32.4, "InternalID": 3503663.0}, "SF1916": {"Expression": 116.0, "InternalID": 3503189.0}, "SF1409": {"Expression": 447.0, "InternalID": 3502728.0}, "SF0259": {"Expression": 25.9, "InternalID": 3501638.0}, "SF0625": {"Expression": 10.1, "InternalID": 3501981.0}, "SF3938": {"Expression": 1.93, "InternalID": 3505089.0}, "SF3419": {"Expression": 699.0, "InternalID": 3504596.0}, "SF1463": {"Expression": 0.215, "InternalID": 3502778.0}, "SF0274": {"Expression": 4.5, "InternalID": 3501653.0}, "SF4137": {"Expression": 3.98, "InternalID": 3505276.0}, "SF4053": {"Expression": 8903.0, "InternalID": 3505198.0}, "SF0493": {"Expression": 0.305, "InternalID": 3501862.0}, "SF4020": {"Expression": 2892.0, "InternalID": 3505169.0}, "SF2580": {"Expression": 734.0, "InternalID": 3503798.0}, "SF3350": {"Expression": 139.0, "InternalID": 3504529.0}, "SF3337": {"Expression": 1247.0, "InternalID": 3504516.0}, "SF3215": {"Expression": 326.0, "InternalID": 3504397.0}, "SF0817": {"Expression": 737.0, "InternalID": 3502169.0}, "SF2348": {"Expression": 0.413, "InternalID": 3503581.0}, "SF0237": {"Expression": 2.03, "InternalID": 3501618.0}, "SF0168": {"Expression": 1421.0, "InternalID": 3501549.0}, "SF4056": {"Expression": 167.0, "InternalID": 3505201.0}, "SF2144": {"Expression": 11.7, "InternalID": 3503397.0}, "SF3688": {"Expression": 170.0, "InternalID": 3504851.0}, "SF4154": {"Expression": 17.5, "InternalID": 3505292.0}, "SF4311": {"Expression": 742.0, "InternalID": 3505445.0}, "SF1151": {"Expression": 69.5, "InternalID": 3502487.0}, "SF0624": {"Expression": 200.0, "InternalID": 3501980.0}, "SF4299": {"Expression": 6.69, "InternalID": 3505433.0}, "SF1224": {"Expression": 212.0, "InternalID": 3502556.0}, "SF3624": {"Expression": 0.413, "InternalID": 3504787.0}, "SF3476": {"Expression": 101.0, "InternalID": 3504651.0}, "SF2347": {"Expression": 24.7, "InternalID": 3503580.0}, "SF0036": {"Expression": 14.8, "InternalID": 3501421.0}, "SF1229": {"Expression": 169.0, "InternalID": 3502561.0}, "SF3270": {"Expression": 52.8, "InternalID": 3504450.0}, "SF2780": {"Expression": 68.9, "InternalID": 3503986.0}, "SF0555": {"Expression": 468.0, "InternalID": 3501918.0}, "SF0436": {"Expression": 2.92, "InternalID": 3501810.0}, "SF0885": {"Expression": 0.261, "InternalID": 3502236.0}, "SF3217": {"Expression": 58.0, "InternalID": 3504399.0}, "SF0078": {"Expression": 30.5, "InternalID": 3501462.0}, "SF2731": {"Expression": 129.0, "InternalID": 3503939.0}, "SF3549": {"Expression": 0.413, "InternalID": 3504719.0}, "SF1238": {"Expression": 55.4, "InternalID": 3502569.0}, "SF4336": {"Expression": 0.413, "InternalID": 3505469.0}, "SF4258": {"Expression": 1401.0, "InternalID": 3505392.0}, "CP0208": {"Expression": 0.271, "InternalID": 3501326.0}, "SF3190": {"Expression": 39.6, "InternalID": 3504374.0}, "SF3811": {"Expression": 197.0, "InternalID": 3504967.0}, "SF0079": {"Expression": 50.5, "InternalID": 3501463.0}, "SF2298": {"Expression": 9.61, "InternalID": 3503535.0}, "SF0158": {"Expression": 554.0, "InternalID": 3501539.0}, "SF0108": {"Expression": 1.35, "InternalID": 3501491.0}, "SF1398": {"Expression": 131.0, "InternalID": 3502717.0}, "SF1331": {"Expression": 29.6, "InternalID": 3502655.0}, "SF3050": {"Expression": 135.0, "InternalID": 3504245.0}, "SF0827": {"Expression": 2.36, "InternalID": 3502179.0}, "SF3388": {"Expression": 14.6, "InternalID": 3504567.0}, "SF1401": {"Expression": 143.0, "InternalID": 3502720.0}, "SF2267": {"Expression": 1.14, "InternalID": 3503505.0}, "SF3992": {"Expression": 7.69, "InternalID": 3505142.0}, "SF0962": {"Expression": 2.57, "InternalID": 3502309.0}, "SF3649": {"Expression": 2220.0, "InternalID": 3504812.0}, "SF0980": {"Expression": 1.13, "InternalID": 3502327.0}, "SF1557": {"Expression": 383.0, "InternalID": 3502864.0}, "SF4194": {"Expression": 0.413, "InternalID": 3505331.0}, "SF3043": {"Expression": 13.2, "InternalID": 3504238.0}, "SF3273": {"Expression": 892.0, "InternalID": 3504453.0}, "SF4273": {"Expression": 162.0, "InternalID": 3505407.0}, "SF3188": {"Expression": 305.0, "InternalID": 3504372.0}, "SF4156": {"Expression": 61.1, "InternalID": 3505294.0}, "SF3716": {"Expression": 161.0, "InternalID": 3504878.0}, "SF4268": {"Expression": 14.7, "InternalID": 3505402.0}, "SF3669": {"Expression": 70.8, "InternalID": 3504832.0}, "SF0179": {"Expression": 226.0, "InternalID": 3501560.0}, "SF0285": {"Expression": 248.0, "InternalID": 3501663.0}, "SF0879": {"Expression": 0.215, "InternalID": 3502230.0}, "SF1201": {"Expression": 152.0, "InternalID": 3502533.0}, "SF1823": {"Expression": 5.19, "InternalID": 3503106.0}, "SF2317": {"Expression": 499.0, "InternalID": 3503551.0}, "SF3336": {"Expression": 103.0, "InternalID": 3504515.0}, "SF2779": {"Expression": 119.0, "InternalID": 3503985.0}, "SF1483": {"Expression": 9.75, "InternalID": 3502793.0}, "SF0640": {"Expression": 65.8, "InternalID": 3501995.0}, "SF2394": {"Expression": 109.0, "InternalID": 3503626.0}, "SF4328": {"Expression": 68.8, "InternalID": 3505461.0}, "CP0139": {"Expression": 445.0, "InternalID": 3501258.0}, "CP0141": {"Expression": 191.0, "InternalID": 3501260.0}, "SF3384": {"Expression": 56.0, "InternalID": 3504563.0}, "SF1202": {"Expression": 12.2, "InternalID": 3502534.0}, "SF4372": {"Expression": 101.0, "InternalID": 3505504.0}, "SF2968": {"Expression": 20.3, "InternalID": 3504166.0}, "SF0153": {"Expression": 2272.0, "InternalID": 3501535.0}, "CP0225": {"Expression": 589.0, "InternalID": 3501343.0}, "CP0183": {"Expression": 0.837, "InternalID": 3501301.0}, "SF2543": {"Expression": 146.0, "InternalID": 3503763.0}, "SF0191": {"Expression": 53.8, "InternalID": 3501572.0}, "SF2833": {"Expression": 2.53, "InternalID": 3504037.0}, "SF2955": {"Expression": 451.0, "InternalID": 3504153.0}, "CP0238": {"Expression": 15.2, "InternalID": 3501354.0}, "SF2418": {"Expression": 28.7, "InternalID": 3503648.0}, "SF0902": {"Expression": 902.0, "InternalID": 3502251.0}, "CP0055": {"Expression": 0.837, "InternalID": 3501175.0}, "SF2676": {"Expression": 289.0, "InternalID": 3503889.0}, "SF3880": {"Expression": 1051.0, "InternalID": 3505032.0}, "SF1283": {"Expression": 43.1, "InternalID": 3502613.0}, "SF2633": {"Expression": 90.0, "InternalID": 3503849.0}, "SF0969": {"Expression": 71.7, "InternalID": 3502316.0}, "SF1859": {"Expression": 1.77, "InternalID": 3503135.0}, "SF2081": {"Expression": 184.0, "InternalID": 3503340.0}, "SF1780": {"Expression": 21.5, "InternalID": 3503067.0}, "SF2361": {"Expression": 315.0, "InternalID": 3503593.0}, "SF0407": {"Expression": 331.0, "InternalID": 3501781.0}, "SF3347": {"Expression": 320.0, "InternalID": 3504526.0}, "SF0650": {"Expression": 1372.0, "InternalID": 3502005.0}, "SF1230": {"Expression": 67.1, "InternalID": 3502562.0}, "SF1395": {"Expression": 307.0, "InternalID": 3502714.0}, "SF0141": {"Expression": 44.4, "InternalID": 3501523.0}, "SF3998": {"Expression": 26.2, "InternalID": 3505148.0}, "SF2577": {"Expression": 253.0, "InternalID": 3503795.0}, "SF3756": {"Expression": 0.413, "InternalID": 3504915.0}, "SF0762": {"Expression": 1240.0, "InternalID": 3502115.0}, "SF0733": {"Expression": 9.77, "InternalID": 3502087.0}, "CP0224": {"Expression": 34.5, "InternalID": 3501342.0}, "SF1973": {"Expression": 90.6, "InternalID": 3503242.0}, "CP0046": {"Expression": 9.24, "InternalID": 3501168.0}, "SF2749": {"Expression": 390.0, "InternalID": 3503957.0}, "SF2264": {"Expression": 4.68, "InternalID": 3503502.0}, "SF3939": {"Expression": 3.12, "InternalID": 3505090.0}, "SF0693": {"Expression": 0.261, "InternalID": 3502047.0}, "SF1455": {"Expression": 42.0, "InternalID": 3502770.0}, "SF0163": {"Expression": 7.69, "InternalID": 3501544.0}, "SF3358": {"Expression": 8619.0, "InternalID": 3504537.0}, "SF2073": {"Expression": 66.6, "InternalID": 3503332.0}, "SF3957": {"Expression": 38.2, "InternalID": 3505108.0}, "SF2345": {"Expression": 472.0, "InternalID": 3503578.0}, "SF1445": {"Expression": 29.2, "InternalID": 3502761.0}, "SF0292": {"Expression": 120.0, "InternalID": 3501670.0}, "SF2694": {"Expression": 0.215, "InternalID": 3503905.0}, "SF3345": {"Expression": 450.0, "InternalID": 3504524.0}, "SF3877": {"Expression": 476.0, "InternalID": 3505030.0}, "SF2462": {"Expression": 937.0, "InternalID": 3503688.0}, "SF1163": {"Expression": 26.7, "InternalID": 3502498.0}, "SF2657": {"Expression": 2272.0, "InternalID": 3503871.0}, "SF3216": {"Expression": 330.0, "InternalID": 3504398.0}, "CP0181": {"Expression": 1071.0, "InternalID": 3501299.0}, "SF0926": {"Expression": 35.5, "InternalID": 3502274.0}, "SF3406": {"Expression": 247.0, "InternalID": 3504584.0}, "SF4078": {"Expression": 385.0, "InternalID": 3505223.0}, "SF3850": {"Expression": 10.1, "InternalID": 3505003.0}, "SF3207": {"Expression": 228.0, "InternalID": 3504391.0}, "SF2129": {"Expression": 151.0, "InternalID": 3503385.0}, "SF2258": {"Expression": 351.0, "InternalID": 3503496.0}, "SF3180": {"Expression": 0.413, "InternalID": 3504365.0}, "SF3247": {"Expression": 6.24, "InternalID": 3504429.0}, "SF1841": {"Expression": 53.4, "InternalID": 3503121.0}, "SF2539": {"Expression": 1795.0, "InternalID": 3503759.0}, "SF3094": {"Expression": 19.2, "InternalID": 3504287.0}, "SF0614": {"Expression": 225.0, "InternalID": 3501971.0}, "SF0561": {"Expression": 128.0, "InternalID": 3501924.0}, "SF3912": {"Expression": 63.6, "InternalID": 3505063.0}, "SF1371": {"Expression": 0.837, "InternalID": 3502692.0}, "SF0160": {"Expression": 20855.0, "InternalID": 3501541.0}, "SF4370": {"Expression": 17.7, "InternalID": 3505502.0}, "CP0140": {"Expression": 55.3, "InternalID": 3501259.0}, "SF3796": {"Expression": 5.85, "InternalID": 3504952.0}, "CP0152": {"Expression": 302.0, "InternalID": 3501271.0}, "SF3365": {"Expression": 3666.0, "InternalID": 3504544.0}, "SF3225": {"Expression": 27.0, "InternalID": 3504407.0}, "SF2054": {"Expression": 1212.0, "InternalID": 3503315.0}, "SF2763": {"Expression": 137.0, "InternalID": 3503969.0}, "SF0382": {"Expression": 732.0, "InternalID": 3501757.0}, "CP0010": {"Expression": 20.2, "InternalID": 3501134.0}, "SF0925": {"Expression": 2376.0, "InternalID": 3502273.0}, "SF1197": {"Expression": 0.413, "InternalID": 3502530.0}, "SF0897": {"Expression": 7.49, "InternalID": 3502246.0}, "SF0414": {"Expression": 2062.0, "InternalID": 3501788.0}, "SF2118": {"Expression": 0.413, "InternalID": 3503376.0}, "SF2898": {"Expression": 353.0, "InternalID": 3504099.0}, "SF2945": {"Expression": 762.0, "InternalID": 3504143.0}, "SF2570": {"Expression": 226.0, "InternalID": 3503788.0}, "SF3051": {"Expression": 86.2, "InternalID": 3504246.0}, "SF1768": {"Expression": 0.22, "InternalID": 3503057.0}, "SF3099": {"Expression": 262.0, "InternalID": 3504292.0}, "SF0924": {"Expression": 116.0, "InternalID": 3502272.0}, "SF3668": {"Expression": 1.92, "InternalID": 3504831.0}, "SF3028": {"Expression": 3.71, "InternalID": 3504223.0}, "SF3646": {"Expression": 69.4, "InternalID": 3504809.0}, "SF1661": {"Expression": 215.0, "InternalID": 3502961.0}, "SF3602": {"Expression": 844.0, "InternalID": 3504768.0}, "SF2824": {"Expression": 2.22, "InternalID": 3504028.0}, "SF3053": {"Expression": 14.8, "InternalID": 3504248.0}, "SF0327": {"Expression": 112.0, "InternalID": 3501705.0}, "SF3425": {"Expression": 18.9, "InternalID": 3504602.0}, "SF1714": {"Expression": 87.6, "InternalID": 3503008.0}, "SF1659": {"Expression": 39.6, "InternalID": 3502959.0}, "SF1762": {"Expression": 63.7, "InternalID": 3503051.0}, "SF2150": {"Expression": 12.4, "InternalID": 3503402.0}, "SF1804": {"Expression": 0.261, "InternalID": 3503090.0}, "SF4058": {"Expression": 5428.0, "InternalID": 3505203.0}, "SF3246": {"Expression": 129.0, "InternalID": 3504428.0}, "SF2828": {"Expression": 2.22, "InternalID": 3504032.0}, "SF0445": {"Expression": 6.77, "InternalID": 3501818.0}, "SF3862": {"Expression": 26.5, "InternalID": 3505015.0}, "SF2847": {"Expression": 4.47, "InternalID": 3504050.0}, "CP0040": {"Expression": 0.837, "InternalID": 3501162.0}, "SF0423": {"Expression": 29.0, "InternalID": 3501797.0}, "SF1002": {"Expression": 0.413, "InternalID": 3502347.0}, "SF0840": {"Expression": 467.0, "InternalID": 3502192.0}, "SF2871": {"Expression": 0.445, "InternalID": 3504074.0}, "SF0907": {"Expression": 17283.0, "InternalID": 3502256.0}, "SF1092": {"Expression": 288.0, "InternalID": 3502430.0}, "SF3869": {"Expression": 5.79, "InternalID": 3505022.0}, "SF4274": {"Expression": 112.0, "InternalID": 3505408.0}, "CP0059": {"Expression": 16.9, "InternalID": 3501179.0}, "SF1259": {"Expression": 1602.0, "InternalID": 3502590.0}, "SF3500": {"Expression": 56.8, "InternalID": 3504675.0}, "SF0729": {"Expression": 35.0, "InternalID": 3502083.0}, "SF2895": {"Expression": 118.0, "InternalID": 3504096.0}, "SF0908": {"Expression": 213.0, "InternalID": 3502257.0}, "SF4355": {"Expression": 342.0, "InternalID": 3505488.0}, "SF0899": {"Expression": 79.6, "InternalID": 3502248.0}, "SF1690": {"Expression": 612.0, "InternalID": 3502987.0}, "SF3445": {"Expression": 19.8, "InternalID": 3504621.0}, "SF0577": {"Expression": 950.0, "InternalID": 3501940.0}, "SF1431": {"Expression": 304.0, "InternalID": 3502749.0}, "SF2028": {"Expression": 1.25, "InternalID": 3503290.0}, "SF2868": {"Expression": 0.828, "InternalID": 3504071.0}, "CP0143": {"Expression": 217.0, "InternalID": 3501262.0}, "SF1004": {"Expression": 11.9, "InternalID": 3502349.0}, "SF0100": {"Expression": 6.82, "InternalID": 3501484.0}, "SF1862": {"Expression": 680.0, "InternalID": 3503138.0}, "CP0093": {"Expression": 8.69, "InternalID": 3501214.0}, "SF3321": {"Expression": 46.9, "InternalID": 3504500.0}, "SF3344": {"Expression": 770.0, "InternalID": 3504523.0}, "SF4296": {"Expression": 11748.0, "InternalID": 3505430.0}, "SF3759": {"Expression": 346.0, "InternalID": 3504918.0}, "SF4246": {"Expression": 292.0, "InternalID": 3505380.0}, "SF3061": {"Expression": 14.5, "InternalID": 3504256.0}, "SF2654": {"Expression": 2.43, "InternalID": 3503868.0}, "SF3141": {"Expression": 790.0, "InternalID": 3504329.0}, "SF4071": {"Expression": 60.8, "InternalID": 3505216.0}, "CP0193": {"Expression": 21.3, "InternalID": 3501311.0}, "SF2181": {"Expression": 0.261, "InternalID": 3503428.0}, "SF0190": {"Expression": 28.0, "InternalID": 3501571.0}, "SF1634": {"Expression": 346.0, "InternalID": 3502935.0}, "CP0265": {"Expression": 40.7, "InternalID": 3501378.0}, "SF1669": {"Expression": 548.0, "InternalID": 3502969.0}, "SF1906": {"Expression": 3.53, "InternalID": 3503180.0}, "SF3145": {"Expression": 14.0, "InternalID": 3504333.0}, "SF3359": {"Expression": 290.0, "InternalID": 3504538.0}, "SF0301": {"Expression": 0.837, "InternalID": 3501679.0}, "SF2505": {"Expression": 849.0, "InternalID": 3503728.0}, "CP0231": {"Expression": 0.837, "InternalID": 3501347.0}, "SF3937": {"Expression": 123.0, "InternalID": 3505088.0}, "SF3070": {"Expression": 1.7, "InternalID": 3504265.0}, "SF2064": {"Expression": 0.837, "InternalID": 3503324.0}, "SF0605": {"Expression": 575.0, "InternalID": 3501962.0}, "SF3928": {"Expression": 28.0, "InternalID": 3505079.0}, "SF2128": {"Expression": 16.5, "InternalID": 3503384.0}, "SF3115": {"Expression": 11.8, "InternalID": 3504305.0}, "SF1843": {"Expression": 0.261, "InternalID": 3503122.0}, "SF0725": {"Expression": 2.19, "InternalID": 3502079.0}, "SF2910": {"Expression": 3344.0, "InternalID": 3504109.0}, "SF1717": {"Expression": 26.2, "InternalID": 3503011.0}, "SF0819": {"Expression": 119.0, "InternalID": 3502171.0}, "SF3318": {"Expression": 1142.0, "InternalID": 3504497.0}, "SF3715": {"Expression": 17.2, "InternalID": 3504877.0}, "SF4342": {"Expression": 0.413, "InternalID": 3505475.0}, "SF4316": {"Expression": 0.413, "InternalID": 3505449.0}, "SF3499": {"Expression": 19.6, "InternalID": 3504674.0}, "SF1056": {"Expression": 0.837, "InternalID": 3502397.0}, "SF2341": {"Expression": 652.0, "InternalID": 3503574.0}, "SF1723": {"Expression": 86.9, "InternalID": 3503017.0}, "SF2667": {"Expression": 14.6, "InternalID": 3503880.0}, "SF3929": {"Expression": 1111.0, "InternalID": 3505080.0}, "SF1662": {"Expression": 477.0, "InternalID": 3502962.0}, "SF2642": {"Expression": 207.0, "InternalID": 3503857.0}, "SF1364": {"Expression": 55.9, "InternalID": 3502686.0}, "CP0158": {"Expression": 1.31, "InternalID": 3501277.0}, "SF4153": {"Expression": 127.0, "InternalID": 3505291.0}, "SF2238": {"Expression": 52.2, "InternalID": 3503478.0}, "SF1352": {"Expression": 0.322, "InternalID": 3502674.0}, "SF2562": {"Expression": 340.0, "InternalID": 3503781.0}, "CP0079": {"Expression": 42.6, "InternalID": 3501200.0}, "SF0068": {"Expression": 3.63, "InternalID": 3501452.0}, "SF0417": {"Expression": 52.1, "InternalID": 3501791.0}, "SF3856": {"Expression": 295.0, "InternalID": 3505009.0}, "SF0526": {"Expression": 2749.0, "InternalID": 3501891.0}, "SF3920": {"Expression": 5.3, "InternalID": 3505071.0}, "SF3437": {"Expression": 1692.0, "InternalID": 3504614.0}, "SF2481": {"Expression": 280.0, "InternalID": 3503705.0}, "SF2454": {"Expression": 122.0, "InternalID": 3503681.0}, "SF2458": {"Expression": 132.0, "InternalID": 3503685.0}, "SF3840": {"Expression": 879.0, "InternalID": 3504994.0}, "SF0185": {"Expression": 386.0, "InternalID": 3501566.0}, "SF0955": {"Expression": 38.6, "InternalID": 3502303.0}, "SF0054": {"Expression": 31.8, "InternalID": 3501439.0}, "SF1389": {"Expression": 112.0, "InternalID": 3502709.0}, "SF3015": {"Expression": 31.9, "InternalID": 3504213.0}, "SF1636": {"Expression": 429.0, "InternalID": 3502937.0}, "SF2392": {"Expression": 164.0, "InternalID": 3503624.0}, "SF1414": {"Expression": 113.0, "InternalID": 3502733.0}, "CP0063": {"Expression": 49.4, "InternalID": 3501184.0}, "SF1706": {"Expression": 31578.0, "InternalID": 3503001.0}, "SF0361": {"Expression": 46.6, "InternalID": 3501738.0}, "SF4181": {"Expression": 9.81, "InternalID": 3505318.0}, "SF2579": {"Expression": 504.0, "InternalID": 3503797.0}, "SF3989": {"Expression": 144.0, "InternalID": 3505139.0}, "SF0020": {"Expression": 92.8, "InternalID": 3501405.0}, "SF2711": {"Expression": 304.0, "InternalID": 3503922.0}, "SF0095": {"Expression": 132.0, "InternalID": 3501479.0}, "SF1149": {"Expression": 922.0, "InternalID": 3502485.0}, "SF0573": {"Expression": 762.0, "InternalID": 3501936.0}, "SF1684": {"Expression": 2849.0, "InternalID": 3502981.0}, "SF0914": {"Expression": 175.0, "InternalID": 3502262.0}, "SF4264": {"Expression": 3665.0, "InternalID": 3505398.0}, "SF1746": {"Expression": 120.0, "InternalID": 3503036.0}, "SF4052": {"Expression": 6.63, "InternalID": 3505197.0}, "SF2087": {"Expression": 206.0, "InternalID": 3503346.0}, "SF1105": {"Expression": 647.0, "InternalID": 3502443.0}, "SF4324": {"Expression": 30.3, "InternalID": 3505457.0}, "SF1428": {"Expression": 0.261, "InternalID": 3502746.0}, "SF1786": {"Expression": 102.0, "InternalID": 3503073.0}, "SF0834": {"Expression": 0.413, "InternalID": 3502186.0}, "SF0586": {"Expression": 22.7, "InternalID": 3501947.0}, "SF3859": {"Expression": 21.1, "InternalID": 3505012.0}, "SF3870": {"Expression": 13.1, "InternalID": 3505023.0}, "SF3644": {"Expression": 160.0, "InternalID": 3504807.0}, "SF3044": {"Expression": 1.8, "InternalID": 3504239.0}, "SF3277": {"Expression": 117.0, "InternalID": 3504457.0}, "SF4390": {"Expression": 69.4, "InternalID": 3505521.0}, "SF0769": {"Expression": 619.0, "InternalID": 3502122.0}, "SF3935": {"Expression": 12.3, "InternalID": 3505086.0}, "SF0429": {"Expression": 10.0, "InternalID": 3501803.0}, "SF0940": {"Expression": 0.413, "InternalID": 3502288.0}, "SF3482": {"Expression": 360.0, "InternalID": 3504657.0}, "SF0849": {"Expression": 6.91, "InternalID": 3502201.0}, "SF0927": {"Expression": 1387.0, "InternalID": 3502275.0}, "SF4059": {"Expression": 38900.0, "InternalID": 3505204.0}, "SF3263": {"Expression": 0.413, "InternalID": 3504443.0}, "SF3709": {"Expression": 0.22, "InternalID": 3504871.0}, "SF3237": {"Expression": 150.0, "InternalID": 3504419.0}, "SF3011": {"Expression": 0.413, "InternalID": 3504209.0}, "SF4003": {"Expression": 42.0, "InternalID": 3505152.0}, "SF0948": {"Expression": 7.9, "InternalID": 3502296.0}, "SF1174": {"Expression": 12.2, "InternalID": 3502508.0}, "SF2600": {"Expression": 1721.0, "InternalID": 3503816.0}, "SF1305": {"Expression": 1.97, "InternalID": 3502634.0}, "SF1549": {"Expression": 460.0, "InternalID": 3502856.0}, "SF1240": {"Expression": 1171.0, "InternalID": 3502571.0}, "SF1507": {"Expression": 120.0, "InternalID": 3502816.0}, "SF2362": {"Expression": 316.0, "InternalID": 3503594.0}, "SF4147": {"Expression": 256.0, "InternalID": 3505285.0}, "SF2215": {"Expression": 2.0, "InternalID": 3503457.0}, "SF0324": {"Expression": 20.7, "InternalID": 3501702.0}, "SF2519": {"Expression": 515.0, "InternalID": 3503741.0}, "SF1128": {"Expression": 180.0, "InternalID": 3502465.0}, "SF0653": {"Expression": 24.5, "InternalID": 3502008.0}, "SF2478": {"Expression": 36.3, "InternalID": 3503702.0}, "SF0483": {"Expression": 20.0, "InternalID": 3501853.0}, "CP0249": {"Expression": 0.395, "InternalID": 3501362.0}, "SF0083": {"Expression": 49.0, "InternalID": 3501467.0}, "SF0085": {"Expression": 63.0, "InternalID": 3501469.0}, "SF3197": {"Expression": 762.0, "InternalID": 3504381.0}, "SF2279": {"Expression": 5.01, "InternalID": 3503517.0}, "CP0004": {"Expression": 946.0, "InternalID": 3501128.0}, "SF1130": {"Expression": 106.0, "InternalID": 3502467.0}, "SF3852": {"Expression": 30.1, "InternalID": 3505005.0}, "SF0271": {"Expression": 2.52, "InternalID": 3501650.0}, "SF2178": {"Expression": 377.0, "InternalID": 3503426.0}, "SF3253": {"Expression": 43.0, "InternalID": 3504434.0}, "SF0571": {"Expression": 895.0, "InternalID": 3501934.0}, "SF3250": {"Expression": 34.9, "InternalID": 3504431.0}, "SF2470": {"Expression": 10439.0, "InternalID": 3503696.0}, "SF3201": {"Expression": 3.49, "InternalID": 3504385.0}, "SF3962": {"Expression": 0.413, "InternalID": 3505113.0}, "SF0848": {"Expression": 21.6, "InternalID": 3502200.0}, "SF1379": {"Expression": 0.215, "InternalID": 3502700.0}, "SF1540": {"Expression": 0.413, "InternalID": 3502847.0}, "SF0910": {"Expression": 261.0, "InternalID": 3502258.0}, "SF0549": {"Expression": 4210.0, "InternalID": 3501912.0}, "SF1330": {"Expression": 7251.0, "InternalID": 3502654.0}, "SF1818": {"Expression": 0.413, "InternalID": 3503102.0}, "SF1864": {"Expression": 643.0, "InternalID": 3503140.0}, "SF2268": {"Expression": 6.76, "InternalID": 3503506.0}, "SF3820": {"Expression": 77.3, "InternalID": 3504976.0}, "SF3448": {"Expression": 371.0, "InternalID": 3504624.0}, "SF3326": {"Expression": 1318.0, "InternalID": 3504505.0}, "SF3424": {"Expression": 586.0, "InternalID": 3504601.0}, "SF3544": {"Expression": 132.0, "InternalID": 3504715.0}, "SF0563": {"Expression": 664.0, "InternalID": 3501926.0}, "SF1439": {"Expression": 0.261, "InternalID": 3502755.0}, "SF2547": {"Expression": 0.261, "InternalID": 3503767.0}, "SF0610": {"Expression": 657.0, "InternalID": 3501967.0}, "SF2360": {"Expression": 399.0, "InternalID": 3503592.0}, "SF2373": {"Expression": 3081.0, "InternalID": 3503605.0}, "SF2820": {"Expression": 22.7, "InternalID": 3504024.0}, "SF0696": {"Expression": 0.837, "InternalID": 3502050.0}, "SF0790": {"Expression": 0.261, "InternalID": 3502142.0}, "SF3557": {"Expression": 49.9, "InternalID": 3504726.0}, "SF0336": {"Expression": 5.76, "InternalID": 3501713.0}, "SF2274": {"Expression": 591.0, "InternalID": 3503512.0}, "SF0352": {"Expression": 2128.0, "InternalID": 3501729.0}, "SF4354": {"Expression": 4417.0, "InternalID": 3505487.0}, "SF3924": {"Expression": 11.5, "InternalID": 3505075.0}, "SF1058": {"Expression": 0.261, "InternalID": 3502399.0}, "SF2899": {"Expression": 1125.0, "InternalID": 3504100.0}, "SF3603": {"Expression": 179.0, "InternalID": 3504769.0}, "SF2925": {"Expression": 2585.0, "InternalID": 3504123.0}, "SF3777": {"Expression": 122.0, "InternalID": 3504935.0}, "SF0002": {"Expression": 10.5, "InternalID": 3501388.0}, "SF4287": {"Expression": 0.413, "InternalID": 3505421.0}, "SF0805": {"Expression": 284.0, "InternalID": 3502157.0}, "SF3875": {"Expression": 539.0, "InternalID": 3505028.0}, "SF2471": {"Expression": 2123.0, "InternalID": 3503697.0}, "SF2466": {"Expression": 82.0, "InternalID": 3503692.0}, "SF1356": {"Expression": 0.261, "InternalID": 3502678.0}, "CP0108": {"Expression": 0.261, "InternalID": 3501227.0}, "SF1148": {"Expression": 8.07, "InternalID": 3502484.0}, "SF2421": {"Expression": 95.4, "InternalID": 3503651.0}, "SF4069": {"Expression": 427.0, "InternalID": 3505214.0}, "SF2896": {"Expression": 417.0, "InternalID": 3504097.0}, "SF2058": {"Expression": 6.9, "InternalID": 3503318.0}, "SF4266": {"Expression": 11.0, "InternalID": 3505400.0}, "SF1233": {"Expression": 23.2, "InternalID": 3502564.0}, "CP0148": {"Expression": 1638.0, "InternalID": 3501267.0}, "SF2879": {"Expression": 465.0, "InternalID": 3504081.0}, "SF1771": {"Expression": 140.0, "InternalID": 3503060.0}, "SF0499": {"Expression": 0.445, "InternalID": 3501868.0}, "SF2322": {"Expression": 58.9, "InternalID": 3503556.0}, "SF3285": {"Expression": 99.3, "InternalID": 3504465.0}, "SF3187": {"Expression": 102.0, "InternalID": 3504371.0}, "CP0115": {"Expression": 4.65, "InternalID": 3501234.0}, "SF1519": {"Expression": 229.0, "InternalID": 3502827.0}, "SF3378": {"Expression": 5.48, "InternalID": 3504557.0}, "CP0271": {"Expression": 208.0, "InternalID": 3501385.0}, "SF0765": {"Expression": 4514.0, "InternalID": 3502118.0}, "SF1237": {"Expression": 12315.0, "InternalID": 3502568.0}, "SF3993": {"Expression": 4.9, "InternalID": 3505143.0}, "SF0548": {"Expression": 528.0, "InternalID": 3501911.0}, "SF4293": {"Expression": 3620.0, "InternalID": 3505427.0}, "SF4290": {"Expression": 5.96, "InternalID": 3505424.0}, "SF1647": {"Expression": 50.8, "InternalID": 3502947.0}, "SF4300": {"Expression": 0.413, "InternalID": 3505434.0}, "SF3560": {"Expression": 74.8, "InternalID": 3504729.0}, "SF3185": {"Expression": 0.22, "InternalID": 3504369.0}, "SF3676": {"Expression": 1032.0, "InternalID": 3504839.0}, "SF1054": {"Expression": 0.215, "InternalID": 3502395.0}, "SF3297": {"Expression": 501.0, "InternalID": 3504477.0}, "SF4356": {"Expression": 2851.0, "InternalID": 3505489.0}, "SF1274": {"Expression": 54.5, "InternalID": 3502604.0}, "SF2195": {"Expression": 0.413, "InternalID": 3503440.0}, "SF0025": {"Expression": 196.0, "InternalID": 3501410.0}, "SF2523": {"Expression": 1424.0, "InternalID": 3503745.0}, "SF1865": {"Expression": 41.9, "InternalID": 3503141.0}, "SF3846": {"Expression": 147.0, "InternalID": 3504999.0}, "SF4423": {"Expression": 480.0, "InternalID": 3505553.0}, "SF0802": {"Expression": 8.56, "InternalID": 3502154.0}, "SF1206": {"Expression": 1485.0, "InternalID": 3502538.0}, "SF3655": {"Expression": 0.413, "InternalID": 3504818.0}, "SF3346": {"Expression": 786.0, "InternalID": 3504525.0}, "SF4255": {"Expression": 32.1, "InternalID": 3505389.0}, "SF2407": {"Expression": 367.0, "InternalID": 3503639.0}, "SF1671": {"Expression": 45.5, "InternalID": 3502971.0}, "SF1016": {"Expression": 22.6, "InternalID": 3502361.0}, "SF4061": {"Expression": 597.0, "InternalID": 3505206.0}, "SF4430": {"Expression": 5.0, "InternalID": 3505559.0}, "SF3376": {"Expression": 7.89, "InternalID": 3504555.0}, "SF3210": {"Expression": 2448.0, "InternalID": 3504394.0}, "SF0159": {"Expression": 514.0, "InternalID": 3501540.0}, "SF2089": {"Expression": 378.0, "InternalID": 3503348.0}, "SF4396": {"Expression": 0.445, "InternalID": 3505527.0}, "SF0953": {"Expression": 87.7, "InternalID": 3502301.0}, "CP0255": {"Expression": 0.261, "InternalID": 3501368.0}, "SF2395": {"Expression": 470.0, "InternalID": 3503627.0}, "SF0496": {"Expression": 5.49, "InternalID": 3501865.0}, "SF3081": {"Expression": 133.0, "InternalID": 3504276.0}, "SF2979": {"Expression": 0.837, "InternalID": 3504177.0}, "SF3919": {"Expression": 202.0, "InternalID": 3505070.0}, "SF2461": {"Expression": 10.4, "InternalID": 3503687.0}, "SF2034": {"Expression": 0.261, "InternalID": 3503296.0}, "SF0092": {"Expression": 513.0, "InternalID": 3501476.0}, "SF3845": {"Expression": 285.0, "InternalID": 3504998.0}, "SF1814": {"Expression": 387.0, "InternalID": 3503098.0}, "SF1264": {"Expression": 17.6, "InternalID": 3502595.0}, "SF1232": {"Expression": 365.0, "InternalID": 3502563.0}, "SF0089": {"Expression": 212.0, "InternalID": 3501473.0}, "SF1876": {"Expression": 1393.0, "InternalID": 3503151.0}, "SF4057": {"Expression": 873.0, "InternalID": 3505202.0}, "SF1682": {"Expression": 2305.0, "InternalID": 3502979.0}, "SF0560": {"Expression": 4.89, "InternalID": 3501923.0}, "SF2369": {"Expression": 283.0, "InternalID": 3503601.0}, "SF1957": {"Expression": 8.74, "InternalID": 3503227.0}, "SF2870": {"Expression": 4.46, "InternalID": 3504073.0}, "SF2634": {"Expression": 29.9, "InternalID": 3503850.0}, "SF3311": {"Expression": 141.0, "InternalID": 3504490.0}, "SF0122": {"Expression": 522.0, "InternalID": 3501504.0}, "SF4215": {"Expression": 0.413, "InternalID": 3505351.0}, "SF4077": {"Expression": 68.5, "InternalID": 3505222.0}, "SF2521": {"Expression": 989.0, "InternalID": 3503743.0}, "SF2366": {"Expression": 38.3, "InternalID": 3503598.0}, "SF1679": {"Expression": 103.0, "InternalID": 3502978.0}, "SF2514": {"Expression": 92.5, "InternalID": 3503736.0}, "SF0825": {"Expression": 557.0, "InternalID": 3502177.0}, "SF3973": {"Expression": 0.413, "InternalID": 3505124.0}, "SF2672": {"Expression": 11.6, "InternalID": 3503885.0}, "SF0422": {"Expression": 3.23, "InternalID": 3501796.0}, "SF0570": {"Expression": 2373.0, "InternalID": 3501933.0}, "SF3208": {"Expression": 1094.0, "InternalID": 3504392.0}, "SF0576": {"Expression": 15.2, "InternalID": 3501939.0}, "SF2813": {"Expression": 425.0, "InternalID": 3504018.0}, "SF3616": {"Expression": 6.25, "InternalID": 3504780.0}, "SF1694": {"Expression": 174.0, "InternalID": 3502990.0}, "SF2956": {"Expression": 811.0, "InternalID": 3504154.0}, "SF2844": {"Expression": 229.0, "InternalID": 3504047.0}, "SF2359": {"Expression": 247.0, "InternalID": 3503591.0}, "CP0131": {"Expression": 413.0, "InternalID": 3501250.0}, "SF3286": {"Expression": 57.9, "InternalID": 3504466.0}, "SF0014": {"Expression": 11987.0, "InternalID": 3501399.0}, "CP0127": {"Expression": 2650.0, "InternalID": 3501246.0}, "SF1218": {"Expression": 610.0, "InternalID": 3502550.0}, "SF0606": {"Expression": 17.3, "InternalID": 3501963.0}, "SF0331": {"Expression": 346.0, "InternalID": 3501709.0}, "SF3638": {"Expression": 0.413, "InternalID": 3504801.0}, "SF0255": {"Expression": 0.413, "InternalID": 3501635.0}, "CP0267": {"Expression": 1.01, "InternalID": 3501381.0}, "SF0045": {"Expression": 211.0, "InternalID": 3501430.0}, "SF4212": {"Expression": 3.62, "InternalID": 3505348.0}, "SF4329": {"Expression": 378.0, "InternalID": 3505462.0}, "SF3718": {"Expression": 134.0, "InternalID": 3504880.0}, "SF1343": {"Expression": 0.215, "InternalID": 3502665.0}, "SF3036": {"Expression": 113.0, "InternalID": 3504231.0}, "SF2352": {"Expression": 13.4, "InternalID": 3503584.0}, "SF2578": {"Expression": 576.0, "InternalID": 3503796.0}, "SF1263": {"Expression": 102.0, "InternalID": 3502594.0}, "CP0128": {"Expression": 2515.0, "InternalID": 3501247.0}, "SF2647": {"Expression": 6.78, "InternalID": 3503862.0}, "SF1097": {"Expression": 2806.0, "InternalID": 3502435.0}, "SF4185": {"Expression": 0.215, "InternalID": 3505322.0}, "SF3890": {"Expression": 12.3, "InternalID": 3505042.0}, "SF0477": {"Expression": 0.837, "InternalID": 3501848.0}, "SF0960": {"Expression": 0.215, "InternalID": 3502307.0}, "SF2370": {"Expression": 1199.0, "InternalID": 3503602.0}, "SF2626": {"Expression": 438.0, "InternalID": 3503842.0}, "SF2778": {"Expression": 161.0, "InternalID": 3503984.0}, "SF1099": {"Expression": 631.0, "InternalID": 3502437.0}, "SF3835": {"Expression": 208.0, "InternalID": 3504989.0}, "SF1795": {"Expression": 98.4, "InternalID": 3503082.0}, "SF3814": {"Expression": 3710.0, "InternalID": 3504970.0}, "SF3269": {"Expression": 1690.0, "InternalID": 3504449.0}, "SF4413": {"Expression": 1072.0, "InternalID": 3505544.0}, "SF3129": {"Expression": 6.58, "InternalID": 3504318.0}, "SF1477": {"Expression": 214.0, "InternalID": 3502789.0}, "SF1243": {"Expression": 0.413, "InternalID": 3502574.0}, "SF2380": {"Expression": 9.22, "InternalID": 3503612.0}, "SF3063": {"Expression": 4.26, "InternalID": 3504258.0}, "SF3985": {"Expression": 2213.0, "InternalID": 3505135.0}, "SF4045": {"Expression": 10.1, "InternalID": 3505190.0}, "SF4310": {"Expression": 49.8, "InternalID": 3505444.0}, "SF2939": {"Expression": 129.0, "InternalID": 3504137.0}, "SF3930": {"Expression": 16.8, "InternalID": 3505081.0}, "SF0119": {"Expression": 1.54, "InternalID": 3501501.0}, "SF0287": {"Expression": 71.4, "InternalID": 3501665.0}, "SF2277": {"Expression": 66.6, "InternalID": 3503515.0}, "SF2469": {"Expression": 4932.0, "InternalID": 3503695.0}, "SF3886": {"Expression": 110.0, "InternalID": 3505038.0}, "SF3891": {"Expression": 24.4, "InternalID": 3505043.0}, "SF0639": {"Expression": 766.0, "InternalID": 3501994.0}, "SF3620": {"Expression": 0.445, "InternalID": 3504784.0}, "SF4250": {"Expression": 153.0, "InternalID": 3505384.0}, "SF2790": {"Expression": 4.82, "InternalID": 3503995.0}, "SF3327": {"Expression": 5238.0, "InternalID": 3504506.0}, "SF4312": {"Expression": 609.0, "InternalID": 3505446.0}, "SF0049": {"Expression": 17.6, "InternalID": 3501434.0}, "SF2260": {"Expression": 1.99, "InternalID": 3503498.0}, "SF3239": {"Expression": 6.22, "InternalID": 3504421.0}, "SF2765": {"Expression": 210.0, "InternalID": 3503971.0}, "CP0198": {"Expression": 2.5, "InternalID": 3501316.0}, "SF0896": {"Expression": 0.261, "InternalID": 3502245.0}, "CP0132": {"Expression": 117.0, "InternalID": 3501251.0}, "SF2720": {"Expression": 771.0, "InternalID": 3503929.0}, "SF3627": {"Expression": 10.7, "InternalID": 3504790.0}, "SF3085": {"Expression": 0.413, "InternalID": 3504280.0}, "CP0133": {"Expression": 123.0, "InternalID": 3501252.0}, "SF1582": {"Expression": 8.31, "InternalID": 3502887.0}, "SF1209": {"Expression": 7.93, "InternalID": 3502541.0}, "SF1650": {"Expression": 101.0, "InternalID": 3502950.0}, "SF0785": {"Expression": 47.9, "InternalID": 3502137.0}, "SF1070": {"Expression": 356.0, "InternalID": 3502411.0}, "SF0434": {"Expression": 51.6, "InternalID": 3501808.0}, "SF3431": {"Expression": 0.215, "InternalID": 3504608.0}, "SF0547": {"Expression": 513.0, "InternalID": 3501910.0}, "SF0558": {"Expression": 22.0, "InternalID": 3501921.0}, "SF4425": {"Expression": 43.6, "InternalID": 3505555.0}, "SF1158": {"Expression": 644.0, "InternalID": 3502494.0}, "SF4229": {"Expression": 275.0, "InternalID": 3505364.0}, "SF2179": {"Expression": 592.0, "InternalID": 3503427.0}, "SF4277": {"Expression": 53.6, "InternalID": 3505411.0}, "SF1758": {"Expression": 0.413, "InternalID": 3503048.0}, "SF0172": {"Expression": 34.3, "InternalID": 3501553.0}, "SF0258": {"Expression": 142.0, "InternalID": 3501637.0}, "SF3747": {"Expression": 1510.0, "InternalID": 3504907.0}, "SF0101": {"Expression": 103.0, "InternalID": 3501485.0}, "SF3227": {"Expression": 196.0, "InternalID": 3504409.0}, "SF2889": {"Expression": 1004.0, "InternalID": 3504090.0}, "SF0019": {"Expression": 0.413, "InternalID": 3501404.0}, "SF3349": {"Expression": 215.0, "InternalID": 3504528.0}, "CP0058": {"Expression": 1.31, "InternalID": 3501178.0}, "SF1554": {"Expression": 1229.0, "InternalID": 3502861.0}, "SF2724": {"Expression": 82.9, "InternalID": 3503933.0}, "SF0898": {"Expression": 3690.0, "InternalID": 3502247.0}, "SF1846": {"Expression": 0.837, "InternalID": 3503125.0}, "SF3706": {"Expression": 0.837, "InternalID": 3504868.0}, "SF0710": {"Expression": 9.96, "InternalID": 3502064.0}}, "OrganimsName": "S.flexneri", "Integrated": false, "Weight": 100.0}
