# Supplementary material for: Depletion of Shine-Dalgarno Sequences Within Bacterial Coding Regions Is Expression Dependent
Source: G3 (Bethesda). 2016 Sep 7;6(11):3467–74. doi: 10.1534/g3.116.032227 (PMC5100845; doi:10.1534/g3.116.032227)
Supplement: Supplemental Material [file supp_g3.116.032227_FileS1.zip › SD_Submission 3/Data/PaxDB/GCA_000006945.json]

{"Score": 11.79, "Coverage": 59.0, "GeneExpression": {"STM4139": {"Expression": 62.2, "InternalID": 3096312.0}, "STM4170": {"Expression": 24678.0, "InternalID": 3096338.0}, "STM0734": {"Expression": 1112.0, "InternalID": 3093035.0}, "STM2384": {"Expression": 144.0, "InternalID": 3094633.0}, "STM4535": {"Expression": 7.12, "InternalID": 3096689.0}, "STM0513": {"Expression": 16.2, "InternalID": 3092826.0}, "STM2494": {"Expression": 102.0, "InternalID": 3094736.0}, "STM3112": {"Expression": 18.0, "InternalID": 3095330.0}, "STM2820": {"Expression": 43.2, "InternalID": 3095049.0}, "STM1238": {"Expression": 3721.0, "InternalID": 3093525.0}, "STM2155": {"Expression": 198.0, "InternalID": 3094406.0}, "STM2777": {"Expression": 14.3, "InternalID": 3095007.0}, "STM1366": {"Expression": 12.3, "InternalID": 3093648.0}, "STM1961": {"Expression": 90.8, "InternalID": 3094221.0}, "STM2220": {"Expression": 11.2, "InternalID": 3094471.0}, "STM3368": {"Expression": 128.0, "InternalID": 3095580.0}, "STM0965": {"Expression": 267.0, "InternalID": 3093257.0}, "STM0728": {"Expression": 13.5, "InternalID": 3093029.0}, "STM3684": {"Expression": 498.0, "InternalID": 3095886.0}, "STM4576": {"Expression": 24.7, "InternalID": 3096727.0}, "STM3727": {"Expression": 4697.0, "InternalID": 3095929.0}, "STM0236": {"Expression": 6.24, "InternalID": 3092562.0}, "STM3043": {"Expression": 128.0, "InternalID": 3095262.0}, "STM3594": {"Expression": 396.0, "InternalID": 3095797.0}, "STM3815": {"Expression": 27.5, "InternalID": 3096015.0}, "STM2508": {"Expression": 12.5, "InternalID": 3094748.0}, "STM4489": {"Expression": 4.05, "InternalID": 3096642.0}, "STM1333": {"Expression": 551.0, "InternalID": 3093616.0}, "STM4363": {"Expression": 732.0, "InternalID": 3096523.0}, "STM4409": {"Expression": 35.8, "InternalID": 3096569.0}, "STM2284": {"Expression": 28.5, "InternalID": 3094533.0}, "STM3498": {"Expression": 105.0, "InternalID": 3095704.0}, "STM3247": {"Expression": 5.01, "InternalID": 3095462.0}, "STM3467": {"Expression": 3.74, "InternalID": 3095673.0}, "STM1690": {"Expression": 1058.0, "InternalID": 3093961.0}, "STM1469": {"Expression": 587.0, "InternalID": 3093747.0}, "STM3837": {"Expression": 90.1, "InternalID": 3096037.0}, "STM0826": {"Expression": 10.4, "InternalID": 3093118.0}, "STM1775": {"Expression": 2.12, "InternalID": 3094042.0}, "STM0680": {"Expression": 159.0, "InternalID": 3092981.0}, "STM3612": {"Expression": 78.7, "InternalID": 3095815.0}, "STM4540": {"Expression": 268.0, "InternalID": 3096694.0}, "STM3978": {"Expression": 117.0, "InternalID": 3096163.0}, "STM3793": {"Expression": 24.5, "InternalID": 3095993.0}, "STM1899": {"Expression": 210.0, "InternalID": 3094165.0}, "STM1719": {"Expression": 56.9, "InternalID": 3093991.0}, "STM2466": {"Expression": 6.99, "InternalID": 3094708.0}, "STM2499": {"Expression": 130.0, "InternalID": 3094741.0}, "STM3831": {"Expression": 119.0, "InternalID": 3096031.0}, "STM3536": {"Expression": 112.0, "InternalID": 3095740.0}, "STM1480": {"Expression": 306.0, "InternalID": 3093757.0}, "STM0534": {"Expression": 202.0, "InternalID": 3092847.0}, "STM4250": {"Expression": 32.7, "InternalID": 3096414.0}, "STM1686": {"Expression": 185.0, "InternalID": 3093957.0}, "STM3335": {"Expression": 157.0, "InternalID": 3095547.0}, "STM0622": {"Expression": 11.8, "InternalID": 3092930.0}, "STM1156": {"Expression": 3.78, "InternalID": 3093444.0}, "STM1312": {"Expression": 35.5, "InternalID": 3093596.0}, "STM3266": {"Expression": 25.6, "InternalID": 3095481.0}, "STM3425": {"Expression": 2722.0, "InternalID": 3095632.0}, "STM0376": {"Expression": 6.45, "InternalID": 3092690.0}, "STM4397": {"Expression": 171.0, "InternalID": 3096557.0}, "STM2077": {"Expression": 99.8, "InternalID": 3094328.0}, "STM4166": {"Expression": 8.18, "InternalID": 3096334.0}, "STM4037": {"Expression": 19.8, "InternalID": 3096216.0}, "STM2083": {"Expression": 59.3, "InternalID": 3094334.0}, "STM2462": {"Expression": 6.07, "InternalID": 3094704.0}, "STM1540": {"Expression": 140.0, "InternalID": 3093815.0}, "STM4120": {"Expression": 204.0, "InternalID": 3096299.0}, "STM0578": {"Expression": 300.0, "InternalID": 3092886.0}, "STM0669": {"Expression": 96.2, "InternalID": 3092977.0}, "STM3243": {"Expression": 7.66, "InternalID": 3095459.0}, "STM4060": {"Expression": 8.21, "InternalID": 3096240.0}, "STM2992": {"Expression": 35.9, "InternalID": 3095211.0}, "STM4175": {"Expression": 134.0, "InternalID": 3096343.0}, "STM3867": {"Expression": 2755.0, "InternalID": 3096066.0}, "STM0779": {"Expression": 147.0, "InternalID": 3093074.0}, "STM3909": {"Expression": 249.0, "InternalID": 3096100.0}, "STM0179": {"Expression": 3.06, "InternalID": 3092505.0}, "STM3963": {"Expression": 0.335, "InternalID": 3096148.0}, "STM2073": {"Expression": 38.2, "InternalID": 3094324.0}, "STM4068": {"Expression": 10.2, "InternalID": 3096248.0}, "STM4269": {"Expression": 5.96, "InternalID": 3096433.0}, "STM2345": {"Expression": 3.35, "InternalID": 3094594.0}, "STM3010": {"Expression": 17.3, "InternalID": 3095230.0}, "STM2585A": {"Expression": 358.0, "InternalID": 3094826.0}, "STM1229": {"Expression": 100.0, "InternalID": 3093516.0}, "STM3041c": {"Expression": 150.0, "InternalID": 3095260.0}, "STM0448": {"Expression": 314.0, "InternalID": 3092761.0}, "STM3784": {"Expression": 10.1, "InternalID": 3095984.0}, "STM3853": {"Expression": 215.0, "InternalID": 3096052.0}, "STM2639": {"Expression": 63.1, "InternalID": 3094879.0}, "STM3307": {"Expression": 230.0, "InternalID": 3095519.0}, "STM1214": {"Expression": 531.0, "InternalID": 3093501.0}, "STM0491": {"Expression": 32.8, "InternalID": 3092804.0}, "STM0261": {"Expression": 46.5, "InternalID": 3092580.0}, "STM1725": {"Expression": 26.7, "InternalID": 3093997.0}, "STM2887": {"Expression": 1.95, "InternalID": 3095110.0}, "STM3327": {"Expression": 182.0, "InternalID": 3095539.0}, "STM3748": {"Expression": 59.0, "InternalID": 3095950.0}, "STM0569": {"Expression": 42.9, "InternalID": 3092877.0}, "STM3830": {"Expression": 41.8, "InternalID": 3096030.0}, "STM1212": {"Expression": 23.8, "InternalID": 3093499.0}, "STM0405": {"Expression": 70.6, "InternalID": 3092719.0}, "STM0043": {"Expression": 7516.0, "InternalID": 3092372.0}, "STM2389": {"Expression": 40.5, "InternalID": 3094638.0}, "STM4362": {"Expression": 89.7, "InternalID": 3096522.0}, "STM2808": {"Expression": 18.9, "InternalID": 3095037.0}, "STM3973": {"Expression": 414.0, "InternalID": 3096158.0}, "STM0874": {"Expression": 87.4, "InternalID": 3093165.0}, "STM3062": {"Expression": 299.0, "InternalID": 3095281.0}, "STM1728": {"Expression": 4030.0, "InternalID": 3094000.0}, "STM4181": {"Expression": 51.2, "InternalID": 3096345.0}, "STM3300": {"Expression": 20.5, "InternalID": 3095513.0}, "STM2019": {"Expression": 5.04, "InternalID": 3094270.0}, "STM1400": {"Expression": 104.0, "InternalID": 3093682.0}, "STM1365": {"Expression": 37.9, "InternalID": 3093647.0}, "STM1751": {"Expression": 8209.0, "InternalID": 3094021.0}, "STM0888": {"Expression": 9.18, "InternalID": 3093178.0}, "STM1678": {"Expression": 1.1, "InternalID": 3093949.0}, "STM4465": {"Expression": 134.0, "InternalID": 3096619.0}, "STM2228": {"Expression": 22.4, "InternalID": 3094479.0}, "STM2388": {"Expression": 46.6, "InternalID": 3094637.0}, "STM2474": {"Expression": 516.0, "InternalID": 3094716.0}, "STM1875": {"Expression": 319.0, "InternalID": 3094141.0}, "STM2792": {"Expression": 206.0, "InternalID": 3095020.0}, "STM1181": {"Expression": 10.1, "InternalID": 3093469.0}, "STM4131": {"Expression": 24.0, "InternalID": 3096309.0}, "STM4456": {"Expression": 48.2, "InternalID": 3096611.0}, "STM3023": {"Expression": 91.0, "InternalID": 3095243.0}, "STM3711": {"Expression": 47.5, "InternalID": 3095913.0}, "STM1688": {"Expression": 11.0, "InternalID": 3093959.0}, "STM3339": {"Expression": 520.0, "InternalID": 3095551.0}, "STM4105": {"Expression": 6.63, "InternalID": 3096285.0}, "STM0997": {"Expression": 99.6, "InternalID": 3093288.0}, "STM0564": {"Expression": 6.91, "InternalID": 3092872.0}, "STM2211": {"Expression": 200.0, "InternalID": 3094462.0}, "STM2948": {"Expression": 18.9, "InternalID": 3095170.0}, "STM3774": {"Expression": 510.0, "InternalID": 3095974.0}, "STM3316": {"Expression": 47.8, "InternalID": 3095528.0}, "STM1457": {"Expression": 6.34, "InternalID": 3093737.0}, "STM0781": {"Expression": 153.0, "InternalID": 3093076.0}, "STM1601": {"Expression": 2.99, "InternalID": 3093875.0}, "STM2059": {"Expression": 2677.0, "InternalID": 3094310.0}, "STM3475": {"Expression": 10.8, "InternalID": 3095681.0}, "STM0704": {"Expression": 11.2, "InternalID": 3093005.0}, "STM2078": {"Expression": 74.7, "InternalID": 3094329.0}, "STM4490": {"Expression": 67.3, "InternalID": 3096643.0}, "STM0395": {"Expression": 7.2, "InternalID": 3092709.0}, "STM0545": {"Expression": 6.25, "InternalID": 3092858.0}, "STM0137": {"Expression": 14.1, "InternalID": 3092463.0}, "STM1675": {"Expression": 18.1, "InternalID": 3093946.0}, "STM4469": {"Expression": 141.0, "InternalID": 3096623.0}, "STM3497": {"Expression": 90.5, "InternalID": 3095703.0}, "STM1770": {"Expression": 383.0, "InternalID": 3094037.0}, "STM1797": {"Expression": 99.9, "InternalID": 3094064.0}, "STM1452": {"Expression": 5.53, "InternalID": 3093732.0}, "STM1682": {"Expression": 1802.0, "InternalID": 3093953.0}, "STM3338": {"Expression": 4.48, "InternalID": 3095550.0}, "STM3792": {"Expression": 3.67, "InternalID": 3095992.0}, "STM0166": {"Expression": 89.5, "InternalID": 3092492.0}, "STM3753": {"Expression": 13.5, "InternalID": 3095954.0}, "STM3775": {"Expression": 10.9, "InternalID": 3095975.0}, "STM4585": {"Expression": 55.8, "InternalID": 3096736.0}, "STM1251": {"Expression": 1741.0, "InternalID": 3093535.0}, "STM1232": {"Expression": 342.0, "InternalID": 3093519.0}, "STM0168": {"Expression": 94.7, "InternalID": 3092494.0}, "STM3456": {"Expression": 69.7, "InternalID": 3095663.0}, "STM2632": {"Expression": 1.05, "InternalID": 3094872.0}, "STM3015": {"Expression": 11.9, "InternalID": 3095235.0}, "STM2640": {"Expression": 27.0, "InternalID": 3094880.0}, "STM3221": {"Expression": 2.19, "InternalID": 3095437.0}, "STM1356": {"Expression": 3.54, "InternalID": 3093639.0}, "STM0510": {"Expression": 19.1, "InternalID": 3092823.0}, "STM1802": {"Expression": 34.0, "InternalID": 3094069.0}, "STM2043": {"Expression": 8.24, "InternalID": 3094294.0}, "STM2070": {"Expression": 195.0, "InternalID": 3094321.0}, "STM4286": {"Expression": 50.1, "InternalID": 3096450.0}, "STM3833": {"Expression": 3.42, "InternalID": 3096033.0}, "STM2675": {"Expression": 93.9, "InternalID": 3094910.0}, "STM2536": {"Expression": 199.0, "InternalID": 3094776.0}, "STM3818": {"Expression": 4.11, "InternalID": 3096018.0}, "STM4480": {"Expression": 41.8, "InternalID": 3096634.0}, "STM3526": {"Expression": 659.0, "InternalID": 3095731.0}, "STM2018": {"Expression": 20.0, "InternalID": 3094269.0}, "STM3014": {"Expression": 2.31, "InternalID": 3095234.0}, "STM3069": {"Expression": 3227.0, "InternalID": 3095288.0}, "STM1327": {"Expression": 1.32, "InternalID": 3093611.0}, "STM2387": {"Expression": 19.3, "InternalID": 3094636.0}, "STM1073": {"Expression": 7.69, "InternalID": 3093366.0}, "STM0377": {"Expression": 7.25, "InternalID": 3092691.0}, "STM0227": {"Expression": 1201.0, "InternalID": 3092553.0}, "STM2886": {"Expression": 216.0, "InternalID": 3095109.0}, "STM2062": {"Expression": 1.52, "InternalID": 3094313.0}, "STM1554": {"Expression": 42.6, "InternalID": 3093829.0}, "STM1326": {"Expression": 370.0, "InternalID": 3093610.0}, "STM3106": {"Expression": 1036.0, "InternalID": 3095324.0}, "STM2397": {"Expression": 1.24, "InternalID": 3094645.0}, "STM1401": {"Expression": 99.5, "InternalID": 3093683.0}, "STM3274": {"Expression": 1.92, "InternalID": 3095489.0}, "STM4458": {"Expression": 2664.0, "InternalID": 3096613.0}, "STM3481": {"Expression": 604.0, "InternalID": 3095687.0}, "STM3614": {"Expression": 40.3, "InternalID": 3095817.0}, "STM2084": {"Expression": 50.7, "InternalID": 3094335.0}, "STM1217": {"Expression": 13.8, "InternalID": 3093504.0}, "STM3717": {"Expression": 9.9, "InternalID": 3095919.0}, "STM4498": {"Expression": 23.8, "InternalID": 3096651.0}, "STM3219": {"Expression": 20.0, "InternalID": 3095435.0}, "STM2409": {"Expression": 19.0, "InternalID": 3094657.0}, "STM0863": {"Expression": 277.0, "InternalID": 3093154.0}, "STM1652": {"Expression": 3080.0, "InternalID": 3093925.0}, "STM3399": {"Expression": 80.5, "InternalID": 3095606.0}, "STM1286": {"Expression": 620.0, "InternalID": 3093570.0}, "STM0051": {"Expression": 82.7, "InternalID": 3092380.0}, "STM3454": {"Expression": 17.5, "InternalID": 3095661.0}, "STM2652": {"Expression": 55.3, "InternalID": 3094892.0}, "STM4381": {"Expression": 32.7, "InternalID": 3096541.0}, "STM2171": {"Expression": 178.0, "InternalID": 3094423.0}, "STM3093": {"Expression": 41.9, "InternalID": 3095311.0}, "STM4405": {"Expression": 40.7, "InternalID": 3096565.0}, "STM4414": {"Expression": 3500.0, "InternalID": 3096574.0}, "STM0975": {"Expression": 18.8, "InternalID": 3093266.0}, "STM1561": {"Expression": 15.0, "InternalID": 3093836.0}, "STM1762": {"Expression": 23.2, "InternalID": 3094029.0}, "STM0943": {"Expression": 74.3, "InternalID": 3093236.0}, "STM3294": {"Expression": 190.0, "InternalID": 3095507.0}, "STM0066": {"Expression": 120.0, "InternalID": 3092394.0}, "STM1318": {"Expression": 379.0, "InternalID": 3093602.0}, "STM2349": {"Expression": 9.84, "InternalID": 3094598.0}, "STM1289": {"Expression": 209.0, "InternalID": 3093573.0}, "STM0158": {"Expression": 1075.0, "InternalID": 3092484.0}, "STM3084": {"Expression": 114.0, "InternalID": 3095303.0}, "STM0773": {"Expression": 95.1, "InternalID": 3093068.0}, "STM1956": {"Expression": 63.9, "InternalID": 3094216.0}, "STM3484": {"Expression": 23.7, "InternalID": 3095690.0}, "STM4322": {"Expression": 55.4, "InternalID": 3096485.0}, "STM1689": {"Expression": 62.0, "InternalID": 3093960.0}, "STM0957": {"Expression": 26.5, "InternalID": 3093249.0}, "STM3688": {"Expression": 36.1, "InternalID": 3095890.0}, "STM1133": {"Expression": 66.4, "InternalID": 3093422.0}, "STM3632": {"Expression": 8.07, "InternalID": 3095836.0}, "STM1488": {"Expression": 5.93, "InternalID": 3093765.0}, "STM1563": {"Expression": 645.0, "InternalID": 3093838.0}, "STM3506": {"Expression": 26.0, "InternalID": 3095712.0}, "STM4118": {"Expression": 57.9, "InternalID": 3096297.0}, "STM2285": {"Expression": 39.2, "InternalID": 3094534.0}, "STM2406": {"Expression": 79.7, "InternalID": 3094654.0}, "STM2238": {"Expression": 12.8, "InternalID": 3094488.0}, "STM1172": {"Expression": 1036.0, "InternalID": 3093460.0}, "STM4579": {"Expression": 15.9, "InternalID": 3096730.0}, "STM4511": {"Expression": 5.81, "InternalID": 3096665.0}, "STM4318": {"Expression": 11.6, "InternalID": 3096482.0}, "STM3431": {"Expression": 886.0, "InternalID": 3095638.0}, "STM2904": {"Expression": 14.8, "InternalID": 3095127.0}, "STM0985": {"Expression": 17.4, "InternalID": 3093276.0}, "STM1716": {"Expression": 145.0, "InternalID": 3093988.0}, "STM4275": {"Expression": 418.0, "InternalID": 3096439.0}, "STM1091": {"Expression": 481.0, "InternalID": 3093383.0}, "STM2974": {"Expression": 9.08, "InternalID": 3095196.0}, "STM4584": {"Expression": 7.67, "InternalID": 3096735.0}, "STM0171": {"Expression": 339.0, "InternalID": 3092497.0}, "STM3655": {"Expression": 626.0, "InternalID": 3095857.0}, "STM3957": {"Expression": 74.7, "InternalID": 3096142.0}, "STM3694": {"Expression": 247.0, "InternalID": 3095896.0}, "STM4398": {"Expression": 17.1, "InternalID": 3096558.0}, "STM1873": {"Expression": 181.0, "InternalID": 3094139.0}, "STM4130": {"Expression": 127.0, "InternalID": 3096308.0}, "STM4557": {"Expression": 15.3, "InternalID": 3096708.0}, "STM1821": {"Expression": 1.38, "InternalID": 3094088.0}, "STM0122": {"Expression": 16.6, "InternalID": 3092448.0}, "STM3652": {"Expression": 40.1, "InternalID": 3095855.0}, "STM2256": {"Expression": 33.3, "InternalID": 3094506.0}, "STM4159": {"Expression": 10.4, "InternalID": 3096327.0}, "STM2798": {"Expression": 118.0, "InternalID": 3095026.0}, "STM0225": {"Expression": 3851.0, "InternalID": 3092551.0}, "STM1219": {"Expression": 12.0, "InternalID": 3093506.0}, "STM1260": {"Expression": 14.2, "InternalID": 3093544.0}, "STM3435": {"Expression": 6097.0, "InternalID": 3095642.0}, "STM2814": {"Expression": 28.6, "InternalID": 3095043.0}, "STM0219": {"Expression": 2023.0, "InternalID": 3092545.0}, "STM4343": {"Expression": 638.0, "InternalID": 3096506.0}, "STM1467": {"Expression": 259.0, "InternalID": 3093745.0}, "STM2431": {"Expression": 4122.0, "InternalID": 3094673.0}, "STM4578": {"Expression": 41.0, "InternalID": 3096729.0}, "STM3699": {"Expression": 55.7, "InternalID": 3095901.0}, "STM1800": {"Expression": 46.6, "InternalID": 3094067.0}, "STM2350": {"Expression": 81.3, "InternalID": 3094599.0}, "STM3071": {"Expression": 17.3, "InternalID": 3095290.0}, "STM2541": {"Expression": 19.9, "InternalID": 3094781.0}, "STM4044": {"Expression": 46.2, "InternalID": 3096224.0}, "STM2872": {"Expression": 116.0, "InternalID": 3095096.0}, "STM1714": {"Expression": 102.0, "InternalID": 3093986.0}, "STM3373": {"Expression": 7.26, "InternalID": 3095585.0}, "STM2122": {"Expression": 82.6, "InternalID": 3094373.0}, "STM3852": {"Expression": 13.8, "InternalID": 3096051.0}, "STM1891": {"Expression": 99.1, "InternalID": 3094157.0}, "STM0499": {"Expression": 38.4, "InternalID": 3092812.0}, "STM3513": {"Expression": 26.3, "InternalID": 3095719.0}, "STM0237": {"Expression": 65.5, "InternalID": 3092563.0}, "STM1373": {"Expression": 36.5, "InternalID": 3093655.0}, "STM3724": {"Expression": 33.4, "InternalID": 3095926.0}, "STM4004": {"Expression": 93.2, "InternalID": 3096183.0}, "STM1826": {"Expression": 140.0, "InternalID": 3094093.0}, "STM1844": {"Expression": 95.5, "InternalID": 3094111.0}, "STM3850": {"Expression": 780.0, "InternalID": 3096049.0}, "STM3363": {"Expression": 39.8, "InternalID": 3095575.0}, "STM0108": {"Expression": 59.8, "InternalID": 3092434.0}, "STM4084": {"Expression": 69.1, "InternalID": 3096264.0}, "STM1619": {"Expression": 13.8, "InternalID": 3093893.0}, "STM3323": {"Expression": 271.0, "InternalID": 3095535.0}, "STM1411": {"Expression": 62.0, "InternalID": 3093693.0}, "STM4435": {"Expression": 14.8, "InternalID": 3096590.0}, "STM3851": {"Expression": 4.23, "InternalID": 3096050.0}, "STM0121": {"Expression": 20.5, "InternalID": 3092447.0}, "STM0392": {"Expression": 143.0, "InternalID": 3092706.0}, "STM3448": {"Expression": 1219.0, "InternalID": 3095655.0}, "STM0041": {"Expression": 1.75, "InternalID": 3092370.0}, "STM1641": {"Expression": 18.8, "InternalID": 3093914.0}, "STM4165": {"Expression": 94.6, "InternalID": 3096333.0}, "STM1293": {"Expression": 13.0, "InternalID": 3093577.0}, "STM1681": {"Expression": 44.4, "InternalID": 3093952.0}, "STM3700": {"Expression": 100.0, "InternalID": 3095902.0}, "STM1440": {"Expression": 1848.0, "InternalID": 3093720.0}, "STM3755": {"Expression": 37.8, "InternalID": 3095956.0}, "STM3450": {"Expression": 27.4, "InternalID": 3095657.0}, "STM3161": {"Expression": 34.7, "InternalID": 3095378.0}, "STM0994": {"Expression": 156.0, "InternalID": 3093285.0}, "STM1386": {"Expression": 2.87, "InternalID": 3093668.0}, "STM4193": {"Expression": 47.4, "InternalID": 3096357.0}, "STM2038": {"Expression": 437.0, "InternalID": 3094289.0}, "STM3409": {"Expression": 32.6, "InternalID": 3095616.0}, "STM0506": {"Expression": 34.8, "InternalID": 3092819.0}, "STM2473": {"Expression": 703.0, "InternalID": 3094715.0}, "STM1820": {"Expression": 26.4, "InternalID": 3094087.0}, "STM4330": {"Expression": 13836.0, "InternalID": 3096493.0}, "STM1263": {"Expression": 15.1, "InternalID": 3093546.0}, "STM3063": {"Expression": 2001.0, "InternalID": 3095282.0}, "STM2830": {"Expression": 13.2, "InternalID": 3095054.0}, "STM3282": {"Expression": 924.0, "InternalID": 3095497.0}, "STM4292": {"Expression": 141.0, "InternalID": 3096456.0}, "STM2269": {"Expression": 14.5, "InternalID": 3094518.0}, "STM1461": {"Expression": 42.1, "InternalID": 3093741.0}, "STM0245": {"Expression": 418.0, "InternalID": 3092570.0}, "STM3704": {"Expression": 114.0, "InternalID": 3095906.0}, "STM1453": {"Expression": 11.9, "InternalID": 3093733.0}, "STM2538": {"Expression": 75.2, "InternalID": 3094778.0}, "STM3357": {"Expression": 11.2, "InternalID": 3095569.0}, "STM0220": {"Expression": 10.9, "InternalID": 3092546.0}, "STM3228": {"Expression": 1577.0, "InternalID": 3095444.0}, "STM2178": {"Expression": 57.8, "InternalID": 3094429.0}, "STM0822": {"Expression": 73.7, "InternalID": 3093115.0}, "STM2930": {"Expression": 56.4, "InternalID": 3095152.0}, "STM3802": {"Expression": 70.8, "InternalID": 3096003.0}, "STM2855": {"Expression": 82.3, "InternalID": 3095079.0}, "STM4086": {"Expression": 1013.0, "InternalID": 3096266.0}, "STM0956": {"Expression": 83.0, "InternalID": 3093248.0}, "STM0217": {"Expression": 4473.0, "InternalID": 3092543.0}, "STM1816": {"Expression": 578.0, "InternalID": 3094083.0}, "STM1308": {"Expression": 1524.0, "InternalID": 3093592.0}, "STM3136": {"Expression": 75.7, "InternalID": 3095353.0}, "STM1123": {"Expression": 124.0, "InternalID": 3093414.0}, "STM0184": {"Expression": 59.9, "InternalID": 3092510.0}, "STM2370": {"Expression": 232.0, "InternalID": 3094619.0}, "STM3517": {"Expression": 109.0, "InternalID": 3095723.0}, "STM1235": {"Expression": 9.39, "InternalID": 3093522.0}, "STM3496": {"Expression": 10.0, "InternalID": 3095702.0}, "STM3462": {"Expression": 6.76, "InternalID": 3095668.0}, "STM2437": {"Expression": 4.05, "InternalID": 3094679.0}, "STM0816": {"Expression": 0.72, "InternalID": 3093109.0}, "STM1984": {"Expression": 53.7, "InternalID": 3094243.0}, "STM0978": {"Expression": 46.1, "InternalID": 3093269.0}, "STM0951": {"Expression": 12.4, "InternalID": 3093243.0}, "STM0091": {"Expression": 23.3, "InternalID": 3092418.0}, "STM1934": {"Expression": 84.3, "InternalID": 3094198.0}, "STM0307": {"Expression": 297.0, "InternalID": 3092625.0}, "STM2478": {"Expression": 16.0, "InternalID": 3094720.0}, "STM2610": {"Expression": 553.0, "InternalID": 3094851.0}, "STM2451": {"Expression": 8.33, "InternalID": 3094693.0}, "STM1066": {"Expression": 103.0, "InternalID": 3093359.0}, "STM3320": {"Expression": 6.92, "InternalID": 3095532.0}, "STM1825": {"Expression": 94.8, "InternalID": 3094092.0}, "STM3709": {"Expression": 491.0, "InternalID": 3095911.0}, "STM0369": {"Expression": 59.6, "InternalID": 3092683.0}, "STM4183": {"Expression": 520.0, "InternalID": 3096347.0}, "STM0887": {"Expression": 263.0, "InternalID": 3093177.0}, "STM3514": {"Expression": 43.7, "InternalID": 3095720.0}, "STM1743": {"Expression": 94.9, "InternalID": 3094014.0}, "STM2015": {"Expression": 38.2, "InternalID": 3094266.0}, "STM0454": {"Expression": 14.8, "InternalID": 3092767.0}, "STM3880": {"Expression": 2.89, "InternalID": 3096079.0}, "STM4247": {"Expression": 10.6, "InternalID": 3096411.0}, "STM3705": {"Expression": 19.0, "InternalID": 3095907.0}, "STM2298": {"Expression": 231.0, "InternalID": 3094547.0}, "STM1515": {"Expression": 320.0, "InternalID": 3093791.0}, "STM1179": {"Expression": 63.0, "InternalID": 3093467.0}, "STM3426": {"Expression": 4026.0, "InternalID": 3095633.0}, "STM0589": {"Expression": 4.37, "InternalID": 3092897.0}, "STM3104": {"Expression": 1.99, "InternalID": 3095322.0}, "STM2205": {"Expression": 6.4, "InternalID": 3094456.0}, "STM4007": {"Expression": 459.0, "InternalID": 3096186.0}, "STM4005": {"Expression": 12.1, "InternalID": 3096184.0}, "STM0702": {"Expression": 11.7, "InternalID": 3093003.0}, "STM1195": {"Expression": 1167.0, "InternalID": 3093482.0}, "STM2460": {"Expression": 2.83, "InternalID": 3094702.0}, "STM1968": {"Expression": 44.0, "InternalID": 3094227.0}, "STM1940": {"Expression": 43.9, "InternalID": 3094204.0}, "STM2362": {"Expression": 81.8, "InternalID": 3094611.0}, "STM1813": {"Expression": 87.1, "InternalID": 3094080.0}, "STM3952": {"Expression": 72.3, "InternalID": 3096137.0}, "STM3485": {"Expression": 214.0, "InternalID": 3095691.0}, "STM1594": {"Expression": 44.5, "InternalID": 3093869.0}, "STM2780": {"Expression": 260.0, "InternalID": 3095008.0}, "STM1698": {"Expression": 282.0, "InternalID": 3093969.0}, "STM2346": {"Expression": 113.0, "InternalID": 3094595.0}, "STM2496": {"Expression": 5.39, "InternalID": 3094738.0}, "STM2960": {"Expression": 107.0, "InternalID": 3095183.0}, "STM0663": {"Expression": 1.47, "InternalID": 3092971.0}, "STM1744": {"Expression": 25.3, "InternalID": 3094015.0}, "STM2463": {"Expression": 35.1, "InternalID": 3094705.0}, "STM3064": {"Expression": 27.0, "InternalID": 3095283.0}, "STM3458": {"Expression": 9.28, "InternalID": 3095665.0}, "STM1418": {"Expression": 50.2, "InternalID": 3093700.0}, "STM1570": {"Expression": 4.19, "InternalID": 3093845.0}, "STM1657": {"Expression": 2.54, "InternalID": 3093930.0}, "STM1171": {"Expression": 328.0, "InternalID": 3093459.0}, "STM3272": {"Expression": 249.0, "InternalID": 3095487.0}, "STM0204": {"Expression": 141.0, "InternalID": 3092530.0}, "STM1101": {"Expression": 23.2, "InternalID": 3093393.0}, "STM2467": {"Expression": 8.07, "InternalID": 3094709.0}, "STM1947": {"Expression": 13.7, "InternalID": 3094208.0}, "STM0431": {"Expression": 15.8, "InternalID": 3092744.0}, "STM2991": {"Expression": 15.9, "InternalID": 3095210.0}, "STM3264": {"Expression": 198.0, "InternalID": 3095479.0}, "STM3203": {"Expression": 121.0, "InternalID": 3095420.0}, "STM1913": {"Expression": 13.9, "InternalID": 3094179.0}, "STM2035": {"Expression": 3.93, "InternalID": 3094286.0}, "STM1407": {"Expression": 32.1, "InternalID": 3093689.0}, "STM1928": {"Expression": 167.0, "InternalID": 3094193.0}, "STM3059": {"Expression": 12.1, "InternalID": 3095278.0}, "STM0248": {"Expression": 79.7, "InternalID": 3092573.0}, "STM2833": {"Expression": 3.66, "InternalID": 3095057.0}, "STM2546": {"Expression": 309.0, "InternalID": 3094786.0}, "STM0953": {"Expression": 616.0, "InternalID": 3093245.0}, "STM2817": {"Expression": 633.0, "InternalID": 3095046.0}, "STM4331": {"Expression": 510.0, "InternalID": 3096494.0}, "STM1954": {"Expression": 1031.0, "InternalID": 3094214.0}, "STM0645": {"Expression": 8.22, "InternalID": 3092953.0}, "STM2870": {"Expression": 24.5, "InternalID": 3095094.0}, "STM1635": {"Expression": 25.6, "InternalID": 3093908.0}, "STM4564": {"Expression": 6.74, "InternalID": 3096715.0}, "STM2905": {"Expression": 12.1, "InternalID": 3095128.0}, "STM1598": {"Expression": 56.0, "InternalID": 3093873.0}, "STM4080": {"Expression": 43.4, "InternalID": 3096260.0}, "STM2091": {"Expression": 267.0, "InternalID": 3094342.0}, "STM3726": {"Expression": 8.17, "InternalID": 3095928.0}, "STM0798": {"Expression": 27.6, "InternalID": 3093092.0}, "STM2396": {"Expression": 16.0, "InternalID": 3094644.0}, "STM3971": {"Expression": 11.4, "InternalID": 3096156.0}, "STM0423": {"Expression": 61.6, "InternalID": 3092736.0}, "STM0162": {"Expression": 19.1, "InternalID": 3092488.0}, "STM3468": {"Expression": 170.0, "InternalID": 3095674.0}, "STM1323": {"Expression": 10.7, "InternalID": 3093607.0}, "STM1583": {"Expression": 27.3, "InternalID": 3093858.0}, "STM3972": {"Expression": 38.8, "InternalID": 3096157.0}, "STM2983": {"Expression": 2411.0, "InternalID": 3095204.0}, "STM2857": {"Expression": 5.39, "InternalID": 3095081.0}, "STM1960": {"Expression": 128.0, "InternalID": 3094220.0}, "STM3946": {"Expression": 116.0, "InternalID": 3096131.0}, "STM0981": {"Expression": 3857.0, "InternalID": 3093272.0}, "STM2882": {"Expression": 256.0, "InternalID": 3095105.0}, "STM1449": {"Expression": 305.0, "InternalID": 3093729.0}, "STM2324": {"Expression": 440.0, "InternalID": 3094573.0}, "STM1565": {"Expression": 2860.0, "InternalID": 3093840.0}, "STM4237": {"Expression": 130.0, "InternalID": 3096401.0}, "STM2186": {"Expression": 57.8, "InternalID": 3094437.0}, "STM4542": {"Expression": 84.6, "InternalID": 3096696.0}, "STM1004": {"Expression": 8.01, "InternalID": 3093295.0}, "STM4586": {"Expression": 83.2, "InternalID": 3096737.0}, "STM1121": {"Expression": 5202.0, "InternalID": 3093412.0}, "STM0609": {"Expression": 110.0, "InternalID": 3092917.0}, "STM1718": {"Expression": 42.2, "InternalID": 3093990.0}, "STM1209": {"Expression": 92.2, "InternalID": 3093496.0}, "STM2676": {"Expression": 3495.0, "InternalID": 3094911.0}, "STM4192": {"Expression": 64.4, "InternalID": 3096356.0}, "STM1847": {"Expression": 138.0, "InternalID": 3094114.0}, "STM3733": {"Expression": 73.1, "InternalID": 3095935.0}, "STM2441": {"Expression": 18.2, "InternalID": 3094683.0}, "STM2027": {"Expression": 67.3, "InternalID": 3094278.0}, "STM0829": {"Expression": 5.07, "InternalID": 3093121.0}, "STM2917": {"Expression": 65.2, "InternalID": 3095139.0}, "STM3138": {"Expression": 372.0, "InternalID": 3095355.0}, "STM2557": {"Expression": 12.1, "InternalID": 3094797.0}, "STM3854": {"Expression": 65.2, "InternalID": 3096053.0}, "STM4240": {"Expression": 7774.0, "InternalID": 3096404.0}, "STM4025": {"Expression": 35.1, "InternalID": 3096203.0}, "STM3668": {"Expression": 3.71, "InternalID": 3095870.0}, "STM3937": {"Expression": 18.0, "InternalID": 3096123.0}, "STM4103": {"Expression": 0.471, "InternalID": 3096283.0}, "STM2177": {"Expression": 24.0, "InternalID": 3094428.0}, "STM0632": {"Expression": 27.9, "InternalID": 3092940.0}, "STM3803": {"Expression": 3.25, "InternalID": 3096004.0}, "STM1422": {"Expression": 4.24, "InternalID": 3093704.0}, "STM2312": {"Expression": 49.1, "InternalID": 3094561.0}, "STM1000": {"Expression": 774.0, "InternalID": 3093291.0}, "STM4251": {"Expression": 53.8, "InternalID": 3096415.0}, "STM1009": {"Expression": 1.05, "InternalID": 3093300.0}, "STM2928": {"Expression": 43.8, "InternalID": 3095150.0}, "STM0964": {"Expression": 209.0, "InternalID": 3093256.0}, "STM1090": {"Expression": 2667.0, "InternalID": 3093382.0}, "STM3324": {"Expression": 8.56, "InternalID": 3095536.0}, "STM1348": {"Expression": 35.8, "InternalID": 3093631.0}, "STM3908": {"Expression": 8.58, "InternalID": 3096099.0}, "STM0218": {"Expression": 346.0, "InternalID": 3092544.0}, "STM4074": {"Expression": 37.9, "InternalID": 3096254.0}, "STM2475": {"Expression": 276.0, "InternalID": 3094717.0}, "STM0086": {"Expression": 0.96, "InternalID": 3092413.0}, "STM1427": {"Expression": 33.9, "InternalID": 3093707.0}, "STM1815": {"Expression": 1784.0, "InternalID": 3094082.0}, "STM3235": {"Expression": 55.3, "InternalID": 3095451.0}, "STM1742": {"Expression": 65.8, "InternalID": 3094013.0}, "STM1723": {"Expression": 63.8, "InternalID": 3093995.0}, "STM4410": {"Expression": 44.4, "InternalID": 3096570.0}, "STM1069": {"Expression": 95.7, "InternalID": 3093362.0}, "STM3103": {"Expression": 133.0, "InternalID": 3095321.0}, "STM4189": {"Expression": 10.3, "InternalID": 3096353.0}, "STM0934": {"Expression": 97.7, "InternalID": 3093227.0}, "STM0259": {"Expression": 5.61, "InternalID": 3092578.0}, "STM2076": {"Expression": 82.2, "InternalID": 3094327.0}, "STM4072": {"Expression": 96.5, "InternalID": 3096252.0}, "STM0958": {"Expression": 577.0, "InternalID": 3093250.0}, "STM1049": {"Expression": 0.058, "InternalID": 3093343.0}, "STM0309": {"Expression": 56.7, "InternalID": 3092627.0}, "STM2739": {"Expression": 2.78, "InternalID": 3094970.0}, "STM3588": {"Expression": 5.42, "InternalID": 3095791.0}, "STM3589": {"Expression": 35.3, "InternalID": 3095792.0}, "STM0421": {"Expression": 158.0, "InternalID": 3092734.0}, "STM1330": {"Expression": 63.2, "InternalID": 3093614.0}, "STM0527": {"Expression": 30.0, "InternalID": 3092840.0}, "STM3319": {"Expression": 299.0, "InternalID": 3095531.0}, "STM2827": {"Expression": 343.0, "InternalID": 3095051.0}, "STM2993": {"Expression": 1.56, "InternalID": 3095212.0}, "STM1973": {"Expression": 8.95, "InternalID": 3094232.0}, "STM1648": {"Expression": 6.35, "InternalID": 3093921.0}, "STM3884": {"Expression": 1563.0, "InternalID": 3096083.0}, "STM0535": {"Expression": 4.33, "InternalID": 3092848.0}, "STM2364": {"Expression": 30.4, "InternalID": 3094613.0}, "STM0804": {"Expression": 35.5, "InternalID": 3093097.0}, "STM2685": {"Expression": 71.0, "InternalID": 3094919.0}, "STM0211": {"Expression": 5092.0, "InternalID": 3092537.0}, "STM4536": {"Expression": 40.3, "InternalID": 3096690.0}, "STM2354": {"Expression": 575.0, "InternalID": 3094603.0}, "STM4259": {"Expression": 206.0, "InternalID": 3096423.0}, "STM3888": {"Expression": 11.3, "InternalID": 3096087.0}, "STM2972": {"Expression": 11.4, "InternalID": 3095194.0}, "STM1753": {"Expression": 4.86, "InternalID": 3094023.0}, "STM1581": {"Expression": 13.1, "InternalID": 3093856.0}, "STM1080": {"Expression": 52.8, "InternalID": 3093373.0}, "STM3233": {"Expression": 102.0, "InternalID": 3095449.0}, "STM0972": {"Expression": 124.0, "InternalID": 3093263.0}, "STM1633": {"Expression": 373.0, "InternalID": 3093906.0}, "STM2351": {"Expression": 198.0, "InternalID": 3094600.0}, "STM3215": {"Expression": 21.9, "InternalID": 3095431.0}, "STM3438": {"Expression": 1482.0, "InternalID": 3095645.0}, "STM2028": {"Expression": 12.5, "InternalID": 3094279.0}, "STM1450": {"Expression": 125.0, "InternalID": 3093730.0}, "STM4150": {"Expression": 4567.0, "InternalID": 3096318.0}, "STM0638": {"Expression": 147.0, "InternalID": 3092946.0}, "STM3570": {"Expression": 205.0, "InternalID": 3095773.0}, "STM1576": {"Expression": 0.321, "InternalID": 3093851.0}, "STM1194": {"Expression": 354.0, "InternalID": 3093481.0}, "STM3697": {"Expression": 81.9, "InternalID": 3095899.0}, "STM3155": {"Expression": 112.0, "InternalID": 3095372.0}, "STM0216": {"Expression": 2953.0, "InternalID": 3092542.0}, "STM2799": {"Expression": 2584.0, "InternalID": 3095027.0}, "STM0208": {"Expression": 26.5, "InternalID": 3092534.0}, "STM2183": {"Expression": 128.0, "InternalID": 3094434.0}, "STM3771": {"Expression": 6.22, "InternalID": 3095971.0}, "STM4400": {"Expression": 2.2, "InternalID": 3096560.0}, "STM3424": {"Expression": 5547.0, "InternalID": 3095631.0}, "STM3385": {"Expression": 581.0, "InternalID": 3095598.0}, "STM0452": {"Expression": 580.0, "InternalID": 3092765.0}, "STM3048": {"Expression": 401.0, "InternalID": 3095267.0}, "STM3938": {"Expression": 104.0, "InternalID": 3096124.0}, "STM3441": {"Expression": 4052.0, "InternalID": 3095648.0}, "STM3013": {"Expression": 5.59, "InternalID": 3095233.0}, "STM4284": {"Expression": 3.83, "InternalID": 3096448.0}, "STM0817": {"Expression": 7.35, "InternalID": 3093110.0}, "STM2859": {"Expression": 1.77, "InternalID": 3095083.0}, "STM4342": {"Expression": 762.0, "InternalID": 3096505.0}, "STM2309": {"Expression": 8.71, "InternalID": 3094558.0}, "STM3174": {"Expression": 64.4, "InternalID": 3095391.0}, "STM2071": {"Expression": 275.0, "InternalID": 3094322.0}, "STM3877": {"Expression": 89.2, "InternalID": 3096076.0}, "STM0982": {"Expression": 4813.0, "InternalID": 3093273.0}, "STM3047": {"Expression": 190.0, "InternalID": 3095266.0}, "STM0132": {"Expression": 89.1, "InternalID": 3092458.0}, "STM1764": {"Expression": 207.0, "InternalID": 3094031.0}, "STM2995": {"Expression": 4.92, "InternalID": 3095214.0}, "STM2978": {"Expression": 18.6, "InternalID": 3095199.0}, "STM1497": {"Expression": 267.0, "InternalID": 3093774.0}, "STM0626": {"Expression": 3.78, "InternalID": 3092934.0}, "STM2154": {"Expression": 111.0, "InternalID": 3094405.0}, "STM4497": {"Expression": 17.5, "InternalID": 3096650.0}, "STM3935": {"Expression": 293.0, "InternalID": 3096121.0}, "STM0741": {"Expression": 106.0, "InternalID": 3093042.0}, "STM1824": {"Expression": 73.2, "InternalID": 3094091.0}, "STM2874": {"Expression": 220.0, "InternalID": 3095098.0}, "STM3470": {"Expression": 13.2, "InternalID": 3095676.0}, "STM0920": {"Expression": 157.0, "InternalID": 3093213.0}, "STM1305": {"Expression": 79.7, "InternalID": 3093589.0}, "STM3273": {"Expression": 6.15, "InternalID": 3095488.0}, "STM2564": {"Expression": 8.37, "InternalID": 3094804.0}, "STM0749": {"Expression": 1703.0, "InternalID": 3093050.0}, "STM3346": {"Expression": 14.8, "InternalID": 3095558.0}, "STM4049": {"Expression": 1.46, "InternalID": 3096229.0}, "STM3380": {"Expression": 647.0, "InternalID": 3095593.0}, "STM0308": {"Expression": 41.3, "InternalID": 3092626.0}, "STM2865": {"Expression": 8.33, "InternalID": 3095089.0}, "STM3683": {"Expression": 17.5, "InternalID": 3095885.0}, "STM3286": {"Expression": 723.0, "InternalID": 3095501.0}, "STM0013": {"Expression": 194.0, "InternalID": 3092341.0}, "STM0944": {"Expression": 7.06, "InternalID": 3093237.0}, "STM4336": {"Expression": 907.0, "InternalID": 3096499.0}, "STM1284": {"Expression": 17.4, "InternalID": 3093568.0}, "STM3644": {"Expression": 8.84, "InternalID": 3095847.0}, "STM3102": {"Expression": 15.4, "InternalID": 3095320.0}, "STM3965": {"Expression": 25.4, "InternalID": 3096150.0}, "STM3620": {"Expression": 38.4, "InternalID": 3095823.0}, "STM2519": {"Expression": 149.0, "InternalID": 3094759.0}, "STM0681": {"Expression": 82.3, "InternalID": 3092982.0}, "STM4283": {"Expression": 3.16, "InternalID": 3096447.0}, "STM4587": {"Expression": 65.3, "InternalID": 3096738.0}, "STM3874": {"Expression": 29.9, "InternalID": 3096073.0}, "STM2726": {"Expression": 171.0, "InternalID": 3094957.0}, "STM3337": {"Expression": 267.0, "InternalID": 3095549.0}, "STM2255": {"Expression": 15.9, "InternalID": 3094505.0}, "STM1160": {"Expression": 124.0, "InternalID": 3093448.0}, "STM2050": {"Expression": 20.5, "InternalID": 3094301.0}, "STM2935": {"Expression": 47.6, "InternalID": 3095157.0}, "STM2380": {"Expression": 16.7, "InternalID": 3094629.0}, "STM1882": {"Expression": 19.8, "InternalID": 3094148.0}, "STM2052": {"Expression": 8.76, "InternalID": 3094303.0}, "STM0360": {"Expression": 56.2, "InternalID": 3092674.0}, "STM2307": {"Expression": 168.0, "InternalID": 3094556.0}, "STM1475": {"Expression": 37.1, "InternalID": 3093752.0}, "STM3421": {"Expression": 3119.0, "InternalID": 3095628.0}, "STM3794": {"Expression": 14.9, "InternalID": 3095994.0}, "STM3979": {"Expression": 84.5, "InternalID": 3096164.0}, "STM3276": {"Expression": 12.9, "InternalID": 3095491.0}, "STM4268": {"Expression": 4.12, "InternalID": 3096432.0}, "STM1249": {"Expression": 286.0, "InternalID": 3093533.0}, "STM4242": {"Expression": 43.5, "InternalID": 3096406.0}, "STM2386": {"Expression": 2.87, "InternalID": 3094635.0}, "STM1291": {"Expression": 101.0, "InternalID": 3093575.0}, "STM1406": {"Expression": 508.0, "InternalID": 3093688.0}, "STM3244": {"Expression": 6.39, "InternalID": 3095460.0}, "STM4220": {"Expression": 50.0, "InternalID": 3096384.0}, "STM1064": {"Expression": 68.1, "InternalID": 3093357.0}, "STM1720": {"Expression": 155.0, "InternalID": 3093992.0}, "STM0736": {"Expression": 852.0, "InternalID": 3093037.0}, "STM0387": {"Expression": 19.4, "InternalID": 3092701.0}, "STM1236": {"Expression": 28.8, "InternalID": 3093523.0}, "STM3696": {"Expression": 8.33, "InternalID": 3095898.0}, "STM3950": {"Expression": 51.0, "InternalID": 3096135.0}, "STM2680": {"Expression": 11.7, "InternalID": 3094915.0}, "STM4412": {"Expression": 2.69, "InternalID": 3096572.0}, "STM3137": {"Expression": 96.3, "InternalID": 3095354.0}, "STM2094": {"Expression": 132.0, "InternalID": 3094345.0}, "STM2323": {"Expression": 621.0, "InternalID": 3094572.0}, "STM1949": {"Expression": 72.4, "InternalID": 3094209.0}, "STM0263": {"Expression": 16.3, "InternalID": 3092582.0}, "STM2194": {"Expression": 128.0, "InternalID": 3094445.0}, "STM3379": {"Expression": 402.0, "InternalID": 3095592.0}, "STM2125": {"Expression": 8.87, "InternalID": 3094376.0}, "STM2090": {"Expression": 1389.0, "InternalID": 3094341.0}, "STM3407": {"Expression": 95.1, "InternalID": 3095614.0}, "STM4174": {"Expression": 15.5, "InternalID": 3096342.0}, "STM3096": {"Expression": 30.7, "InternalID": 3095314.0}, "STM1083": {"Expression": 17.7, "InternalID": 3093376.0}, "STM1026": {"Expression": 6.3, "InternalID": 3093319.0}, "STM4598": {"Expression": 918.0, "InternalID": 3096749.0}, "STM3876": {"Expression": 9.4, "InternalID": 3096075.0}, "STM2204": {"Expression": 46.6, "InternalID": 3094455.0}, "STM3857": {"Expression": 688.0, "InternalID": 3096056.0}, "STM4176": {"Expression": 124.0, "InternalID": 3096344.0}, "STM0005": {"Expression": 156.0, "InternalID": 3092333.0}, "STM4067": {"Expression": 38.9, "InternalID": 3096247.0}, "STM1592": {"Expression": 59.4, "InternalID": 3093867.0}, "STM3994": {"Expression": 12.0, "InternalID": 3096174.0}, "STM1766": {"Expression": 3.48, "InternalID": 3094033.0}, "STM3686": {"Expression": 462.0, "InternalID": 3095888.0}, "STM1562": {"Expression": 80.9, "InternalID": 3093837.0}, "STM3269": {"Expression": 414.0, "InternalID": 3095484.0}, "STM2681": {"Expression": 567.0, "InternalID": 3094916.0}, "STM2344": {"Expression": 21.7, "InternalID": 3094593.0}, "STM3436": {"Expression": 2787.0, "InternalID": 3095643.0}, "STM3533": {"Expression": 34.9, "InternalID": 3095737.0}, "STM0536": {"Expression": 1682.0, "InternalID": 3092849.0}, "STM1100": {"Expression": 18.3, "InternalID": 3093392.0}, "STM4386": {"Expression": 9.07, "InternalID": 3096546.0}, "STM2810": {"Expression": 14.1, "InternalID": 3095039.0}, "STM3600": {"Expression": 48.3, "InternalID": 3095803.0}, "STM1445": {"Expression": 2363.0, "InternalID": 3093725.0}, "STM0181": {"Expression": 87.8, "InternalID": 3092507.0}, "STM1269": {"Expression": 112.0, "InternalID": 3093552.0}, "STM1711": {"Expression": 134.0, "InternalID": 3093983.0}, "STM1810": {"Expression": 325.0, "InternalID": 3094077.0}, "STM0862": {"Expression": 458.0, "InternalID": 3093153.0}, "STM3903": {"Expression": 222.0, "InternalID": 3096094.0}, "STM1409": {"Expression": 26.2, "InternalID": 3093691.0}, "STM3348": {"Expression": 610.0, "InternalID": 3095560.0}, "STM4492": {"Expression": 6.7, "InternalID": 3096645.0}, "STM0473": {"Expression": 58.6, "InternalID": 3092786.0}, "STM4351": {"Expression": 129.0, "InternalID": 3096514.0}, "STM3997": {"Expression": 306.0, "InternalID": 3096177.0}, "STM0581": {"Expression": 6.2, "InternalID": 3092889.0}, "STM3920": {"Expression": 51.7, "InternalID": 3096110.0}, "STM3263": {"Expression": 63.4, "InternalID": 3095478.0}, "STM0416": {"Expression": 51.6, "InternalID": 3092729.0}, "STM0255": {"Expression": 58.0, "InternalID": 3092574.0}, "STM2455": {"Expression": 32.1, "InternalID": 3094697.0}, "STM1964": {"Expression": 216.0, "InternalID": 3094224.0}, "STM1408": {"Expression": 452.0, "InternalID": 3093690.0}, "STM2500": {"Expression": 9.79, "InternalID": 3094742.0}, "STM1055": {"Expression": 27.0, "InternalID": 3093348.0}, "STM3202": {"Expression": 33.8, "InternalID": 3095419.0}, "STM1084": {"Expression": 11.7, "InternalID": 3093377.0}, "STM3359": {"Expression": 5489.0, "InternalID": 3095571.0}, "STM1470": {"Expression": 17.0, "InternalID": 3093748.0}, "STM2811": {"Expression": 71.7, "InternalID": 3095040.0}, "STM0542": {"Expression": 174.0, "InternalID": 3092855.0}, "STM0150": {"Expression": 8.9, "InternalID": 3092476.0}, "STM2885": {"Expression": 389.0, "InternalID": 3095108.0}, "STM4347": {"Expression": 11.2, "InternalID": 3096510.0}, "STM0070": {"Expression": 26.9, "InternalID": 3092398.0}, "STM2081": {"Expression": 856.0, "InternalID": 3094332.0}, "STM3301": {"Expression": 135.0, "InternalID": 3095514.0}, "STM0995": {"Expression": 10.2, "InternalID": 3093286.0}, "STM0401": {"Expression": 3.01, "InternalID": 3092715.0}, "STM4496": {"Expression": 91.9, "InternalID": 3096649.0}, "STM1394": {"Expression": 46.5, "InternalID": 3093676.0}, "STM1175": {"Expression": 18.5, "InternalID": 3093463.0}, "STM2016": {"Expression": 51.5, "InternalID": 3094267.0}, "STM3437": {"Expression": 2787.0, "InternalID": 3095644.0}, "STM1051": {"Expression": 13.9, "InternalID": 3093345.0}, "STM3288": {"Expression": 65.3, "InternalID": 3095503.0}, "STM4380": {"Expression": 24.5, "InternalID": 3096540.0}, "STM4510": {"Expression": 3.8, "InternalID": 3096664.0}, "STM1706": {"Expression": 24.6, "InternalID": 3093978.0}, "STM2322": {"Expression": 20.8, "InternalID": 3094571.0}, "STM3434": {"Expression": 4458.0, "InternalID": 3095641.0}, "STM1023": {"Expression": 59.7, "InternalID": 3093316.0}, "STM2790": {"Expression": 13.0, "InternalID": 3095018.0}, "STM2278": {"Expression": 342.0, "InternalID": 3094527.0}, "STM3313": {"Expression": 53.1, "InternalID": 3095525.0}, "STM4530": {"Expression": 107.0, "InternalID": 3096684.0}, "STM2580": {"Expression": 68.5, "InternalID": 3094820.0}, "STM1528": {"Expression": 16.3, "InternalID": 3093804.0}, "STM1246": {"Expression": 2408.0, "InternalID": 3093532.0}, "STM2876": {"Expression": 190.0, "InternalID": 3095100.0}, "STM0872": {"Expression": 402.0, "InternalID": 3093163.0}, "STM2131": {"Expression": 29.5, "InternalID": 3094382.0}, "STM3050": {"Expression": 55.7, "InternalID": 3095269.0}, "STM2955": {"Expression": 9.19, "InternalID": 3095178.0}, "STM3132": {"Expression": 61.1, "InternalID": 3095349.0}, "STM3977": {"Expression": 5.4, "InternalID": 3096162.0}, "STM1817": {"Expression": 4.16, "InternalID": 3094084.0}, "STM3446": {"Expression": 3924.0, "InternalID": 3095653.0}, "STM2544": {"Expression": 282.0, "InternalID": 3094784.0}, "STM3665": {"Expression": 5.82, "InternalID": 3095867.0}, "STM2391": {"Expression": 254.0, "InternalID": 3094640.0}, "STM2933": {"Expression": 17.8, "InternalID": 3095155.0}, "STM1977": {"Expression": 179.0, "InternalID": 3094236.0}, "STM3718": {"Expression": 14.5, "InternalID": 3095920.0}, "STM0485": {"Expression": 696.0, "InternalID": 3092798.0}, "STM0226": {"Expression": 29.4, "InternalID": 3092552.0}, "STM3603": {"Expression": 2.29, "InternalID": 3095806.0}, "STM0223": {"Expression": 21.0, "InternalID": 3092549.0}, "STM3218": {"Expression": 24.3, "InternalID": 3095434.0}, "STM1951": {"Expression": 104.0, "InternalID": 3094211.0}, "STM3587": {"Expression": 71.3, "InternalID": 3095790.0}, "STM4366": {"Expression": 709.0, "InternalID": 3096526.0}, "STM1150": {"Expression": 171.0, "InternalID": 3093438.0}, "STM3646": {"Expression": 91.7, "InternalID": 3095849.0}, "STM3100": {"Expression": 60.9, "InternalID": 3095318.0}, "STM3312": {"Expression": 8.41, "InternalID": 3095524.0}, "STM0202": {"Expression": 234.0, "InternalID": 3092528.0}, "STM4153": {"Expression": 1254.0, "InternalID": 3096321.0}, "STM2249": {"Expression": 10.6, "InternalID": 3094499.0}, "STM0117": {"Expression": 23.2, "InternalID": 3092443.0}, "STM3057": {"Expression": 13.1, "InternalID": 3095276.0}, "STM0185": {"Expression": 6.8, "InternalID": 3092511.0}, "STM1819": {"Expression": 235.0, "InternalID": 3094086.0}, "STM0988": {"Expression": 83.4, "InternalID": 3093279.0}, "STM0213": {"Expression": 503.0, "InternalID": 3092539.0}, "STM1638": {"Expression": 166.0, "InternalID": 3093911.0}, "STM3689": {"Expression": 683.0, "InternalID": 3095891.0}, "STM3065": {"Expression": 890.0, "InternalID": 3095284.0}, "STM0411": {"Expression": 44.9, "InternalID": 3092725.0}, "STM4092": {"Expression": 320.0, "InternalID": 3096272.0}, "STM2984": {"Expression": 12.1, "InternalID": 3095205.0}, "STM2977": {"Expression": 1.56, "InternalID": 3095198.0}, "STM3206": {"Expression": 5.4, "InternalID": 3095423.0}, "STM1709": {"Expression": 59.9, "InternalID": 3093981.0}, "STM0647": {"Expression": 714.0, "InternalID": 3092955.0}, "STM3962": {"Expression": 68.8, "InternalID": 3096147.0}, "STM4296": {"Expression": 5.01, "InternalID": 3096460.0}, "STM3412": {"Expression": 20.5, "InternalID": 3095619.0}, "STM2520": {"Expression": 230.0, "InternalID": 3094760.0}, "STM0891": {"Expression": 45.4, "InternalID": 3093181.0}, "STM1455": {"Expression": 24.8, "InternalID": 3093735.0}, "STM3217": {"Expression": 429.0, "InternalID": 3095433.0}, "STM0608": {"Expression": 2026.0, "InternalID": 3092916.0}, "STM3987": {"Expression": 85.2, "InternalID": 3096172.0}, "STM4600": {"Expression": 19.9, "InternalID": 3096751.0}, "STM3735": {"Expression": 273.0, "InternalID": 3095937.0}, "STM2072": {"Expression": 129.0, "InternalID": 3094323.0}, "STM2039": {"Expression": 191.0, "InternalID": 3094290.0}, "STM0846": {"Expression": 107.0, "InternalID": 3093138.0}, "STM1577": {"Expression": 36.4, "InternalID": 3093852.0}, "STM4173": {"Expression": 4.93, "InternalID": 3096341.0}, "STM4151": {"Expression": 3619.0, "InternalID": 3096319.0}, "STM2535": {"Expression": 77.2, "InternalID": 3094775.0}, "STM3577": {"Expression": 494.0, "InternalID": 3095780.0}, "STM3828": {"Expression": 10.5, "InternalID": 3096028.0}, "STM3538": {"Expression": 63.8, "InternalID": 3095742.0}, "STM3539": {"Expression": 488.0, "InternalID": 3095743.0}, "STM1730": {"Expression": 2816.0, "InternalID": 3094002.0}, "STM1626": {"Expression": 269.0, "InternalID": 3093900.0}, "STM0693": {"Expression": 660.0, "InternalID": 3092994.0}, "STM3110": {"Expression": 3.26, "InternalID": 3095328.0}, "STM3152": {"Expression": 218.0, "InternalID": 3095369.0}, "STM0563": {"Expression": 2.49, "InternalID": 3092871.0}, "STM0389": {"Expression": 16.9, "InternalID": 3092703.0}, "STM0838": {"Expression": 53.5, "InternalID": 3093130.0}, "STM4424": {"Expression": 1.48, "InternalID": 3096583.0}, "STM1097": {"Expression": 13.9, "InternalID": 3093389.0}, "STM0607": {"Expression": 78.7, "InternalID": 3092915.0}, "STM2082": {"Expression": 16.4, "InternalID": 3094333.0}, "STM2318": {"Expression": 6.66, "InternalID": 3094567.0}, "STM1533": {"Expression": 4.87, "InternalID": 3093808.0}, "STM2501": {"Expression": 51.7, "InternalID": 3094743.0}, "STM2813": {"Expression": 119.0, "InternalID": 3095042.0}, "STM1593": {"Expression": 33.2, "InternalID": 3093868.0}, "STM1444": {"Expression": 569.0, "InternalID": 3093724.0}, "STM0430": {"Expression": 7.34, "InternalID": 3092743.0}, "STM1261": {"Expression": 8.85, "InternalID": 3093545.0}, "STM3961": {"Expression": 1.72, "InternalID": 3096146.0}, "STM1295": {"Expression": 73.4, "InternalID": 3093579.0}, "STM1763": {"Expression": 199.0, "InternalID": 3094030.0}, "STM3557": {"Expression": 706.0, "InternalID": 3095760.0}, "STM0088": {"Expression": 28.9, "InternalID": 3092415.0}, "STM1885": {"Expression": 0.563, "InternalID": 3094151.0}, "STM0126": {"Expression": 67.7, "InternalID": 3092452.0}, "STM1310": {"Expression": 652.0, "InternalID": 3093594.0}, "STM0404": {"Expression": 36.2, "InternalID": 3092718.0}, "STM0828": {"Expression": 187.0, "InternalID": 3093120.0}, "STM2152": {"Expression": 36.4, "InternalID": 3094403.0}, "STM1958": {"Expression": 72.3, "InternalID": 3094218.0}, "STM0932": {"Expression": 16.5, "InternalID": 3093225.0}, "STM2941": {"Expression": 17.9, "InternalID": 3095163.0}, "STM4101": {"Expression": 33.6, "InternalID": 3096281.0}, "STM2679": {"Expression": 2.19, "InternalID": 3094914.0}, "STM3082": {"Expression": 3.66, "InternalID": 3095301.0}, "STM2650": {"Expression": 1.59, "InternalID": 3094890.0}, "STM2432": {"Expression": 881.0, "InternalID": 3094674.0}, "STM0113": {"Expression": 23.0, "InternalID": 3092439.0}, "STM4437": {"Expression": 217.0, "InternalID": 3096592.0}, "STM2919": {"Expression": 10.0, "InternalID": 3095141.0}, "STM2943": {"Expression": 1.26, "InternalID": 3095165.0}, "STM1501": {"Expression": 8.38, "InternalID": 3093778.0}, "STM2491": {"Expression": 1198.0, "InternalID": 3094733.0}, "STM1738": {"Expression": 40.5, "InternalID": 3094010.0}, "STM3970": {"Expression": 152.0, "InternalID": 3096155.0}, "STM0048": {"Expression": 66.5, "InternalID": 3092377.0}, "STM0786": {"Expression": 225.0, "InternalID": 3093081.0}, "STM2327": {"Expression": 150.0, "InternalID": 3094576.0}, "STM2542": {"Expression": 60.7, "InternalID": 3094782.0}, "STM3673": {"Expression": 3.32, "InternalID": 3095875.0}, "STM3212": {"Expression": 70.0, "InternalID": 3095429.0}, "STM1845": {"Expression": 76.5, "InternalID": 3094112.0}, "STM3207": {"Expression": 2.68, "InternalID": 3095424.0}, "STM1572": {"Expression": 2512.0, "InternalID": 3093847.0}, "STM1683": {"Expression": 53.8, "InternalID": 3093954.0}, "STM0776": {"Expression": 228.0, "InternalID": 3093071.0}, "STM3843": {"Expression": 47.5, "InternalID": 3096043.0}, "STM3796": {"Expression": 28.9, "InternalID": 3095996.0}, "STM3297": {"Expression": 51.6, "InternalID": 3095510.0}, "STM1589": {"Expression": 364.0, "InternalID": 3093864.0}, "STM0319": {"Expression": 21.3, "InternalID": 3092636.0}, "STM0933": {"Expression": 5.74, "InternalID": 3093226.0}, "STM0111": {"Expression": 41.0, "InternalID": 3092437.0}, "STM3210": {"Expression": 4.94, "InternalID": 3095427.0}, "STM2545": {"Expression": 60.5, "InternalID": 3094785.0}, "STM2878": {"Expression": 120.0, "InternalID": 3095102.0}, "STM0628": {"Expression": 79.2, "InternalID": 3092936.0}, "STM2241": {"Expression": 15.5, "InternalID": 3094491.0}, "STM2087": {"Expression": 4.42, "InternalID": 3094338.0}, "STM4438": {"Expression": 230.0, "InternalID": 3096593.0}, "STM2148": {"Expression": 129.0, "InternalID": 3094399.0}, "STM0926": {"Expression": 0.625, "InternalID": 3093219.0}, "STM4532": {"Expression": 13.5, "InternalID": 3096686.0}, "STM0139": {"Expression": 55.5, "InternalID": 3092465.0}, "STM1906": {"Expression": 15.0, "InternalID": 3094172.0}, "STM0959": {"Expression": 228.0, "InternalID": 3093251.0}, "STM3111": {"Expression": 353.0, "InternalID": 3095329.0}, "STM0942": {"Expression": 10.9, "InternalID": 3093235.0}, "STM1317": {"Expression": 6.53, "InternalID": 3093601.0}, "STM0987": {"Expression": 60.3, "InternalID": 3093278.0}, "STM2571": {"Expression": 27.9, "InternalID": 3094811.0}, "STM0703": {"Expression": 1.49, "InternalID": 3093004.0}, "STM0246": {"Expression": 21.7, "InternalID": 3092571.0}, "STM1779": {"Expression": 26.4, "InternalID": 3094046.0}, "STM2089": {"Expression": 34.7, "InternalID": 3094340.0}, "STM4064": {"Expression": 419.0, "InternalID": 3096244.0}, "STM1602": {"Expression": 14.3, "InternalID": 3093876.0}, "STM2031": {"Expression": 21.3, "InternalID": 3094282.0}, "STM4034": {"Expression": 144.0, "InternalID": 3096213.0}, "STM2246": {"Expression": 54.6, "InternalID": 3094496.0}, "STM4245": {"Expression": 222.0, "InternalID": 3096409.0}, "STM3706": {"Expression": 24.2, "InternalID": 3095908.0}, "STM3474": {"Expression": 12.0, "InternalID": 3095680.0}, "STM2271": {"Expression": 5.78, "InternalID": 3094520.0}, "STM1587": {"Expression": 47.5, "InternalID": 3093862.0}, "STM3627": {"Expression": 6.74, "InternalID": 3095831.0}, "STM0962": {"Expression": 31.6, "InternalID": 3093254.0}, "STM4036": {"Expression": 70.2, "InternalID": 3096215.0}, "STM0784": {"Expression": 12.2, "InternalID": 3093079.0}, "STM3661": {"Expression": 25.1, "InternalID": 3095863.0}, "STM0046": {"Expression": 248.0, "InternalID": 3092375.0}, "STM1567": {"Expression": 1688.0, "InternalID": 3093842.0}, "STM3993": {"Expression": 18.1, "InternalID": 3096173.0}, "STM3936": {"Expression": 421.0, "InternalID": 3096122.0}, "STM1916": {"Expression": 665.0, "InternalID": 3094182.0}, "STM3879": {"Expression": 27.1, "InternalID": 3096078.0}, "STM1665": {"Expression": 6.58, "InternalID": 3093938.0}, "STM1125": {"Expression": 47.2, "InternalID": 3093415.0}, "STM1311": {"Expression": 1243.0, "InternalID": 3093595.0}, "STM0526": {"Expression": 46.9, "InternalID": 3092839.0}, "STM2549": {"Expression": 16.6, "InternalID": 3094789.0}, "STM2180": {"Expression": 7.89, "InternalID": 3094431.0}, "STM0509": {"Expression": 3.14, "InternalID": 3092822.0}, "STM0803": {"Expression": 217.0, "InternalID": 3093096.0}, "STM3515": {"Expression": 4.83, "InternalID": 3095721.0}, "STM2453": {"Expression": 2.39, "InternalID": 3094695.0}, "STM3128": {"Expression": 1.62, "InternalID": 3095345.0}, "STM0235": {"Expression": 156.0, "InternalID": 3092561.0}, "STM3608": {"Expression": 9.1, "InternalID": 3095811.0}, "STM0603": {"Expression": 9.09, "InternalID": 3092911.0}, "STM1814": {"Expression": 107.0, "InternalID": 3094081.0}, "STM2213": {"Expression": 19.4, "InternalID": 3094464.0}, "STM3921": {"Expression": 73.1, "InternalID": 3096111.0}, "STM3253": {"Expression": 2.32, "InternalID": 3095468.0}, "STM0511": {"Expression": 3.4, "InternalID": 3092824.0}, "STM2061": {"Expression": 95.4, "InternalID": 3094312.0}, "STM1511": {"Expression": 621.0, "InternalID": 3093787.0}, "STM0945": {"Expression": 126.0, "InternalID": 3093238.0}, "STM4231": {"Expression": 52.6, "InternalID": 3096395.0}, "STM2289": {"Expression": 24.4, "InternalID": 3094538.0}, "STM2964": {"Expression": 4.61, "InternalID": 3095187.0}, "STM1640": {"Expression": 185.0, "InternalID": 3093913.0}, "STM4230": {"Expression": 45.0, "InternalID": 3096394.0}, "STM0128": {"Expression": 77.7, "InternalID": 3092454.0}, "STM3342": {"Expression": 417.0, "InternalID": 3095554.0}, "STM2066": {"Expression": 36.7, "InternalID": 3094317.0}, "STM1559": {"Expression": 56.0, "InternalID": 3093834.0}, "STM0092": {"Expression": 341.0, "InternalID": 3092419.0}, "STM2924": {"Expression": 20.6, "InternalID": 3095146.0}, "STM4404": {"Expression": 193.0, "InternalID": 3096564.0}, "STM0823": {"Expression": 31.4, "InternalID": 3093116.0}, "STM0517": {"Expression": 5.77, "InternalID": 3092830.0}, "STM3805": {"Expression": 1.54, "InternalID": 3096006.0}, "STM1547": {"Expression": 19.3, "InternalID": 3093822.0}, "STM3714": {"Expression": 35.1, "InternalID": 3095916.0}, "STM4508": {"Expression": 16.9, "InternalID": 3096661.0}, "STM2771": {"Expression": 4357.0, "InternalID": 3095001.0}, "STM1285": {"Expression": 313.0, "InternalID": 3093569.0}, "STM1358": {"Expression": 36.4, "InternalID": 3093641.0}, "STM1895": {"Expression": 66.0, "InternalID": 3094161.0}, "STM1586": {"Expression": 93.7, "InternalID": 3093861.0}, "STM3055": {"Expression": 470.0, "InternalID": 3095274.0}, "STM0152": {"Expression": 1759.0, "InternalID": 3092478.0}, "STM2951": {"Expression": 66.0, "InternalID": 3095173.0}, "STM3095": {"Expression": 259.0, "InternalID": 3095313.0}, "STM2190": {"Expression": 1361.0, "InternalID": 3094441.0}, "STM4558": {"Expression": 5.34, "InternalID": 3096709.0}, "STM2582": {"Expression": 209.0, "InternalID": 3094822.0}, "STM3742": {"Expression": 23.8, "InternalID": 3095944.0}, "STM2074": {"Expression": 133.0, "InternalID": 3094325.0}, "STM0186": {"Expression": 774.0, "InternalID": 3092512.0}, "STM1376": {"Expression": 2717.0, "InternalID": 3093658.0}, "STM0321": {"Expression": 125.0, "InternalID": 3092638.0}, "STM4062": {"Expression": 404.0, "InternalID": 3096242.0}, "STM3002": {"Expression": 36.1, "InternalID": 3095221.0}, "STM1750": {"Expression": 77.9, "InternalID": 3094020.0}, "STM3453": {"Expression": 1216.0, "InternalID": 3095660.0}, "STM1342": {"Expression": 2.47, "InternalID": 3093625.0}, "STM3807": {"Expression": 1.96, "InternalID": 3096007.0}, "STM1339": {"Expression": 2377.0, "InternalID": 3093622.0}, "STM3416": {"Expression": 6082.0, "InternalID": 3095623.0}, "STM2540": {"Expression": 15.0, "InternalID": 3094780.0}, "STM1883": {"Expression": 28.3, "InternalID": 3094149.0}, "STM0209": {"Expression": 1465.0, "InternalID": 3092535.0}, "STM1656": {"Expression": 4.79, "InternalID": 3093929.0}, "STM4096": {"Expression": 407.0, "InternalID": 3096276.0}, "STM0229": {"Expression": 17.5, "InternalID": 3092555.0}, "STM2040": {"Expression": 142.0, "InternalID": 3094291.0}, "STM0396": {"Expression": 3.44, "InternalID": 3092710.0}, "STM3040": {"Expression": 1198.0, "InternalID": 3095259.0}, "STM3341": {"Expression": 188.0, "InternalID": 3095553.0}, "STM0979": {"Expression": 12.0, "InternalID": 3093270.0}, "STM3494": {"Expression": 74.2, "InternalID": 3095700.0}, "STM4549": {"Expression": 25.9, "InternalID": 3096703.0}, "STM3295": {"Expression": 52.6, "InternalID": 3095508.0}, "STM2572": {"Expression": 2.98, "InternalID": 3094812.0}, "STM0831": {"Expression": 8628.0, "InternalID": 3093123.0}, "STM3290": {"Expression": 44.1, "InternalID": 3095504.0}, "STM1375": {"Expression": 173.0, "InternalID": 3093657.0}, "STM3951": {"Expression": 13.6, "InternalID": 3096136.0}, "STM2533": {"Expression": 397.0, "InternalID": 3094773.0}, "STM3958": {"Expression": 2.07, "InternalID": 3096143.0}, "STM0847": {"Expression": 12.8, "InternalID": 3093139.0}, "STM2296": {"Expression": 10.6, "InternalID": 3094545.0}, "STM1344": {"Expression": 9.62, "InternalID": 3093627.0}, "STM0451": {"Expression": 16702.0, "InternalID": 3092764.0}, "STM1347": {"Expression": 14.6, "InternalID": 3093630.0}, "STM1303": {"Expression": 227.0, "InternalID": 3093587.0}, "STM4582": {"Expression": 35.4, "InternalID": 3096733.0}, "STM1918": {"Expression": 63.6, "InternalID": 3094184.0}, "STM4403": {"Expression": 325.0, "InternalID": 3096563.0}, "STM0633": {"Expression": 158.0, "InternalID": 3092941.0}, "STM0759": {"Expression": 4361.0, "InternalID": 3093055.0}, "STM1952": {"Expression": 6.68, "InternalID": 3094212.0}, "STM3107": {"Expression": 137.0, "InternalID": 3095325.0}, "STM1473": {"Expression": 51.0, "InternalID": 3093751.0}, "STM0797": {"Expression": 63.5, "InternalID": 3093091.0}, "STM4415": {"Expression": 517.0, "InternalID": 3096575.0}, "STM3318": {"Expression": 116.0, "InternalID": 3095530.0}, "STM2009": {"Expression": 131.0, "InternalID": 3094262.0}, "STM3721": {"Expression": 26.8, "InternalID": 3095923.0}, "STM3091": {"Expression": 14.8, "InternalID": 3095309.0}, "STM2440": {"Expression": 13.2, "InternalID": 3094682.0}, "STM2651": {"Expression": 21.2, "InternalID": 3094891.0}, "STM0815": {"Expression": 14.5, "InternalID": 3093108.0}, "STM1302": {"Expression": 154.0, "InternalID": 3093586.0}, "STM4119": {"Expression": 203.0, "InternalID": 3096298.0}, "STM3716": {"Expression": 26.9, "InternalID": 3095918.0}, "STM2036": {"Expression": 0.892, "InternalID": 3094287.0}, "STM0112": {"Expression": 96.9, "InternalID": 3092438.0}, "STM1367": {"Expression": 103.0, "InternalID": 3093649.0}, "STM0739": {"Expression": 873.0, "InternalID": 3093040.0}, "STM1275": {"Expression": 14.6, "InternalID": 3093559.0}, "STM1178": {"Expression": 9.25, "InternalID": 3093466.0}, "STM0429": {"Expression": 26.9, "InternalID": 3092742.0}, "STM0003": {"Expression": 6.8, "InternalID": 3092331.0}, "STM4455": {"Expression": 2.53, "InternalID": 3096610.0}, "STM3114": {"Expression": 4.12, "InternalID": 3095332.0}, "STM2141": {"Expression": 1457.0, "InternalID": 3094392.0}, "STM1038": {"Expression": 0.269, "InternalID": 3093331.0}, "STM3710": {"Expression": 547.0, "InternalID": 3095912.0}, "STM2883": {"Expression": 106.0, "InternalID": 3095106.0}, "STM2065": {"Expression": 82.4, "InternalID": 3094316.0}, "STM0705": {"Expression": 7.37, "InternalID": 3093006.0}, "STM1780": {"Expression": 711.0, "InternalID": 3094047.0}, "STM0468": {"Expression": 2.04, "InternalID": 3092781.0}, "STM2306": {"Expression": 7.1, "InternalID": 3094555.0}, "STM0694": {"Expression": 263.0, "InternalID": 3092995.0}, "STM2335": {"Expression": 97.0, "InternalID": 3094584.0}, "STM2786": {"Expression": 666.0, "InternalID": 3095014.0}, "STM4015": {"Expression": 12.1, "InternalID": 3096193.0}, "STM0160": {"Expression": 56.6, "InternalID": 3092486.0}, "STM2581": {"Expression": 161.0, "InternalID": 3094821.0}, "STM3910": {"Expression": 97.2, "InternalID": 3096101.0}, "STM2369": {"Expression": 344.0, "InternalID": 3094618.0}, "STM1582": {"Expression": 16.0, "InternalID": 3093857.0}, "STM0960": {"Expression": 19.5, "InternalID": 3093252.0}, "STM1659": {"Expression": 14.7, "InternalID": 3093932.0}, "STM3039": {"Expression": 13.6, "InternalID": 3095258.0}, "STM1726": {"Expression": 185.0, "InternalID": 3093998.0}, "STM0644": {"Expression": 9.46, "InternalID": 3092952.0}, "STM3223": {"Expression": 28.7, "InternalID": 3095439.0}, "STM1902": {"Expression": 8.15, "InternalID": 3094168.0}, "STM0415": {"Expression": 362.0, "InternalID": 3092728.0}, "STM1163": {"Expression": 180.0, "InternalID": 3093451.0}, "STM2785": {"Expression": 31.1, "InternalID": 3095013.0}, "STM2795": {"Expression": 8220.0, "InternalID": 3095023.0}, "STM3656": {"Expression": 170.0, "InternalID": 3095858.0}, "STM4460": {"Expression": 111.0, "InternalID": 3096615.0}, "STM0993": {"Expression": 113.0, "InternalID": 3093284.0}, "STM2435": {"Expression": 11.5, "InternalID": 3094677.0}, "STM4391": {"Expression": 3326.0, "InternalID": 3096551.0}, "STM1578": {"Expression": 26.2, "InternalID": 3093853.0}, "STM2456": {"Expression": 74.8, "InternalID": 3094698.0}, "STM1558": {"Expression": 98.6, "InternalID": 3093833.0}, "STM3308": {"Expression": 166.0, "InternalID": 3095520.0}, "STM1727": {"Expression": 288.0, "InternalID": 3093999.0}, "STM3616": {"Expression": 31.5, "InternalID": 3095819.0}, "STM1713": {"Expression": 72.2, "InternalID": 3093985.0}, "STM4248": {"Expression": 43.8, "InternalID": 3096412.0}, "STM2985": {"Expression": 47.0, "InternalID": 3095206.0}, "STM3303": {"Expression": 4107.0, "InternalID": 3095515.0}, "STM1199": {"Expression": 15.4, "InternalID": 3093486.0}, "STM3591": {"Expression": 3526.0, "InternalID": 3095794.0}, "STM2330": {"Expression": 29.8, "InternalID": 3094579.0}, "STM3545": {"Expression": 45.9, "InternalID": 3095748.0}, "STM1230": {"Expression": 48.5, "InternalID": 3093517.0}, "STM4421": {"Expression": 20.5, "InternalID": 3096581.0}, "STM3667": {"Expression": 35.5, "InternalID": 3095869.0}, "STM1192": {"Expression": 2.33, "InternalID": 3093479.0}, "STM0541": {"Expression": 20.7, "InternalID": 3092854.0}, "STM3743": {"Expression": 5.03, "InternalID": 3095945.0}, "STM2559": {"Expression": 100.0, "InternalID": 3094799.0}, "STM2884": {"Expression": 1032.0, "InternalID": 3095107.0}, "STM3969": {"Expression": 6.45, "InternalID": 3096154.0}, "STM2215": {"Expression": 2.84, "InternalID": 3094466.0}, "STM1227": {"Expression": 132.0, "InternalID": 3093514.0}, "STM1173": {"Expression": 10.6, "InternalID": 3093461.0}, "STM1676": {"Expression": 33.0, "InternalID": 3093947.0}, "STM2931": {"Expression": 49.4, "InternalID": 3095153.0}, "STM2217": {"Expression": 14.4, "InternalID": 3094468.0}, "STM1218": {"Expression": 107.0, "InternalID": 3093505.0}, "STM4560": {"Expression": 89.9, "InternalID": 3096711.0}, "STM3693": {"Expression": 6.49, "InternalID": 3095895.0}, "STM2428": {"Expression": 151.0, "InternalID": 3094670.0}, "STM1544": {"Expression": 7.79, "InternalID": 3093819.0}, "STM4260": {"Expression": 22.3, "InternalID": 3096424.0}, "STM3465": {"Expression": 41.3, "InternalID": 3095671.0}, "STM1127": {"Expression": 11.9, "InternalID": 3093416.0}, "STM4077": {"Expression": 1072.0, "InternalID": 3096257.0}, "STM2781": {"Expression": 48.3, "InternalID": 3095009.0}, "STM4473": {"Expression": 21.9, "InternalID": 3096627.0}, "STM2025": {"Expression": 15.1, "InternalID": 3094276.0}, "STM2030": {"Expression": 9.54, "InternalID": 3094281.0}, "STM0580": {"Expression": 12.3, "InternalID": 3092888.0}, "STM0980": {"Expression": 121.0, "InternalID": 3093271.0}, "STM2282": {"Expression": 707.0, "InternalID": 3094531.0}, "STM3157": {"Expression": 1066.0, "InternalID": 3095374.0}, "STM1255": {"Expression": 29.5, "InternalID": 3093539.0}, "STM3140": {"Expression": 88.5, "InternalID": 3095357.0}, "STM2802": {"Expression": 506.0, "InternalID": 3095030.0}, "STM2169": {"Expression": 29.0, "InternalID": 3094421.0}, "STM1282": {"Expression": 101.0, "InternalID": 3093566.0}, "STM0508": {"Expression": 2.8, "InternalID": 3092821.0}, "STM3036": {"Expression": 23.9, "InternalID": 3095256.0}, "STM2926": {"Expression": 46.8, "InternalID": 3095148.0}, "STM1130": {"Expression": 7.21, "InternalID": 3093419.0}, "STM1909": {"Expression": 204.0, "InternalID": 3094175.0}, "STM1732": {"Expression": 3122.0, "InternalID": 3094004.0}, "STM3509": {"Expression": 18.8, "InternalID": 3095715.0}, "STM3660": {"Expression": 9.04, "InternalID": 3095862.0}, "STM2539": {"Expression": 52.7, "InternalID": 3094779.0}, "STM2446": {"Expression": 151.0, "InternalID": 3094688.0}, "STM1205": {"Expression": 748.0, "InternalID": 3093492.0}, "STM3432": {"Expression": 4822.0, "InternalID": 3095639.0}, "STM0737": {"Expression": 2436.0, "InternalID": 3093038.0}, "STM1439": {"Expression": 224.0, "InternalID": 3093719.0}, "STM2866": {"Expression": 2.72, "InternalID": 3095090.0}, "STM0164": {"Expression": 70.1, "InternalID": 3092490.0}, "STM0140": {"Expression": 84.5, "InternalID": 3092466.0}, "STM0422": {"Expression": 36.5, "InternalID": 3092735.0}, "STM3598": {"Expression": 66.8, "InternalID": 3095801.0}, "STM2383": {"Expression": 8.78, "InternalID": 3094632.0}, "STM2487": {"Expression": 286.0, "InternalID": 3094729.0}, "STM0397": {"Expression": 114.0, "InternalID": 3092711.0}, "STM1432": {"Expression": 2.08, "InternalID": 3093712.0}, "STM0118": {"Expression": 116.0, "InternalID": 3092444.0}, "STM1580": {"Expression": 1.05, "InternalID": 3093855.0}, "STM0458": {"Expression": 4.29, "InternalID": 3092771.0}, "STM3502": {"Expression": 624.0, "InternalID": 3095708.0}, "STM0762": {"Expression": 3.75, "InternalID": 3093058.0}, "STM1685": {"Expression": 20.1, "InternalID": 3093956.0}, "STM2356": {"Expression": 22.6, "InternalID": 3094605.0}, "STM2512": {"Expression": 24.5, "InternalID": 3094752.0}, "STM0442": {"Expression": 188.0, "InternalID": 3092755.0}, "STM3108": {"Expression": 210.0, "InternalID": 3095326.0}, "STM0549": {"Expression": 11.2, "InternalID": 3092862.0}, "STM1215": {"Expression": 3.68, "InternalID": 3093502.0}, "STM3477": {"Expression": 40.1, "InternalID": 3095683.0}, "STM1446": {"Expression": 24.1, "InternalID": 3093726.0}, "STM1297": {"Expression": 125.0, "InternalID": 3093581.0}, "STM1244": {"Expression": 66.3, "InternalID": 3093531.0}, "STM2287": {"Expression": 91.9, "InternalID": 3094536.0}, "STM1566": {"Expression": 253.0, "InternalID": 3093841.0}, "STM1389": {"Expression": 3.48, "InternalID": 3093671.0}, "STM4499": {"Expression": 39.1, "InternalID": 3096652.0}, "STM3315": {"Expression": 107.0, "InternalID": 3095527.0}, "STM1850": {"Expression": 4.09, "InternalID": 3094117.0}, "STM4055": {"Expression": 1244.0, "InternalID": 3096235.0}, "STM2097": {"Expression": 125.0, "InternalID": 3094348.0}, "STM1057": {"Expression": 255.0, "InternalID": 3093350.0}, "STM3537": {"Expression": 7.75, "InternalID": 3095741.0}, "STM2958": {"Expression": 7.37, "InternalID": 3095181.0}, "STM1765": {"Expression": 7.05, "InternalID": 3094032.0}, "STM1712": {"Expression": 575.0, "InternalID": 3093984.0}, "STM2361": {"Expression": 9.33, "InternalID": 3094610.0}, "STM3164": {"Expression": 229.0, "InternalID": 3095381.0}, "STM1799": {"Expression": 16.4, "InternalID": 3094066.0}, "STM2276": {"Expression": 118.0, "InternalID": 3094525.0}, "STM1746": {"Expression": 693.0, "InternalID": 3094017.0}, "STM1206": {"Expression": 30.4, "InternalID": 3093493.0}, "STM1514": {"Expression": 36.9, "InternalID": 3093790.0}, "STM3177": {"Expression": 20.9, "InternalID": 3095394.0}, "STM3811": {"Expression": 9.49, "InternalID": 3096011.0}, "STM0390": {"Expression": 18.4, "InternalID": 3092704.0}, "STM1597": {"Expression": 228.0, "InternalID": 3093872.0}, "STM1298": {"Expression": 7.31, "InternalID": 3093582.0}, "STM4038": {"Expression": 5.77, "InternalID": 3096217.0}, "STM1067": {"Expression": 449.0, "InternalID": 3093360.0}, "STM2299": {"Expression": 274.0, "InternalID": 3094548.0}, "STM1226": {"Expression": 23.4, "InternalID": 3093513.0}, "STM0837": {"Expression": 389.0, "InternalID": 3093129.0}, "STM4228": {"Expression": 1.0, "InternalID": 3096392.0}, "STM1655": {"Expression": 2.59, "InternalID": 3093928.0}, "STM0244": {"Expression": 61.7, "InternalID": 3092569.0}, "STM1493": {"Expression": 26.8, "InternalID": 3093770.0}, "STM2585": {"Expression": 93.2, "InternalID": 3094825.0}, "STM2358": {"Expression": 0.941, "InternalID": 3094607.0}, "STM3550": {"Expression": 9.41, "InternalID": 3095753.0}, "STM0684": {"Expression": 503.0, "InternalID": 3092985.0}, "STM3923": {"Expression": 47.7, "InternalID": 3096113.0}, "STM2403": {"Expression": 270.0, "InternalID": 3094651.0}, "STM0207": {"Expression": 142.0, "InternalID": 3092533.0}, "STM0228": {"Expression": 498.0, "InternalID": 3092554.0}, "STM2145": {"Expression": 1.05, "InternalID": 3094396.0}, "STM3783": {"Expression": 97.8, "InternalID": 3095983.0}, "STM0495": {"Expression": 171.0, "InternalID": 3092808.0}, "STM4168": {"Expression": 30.3, "InternalID": 3096336.0}, "STM3553": {"Expression": 26.7, "InternalID": 3095756.0}, "STM2121": {"Expression": 161.0, "InternalID": 3094372.0}, "STM2283": {"Expression": 36.4, "InternalID": 3094532.0}, "STM1721": {"Expression": 2.24, "InternalID": 3093993.0}, "STM2628": {"Expression": 172.0, "InternalID": 3094868.0}, "STM3169": {"Expression": 61.4, "InternalID": 3095386.0}, "STM0123": {"Expression": 139.0, "InternalID": 3092449.0}, "STM2366": {"Expression": 478.0, "InternalID": 3094615.0}, "STM3731": {"Expression": 96.4, "InternalID": 3095933.0}, "STM4162": {"Expression": 2.09, "InternalID": 3096330.0}, "STM3060": {"Expression": 186.0, "InternalID": 3095279.0}, "STM1691": {"Expression": 21.3, "InternalID": 3093962.0}, "STM0476": {"Expression": 1026.0, "InternalID": 3092789.0}, "STM3885": {"Expression": 309.0, "InternalID": 3096084.0}, "STM3070": {"Expression": 84.1, "InternalID": 3095289.0}, "STM1542": {"Expression": 20.0, "InternalID": 3093817.0}, "STM2636": {"Expression": 1.45, "InternalID": 3094876.0}, "STM1211": {"Expression": 56.6, "InternalID": 3093498.0}, "STM3531": {"Expression": 11.0, "InternalID": 3095735.0}, "STM0849": {"Expression": 94.1, "InternalID": 3093141.0}, "STM1341": {"Expression": 257.0, "InternalID": 3093624.0}, "STM0484": {"Expression": 49.3, "InternalID": 3092797.0}, "STM0145": {"Expression": 20.6, "InternalID": 3092471.0}, "STM2080": {"Expression": 160.0, "InternalID": 3094331.0}, "STM0835": {"Expression": 32.4, "InternalID": 3093127.0}, "STM2665": {"Expression": 690.0, "InternalID": 3094900.0}, "STM4194": {"Expression": 212.0, "InternalID": 3096358.0}, "STM1988": {"Expression": 10.2, "InternalID": 3094246.0}, "STM4279": {"Expression": 3.1, "InternalID": 3096443.0}, "STM1328": {"Expression": 405.0, "InternalID": 3093612.0}, "STM3862": {"Expression": 230.0, "InternalID": 3096061.0}, "STM1392": {"Expression": 50.9, "InternalID": 3093674.0}, "STM3580": {"Expression": 446.0, "InternalID": 3095783.0}, "STM1147": {"Expression": 48.1, "InternalID": 3093435.0}, "STM0459": {"Expression": 1.97, "InternalID": 3092772.0}, "STM1061": {"Expression": 40.7, "InternalID": 3093354.0}, "STM2239": {"Expression": 19.0, "InternalID": 3094489.0}, "STM0507": {"Expression": 13.3, "InternalID": 3092820.0}, "STM3418": {"Expression": 5934.0, "InternalID": 3095625.0}, "STM2206": {"Expression": 55.6, "InternalID": 3094457.0}, "STM0124": {"Expression": 59.4, "InternalID": 3092450.0}, "STM3248": {"Expression": 272.0, "InternalID": 3095463.0}, "STM0154": {"Expression": 3128.0, "InternalID": 3092480.0}, "STM0935": {"Expression": 109.0, "InternalID": 3093228.0}, "STM2522": {"Expression": 199.0, "InternalID": 3094762.0}, "STM1787": {"Expression": 3.52, "InternalID": 3094054.0}, "STM4154": {"Expression": 1089.0, "InternalID": 3096322.0}, "STM1185": {"Expression": 405.0, "InternalID": 3093473.0}, "STM1739": {"Expression": 5.4, "InternalID": 3094011.0}, "STM0483": {"Expression": 242.0, "InternalID": 3092796.0}, "STM3984": {"Expression": 242.0, "InternalID": 3096169.0}, "STM1551": {"Expression": 18.9, "InternalID": 3093826.0}, "STM1809": {"Expression": 4032.0, "InternalID": 3094076.0}, "STM4148": {"Expression": 961.0, "InternalID": 3096316.0}, "STM3331": {"Expression": 83.8, "InternalID": 3095543.0}, "STM4453": {"Expression": 71.8, "InternalID": 3096609.0}, "STM2809": {"Expression": 98.8, "InternalID": 3095038.0}, "STM3090": {"Expression": 437.0, "InternalID": 3095308.0}, "STM3842": {"Expression": 294.0, "InternalID": 3096042.0}, "STM1177": {"Expression": 399.0, "InternalID": 3093465.0}, "STM3838": {"Expression": 50.7, "InternalID": 3096038.0}, "STM3086": {"Expression": 170.0, "InternalID": 3095305.0}, "STM4028": {"Expression": 106.0, "InternalID": 3096206.0}, "STM1322": {"Expression": 119.0, "InternalID": 3093606.0}, "STM1506": {"Expression": 11.1, "InternalID": 3093783.0}, "STM0963": {"Expression": 526.0, "InternalID": 3093255.0}, "STM0525": {"Expression": 4.87, "InternalID": 3092838.0}, "STM0456": {"Expression": 0.735, "InternalID": 3092769.0}, "STM3077": {"Expression": 79.2, "InternalID": 3095296.0}, "STM1704": {"Expression": 71.4, "InternalID": 3093976.0}, "STM1019": {"Expression": 5.57, "InternalID": 3093311.0}, "STM2674": {"Expression": 28.9, "InternalID": 3094909.0}, "STM1306": {"Expression": 45.7, "InternalID": 3093590.0}, "STM2969": {"Expression": 201.0, "InternalID": 3095191.0}, "STM3947": {"Expression": 23.3, "InternalID": 3096132.0}, "STM1822": {"Expression": 128.0, "InternalID": 3094089.0}, "STM0793": {"Expression": 13.9, "InternalID": 3093087.0}, "STM4164": {"Expression": 64.7, "InternalID": 3096332.0}, "STM3321": {"Expression": 984.0, "InternalID": 3095533.0}, "STM1509": {"Expression": 133.0, "InternalID": 3093785.0}, "STM3560": {"Expression": 12.6, "InternalID": 3095763.0}, "STM0818": {"Expression": 230.0, "InternalID": 3093111.0}, "STM4185": {"Expression": 2.82, "InternalID": 3096349.0}, "STM1976": {"Expression": 89.1, "InternalID": 3094235.0}, "STM3334": {"Expression": 47.0, "InternalID": 3095546.0}, "STM0614": {"Expression": 3278.0, "InternalID": 3092922.0}, "STM3196": {"Expression": 564.0, "InternalID": 3095413.0}, "STM0688": {"Expression": 48.8, "InternalID": 3092989.0}, "STM4094": {"Expression": 17.6, "InternalID": 3096274.0}, "STM2085": {"Expression": 14.4, "InternalID": 3094336.0}, "STM4503": {"Expression": 148.0, "InternalID": 3096656.0}, "STM2187": {"Expression": 38.6, "InternalID": 3094438.0}, "STM1414": {"Expression": 14.7, "InternalID": 3093696.0}, "STM0748": {"Expression": 246.0, "InternalID": 3093049.0}, "STM3569": {"Expression": 57.5, "InternalID": 3095772.0}, "STM0169": {"Expression": 107.0, "InternalID": 3092495.0}, "STM1370": {"Expression": 3.76, "InternalID": 3093652.0}, "STM1220": {"Expression": 16.8, "InternalID": 3093507.0}, "STM1812": {"Expression": 72.6, "InternalID": 3094079.0}, "STM2896": {"Expression": 81.1, "InternalID": 3095119.0}, "STM2979": {"Expression": 18.8, "InternalID": 3095200.0}, "STM4491": {"Expression": 18.0, "InternalID": 3096644.0}, "STM1216": {"Expression": 53.9, "InternalID": 3093503.0}, "STM3948": {"Expression": 5.97, "InternalID": 3096133.0}, "STM0631": {"Expression": 23.6, "InternalID": 3092939.0}, "STM2468": {"Expression": 40.7, "InternalID": 3094710.0}, "STM3281": {"Expression": 42.3, "InternalID": 3095496.0}, "STM1203": {"Expression": 213.0, "InternalID": 3093490.0}, "STM1989": {"Expression": 12.0, "InternalID": 3094247.0}, "STM1835": {"Expression": 3.5, "InternalID": 3094102.0}, "STM4327": {"Expression": 13.2, "InternalID": 3096490.0}, "STM2311": {"Expression": 2704.0, "InternalID": 3094560.0}, "STM1996": {"Expression": 2.39, "InternalID": 3094254.0}, "STM2803": {"Expression": 0.801, "InternalID": 3095031.0}, "STM2449": {"Expression": 76.4, "InternalID": 3094691.0}, "STM3094": {"Expression": 59.4, "InternalID": 3095312.0}, "STM4525": {"Expression": 85.6, "InternalID": 3096679.0}, "STM2918": {"Expression": 94.4, "InternalID": 3095140.0}, "STM2934": {"Expression": 64.0, "InternalID": 3095156.0}, "STM0667": {"Expression": 82.3, "InternalID": 3092975.0}, "STM2648": {"Expression": 110.0, "InternalID": 3094888.0}, "STM4246": {"Expression": 50.0, "InternalID": 3096410.0}, "STM1879": {"Expression": 11.6, "InternalID": 3094145.0}, "STM4326": {"Expression": 1572.0, "InternalID": 3096489.0}, "STM3615": {"Expression": 6.5, "InternalID": 3095818.0}, "STM3340": {"Expression": 64.4, "InternalID": 3095552.0}, "STM1548": {"Expression": 93.2, "InternalID": 3093823.0}, "STM2909": {"Expression": 72.1, "InternalID": 3095131.0}, "STM0461": {"Expression": 1.48, "InternalID": 3092774.0}, "STM3486": {"Expression": 174.0, "InternalID": 3095692.0}, "STM0602": {"Expression": 24.1, "InternalID": 3092910.0}, "STM3167": {"Expression": 104.0, "InternalID": 3095384.0}, "STM3759": {"Expression": 1.9, "InternalID": 3095960.0}, "STM0747": {"Expression": 142.0, "InternalID": 3093048.0}, "STM1324": {"Expression": 84.0, "InternalID": 3093608.0}, "STM4476": {"Expression": 40.8, "InternalID": 3096630.0}, "STM1927": {"Expression": 165.0, "InternalID": 3094192.0}, "STM2020": {"Expression": 2.84, "InternalID": 3094271.0}, "STM3525": {"Expression": 3.65, "InternalID": 3095730.0}, "STM1508": {"Expression": 11.7, "InternalID": 3093784.0}, "STM4163": {"Expression": 88.4, "InternalID": 3096331.0}, "STM0447": {"Expression": 2440.0, "InternalID": 3092760.0}, "STM0878": {"Expression": 4.3, "InternalID": 3093169.0}, "STM0460": {"Expression": 3.19, "InternalID": 3092773.0}, "STM4495": {"Expression": 23.9, "InternalID": 3096648.0}, "STM4407": {"Expression": 28.0, "InternalID": 3096567.0}, "STM4108": {"Expression": 166.0, "InternalID": 3096288.0}, "STM0116": {"Expression": 10.7, "InternalID": 3092442.0}, "STM1828": {"Expression": 4.91, "InternalID": 3094095.0}, "STM2341": {"Expression": 179.0, "InternalID": 3094590.0}, "STM4524": {"Expression": 23.3, "InternalID": 3096678.0}, "STM2563": {"Expression": 59.9, "InternalID": 3094803.0}, "STM3305": {"Expression": 125.0, "InternalID": 3095517.0}, "STM0372": {"Expression": 184.0, "InternalID": 3092686.0}, "STM1539": {"Expression": 53.3, "InternalID": 3093814.0}, "STM0998": {"Expression": 1006.0, "InternalID": 3093289.0}, "STM4314": {"Expression": 32.5, "InternalID": 3096478.0}, "STM1803": {"Expression": 232.0, "InternalID": 3094070.0}, "STM1646": {"Expression": 2.41, "InternalID": 3093919.0}, "STM1371": {"Expression": 41.2, "InternalID": 3093653.0}, "STM1079": {"Expression": 8.63, "InternalID": 3093372.0}, "STM1749": {"Expression": 766.0, "InternalID": 3094019.0}, "STM2510": {"Expression": 406.0, "InternalID": 3094750.0}, "STM3061": {"Expression": 10.5, "InternalID": 3095280.0}, "STM2430": {"Expression": 1364.0, "InternalID": 3094672.0}, "STM3317": {"Expression": 41.6, "InternalID": 3095529.0}, "STM1889": {"Expression": 27.4, "InternalID": 3094155.0}, "STM3336": {"Expression": 60.0, "InternalID": 3095548.0}, "STM0322": {"Expression": 64.5, "InternalID": 3092639.0}, "STM3493": {"Expression": 39.1, "InternalID": 3095699.0}, "STM3376": {"Expression": 84.9, "InternalID": 3095589.0}, "STM1396": {"Expression": 218.0, "InternalID": 3093678.0}, "STM0928": {"Expression": 209.0, "InternalID": 3093221.0}, "STM1946": {"Expression": 10.4, "InternalID": 3094207.0}, "STM0087": {"Expression": 77.5, "InternalID": 3092414.0}, "STM0119": {"Expression": 14.7, "InternalID": 3092445.0}, "STM1479": {"Expression": 380.0, "InternalID": 3093756.0}, "STM3554": {"Expression": 10.4, "InternalID": 3095757.0}, "STM0120": {"Expression": 150.0, "InternalID": 3092446.0}, "STM4290": {"Expression": 17.4, "InternalID": 3096454.0}, "STM4095": {"Expression": 5.86, "InternalID": 3096275.0}, "STM0505": {"Expression": 41.6, "InternalID": 3092818.0}, "STM0004": {"Expression": 359.0, "InternalID": 3092332.0}, "STM0713": {"Expression": 27.7, "InternalID": 3093014.0}, "STM1221": {"Expression": 176.0, "InternalID": 3093508.0}, "STM2175": {"Expression": 6.47, "InternalID": 3094426.0}, "STM4569": {"Expression": 492.0, "InternalID": 3096720.0}, "STM0008": {"Expression": 126.0, "InternalID": 3092336.0}, "STM2314": {"Expression": 629.0, "InternalID": 3094563.0}, "STM0701": {"Expression": 68.3, "InternalID": 3093002.0}, "STM2673": {"Expression": 4300.0, "InternalID": 3094908.0}, "STM1485": {"Expression": 485.0, "InternalID": 3093762.0}, "STM1705": {"Expression": 11125.0, "InternalID": 3093977.0}, "STM3976": {"Expression": 14.8, "InternalID": 3096161.0}, "STM0469": {"Expression": 50.2, "InternalID": 3092782.0}, "STM3420": {"Expression": 26.9, "InternalID": 3095627.0}, "STM4287": {"Expression": 38.0, "InternalID": 3096451.0}, "STM0449": {"Expression": 435.0, "InternalID": 3092762.0}, "STM3322": {"Expression": 263.0, "InternalID": 3095534.0}, "STM3651": {"Expression": 22.9, "InternalID": 3095854.0}, "STM0393": {"Expression": 67.1, "InternalID": 3092707.0}, "STM2219": {"Expression": 23.9, "InternalID": 3094470.0}, "STM0617": {"Expression": 427.0, "InternalID": 3092925.0}, "STM2765": {"Expression": 8.06, "InternalID": 3094995.0}, "STM4368": {"Expression": 249.0, "InternalID": 3096528.0}, "STM2647": {"Expression": 47.1, "InternalID": 3094887.0}, "STM3074": {"Expression": 0.195, "InternalID": 3095293.0}, "STM0898": {"Expression": 23.3, "InternalID": 3093189.0}, "STM2184": {"Expression": 39.0, "InternalID": 3094435.0}, "STM2222": {"Expression": 51.9, "InternalID": 3094473.0}, "STM2688": {"Expression": 21.1, "InternalID": 3094922.0}, "STM1129": {"Expression": 34.8, "InternalID": 3093418.0}, "STM3597": {"Expression": 321.0, "InternalID": 3095800.0}, "STM4527": {"Expression": 25.4, "InternalID": 3096681.0}, "STM1168": {"Expression": 140.0, "InternalID": 3093456.0}, "STM0192": {"Expression": 8.12, "InternalID": 3092518.0}, "STM3408": {"Expression": 32.4, "InternalID": 3095615.0}, "STM2254": {"Expression": 14.4, "InternalID": 3094504.0}, "STM4358": {"Expression": 17.8, "InternalID": 3096518.0}, "STM1992": {"Expression": 7.47, "InternalID": 3094250.0}, "STM1431": {"Expression": 902.0, "InternalID": 3093711.0}, "STM3158": {"Expression": 35.8, "InternalID": 3095375.0}, "STM1832": {"Expression": 303.0, "InternalID": 3094099.0}, "STM2891": {"Expression": 131.0, "InternalID": 3095114.0}, "STM3785": {"Expression": 14.5, "InternalID": 3095985.0}, "STM3712": {"Expression": 20.0, "InternalID": 3095914.0}, "STM3576": {"Expression": 47.6, "InternalID": 3095779.0}, "STM0666": {"Expression": 8.42, "InternalID": 3092974.0}, "STM0800": {"Expression": 18.5, "InternalID": 3093093.0}, "STM3610": {"Expression": 107.0, "InternalID": 3095813.0}, "STM0256": {"Expression": 3.93, "InternalID": 3092575.0}, "STM4393": {"Expression": 8505.0, "InternalID": 3096553.0}, "STM1658": {"Expression": 35.2, "InternalID": 3093931.0}, "STM1148": {"Expression": 6.61, "InternalID": 3093436.0}, "STM0475": {"Expression": 184.0, "InternalID": 3092788.0}, "STM0806": {"Expression": 53.4, "InternalID": 3093099.0}, "STM4566": {"Expression": 6.19, "InternalID": 3096717.0}, "STM3487": {"Expression": 327.0, "InternalID": 3095693.0}, "STM1729": {"Expression": 5981.0, "InternalID": 3094001.0}, "STM0214": {"Expression": 5.17, "InternalID": 3092540.0}, "STM0049": {"Expression": 30.1, "InternalID": 3092378.0}, "STM2498": {"Expression": 871.0, "InternalID": 3094740.0}, "STM4516": {"Expression": 7.12, "InternalID": 3096670.0}, "STM0903": {"Expression": 1.91, "InternalID": 3093195.0}, "STM1399": {"Expression": 116.0, "InternalID": 3093681.0}, "STM2301": {"Expression": 2.7, "InternalID": 3094550.0}, "STM3007": {"Expression": 90.2, "InternalID": 3095227.0}, "STM3482": {"Expression": 54.6, "InternalID": 3095688.0}, "STM2321": {"Expression": 214.0, "InternalID": 3094570.0}, "STM2337": {"Expression": 861.0, "InternalID": 3094586.0}, "STM3681": {"Expression": 19.6, "InternalID": 3095883.0}, "STM2305": {"Expression": 1.97, "InternalID": 3094554.0}, "STM3423": {"Expression": 3259.0, "InternalID": 3095630.0}, "STM2443": {"Expression": 10.4, "InternalID": 3094685.0}, "STM4470": {"Expression": 71.3, "InternalID": 3096624.0}, "STM4447": {"Expression": 13.6, "InternalID": 3096602.0}, "STM0756": {"Expression": 2.36, "InternalID": 3093052.0}, "STM0639": {"Expression": 1.76, "InternalID": 3092947.0}, "STM1415": {"Expression": 35.0, "InternalID": 3093697.0}, "STM0794": {"Expression": 4.02, "InternalID": 3093088.0}, "STM0841": {"Expression": 5.05, "InternalID": 3093133.0}, "STM2900": {"Expression": 87.3, "InternalID": 3095123.0}, "STM0813": {"Expression": 19.7, "InternalID": 3093106.0}, "STM3280": {"Expression": 60.3, "InternalID": 3095495.0}, "STM3886": {"Expression": 9.51, "InternalID": 3096085.0}, "STM1436": {"Expression": 153.0, "InternalID": 3093716.0}, "STM4059": {"Expression": 283.0, "InternalID": 3096239.0}, "STM0772": {"Expression": 3265.0, "InternalID": 3093067.0}, "STM2092": {"Expression": 243.0, "InternalID": 3094343.0}, "STM1299": {"Expression": 104.0, "InternalID": 3093583.0}, "STM3552": {"Expression": 1715.0, "InternalID": 3095755.0}, "STM4022": {"Expression": 0.904, "InternalID": 3096200.0}, "STM2262": {"Expression": 37.9, "InternalID": 3094512.0}, "STM4078": {"Expression": 1025.0, "InternalID": 3096258.0}, "STM4079": {"Expression": 178.0, "InternalID": 3096259.0}, "STM1157": {"Expression": 43.6, "InternalID": 3093445.0}, "STM1778": {"Expression": 259.0, "InternalID": 3094045.0}, "STM0165": {"Expression": 124.0, "InternalID": 3092491.0}, "STM3042": {"Expression": 23.7, "InternalID": 3095261.0}, "STM4006": {"Expression": 10.7, "InternalID": 3096185.0}, "STM0706": {"Expression": 2.48, "InternalID": 3093007.0}, "STM1412": {"Expression": 66.2, "InternalID": 3093694.0}, "STM3422": {"Expression": 3325.0, "InternalID": 3095629.0}, "STM3708": {"Expression": 291.0, "InternalID": 3095910.0}, "STM2677": {"Expression": 319.0, "InternalID": 3094912.0}, "STM0760": {"Expression": 219.0, "InternalID": 3093056.0}, "STM4110": {"Expression": 0.42, "InternalID": 3096290.0}, "STM0696": {"Expression": 181.0, "InternalID": 3092997.0}, "STM1541": {"Expression": 24.4, "InternalID": 3093816.0}, "STM2970": {"Expression": 27.6, "InternalID": 3095192.0}, "STM3433": {"Expression": 5623.0, "InternalID": 3095640.0}, "STM3345": {"Expression": 2786.0, "InternalID": 3095557.0}, "STM3204": {"Expression": 6.87, "InternalID": 3095421.0}, "STM0357": {"Expression": 42.0, "InternalID": 3092671.0}, "STM4467": {"Expression": 214.0, "InternalID": 3096621.0}, "STM0129": {"Expression": 174.0, "InternalID": 3092455.0}, "STM4466": {"Expression": 111.0, "InternalID": 3096620.0}, "STM4100": {"Expression": 41.6, "InternalID": 3096280.0}, "STM0035": {"Expression": 9.97, "InternalID": 3092364.0}, "STM1462": {"Expression": 245.0, "InternalID": 3093742.0}, "STM3328": {"Expression": 85.4, "InternalID": 3095540.0}, "STM2332": {"Expression": 62.1, "InternalID": 3094581.0}, "STM0788": {"Expression": 32.4, "InternalID": 3093083.0}, "STM0659": {"Expression": 1.47, "InternalID": 3092967.0}, "STM1320": {"Expression": 50.1, "InternalID": 3093604.0}, "STM4583": {"Expression": 54.8, "InternalID": 3096734.0}, "STM0036": {"Expression": 0.092, "InternalID": 3092365.0}, "STM3982": {"Expression": 46.1, "InternalID": 3096167.0}, "STM4123": {"Expression": 57.8, "InternalID": 3096302.0}, "STM1604": {"Expression": 5.05, "InternalID": 3093878.0}, "STM3865": {"Expression": 4314.0, "InternalID": 3096064.0}, "STM3535": {"Expression": 219.0, "InternalID": 3095739.0}, "STM1288": {"Expression": 22.7, "InternalID": 3093572.0}, "STM3734": {"Expression": 95.0, "InternalID": 3095936.0}, "STM3309": {"Expression": 89.6, "InternalID": 3095521.0}, "STM0941": {"Expression": 96.2, "InternalID": 3093234.0}, "STM3183": {"Expression": 17.0, "InternalID": 3095400.0}, "STM4529": {"Expression": 43.5, "InternalID": 3096683.0}, "STM1969": {"Expression": 85.2, "InternalID": 3094228.0}, "STM2502": {"Expression": 19.0, "InternalID": 3094744.0}, "STM4357": {"Expression": 44.2, "InternalID": 3096517.0}, "STM0153": {"Expression": 822.0, "InternalID": 3092479.0}, "STM3596": {"Expression": 89.1, "InternalID": 3095799.0}, "STM3695": {"Expression": 20.8, "InternalID": 3095897.0}, "STM4232": {"Expression": 484.0, "InternalID": 3096396.0}, "STM0432": {"Expression": 11.6, "InternalID": 3092745.0}, "STM2925": {"Expression": 180.0, "InternalID": 3095147.0}, "STM1397": {"Expression": 531.0, "InternalID": 3093679.0}, "STM4426": {"Expression": 13.6, "InternalID": 3096585.0}, "STM1664": {"Expression": 16.3, "InternalID": 3093937.0}, "STM0852": {"Expression": 55.2, "InternalID": 3093144.0}, "STM2543": {"Expression": 230.0, "InternalID": 3094783.0}, "STM1119": {"Expression": 1720.0, "InternalID": 3093411.0}, "STM1316": {"Expression": 6.29, "InternalID": 3093600.0}, "STM0664": {"Expression": 13.9, "InternalID": 3092972.0}, "STM1855": {"Expression": 138.0, "InternalID": 3094122.0}, "STM2556": {"Expression": 14.8, "InternalID": 3094796.0}, "STM1233": {"Expression": 53.6, "InternalID": 3093520.0}, "STM1296": {"Expression": 361.0, "InternalID": 3093580.0}, "STM3097": {"Expression": 10.5, "InternalID": 3095315.0}, "STM2392": {"Expression": 204.0, "InternalID": 3094641.0}, "STM3974": {"Expression": 53.4, "InternalID": 3096159.0}, "STM2199": {"Expression": 7.49, "InternalID": 3094450.0}, "STM3030": {"Expression": 19.6, "InternalID": 3095251.0}, "STM2157": {"Expression": 12.6, "InternalID": 3094409.0}, "STM3472": {"Expression": 203.0, "InternalID": 3095678.0}, "STM4235": {"Expression": 111.0, "InternalID": 3096399.0}, "STM2495": {"Expression": 523.0, "InternalID": 3094737.0}, "STM3800": {"Expression": 3.53, "InternalID": 3096001.0}, "STM4416": {"Expression": 95.9, "InternalID": 3096576.0}, "STM2051": {"Expression": 57.1, "InternalID": 3094302.0}, "STM2862": {"Expression": 170.0, "InternalID": 3095086.0}, "STM0801": {"Expression": 24.6, "InternalID": 3093094.0}, "STM2869": {"Expression": 97.4, "InternalID": 3095093.0}, "STM1986": {"Expression": 27.2, "InternalID": 3094244.0}, "STM1498": {"Expression": 14.6, "InternalID": 3093775.0}, "STM3769": {"Expression": 2.77, "InternalID": 3095969.0}, "STM0523": {"Expression": 9.8, "InternalID": 3092836.0}, "STM0791": {"Expression": 58.3, "InternalID": 3093085.0}, "STM0830": {"Expression": 962.0, "InternalID": 3093122.0}, "STM3643": {"Expression": 22.3, "InternalID": 3095846.0}, "STM1503": {"Expression": 153.0, "InternalID": 3093780.0}, "STM3768": {"Expression": 0.909, "InternalID": 3095968.0}, "STM0991": {"Expression": 27.4, "InternalID": 3093282.0}, "STM4344": {"Expression": 61.5, "InternalID": 3096507.0}, "STM3915": {"Expression": 944.0, "InternalID": 3096106.0}, "STM4341": {"Expression": 46.0, "InternalID": 3096504.0}, "STM1512": {"Expression": 33.0, "InternalID": 3093788.0}, "STM2001": {"Expression": 84.0, "InternalID": 3094258.0}, "STM0488": {"Expression": 2059.0, "InternalID": 3092801.0}, "STM4543": {"Expression": 10.0, "InternalID": 3096697.0}, "STM4099": {"Expression": 124.0, "InternalID": 3096279.0}, "STM2153": {"Expression": 12.0, "InternalID": 3094404.0}, "STM3220": {"Expression": 6.4, "InternalID": 3095436.0}, "STM4277": {"Expression": 21.3, "InternalID": 3096441.0}, "STM2511": {"Expression": 595.0, "InternalID": 3094751.0}, "STM3617": {"Expression": 5.86, "InternalID": 3095820.0}, "STM0311": {"Expression": 29.3, "InternalID": 3092629.0}, "STM3505": {"Expression": 11.9, "InternalID": 3095711.0}, "STM1839": {"Expression": 4.37, "InternalID": 3094106.0}, "STM3230": {"Expression": 4.16, "InternalID": 3095446.0}, "STM2266": {"Expression": 120.0, "InternalID": 3094516.0}, "STM2167": {"Expression": 159.0, "InternalID": 3094419.0}, "STM3150": {"Expression": 121.0, "InternalID": 3095367.0}, "STM0912": {"Expression": 4.32, "InternalID": 3093204.0}, "STM3897": {"Expression": 11.0, "InternalID": 3096088.0}, "STM4452": {"Expression": 13.8, "InternalID": 3096607.0}, "STM0729": {"Expression": 0.995, "InternalID": 3093030.0}, "STM2191": {"Expression": 6.68, "InternalID": 3094442.0}, "STM1695": {"Expression": 1.89, "InternalID": 3093966.0}, "STM0683": {"Expression": 90.7, "InternalID": 3092984.0}, "STM3648": {"Expression": 10.0, "InternalID": 3095851.0}, "STM3347": {"Expression": 632.0, "InternalID": 3095559.0}, "STM2660": {"Expression": 951.0, "InternalID": 3094896.0}, "STM2293": {"Expression": 14.0, "InternalID": 3094542.0}, "STM1922": {"Expression": 52.6, "InternalID": 3094188.0}, "STM1925": {"Expression": 3.97, "InternalID": 3094191.0}, "STM2831": {"Expression": 58.7, "InternalID": 3095055.0}, "STM4126": {"Expression": 198.0, "InternalID": 3096304.0}, "STM1661": {"Expression": 708.0, "InternalID": 3093934.0}, "STM0738": {"Expression": 2254.0, "InternalID": 3093039.0}, "STM3466": {"Expression": 701.0, "InternalID": 3095672.0}, "STM3968": {"Expression": 665.0, "InternalID": 3096153.0}, "STM3129": {"Expression": 0.935, "InternalID": 3095346.0}, "STM4500": {"Expression": 28.6, "InternalID": 3096653.0}, "STM3193": {"Expression": 3.79, "InternalID": 3095410.0}, "STM4146": {"Expression": 15076.0, "InternalID": 3096314.0}, "STM3410": {"Expression": 141.0, "InternalID": 3095617.0}, "STM0648": {"Expression": 238.0, "InternalID": 3092956.0}, "STM0940": {"Expression": 33.1, "InternalID": 3093233.0}, "STM3846": {"Expression": 7.69, "InternalID": 3096045.0}, "STM3604": {"Expression": 25.0, "InternalID": 3095807.0}, "STM1717": {"Expression": 261.0, "InternalID": 3093989.0}, "STM1647": {"Expression": 434.0, "InternalID": 3093920.0}, "STM1378": {"Expression": 1028.0, "InternalID": 3093660.0}, "STM1391": {"Expression": 85.3, "InternalID": 3093673.0}, "STM3447": {"Expression": 7019.0, "InternalID": 3095654.0}, "STM0306": {"Expression": 21.7, "InternalID": 3092624.0}, "STM4459": {"Expression": 34.1, "InternalID": 3096614.0}, "STM4348": {"Expression": 215.0, "InternalID": 3096511.0}, "STM0867": {"Expression": 9.98, "InternalID": 3093158.0}, "STM3763": {"Expression": 437.0, "InternalID": 3095963.0}, "STM1679": {"Expression": 95.7, "InternalID": 3093950.0}, "STM1830": {"Expression": 1344.0, "InternalID": 3094097.0}, "STM0224": {"Expression": 276.0, "InternalID": 3092550.0}, "STM2140": {"Expression": 93.1, "InternalID": 3094391.0}, "STM0242": {"Expression": 439.0, "InternalID": 3092567.0}, "STM0992": {"Expression": 27.5, "InternalID": 3093283.0}, "STM0327": {"Expression": 133.0, "InternalID": 3092641.0}, "STM3415": {"Expression": 1663.0, "InternalID": 3095622.0}, "STM4085": {"Expression": 79.6, "InternalID": 3096265.0}, "STM3898": {"Expression": 1561.0, "InternalID": 3096089.0}, "STM2253": {"Expression": 4.11, "InternalID": 3094503.0}, "STM0487": {"Expression": 993.0, "InternalID": 3092800.0}, "STM2348": {"Expression": 40.6, "InternalID": 3094597.0}, "STM4538": {"Expression": 5.19, "InternalID": 3096692.0}, "STM0052": {"Expression": 2.81, "InternalID": 3092381.0}, "STM0188": {"Expression": 12.1, "InternalID": 3092514.0}, "STM3967": {"Expression": 148.0, "InternalID": 3096152.0}, "STM1505": {"Expression": 6.1, "InternalID": 3093782.0}, "STM4106": {"Expression": 201.0, "InternalID": 3096286.0}, "STM1781": {"Expression": 5.41, "InternalID": 3094048.0}, "STM3262": {"Expression": 11.7, "InternalID": 3095477.0}, "STM0368": {"Expression": 179.0, "InternalID": 3092682.0}, "STM2445": {"Expression": 915.0, "InternalID": 3094687.0}, "STM2026": {"Expression": 11.8, "InternalID": 3094277.0}, "STM1153": {"Expression": 343.0, "InternalID": 3093441.0}, "STM1513": {"Expression": 6494.0, "InternalID": 3093789.0}, "STM1955": {"Expression": 84.3, "InternalID": 3094215.0}, "STM0864": {"Expression": 9.43, "InternalID": 3093155.0}, "STM2224": {"Expression": 4538.0, "InternalID": 3094475.0}, "STM2331": {"Expression": 68.7, "InternalID": 3094580.0}, "STM1087": {"Expression": 1.38, "InternalID": 3093379.0}, "STM3401": {"Expression": 108.0, "InternalID": 3095608.0}, "STM0973": {"Expression": 1255.0, "InternalID": 3093264.0}, "STM1783": {"Expression": 192.0, "InternalID": 3094050.0}, "STM3240": {"Expression": 16.1, "InternalID": 3095456.0}, "STM2642": {"Expression": 2.36, "InternalID": 3094882.0}, "STM0570": {"Expression": 77.6, "InternalID": 3092878.0}, "STM1798": {"Expression": 24.3, "InternalID": 3094065.0}, "STM0264": {"Expression": 15.6, "InternalID": 3092583.0}, "STM3283": {"Expression": 3196.0, "InternalID": 3095498.0}, "STM1938": {"Expression": 49.0, "InternalID": 3094202.0}, "STM3201": {"Expression": 6.99, "InternalID": 3095418.0}, "STM3054": {"Expression": 2497.0, "InternalID": 3095273.0}, "STM2562": {"Expression": 34.3, "InternalID": 3094802.0}, "STM3168": {"Expression": 2.8, "InternalID": 3095385.0}, "STM0450": {"Expression": 454.0, "InternalID": 3092763.0}, "STM2226": {"Expression": 91.8, "InternalID": 3094477.0}, "STM0730": {"Expression": 1296.0, "InternalID": 3093031.0}, "STM0698": {"Expression": 793.0, "InternalID": 3092999.0}, "STM2929": {"Expression": 206.0, "InternalID": 3095151.0}, "STM4408": {"Expression": 139.0, "InternalID": 3096568.0}, "STM0316": {"Expression": 759.0, "InternalID": 3092633.0}, "STM1995": {"Expression": 31.6, "InternalID": 3094253.0}, "STM2216": {"Expression": 7.89, "InternalID": 3094467.0}, "STM2326": {"Expression": 307.0, "InternalID": 3094575.0}, "STM3459": {"Expression": 36.1, "InternalID": 3095666.0}, "STM1502": {"Expression": 72.1, "InternalID": 3093779.0}, "STM0434": {"Expression": 31.9, "InternalID": 3092747.0}, "STM3786": {"Expression": 3.75, "InternalID": 3095986.0}, "STM2193": {"Expression": 86.1, "InternalID": 3094444.0}, "STM1336": {"Expression": 2769.0, "InternalID": 3093619.0}, "STM0646": {"Expression": 3.65, "InternalID": 3092954.0}, "STM0471": {"Expression": 20.2, "InternalID": 3092784.0}, "STM4026": {"Expression": 136.0, "InternalID": 3096204.0}, "STM4445": {"Expression": 3.05, "InternalID": 3096600.0}, "STM1905": {"Expression": 51.5, "InternalID": 3094171.0}, "STM1784": {"Expression": 289.0, "InternalID": 3094051.0}, "STM3999": {"Expression": 211.0, "InternalID": 3096179.0}, "STM2328": {"Expression": 177.0, "InternalID": 3094577.0}, "STM2954": {"Expression": 36.0, "InternalID": 3095176.0}, "STM0640": {"Expression": 10.9, "InternalID": 3092948.0}, "STM0239": {"Expression": 2.81, "InternalID": 3092565.0}, "STM3414": {"Expression": 4407.0, "InternalID": 3095621.0}, "STM2310": {"Expression": 8.48, "InternalID": 3094559.0}, "STM3374": {"Expression": 637.0, "InternalID": 3095586.0}, "STM1754": {"Expression": 6.18, "InternalID": 3094024.0}, "STM0310": {"Expression": 530.0, "InternalID": 3092628.0}, "STM1524": {"Expression": 4.03, "InternalID": 3093800.0}, "STM0067": {"Expression": 212.0, "InternalID": 3092395.0}, "STM2444": {"Expression": 388.0, "InternalID": 3094686.0}, "STM2523": {"Expression": 335.0, "InternalID": 3094763.0}, "STM3176": {"Expression": 1035.0, "InternalID": 3095393.0}, "STM3181": {"Expression": 28.7, "InternalID": 3095398.0}, "STM0504": {"Expression": 89.9, "InternalID": 3092817.0}, "STM3019": {"Expression": 10.3, "InternalID": 3095239.0}, "STM3645": {"Expression": 175.0, "InternalID": 3095848.0}, "STM0733": {"Expression": 87.1, "InternalID": 3093034.0}, "STM1929": {"Expression": 25.5, "InternalID": 3094194.0}, "STM1887": {"Expression": 29.3, "InternalID": 3094153.0}, "STM4505": {"Expression": 70.3, "InternalID": 3096658.0}, "STM1044": {"Expression": 2455.0, "InternalID": 3093337.0}, "STM3914": {"Expression": 110.0, "InternalID": 3096105.0}, "STM3595": {"Expression": 410.0, "InternalID": 3095798.0}, "STM0182": {"Expression": 45.4, "InternalID": 3092508.0}, "STM0547": {"Expression": 3.53, "InternalID": 3092860.0}, "STM1622": {"Expression": 29.4, "InternalID": 3093896.0}, "STM3501": {"Expression": 7.62, "InternalID": 3095707.0}, "STM1970": {"Expression": 123.0, "InternalID": 3094229.0}, "STM2782": {"Expression": 21.4, "InternalID": 3095010.0}, "STM0494": {"Expression": 58.0, "InternalID": 3092807.0}, "STM0317": {"Expression": 265.0, "InternalID": 3092634.0}, "STM3242": {"Expression": 5.42, "InternalID": 3095458.0}, "STM3611": {"Expression": 5.24, "InternalID": 3095814.0}, "STM3180": {"Expression": 825.0, "InternalID": 3095397.0}, "STM4081": {"Expression": 1361.0, "InternalID": 3096261.0}, "STM0746": {"Expression": 57.7, "InternalID": 3093047.0}, "STM2342": {"Expression": 5.05, "InternalID": 3094591.0}, "STM1785": {"Expression": 5.41, "InternalID": 3094052.0}, "STM0533": {"Expression": 76.0, "InternalID": 3092846.0}, "STM2526": {"Expression": 1689.0, "InternalID": 3094766.0}, "STM3873": {"Expression": 77.8, "InternalID": 3096072.0}, "STM4581": {"Expression": 753.0, "InternalID": 3096732.0}, "STM3650": {"Expression": 34.9, "InternalID": 3095853.0}, "STM2873": {"Expression": 1709.0, "InternalID": 3095097.0}, "STM0172": {"Expression": 35.7, "InternalID": 3092498.0}, "STM2064": {"Expression": 91.7, "InternalID": 3094315.0}, "STM1624": {"Expression": 46.3, "InternalID": 3093898.0}, "STM3713": {"Expression": 7.25, "InternalID": 3095915.0}, "STM3871": {"Expression": 75.9, "InternalID": 3096070.0}, "STM3561": {"Expression": 14.1, "InternalID": 3095764.0}, "STM2897": {"Expression": 4.44, "InternalID": 3095120.0}, "STM0370": {"Expression": 75.9, "InternalID": 3092684.0}, "STM1151": {"Expression": 68.5, "InternalID": 3093439.0}, "STM2079": {"Expression": 246.0, "InternalID": 3094330.0}, "STM3998": {"Expression": 16.8, "InternalID": 3096178.0}, "STM3229": {"Expression": 2525.0, "InternalID": 3095445.0}, "STM0937": {"Expression": 7.5, "InternalID": 3093230.0}, "STM0697": {"Expression": 226.0, "InternalID": 3092998.0}, "STM2952": {"Expression": 4879.0, "InternalID": 3095174.0}, "STM2484": {"Expression": 111.0, "InternalID": 3094726.0}, "STM3744": {"Expression": 19.0, "InternalID": 3095946.0}, "STM3702": {"Expression": 331.0, "InternalID": 3095904.0}, "STM4293": {"Expression": 26.0, "InternalID": 3096457.0}, "STM4350": {"Expression": 64.1, "InternalID": 3096513.0}, "STM1478": {"Expression": 619.0, "InternalID": 3093755.0}, "STM4188": {"Expression": 25.8, "InternalID": 3096352.0}, "STM2835": {"Expression": 30.6, "InternalID": 3095059.0}, "STM1165": {"Expression": 1232.0, "InternalID": 3093453.0}, "STM4325": {"Expression": 64.8, "InternalID": 3096488.0}, "STM0380": {"Expression": 96.2, "InternalID": 3092694.0}, "STM3384": {"Expression": 1.53, "InternalID": 3095597.0}, "STM0096": {"Expression": 79.7, "InternalID": 3092423.0}, "STM1231": {"Expression": 1615.0, "InternalID": 3093518.0}, "STM0789": {"Expression": 14.7, "InternalID": 3093084.0}, "STM3882": {"Expression": 9.07, "InternalID": 3096081.0}, "STM3917": {"Expression": 1112.0, "InternalID": 3096107.0}, "STM0089": {"Expression": 9.2, "InternalID": 3092416.0}, "STM1806": {"Expression": 6.26, "InternalID": 3094073.0}, "STM1468": {"Expression": 389.0, "InternalID": 3093746.0}, "STM1837": {"Expression": 2775.0, "InternalID": 3094104.0}, "STM4149": {"Expression": 1546.0, "InternalID": 3096317.0}, "STM1377": {"Expression": 11000.0, "InternalID": 3093659.0}, "STM3839": {"Expression": 1485.0, "InternalID": 3096039.0}, "STM3835": {"Expression": 245.0, "InternalID": 3096035.0}, "STM2994": {"Expression": 3.84, "InternalID": 3095213.0}, "STM3757": {"Expression": 3.2, "InternalID": 3095958.0}, "STM1337": {"Expression": 352.0, "InternalID": 3093620.0}, "STM2621": {"Expression": 5.57, "InternalID": 3094861.0}, "STM4556": {"Expression": 30.1, "InternalID": 3096707.0}, "STM2427": {"Expression": 54.1, "InternalID": 3094669.0}, "STM1155": {"Expression": 21.2, "InternalID": 3093443.0}, "STM3586": {"Expression": 3.09, "InternalID": 3095789.0}, "STM1277": {"Expression": 169.0, "InternalID": 3093561.0}, "STM3905": {"Expression": 36.5, "InternalID": 3096096.0}, "STM2724": {"Expression": 78.9, "InternalID": 3094956.0}, "STM4507": {"Expression": 12.4, "InternalID": 3096660.0}, "STM3371": {"Expression": 20.5, "InternalID": 3095583.0}, "STM1491": {"Expression": 6.86, "InternalID": 3093768.0}, "STM0425": {"Expression": 49.5, "InternalID": 3092738.0}, "STM4288": {"Expression": 11.2, "InternalID": 3096452.0}, "STM1901": {"Expression": 443.0, "InternalID": 3094167.0}, "STM2379": {"Expression": 8.16, "InternalID": 3094628.0}, "STM1466": {"Expression": 495.0, "InternalID": 3093744.0}, "STM2956": {"Expression": 75.7, "InternalID": 3095179.0}, "STM1811": {"Expression": 18.6, "InternalID": 3094078.0}, "STM4512": {"Expression": 740.0, "InternalID": 3096666.0}, "STM1088": {"Expression": 5.87, "InternalID": 3093380.0}, "STM1196": {"Expression": 1157.0, "InternalID": 3093483.0}, "STM4241": {"Expression": 24.2, "InternalID": 3096405.0}, "STM3943": {"Expression": 49.5, "InternalID": 3096129.0}, "STM1372": {"Expression": 16.2, "InternalID": 3093654.0}, "STM0446": {"Expression": 64.0, "InternalID": 3092759.0}, "STM3809": {"Expression": 164.0, "InternalID": 3096009.0}, "STM4394": {"Expression": 5727.0, "InternalID": 3096554.0}, "STM0136": {"Expression": 338.0, "InternalID": 3092462.0}, "STM0996": {"Expression": 94.3, "InternalID": 3093287.0}, "STM1631": {"Expression": 64.4, "InternalID": 3093904.0}, "STM2385": {"Expression": 206.0, "InternalID": 3094634.0}, "STM1369": {"Expression": 39.3, "InternalID": 3093651.0}, "STM2086": {"Expression": 8.99, "InternalID": 3094337.0}, "STM1903": {"Expression": 20.0, "InternalID": 3094169.0}, "STM2297": {"Expression": 153.0, "InternalID": 3094546.0}, "STM4205": {"Expression": 0.135, "InternalID": 3096369.0}, "STM2483": {"Expression": 53.2, "InternalID": 3094725.0}, "STM2488": {"Expression": 762.0, "InternalID": 3094730.0}, "STM1338": {"Expression": 244.0, "InternalID": 3093621.0}, "STM3995": {"Expression": 972.0, "InternalID": 3096175.0}, "STM1881": {"Expression": 852.0, "InternalID": 3094147.0}, "STM3813": {"Expression": 11.7, "InternalID": 3096013.0}, "STM0130": {"Expression": 87.9, "InternalID": 3092456.0}, "STM1612": {"Expression": 13.8, "InternalID": 3093886.0}, "STM1851": {"Expression": 89.3, "InternalID": 3094118.0}, "STM2614": {"Expression": 10.9, "InternalID": 3094855.0}, "STM4359": {"Expression": 16.6, "InternalID": 3096519.0}, "STM0642": {"Expression": 52.2, "InternalID": 3092950.0}, "STM2669": {"Expression": 74.5, "InternalID": 3094904.0}, "STM2524": {"Expression": 285.0, "InternalID": 3094764.0}, "STM2270": {"Expression": 357.0, "InternalID": 3094519.0}, "STM1831": {"Expression": 8.58, "InternalID": 3094098.0}, "STM0600": {"Expression": 46.8, "InternalID": 3092908.0}, "STM1849": {"Expression": 33.1, "InternalID": 3094116.0}, "STM2982": {"Expression": 13.2, "InternalID": 3095203.0}, "STM3546": {"Expression": 16.9, "InternalID": 3095749.0}, "STM1777": {"Expression": 3.01, "InternalID": 3094044.0}, "STM0557": {"Expression": 3.87, "InternalID": 3092867.0}, "STM4439": {"Expression": 2402.0, "InternalID": 3096594.0}, "STM0621": {"Expression": 1.27, "InternalID": 3092929.0}, "STM0417": {"Expression": 5125.0, "InternalID": 3092730.0}, "STM3330": {"Expression": 44.4, "InternalID": 3095542.0}, "STM4089": {"Expression": 318.0, "InternalID": 3096269.0}, "STM2839": {"Expression": 2.08, "InternalID": 3095063.0}, "STM2963": {"Expression": 93.3, "InternalID": 3095186.0}, "STM3310": {"Expression": 125.0, "InternalID": 3095522.0}, "STM1607": {"Expression": 377.0, "InternalID": 3093881.0}, "STM3773": {"Expression": 6.59, "InternalID": 3095973.0}, "STM3861": {"Expression": 277.0, "InternalID": 3096060.0}, "STM2402": {"Expression": 29.5, "InternalID": 3094650.0}, "STM2858": {"Expression": 7.29, "InternalID": 3095082.0}, "STM2946": {"Expression": 19.2, "InternalID": 3095168.0}, "STM1710": {"Expression": 6.3, "InternalID": 3093982.0}, "STM4221": {"Expression": 498.0, "InternalID": 3096385.0}, "STM3209": {"Expression": 3704.0, "InternalID": 3095426.0}, "STM2360": {"Expression": 6.14, "InternalID": 3094609.0}, "STM3078": {"Expression": 403.0, "InternalID": 3095297.0}, "STM4258": {"Expression": 165.0, "InternalID": 3096422.0}, "STM1349": {"Expression": 713.0, "InternalID": 3093632.0}, "STM1867": {"Expression": 358.0, "InternalID": 3094131.0}, "STM4411": {"Expression": 17.0, "InternalID": 3096571.0}, "STM0792": {"Expression": 133.0, "InternalID": 3093086.0}, "STM2988": {"Expression": 58.3, "InternalID": 3095209.0}, "STM2201": {"Expression": 40.1, "InternalID": 3094452.0}, "STM1510": {"Expression": 11.1, "InternalID": 3093786.0}, "STM2189": {"Expression": 101.0, "InternalID": 3094440.0}, "STM2054": {"Expression": 7.92, "InternalID": 3094305.0}, "STM3133": {"Expression": 8.56, "InternalID": 3095350.0}, "STM0653": {"Expression": 117.0, "InternalID": 3092961.0}, "STM1136": {"Expression": 125.0, "InternalID": 3093424.0}, "STM1398": {"Expression": 90.7, "InternalID": 3093680.0}, "STM3159": {"Expression": 59.8, "InternalID": 3095376.0}, "STM2894": {"Expression": 51.5, "InternalID": 3095117.0}, "STM2482": {"Expression": 219.0, "InternalID": 3094724.0}, "STM2223": {"Expression": 1.77, "InternalID": 3094474.0}, "STM2646": {"Expression": 2132.0, "InternalID": 3094886.0}, "STM0606": {"Expression": 2.37, "InternalID": 3092914.0}, "STM2791": {"Expression": 385.0, "InternalID": 3095019.0}, "STM4396": {"Expression": 12.8, "InternalID": 3096556.0}, "STM0424": {"Expression": 480.0, "InternalID": 3092737.0}, "STM1921": {"Expression": 525.0, "InternalID": 3094187.0}, "STM3017": {"Expression": 3.59, "InternalID": 3095237.0}, "STM2683": {"Expression": 56.2, "InternalID": 3094917.0}, "STM3682": {"Expression": 42.2, "InternalID": 3095884.0}, "STM3692": {"Expression": 5.53, "InternalID": 3095894.0}, "STM0465": {"Expression": 4488.0, "InternalID": 3092779.0}, "STM2898": {"Expression": 265.0, "InternalID": 3095121.0}, "STM0232": {"Expression": 646.0, "InternalID": 3092558.0}, "STM0745": {"Expression": 85.2, "InternalID": 3093046.0}, "STM0989": {"Expression": 25.4, "InternalID": 3093280.0}, "STM3186": {"Expression": 1282.0, "InternalID": 3095403.0}, "STM3428": {"Expression": 5297.0, "InternalID": 3095635.0}, "STM3619": {"Expression": 1.17, "InternalID": 3095822.0}, "STM3200": {"Expression": 191.0, "InternalID": 3095417.0}, "STM2042": {"Expression": 288.0, "InternalID": 3094293.0}, "STM3912": {"Expression": 6.81, "InternalID": 3096103.0}, "STM3864": {"Expression": 839.0, "InternalID": 3096063.0}, "STM1886": {"Expression": 203.0, "InternalID": 3094152.0}, "STM3723": {"Expression": 80.9, "InternalID": 3095925.0}, "STM4534": {"Expression": 3.9, "InternalID": 3096688.0}, "STM1075": {"Expression": 15.6, "InternalID": 3093368.0}, "STM1971": {"Expression": 100.0, "InternalID": 3094230.0}, "STM3375": {"Expression": 3.52, "InternalID": 3095588.0}, "STM1550": {"Expression": 11.4, "InternalID": 3093825.0}, "STM4577": {"Expression": 17.4, "InternalID": 3096728.0}, "STM2691": {"Expression": 0.12, "InternalID": 3094924.0}, "STM3523": {"Expression": 127.0, "InternalID": 3095728.0}, "STM3076": {"Expression": 1063.0, "InternalID": 3095295.0}, "STM0419": {"Expression": 97.9, "InternalID": 3092732.0}, "STM0455": {"Expression": 28.3, "InternalID": 3092768.0}, "STM0187": {"Expression": 12.1, "InternalID": 3092513.0}, "STM0665": {"Expression": 1005.0, "InternalID": 3092973.0}, "STM0408": {"Expression": 123.0, "InternalID": 3092722.0}, "STM0343": {"Expression": 2.65, "InternalID": 3092657.0}, "STM2588": {"Expression": 0.064, "InternalID": 3094829.0}, "STM3383": {"Expression": 15.4, "InternalID": 3095596.0}, "STM0775": {"Expression": 44.5, "InternalID": 3093070.0}, "STM0671": {"Expression": 29.6, "InternalID": 3092979.0}, "STM1112": {"Expression": 219.0, "InternalID": 3093404.0}, "STM2159": {"Expression": 4.8, "InternalID": 3094411.0}, "STM4233": {"Expression": 61.1, "InternalID": 3096397.0}, "STM2436": {"Expression": 4.54, "InternalID": 3094678.0}, "STM3913": {"Expression": 8.74, "InternalID": 3096104.0}, "STM4063": {"Expression": 144.0, "InternalID": 3096243.0}, "STM3038": {"Expression": 22.9, "InternalID": 3095257.0}, "STM3172": {"Expression": 15.2, "InternalID": 3095389.0}, "STM0599": {"Expression": 3.99, "InternalID": 3092907.0}, "STM2662": {"Expression": 109.0, "InternalID": 3094898.0}, "STM2842": {"Expression": 2.33, "InternalID": 3095066.0}, "STM2433": {"Expression": 3447.0, "InternalID": 3094675.0}, "STM4058": {"Expression": 36.5, "InternalID": 3096238.0}, "STM0238": {"Expression": 212.0, "InternalID": 3092564.0}, "STM3455": {"Expression": 893.0, "InternalID": 3095662.0}, "STM0892": {"Expression": 515.0, "InternalID": 3093182.0}, "STM3250": {"Expression": 21.8, "InternalID": 3095465.0}, "STM2174": {"Expression": 1.6, "InternalID": 3094425.0}, "STM2748": {"Expression": 49.0, "InternalID": 3094980.0}, "STM2067": {"Expression": 32.9, "InternalID": 3094318.0}, "STM3722": {"Expression": 74.3, "InternalID": 3095924.0}, "STM1065": {"Expression": 31.3, "InternalID": 3093358.0}, "STM4056": {"Expression": 31.4, "InternalID": 3096236.0}, "STM1769": {"Expression": 74.3, "InternalID": 3094036.0}, "STM1314": {"Expression": 68.6, "InternalID": 3093598.0}, "STM4024": {"Expression": 6.61, "InternalID": 3096202.0}, "STM1953": {"Expression": 186.0, "InternalID": 3094213.0}, "STM4093": {"Expression": 37.6, "InternalID": 3096273.0}, "STM3208": {"Expression": 34.8, "InternalID": 3095425.0}, "STM0950": {"Expression": 326.0, "InternalID": 3093242.0}, "STM3836": {"Expression": 9.67, "InternalID": 3096036.0}, "STM2338": {"Expression": 806.0, "InternalID": 3094587.0}, "STM0848": {"Expression": 10.4, "InternalID": 3093140.0}, "STM3622": {"Expression": 22.8, "InternalID": 3095825.0}, "STM3956": {"Expression": 61.4, "InternalID": 3096141.0}, "STM1917": {"Expression": 383.0, "InternalID": 3094183.0}, "STM3173": {"Expression": 25.8, "InternalID": 3095390.0}, "STM3564": {"Expression": 60.4, "InternalID": 3095767.0}, "STM1708": {"Expression": 10.7, "InternalID": 3093980.0}, "STM3741": {"Expression": 1160.0, "InternalID": 3095943.0}, "STM2378": {"Expression": 832.0, "InternalID": 3094627.0}, "STM1752": {"Expression": 468.0, "InternalID": 3094022.0}, "STM4334": {"Expression": 343.0, "InternalID": 3096497.0}, "STM3445": {"Expression": 15076.0, "InternalID": 3095652.0}, "STM0712": {"Expression": 123.0, "InternalID": 3093013.0}, "STM1395": {"Expression": 2.67, "InternalID": 3093677.0}, "STM1437": {"Expression": 3.97, "InternalID": 3093717.0}, "STM3056": {"Expression": 21.5, "InternalID": 3095275.0}, "STM3869": {"Expression": 2813.0, "InternalID": 3096068.0}, "STM1907": {"Expression": 21.4, "InternalID": 3094173.0}, "STM1623": {"Expression": 6.27, "InternalID": 3093897.0}, "STM0498": {"Expression": 119.0, "InternalID": 3092811.0}, "STM1094": {"Expression": 9.08, "InternalID": 3093386.0}, "STM2055": {"Expression": 9.78, "InternalID": 3094306.0}, "STM4303": {"Expression": 5.98, "InternalID": 3096467.0}, "STM2029": {"Expression": 95.0, "InternalID": 3094280.0}, "STM3236": {"Expression": 3.7, "InternalID": 3095452.0}, "STM2048": {"Expression": 5.52, "InternalID": 3094299.0}, "STM3392": {"Expression": 63.2, "InternalID": 3095605.0}, "STM0977": {"Expression": 766.0, "InternalID": 3093268.0}, "STM1923": {"Expression": 148.0, "InternalID": 3094189.0}, "STM1292": {"Expression": 68.1, "InternalID": 3093576.0}, "STM0210": {"Expression": 8.81, "InternalID": 3092536.0}, "STM0567": {"Expression": 12.4, "InternalID": 3092875.0}, "STM1805": {"Expression": 54.7, "InternalID": 3094072.0}, "STM0984": {"Expression": 91.1, "InternalID": 3093275.0}, "STM2047": {"Expression": 29.5, "InternalID": 3094298.0}, "STM4298": {"Expression": 22.3, "InternalID": 3096462.0}, "STM1642": {"Expression": 18.4, "InternalID": 3093915.0}, "STM2365": {"Expression": 97.1, "InternalID": 3094614.0}, "STM3139": {"Expression": 21.7, "InternalID": 3095356.0}, "STM0414": {"Expression": 10.3, "InternalID": 3092727.0}, "STM3543": {"Expression": 36.4, "InternalID": 3095746.0}, "STM0840": {"Expression": 0.634, "InternalID": 3093132.0}, "STM0359": {"Expression": 575.0, "InternalID": 3092673.0}, "STM1435": {"Expression": 601.0, "InternalID": 3093715.0}, "STM0711": {"Expression": 257.0, "InternalID": 3093012.0}, "STM2347": {"Expression": 93.8, "InternalID": 3094596.0}, "STM2670": {"Expression": 89.3, "InternalID": 3094905.0}, "STM1207": {"Expression": 134.0, "InternalID": 3093494.0}, "STM3901": {"Expression": 7.8, "InternalID": 3096092.0}, "STM4167": {"Expression": 69.6, "InternalID": 3096335.0}, "STM4305": {"Expression": 10.8, "InternalID": 3096469.0}, "STM3178": {"Expression": 0.718, "InternalID": 3095395.0}, "STM3927": {"Expression": 14.6, "InternalID": 3096117.0}, "STM0812": {"Expression": 4.58, "InternalID": 3093105.0}, "STM1078": {"Expression": 513.0, "InternalID": 3093371.0}, "STM4267": {"Expression": 25.7, "InternalID": 3096431.0}, "STM0418": {"Expression": 221.0, "InternalID": 3092731.0}, "STM0064": {"Expression": 185.0, "InternalID": 3092393.0}, "STM1430": {"Expression": 72.3, "InternalID": 3093710.0}, "STM3179": {"Expression": 109.0, "InternalID": 3095396.0}, "STM4401": {"Expression": 16.3, "InternalID": 3096561.0}, "STM3008": {"Expression": 75.1, "InternalID": 3095228.0}, "STM3464": {"Expression": 121.0, "InternalID": 3095670.0}, "STM4249": {"Expression": 287.0, "InternalID": 3096413.0}, "STM2248": {"Expression": 11.7, "InternalID": 3094498.0}, "STM1180": {"Expression": 26.7, "InternalID": 3093468.0}, "STM3764": {"Expression": 5.81, "InternalID": 3095964.0}, "STM2555": {"Expression": 1877.0, "InternalID": 3094795.0}, "STM3584": {"Expression": 81.3, "InternalID": 3095787.0}, "STM1884": {"Expression": 609.0, "InternalID": 3094150.0}, "STM1137": {"Expression": 70.0, "InternalID": 3093425.0}, "STM4377": {"Expression": 18.9, "InternalID": 3096537.0}, "STM1383": {"Expression": 1.1, "InternalID": 3093665.0}, "STM1242": {"Expression": 57.8, "InternalID": 3093529.0}, "STM2075": {"Expression": 97.2, "InternalID": 3094326.0}, "STM0151": {"Expression": 94.6, "InternalID": 3092477.0}, "STM3044": {"Expression": 8.12, "InternalID": 3095263.0}, "STM2837": {"Expression": 29.7, "InternalID": 3095061.0}, "STM2472": {"Expression": 646.0, "InternalID": 3094714.0}, "STM2136": {"Expression": 69.4, "InternalID": 3094386.0}, "STM4109": {"Expression": 224.0, "InternalID": 3096289.0}, "STM2096": {"Expression": 98.8, "InternalID": 3094347.0}, "STM1842": {"Expression": 408.0, "InternalID": 3094109.0}, "STM0234": {"Expression": 2.64, "InternalID": 3092560.0}, "STM2486": {"Expression": 70.4, "InternalID": 3094728.0}, "STM1692": {"Expression": 13.5, "InternalID": 3093963.0}, "STM3732": {"Expression": 28.3, "InternalID": 3095934.0}, "STM1569": {"Expression": 5.11, "InternalID": 3093844.0}, "STM1935": {"Expression": 662.0, "InternalID": 3094199.0}, "STM1880": {"Expression": 47.8, "InternalID": 3094146.0}, "STM0572": {"Expression": 4.79, "InternalID": 3092880.0}, "STM2247": {"Expression": 3.45, "InternalID": 3094497.0}, "STM3542": {"Expression": 13.1, "InternalID": 3095745.0}, "STM0406": {"Expression": 911.0, "InternalID": 3092720.0}, "STM1912": {"Expression": 12.7, "InternalID": 3094178.0}, "STM1191": {"Expression": 10697.0, "InternalID": 3093478.0}, "STM1538": {"Expression": 57.6, "InternalID": 3093813.0}, "STM2899": {"Expression": 5.7, "InternalID": 3095122.0}, "STM3761": {"Expression": 39.4, "InternalID": 3095961.0}, "STM2250": {"Expression": 27.5, "InternalID": 3094500.0}, "STM0247": {"Expression": 45.4, "InternalID": 3092572.0}, "STM1804": {"Expression": 11.4, "InternalID": 3094071.0}, "STM0787": {"Expression": 24.6, "InternalID": 3093082.0}, "STM3511": {"Expression": 155.0, "InternalID": 3095717.0}, "STM1737": {"Expression": 13.6, "InternalID": 3094009.0}, "STM0002": {"Expression": 54.9, "InternalID": 3092330.0}, "STM1972": {"Expression": 45.7, "InternalID": 3094231.0}, "STM0371": {"Expression": 15.6, "InternalID": 3092685.0}, "STM2267": {"Expression": 4002.0, "InternalID": 3094517.0}, "STM4425": {"Expression": 3.44, "InternalID": 3096584.0}, "STM3427": {"Expression": 10002.0, "InternalID": 3095634.0}, "STM2138": {"Expression": 19.3, "InternalID": 3094388.0}, "STM1025": {"Expression": 4.25, "InternalID": 3093318.0}, "STM3868": {"Expression": 633.0, "InternalID": 3096067.0}, "STM3268": {"Expression": 19.2, "InternalID": 3095483.0}, "STM1549": {"Expression": 35.0, "InternalID": 3093824.0}, "STM2583": {"Expression": 110.0, "InternalID": 3094823.0}, "STM4494": {"Expression": 34.9, "InternalID": 3096647.0}, "STM3287": {"Expression": 494.0, "InternalID": 3095502.0}, "STM3068": {"Expression": 2235.0, "InternalID": 3095287.0}, "STM4483": {"Expression": 6.87, "InternalID": 3096637.0}, "STM3252": {"Expression": 20.2, "InternalID": 3095467.0}, "STM2622": {"Expression": 59.4, "InternalID": 3094862.0}, "STM4152": {"Expression": 15390.0, "InternalID": 3096320.0}, "STM2746": {"Expression": 38.3, "InternalID": 3094978.0}, "STM3685": {"Expression": 217.0, "InternalID": 3095887.0}, "STM1131": {"Expression": 76.4, "InternalID": 3093420.0}, "STM2232": {"Expression": 40.2, "InternalID": 3094482.0}, "STM2450": {"Expression": 5.63, "InternalID": 3094692.0}, "STM2987": {"Expression": 30.9, "InternalID": 3095208.0}, "STM3565": {"Expression": 36.9, "InternalID": 3095768.0}, "STM3875": {"Expression": 16.0, "InternalID": 3096074.0}, "STM4479": {"Expression": 28.2, "InternalID": 3096633.0}, "STM4229": {"Expression": 411.0, "InternalID": 3096393.0}, "STM1608": {"Expression": 63.3, "InternalID": 3093882.0}, "STM2976": {"Expression": 30.0, "InternalID": 3095197.0}, "STM3571": {"Expression": 124.0, "InternalID": 3095774.0}, "STM3593": {"Expression": 6.17, "InternalID": 3095796.0}, "STM3211": {"Expression": 584.0, "InternalID": 3095428.0}, "STM1489": {"Expression": 42.9, "InternalID": 3093766.0}, "STM0094": {"Expression": 27.5, "InternalID": 3092421.0}, "STM3922": {"Expression": 24.9, "InternalID": 3096112.0}, "STM2024": {"Expression": 72.7, "InternalID": 3094275.0}, "STM1294": {"Expression": 58.7, "InternalID": 3093578.0}, "STM3996": {"Expression": 17.1, "InternalID": 3096176.0}, "STM2915": {"Expression": 32.4, "InternalID": 3095137.0}, "STM4291": {"Expression": 100.0, "InternalID": 3096455.0}, "STM3377": {"Expression": 35.6, "InternalID": 3095590.0}, "STM2368": {"Expression": 30.4, "InternalID": 3094617.0}, "STM2041": {"Expression": 168.0, "InternalID": 3094292.0}, "STM3429": {"Expression": 5404.0, "InternalID": 3095636.0}, "STM3919": {"Expression": 215.0, "InternalID": 3096109.0}, "STM1076": {"Expression": 142.0, "InternalID": 3093369.0}, "STM1795": {"Expression": 920.0, "InternalID": 3094062.0}, "STM1380": {"Expression": 6.59, "InternalID": 3093662.0}, "STM2415": {"Expression": 314.0, "InternalID": 3094661.0}, "STM3663": {"Expression": 62.3, "InternalID": 3095865.0}, "STM3814": {"Expression": 10.6, "InternalID": 3096014.0}, "STM3003": {"Expression": 17.1, "InternalID": 3095222.0}, "STM1915": {"Expression": 688.0, "InternalID": 3094181.0}, "STM3452": {"Expression": 138.0, "InternalID": 3095659.0}, "STM3360": {"Expression": 28.3, "InternalID": 3095572.0}, "STM2163": {"Expression": 22.0, "InternalID": 3094415.0}, "STM3904": {"Expression": 114.0, "InternalID": 3096095.0}, "STM3135": {"Expression": 120.0, "InternalID": 3095352.0}, "STM1919": {"Expression": 1308.0, "InternalID": 3094185.0}, "STM3630": {"Expression": 341.0, "InternalID": 3095834.0}, "STM1426": {"Expression": 352.0, "InternalID": 3093706.0}, "STM2818": {"Expression": 79.0, "InternalID": 3095047.0}, "STM3051": {"Expression": 11.5, "InternalID": 3095270.0}, "STM1068": {"Expression": 32.7, "InternalID": 3093361.0}, "STM0358": {"Expression": 24.4, "InternalID": 3092672.0}, "STM1894": {"Expression": 23.1, "InternalID": 3094160.0}, "STM2973": {"Expression": 12.9, "InternalID": 3095195.0}, "STM3725": {"Expression": 140.0, "InternalID": 3095927.0}, "STM1103": {"Expression": 6.05, "InternalID": 3093395.0}, "STM2561": {"Expression": 321.0, "InternalID": 3094801.0}, "STM4317": {"Expression": 48.6, "InternalID": 3096481.0}, "STM1660": {"Expression": 41.0, "InternalID": 3093933.0}, "STM3819": {"Expression": 14.4, "InternalID": 3096019.0}, "STM3251": {"Expression": 37.5, "InternalID": 3095466.0}, "STM3551": {"Expression": 57.7, "InternalID": 3095754.0}, "STM0492": {"Expression": 16.1, "InternalID": 3092805.0}, "STM1625": {"Expression": 55.3, "InternalID": 3093899.0}, "STM2490": {"Expression": 18.5, "InternalID": 3094732.0}, "STM1190": {"Expression": 48.4, "InternalID": 3093477.0}, "STM1200": {"Expression": 54.6, "InternalID": 3093487.0}, "STM0558": {"Expression": 17.0, "InternalID": 3092868.0}, "STM3185": {"Expression": 20.0, "InternalID": 3095402.0}, "STM2890": {"Expression": 76.8, "InternalID": 3095113.0}, "STM0445": {"Expression": 541.0, "InternalID": 3092758.0}, "STM3500": {"Expression": 1920.0, "InternalID": 3095706.0}, "STM2916": {"Expression": 36.4, "InternalID": 3095138.0}, "STM2945": {"Expression": 111.0, "InternalID": 3095167.0}, "STM0299": {"Expression": 9.67, "InternalID": 3092617.0}, "STM2525": {"Expression": 30.7, "InternalID": 3094765.0}, "STM3701": {"Expression": 1496.0, "InternalID": 3095903.0}, "STM2286": {"Expression": 7.8, "InternalID": 3094535.0}, "STM4169": {"Expression": 28.6, "InternalID": 3096337.0}, "STM3370": {"Expression": 32.8, "InternalID": 3095582.0}, "STM4270": {"Expression": 3.46, "InternalID": 3096434.0}, "STM0583": {"Expression": 2.26, "InternalID": 3092891.0}, "STM2578": {"Expression": 194.0, "InternalID": 3094818.0}, "STM4257": {"Expression": 6.36, "InternalID": 3096421.0}, "STM0845": {"Expression": 13.9, "InternalID": 3093137.0}, "STM3284": {"Expression": 32.7, "InternalID": 3095499.0}, "STM2643": {"Expression": 223.0, "InternalID": 3094883.0}, "STM0489": {"Expression": 73.6, "InternalID": 3092802.0}, "STM4332": {"Expression": 2.05, "InternalID": 3096495.0}, "STM2767": {"Expression": 21.6, "InternalID": 3094997.0}, "STM3881": {"Expression": 33.6, "InternalID": 3096080.0}, "STM0258": {"Expression": 0.673, "InternalID": 3092577.0}, "STM0636": {"Expression": 395.0, "InternalID": 3092944.0}, "STM2996": {"Expression": 1.83, "InternalID": 3095215.0}, "STM0093": {"Expression": 235.0, "InternalID": 3092420.0}, "STM4361": {"Expression": 13.8, "InternalID": 3096521.0}, "STM2789": {"Expression": 187.0, "InternalID": 3095017.0}, "STM0820": {"Expression": 22.9, "InternalID": 3093113.0}, "STM1599": {"Expression": 260.0, "InternalID": 3093874.0}, "STM2971": {"Expression": 64.5, "InternalID": 3095193.0}, "STM0735": {"Expression": 836.0, "InternalID": 3093036.0}, "STM3504": {"Expression": 113.0, "InternalID": 3095710.0}, "STM1222": {"Expression": 242.0, "InternalID": 3093509.0}, "STM4580": {"Expression": 37.7, "InternalID": 3096731.0}, "STM4449": {"Expression": 18.1, "InternalID": 3096604.0}, "STM2638": {"Expression": 34.9, "InternalID": 3094878.0}, "STM1433": {"Expression": 402.0, "InternalID": 3093713.0}, "STM3430": {"Expression": 1001.0, "InternalID": 3095637.0}, "STM1402": {"Expression": 13.9, "InternalID": 3093684.0}, "STM0686": {"Expression": 295.0, "InternalID": 3092987.0}, "STM2892": {"Expression": 58.7, "InternalID": 3095115.0}, "STM2212": {"Expression": 10.9, "InternalID": 3094463.0}, "STM0661": {"Expression": 72.3, "InternalID": 3092969.0}, "STM0858": {"Expression": 2.61, "InternalID": 3093150.0}, "STM1500": {"Expression": 45.8, "InternalID": 3093777.0}, "STM2940": {"Expression": 9.51, "InternalID": 3095162.0}, "STM2480": {"Expression": 4.06, "InternalID": 3094722.0}, "STM3808": {"Expression": 22.9, "InternalID": 3096008.0}, "STM2959": {"Expression": 4.9, "InternalID": 3095182.0}, "STM0598": {"Expression": 6.03, "InternalID": 3092906.0}, "STM0007": {"Expression": 1939.0, "InternalID": 3092335.0}, "STM3165": {"Expression": 572.0, "InternalID": 3095382.0}, "STM2532": {"Expression": 23.3, "InternalID": 3094772.0}, "STM4122": {"Expression": 138.0, "InternalID": 3096301.0}, "STM2203": {"Expression": 53.3, "InternalID": 3094454.0}, "STM0685": {"Expression": 136.0, "InternalID": 3092986.0}, "STM0597": {"Expression": 7.51, "InternalID": 3092905.0}, "STM1118": {"Expression": 510.0, "InternalID": 3093410.0}, "STM1451": {"Expression": 1726.0, "InternalID": 3093731.0}, "STM0045": {"Expression": 30.9, "InternalID": 3092374.0}, "STM3216": {"Expression": 1171.0, "InternalID": 3095432.0}, "STM0231": {"Expression": 5.86, "InternalID": 3092557.0}, "STM2355": {"Expression": 45.2, "InternalID": 3094604.0}, "STM4190": {"Expression": 179.0, "InternalID": 3096354.0}, "STM2965": {"Expression": 8.1, "InternalID": 3095188.0}, "STM0134": {"Expression": 32.2, "InternalID": 3092460.0}, "STM4300": {"Expression": 89.8, "InternalID": 3096464.0}, "STM3344": {"Expression": 2730.0, "InternalID": 3095556.0}, "STM2861": {"Expression": 583.0, "InternalID": 3095085.0}, "STM0398": {"Expression": 13.0, "InternalID": 3092712.0}, "STM2166": {"Expression": 69.3, "InternalID": 3094418.0}, "STM3053": {"Expression": 597.0, "InternalID": 3095272.0}, "STM1183": {"Expression": 56.2, "InternalID": 3093471.0}, "STM1463": {"Expression": 180.0, "InternalID": 3093743.0}, "STM3730": {"Expression": 117.0, "InternalID": 3095932.0}, "STM0785": {"Expression": 84.2, "InternalID": 3093080.0}, "STM3728": {"Expression": 3953.0, "InternalID": 3095930.0}, "STM1442": {"Expression": 22.8, "InternalID": 3093722.0}, "STM2521": {"Expression": 210.0, "InternalID": 3094761.0}, "STM1962": {"Expression": 48.9, "InternalID": 3094222.0}, "STM1201": {"Expression": 4.41, "InternalID": 3093488.0}, "STM2277": {"Expression": 251.0, "InternalID": 3094526.0}, "STM0191": {"Expression": 231.0, "InternalID": 3092517.0}, "STM0366": {"Expression": 2217.0, "InternalID": 3092680.0}, "STM1169": {"Expression": 9.54, "InternalID": 3093457.0}, "STM2649": {"Expression": 27.7, "InternalID": 3094889.0}, "STM2754": {"Expression": 9.52, "InternalID": 3094986.0}, "STM2414": {"Expression": 101.0, "InternalID": 3094660.0}, "STM3067": {"Expression": 45.1, "InternalID": 3095286.0}, "STM0990": {"Expression": 1.69, "InternalID": 3093281.0}, "STM2245": {"Expression": 3.04, "InternalID": 3094495.0}, "STM1189": {"Expression": 28.3, "InternalID": 3093476.0}, "STM3534": {"Expression": 72.7, "InternalID": 3095738.0}, "STM2227": {"Expression": 204.0, "InternalID": 3094478.0}, "STM1975": {"Expression": 113.0, "InternalID": 3094234.0}, "STM3195": {"Expression": 170.0, "InternalID": 3095412.0}, "STM1018": {"Expression": 60.6, "InternalID": 3093310.0}, "STM0691": {"Expression": 2.1, "InternalID": 3092992.0}, "STM2130": {"Expression": 12.0, "InternalID": 3094381.0}, "STM4561": {"Expression": 11376.0, "InternalID": 3096712.0}, "STM4486": {"Expression": 49.8, "InternalID": 3096640.0}, "STM0774": {"Expression": 194.0, "InternalID": 3093069.0}, "STM1481": {"Expression": 2.11, "InternalID": 3093758.0}, "STM3602": {"Expression": 1.85, "InternalID": 3095805.0}, "STM3349": {"Expression": 38.0, "InternalID": 3095561.0}, "STM3678": {"Expression": 2.67, "InternalID": 3095880.0}, "STM2530": {"Expression": 0.586, "InternalID": 3094770.0}, "STM0320": {"Expression": 5.17, "InternalID": 3092637.0}, "STM1117": {"Expression": 565.0, "InternalID": 3093409.0}, "STM1908": {"Expression": 13.2, "InternalID": 3094174.0}, "STM1584": {"Expression": 4.61, "InternalID": 3093859.0}, "STM0952": {"Expression": 3.06, "InternalID": 3093244.0}, "STM0407": {"Expression": 190.0, "InternalID": 3092721.0}, "STM3406": {"Expression": 120.0, "InternalID": 3095613.0}, "STM2294": {"Expression": 156.0, "InternalID": 3094543.0}, "STM1499": {"Expression": 22.6, "InternalID": 3093776.0}, "STM0615": {"Expression": 105.0, "InternalID": 3092923.0}, "STM4477": {"Expression": 401.0, "InternalID": 3096631.0}, "STM1818": {"Expression": 20.7, "InternalID": 3094085.0}, "STM1715": {"Expression": 317.0, "InternalID": 3093987.0}, "STM1684": {"Expression": 25.5, "InternalID": 3093955.0}, "STM4329": {"Expression": 5309.0, "InternalID": 3096492.0}, "STM0012": {"Expression": 2311.0, "InternalID": 3092340.0}, "STM1696": {"Expression": 15.5, "InternalID": 3093967.0}, "STM4356": {"Expression": 84.5, "InternalID": 3096516.0}, "STM4003": {"Expression": 97.0, "InternalID": 3096182.0}, "STM1070": {"Expression": 10300.0, "InternalID": 3093363.0}, "STM2895": {"Expression": 676.0, "InternalID": 3095118.0}, "STM4367": {"Expression": 16.1, "InternalID": 3096527.0}, "STM2457": {"Expression": 38.4, "InternalID": 3094699.0}, "STM0133": {"Expression": 1429.0, "InternalID": 3092459.0}, "STM2395": {"Expression": 835.0, "InternalID": 3094643.0}, "STM4076": {"Expression": 7.99, "InternalID": 3096256.0}, "STM3866": {"Expression": 1275.0, "InternalID": 3096065.0}, "STM3618": {"Expression": 157.0, "InternalID": 3095821.0}, "STM1974": {"Expression": 10.7, "InternalID": 3094233.0}, "STM3703": {"Expression": 442.0, "InternalID": 3095905.0}, "STM1210": {"Expression": 439.0, "InternalID": 3093497.0}, "STM0413": {"Expression": 598.0, "InternalID": 3092726.0}, "STM1707": {"Expression": 141.0, "InternalID": 3093979.0}, "STM0890": {"Expression": 545.0, "InternalID": 3093180.0}, "STM2053": {"Expression": 15.7, "InternalID": 3094304.0}, "STM2281": {"Expression": 9.65, "InternalID": 3094530.0}, "STM2033": {"Expression": 68.5, "InternalID": 3094284.0}, "STM4568": {"Expression": 219.0, "InternalID": 3096719.0}, "STM4417": {"Expression": 85.4, "InternalID": 3096577.0}, "STM0141": {"Expression": 170.0, "InternalID": 3092467.0}, "STM2565": {"Expression": 126.0, "InternalID": 3094805.0}, "STM3649": {"Expression": 142.0, "InternalID": 3095852.0}, "STM3572": {"Expression": 13.0, "InternalID": 3095775.0}, "STM2829": {"Expression": 334.0, "InternalID": 3095053.0}, "STM1654": {"Expression": 16.9, "InternalID": 3093927.0}, "STM4369": {"Expression": 50.7, "InternalID": 3096529.0}, "STM0778": {"Expression": 15.7, "InternalID": 3093073.0}, "STM0386": {"Expression": 599.0, "InternalID": 3092700.0}, "STM3925": {"Expression": 80.5, "InternalID": 3096115.0}, "STM0637": {"Expression": 244.0, "InternalID": 3092945.0}, "STM3461": {"Expression": 78.1, "InternalID": 3095667.0}, "STM0221": {"Expression": 7.95, "InternalID": 3092547.0}, "STM3840": {"Expression": 44.1, "InternalID": 3096040.0}, "STM1920": {"Expression": 332.0, "InternalID": 3094186.0}, "STM0433": {"Expression": 26.0, "InternalID": 3092746.0}, "STM3626": {"Expression": 40.9, "InternalID": 3095830.0}, "STM1959": {"Expression": 5007.0, "InternalID": 3094219.0}, "STM3544": {"Expression": 18.2, "InternalID": 3095747.0}, "STM0961": {"Expression": 132.0, "InternalID": 3093253.0}, "STM2398": {"Expression": 8.88, "InternalID": 3094646.0}, "STM2343": {"Expression": 99.6, "InternalID": 3094592.0}, "STM1731": {"Expression": 2360.0, "InternalID": 3094003.0}, "STM1700": {"Expression": 1257.0, "InternalID": 3093972.0}, "STM1702": {"Expression": 125.0, "InternalID": 3093974.0}, "STM4475": {"Expression": 289.0, "InternalID": 3096629.0}, "STM3740": {"Expression": 149.0, "InternalID": 3095942.0}, "STM0082": {"Expression": 1855.0, "InternalID": 3092410.0}, "STM0304": {"Expression": 10.6, "InternalID": 3092622.0}, "STM3390": {"Expression": 6.06, "InternalID": 3095603.0}, "STM1237": {"Expression": 7.98, "InternalID": 3093524.0}, "STM4127": {"Expression": 14.5, "InternalID": 3096305.0}, "STM1530": {"Expression": 35.6, "InternalID": 3093805.0}, "STM0629": {"Expression": 3161.0, "InternalID": 3092937.0}, "STM0131": {"Expression": 14.3, "InternalID": 3092457.0}, "STM3156": {"Expression": 51.4, "InternalID": 3095373.0}, "STM4306": {"Expression": 28.1, "InternalID": 3096470.0}, "STM1560": {"Expression": 88.0, "InternalID": 3093835.0}, "STM2838": {"Expression": 70.7, "InternalID": 3095062.0}, "STM1234": {"Expression": 87.9, "InternalID": 3093521.0}, "STM0955": {"Expression": 7.52, "InternalID": 3093247.0}, "STM0546": {"Expression": 1.99, "InternalID": 3092859.0}, "STM3820": {"Expression": 131.0, "InternalID": 3096020.0}, "STM4091": {"Expression": 585.0, "InternalID": 3096271.0}, "STM0402": {"Expression": 2818.0, "InternalID": 3092716.0}, "STM1892": {"Expression": 12.3, "InternalID": 3094158.0}, "STM1836": {"Expression": 0.046, "InternalID": 3094103.0}, "STM4243": {"Expression": 37.4, "InternalID": 3096407.0}, "STM0842": {"Expression": 21.4, "InternalID": 3093134.0}, "STM2093": {"Expression": 46.6, "InternalID": 3094344.0}, "STM2300": {"Expression": 32.1, "InternalID": 3094549.0}, "STM3601": {"Expression": 231.0, "InternalID": 3095804.0}, "STM0163": {"Expression": 76.4, "InternalID": 3092489.0}, "STM0110": {"Expression": 12.6, "InternalID": 3092436.0}, "STM0435": {"Expression": 1142.0, "InternalID": 3092748.0}, "STM3762": {"Expression": 40.4, "InternalID": 3095962.0}, "STM0819": {"Expression": 4.74, "InternalID": 3093112.0}, "STM1484": {"Expression": 5.79, "InternalID": 3093761.0}, "STM1776": {"Expression": 62.0, "InternalID": 3094043.0}, "STM3154": {"Expression": 38.4, "InternalID": 3095371.0}, "STM1062": {"Expression": 59.6, "InternalID": 3093355.0}, "STM0877": {"Expression": 37.5, "InternalID": 3093168.0}, "STM1193": {"Expression": 195.0, "InternalID": 3093480.0}, "STM3902": {"Expression": 3.75, "InternalID": 3096093.0}, "STM2465": {"Expression": 667.0, "InternalID": 3094707.0}, "STM2738": {"Expression": 34.3, "InternalID": 3094969.0}, "STM3402": {"Expression": 81.1, "InternalID": 3095609.0}, "STM3680": {"Expression": 1849.0, "InternalID": 3095882.0}, "STM1434": {"Expression": 48.1, "InternalID": 3093714.0}, "STM4088": {"Expression": 1495.0, "InternalID": 3096268.0}, "STM3241": {"Expression": 33.0, "InternalID": 3095457.0}, "STM3214": {"Expression": 6.46, "InternalID": 3095430.0}, "STM4261": {"Expression": 14.6, "InternalID": 3096425.0}, "STM1796": {"Expression": 465.0, "InternalID": 3094063.0}, "STM1099": {"Expression": 6.51, "InternalID": 3093391.0}, "STM2405": {"Expression": 64.2, "InternalID": 3094653.0}, "STM1876": {"Expression": 143.0, "InternalID": 3094142.0}, "STM3121": {"Expression": 13.7, "InternalID": 3095338.0}, "STM0740": {"Expression": 515.0, "InternalID": 3093041.0}, "STM4567": {"Expression": 369.0, "InternalID": 3096718.0}, "STM2165": {"Expression": 637.0, "InternalID": 3094417.0}, "STM3443": {"Expression": 537.0, "InternalID": 3095650.0}, "STM2143": {"Expression": 5.14, "InternalID": 3094394.0}, "STM1290": {"Expression": 7865.0, "InternalID": 3093574.0}, "STM0383": {"Expression": 1918.0, "InternalID": 3092697.0}, "STM0594": {"Expression": 6.21, "InternalID": 3092902.0}, "STM4187": {"Expression": 73.1, "InternalID": 3096351.0}, "STM2146": {"Expression": 36.1, "InternalID": 3094397.0}, "STM4009": {"Expression": 572.0, "InternalID": 3096187.0}, "STM4001": {"Expression": 83.9, "InternalID": 3096180.0}, "STM4256": {"Expression": 623.0, "InternalID": 3096420.0}, "STM2458": {"Expression": 87.7, "InternalID": 3094700.0}, "STM3929": {"Expression": 27.5, "InternalID": 3096119.0}, "STM4129": {"Expression": 22.8, "InternalID": 3096307.0}, "STM0970": {"Expression": 115.0, "InternalID": 3093261.0}, "STM2481": {"Expression": 0.04, "InternalID": 3094723.0}, "STM1184": {"Expression": 123.0, "InternalID": 3093472.0}, "STM2325": {"Expression": 264.0, "InternalID": 3094574.0}, "STM1388": {"Expression": 53.0, "InternalID": 3093670.0}, "STM0931": {"Expression": 57.6, "InternalID": 3093224.0}, "STM3118": {"Expression": 5.04, "InternalID": 3095335.0}, "STM0125": {"Expression": 2.65, "InternalID": 3092451.0}, "STM0364": {"Expression": 3.65, "InternalID": 3092678.0}, "STM2447": {"Expression": 49.5, "InternalID": 3094689.0}, "STM2980": {"Expression": 22.3, "InternalID": 3095201.0}, "STM3011": {"Expression": 69.3, "InternalID": 3095231.0}, "STM4137": {"Expression": 15.8, "InternalID": 3096310.0}, "STM4519": {"Expression": 1032.0, "InternalID": 3096673.0}, "STM0501": {"Expression": 288.0, "InternalID": 3092814.0}, "STM2826": {"Expression": 1114.0, "InternalID": 3095050.0}, "STM3647": {"Expression": 250.0, "InternalID": 3095850.0}, "STM1379": {"Expression": 3.35, "InternalID": 3093661.0}, "STM3249": {"Expression": 117.0, "InternalID": 3095464.0}, "STM2034": {"Expression": 0.818, "InternalID": 3094285.0}, "STM1724": {"Expression": 57.2, "InternalID": 3093996.0}, "STM3304": {"Expression": 1038.0, "InternalID": 3095516.0}, "STM0159": {"Expression": 20.6, "InternalID": 3092485.0}, "STM0391": {"Expression": 19.6, "InternalID": 3092705.0}, "STM2479": {"Expression": 3.43, "InternalID": 3094721.0}, "STM0040": {"Expression": 22.6, "InternalID": 3092369.0}, "STM0109": {"Expression": 1.64, "InternalID": 3092435.0}, "STM3147": {"Expression": 155.0, "InternalID": 3095364.0}, "STM0634": {"Expression": 9.01, "InternalID": 3092942.0}, "STM0384": {"Expression": 662.0, "InternalID": 3092698.0}, "STM3624": {"Expression": 58.6, "InternalID": 3095827.0}, "STM1888": {"Expression": 568.0, "InternalID": 3094154.0}, "STM1304": {"Expression": 64.2, "InternalID": 3093588.0}, "STM2259": {"Expression": 164.0, "InternalID": 3094509.0}, "STM3440": {"Expression": 3535.0, "InternalID": 3095647.0}, "STM2308": {"Expression": 6.02, "InternalID": 3094557.0}, "STM0974": {"Expression": 9.63, "InternalID": 3093265.0}, "STM3635": {"Expression": 8.33, "InternalID": 3095838.0}, "STM2139": {"Expression": 267.0, "InternalID": 3094389.0}, "STM4184": {"Expression": 425.0, "InternalID": 3096348.0}, "STM1102": {"Expression": 52.8, "InternalID": 3093394.0}, "STM0641": {"Expression": 45.6, "InternalID": 3092949.0}, "STM3285": {"Expression": 232.0, "InternalID": 3095500.0}, "STM2120": {"Expression": 39.0, "InternalID": 3094371.0}, "STM3058": {"Expression": 207.0, "InternalID": 3095277.0}, "STM4526": {"Expression": 11.8, "InternalID": 3096680.0}, "STM0260": {"Expression": 6.63, "InternalID": 3092579.0}, "STM1012": {"Expression": 172.0, "InternalID": 3093304.0}, "STM3495": {"Expression": 34.5, "InternalID": 3095701.0}, "STM3439": {"Expression": 2440.0, "InternalID": 3095646.0}, "STM2340": {"Expression": 171.0, "InternalID": 3094589.0}, "STM0905": {"Expression": 3.09, "InternalID": 3093197.0}, "STM0170": {"Expression": 361.0, "InternalID": 3092496.0}, "STM3001": {"Expression": 143.0, "InternalID": 3095220.0}, "STM2514": {"Expression": 1.41, "InternalID": 3094754.0}, "STM0190": {"Expression": 79.2, "InternalID": 3092516.0}, "STM4262": {"Expression": 10.5, "InternalID": 3096426.0}, "STM0543": {"Expression": 1.51, "InternalID": 3092856.0}, "STM1381": {"Expression": 65.8, "InternalID": 3093663.0}, "STM0215": {"Expression": 141.0, "InternalID": 3092541.0}, "STM2961": {"Expression": 28.1, "InternalID": 3095184.0}, "STM1801": {"Expression": 8.37, "InternalID": 3094068.0}, "STM2147": {"Expression": 47.1, "InternalID": 3094398.0}, "STM1745": {"Expression": 15.6, "InternalID": 3094016.0}, "STM4446": {"Expression": 2.93, "InternalID": 3096601.0}, "STM4121": {"Expression": 5.61, "InternalID": 3096300.0}, "STM0183": {"Expression": 15.3, "InternalID": 3092509.0}, "STM0682": {"Expression": 26.5, "InternalID": 3092983.0}, "STM3471": {"Expression": 44.9, "InternalID": 3095677.0}, "STM2553": {"Expression": 1.85, "InternalID": 3094793.0}, "STM3369": {"Expression": 5.45, "InternalID": 3095581.0}, "STM3791": {"Expression": 27.6, "InternalID": 3095991.0}, "STM1595": {"Expression": 59.4, "InternalID": 3093870.0}, "STM2334": {"Expression": 138.0, "InternalID": 3094583.0}, "STM4160": {"Expression": 50.6, "InternalID": 3096328.0}, "STM0180": {"Expression": 65.5, "InternalID": 3092506.0}, "STM0635": {"Expression": 9.32, "InternalID": 3092943.0}, "STM0081": {"Expression": 28.2, "InternalID": 3092409.0}, "STM0662": {"Expression": 211.0, "InternalID": 3092970.0}, "STM2957": {"Expression": 17.9, "InternalID": 3095180.0}, "STM0588": {"Expression": 11.9, "InternalID": 3092896.0}, "STM3311": {"Expression": 147.0, "InternalID": 3095523.0}, "STM2875": {"Expression": 20.7, "InternalID": 3095099.0}, "STM2390": {"Expression": 81.5, "InternalID": 3094639.0}, "STM4157": {"Expression": 2.43, "InternalID": 3096325.0}, "STM4360": {"Expression": 26.7, "InternalID": 3096520.0}, "STM4570": {"Expression": 917.0, "InternalID": 3096721.0}, "STM4319": {"Expression": 1335.0, "InternalID": 3096483.0}, "STM3298": {"Expression": 455.0, "InternalID": 3095511.0}, "STM2661": {"Expression": 47.7, "InternalID": 3094897.0}, "STM4533": {"Expression": 790.0, "InternalID": 3096687.0}, "STM0353": {"Expression": 3.33, "InternalID": 3092667.0}, "STM3358": {"Expression": 13.4, "InternalID": 3095570.0}, "STM3417": {"Expression": 2011.0, "InternalID": 3095624.0}, "STM4349": {"Expression": 106.0, "InternalID": 3096512.0}, "STM0930": {"Expression": 59.1, "InternalID": 3093223.0}, "STM2927": {"Expression": 8.12, "InternalID": 3095149.0}, "STM1176": {"Expression": 39.9, "InternalID": 3093464.0}, "STM1060": {"Expression": 17.9, "InternalID": 3093353.0}, "STM0585": {"Expression": 40.0, "InternalID": 3092893.0}, "STM0318": {"Expression": 92.8, "InternalID": 3092635.0}, "STM4379": {"Expression": 44.4, "InternalID": 3096539.0}, "STM3567": {"Expression": 187.0, "InternalID": 3095770.0}, "STM3361": {"Expression": 13.6, "InternalID": 3095573.0}, "STM1174": {"Expression": 7.38, "InternalID": 3093462.0}, "STM3299": {"Expression": 536.0, "InternalID": 3095512.0}, "STM4254": {"Expression": 53.2, "InternalID": 3096418.0}, "STM0502": {"Expression": 30.1, "InternalID": 3092815.0}, "STM0939": {"Expression": 19.6, "InternalID": 3093232.0}, "STM4082": {"Expression": 24.9, "InternalID": 3096262.0}, "STM1846": {"Expression": 244.0, "InternalID": 3094113.0}, "STM2914": {"Expression": 58.1, "InternalID": 3095136.0}, "STM1300": {"Expression": 34.2, "InternalID": 3093584.0}, "STM4541": {"Expression": 60.7, "InternalID": 3096695.0}, "STM0516": {"Expression": 92.3, "InternalID": 3092829.0}, "STM1334": {"Expression": 671.0, "InternalID": 3093617.0}, "STM4073": {"Expression": 50.7, "InternalID": 3096253.0}, "STM1104": {"Expression": 6.33, "InternalID": 3093396.0}, "STM0586": {"Expression": 5.53, "InternalID": 3092894.0}, "STM1611": {"Expression": 22.5, "InternalID": 3093885.0}, "STM2968": {"Expression": 42.1, "InternalID": 3095190.0}, "STM3613": {"Expression": 73.5, "InternalID": 3095816.0}, "STM3483": {"Expression": 314.0, "InternalID": 3095689.0}, "STM2871": {"Expression": 203.0, "InternalID": 3095095.0}, "STM2459": {"Expression": 4.27, "InternalID": 3094701.0}, "STM0537": {"Expression": 227.0, "InternalID": 3092850.0}, "STM2119": {"Expression": 8.83, "InternalID": 3094370.0}, "STM3187": {"Expression": 122.0, "InternalID": 3095404.0}, "STM1588": {"Expression": 23.6, "InternalID": 3093863.0}, "STM1761": {"Expression": 7.32, "InternalID": 3094028.0}, "STM3469": {"Expression": 16.7, "InternalID": 3095675.0}, "STM1772": {"Expression": 1172.0, "InternalID": 3094039.0}, "STM0833": {"Expression": 1817.0, "InternalID": 3093125.0}, "STM3503": {"Expression": 22.5, "InternalID": 3095709.0}, "STM2413": {"Expression": 77.6, "InternalID": 3094659.0}, "STM2045": {"Expression": 384.0, "InternalID": 3094296.0}, "STM2947": {"Expression": 64.4, "InternalID": 3095169.0}, "STM3109": {"Expression": 108.0, "InternalID": 3095327.0}, "STM1448": {"Expression": 116.0, "InternalID": 3093728.0}, "STM3812": {"Expression": 2.72, "InternalID": 3096012.0}, "STM3188": {"Expression": 34.5, "InternalID": 3095405.0}, "STM1197": {"Expression": 386.0, "InternalID": 3093484.0}, "STM3532": {"Expression": 11.9, "InternalID": 3095736.0}, "STM0670": {"Expression": 102.0, "InternalID": 3092978.0}, "STM0443": {"Expression": 454.0, "InternalID": 3092756.0}, "STM2953": {"Expression": 418.0, "InternalID": 3095175.0}, "STM1345": {"Expression": 14.8, "InternalID": 3093628.0}, "STM0147": {"Expression": 1.01, "InternalID": 3092473.0}, "STM2663": {"Expression": 336.0, "InternalID": 3094899.0}, "STM0999": {"Expression": 265.0, "InternalID": 3093290.0}, "STM4539": {"Expression": 46.0, "InternalID": 3096693.0}, "STM0189": {"Expression": 10.1, "InternalID": 3092515.0}, "STM0750": {"Expression": 85.4, "InternalID": 3093051.0}, "STM0528": {"Expression": 14.8, "InternalID": 3092841.0}, "STM3149": {"Expression": 101.0, "InternalID": 3095366.0}, "STM0080": {"Expression": 143.0, "InternalID": 3092408.0}, "STM3267": {"Expression": 320.0, "InternalID": 3095482.0}, "STM1224": {"Expression": 9.17, "InternalID": 3093511.0}, "STM4125": {"Expression": 116.0, "InternalID": 3096303.0}, "STM1627": {"Expression": 124.0, "InternalID": 3093901.0}, "STM0687": {"Expression": 77.4, "InternalID": 3092988.0}, "STM4138": {"Expression": 23.9, "InternalID": 3096311.0}, "STM4364": {"Expression": 1204.0, "InternalID": 3096524.0}, "STM4029": {"Expression": 78.8, "InternalID": 3096207.0}, "STM1651": {"Expression": 23.5, "InternalID": 3093924.0}, "STM2098": {"Expression": 450.0, "InternalID": 3094349.0}, "STM3508": {"Expression": 0.396, "InternalID": 3095714.0}, "STM1756": {"Expression": 221.0, "InternalID": 3094026.0}, "STM3391": {"Expression": 0.285, "InternalID": 3095604.0}, "STM1164": {"Expression": 48.5, "InternalID": 3093452.0}, "STM2788": {"Expression": 2.5, "InternalID": 3095016.0}, "STM1058": {"Expression": 111.0, "InternalID": 3093351.0}, "STM2272": {"Expression": 241.0, "InternalID": 3094521.0}, "STM2095": {"Expression": 112.0, "InternalID": 3094346.0}, "STM0464": {"Expression": 151.0, "InternalID": 3092778.0}, "STM3810": {"Expression": 4.19, "InternalID": 3096010.0}, "STM3293": {"Expression": 151.0, "InternalID": 3095506.0}, "STM3983": {"Expression": 123.0, "InternalID": 3096168.0}, "STM1767": {"Expression": 215.0, "InternalID": 3094034.0}, "STM0616": {"Expression": 355.0, "InternalID": 3092924.0}, "STM2568": {"Expression": 12.3, "InternalID": 3094808.0}, "STM0783": {"Expression": 102.0, "InternalID": 3093078.0}, "STM3296": {"Expression": 557.0, "InternalID": 3095509.0}, "STM2313": {"Expression": 10.2, "InternalID": 3094562.0}, "STM4339": {"Expression": 29.0, "InternalID": 3096502.0}, "STM1198": {"Expression": 8.56, "InternalID": 3093485.0}, "STM0478": {"Expression": 16.7, "InternalID": 3092791.0}, "STM1857": {"Expression": 25.1, "InternalID": 3094125.0}, "STM0486": {"Expression": 38.0, "InternalID": 3092799.0}, "STM0090": {"Expression": 27.6, "InternalID": 3092417.0}, "STM2633": {"Expression": 5.72, "InternalID": 3094873.0}, "STM3719": {"Expression": 20.4, "InternalID": 3095921.0}, "STM1187": {"Expression": 48.3, "InternalID": 3093474.0}, "STM1008": {"Expression": 5.72, "InternalID": 3093299.0}, "STM2667": {"Expression": 100.0, "InternalID": 3094902.0}, "STM1135": {"Expression": 223.0, "InternalID": 3093423.0}, "STM4544": {"Expression": 2.41, "InternalID": 3096698.0}, "STM1202": {"Expression": 34.3, "InternalID": 3093489.0}, "STM3522": {"Expression": 0.905, "InternalID": 3095727.0}, "STM0552": {"Expression": 32.1, "InternalID": 3092865.0}, "STM2489": {"Expression": 351.0, "InternalID": 3094731.0}, "STM4289": {"Expression": 193.0, "InternalID": 3096453.0}, "STM4337": {"Expression": 22.3, "InternalID": 3096500.0}, "STM2068": {"Expression": 0.878, "InternalID": 3094319.0}, "STM2967": {"Expression": 48.5, "InternalID": 3095189.0}, "STM2291": {"Expression": 18.1, "InternalID": 3094540.0}, "STM3642": {"Expression": 37.0, "InternalID": 3095845.0}, "STM2381": {"Expression": 7.19, "InternalID": 3094630.0}}, "OrganimsName": "S.typhimurium", "Integrated": true, "Weight": null}
