# Supplementary material for: Depletion of Shine-Dalgarno Sequences Within Bacterial Coding Regions Is Expression Dependent
Source: G3 (Bethesda). 2016 Sep 7;6(11):3467–74. doi: 10.1534/g3.116.032227 (PMC5100845; doi:10.1534/g3.116.032227)
Supplement: Supplemental Material [file supp_g3.116.032227_FileS1.zip › SD_Submission 3/Data/PaxDB/GCA_000007685.json]

{"Score": 11.58, "Coverage": 66.0, "GeneExpression": {"LIC11605": {"New ID": "LIC_RS08215", "Expression": 8.6, "InternalID": 4107369.0}, "LIC10958": {"New ID": "LIC_RS04955", "Expression": 623.0, "InternalID": 4106740.0}, "LIC11637": {"New ID": "LIC_RS08380", "Expression": 859.0, "InternalID": 4107401.0}, "LIC11887": {"New ID": "LIC_RS09615", "Expression": 3.2, "InternalID": 4107642.0}, "LIC11964": {"New ID": "LIC_RS10025", "Expression": 9.16, "InternalID": 4107712.0}, "LIC12445": {"New ID": "LIC_RS12500", "Expression": 113.0, "InternalID": 4108180.0}, "LIC20213": {"New ID": "LIC_RS19085", "Expression": 3.23, "InternalID": 4109414.0}, "LIC10031": {"New ID": "LIC_RS00160", "Expression": 8.74, "InternalID": 4105840.0}, "LIC10099": {"New ID": "LIC_RS00510", "Expression": 2.38, "InternalID": 4105905.0}, "LIC10483": {"New ID": "LIC_RS02510", "Expression": 1489.0, "InternalID": 4106275.0}, "LIC12289": {"New ID": "LIC_RS11685", "Expression": 392.0, "InternalID": 4108028.0}, "LIC12570": {"New ID": "LIC_RS13170", "Expression": 53.0, "InternalID": 4108300.0}, "LIC10766": {"New ID": "LIC_RS03970", "Expression": 9.29, "InternalID": 4106554.0}, "LIC10850": {"New ID": "LIC_RS04380", "Expression": 1631.0, "InternalID": 4106635.0}, "LIC13385": {"New ID": "LIC_RS17420", "Expression": 28.1, "InternalID": 4109093.0}, "LIC11086": {"New ID": "LIC_RS05610", "Expression": 10.2, "InternalID": 4106864.0}, "LIC11525": {"New ID": "LIC_RS07820", "Expression": 9.12, "InternalID": 4107291.0}, "LIC11480": {"New ID": "LIC_RS07585", "Expression": 73.5, "InternalID": 4107248.0}, "LIC10759": {"New ID": "LIC_RS03935", "Expression": 49.1, "InternalID": 4106547.0}, "LIC11687": {"New ID": "LIC_RS08610", "Expression": 911.0, "InternalID": 4107445.0}, "LIC11737": {"New ID": "LIC_RS08865", "Expression": 150.0, "InternalID": 4107495.0}, "LIC11368": {"New ID": "LIC_RS07015", "Expression": 17.1, "InternalID": 4107139.0}, "LIC11070": {"New ID": "LIC_RS05530", "Expression": 152.0, "InternalID": 4106848.0}, "LIC12286": {"New ID": "LIC_RS11670", "Expression": 4.81, "InternalID": 4108025.0}, "LIC20176": {"New ID": "LIC_RS18900", "Expression": 9.24, "InternalID": 4109380.0}, "LIC11134": {"New ID": "LIC_RS05845", "Expression": 25.9, "InternalID": 4106911.0}, "LIC12162": {"New ID": "LIC_RS11040", "Expression": 41.1, "InternalID": 4107902.0}, "LIC11806": {"New ID": "LIC_RS09210", "Expression": 7.13, "InternalID": 4107563.0}, "LIC13430": {"New ID": "LIC_RS17650", "Expression": 5.79, "InternalID": 4109138.0}, "LIC11685": {"New ID": "LIC_RS08595", "Expression": 398.0, "InternalID": 4107443.0}, "LIC13318": {"New ID": "LIC_RS17080", "Expression": 1759.0, "InternalID": 4109028.0}, "LIC13413": {"New ID": "LIC_RS17560", "Expression": 459.0, "InternalID": 4109121.0}, "LIC10583": {"New ID": "LIC_RS03025", "Expression": 1252.0, "InternalID": 4106375.0}, "LIC12801": {"New ID": "LIC_RS14370", "Expression": 125.0, "InternalID": 4108523.0}, "LIC13153": {"New ID": "LIC_RS16225", "Expression": 254.0, "InternalID": 4108866.0}, "LIC10430": {"New ID": "LIC_RS02245", "Expression": 2119.0, "InternalID": 4106223.0}, "LIC13231": {"New ID": "LIC_RS16620", "Expression": 39.8, "InternalID": 4108944.0}, "LIC12603": {"New ID": "LIC_RS13330", "Expression": 811.0, "InternalID": 4108331.0}, "LIC10925": {"New ID": "LIC_RS04765", "Expression": 39.3, "InternalID": 4106708.0}, "LIC10203": {"New ID": "LIC_RS01065", "Expression": 45.2, "InternalID": 4106003.0}, "LIC11774": {"New ID": "LIC_RS09050", "Expression": 48.8, "InternalID": 4107532.0}, "LIC11546": {"New ID": "LIC_RS07925", "Expression": 149.0, "InternalID": 4107312.0}, "LIC12339": {"New ID": "LIC_RS11960", "Expression": 16.2, "InternalID": 4108076.0}, "LIC10172": {"New ID": "LIC_RS00900", "Expression": 4.97, "InternalID": 4105973.0}, "LIC11770": {"Expression": 15.6, "InternalID": 4107528.0}, "LIC11060": {"New ID": "LIC_RS05480", "Expression": 12.2, "InternalID": 4106838.0}, "LIC10134": {"New ID": "LIC_RS00690", "Expression": 185.0, "InternalID": 4105939.0}, "LIC10351": {"New ID": "LIC_RS01820", "Expression": 403.0, "InternalID": 4106148.0}, "LIC10104": {"New ID": "LIC_RS00535", "Expression": 91.1, "InternalID": 4105910.0}, "LIC12449": {"New ID": "LIC_RS12520", "Expression": 48.6, "InternalID": 4108183.0}, "LIC10923": {"New ID": "LIC_RS04755", "Expression": 45.7, "InternalID": 4106706.0}, "LIC10752": {"New ID": "LIC_RS03890", "Expression": 5752.0, "InternalID": 4106540.0}, "LIC10151": {"New ID": "LIC_RS00770", "Expression": 47.0, "InternalID": 4105954.0}, "LIC12224": {"New ID": "LIC_RS11360", "Expression": 26.2, "InternalID": 4107964.0}, "LIC13480": {"New ID": "LIC_RS17890", "Expression": 543.0, "InternalID": 4109186.0}, "LIC12269": {"New ID": "LIC_RS11595", "Expression": 68.7, "InternalID": 4108009.0}, "LIC11461": {"New ID": "LIC_RS07485", "Expression": 782.0, "InternalID": 4107229.0}, "LIC11668": {"New ID": "LIC_RS08520", "Expression": 80.2, "InternalID": 4107428.0}, "LIC13251": {"New ID": "LIC_RS16720", "Expression": 241.0, "InternalID": 4108963.0}, "LIC12091": {"New ID": "LIC_RS10675", "Expression": 1123.0, "InternalID": 4107831.0}, "LIC12659": {"New ID": "LIC_RS13615", "Expression": 52.7, "InternalID": 4108387.0}, "LIC12476": {"New ID": "LIC_RS12665", "Expression": 1780.0, "InternalID": 4108209.0}, "LIC10534": {"New ID": "LIC_RS02780", "Expression": 20.6, "InternalID": 4106326.0}, "LIC11158": {"New ID": "LIC_RS05965", "Expression": 74.1, "InternalID": 4106935.0}, "LIC10873": {"New ID": "LIC_RS04515", "Expression": 429.0, "InternalID": 4106658.0}, "LIC20113": {"New ID": "LIC_RS18565", "Expression": 6.33, "InternalID": 4109318.0}, "LIC11721": {"New ID": "LIC_RS08785", "Expression": 22.0, "InternalID": 4107479.0}, "LIC12604": {"New ID": "LIC_RS13335", "Expression": 39.1, "InternalID": 4108332.0}, "LIC10363": {"New ID": "LIC_RS01880", "Expression": 886.0, "InternalID": 4106160.0}, "LIC11712": {"New ID": "LIC_RS08735", "Expression": 50.9, "InternalID": 4107470.0}, "LIC12073": {"New ID": "LIC_RS10590", "Expression": 104.0, "InternalID": 4107813.0}, "LIC10929": {"New ID": "LIC_RS04795", "Expression": 23.8, "InternalID": 4106711.0}, "LIC11725": {"New ID": "LIC_RS08805", "Expression": 91.9, "InternalID": 4107483.0}, "LIC12146": {"New ID": "LIC_RS10960", "Expression": 100.0, "InternalID": 4107886.0}, "LIC10404": {"New ID": "LIC_RS02115", "Expression": 9.69, "InternalID": 4106198.0}, "LIC12290": {"New ID": "LIC_RS11695", "Expression": 37.8, "InternalID": 4108029.0}, "LIC10055": {"New ID": "LIC_RS00280", "Expression": 221.0, "InternalID": 4105864.0}, "LIC11009": {"New ID": "LIC_RS05210", "Expression": 2331.0, "InternalID": 4106790.0}, "LIC10226": {"New ID": "LIC_RS01170", "Expression": 1081.0, "InternalID": 4106026.0}, "LIC12709": {"New ID": "LIC_RS13895", "Expression": 4.43, "InternalID": 4108435.0}, "LIC10347": {"New ID": "LIC_RS01800", "Expression": 7.69, "InternalID": 4106145.0}, "LIC11812": {"New ID": "LIC_RS09235", "Expression": 22.3, "InternalID": 4107569.0}, "LIC20054": {"New ID": "LIC_RS18260", "Expression": 745.0, "InternalID": 4109259.0}, "LIC10754": {"New ID": "LIC_RS03900", "Expression": 2741.0, "InternalID": 4106542.0}, "LIC11903": {"New ID": "LIC_RS09700", "Expression": 66.8, "InternalID": 4107657.0}, "LIC12579": {"New ID": "LIC_RS13215", "Expression": 27.0, "InternalID": 4108308.0}, "LIC12207": {"New ID": "LIC_RS11270", "Expression": 859.0, "InternalID": 4107947.0}, "LIC10538": {"New ID": "LIC_RS02800", "Expression": 355.0, "InternalID": 4106330.0}, "LIC20142": {"New ID": "LIC_RS18715", "Expression": 413.0, "InternalID": 4109346.0}, "LIC11391": {"New ID": "LIC_RS07125", "Expression": 28.5, "InternalID": 4107161.0}, "LIC12338": {"Expression": 9.97, "InternalID": 4108075.0}, "LIC12648": {"New ID": "LIC_RS13560", "Expression": 410.0, "InternalID": 4108376.0}, "LIC12109": {"New ID": "LIC_RS10770", "Expression": 99.5, "InternalID": 4107849.0}, "LIC10287": {"New ID": "LIC_RS01485", "Expression": 82.9, "InternalID": 4106085.0}, "LIC10698": {"New ID": "LIC_RS03595", "Expression": 24.5, "InternalID": 4106490.0}, "LIC10557": {"New ID": "LIC_RS02905", "Expression": 627.0, "InternalID": 4106349.0}, "LIC11797": {"New ID": "LIC_RS09165", "Expression": 57.0, "InternalID": 4107555.0}, "LIC11632": {"New ID": "LIC_RS08355", "Expression": 9.07, "InternalID": 4107396.0}, "LIC12184": {"New ID": "LIC_RS11150", "Expression": 1.66, "InternalID": 4107924.0}, "LIC11096": {"New ID": "LIC_RS05660", "Expression": 495.0, "InternalID": 4106874.0}, "LIC11739": {"New ID": "LIC_RS08875", "Expression": 235.0, "InternalID": 4107497.0}, "LIC10651": {"New ID": "LIC_RS03350", "Expression": 2.14, "InternalID": 4106443.0}, "LIC20259": {"New ID": "LIC_RS19335", "Expression": 144.0, "InternalID": 4109455.0}, "LIC11517": {"New ID": "LIC_RS07775", "Expression": 1366.0, "InternalID": 4107283.0}, "LIC10014": {"New ID": "LIC_RS00070", "Expression": 8.06, "InternalID": 4105823.0}, "LIC10123": {"New ID": "LIC_RS00635", "Expression": 605.0, "InternalID": 4105928.0}, "LIC10637": {"New ID": "LIC_RS03290", "Expression": 36.9, "InternalID": 4106429.0}, "LIC13263": {"New ID": "LIC_RS16785", "Expression": 167.0, "InternalID": 4108975.0}, "LIC10579": {"New ID": "LIC_RS03005", "Expression": 81.5, "InternalID": 4106371.0}, "LIC10592": {"New ID": "LIC_RS03065", "Expression": 164.0, "InternalID": 4106384.0}, "LIC12328": {"New ID": "LIC_RS11905", "Expression": 869.0, "InternalID": 4108067.0}, "LIC10690": {"New ID": "LIC_RS03560", "Expression": 393.0, "InternalID": 4106482.0}, "LIC13403": {"New ID": "LIC_RS17505", "Expression": 19.4, "InternalID": 4109111.0}, "LIC10663": {"New ID": "LIC_RS03420", "Expression": 462.0, "InternalID": 4106455.0}, "LIC12921": {"New ID": "LIC_RS15005", "Expression": 1974.0, "InternalID": 4108641.0}, "LIC11947": {"New ID": "LIC_RS09935", "Expression": 37.7, "InternalID": 4107698.0}, "LIC12165": {"New ID": "LIC_RS11055", "Expression": 1344.0, "InternalID": 4107905.0}, "LIC12662": {"New ID": "LIC_RS13630", "Expression": 4.1, "InternalID": 4108390.0}, "LIC20159": {"New ID": "LIC_RS18810", "Expression": 7.74, "InternalID": 4109363.0}, "LIC11372": {"New ID": "LIC_RS07035", "Expression": 7.22, "InternalID": 4107143.0}, "LIC10969": {"New ID": "LIC_RS05005", "Expression": 160.0, "InternalID": 4106751.0}, "LIC12762": {"New ID": "LIC_RS14180", "Expression": 29.6, "InternalID": 4108487.0}, "LIC12490": {"New ID": "LIC_RS12740", "Expression": 250.0, "InternalID": 4108223.0}, "LIC12695": {"New ID": "LIC_RS13820", "Expression": 157.0, "InternalID": 4108421.0}, "LIC11587": {"New ID": "LIC_RS08125", "Expression": 383.0, "InternalID": 4107353.0}, "LIC11834": {"New ID": "LIC_RS09355", "Expression": 1065.0, "InternalID": 4107589.0}, "LIC11706": {"New ID": "LIC_RS08705", "Expression": 33.2, "InternalID": 4107464.0}, "LIC13074": {"New ID": "LIC_RS15825", "Expression": 159.0, "InternalID": 4108791.0}, "LIC12805": {"New ID": "LIC_RS14390", "Expression": 112.0, "InternalID": 4108527.0}, "LIC12850": {"New ID": "LIC_RS14635", "Expression": 301.0, "InternalID": 4108571.0}, "LIC12587": {"New ID": "LIC_RS13250", "Expression": 22.6, "InternalID": 4108316.0}, "LIC13257": {"New ID": "LIC_RS16755", "Expression": 491.0, "InternalID": 4108969.0}, "LIC11189": {"New ID": "LIC_RS06115", "Expression": 67.6, "InternalID": 4106966.0}, "LIC11548": {"New ID": "LIC_RS07935", "Expression": 15.1, "InternalID": 4107314.0}, "LIC10086": {"New ID": "LIC_RS00445", "Expression": 2.17, "InternalID": 4105892.0}, "LIC12741": {"New ID": "LIC_RS14065", "Expression": 9.3, "InternalID": 4108466.0}, "LIC10648": {"New ID": "LIC_RS03345", "Expression": 1.14, "InternalID": 4106440.0}, "LIC12771": {"New ID": "LIC_RS14230", "Expression": 305.0, "InternalID": 4108495.0}, "LIC11084": {"New ID": "LIC_RS05595", "Expression": 6.3, "InternalID": 4106862.0}, "LIC11499": {"Expression": 3898.0, "InternalID": 4107267.0}, "LIC10053": {"New ID": "LIC_RS00270", "Expression": 35.2, "InternalID": 4105862.0}, "LIC12531": {"New ID": "LIC_RS12960", "Expression": 182.0, "InternalID": 4108264.0}, "LIC12800": {"New ID": "LIC_RS14365", "Expression": 258.0, "InternalID": 4108522.0}, "LIC20042": {"New ID": "LIC_RS18195", "Expression": 11.0, "InternalID": 4109247.0}, "LIC11514": {"New ID": "LIC_RS07760", "Expression": 697.0, "InternalID": 4107280.0}, "LIC20250": {"New ID": "LIC_RS19285", "Expression": 176.0, "InternalID": 4109446.0}, "LIC10060": {"New ID": "LIC_RS00305", "Expression": 316.0, "InternalID": 4105869.0}, "LIC10632": {"New ID": "LIC_RS03265", "Expression": 40.5, "InternalID": 4106424.0}, "LIC10520": {"New ID": "LIC_RS02710", "Expression": 35.2, "InternalID": 4106312.0}, "LIC13475": {"New ID": "LIC_RS17865", "Expression": 110.0, "InternalID": 4109181.0}, "LIC12058": {"New ID": "LIC_RS10520", "Expression": 250.0, "InternalID": 4107798.0}, "LIC10433": {"New ID": "LIC_RS02260", "Expression": 71.8, "InternalID": 4106226.0}, "LIC11370": {"New ID": "LIC_RS07025", "Expression": 455.0, "InternalID": 4107141.0}, "LIC20192": {"New ID": "LIC_RS18980", "Expression": 27.3, "InternalID": 4109395.0}, "LIC10672": {"New ID": "LIC_RS03465", "Expression": 1884.0, "InternalID": 4106464.0}, "LIC12750": {"New ID": "LIC_RS14110", "Expression": 3.06, "InternalID": 4108475.0}, "LIC10620": {"New ID": "LIC_RS03205", "Expression": 131.0, "InternalID": 4106412.0}, "LIC13319": {"New ID": "LIC_RS17085", "Expression": 2.57, "InternalID": 4109029.0}, "LIC10395": {"New ID": "LIC_RS02060", "Expression": 5.56, "InternalID": 4106189.0}, "LIC12110": {"New ID": "LIC_RS10775", "Expression": 2431.0, "InternalID": 4107850.0}, "LIC20268": {"New ID": "LIC_RS19395", "Expression": 4.62, "InternalID": 4109464.0}, "LIC12143": {"New ID": "LIC_RS10945", "Expression": 6.28, "InternalID": 4107883.0}, "LIC20101": {"New ID": "LIC_RS18500", "Expression": 785.0, "InternalID": 4109306.0}, "LIC11294": {"New ID": "LIC_RS06655", "Expression": 1012.0, "InternalID": 4107067.0}, "LIC11915": {"New ID": "LIC_RS09765", "Expression": 87.7, "InternalID": 4107667.0}, "LIC11378": {"New ID": "LIC_RS07065", "Expression": 255.0, "InternalID": 4107149.0}, "LIC11948": {"New ID": "LIC_RS09940", "Expression": 55.2, "InternalID": 4107699.0}, "LIC12417": {"New ID": "LIC_RS12350", "Expression": 2.19, "InternalID": 4108153.0}, "LIC11867": {"New ID": "LIC_RS09515", "Expression": 84.8, "InternalID": 4107622.0}, "LIC12574": {"New ID": "LIC_RS13190", "Expression": 4116.0, "InternalID": 4108303.0}, "LIC12772": {"New ID": "LIC_RS14235", "Expression": 269.0, "InternalID": 4108496.0}, "LIC11008": {"New ID": "LIC_RS05205", "Expression": 46.7, "InternalID": 4106789.0}, "LIC10064": {"New ID": "LIC_RS00330", "Expression": 2264.0, "InternalID": 4105873.0}, "LIC12271": {"New ID": "LIC_RS11605", "Expression": 7.9, "InternalID": 4108011.0}, "LIC10699": {"New ID": "LIC_RS03600", "Expression": 419.0, "InternalID": 4106491.0}, "LIC10454": {"New ID": "LIC_RS02365", "Expression": 2.09, "InternalID": 4106246.0}, "LIC12631": {"New ID": "LIC_RS13475", "Expression": 77.4, "InternalID": 4108359.0}, "LIC11510": {"New ID": "LIC_RS07740", "Expression": 34.2, "InternalID": 4107277.0}, "LIC12218": {"New ID": "LIC_RS11330", "Expression": 0.933, "InternalID": 4107958.0}, "LIC12123": {"New ID": "LIC_RS10840", "Expression": 396.0, "InternalID": 4107863.0}, "LIC20196": {"New ID": "LIC_RS18995", "Expression": 1278.0, "InternalID": 4109397.0}, "LIC11604": {"New ID": "LIC_RS08210", "Expression": 109.0, "InternalID": 4107368.0}, "LIC20093": {"New ID": "LIC_RS18460", "Expression": 1861.0, "InternalID": 4109298.0}, "LIC12203": {"New ID": "LIC_RS11245", "Expression": 752.0, "InternalID": 4107943.0}, "LIC13438": {"New ID": "LIC_RS17690", "Expression": 82.6, "InternalID": 4109146.0}, "LIC11285": {"New ID": "LIC_RS06605", "Expression": 145.0, "InternalID": 4107060.0}, "LIC12855": {"New ID": "LIC_RS14660", "Expression": 802.0, "InternalID": 4108576.0}, "LIC10510": {"New ID": "LIC_RS02660", "Expression": 1.57, "InternalID": 4106302.0}, "LIC13372": {"New ID": "LIC_RS17350", "Expression": 204.0, "InternalID": 4109082.0}, "LIC11810": {"New ID": "LIC_RS09225", "Expression": 123.0, "InternalID": 4107567.0}, "LIC10174": {"New ID": "LIC_RS00910", "Expression": 2066.0, "InternalID": 4105975.0}, "LIC10546": {"New ID": "LIC_RS02845", "Expression": 183.0, "InternalID": 4106338.0}, "LIC11444": {"New ID": "LIC_RS07400", "Expression": 332.0, "InternalID": 4107213.0}, "LIC12428": {"New ID": "LIC_RS12405", "Expression": 44.3, "InternalID": 4108164.0}, "LIC12179": {"New ID": "LIC_RS11125", "Expression": 86.3, "InternalID": 4107919.0}, "LIC10802": {"New ID": "LIC_RS04145", "Expression": 66.0, "InternalID": 4106587.0}, "LIC12087": {"New ID": "LIC_RS10650", "Expression": 30.6, "InternalID": 4107827.0}, "LIC13283": {"New ID": "LIC_RS16895", "Expression": 4.5, "InternalID": 4108995.0}, "LIC12615": {"New ID": "LIC_RS13390", "Expression": 1245.0, "InternalID": 4108343.0}, "LIC11895": {"New ID": "LIC_RS09660", "Expression": 1.69, "InternalID": 4107650.0}, "LIC10262": {"New ID": "LIC_RS01345", "Expression": 5.66, "InternalID": 4106061.0}, "LIC11919": {"New ID": "LIC_RS09790", "Expression": 828.0, "InternalID": 4107671.0}, "LIC20244": {"New ID": "LIC_RS19255", "Expression": 34.0, "InternalID": 4109441.0}, "LIC12708": {"New ID": "LIC_RS13890", "Expression": 44.3, "InternalID": 4108434.0}, "LIC11717": {"New ID": "LIC_RS08760", "Expression": 256.0, "InternalID": 4107475.0}, "LIC10753": {"New ID": "LIC_RS03895", "Expression": 3045.0, "InternalID": 4106541.0}, "LIC11500": {"New ID": "LIC_RS07685", "Expression": 219.0, "InternalID": 4107268.0}, "LIC13155": {"New ID": "LIC_RS16235", "Expression": 253.0, "InternalID": 4108868.0}, "LIC11642": {"New ID": "LIC_RS08400", "Expression": 148.0, "InternalID": 4107406.0}, "LIC11897": {"New ID": "LIC_RS09670", "Expression": 507.0, "InternalID": 4107652.0}, "LIC13419": {"New ID": "LIC_RS17595", "Expression": 1.48, "InternalID": 4109127.0}, "LIC12197": {"New ID": "LIC_RS11215", "Expression": 1131.0, "InternalID": 4107937.0}, "LIC10443": {"New ID": "LIC_RS02310", "Expression": 220.0, "InternalID": 4106236.0}, "LIC11064": {"New ID": "LIC_RS05500", "Expression": 5.51, "InternalID": 4106842.0}, "LIC12191": {"New ID": "LIC_RS11185", "Expression": 88.2, "InternalID": 4107931.0}, "LIC11026": {"New ID": "LIC_RS05305", "Expression": 32.0, "InternalID": 4106804.0}, "LIC11918": {"New ID": "LIC_RS09785", "Expression": 7.04, "InternalID": 4107670.0}, "LIC11237": {"New ID": "LIC_RS06365", "Expression": 64.0, "InternalID": 4107013.0}, "LIC11244": {"New ID": "LIC_RS06400", "Expression": 514.0, "InternalID": 4107020.0}, "LIC11491": {"New ID": "LIC_RS07640", "Expression": 83.4, "InternalID": 4107259.0}, "LIC12312": {"New ID": "LIC_RS11820", "Expression": 73.9, "InternalID": 4108051.0}, "LIC13083": {"New ID": "LIC_RS15870", "Expression": 76.9, "InternalID": 4108800.0}, "LIC11543": {"New ID": "LIC_RS07910", "Expression": 58.8, "InternalID": 4107309.0}, "LIC12215": {"New ID": "LIC_RS11310", "Expression": 5.62, "InternalID": 4107955.0}, "LIC10045": {"New ID": "LIC_RS00230", "Expression": 944.0, "InternalID": 4105854.0}, "LIC10994": {"New ID": "LIC_RS05130", "Expression": 21.7, "InternalID": 4106776.0}, "LIC12966": {"New ID": "LIC_RS15260", "Expression": 9906.0, "InternalID": 4108684.0}, "LIC20097": {"New ID": "LIC_RS18480", "Expression": 504.0, "InternalID": 4109302.0}, "LIC12061": {"New ID": "LIC_RS10530", "Expression": 1.69, "InternalID": 4107801.0}, "LIC10193": {"New ID": "LIC_RS01010", "Expression": 48.9, "InternalID": 4105993.0}, "LIC11731": {"New ID": "LIC_RS08835", "Expression": 1350.0, "InternalID": 4107489.0}, "LIC11422": {"New ID": "LIC_RS07285", "Expression": 12.9, "InternalID": 4107191.0}, "LIC11941": {"New ID": "LIC_RS09905", "Expression": 3.55, "InternalID": 4107692.0}, "LIC10548": {"New ID": "LIC_RS02855", "Expression": 472.0, "InternalID": 4106340.0}, "LIC10310": {"New ID": "LIC_RS01610", "Expression": 655.0, "InternalID": 4106108.0}, "LIC11435": {"New ID": "LIC_RS07355", "Expression": 58.3, "InternalID": 4107204.0}, "LIC13075": {"New ID": "LIC_RS15830", "Expression": 3.59, "InternalID": 4108792.0}, "LIC11750": {"New ID": "LIC_RS08930", "Expression": 772.0, "InternalID": 4107508.0}, "LIC12732": {"New ID": "LIC_RS14015", "Expression": 2.22, "InternalID": 4108457.0}, "LIC11046": {"New ID": "LIC_RS05405", "Expression": 344.0, "InternalID": 4106824.0}, "LIC13212": {"New ID": "LIC_RS16525", "Expression": 590.0, "InternalID": 4108925.0}, "LIC10295": {"New ID": "LIC_RS01535", "Expression": 458.0, "InternalID": 4106093.0}, "LIC11014": {"New ID": "LIC_RS05235", "Expression": 12.0, "InternalID": 4106794.0}, "LIC12331": {"New ID": "LIC_RS11920", "Expression": 75.5, "InternalID": 4108068.0}, "LIC12127": {"New ID": "LIC_RS10860", "Expression": 23.2, "InternalID": 4107867.0}, "LIC12970": {"New ID": "LIC_RS15280", "Expression": 291.0, "InternalID": 4108688.0}, "LIC13456": {"New ID": "LIC_RS17775", "Expression": 17.1, "InternalID": 4109164.0}, "LIC10932": {"New ID": "LIC_RS04810", "Expression": 25.9, "InternalID": 4106714.0}, "LIC10317": {"New ID": "LIC_RS01645", "Expression": 606.0, "InternalID": 4106115.0}, "LIC10741": {"New ID": "LIC_RS03830", "Expression": 26.5, "InternalID": 4106531.0}, "LIC10141": {"New ID": "LIC_RS00725", "Expression": 530.0, "InternalID": 4105946.0}, "LIC10225": {"New ID": "LIC_RS01165", "Expression": 253.0, "InternalID": 4106025.0}, "LIC12667": {"New ID": "LIC_RS13655", "Expression": 7.3, "InternalID": 4108394.0}, "LIC11354": {"New ID": "LIC_RS06950", "Expression": 1850.0, "InternalID": 4107125.0}, "LIC11131": {"New ID": "LIC_RS05835", "Expression": 0.877, "InternalID": 4106909.0}, "LIC13238": {"New ID": "LIC_RS16655", "Expression": 7.28, "InternalID": 4108950.0}, "LIC12564": {"New ID": "LIC_RS13140", "Expression": 78.8, "InternalID": 4108296.0}, "LIC11556": {"New ID": "LIC_RS07975", "Expression": 263.0, "InternalID": 4107322.0}, "LIC10252": {"New ID": "LIC_RS01295", "Expression": 230.0, "InternalID": 4106051.0}, "LIC20204": {"New ID": "LIC_RS19035", "Expression": 184.0, "InternalID": 4109405.0}, "LIC12763": {"New ID": "LIC_RS14185", "Expression": 4.17, "InternalID": 4108488.0}, "LIC11298": {"New ID": "LIC_RS06680", "Expression": 70.9, "InternalID": 4107071.0}, "LIC12923": {"New ID": "LIC_RS15015", "Expression": 51.0, "InternalID": 4108643.0}, "LIC10724": {"New ID": "LIC_RS03735", "Expression": 45.1, "InternalID": 4106516.0}, "LIC10803": {"New ID": "LIC_RS04150", "Expression": 79.5, "InternalID": 4106588.0}, "LIC11719": {"New ID": "LIC_RS08775", "Expression": 15.8, "InternalID": 4107477.0}, "LIC13302": {"New ID": "LIC_RS16985", "Expression": 68.9, "InternalID": 4109012.0}, "LIC10681": {"New ID": "LIC_RS03515", "Expression": 457.0, "InternalID": 4106473.0}, "LIC12852": {"New ID": "LIC_RS14645", "Expression": 1967.0, "InternalID": 4108573.0}, "LIC12250": {"New ID": "LIC_RS11495", "Expression": 1446.0, "InternalID": 4107990.0}, "LIC11653": {"New ID": "LIC_RS08450", "Expression": 305.0, "InternalID": 4107415.0}, "LIC12471": {"New ID": "LIC_RS12640", "Expression": 6.94, "InternalID": 4108204.0}, "LIC13316": {"New ID": "LIC_RS17070", "Expression": 1662.0, "InternalID": 4109026.0}, "LIC11176": {"New ID": "LIC_RS06045", "Expression": 60.3, "InternalID": 4106953.0}, "LIC10628": {"New ID": "LIC_RS03245", "Expression": 170.0, "InternalID": 4106420.0}, "LIC11039": {"New ID": "LIC_RS05365", "Expression": 17.7, "InternalID": 4106817.0}, "LIC12372": {"New ID": "LIC_RS12120", "Expression": 55.5, "InternalID": 4108109.0}, "LIC20186": {"New ID": "LIC_RS18945", "Expression": 19.1, "InternalID": 4109389.0}, "LIC12670": {"New ID": "LIC_RS13675", "Expression": 3.41, "InternalID": 4108397.0}, "LIC11135": {"New ID": "LIC_RS05850", "Expression": 0.289, "InternalID": 4106912.0}, "LIC12867": {"New ID": "LIC_RS14720", "Expression": 2286.0, "InternalID": 4108588.0}, "LIC12422": {"New ID": "LIC_RS12375", "Expression": 718.0, "InternalID": 4108158.0}, "LIC10610": {"New ID": "LIC_RS03160", "Expression": 84.2, "InternalID": 4106402.0}, "LIC12692": {"New ID": "LIC_RS13800", "Expression": 4.95, "InternalID": 4108418.0}, "LIC13028": {"New ID": "LIC_RS15575", "Expression": 1.95, "InternalID": 4108746.0}, "LIC10791": {"New ID": "LIC_RS04080", "Expression": 311.0, "InternalID": 4106578.0}, "LIC12621": {"New ID": "LIC_RS13420", "Expression": 4041.0, "InternalID": 4108349.0}, "LIC10425": {"New ID": "LIC_RS02215", "Expression": 191.0, "InternalID": 4106219.0}, "LIC20127": {"New ID": "LIC_RS18635", "Expression": 7.0, "InternalID": 4109331.0}, "LIC20197": {"New ID": "LIC_RS19000", "Expression": 1049.0, "InternalID": 4109398.0}, "LIC12075": {"New ID": "LIC_RS10600", "Expression": 2160.0, "InternalID": 4107815.0}, "LIC11187": {"New ID": "LIC_RS06105", "Expression": 5.18, "InternalID": 4106964.0}, "LIC12408": {"New ID": "LIC_RS12305", "Expression": 65.4, "InternalID": 4108145.0}, "LIC13240": {"New ID": "LIC_RS16665", "Expression": 37.6, "InternalID": 4108952.0}, "LIC13122": {"New ID": "LIC_RS16065", "Expression": 367.0, "InternalID": 4108836.0}, "LIC20033": {"New ID": "LIC_RS18145", "Expression": 70.9, "InternalID": 4109238.0}, "LIC13166": {"New ID": "LIC_RS16290", "Expression": 8895.0, "InternalID": 4108879.0}, "LIC12703": {"New ID": "LIC_RS13865", "Expression": 7.0, "InternalID": 4108429.0}, "LIC12776": {"New ID": "LIC_RS14255", "Expression": 2337.0, "InternalID": 4108500.0}, "LIC11202": {"New ID": "LIC_RS06185", "Expression": 128.0, "InternalID": 4106979.0}, "LIC11647": {"New ID": "LIC_RS08425", "Expression": 4.37, "InternalID": 4107411.0}, "LIC11796": {"New ID": "LIC_RS09160", "Expression": 1.86, "InternalID": 4107554.0}, "LIC10182": {"New ID": "LIC_RS00955", "Expression": 84.5, "InternalID": 4105982.0}, "LIC12262": {"New ID": "LIC_RS11555", "Expression": 19.7, "InternalID": 4108002.0}, "LIC13282": {"New ID": "LIC_RS16890", "Expression": 167.0, "InternalID": 4108994.0}, "LIC10801": {"New ID": "LIC_RS04140", "Expression": 129.0, "InternalID": 4106586.0}, "LIC12716": {"New ID": "LIC_RS13930", "Expression": 3.39, "InternalID": 4108442.0}, "LIC11800": {"New ID": "LIC_RS09180", "Expression": 310.0, "InternalID": 4107558.0}, "LIC12726": {"New ID": "LIC_RS13985", "Expression": 51.0, "InternalID": 4108451.0}, "LIC10214": {"New ID": "LIC_RS01115", "Expression": 1431.0, "InternalID": 4106014.0}, "LIC11835": {"New ID": "LIC_RS09360", "Expression": 825.0, "InternalID": 4107590.0}, "LIC11852": {"New ID": "LIC_RS09440", "Expression": 1398.0, "InternalID": 4107607.0}, "LIC13242": {"New ID": "LIC_RS16675", "Expression": 34.3, "InternalID": 4108954.0}, "LIC11178": {"New ID": "LIC_RS06055", "Expression": 3.59, "InternalID": 4106955.0}, "LIC10374": {"New ID": "LIC_RS01935", "Expression": 8.01, "InternalID": 4106168.0}, "LIC12380": {"New ID": "LIC_RS12170", "Expression": 427.0, "InternalID": 4108117.0}, "LIC11398": {"New ID": "LIC_RS07160", "Expression": 22.2, "InternalID": 4107168.0}, "LIC12161": {"New ID": "LIC_RS11035", "Expression": 26.0, "InternalID": 4107901.0}, "LIC11643": {"New ID": "LIC_RS08405", "Expression": 3582.0, "InternalID": 4107407.0}, "LIC12498": {"New ID": "LIC_RS12785", "Expression": 21.5, "InternalID": 4108231.0}, "LIC11625": {"New ID": "LIC_RS08320", "Expression": 1065.0, "InternalID": 4107389.0}, "LIC12847": {"New ID": "LIC_RS14620", "Expression": 1927.0, "InternalID": 4108568.0}, "LIC10043": {"New ID": "LIC_RS00220", "Expression": 60.4, "InternalID": 4105852.0}, "LIC11618": {"New ID": "LIC_RS08280", "Expression": 1033.0, "InternalID": 4107382.0}, "LIC12028": {"New ID": "LIC_RS10360", "Expression": 81.3, "InternalID": 4107772.0}, "LIC13346": {"New ID": "LIC_RS17215", "Expression": 32.6, "InternalID": 4109056.0}, "LIC12833": {"New ID": "LIC_RS14540", "Expression": 4.23, "InternalID": 4108554.0}, "LIC10180": {"New ID": "LIC_RS00945", "Expression": 29.4, "InternalID": 4105980.0}, "LIC10830": {"New ID": "LIC_RS04280", "Expression": 0.203, "InternalID": 4106615.0}, "LIC11758": {"New ID": "LIC_RS08975", "Expression": 553.0, "InternalID": 4107516.0}, "LIC10162": {"New ID": "LIC_RS00830", "Expression": 1238.0, "InternalID": 4105963.0}, "LIC20226": {"New ID": "LIC_RS19155", "Expression": 90.7, "InternalID": 4109427.0}, "LIC10874": {"New ID": "LIC_RS04520", "Expression": 2518.0, "InternalID": 4106659.0}, "LIC13123": {"New ID": "LIC_RS16070", "Expression": 1824.0, "InternalID": 4108837.0}, "LIC11291": {"New ID": "LIC_RS06640", "Expression": 1.91, "InternalID": 4107065.0}, "LIC12502": {"New ID": "LIC_RS12810", "Expression": 310.0, "InternalID": 4108235.0}, "LIC10184": {"New ID": "LIC_RS00965", "Expression": 65.8, "InternalID": 4105984.0}, "LIC20006": {"New ID": "LIC_RS18000", "Expression": 2.54, "InternalID": 4109212.0}, "LIC11295": {"New ID": "LIC_RS06660", "Expression": 6.49, "InternalID": 4107068.0}, "LIC12156": {"New ID": "LIC_RS11015", "Expression": 80.6, "InternalID": 4107896.0}, "LIC20198": {"New ID": "LIC_RS19005", "Expression": 41.2, "InternalID": 4109399.0}, "LIC10357": {"New ID": "LIC_RS01850", "Expression": 339.0, "InternalID": 4106154.0}, "LIC20026": {"New ID": "LIC_RS18105", "Expression": 221.0, "InternalID": 4109231.0}, "LIC11886": {"New ID": "LIC_RS09610", "Expression": 96.0, "InternalID": 4107641.0}, "LIC10431": {"New ID": "LIC_RS02250", "Expression": 341.0, "InternalID": 4106224.0}, "LIC10154": {"New ID": "LIC_RS00785", "Expression": 515.0, "InternalID": 4105956.0}, "LIC12627": {"New ID": "LIC_RS13450", "Expression": 182.0, "InternalID": 4108355.0}, "LIC10462": {"New ID": "LIC_RS02405", "Expression": 5.22, "InternalID": 4106254.0}, "LIC12082": {"New ID": "LIC_RS10630", "Expression": 7766.0, "InternalID": 4107822.0}, "LIC11861": {"New ID": "LIC_RS09485", "Expression": 6.47, "InternalID": 4107616.0}, "LIC12489": {"New ID": "LIC_RS12735", "Expression": 233.0, "InternalID": 4108222.0}, "LIC10118": {"New ID": "LIC_RS00605", "Expression": 54.2, "InternalID": 4105923.0}, "LIC12539": {"New ID": "LIC_RS13000", "Expression": 105.0, "InternalID": 4108272.0}, "LIC12614": {"New ID": "LIC_RS13385", "Expression": 1565.0, "InternalID": 4108342.0}, "LIC20086": {"New ID": "LIC_RS18425", "Expression": 46.7, "InternalID": 4109291.0}, "LIC13387": {"New ID": "LIC_RS17430", "Expression": 13.5, "InternalID": 4109095.0}, "LIC12005": {"New ID": "LIC_RS10235", "Expression": 70.1, "InternalID": 4107750.0}, "LIC11273": {"New ID": "LIC_RS06550", "Expression": 307.0, "InternalID": 4107048.0}, "LIC11213": {"New ID": "LIC_RS06240", "Expression": 41.0, "InternalID": 4106989.0}, "LIC11554": {"New ID": "LIC_RS07965", "Expression": 74.8, "InternalID": 4107320.0}, "LIC12027": {"New ID": "LIC_RS10355", "Expression": 340.0, "InternalID": 4107771.0}, "LIC11837": {"New ID": "LIC_RS09370", "Expression": 132.0, "InternalID": 4107592.0}, "LIC12378": {"New ID": "LIC_RS12155", "Expression": 38.6, "InternalID": 4108115.0}, "LIC12646": {"New ID": "LIC_RS13550", "Expression": 8.81, "InternalID": 4108374.0}, "LIC10209": {"New ID": "LIC_RS01095", "Expression": 977.0, "InternalID": 4106009.0}, "LIC11844": {"New ID": "LIC_RS09400", "Expression": 298.0, "InternalID": 4107599.0}, "LIC10452": {"New ID": "LIC_RS02355", "Expression": 859.0, "InternalID": 4106244.0}, "LIC11239": {"New ID": "LIC_RS06375", "Expression": 767.0, "InternalID": 4107015.0}, "LIC13195": {"New ID": "LIC_RS16435", "Expression": 12.2, "InternalID": 4108908.0}, "LIC20035": {"New ID": "LIC_RS18155", "Expression": 1335.0, "InternalID": 4109240.0}, "LIC12488": {"New ID": "LIC_RS12730", "Expression": 24.6, "InternalID": 4108221.0}, "LIC11059": {"New ID": "LIC_RS05470", "Expression": 196.0, "InternalID": 4106837.0}, "LIC10160": {"New ID": "LIC_RS00820", "Expression": 439.0, "InternalID": 4105961.0}, "LIC11751": {"New ID": "LIC_RS08935", "Expression": 185.0, "InternalID": 4107509.0}, "LIC12430": {"New ID": "LIC_RS12415", "Expression": 10.8, "InternalID": 4108166.0}, "LIC12276": {"New ID": "LIC_RS11625", "Expression": 157.0, "InternalID": 4108015.0}, "LIC10608": {"New ID": "LIC_RS03150", "Expression": 232.0, "InternalID": 4106400.0}, "LIC13073": {"New ID": "LIC_RS15820", "Expression": 620.0, "InternalID": 4108790.0}, "LIC20143": {"New ID": "LIC_RS18720", "Expression": 538.0, "InternalID": 4109347.0}, "LIC10508": {"New ID": "LIC_RS02650", "Expression": 6.23, "InternalID": 4106300.0}, "LIC10842": {"New ID": "LIC_RS04340", "Expression": 1089.0, "InternalID": 4106627.0}, "LIC10656": {"New ID": "LIC_RS03380", "Expression": 0.25, "InternalID": 4106448.0}, "LIC10775": {"New ID": "LIC_RS04015", "Expression": 32.1, "InternalID": 4106563.0}, "LIC20126": {"New ID": "LIC_RS18630", "Expression": 2.64, "InternalID": 4109330.0}, "LIC13275": {"New ID": "LIC_RS16855", "Expression": 157.0, "InternalID": 4108987.0}, "LIC12321": {"New ID": "LIC_RS11870", "Expression": 62.7, "InternalID": 4108060.0}, "LIC12189": {"New ID": "LIC_RS11175", "Expression": 486.0, "InternalID": 4107929.0}, "LIC20270": {"New ID": "LIC_RS19410", "Expression": 110.0, "InternalID": 4109466.0}, "LIC12638": {"New ID": "LIC_RS13510", "Expression": 128.0, "InternalID": 4108366.0}, "LIC13336": {"New ID": "LIC_RS17165", "Expression": 18.2, "InternalID": 4109046.0}, "LIC11149": {"New ID": "LIC_RS05920", "Expression": 25.1, "InternalID": 4106926.0}, "LIC13328": {"New ID": "LIC_RS17125", "Expression": 483.0, "InternalID": 4109038.0}, "LIC12178": {"New ID": "LIC_RS11120", "Expression": 30.5, "InternalID": 4107918.0}, "LIC10145": {"New ID": "LIC_RS00745", "Expression": 95.8, "InternalID": 4105950.0}, "LIC12098": {"New ID": "LIC_RS10710", "Expression": 27.5, "InternalID": 4107838.0}, "LIC12785": {"New ID": "LIC_RS14295", "Expression": 24.8, "InternalID": 4108507.0}, "LIC10083": {"New ID": "LIC_RS00430", "Expression": 2.63, "InternalID": 4105891.0}, "LIC13433": {"New ID": "LIC_RS17665", "Expression": 86.0, "InternalID": 4109141.0}, "LIC12495": {"New ID": "LIC_RS12770", "Expression": 901.0, "InternalID": 4108228.0}, "LIC12240": {"New ID": "LIC_RS11445", "Expression": 808.0, "InternalID": 4107980.0}, "LIC12740": {"Expression": 159.0, "InternalID": 4108465.0}, "LIC11505": {"New ID": "LIC_RS07710", "Expression": 0.286, "InternalID": 4107273.0}, "LIC10915": {"New ID": "LIC_RS04715", "Expression": 6.63, "InternalID": 4106698.0}, "LIC10028": {"New ID": "LIC_RS00145", "Expression": 167.0, "InternalID": 4105837.0}, "LIC10844": {"New ID": "LIC_RS04350", "Expression": 36.3, "InternalID": 4106629.0}, "LIC11775": {"New ID": "LIC_RS09055", "Expression": 45.4, "InternalID": 4107533.0}, "LIC11205": {"New ID": "LIC_RS06200", "Expression": 1.88, "InternalID": 4106982.0}, "LIC12857": {"New ID": "LIC_RS14670", "Expression": 601.0, "InternalID": 4108578.0}, "LIC10586": {"New ID": "LIC_RS03035", "Expression": 67.1, "InternalID": 4106378.0}, "LIC10772": {"New ID": "LIC_RS04000", "Expression": 1244.0, "InternalID": 4106560.0}, "LIC12071": {"New ID": "LIC_RS10580", "Expression": 93.2, "InternalID": 4107811.0}, "LIC12684": {"New ID": "LIC_RS13760", "Expression": 369.0, "InternalID": 4108411.0}, "LIC10390": {"New ID": "LIC_RS02035", "Expression": 177.0, "InternalID": 4106184.0}, "LIC11438": {"New ID": "LIC_RS07370", "Expression": 1756.0, "InternalID": 4107207.0}, "LIC11199": {"New ID": "LIC_RS06170", "Expression": 0.618, "InternalID": 4106976.0}, "LIC13386": {"New ID": "LIC_RS17425", "Expression": 1.27, "InternalID": 4109094.0}, "LIC10547": {"New ID": "LIC_RS02850", "Expression": 261.0, "InternalID": 4106339.0}, "LIC12865": {"New ID": "LIC_RS14710", "Expression": 1288.0, "InternalID": 4108586.0}, "LIC12831": {"New ID": "LIC_RS14530", "Expression": 5.51, "InternalID": 4108552.0}, "LIC20243": {"New ID": "LIC_RS19250", "Expression": 70.9, "InternalID": 4109440.0}, "LIC13018": {"New ID": "LIC_RS15525", "Expression": 2.57, "InternalID": 4108736.0}, "LIC11369": {"New ID": "LIC_RS07020", "Expression": 178.0, "InternalID": 4107140.0}, "LIC13059": {"New ID": "LIC_RS15745", "Expression": 568.0, "InternalID": 4108776.0}, "LIC12031": {"New ID": "LIC_RS10375", "Expression": 120.0, "InternalID": 4107775.0}, "LIC12253": {"New ID": "LIC_RS11510", "Expression": 115.0, "InternalID": 4107993.0}, "LIC12976": {"New ID": "LIC_RS15310", "Expression": 53.7, "InternalID": 4108694.0}, "LIC11211": {"New ID": "LIC_RS06230", "Expression": 2.15, "InternalID": 4106987.0}, "LIC13131": {"New ID": "LIC_RS16110", "Expression": 175.0, "InternalID": 4108844.0}, "LIC12660": {"New ID": "LIC_RS13620", "Expression": 1.06, "InternalID": 4108388.0}, "LIC10851": {"New ID": "LIC_RS04385", "Expression": 1736.0, "InternalID": 4106636.0}, "LIC10094": {"New ID": "LIC_RS00485", "Expression": 971.0, "InternalID": 4105900.0}, "LIC10429": {"New ID": "LIC_RS02240", "Expression": 870.0, "InternalID": 4106222.0}, "LIC12764": {"New ID": "LIC_RS14190", "Expression": 48.0, "InternalID": 4108489.0}, "LIC12873": {"New ID": "LIC_RS14750", "Expression": 1862.0, "InternalID": 4108594.0}, "LIC10811": {"New ID": "LIC_RS04190", "Expression": 18.1, "InternalID": 4106596.0}, "LIC13339": {"New ID": "LIC_RS17180", "Expression": 30.7, "InternalID": 4109049.0}, "LIC10440": {"New ID": "LIC_RS02295", "Expression": 1515.0, "InternalID": 4106233.0}, "LIC13160": {"New ID": "LIC_RS16260", "Expression": 0.353, "InternalID": 4108873.0}, "LIC12610": {"New ID": "LIC_RS13365", "Expression": 170.0, "InternalID": 4108338.0}, "LIC12235": {"New ID": "LIC_RS11420", "Expression": 18.0, "InternalID": 4107975.0}, "LIC11079": {"New ID": "LIC_RS05575", "Expression": 26.1, "InternalID": 4106857.0}, "LIC12302": {"New ID": "LIC_RS11765", "Expression": 14.3, "InternalID": 4108041.0}, "LIC20151": {"New ID": "LIC_RS18765", "Expression": 12.7, "InternalID": 4109355.0}, "LIC13222": {"New ID": "LIC_RS16580", "Expression": 99.1, "InternalID": 4108935.0}, "LIC13194": {"New ID": "LIC_RS16430", "Expression": 200.0, "InternalID": 4108907.0}, "LIC11110": {"New ID": "LIC_RS05725", "Expression": 306.0, "InternalID": 4106888.0}, "LIC12629": {"New ID": "LIC_RS13460", "Expression": 630.0, "InternalID": 4108357.0}, "LIC11578": {"New ID": "LIC_RS08085", "Expression": 236.0, "InternalID": 4107344.0}, "LIC11660": {"New ID": "LIC_RS08485", "Expression": 3.3, "InternalID": 4107422.0}, "LIC11481": {"New ID": "LIC_RS07590", "Expression": 7.86, "InternalID": 4107249.0}, "LIC11012": {"New ID": "LIC_RS05225", "Expression": 7.07, "InternalID": 4106792.0}, "LIC12679": {"New ID": "LIC_RS13725", "Expression": 227.0, "InternalID": 4108406.0}, "LIC13163": {"New ID": "LIC_RS16275", "Expression": 246.0, "InternalID": 4108876.0}, "LIC20136": {"New ID": "LIC_RS18685", "Expression": 80.8, "InternalID": 4109340.0}, "LIC20025": {"New ID": "LIC_RS18095", "Expression": 24.1, "InternalID": 4109230.0}, "LIC13271": {"New ID": "LIC_RS16830", "Expression": 213.0, "InternalID": 4108983.0}, "LIC11274": {"New ID": "LIC_RS06555", "Expression": 1861.0, "InternalID": 4107049.0}, "LIC12346": {"New ID": "LIC_RS11990", "Expression": 354.0, "InternalID": 4108083.0}, "LIC12001": {"New ID": "LIC_RS10215", "Expression": 33.6, "InternalID": 4107746.0}, "LIC13107": {"New ID": "LIC_RS15985", "Expression": 2.33, "InternalID": 4108821.0}, "LIC13152": {"New ID": "LIC_RS16220", "Expression": 95.6, "InternalID": 4108865.0}, "LIC11869": {"New ID": "LIC_RS09525", "Expression": 12.6, "InternalID": 4107624.0}, "LIC10122": {"New ID": "LIC_RS00630", "Expression": 116.0, "InternalID": 4105927.0}, "LIC13046": {"New ID": "LIC_RS15670", "Expression": 781.0, "InternalID": 4108763.0}, "LIC11261": {"New ID": "LIC_RS06490", "Expression": 65.9, "InternalID": 4107037.0}, "LIC10737": {"New ID": "LIC_RS03810", "Expression": 2.86, "InternalID": 4106527.0}, "LIC10852": {"New ID": "LIC_RS04390", "Expression": 562.0, "InternalID": 4106637.0}, "LIC11337": {"Expression": 46.7, "InternalID": 4107108.0}, "LIC10588": {"New ID": "LIC_RS03045", "Expression": 3.83, "InternalID": 4106380.0}, "LIC20079": {"New ID": "LIC_RS18390", "Expression": 76.8, "InternalID": 4109284.0}, "LIC10057": {"New ID": "LIC_RS00290", "Expression": 15.0, "InternalID": 4105866.0}, "LIC11993": {"New ID": "LIC_RS10175", "Expression": 197.0, "InternalID": 4107738.0}, "LIC10747": {"New ID": "LIC_RS03865", "Expression": 36.5, "InternalID": 4106535.0}, "LIC11615": {"New ID": "LIC_RS08265", "Expression": 60.1, "InternalID": 4107379.0}, "LIC12730": {"New ID": "LIC_RS14005", "Expression": 484.0, "InternalID": 4108455.0}, "LIC13105": {"New ID": "LIC_RS15980", "Expression": 49.7, "InternalID": 4108819.0}, "LIC20195": {"New ID": "LIC_RS18990", "Expression": 21.4, "InternalID": 4109396.0}, "LIC10568": {"New ID": "LIC_RS02955", "Expression": 16.1, "InternalID": 4106360.0}, "LIC11446": {"New ID": "LIC_RS07415", "Expression": 104.0, "InternalID": 4107215.0}, "LIC20050": {"New ID": "LIC_RS18235", "Expression": 117.0, "InternalID": 4109255.0}, "LIC12733": {"New ID": "LIC_RS14020", "Expression": 464.0, "InternalID": 4108458.0}, "LIC11811": {"New ID": "LIC_RS09230", "Expression": 241.0, "InternalID": 4107568.0}, "LIC11240": {"New ID": "LIC_RS06380", "Expression": 721.0, "InternalID": 4107016.0}, "LIC11390": {"New ID": "LIC_RS07120", "Expression": 67.9, "InternalID": 4107160.0}, "LIC12003": {"New ID": "LIC_RS10225", "Expression": 1038.0, "InternalID": 4107748.0}, "LIC11150": {"New ID": "LIC_RS05925", "Expression": 46.9, "InternalID": 4106927.0}, "LIC11879": {"New ID": "LIC_RS09575", "Expression": 45.0, "InternalID": 4107634.0}, "LIC12481": {"New ID": "LIC_RS12690", "Expression": 92.6, "InternalID": 4108214.0}, "LIC12227": {"New ID": "LIC_RS11375", "Expression": 321.0, "InternalID": 4107967.0}, "LIC11163": {"New ID": "LIC_RS05990", "Expression": 80.6, "InternalID": 4106940.0}, "LIC13444": {"New ID": "LIC_RS17720", "Expression": 3.0, "InternalID": 4109152.0}, "LIC20096": {"New ID": "LIC_RS18475", "Expression": 892.0, "InternalID": 4109301.0}, "LIC13218": {"New ID": "LIC_RS16560", "Expression": 97.8, "InternalID": 4108931.0}, "LIC11212": {"New ID": "LIC_RS06235", "Expression": 18.9, "InternalID": 4106988.0}, "LIC12617": {"New ID": "LIC_RS13400", "Expression": 52.9, "InternalID": 4108345.0}, "LIC12064": {"New ID": "LIC_RS10545", "Expression": 8.57, "InternalID": 4107804.0}, "LIC10311": {"New ID": "LIC_RS01615", "Expression": 319.0, "InternalID": 4106109.0}, "LIC10767": {"New ID": "LIC_RS03975", "Expression": 4.11, "InternalID": 4106555.0}, "LIC12651": {"New ID": "LIC_RS13575", "Expression": 14.4, "InternalID": 4108379.0}, "LIC10664": {"New ID": "LIC_RS03425", "Expression": 745.0, "InternalID": 4106456.0}, "LIC12937": {"New ID": "LIC_RS15105", "Expression": 1120.0, "InternalID": 4108656.0}, "LIC20080": {"New ID": "LIC_RS18395", "Expression": 67.0, "InternalID": 4109285.0}, "LIC12213": {"New ID": "LIC_RS11300", "Expression": 51.8, "InternalID": 4107953.0}, "LIC12291": {"New ID": "LIC_RS11705", "Expression": 102.0, "InternalID": 4108030.0}, "LIC10358": {"New ID": "LIC_RS01855", "Expression": 93.7, "InternalID": 4106155.0}, "LIC12964": {"New ID": "LIC_RS15250", "Expression": 288.0, "InternalID": 4108682.0}, "LIC10622": {"New ID": "LIC_RS03215", "Expression": 210.0, "InternalID": 4106414.0}, "LIC13489": {"New ID": "LIC_RS17935", "Expression": 238.0, "InternalID": 4109193.0}, "LIC10040": {"New ID": "LIC_RS00205", "Expression": 106.0, "InternalID": 4105849.0}, "LIC12025": {"New ID": "LIC_RS10345", "Expression": 349.0, "InternalID": 4107769.0}, "LIC13402": {"New ID": "LIC_RS17500", "Expression": 24.5, "InternalID": 4109110.0}, "LIC10721": {"New ID": "LIC_RS03720", "Expression": 3.49, "InternalID": 4106513.0}, "LIC12033": {"New ID": "LIC_RS10385", "Expression": 14.7, "InternalID": 4107777.0}, "LIC10655": {"New ID": "LIC_RS03375", "Expression": 194.0, "InternalID": 4106447.0}, "LIC10482": {"New ID": "LIC_RS02505", "Expression": 250.0, "InternalID": 4106274.0}, "LIC13092": {"New ID": "LIC_RS15915", "Expression": 216.0, "InternalID": 4108809.0}, "LIC20180": {"New ID": "LIC_RS18920", "Expression": 2.67, "InternalID": 4109384.0}, "LIC12798": {"New ID": "LIC_RS14360", "Expression": 0.476, "InternalID": 4108520.0}, "LIC11423": {"New ID": "LIC_RS07290", "Expression": 837.0, "InternalID": 4107192.0}, "LIC12834": {"New ID": "LIC_RS14545", "Expression": 35.6, "InternalID": 4108555.0}, "LIC12324": {"New ID": "LIC_RS11885", "Expression": 452.0, "InternalID": 4108063.0}, "LIC10314": {"New ID": "LIC_RS01630", "Expression": 1100.0, "InternalID": 4106112.0}, "LIC13436": {"New ID": "LIC_RS17680", "Expression": 178.0, "InternalID": 4109144.0}, "LIC10484": {"New ID": "LIC_RS02515", "Expression": 1050.0, "InternalID": 4106276.0}, "LIC10936": {"New ID": "LIC_RS04840", "Expression": 22.5, "InternalID": 4106718.0}, "LIC12454": {"New ID": "LIC_RS12545", "Expression": 5391.0, "InternalID": 4108188.0}, "LIC11501": {"New ID": "LIC_RS07690", "Expression": 7.33, "InternalID": 4107269.0}, "LIC11152": {"New ID": "LIC_RS05935", "Expression": 1.74, "InternalID": 4106929.0}, "LIC10977": {"New ID": "LIC_RS05050", "Expression": 7.46, "InternalID": 4106759.0}, "LIC12176": {"New ID": "LIC_RS11110", "Expression": 215.0, "InternalID": 4107916.0}, "LIC10522": {"New ID": "LIC_RS02720", "Expression": 940.0, "InternalID": 4106314.0}, "LIC11980": {"New ID": "LIC_RS10110", "Expression": 246.0, "InternalID": 4107725.0}, "LIC12484": {"New ID": "LIC_RS12710", "Expression": 779.0, "InternalID": 4108217.0}, "LIC12208": {"New ID": "LIC_RS11275", "Expression": 13.6, "InternalID": 4107948.0}, "LIC20164": {"New ID": "LIC_RS18835", "Expression": 7.76, "InternalID": 4109368.0}, "LIC12244": {"New ID": "LIC_RS11465", "Expression": 68.2, "InternalID": 4107984.0}, "LIC11065": {"New ID": "LIC_RS05505", "Expression": 145.0, "InternalID": 4106843.0}, "LIC20044": {"New ID": "LIC_RS18205", "Expression": 2026.0, "InternalID": 4109249.0}, "LIC10350": {"New ID": "LIC_RS01815", "Expression": 137.0, "InternalID": 4106147.0}, "LIC10198": {"New ID": "LIC_RS01035", "Expression": 239.0, "InternalID": 4105998.0}, "LIC10157": {"New ID": "LIC_RS00805", "Expression": 261.0, "InternalID": 4105958.0}, "LIC10140": {"New ID": "LIC_RS00720", "Expression": 281.0, "InternalID": 4105945.0}, "LIC11597": {"New ID": "LIC_RS08175", "Expression": 417.0, "InternalID": 4107361.0}, "LIC20082": {"New ID": "LIC_RS18405", "Expression": 2.86, "InternalID": 4109287.0}, "LIC12317": {"New ID": "LIC_RS11845", "Expression": 162.0, "InternalID": 4108056.0}, "LIC10046": {"New ID": "LIC_RS00235", "Expression": 2483.0, "InternalID": 4105855.0}, "LIC10106": {"Expression": 66.1, "InternalID": 4105912.0}, "LIC12780": {"New ID": "LIC_RS14270", "Expression": 31.2, "InternalID": 4108502.0}, "LIC12379": {"New ID": "LIC_RS12165", "Expression": 46.0, "InternalID": 4108116.0}, "LIC20274": {"New ID": "LIC_RS19430", "Expression": 473.0, "InternalID": 4109470.0}, "LIC10194": {"New ID": "LIC_RS01015", "Expression": 117.0, "InternalID": 4105994.0}, "LIC10532": {"New ID": "LIC_RS02770", "Expression": 25.4, "InternalID": 4106324.0}, "LIC12153": {"New ID": "LIC_RS11000", "Expression": 441.0, "InternalID": 4107893.0}, "LIC10876": {"New ID": "LIC_RS04530", "Expression": 958.0, "InternalID": 4106661.0}, "LIC12747": {"New ID": "LIC_RS14095", "Expression": 0.257, "InternalID": 4108472.0}, "LIC11557": {"New ID": "LIC_RS07980", "Expression": 30.6, "InternalID": 4107323.0}, "LIC12950": {"New ID": "LIC_RS15175", "Expression": 6.61, "InternalID": 4108669.0}, "LIC12699": {"New ID": "LIC_RS13845", "Expression": 10.0, "InternalID": 4108425.0}, "LIC10202": {"New ID": "LIC_RS01060", "Expression": 56.6, "InternalID": 4106002.0}, "LIC11383": {"New ID": "LIC_RS07090", "Expression": 25.4, "InternalID": 4107154.0}, "LIC12609": {"New ID": "LIC_RS13360", "Expression": 118.0, "InternalID": 4108337.0}, "LIC10365": {"New ID": "LIC_RS01890", "Expression": 2.97, "InternalID": 4106162.0}, "LIC11794": {"New ID": "LIC_RS09150", "Expression": 30.7, "InternalID": 4107552.0}, "LIC10970": {"New ID": "LIC_RS05015", "Expression": 4305.0, "InternalID": 4106752.0}, "LIC12605": {"New ID": "LIC_RS13340", "Expression": 341.0, "InternalID": 4108333.0}, "LIC13261": {"New ID": "LIC_RS16775", "Expression": 74.9, "InternalID": 4108973.0}, "LIC11924": {"New ID": "LIC_RS09820", "Expression": 2.95, "InternalID": 4107676.0}, "LIC10955": {"New ID": "LIC_RS04935", "Expression": 283.0, "InternalID": 4106737.0}, "LIC12426": {"New ID": "LIC_RS12395", "Expression": 6.2, "InternalID": 4108162.0}, "LIC10285": {"New ID": "LIC_RS01465", "Expression": 7.54, "InternalID": 4106083.0}, "LIC13309": {"New ID": "LIC_RS17035", "Expression": 12.8, "InternalID": 4109019.0}, "LIC20091": {"New ID": "LIC_RS18450", "Expression": 12.6, "InternalID": 4109296.0}, "LIC11882": {"New ID": "LIC_RS09590", "Expression": 164.0, "InternalID": 4107637.0}, "LIC12404": {"New ID": "LIC_RS12280", "Expression": 18.1, "InternalID": 4108141.0}, "LIC20227": {"New ID": "LIC_RS19160", "Expression": 1206.0, "InternalID": 4109428.0}, "LIC20216": {"New ID": "LIC_RS19100", "Expression": 498.0, "InternalID": 4109417.0}, "LIC10838": {"New ID": "LIC_RS04320", "Expression": 731.0, "InternalID": 4106623.0}, "LIC10540": {"New ID": "LIC_RS02810", "Expression": 7.51, "InternalID": 4106332.0}, "LIC11023": {"New ID": "LIC_RS05290", "Expression": 8.79, "InternalID": 4106801.0}, "LIC10900": {"Expression": 94.5, "InternalID": 4106685.0}, "LIC12608": {"New ID": "LIC_RS13355", "Expression": 90.8, "InternalID": 4108336.0}, "LIC12360": {"New ID": "LIC_RS12060", "Expression": 67.5, "InternalID": 4108097.0}, "LIC20087": {"New ID": "LIC_RS18430", "Expression": 17.5, "InternalID": 4109292.0}, "LIC10250": {"Expression": 9.71, "InternalID": 4106049.0}, "LIC12134": {"New ID": "LIC_RS10895", "Expression": 22.1, "InternalID": 4107874.0}, "LIC10793": {"New ID": "LIC_RS04090", "Expression": 196.0, "InternalID": 4106580.0}, "LIC11793": {"New ID": "LIC_RS09145", "Expression": 880.0, "InternalID": 4107551.0}, "LIC11959": {"New ID": "LIC_RS10000", "Expression": 19.3, "InternalID": 4107710.0}, "LIC12691": {"New ID": "LIC_RS13790", "Expression": 512.0, "InternalID": 4108417.0}, "LIC11858": {"New ID": "LIC_RS09470", "Expression": 2.54, "InternalID": 4107613.0}, "LIC11743": {"Expression": 11.4, "InternalID": 4107501.0}, "LIC12962": {"New ID": "LIC_RS15240", "Expression": 4.56, "InternalID": 4108680.0}, "LIC10074": {"New ID": "LIC_RS00380", "Expression": 524.0, "InternalID": 4105883.0}, "LIC11871": {"New ID": "LIC_RS09535", "Expression": 417.0, "InternalID": 4107626.0}, "LIC12019": {"New ID": "LIC_RS10315", "Expression": 10.8, "InternalID": 4107763.0}, "LIC12591": {"New ID": "LIC_RS13270", "Expression": 246.0, "InternalID": 4108320.0}, "LIC13411": {"New ID": "LIC_RS17550", "Expression": 2.0, "InternalID": 4109119.0}, "LIC11329": {"New ID": "LIC_RS06820", "Expression": 5.5, "InternalID": 4107102.0}, "LIC11437": {"New ID": "LIC_RS07365", "Expression": 235.0, "InternalID": 4107206.0}, "LIC11263": {"New ID": "LIC_RS06500", "Expression": 24.7, "InternalID": 4107039.0}, "LIC12577": {"New ID": "LIC_RS13205", "Expression": 164.0, "InternalID": 4108306.0}, "LIC11442": {"New ID": "LIC_RS07390", "Expression": 239.0, "InternalID": 4107211.0}, "LIC10373": {"New ID": "LIC_RS01925", "Expression": 4.53, "InternalID": 4106167.0}, "LIC20078": {"New ID": "LIC_RS18385", "Expression": 3039.0, "InternalID": 4109283.0}, "LIC10012": {"New ID": "LIC_RS00060", "Expression": 77.1, "InternalID": 4105821.0}, "LIC13289": {"New ID": "LIC_RS16925", "Expression": 0.227, "InternalID": 4109001.0}, "LIC11335": {"New ID": "LIC_RS06850", "Expression": 17587.0, "InternalID": 4107106.0}, "LIC10142": {"New ID": "LIC_RS00730", "Expression": 93.8, "InternalID": 4105947.0}, "LIC10521": {"New ID": "LIC_RS02715", "Expression": 206.0, "InternalID": 4106313.0}, "LIC12875": {"New ID": "LIC_RS14760", "Expression": 12681.0, "InternalID": 4108596.0}, "LIC11278": {"New ID": "LIC_RS06575", "Expression": 64.4, "InternalID": 4107053.0}, "LIC20098": {"New ID": "LIC_RS18485", "Expression": 103.0, "InternalID": 4109303.0}, "LIC13371": {"New ID": "LIC_RS17345", "Expression": 253.0, "InternalID": 4109081.0}, "LIC10713": {"New ID": "LIC_RS03670", "Expression": 256.0, "InternalID": 4106505.0}, "LIC20089": {"New ID": "LIC_RS18440", "Expression": 113.0, "InternalID": 4109294.0}, "LIC20043": {"New ID": "LIC_RS18200", "Expression": 6.63, "InternalID": 4109248.0}, "LIC11889": {"New ID": "LIC_RS09625", "Expression": 2168.0, "InternalID": 4107644.0}, "LIC10554": {"New ID": "LIC_RS02895", "Expression": 389.0, "InternalID": 4106346.0}, "LIC12542": {"New ID": "LIC_RS13015", "Expression": 1.6, "InternalID": 4108275.0}, "LIC12444": {"New ID": "LIC_RS12490", "Expression": 217.0, "InternalID": 4108179.0}, "LIC11540": {"New ID": "LIC_RS07895", "Expression": 247.0, "InternalID": 4107306.0}, "LIC11066": {"New ID": "LIC_RS05510", "Expression": 35.3, "InternalID": 4106844.0}, "LIC11960": {"New ID": "LIC_RS10005", "Expression": 7.49, "InternalID": 4107711.0}, "LIC11570": {"New ID": "LIC_RS08045", "Expression": 415.0, "InternalID": 4107336.0}, "LIC10291": {"New ID": "LIC_RS01510", "Expression": 10.6, "InternalID": 4106089.0}, "LIC13066": {"New ID": "LIC_RS15780", "Expression": 61.1, "InternalID": 4108783.0}, "LIC11258": {"New ID": "LIC_RS06475", "Expression": 3105.0, "InternalID": 4107034.0}, "LIC12152": {"New ID": "LIC_RS10990", "Expression": 206.0, "InternalID": 4107892.0}, "LIC13392": {"New ID": "LIC_RS17455", "Expression": 839.0, "InternalID": 4109100.0}, "LIC13016": {"New ID": "LIC_RS15515", "Expression": 58.2, "InternalID": 4108734.0}, "LIC12944": {"New ID": "LIC_RS15135", "Expression": 590.0, "InternalID": 4108663.0}, "LIC13233": {"New ID": "LIC_RS16630", "Expression": 56.5, "InternalID": 4108946.0}, "LIC20141": {"New ID": "LIC_RS18710", "Expression": 260.0, "InternalID": 4109345.0}, "LIC12625": {"New ID": "LIC_RS13435", "Expression": 6.58, "InternalID": 4108353.0}, "LIC11610": {"New ID": "LIC_RS08240", "Expression": 6.12, "InternalID": 4107374.0}, "LIC11518": {"New ID": "LIC_RS07780", "Expression": 402.0, "InternalID": 4107284.0}, "LIC10996": {"New ID": "LIC_RS05140", "Expression": 44.8, "InternalID": 4106778.0}, "LIC11563": {"New ID": "LIC_RS08010", "Expression": 471.0, "InternalID": 4107329.0}, "LIC13060": {"New ID": "LIC_RS15750", "Expression": 7464.0, "InternalID": 4108777.0}, "LIC12758": {"New ID": "LIC_RS14150", "Expression": 1.75, "InternalID": 4108483.0}, "LIC11326": {"New ID": "LIC_RS06805", "Expression": 13.1, "InternalID": 4107099.0}, "LIC12791": {"New ID": "LIC_RS14325", "Expression": 0.874, "InternalID": 4108513.0}, "LIC12340": {"New ID": "LIC_RS11965", "Expression": 0.481, "InternalID": 4108077.0}, "LIC11371": {"New ID": "LIC_RS07030", "Expression": 14.2, "InternalID": 4107142.0}, "LIC10301": {"New ID": "LIC_RS01565", "Expression": 299.0, "InternalID": 4106099.0}, "LIC11804": {"New ID": "LIC_RS09200", "Expression": 117.0, "InternalID": 4107561.0}, "LIC12468": {"New ID": "LIC_RS12625", "Expression": 11.8, "InternalID": 4108201.0}, "LIC10529": {"New ID": "LIC_RS02755", "Expression": 7.69, "InternalID": 4106321.0}, "LIC12163": {"New ID": "LIC_RS11045", "Expression": 20.5, "InternalID": 4107903.0}, "LIC10976": {"New ID": "LIC_RS05045", "Expression": 21.4, "InternalID": 4106758.0}, "LIC10195": {"New ID": "LIC_RS01020", "Expression": 3.73, "InternalID": 4105995.0}, "LIC10189": {"New ID": "LIC_RS00990", "Expression": 103.0, "InternalID": 4105989.0}, "LIC11061": {"New ID": "LIC_RS05485", "Expression": 10.6, "InternalID": 4106839.0}, "LIC12554": {"New ID": "LIC_RS13085", "Expression": 53.1, "InternalID": 4108286.0}, "LIC12088": {"New ID": "LIC_RS10655", "Expression": 205.0, "InternalID": 4107828.0}, "LIC11641": {"New ID": "LIC_RS08395", "Expression": 145.0, "InternalID": 4107405.0}, "LIC11406": {"New ID": "LIC_RS07200", "Expression": 824.0, "InternalID": 4107176.0}, "LIC10678": {"New ID": "LIC_RS03500", "Expression": 95.9, "InternalID": 4106470.0}, "LIC12510": {"New ID": "LIC_RS12855", "Expression": 5.9, "InternalID": 4108243.0}, "LIC11970": {"New ID": "LIC_RS10060", "Expression": 19.7, "InternalID": 4107716.0}, "LIC11389": {"New ID": "LIC_RS07115", "Expression": 31.5, "InternalID": 4107159.0}, "LIC11696": {"New ID": "LIC_RS08650", "Expression": 6.29, "InternalID": 4107454.0}, "LIC11926": {"New ID": "LIC_RS09830", "Expression": 28.7, "InternalID": 4107678.0}, "LIC10512": {"New ID": "LIC_RS02670", "Expression": 357.0, "InternalID": 4106304.0}, "LIC10653": {"New ID": "LIC_RS03365", "Expression": 19.7, "InternalID": 4106445.0}, "LIC11413": {"New ID": "LIC_RS07240", "Expression": 753.0, "InternalID": 4107183.0}, "LIC13281": {"New ID": "LIC_RS16885", "Expression": 9.28, "InternalID": 4108993.0}, "LIC13471": {"New ID": "LIC_RS17845", "Expression": 720.0, "InternalID": 4109178.0}, "LIC11584": {"New ID": "LIC_RS08110", "Expression": 1.34, "InternalID": 4107350.0}, "LIC11037": {"New ID": "LIC_RS05355", "Expression": 21.1, "InternalID": 4106815.0}, "LIC12097": {"New ID": "LIC_RS10705", "Expression": 44.9, "InternalID": 4107837.0}, "LIC12096": {"New ID": "LIC_RS10700", "Expression": 56.9, "InternalID": 4107836.0}, "LIC13193": {"New ID": "LIC_RS16425", "Expression": 73.8, "InternalID": 4108906.0}, "LIC11016": {"New ID": "LIC_RS05245", "Expression": 372.0, "InternalID": 4106796.0}, "LIC13449": {"New ID": "LIC_RS17740", "Expression": 267.0, "InternalID": 4109157.0}, "LIC11343": {"New ID": "LIC_RS06885", "Expression": 3.0, "InternalID": 4107114.0}, "LIC12693": {"New ID": "LIC_RS13805", "Expression": 529.0, "InternalID": 4108419.0}, "LIC12187": {"New ID": "LIC_RS11165", "Expression": 428.0, "InternalID": 4107927.0}, "LIC11155": {"New ID": "LIC_RS05945", "Expression": 54.5, "InternalID": 4106932.0}, "LIC11699": {"New ID": "LIC_RS08665", "Expression": 501.0, "InternalID": 4107457.0}, "LIC11436": {"New ID": "LIC_RS07360", "Expression": 83.0, "InternalID": 4107205.0}, "LIC10525": {"New ID": "LIC_RS02735", "Expression": 1873.0, "InternalID": 4106317.0}, "LIC11048": {"New ID": "LIC_RS05415", "Expression": 280.0, "InternalID": 4106826.0}, "LIC13256": {"New ID": "LIC_RS16750", "Expression": 12.4, "InternalID": 4108968.0}, "LIC12320": {"New ID": "LIC_RS11860", "Expression": 284.0, "InternalID": 4108059.0}, "LIC20273": {"New ID": "LIC_RS19425", "Expression": 31.1, "InternalID": 4109469.0}, "LIC11148": {"New ID": "LIC_RS05915", "Expression": 109.0, "InternalID": 4106925.0}, "LIC10041": {"New ID": "LIC_RS00210", "Expression": 30.2, "InternalID": 4105850.0}, "LIC10437": {"New ID": "LIC_RS02280", "Expression": 9.85, "InternalID": 4106230.0}, "LIC10834": {"New ID": "LIC_RS04300", "Expression": 197.0, "InternalID": 4106619.0}, "LIC13278": {"New ID": "LIC_RS16870", "Expression": 39.3, "InternalID": 4108990.0}, "LIC10631": {"New ID": "LIC_RS03260", "Expression": 225.0, "InternalID": 4106423.0}, "LIC11824": {"New ID": "LIC_RS09300", "Expression": 26.3, "InternalID": 4107581.0}, "LIC12175": {"New ID": "LIC_RS11105", "Expression": 160.0, "InternalID": 4107915.0}, "LIC11247": {"New ID": "LIC_RS06415", "Expression": 25.5, "InternalID": 4107023.0}, "LIC10251": {"New ID": "LIC_RS01290", "Expression": 15.4, "InternalID": 4106050.0}, "LIC20068": {"New ID": "LIC_RS18330", "Expression": 200.0, "InternalID": 4109273.0}, "LIC11579": {"New ID": "LIC_RS08090", "Expression": 169.0, "InternalID": 4107345.0}, "LIC13247": {"New ID": "LIC_RS16700", "Expression": 4.31, "InternalID": 4108959.0}, "LIC10050": {"New ID": "LIC_RS00255", "Expression": 142.0, "InternalID": 4105859.0}, "LIC12285": {"New ID": "LIC_RS11665", "Expression": 353.0, "InternalID": 4108024.0}, "LIC12138": {"New ID": "LIC_RS10915", "Expression": 29.5, "InternalID": 4107878.0}, "LIC12282": {"New ID": "LIC_RS11655", "Expression": 3.2, "InternalID": 4108021.0}, "LIC12611": {"New ID": "LIC_RS13370", "Expression": 16.8, "InternalID": 4108339.0}, "LIC10075": {"New ID": "LIC_RS00385", "Expression": 189.0, "InternalID": 4105884.0}, "LIC12685": {"New ID": "LIC_RS13765", "Expression": 1.97, "InternalID": 4108412.0}, "LIC13031": {"New ID": "LIC_RS15590", "Expression": 82.4, "InternalID": 4108749.0}, "LIC12278": {"New ID": "LIC_RS11635", "Expression": 2.38, "InternalID": 4108017.0}, "LIC11977": {"New ID": "LIC_RS10095", "Expression": 1188.0, "InternalID": 4107722.0}, "LIC12841": {"New ID": "LIC_RS14580", "Expression": 1539.0, "InternalID": 4108562.0}, "LIC11718": {"New ID": "LIC_RS08765", "Expression": 14.7, "InternalID": 4107476.0}, "LIC11357": {"New ID": "LIC_RS06965", "Expression": 48.8, "InternalID": 4107128.0}, "LIC11250": {"New ID": "LIC_RS06430", "Expression": 33.0, "InternalID": 4107026.0}, "LIC12074": {"New ID": "LIC_RS10595", "Expression": 198.0, "InternalID": 4107814.0}, "LIC12316": {"New ID": "LIC_RS11840", "Expression": 7.54, "InternalID": 4108055.0}, "LIC13151": {"New ID": "LIC_RS16215", "Expression": 167.0, "InternalID": 4108864.0}, "LIC20011": {"New ID": "LIC_RS18025", "Expression": 465.0, "InternalID": 4109217.0}, "LIC12397": {"New ID": "LIC_RS12250", "Expression": 453.0, "InternalID": 4108134.0}, "LIC12392": {"New ID": "LIC_RS12225", "Expression": 224.0, "InternalID": 4108129.0}, "LIC12616": {"New ID": "LIC_RS13395", "Expression": 607.0, "InternalID": 4108344.0}, "LIC12746": {"New ID": "LIC_RS14090", "Expression": 859.0, "InternalID": 4108471.0}, "LIC10065": {"New ID": "LIC_RS00335", "Expression": 598.0, "InternalID": 4105874.0}, "LIC11198": {"New ID": "LIC_RS06165", "Expression": 956.0, "InternalID": 4106975.0}, "LIC13478": {"New ID": "LIC_RS17880", "Expression": 238.0, "InternalID": 4109184.0}, "LIC12752": {"New ID": "LIC_RS14120", "Expression": 1.09, "InternalID": 4108477.0}, "LIC12811": {"New ID": "LIC_RS14430", "Expression": 61.7, "InternalID": 4108533.0}, "LIC10541": {"New ID": "LIC_RS02815", "Expression": 3.24, "InternalID": 4106333.0}, "LIC11350": {"New ID": "LIC_RS06925", "Expression": 142.0, "InternalID": 4107121.0}, "LIC11979": {"New ID": "LIC_RS10105", "Expression": 99.5, "InternalID": 4107724.0}, "LIC10756": {"New ID": "LIC_RS03910", "Expression": 2231.0, "InternalID": 4106544.0}, "LIC12169": {"New ID": "LIC_RS11075", "Expression": 248.0, "InternalID": 4107909.0}, "LIC12478": {"New ID": "LIC_RS12675", "Expression": 134.0, "InternalID": 4108211.0}, "LIC10765": {"New ID": "LIC_RS03965", "Expression": 437.0, "InternalID": 4106553.0}, "LIC11782": {"New ID": "LIC_RS09095", "Expression": 1390.0, "InternalID": 4107540.0}, "LIC13415": {"New ID": "LIC_RS17570", "Expression": 1.34, "InternalID": 4109123.0}, "LIC10916": {"New ID": "LIC_RS04720", "Expression": 92.5, "InternalID": 4106699.0}, "LIC13029": {"New ID": "LIC_RS15580", "Expression": 2.71, "InternalID": 4108747.0}, "LIC11271": {"New ID": "LIC_RS06540", "Expression": 36.8, "InternalID": 4107047.0}, "LIC13049": {"New ID": "LIC_RS15685", "Expression": 6.62, "InternalID": 4108766.0}, "LIC10552": {"New ID": "LIC_RS02885", "Expression": 3.73, "InternalID": 4106344.0}, "LIC11454": {"New ID": "LIC_RS07450", "Expression": 77.9, "InternalID": 4107222.0}, "LIC10166": {"New ID": "LIC_RS00855", "Expression": 132.0, "InternalID": 4105967.0}, "LIC12107": {"New ID": "LIC_RS10760", "Expression": 143.0, "InternalID": 4107847.0}, "LIC10565": {"New ID": "LIC_RS02945", "Expression": 987.0, "InternalID": 4106357.0}, "LIC13481": {"New ID": "LIC_RS17895", "Expression": 182.0, "InternalID": 4109187.0}, "LIC12186": {"New ID": "LIC_RS11160", "Expression": 95.5, "InternalID": 4107926.0}, "LIC11935": {"New ID": "LIC_RS09875", "Expression": 32.5, "InternalID": 4107686.0}, "LIC11695": {"New ID": "LIC_RS08645", "Expression": 31.3, "InternalID": 4107453.0}, "LIC10211": {"New ID": "LIC_RS01105", "Expression": 246.0, "InternalID": 4106011.0}, "LIC12469": {"New ID": "LIC_RS12630", "Expression": 22.6, "InternalID": 4108202.0}, "LIC12443": {"New ID": "LIC_RS12485", "Expression": 59.8, "InternalID": 4108178.0}, "LIC11577": {"New ID": "LIC_RS08080", "Expression": 11.8, "InternalID": 4107343.0}, "LIC12193": {"New ID": "LIC_RS11195", "Expression": 690.0, "InternalID": 4107933.0}, "LIC10853": {"New ID": "LIC_RS04395", "Expression": 1601.0, "InternalID": 4106638.0}, "LIC12133": {"New ID": "LIC_RS10890", "Expression": 51.1, "InternalID": 4107873.0}, "LIC20013": {"New ID": "LIC_RS18035", "Expression": 145.0, "InternalID": 4109219.0}, "LIC13041": {"New ID": "LIC_RS15645", "Expression": 76.3, "InternalID": 4108758.0}, "LIC20220": {"New ID": "LIC_RS19120", "Expression": 10.1, "InternalID": 4109421.0}, "LIC10799": {"New ID": "LIC_RS04130", "Expression": 234.0, "InternalID": 4106584.0}, "LIC12560": {"New ID": "LIC_RS13120", "Expression": 130.0, "InternalID": 4108292.0}, "LIC10026": {"New ID": "LIC_RS00135", "Expression": 9.6, "InternalID": 4105835.0}, "LIC12876": {"New ID": "LIC_RS14765", "Expression": 71.4, "InternalID": 4108597.0}, "LIC10348": {"New ID": "LIC_RS01805", "Expression": 2020.0, "InternalID": 4106146.0}, "LIC12034": {"New ID": "LIC_RS10390", "Expression": 126.0, "InternalID": 4107778.0}, "LIC12632": {"New ID": "LIC_RS13480", "Expression": 108.0, "InternalID": 4108360.0}, "LIC12022": {"New ID": "LIC_RS10330", "Expression": 133.0, "InternalID": 4107766.0}, "LIC10003": {"New ID": "LIC_RS00015", "Expression": 6.17, "InternalID": 4105812.0}, "LIC12287": {"New ID": "LIC_RS11675", "Expression": 2187.0, "InternalID": 4108026.0}, "LIC12246": {"New ID": "LIC_RS11475", "Expression": 37.3, "InternalID": 4107986.0}, "LIC13384": {"New ID": "LIC_RS17415", "Expression": 98.5, "InternalID": 4109092.0}, "LIC11334": {"New ID": "LIC_RS06845", "Expression": 365.0, "InternalID": 4107105.0}, "LIC11353": {"New ID": "LIC_RS06945", "Expression": 28.3, "InternalID": 4107124.0}, "LIC20251": {"New ID": "LIC_RS19290", "Expression": 11.5, "InternalID": 4109447.0}, "LIC12063": {"New ID": "LIC_RS10540", "Expression": 11.4, "InternalID": 4107803.0}, "LIC10414": {"New ID": "LIC_RS02160", "Expression": 2.04, "InternalID": 4106208.0}, "LIC20167": {"New ID": "LIC_RS18850", "Expression": 30.3, "InternalID": 4109371.0}, "LIC11955": {"New ID": "LIC_RS09975", "Expression": 782.0, "InternalID": 4107706.0}, "LIC10814": {"New ID": "LIC_RS04205", "Expression": 5.89, "InternalID": 4106599.0}, "LIC11228": {"New ID": "LIC_RS06320", "Expression": 0.845, "InternalID": 4107004.0}, "LIC11982": {"New ID": "LIC_RS10120", "Expression": 108.0, "InternalID": 4107727.0}, "LIC10061": {"New ID": "LIC_RS00310", "Expression": 1.91, "InternalID": 4105870.0}, "LIC11966": {"Expression": 2340.0, "InternalID": 4107714.0}, "LIC20275": {"New ID": "LIC_RS19435", "Expression": 508.0, "InternalID": 4109471.0}, "LIC10587": {"New ID": "LIC_RS03040", "Expression": 44.0, "InternalID": 4106379.0}, "LIC11813": {"New ID": "LIC_RS09240", "Expression": 169.0, "InternalID": 4107570.0}, "LIC10974": {"New ID": "LIC_RS05035", "Expression": 2167.0, "InternalID": 4106756.0}, "LIC10131": {"New ID": "LIC_RS00675", "Expression": 2.16, "InternalID": 4105936.0}, "LIC13102": {"New ID": "LIC_RS15965", "Expression": 3.92, "InternalID": 4108816.0}, "LIC13138": {"New ID": "LIC_RS16145", "Expression": 13.9, "InternalID": 4108851.0}, "LIC11361": {"New ID": "LIC_RS06985", "Expression": 14.4, "InternalID": 4107132.0}, "LIC11951": {"New ID": "LIC_RS09955", "Expression": 2914.0, "InternalID": 4107702.0}, "LIC11619": {"New ID": "LIC_RS08285", "Expression": 430.0, "InternalID": 4107383.0}, "LIC11236": {"New ID": "LIC_RS06360", "Expression": 14.6, "InternalID": 4107012.0}, "LIC10316": {"New ID": "LIC_RS01640", "Expression": 35.0, "InternalID": 4106114.0}, "LIC10336": {"New ID": "LIC_RS01745", "Expression": 23.7, "InternalID": 4106134.0}, "LIC11447": {"New ID": "LIC_RS07420", "Expression": 63.5, "InternalID": 4107216.0}, "LIC11456": {"New ID": "LIC_RS07460", "Expression": 1478.0, "InternalID": 4107224.0}, "LIC11853": {"New ID": "LIC_RS09445", "Expression": 164.0, "InternalID": 4107608.0}, "LIC13364": {"New ID": "LIC_RS17310", "Expression": 13.8, "InternalID": 4109074.0}, "LIC12895": {"New ID": "LIC_RS14875", "Expression": 141.0, "InternalID": 4108616.0}, "LIC10733": {"New ID": "LIC_RS03790", "Expression": 326.0, "InternalID": 4106523.0}, "LIC12170": {"New ID": "LIC_RS11080", "Expression": 34.5, "InternalID": 4107910.0}, "LIC10524": {"New ID": "LIC_RS02730", "Expression": 4574.0, "InternalID": 4106316.0}, "LIC20144": {"New ID": "LIC_RS18725", "Expression": 337.0, "InternalID": 4109348.0}, "LIC11303": {"New ID": "LIC_RS06705", "Expression": 30.8, "InternalID": 4107076.0}, "LIC12433": {"New ID": "LIC_RS12430", "Expression": 10.8, "InternalID": 4108169.0}, "LIC10686": {"New ID": "LIC_RS03540", "Expression": 1.55, "InternalID": 4106478.0}, "LIC12115": {"New ID": "LIC_RS10805", "Expression": 1.13, "InternalID": 4107855.0}, "LIC11716": {"New ID": "LIC_RS08755", "Expression": 44.3, "InternalID": 4107474.0}, "LIC13082": {"New ID": "LIC_RS15865", "Expression": 21.0, "InternalID": 4108799.0}, "LIC11749": {"New ID": "LIC_RS08925", "Expression": 41.4, "InternalID": 4107507.0}, "LIC10935": {"New ID": "LIC_RS04835", "Expression": 1.15, "InternalID": 4106717.0}, "LIC12557": {"New ID": "LIC_RS13100", "Expression": 5.41, "InternalID": 4108289.0}, "LIC10218": {"New ID": "LIC_RS01130", "Expression": 50.9, "InternalID": 4106018.0}, "LIC11826": {"New ID": "LIC_RS09310", "Expression": 25.7, "InternalID": 4107583.0}, "LIC12065": {"New ID": "LIC_RS10550", "Expression": 44.0, "InternalID": 4107805.0}, "LIC20102": {"New ID": "LIC_RS18505", "Expression": 57.2, "InternalID": 4109307.0}, "LIC11927": {"New ID": "LIC_RS09835", "Expression": 2.62, "InternalID": 4107679.0}, "LIC13340": {"New ID": "LIC_RS17185", "Expression": 14.3, "InternalID": 4109050.0}, "LIC11520": {"New ID": "LIC_RS07795", "Expression": 41.8, "InternalID": 4107286.0}, "LIC10236": {"New ID": "LIC_RS01225", "Expression": 32.3, "InternalID": 4106035.0}, "LIC11928": {"New ID": "LIC_RS09840", "Expression": 125.0, "InternalID": 4107680.0}, "LIC10269": {"New ID": "LIC_RS01380", "Expression": 449.0, "InternalID": 4106067.0}, "LIC10386": {"New ID": "LIC_RS02010", "Expression": 418.0, "InternalID": 4106180.0}, "LIC10159": {"New ID": "LIC_RS00815", "Expression": 9.44, "InternalID": 4105960.0}, "LIC12807": {"New ID": "LIC_RS14400", "Expression": 144.0, "InternalID": 4108529.0}, "LIC12099": {"New ID": "LIC_RS10715", "Expression": 1.75, "InternalID": 4107839.0}, "LIC11229": {"New ID": "LIC_RS06325", "Expression": 4.04, "InternalID": 4107005.0}, "LIC12413": {"New ID": "LIC_RS12330", "Expression": 24.0, "InternalID": 4108149.0}, "LIC12744": {"New ID": "LIC_RS14080", "Expression": 315.0, "InternalID": 4108469.0}, "LIC12787": {"New ID": "LIC_RS14305", "Expression": 709.0, "InternalID": 4108509.0}, "LIC11602": {"New ID": "LIC_RS08200", "Expression": 207.0, "InternalID": 4107366.0}, "LIC11462": {"New ID": "LIC_RS07490", "Expression": 129.0, "InternalID": 4107230.0}, "LIC11939": {"New ID": "LIC_RS09895", "Expression": 1.71, "InternalID": 4107690.0}, "LIC13312": {"New ID": "LIC_RS17050", "Expression": 15.6, "InternalID": 4109022.0}, "LIC12496": {"New ID": "LIC_RS12775", "Expression": 1.29, "InternalID": 4108229.0}, "LIC11327": {"New ID": "LIC_RS06810", "Expression": 211.0, "InternalID": 4107100.0}, "LIC12137": {"New ID": "LIC_RS10910", "Expression": 14.2, "InternalID": 4107877.0}, "LIC11766": {"New ID": "LIC_RS09015", "Expression": 53.5, "InternalID": 4107524.0}, "LIC12731": {"New ID": "LIC_RS14010", "Expression": 171.0, "InternalID": 4108456.0}, "LIC11684": {"New ID": "LIC_RS08590", "Expression": 25.7, "InternalID": 4107442.0}, "LIC10120": {"New ID": "LIC_RS00620", "Expression": 6.95, "InternalID": 4105925.0}, "LIC20222": {"New ID": "LIC_RS19130", "Expression": 64.5, "InternalID": 4109423.0}, "LIC11759": {"New ID": "LIC_RS08980", "Expression": 20.6, "InternalID": 4107517.0}, "LIC12249": {"New ID": "LIC_RS11490", "Expression": 2.99, "InternalID": 4107989.0}, "LIC10517": {"New ID": "LIC_RS02695", "Expression": 83.3, "InternalID": 4106309.0}, "LIC10402": {"New ID": "LIC_RS02105", "Expression": 74.8, "InternalID": 4106196.0}, "LIC11801": {"New ID": "LIC_RS09185", "Expression": 216.0, "InternalID": 4107559.0}, "LIC12773": {"New ID": "LIC_RS14240", "Expression": 112.0, "InternalID": 4108497.0}, "LIC12878": {"New ID": "LIC_RS14775", "Expression": 564.0, "InternalID": 4108599.0}, "LIC11629": {"New ID": "LIC_RS08340", "Expression": 63.2, "InternalID": 4107393.0}, "LIC10964": {"New ID": "LIC_RS04980", "Expression": 4.36, "InternalID": 4106746.0}, "LIC13477": {"New ID": "LIC_RS17875", "Expression": 1.24, "InternalID": 4109183.0}, "LIC12010": {"New ID": "LIC_RS10265", "Expression": 252.0, "InternalID": 4107755.0}, "LIC12784": {"New ID": "LIC_RS14290", "Expression": 50.4, "InternalID": 4108506.0}, "LIC20190": {"New ID": "LIC_RS18965", "Expression": 15.8, "InternalID": 4109393.0}, "LIC12870": {"New ID": "LIC_RS14735", "Expression": 2018.0, "InternalID": 4108591.0}, "LIC12493": {"New ID": "LIC_RS12760", "Expression": 138.0, "InternalID": 4108226.0}, "LIC12745": {"New ID": "LIC_RS14085", "Expression": 180.0, "InternalID": 4108470.0}, "LIC11071": {"New ID": "LIC_RS05535", "Expression": 191.0, "InternalID": 4106849.0}, "LIC12168": {"New ID": "LIC_RS11070", "Expression": 968.0, "InternalID": 4107908.0}, "LIC11175": {"New ID": "LIC_RS06040", "Expression": 218.0, "InternalID": 4106952.0}, "LIC10051": {"New ID": "LIC_RS00260", "Expression": 29.2, "InternalID": 4105860.0}, "LIC11950": {"New ID": "LIC_RS09950", "Expression": 89.2, "InternalID": 4107701.0}, "LIC20031": {"New ID": "LIC_RS18135", "Expression": 147.0, "InternalID": 4109236.0}, "LIC12814": {"New ID": "LIC_RS14445", "Expression": 152.0, "InternalID": 4108536.0}, "LIC11241": {"New ID": "LIC_RS06385", "Expression": 4197.0, "InternalID": 4107017.0}, "LIC10232": {"New ID": "LIC_RS01205", "Expression": 189.0, "InternalID": 4106031.0}, "LIC10163": {"New ID": "LIC_RS00840", "Expression": 243.0, "InternalID": 4105964.0}, "LIC13410": {"New ID": "LIC_RS17545", "Expression": 324.0, "InternalID": 4109118.0}, "LIC13441": {"New ID": "LIC_RS17705", "Expression": 9.16, "InternalID": 4109149.0}, "LIC11099": {"New ID": "LIC_RS05675", "Expression": 5.76, "InternalID": 4106877.0}, "LIC11940": {"New ID": "LIC_RS09900", "Expression": 188.0, "InternalID": 4107691.0}, "LIC12714": {"New ID": "LIC_RS13920", "Expression": 0.96, "InternalID": 4108440.0}, "LIC11067": {"New ID": "LIC_RS05515", "Expression": 1000.0, "InternalID": 4106845.0}, "LIC10973": {"New ID": "LIC_RS05025", "Expression": 2725.0, "InternalID": 4106755.0}, "LIC10219": {"New ID": "LIC_RS01135", "Expression": 141.0, "InternalID": 4106019.0}, "LIC20049": {"New ID": "LIC_RS18230", "Expression": 80.5, "InternalID": 4109254.0}, "LIC11917": {"New ID": "LIC_RS09780", "Expression": 28.4, "InternalID": 4107669.0}, "LIC11136": {"New ID": "LIC_RS05855", "Expression": 91.2, "InternalID": 4106913.0}, "LIC13435": {"New ID": "LIC_RS17675", "Expression": 27.1, "InternalID": 4109143.0}, "LIC20185": {"New ID": "LIC_RS18940", "Expression": 1982.0, "InternalID": 4109388.0}, "LIC13401": {"New ID": "LIC_RS17495", "Expression": 0.517, "InternalID": 4109109.0}, "LIC12872": {"New ID": "LIC_RS14745", "Expression": 2572.0, "InternalID": 4108593.0}, "LIC11405": {"New ID": "LIC_RS07195", "Expression": 566.0, "InternalID": 4107175.0}, "LIC11408": {"New ID": "LIC_RS07210", "Expression": 786.0, "InternalID": 4107178.0}, "LIC10711": {"New ID": "LIC_RS03660", "Expression": 102.0, "InternalID": 4106503.0}, "LIC12113": {"New ID": "LIC_RS10790", "Expression": 2144.0, "InternalID": 4107853.0}, "LIC12060": {"Expression": 20.4, "InternalID": 4107800.0}, "LIC11439": {"New ID": "LIC_RS07375", "Expression": 3.23, "InternalID": 4107208.0}, "LIC11054": {"New ID": "LIC_RS05445", "Expression": 76.1, "InternalID": 4106832.0}, "LIC10432": {"New ID": "LIC_RS02255", "Expression": 923.0, "InternalID": 4106225.0}, "LIC12600": {"New ID": "LIC_RS13315", "Expression": 275.0, "InternalID": 4108328.0}, "LIC10883": {"New ID": "LIC_RS04565", "Expression": 47.2, "InternalID": 4106668.0}, "LIC11017": {"New ID": "LIC_RS05250", "Expression": 75.1, "InternalID": 4106797.0}, "LIC10470": {"New ID": "LIC_RS02445", "Expression": 132.0, "InternalID": 4106262.0}, "LIC11516": {"New ID": "LIC_RS07770", "Expression": 156.0, "InternalID": 4107282.0}, "LIC10448": {"New ID": "LIC_RS02335", "Expression": 45.0, "InternalID": 4106240.0}, "LIC12151": {"New ID": "LIC_RS10985", "Expression": 193.0, "InternalID": 4107891.0}, "LIC12414": {"New ID": "LIC_RS12335", "Expression": 1264.0, "InternalID": 4108150.0}, "LIC10991": {"New ID": "LIC_RS05115", "Expression": 4.81, "InternalID": 4106773.0}, "LIC13406": {"New ID": "LIC_RS17520", "Expression": 10.6, "InternalID": 4109114.0}, "LIC12774": {"New ID": "LIC_RS14245", "Expression": 1087.0, "InternalID": 4108498.0}, "LIC10848": {"New ID": "LIC_RS04370", "Expression": 744.0, "InternalID": 4106633.0}, "LIC10719": {"New ID": "LIC_RS03705", "Expression": 264.0, "InternalID": 4106511.0}, "LIC11032": {"New ID": "LIC_RS05335", "Expression": 0.287, "InternalID": 4106810.0}, "LIC12581": {"New ID": "LIC_RS13225", "Expression": 111.0, "InternalID": 4108310.0}, "LIC12868": {"New ID": "LIC_RS14725", "Expression": 1671.0, "InternalID": 4108589.0}, "LIC12546": {"New ID": "LIC_RS13035", "Expression": 49.7, "InternalID": 4108279.0}, "LIC10831": {"New ID": "LIC_RS04290", "Expression": 6.92, "InternalID": 4106616.0}, "LIC20256": {"Expression": 60.8, "InternalID": 4109452.0}, "LIC12305": {"New ID": "LIC_RS11780", "Expression": 35.4, "InternalID": 4108044.0}, "LIC11336": {"New ID": "LIC_RS06855", "Expression": 6862.0, "InternalID": 4107107.0}, "LIC10254": {"New ID": "LIC_RS01305", "Expression": 27.4, "InternalID": 4106053.0}, "LIC20057": {"New ID": "LIC_RS18270", "Expression": 26.8, "InternalID": 4109262.0}, "LIC10215": {"New ID": "LIC_RS01120", "Expression": 738.0, "InternalID": 4106015.0}, "LIC10382": {"New ID": "LIC_RS01985", "Expression": 435.0, "InternalID": 4106176.0}, "LIC10812": {"New ID": "LIC_RS04195", "Expression": 33.4, "InternalID": 4106597.0}, "LIC10049": {"New ID": "LIC_RS00250", "Expression": 29.6, "InternalID": 4105858.0}, "LIC11470": {"New ID": "LIC_RS07530", "Expression": 666.0, "InternalID": 4107238.0}, "LIC13325": {"New ID": "LIC_RS17110", "Expression": 137.0, "InternalID": 4109035.0}, "LIC20085": {"New ID": "LIC_RS18420", "Expression": 569.0, "InternalID": 4109290.0}, "LIC12452": {"New ID": "LIC_RS12535", "Expression": 105.0, "InternalID": 4108186.0}, "LIC10700": {"New ID": "LIC_RS03605", "Expression": 1779.0, "InternalID": 4106492.0}, "LIC11690": {"New ID": "LIC_RS08620", "Expression": 7.2, "InternalID": 4107448.0}, "LIC10988": {"New ID": "LIC_RS05100", "Expression": 144.0, "InternalID": 4106770.0}, "LIC13453": {"New ID": "LIC_RS17760", "Expression": 46.4, "InternalID": 4109161.0}, "LIC20076": {"New ID": "LIC_RS18375", "Expression": 34.0, "InternalID": 4109281.0}, "LIC11624": {"New ID": "LIC_RS08315", "Expression": 20.6, "InternalID": 4107388.0}, "LIC13068": {"New ID": "LIC_RS15790", "Expression": 0.353, "InternalID": 4108785.0}, "LIC11586": {"New ID": "LIC_RS08120", "Expression": 8.95, "InternalID": 4107352.0}, "LIC13495": {"New ID": "LIC_RS17965", "Expression": 63.0, "InternalID": 4109197.0}, "LIC20264": {"New ID": "LIC_RS19375", "Expression": 354.0, "InternalID": 4109460.0}, "LIC12347": {"New ID": "LIC_RS11995", "Expression": 61.2, "InternalID": 4108084.0}, "LIC10039": {"New ID": "LIC_RS00200", "Expression": 81.0, "InternalID": 4105848.0}, "LIC10321": {"New ID": "LIC_RS01670", "Expression": 22.7, "InternalID": 4106119.0}, "LIC11259": {"New ID": "LIC_RS06480", "Expression": 509.0, "InternalID": 4107035.0}, "LIC20061": {"New ID": "LIC_RS18295", "Expression": 26.1, "InternalID": 4109266.0}, "LIC20081": {"New ID": "LIC_RS18400", "Expression": 2.83, "InternalID": 4109286.0}, "LIC12864": {"New ID": "LIC_RS14705", "Expression": 1871.0, "InternalID": 4108585.0}, "LIC12232": {"New ID": "LIC_RS11400", "Expression": 209.0, "InternalID": 4107972.0}, "LIC13345": {"New ID": "LIC_RS17210", "Expression": 438.0, "InternalID": 4109055.0}, "LIC10439": {"New ID": "LIC_RS02290", "Expression": 75.5, "InternalID": 4106232.0}, "LIC11399": {"New ID": "LIC_RS07165", "Expression": 29.5, "InternalID": 4107169.0}, "LIC12544": {"New ID": "LIC_RS13025", "Expression": 899.0, "InternalID": 4108277.0}, "LIC13374": {"New ID": "LIC_RS17360", "Expression": 4.1, "InternalID": 4109084.0}, "LIC11822": {"New ID": "LIC_RS09290", "Expression": 572.0, "InternalID": 4107579.0}, "LIC11551": {"New ID": "LIC_RS07950", "Expression": 1.38, "InternalID": 4107317.0}, "LIC12737": {"New ID": "LIC_RS14045", "Expression": 277.0, "InternalID": 4108462.0}, "LIC12941": {"New ID": "LIC_RS15120", "Expression": 144.0, "InternalID": 4108660.0}, "LIC20020": {"New ID": "LIC_RS18075", "Expression": 80.7, "InternalID": 4109226.0}, "LIC10241": {"New ID": "LIC_RS01250", "Expression": 112.0, "InternalID": 4106040.0}, "LIC12353": {"New ID": "LIC_RS12020", "Expression": 131.0, "InternalID": 4108090.0}, "LIC12828": {"New ID": "LIC_RS14515", "Expression": 37.9, "InternalID": 4108549.0}, "LIC11874": {"New ID": "LIC_RS09550", "Expression": 96.5, "InternalID": 4107629.0}, "LIC10407": {"New ID": "LIC_RS02130", "Expression": 4.31, "InternalID": 4106201.0}, "LIC10073": {"New ID": "LIC_RS00375", "Expression": 23.4, "InternalID": 4105882.0}, "LIC10789": {"New ID": "LIC_RS04070", "Expression": 1469.0, "InternalID": 4106576.0}, "LIC10657": {"New ID": "LIC_RS03385", "Expression": 103.0, "InternalID": 4106449.0}, "LIC12742": {"New ID": "LIC_RS14070", "Expression": 87.3, "InternalID": 4108467.0}, "LIC13065": {"New ID": "LIC_RS15775", "Expression": 18.4, "InternalID": 4108782.0}, "LIC12474": {"New ID": "LIC_RS12655", "Expression": 1371.0, "InternalID": 4108207.0}, "LIC12511": {"New ID": "LIC_RS12860", "Expression": 8.25, "InternalID": 4108244.0}, "LIC10617": {"New ID": "LIC_RS03190", "Expression": 6.35, "InternalID": 4106409.0}, "LIC10788": {"New ID": "LIC_RS04065", "Expression": 4004.0, "InternalID": 4106575.0}, "LIC11791": {"New ID": "LIC_RS09135", "Expression": 1122.0, "InternalID": 4107549.0}, "LIC11569": {"New ID": "LIC_RS08040", "Expression": 48.3, "InternalID": 4107335.0}, "LIC12548": {"New ID": "LIC_RS13050", "Expression": 171.0, "InternalID": 4108281.0}, "LIC10170": {"New ID": "LIC_RS00890", "Expression": 138.0, "InternalID": 4105971.0}, "LIC10434": {"New ID": "LIC_RS02265", "Expression": 99.6, "InternalID": 4106227.0}, "LIC20266": {"New ID": "LIC_RS19385", "Expression": 578.0, "InternalID": 4109462.0}, "LIC13424": {"New ID": "LIC_RS17620", "Expression": 32.0, "InternalID": 4109132.0}, "LIC10396": {"New ID": "LIC_RS02070", "Expression": 2029.0, "InternalID": 4106190.0}, "LIC11430": {"New ID": "LIC_RS07330", "Expression": 1.87, "InternalID": 4107199.0}, "LIC20028": {"New ID": "LIC_RS18115", "Expression": 491.0, "InternalID": 4109233.0}, "LIC10666": {"New ID": "LIC_RS03435", "Expression": 28.2, "InternalID": 4106458.0}, "LIC11432": {"New ID": "LIC_RS07340", "Expression": 1.04, "InternalID": 4107201.0}, "LIC10459": {"New ID": "LIC_RS02390", "Expression": 201.0, "InternalID": 4106251.0}, "LIC10063": {"New ID": "LIC_RS00325", "Expression": 85.5, "InternalID": 4105872.0}, "LIC11188": {"New ID": "LIC_RS06110", "Expression": 267.0, "InternalID": 4106965.0}, "LIC11890": {"New ID": "LIC_RS09630", "Expression": 11752.0, "InternalID": 4107645.0}, "LIC11289": {"New ID": "LIC_RS06630", "Expression": 10.3, "InternalID": 4107063.0}, "LIC20112": {"New ID": "LIC_RS18560", "Expression": 45.1, "InternalID": 4109317.0}, "LIC10179": {"New ID": "LIC_RS00940", "Expression": 17.7, "InternalID": 4105979.0}, "LIC11485": {"New ID": "LIC_RS07610", "Expression": 74.7, "InternalID": 4107253.0}, "LIC12334": {"New ID": "LIC_RS11935", "Expression": 40.2, "InternalID": 4108071.0}, "LIC11994": {"New ID": "LIC_RS10180", "Expression": 14.6, "InternalID": 4107739.0}, "LIC20241": {"New ID": "LIC_RS19240", "Expression": 209.0, "InternalID": 4109438.0}, "LIC10206": {"Expression": 25.8, "InternalID": 4106006.0}, "LIC13070": {"New ID": "LIC_RS15805", "Expression": 49.6, "InternalID": 4108787.0}, "LIC10728": {"New ID": "LIC_RS03755", "Expression": 82.9, "InternalID": 4106518.0}, "LIC13416": {"New ID": "LIC_RS17575", "Expression": 26.5, "InternalID": 4109124.0}, "LIC12981": {"New ID": "LIC_RS15335", "Expression": 396.0, "InternalID": 4108699.0}, "LIC13300": {"New ID": "LIC_RS16975", "Expression": 2859.0, "InternalID": 4109010.0}, "LIC10150": {"New ID": "LIC_RS00765", "Expression": 28.4, "InternalID": 4105953.0}, "LIC11159": {"New ID": "LIC_RS05970", "Expression": 117.0, "InternalID": 4106936.0}, "LIC10488": {"New ID": "LIC_RS02535", "Expression": 4.6, "InternalID": 4106280.0}, "LIC12298": {"New ID": "LIC_RS11745", "Expression": 143.0, "InternalID": 4108037.0}, "LIC13206": {"New ID": "LIC_RS16490", "Expression": 165.0, "InternalID": 4108919.0}, "LIC11847": {"New ID": "LIC_RS09415", "Expression": 191.0, "InternalID": 4107602.0}, "LIC12669": {"New ID": "LIC_RS13665", "Expression": 7.94, "InternalID": 4108396.0}, "LIC11483": {"New ID": "LIC_RS07600", "Expression": 63.9, "InternalID": 4107251.0}, "LIC13216": {"New ID": "LIC_RS16550", "Expression": 39.6, "InternalID": 4108929.0}, "LIC13244": {"New ID": "LIC_RS16685", "Expression": 2944.0, "InternalID": 4108956.0}, "LIC12438": {"New ID": "LIC_RS12460", "Expression": 977.0, "InternalID": 4108174.0}, "LIC13394": {"New ID": "LIC_RS17465", "Expression": 158.0, "InternalID": 4109102.0}, "LIC10768": {"New ID": "LIC_RS03980", "Expression": 512.0, "InternalID": 4106556.0}, "LIC10773": {"New ID": "LIC_RS04005", "Expression": 17.5, "InternalID": 4106561.0}, "LIC10191": {"New ID": "LIC_RS01000", "Expression": 13108.0, "InternalID": 4105991.0}, "LIC10984": {"New ID": "LIC_RS05080", "Expression": 140.0, "InternalID": 4106766.0}, "LIC11634": {"New ID": "LIC_RS08365", "Expression": 326.0, "InternalID": 4107398.0}, "LIC12002": {"New ID": "LIC_RS10220", "Expression": 1841.0, "InternalID": 4107747.0}, "LIC12675": {"New ID": "LIC_RS13705", "Expression": 67.4, "InternalID": 4108402.0}, "LIC12677": {"New ID": "LIC_RS13715", "Expression": 2.61, "InternalID": 4108404.0}, "LIC11978": {"New ID": "LIC_RS10100", "Expression": 1542.0, "InternalID": 4107723.0}, "LIC11266": {"New ID": "LIC_RS06515", "Expression": 107.0, "InternalID": 4107042.0}, "LIC12563": {"New ID": "LIC_RS13135", "Expression": 562.0, "InternalID": 4108295.0}, "LIC11748": {"New ID": "LIC_RS08920", "Expression": 22.9, "InternalID": 4107506.0}, "LIC10858": {"New ID": "LIC_RS04420", "Expression": 530.0, "InternalID": 4106643.0}, "LIC11495": {"New ID": "LIC_RS07660", "Expression": 8.44, "InternalID": 4107263.0}, "LIC13286": {"New ID": "LIC_RS16910", "Expression": 6.54, "InternalID": 4108998.0}, "LIC13144": {"New ID": "LIC_RS16180", "Expression": 15.8, "InternalID": 4108857.0}, "LIC11227": {"New ID": "LIC_RS06315", "Expression": 62.4, "InternalID": 4107003.0}, "LIC13058": {"New ID": "LIC_RS15735", "Expression": 53.5, "InternalID": 4108775.0}, "LIC20229": {"New ID": "LIC_RS19170", "Expression": 43.9, "InternalID": 4109429.0}, "LIC11219": {"New ID": "LIC_RS06275", "Expression": 5780.0, "InternalID": 4106995.0}, "LIC11075": {"New ID": "LIC_RS05555", "Expression": 41.3, "InternalID": 4106853.0}, "LIC12108": {"New ID": "LIC_RS10765", "Expression": 348.0, "InternalID": 4107848.0}, "LIC11220": {"New ID": "LIC_RS06280", "Expression": 80.5, "InternalID": 4106996.0}, "LIC10421": {"New ID": "LIC_RS02195", "Expression": 88.8, "InternalID": 4106215.0}, "LIC11843": {"Expression": 21.0, "InternalID": 4107598.0}, "LIC10860": {"New ID": "LIC_RS04430", "Expression": 152.0, "InternalID": 4106645.0}, "LIC12437": {"New ID": "LIC_RS12455", "Expression": 269.0, "InternalID": 4108173.0}, "LIC11827": {"New ID": "LIC_RS09315", "Expression": 5.62, "InternalID": 4107584.0}, "LIC10581": {"New ID": "LIC_RS03015", "Expression": 362.0, "InternalID": 4106373.0}, "LIC12718": {"New ID": "LIC_RS13945", "Expression": 35.6, "InternalID": 4108444.0}, "LIC13259": {"New ID": "LIC_RS16765", "Expression": 35.9, "InternalID": 4108971.0}, "LIC12180": {"New ID": "LIC_RS11130", "Expression": 206.0, "InternalID": 4107920.0}, "LIC12606": {"New ID": "LIC_RS13345", "Expression": 54.3, "InternalID": 4108334.0}, "LIC11497": {"New ID": "LIC_RS07670", "Expression": 2.63, "InternalID": 4107265.0}, "LIC10778": {"New ID": "LIC_RS04025", "Expression": 5.41, "InternalID": 4106566.0}, "LIC13443": {"New ID": "LIC_RS17715", "Expression": 300.0, "InternalID": 4109151.0}, "LIC11532": {"New ID": "LIC_RS07855", "Expression": 910.0, "InternalID": 4107298.0}, "LIC10171": {"New ID": "LIC_RS00895", "Expression": 62.5, "InternalID": 4105972.0}, "LIC13431": {"New ID": "LIC_RS17655", "Expression": 163.0, "InternalID": 4109139.0}, "LIC11268": {"New ID": "LIC_RS06525", "Expression": 8.47, "InternalID": 4107044.0}, "LIC10659": {"New ID": "LIC_RS03395", "Expression": 5.27, "InternalID": 4106451.0}, "LIC11996": {"New ID": "LIC_RS10190", "Expression": 2.12, "InternalID": 4107741.0}, "LIC10808": {"New ID": "LIC_RS04175", "Expression": 17.8, "InternalID": 4106593.0}, "LIC11821": {"New ID": "LIC_RS09285", "Expression": 901.0, "InternalID": 4107578.0}, "LIC11601": {"New ID": "LIC_RS08195", "Expression": 217.0, "InternalID": 4107365.0}, "LIC12158": {"New ID": "LIC_RS11025", "Expression": 316.0, "InternalID": 4107898.0}, "LIC10856": {"New ID": "LIC_RS04410", "Expression": 126.0, "InternalID": 4106641.0}, "LIC12765": {"New ID": "LIC_RS14195", "Expression": 3956.0, "InternalID": 4108490.0}, "LIC12154": {"New ID": "LIC_RS11005", "Expression": 78.9, "InternalID": 4107894.0}, "LIC12102": {"New ID": "LIC_RS10730", "Expression": 156.0, "InternalID": 4107842.0}, "LIC20009": {"New ID": "LIC_RS18015", "Expression": 99.1, "InternalID": 4109215.0}, "LIC12653": {"New ID": "LIC_RS13585", "Expression": 40.2, "InternalID": 4108381.0}, "LIC12576": {"New ID": "LIC_RS13200", "Expression": 124.0, "InternalID": 4108305.0}, "LIC12094": {"New ID": "LIC_RS10690", "Expression": 889.0, "InternalID": 4107834.0}, "LIC12635": {"New ID": "LIC_RS13495", "Expression": 71.0, "InternalID": 4108363.0}, "LIC10095": {"Expression": 391.0, "InternalID": 4105901.0}, "LIC12936": {"New ID": "LIC_RS15100", "Expression": 810.0, "InternalID": 4108655.0}, "LIC12705": {"New ID": "LIC_RS13875", "Expression": 929.0, "InternalID": 4108431.0}, "LIC12520": {"New ID": "LIC_RS12905", "Expression": 48.4, "InternalID": 4108253.0}, "LIC11655": {"New ID": "LIC_RS08460", "Expression": 496.0, "InternalID": 4107417.0}, "LIC13134": {"New ID": "LIC_RS16125", "Expression": 1.63, "InternalID": 4108847.0}, "LIC11904": {"New ID": "LIC_RS09705", "Expression": 2.96, "InternalID": 4107658.0}, "LIC13084": {"New ID": "LIC_RS15875", "Expression": 103.0, "InternalID": 4108801.0}, "LIC11502": {"New ID": "LIC_RS07695", "Expression": 5.01, "InternalID": 4107270.0}, "LIC11224": {"New ID": "LIC_RS06300", "Expression": 469.0, "InternalID": 4107000.0}, "LIC12303": {"New ID": "LIC_RS11770", "Expression": 311.0, "InternalID": 4108042.0}, "LIC10268": {"New ID": "LIC_RS01375", "Expression": 144.0, "InternalID": 4106066.0}, "LIC13140": {"New ID": "LIC_RS16160", "Expression": 10.3, "InternalID": 4108853.0}, "LIC11534": {"New ID": "LIC_RS07865", "Expression": 129.0, "InternalID": 4107300.0}, "LIC11262": {"New ID": "LIC_RS06495", "Expression": 43.3, "InternalID": 4107038.0}, "LIC11455": {"New ID": "LIC_RS07455", "Expression": 19.7, "InternalID": 4107223.0}, "LIC12739": {"New ID": "LIC_RS14055", "Expression": 2157.0, "InternalID": 4108464.0}, "LIC12633": {"New ID": "LIC_RS13485", "Expression": 18.9, "InternalID": 4108361.0}, "LIC11636": {"New ID": "LIC_RS08375", "Expression": 403.0, "InternalID": 4107400.0}, "LIC20067": {"Expression": 28.2, "InternalID": 4109272.0}, "LIC12301": {"New ID": "LIC_RS11760", "Expression": 7.49, "InternalID": 4108040.0}, "LIC12596": {"New ID": "LIC_RS13295", "Expression": 4.27, "InternalID": 4108324.0}, "LIC11870": {"New ID": "LIC_RS09530", "Expression": 110.0, "InternalID": 4107625.0}, "LIC12177": {"New ID": "LIC_RS11115", "Expression": 61.7, "InternalID": 4107917.0}, "LIC11633": {"New ID": "LIC_RS08360", "Expression": 126.0, "InternalID": 4107397.0}, "LIC12957": {"New ID": "LIC_RS15210", "Expression": 97.8, "InternalID": 4108675.0}, "LIC10426": {"New ID": "LIC_RS02225", "Expression": 91.6, "InternalID": 4106220.0}, "LIC12371": {"New ID": "LIC_RS12115", "Expression": 310.0, "InternalID": 4108108.0}, "LIC20230": {"New ID": "LIC_RS19175", "Expression": 4.9, "InternalID": 4109430.0}, "LIC12046": {"New ID": "LIC_RS10455", "Expression": 28.5, "InternalID": 4107787.0}, "LIC13250": {"New ID": "LIC_RS16715", "Expression": 322.0, "InternalID": 4108962.0}, "LIC10196": {"New ID": "LIC_RS01025", "Expression": 3.69, "InternalID": 4105996.0}, "LIC11038": {"New ID": "LIC_RS05360", "Expression": 241.0, "InternalID": 4106816.0}, "LIC12459": {"New ID": "LIC_RS12575", "Expression": 75.8, "InternalID": 4108192.0}, "LIC11760": {"New ID": "LIC_RS08985", "Expression": 594.0, "InternalID": 4107518.0}, "LIC12084": {"New ID": "LIC_RS10635", "Expression": 111.0, "InternalID": 4107824.0}, "LIC11792": {"New ID": "LIC_RS09140", "Expression": 28.6, "InternalID": 4107550.0}, "LIC13189": {"New ID": "LIC_RS16405", "Expression": 14.9, "InternalID": 4108902.0}, "LIC12245": {"New ID": "LIC_RS11470", "Expression": 1482.0, "InternalID": 4107985.0}, "LIC10471": {"New ID": "LIC_RS02450", "Expression": 5.17, "InternalID": 4106263.0}, "LIC10978": {"Expression": 8.12, "InternalID": 4106760.0}, "LIC12547": {"New ID": "LIC_RS13045", "Expression": 41.4, "InternalID": 4108280.0}, "LIC10913": {"New ID": "LIC_RS04710", "Expression": 883.0, "InternalID": 4106696.0}, "LIC11025": {"New ID": "LIC_RS05300", "Expression": 580.0, "InternalID": 4106803.0}, "LIC12070": {"New ID": "LIC_RS10575", "Expression": 442.0, "InternalID": 4107810.0}, "LIC11838": {"New ID": "LIC_RS09375", "Expression": 127.0, "InternalID": 4107593.0}, "LIC10751": {"New ID": "LIC_RS03885", "Expression": 2239.0, "InternalID": 4106539.0}, "LIC10281": {"New ID": "LIC_RS01445", "Expression": 85.1, "InternalID": 4106079.0}, "LIC10076": {"New ID": "LIC_RS00390", "Expression": 49.2, "InternalID": 4105885.0}, "LIC20187": {"New ID": "LIC_RS18950", "Expression": 34.3, "InternalID": 4109390.0}, "LIC10574": {"New ID": "LIC_RS02985", "Expression": 172.0, "InternalID": 4106366.0}, "LIC20099": {"New ID": "LIC_RS18490", "Expression": 20.7, "InternalID": 4109304.0}, "LIC13172": {"New ID": "LIC_RS16320", "Expression": 95.7, "InternalID": 4108885.0}, "LIC12388": {"New ID": "LIC_RS12205", "Expression": 174.0, "InternalID": 4108125.0}, "LIC13012": {"New ID": "LIC_RS15495", "Expression": 19.8, "InternalID": 4108730.0}, "LIC12578": {"New ID": "LIC_RS13210", "Expression": 28.5, "InternalID": 4108307.0}, "LIC12492": {"New ID": "LIC_RS12750", "Expression": 1.94, "InternalID": 4108225.0}, "LIC13230": {"New ID": "LIC_RS16615", "Expression": 190.0, "InternalID": 4108943.0}, "LIC13313": {"New ID": "LIC_RS17055", "Expression": 348.0, "InternalID": 4109023.0}, "LIC11105": {"New ID": "LIC_RS05700", "Expression": 38.4, "InternalID": 4106883.0}, "LIC13113": {"New ID": "LIC_RS16015", "Expression": 14.8, "InternalID": 4108827.0}, "LIC10186": {"New ID": "LIC_RS00975", "Expression": 134.0, "InternalID": 4105986.0}, "LIC12350": {"New ID": "LIC_RS12010", "Expression": 345.0, "InternalID": 4108087.0}, "LIC12332": {"New ID": "LIC_RS11925", "Expression": 36.7, "InternalID": 4108069.0}, "LIC10671": {"New ID": "LIC_RS03460", "Expression": 13.2, "InternalID": 4106463.0}, "LIC11553": {"New ID": "LIC_RS07960", "Expression": 233.0, "InternalID": 4107319.0}, "LIC10596": {"New ID": "LIC_RS03090", "Expression": 20.9, "InternalID": 4106388.0}, "LIC13201": {"New ID": "LIC_RS16465", "Expression": 133.0, "InternalID": 4108914.0}, "LIC13253": {"New ID": "LIC_RS16730", "Expression": 21.1, "InternalID": 4108965.0}, "LIC11778": {"New ID": "LIC_RS09075", "Expression": 12.4, "InternalID": 4107536.0}, "LIC11185": {"New ID": "LIC_RS06095", "Expression": 3.23, "InternalID": 4106962.0}, "LIC13457": {"New ID": "LIC_RS17780", "Expression": 11.3, "InternalID": 4109165.0}, "LIC12671": {"New ID": "LIC_RS13680", "Expression": 4.14, "InternalID": 4108398.0}, "LIC12322": {"New ID": "LIC_RS11875", "Expression": 102.0, "InternalID": 4108061.0}, "LIC11081": {"New ID": "LIC_RS05585", "Expression": 31.9, "InternalID": 4106859.0}, "LIC12992": {"New ID": "LIC_RS15395", "Expression": 15.6, "InternalID": 4108710.0}, "LIC13150": {"New ID": "LIC_RS16210", "Expression": 12.1, "InternalID": 4108863.0}, "LIC13347": {"New ID": "LIC_RS17225", "Expression": 780.0, "InternalID": 4109057.0}, "LIC10403": {"New ID": "LIC_RS02110", "Expression": 645.0, "InternalID": 4106197.0}, "LIC13368": {"New ID": "LIC_RS17330", "Expression": 37.8, "InternalID": 4109078.0}, "LIC11880": {"New ID": "LIC_RS09580", "Expression": 12.9, "InternalID": 4107635.0}, "LIC10293": {"New ID": "LIC_RS01520", "Expression": 165.0, "InternalID": 4106091.0}, "LIC10912": {"New ID": "LIC_RS04705", "Expression": 8.88, "InternalID": 4106695.0}, "LIC11923": {"Expression": 7.68, "InternalID": 4107675.0}, "LIC10364": {"New ID": "LIC_RS01885", "Expression": 73.8, "InternalID": 4106161.0}, "LIC11106": {"New ID": "LIC_RS05705", "Expression": 246.0, "InternalID": 4106884.0}, "LIC13093": {"New ID": "LIC_RS15920", "Expression": 11.0, "InternalID": 4108810.0}, "LIC11740": {"New ID": "LIC_RS08880", "Expression": 458.0, "InternalID": 4107498.0}, "LIC10220": {"New ID": "LIC_RS01140", "Expression": 139.0, "InternalID": 4106020.0}, "LIC12783": {"New ID": "LIC_RS14285", "Expression": 22.9, "InternalID": 4108505.0}, "LIC11815": {"New ID": "LIC_RS09250", "Expression": 18.5, "InternalID": 4107572.0}, "LIC11675": {"New ID": "LIC_RS08550", "Expression": 62.6, "InternalID": 4107435.0}, "LIC12205": {"New ID": "LIC_RS11255", "Expression": 302.0, "InternalID": 4107945.0}, "LIC12206": {"New ID": "LIC_RS11260", "Expression": 45.7, "InternalID": 4107946.0}, "LIC20034": {"New ID": "LIC_RS18150", "Expression": 7.02, "InternalID": 4109239.0}, "LIC13334": {"New ID": "LIC_RS17155", "Expression": 23.1, "InternalID": 4109044.0}, "LIC13023": {"New ID": "LIC_RS15550", "Expression": 40.7, "InternalID": 4108741.0}, "LIC11082": {"New ID": "LIC_RS05590", "Expression": 79.3, "InternalID": 4106860.0}, "LIC10717": {"New ID": "LIC_RS03695", "Expression": 33.2, "InternalID": 4106509.0}, "LIC12059": {"Expression": 7.84, "InternalID": 4107799.0}, "LIC12707": {"Expression": 41.7, "InternalID": 4108433.0}, "LIC20165": {"New ID": "LIC_RS18840", "Expression": 63.5, "InternalID": 4109369.0}, "LIC12619": {"New ID": "LIC_RS13410", "Expression": 73.4, "InternalID": 4108347.0}, "LIC12230": {"New ID": "LIC_RS11390", "Expression": 21.9, "InternalID": 4107970.0}, "LIC11676": {"New ID": "LIC_RS08555", "Expression": 165.0, "InternalID": 4107436.0}, "LIC13353": {"New ID": "LIC_RS17255", "Expression": 360.0, "InternalID": 4109063.0}, "LIC10121": {"New ID": "LIC_RS00625", "Expression": 73.4, "InternalID": 4105926.0}, "LIC11324": {"New ID": "LIC_RS06795", "Expression": 248.0, "InternalID": 4107097.0}, "LIC13223": {"New ID": "LIC_RS16585", "Expression": 375.0, "InternalID": 4108936.0}, "LIC13407": {"New ID": "LIC_RS17525", "Expression": 160.0, "InternalID": 4109115.0}, "LIC11058": {"New ID": "LIC_RS05465", "Expression": 55.8, "InternalID": 4106836.0}, "LIC12335": {"New ID": "LIC_RS11940", "Expression": 1127.0, "InternalID": 4108072.0}, "LIC12294": {"New ID": "LIC_RS11725", "Expression": 705.0, "InternalID": 4108033.0}, "LIC11825": {"New ID": "LIC_RS09305", "Expression": 99.2, "InternalID": 4107582.0}, "LIC12700": {"New ID": "LIC_RS13850", "Expression": 48.0, "InternalID": 4108426.0}, "LIC11559": {"New ID": "LIC_RS07990", "Expression": 1072.0, "InternalID": 4107325.0}, "LIC10325": {"New ID": "LIC_RS01690", "Expression": 556.0, "InternalID": 4106123.0}, "LIC13497": {"New ID": "LIC_RS17975", "Expression": 43.5, "InternalID": 4109199.0}, "LIC12104": {"New ID": "LIC_RS10745", "Expression": 5.21, "InternalID": 4107844.0}, "LIC13448": {"New ID": "LIC_RS17735", "Expression": 17.3, "InternalID": 4109156.0}, "LIC11252": {"New ID": "LIC_RS06435", "Expression": 17.0, "InternalID": 4107028.0}, "LIC12601": {"New ID": "LIC_RS13320", "Expression": 129.0, "InternalID": 4108329.0}, "LIC20100": {"New ID": "LIC_RS18495", "Expression": 706.0, "InternalID": 4109305.0}, "LIC12504": {"New ID": "LIC_RS12820", "Expression": 63.4, "InternalID": 4108237.0}, "LIC10580": {"New ID": "LIC_RS03010", "Expression": 10.8, "InternalID": 4106372.0}, "LIC10986": {"New ID": "LIC_RS05090", "Expression": 3.07, "InternalID": 4106768.0}, "LIC11656": {"New ID": "LIC_RS08465", "Expression": 53.1, "InternalID": 4107418.0}, "LIC11128": {"New ID": "LIC_RS05815", "Expression": 61.5, "InternalID": 4106906.0}, "LIC12277": {"New ID": "LIC_RS11630", "Expression": 292.0, "InternalID": 4108016.0}, "LIC11006": {"New ID": "LIC_RS05190", "Expression": 379.0, "InternalID": 4106787.0}, "LIC12854": {"New ID": "LIC_RS14655", "Expression": 1432.0, "InternalID": 4108575.0}, "LIC10761": {"New ID": "LIC_RS03945", "Expression": 2193.0, "InternalID": 4106549.0}, "LIC11622": {"New ID": "LIC_RS08305", "Expression": 271.0, "InternalID": 4107386.0}, "LIC12288": {"New ID": "LIC_RS11680", "Expression": 55.6, "InternalID": 4108027.0}, "LIC12183": {"New ID": "LIC_RS11145", "Expression": 4.83, "InternalID": 4107923.0}, "LIC10290": {"New ID": "LIC_RS01500", "Expression": 743.0, "InternalID": 4106088.0}, "LIC12308": {"New ID": "LIC_RS11795", "Expression": 3.78, "InternalID": 4108047.0}, "LIC10993": {"New ID": "LIC_RS05125", "Expression": 10.0, "InternalID": 4106775.0}, "LIC11005": {"New ID": "LIC_RS05185", "Expression": 45.0, "InternalID": 4106786.0}, "LIC10288": {"New ID": "LIC_RS01490", "Expression": 21.8, "InternalID": 4106086.0}, "LIC13236": {"New ID": "LIC_RS16645", "Expression": 32.7, "InternalID": 4108948.0}, "LIC10339": {"New ID": "LIC_RS01760", "Expression": 854.0, "InternalID": 4106137.0}, "LIC11659": {"New ID": "LIC_RS08480", "Expression": 24.6, "InternalID": 4107421.0}, "LIC12166": {"New ID": "LIC_RS11060", "Expression": 1642.0, "InternalID": 4107906.0}, "LIC11407": {"New ID": "LIC_RS07205", "Expression": 1.19, "InternalID": 4107177.0}, "LIC12217": {"New ID": "LIC_RS11320", "Expression": 240.0, "InternalID": 4107957.0}, "LIC12861": {"New ID": "LIC_RS14690", "Expression": 1790.0, "InternalID": 4108582.0}, "LIC12994": {"New ID": "LIC_RS15405", "Expression": 248.0, "InternalID": 4108712.0}, "LIC12853": {"New ID": "LIC_RS14650", "Expression": 161.0, "InternalID": 4108574.0}, "LIC10091": {"New ID": "LIC_RS00470", "Expression": 1.7, "InternalID": 4105897.0}, "LIC10640": {"New ID": "LIC_RS03305", "Expression": 240.0, "InternalID": 4106432.0}, "LIC11898": {"New ID": "LIC_RS09675", "Expression": 708.0, "InternalID": 4107653.0}, "LIC13042": {"New ID": "LIC_RS15650", "Expression": 77.3, "InternalID": 4108759.0}, "LIC12313": {"New ID": "LIC_RS11825", "Expression": 170.0, "InternalID": 4108052.0}, "LIC20092": {"New ID": "LIC_RS18455", "Expression": 22.3, "InternalID": 4109297.0}, "LIC13464": {"New ID": "LIC_RS17815", "Expression": 105.0, "InternalID": 4109172.0}, "LIC11753": {"New ID": "LIC_RS08945", "Expression": 13.1, "InternalID": 4107511.0}, "LIC10201": {"New ID": "LIC_RS01055", "Expression": 2.46, "InternalID": 4106001.0}, "LIC20030": {"New ID": "LIC_RS18125", "Expression": 186.0, "InternalID": 4109235.0}, "LIC13210": {"New ID": "LIC_RS16515", "Expression": 3.74, "InternalID": 4108923.0}, "LIC11773": {"New ID": "LIC_RS09045", "Expression": 18.4, "InternalID": 4107531.0}, "LIC10340": {"New ID": "LIC_RS01765", "Expression": 9.73, "InternalID": 4106138.0}, "LIC10706": {"New ID": "LIC_RS03635", "Expression": 33.2, "InternalID": 4106498.0}, "LIC11192": {"New ID": "LIC_RS06130", "Expression": 12.5, "InternalID": 4106969.0}, "LIC10318": {"New ID": "LIC_RS01650", "Expression": 178.0, "InternalID": 4106116.0}, "LIC12080": {"New ID": "LIC_RS10625", "Expression": 1.13, "InternalID": 4107820.0}, "LIC13432": {"New ID": "LIC_RS17660", "Expression": 37.5, "InternalID": 4109140.0}, "LIC12273": {"New ID": "LIC_RS11610", "Expression": 236.0, "InternalID": 4108013.0}, "LIC11097": {"New ID": "LIC_RS05665", "Expression": 42.6, "InternalID": 4106875.0}, "LIC10380": {"New ID": "LIC_RS01965", "Expression": 437.0, "InternalID": 4106174.0}, "LIC13381": {"New ID": "LIC_RS17400", "Expression": 13.3, "InternalID": 4109089.0}, "LIC10833": {"New ID": "LIC_RS04295", "Expression": 8.46, "InternalID": 4106618.0}, "LIC12453": {"New ID": "LIC_RS12540", "Expression": 77.4, "InternalID": 4108187.0}, "LIC11645": {"New ID": "LIC_RS08415", "Expression": 11.5, "InternalID": 4107409.0}, "LIC11732": {"New ID": "LIC_RS08840", "Expression": 12.8, "InternalID": 4107490.0}, "LIC12508": {"New ID": "LIC_RS12845", "Expression": 208.0, "InternalID": 4108241.0}, "LIC12877": {"New ID": "LIC_RS14770", "Expression": 21.9, "InternalID": 4108598.0}, "LIC12909": {"New ID": "LIC_RS14945", "Expression": 739.0, "InternalID": 4108630.0}, "LIC10294": {"New ID": "LIC_RS01525", "Expression": 74.6, "InternalID": 4106092.0}, "LIC10415": {"New ID": "LIC_RS02165", "Expression": 655.0, "InternalID": 4106209.0}, "LIC20175": {"New ID": "LIC_RS18890", "Expression": 1083.0, "InternalID": 4109379.0}, "LIC11756": {"New ID": "LIC_RS08965", "Expression": 3.76, "InternalID": 4107514.0}, "LIC12901": {"New ID": "LIC_RS14905", "Expression": 38.4, "InternalID": 4108622.0}, "LIC10101": {"New ID": "LIC_RS00520", "Expression": 133.0, "InternalID": 4105907.0}, "LIC12465": {"New ID": "LIC_RS12605", "Expression": 947.0, "InternalID": 4108198.0}, "LIC12333": {"New ID": "LIC_RS11930", "Expression": 41.5, "InternalID": 4108070.0}, "LIC11434": {"New ID": "LIC_RS07350", "Expression": 6.13, "InternalID": 4107203.0}, "LIC13361": {"New ID": "LIC_RS17295", "Expression": 51.6, "InternalID": 4109071.0}, "LIC11344": {"Expression": 220.0, "InternalID": 4107115.0}, "LIC11595": {"New ID": "LIC_RS08165", "Expression": 79.5, "InternalID": 4107359.0}, "LIC10570": {"New ID": "LIC_RS02965", "Expression": 312.0, "InternalID": 4106362.0}, "LIC10249": {"New ID": "LIC_RS01285", "Expression": 7.63, "InternalID": 4106048.0}, "LIC11283": {"New ID": "LIC_RS06595", "Expression": 34.4, "InternalID": 4107058.0}, "LIC12639": {"New ID": "LIC_RS13515", "Expression": 80.5, "InternalID": 4108367.0}, "LIC10862": {"New ID": "LIC_RS04440", "Expression": 692.0, "InternalID": 4106647.0}, "LIC12949": {"New ID": "LIC_RS15170", "Expression": 182.0, "InternalID": 4108668.0}, "LIC12595": {"New ID": "LIC_RS13290", "Expression": 4.69, "InternalID": 4108323.0}, "LIC12141": {"New ID": "LIC_RS10930", "Expression": 815.0, "InternalID": 4107881.0}, "LIC11809": {"New ID": "LIC_RS09220", "Expression": 1006.0, "InternalID": 4107566.0}, "LIC10164": {"New ID": "LIC_RS00845", "Expression": 38.0, "InternalID": 4105965.0}, "LIC12119": {"New ID": "LIC_RS10825", "Expression": 5.06, "InternalID": 4107859.0}, "LIC12311": {"New ID": "LIC_RS11815", "Expression": 84.6, "InternalID": 4108050.0}, "LIC11859": {"New ID": "LIC_RS09475", "Expression": 17.4, "InternalID": 4107614.0}, "LIC10032": {"New ID": "LIC_RS00165", "Expression": 24.6, "InternalID": 4105841.0}, "LIC10020": {"New ID": "LIC_RS00100", "Expression": 110.0, "InternalID": 4105829.0}, "LIC20115": {"New ID": "LIC_RS18575", "Expression": 170.0, "InternalID": 4109320.0}, "LIC12247": {"New ID": "LIC_RS11480", "Expression": 188.0, "InternalID": 4107987.0}, "LIC10144": {"New ID": "LIC_RS00740", "Expression": 63.6, "InternalID": 4105949.0}, "LIC11767": {"New ID": "LIC_RS09020", "Expression": 846.0, "InternalID": 4107525.0}, "LIC13232": {"New ID": "LIC_RS16625", "Expression": 94.0, "InternalID": 4108945.0}, "LIC10804": {"New ID": "LIC_RS04155", "Expression": 15.2, "InternalID": 4106589.0}, "LIC20145": {"New ID": "LIC_RS18730", "Expression": 9.88, "InternalID": 4109349.0}, "LIC12738": {"New ID": "LIC_RS14050", "Expression": 29.0, "InternalID": 4108463.0}, "LIC11024": {"New ID": "LIC_RS05295", "Expression": 30.4, "InternalID": 4106802.0}, "LIC11746": {"New ID": "LIC_RS08910", "Expression": 878.0, "InternalID": 4107504.0}, "LIC12893": {"New ID": "LIC_RS14865", "Expression": 29.1, "InternalID": 4108614.0}, "LIC12613": {"New ID": "LIC_RS13380", "Expression": 855.0, "InternalID": 4108341.0}, "LIC10809": {"New ID": "LIC_RS04180", "Expression": 147.0, "InternalID": 4106594.0}, "LIC12958": {"New ID": "LIC_RS15215", "Expression": 2493.0, "InternalID": 4108676.0}, "LIC11545": {"New ID": "LIC_RS07920", "Expression": 10.3, "InternalID": 4107311.0}, "LIC11376": {"New ID": "LIC_RS07055", "Expression": 6.22, "InternalID": 4107147.0}, "LIC13280": {"New ID": "LIC_RS16880", "Expression": 32.3, "InternalID": 4108992.0}, "LIC13149": {"New ID": "LIC_RS16205", "Expression": 9.68, "InternalID": 4108862.0}, "LIC12086": {"New ID": "LIC_RS10645", "Expression": 48.0, "InternalID": 4107826.0}, "LIC11040": {"New ID": "LIC_RS05370", "Expression": 1.04, "InternalID": 4106818.0}, "LIC12689": {"New ID": "LIC_RS13780", "Expression": 9.91, "InternalID": 4108415.0}, "LIC13463": {"New ID": "LIC_RS17810", "Expression": 16.9, "InternalID": 4109171.0}, "LIC12487": {"New ID": "LIC_RS12725", "Expression": 136.0, "InternalID": 4108220.0}, "LIC20146": {"New ID": "LIC_RS18735", "Expression": 23.1, "InternalID": 4109350.0}, "LIC10919": {"New ID": "LIC_RS04735", "Expression": 25.6, "InternalID": 4106702.0}, "LIC20065": {"New ID": "LIC_RS18315", "Expression": 13038.0, "InternalID": 4109270.0}, "LIC11469": {"New ID": "LIC_RS07525", "Expression": 13.7, "InternalID": 4107237.0}, "LIC11104": {"New ID": "LIC_RS05695", "Expression": 5.39, "InternalID": 4106882.0}, "LIC11459": {"New ID": "LIC_RS07475", "Expression": 1.52, "InternalID": 4107227.0}, "LIC11468": {"New ID": "LIC_RS07520", "Expression": 177.0, "InternalID": 4107236.0}, "LIC11674": {"New ID": "LIC_RS08545", "Expression": 212.0, "InternalID": 4107434.0}, "LIC12755": {"New ID": "LIC_RS14135", "Expression": 278.0, "InternalID": 4108480.0}, "LIC12788": {"New ID": "LIC_RS14310", "Expression": 87.7, "InternalID": 4108510.0}, "LIC11498": {"New ID": "LIC_RS07675", "Expression": 412.0, "InternalID": 4107266.0}, "LIC11085": {"New ID": "LIC_RS05600", "Expression": 8.56, "InternalID": 4106863.0}, "LIC11799": {"New ID": "LIC_RS09175", "Expression": 519.0, "InternalID": 4107557.0}, "LIC12874": {"New ID": "LIC_RS14755", "Expression": 2238.0, "InternalID": 4108595.0}, "LIC10641": {"New ID": "LIC_RS03310", "Expression": 75.9, "InternalID": 4106433.0}, "LIC12067": {"New ID": "LIC_RS10560", "Expression": 0.153, "InternalID": 4107807.0}, "LIC10359": {"New ID": "LIC_RS01860", "Expression": 72.2, "InternalID": 4106156.0}, "LIC12858": {"New ID": "LIC_RS14675", "Expression": 2262.0, "InternalID": 4108579.0}, "LIC11747": {"New ID": "LIC_RS08915", "Expression": 36.6, "InternalID": 4107505.0}, "LIC10138": {"New ID": "LIC_RS00710", "Expression": 257.0, "InternalID": 4105943.0}, "LIC13071": {"New ID": "LIC_RS15810", "Expression": 4391.0, "InternalID": 4108788.0}, "LIC12210": {"New ID": "LIC_RS11285", "Expression": 728.0, "InternalID": 4107950.0}, "LIC13268": {"New ID": "LIC_RS16815", "Expression": 28.8, "InternalID": 4108980.0}, "LIC11288": {"New ID": "LIC_RS06620", "Expression": 15.8, "InternalID": 4107062.0}, "LIC10549": {"New ID": "LIC_RS02865", "Expression": 38.3, "InternalID": 4106341.0}, "LIC10543": {"New ID": "LIC_RS02830", "Expression": 136.0, "InternalID": 4106335.0}, "LIC13137": {"New ID": "LIC_RS16140", "Expression": 38.7, "InternalID": 4108850.0}, "LIC11162": {"New ID": "LIC_RS05985", "Expression": 782.0, "InternalID": 4106939.0}, "LIC12429": {"New ID": "LIC_RS12410", "Expression": 5.67, "InternalID": 4108165.0}, "LIC12222": {"New ID": "LIC_RS11350", "Expression": 5.76, "InternalID": 4107962.0}, "LIC11626": {"New ID": "LIC_RS08325", "Expression": 16.1, "InternalID": 4107390.0}, "LIC13297": {"New ID": "LIC_RS16965", "Expression": 255.0, "InternalID": 4109009.0}, "LIC20017": {"New ID": "LIC_RS18055", "Expression": 18.1, "InternalID": 4109223.0}, "LIC13094": {"New ID": "LIC_RS15925", "Expression": 444.0, "InternalID": 4108811.0}, "LIC10389": {"New ID": "LIC_RS02030", "Expression": 18.1, "InternalID": 4106183.0}, "LIC13026": {"New ID": "LIC_RS15565", "Expression": 117.0, "InternalID": 4108744.0}, "LIC11243": {"New ID": "LIC_RS06395", "Expression": 5792.0, "InternalID": 4107019.0}, "LIC11945": {"New ID": "LIC_RS09925", "Expression": 110.0, "InternalID": 4107696.0}, "LIC11388": {"New ID": "LIC_RS07110", "Expression": 145.0, "InternalID": 4107158.0}, "LIC12106": {"New ID": "LIC_RS10755", "Expression": 51.7, "InternalID": 4107846.0}, "LIC11789": {"New ID": "LIC_RS09125", "Expression": 37.0, "InternalID": 4107547.0}, "LIC11608": {"New ID": "LIC_RS08230", "Expression": 87.0, "InternalID": 4107372.0}, "LIC11028": {"New ID": "LIC_RS05315", "Expression": 74.1, "InternalID": 4106806.0}, "LIC10507": {"New ID": "LIC_RS02645", "Expression": 263.0, "InternalID": 4106299.0}, "LIC12117": {"Expression": 58.0, "InternalID": 4107857.0}, "LIC11855": {"New ID": "LIC_RS09455", "Expression": 107.0, "InternalID": 4107610.0}, "LIC11062": {"New ID": "LIC_RS05490", "Expression": 42.4, "InternalID": 4106840.0}, "LIC11477": {"New ID": "LIC_RS07570", "Expression": 11.3, "InternalID": 4107245.0}, "LIC11313": {"New ID": "LIC_RS06755", "Expression": 166.0, "InternalID": 4107086.0}, "LIC10175": {"New ID": "LIC_RS00915", "Expression": 1790.0, "InternalID": 4105976.0}, "LIC11876": {"New ID": "LIC_RS09560", "Expression": 78.4, "InternalID": 4107631.0}, "LIC11197": {"New ID": "LIC_RS06160", "Expression": 1462.0, "InternalID": 4106974.0}, "LIC13428": {"New ID": "LIC_RS17640", "Expression": 307.0, "InternalID": 4109136.0}, "LIC10309": {"New ID": "LIC_RS01605", "Expression": 474.0, "InternalID": 4106107.0}, "LIC10278": {"New ID": "LIC_RS01430", "Expression": 3.73, "InternalID": 4106076.0}, "LIC20212": {"New ID": "LIC_RS19080", "Expression": 10.2, "InternalID": 4109413.0}, "LIC10738": {"New ID": "LIC_RS03815", "Expression": 193.0, "InternalID": 4106528.0}, "LIC11394": {"New ID": "LIC_RS07140", "Expression": 140.0, "InternalID": 4107164.0}, "LIC12194": {"New ID": "LIC_RS11200", "Expression": 1305.0, "InternalID": 4107934.0}, "LIC20045": {"New ID": "LIC_RS18210", "Expression": 209.0, "InternalID": 4109250.0}, "LIC13077": {"New ID": "LIC_RS15840", "Expression": 66.7, "InternalID": 4108794.0}, "LIC12986": {"New ID": "LIC_RS15365", "Expression": 3.12, "InternalID": 4108704.0}, "LIC11538": {"New ID": "LIC_RS07885", "Expression": 193.0, "InternalID": 4107304.0}, "LIC11366": {"New ID": "LIC_RS07010", "Expression": 3.93, "InternalID": 4107137.0}, "LIC11708": {"New ID": "LIC_RS08715", "Expression": 470.0, "InternalID": 4107466.0}, "LIC12751": {"New ID": "LIC_RS14115", "Expression": 2.47, "InternalID": 4108476.0}, "LIC13100": {"New ID": "LIC_RS15955", "Expression": 47.6, "InternalID": 4108814.0}, "LIC11186": {"New ID": "LIC_RS06100", "Expression": 1.73, "InternalID": 4106963.0}, "LIC11990": {"New ID": "LIC_RS10160", "Expression": 141.0, "InternalID": 4107735.0}, "LIC12802": {"New ID": "LIC_RS14375", "Expression": 59.7, "InternalID": 4108524.0}, "LIC11101": {"New ID": "LIC_RS05685", "Expression": 633.0, "InternalID": 4106879.0}, "LIC10004": {"New ID": "LIC_RS00020", "Expression": 19.6, "InternalID": 4105813.0}, "LIC10770": {"New ID": "LIC_RS03990", "Expression": 88.4, "InternalID": 4106558.0}, "LIC11080": {"New ID": "LIC_RS05580", "Expression": 0.809, "InternalID": 4106858.0}, "LIC11544": {"New ID": "LIC_RS07915", "Expression": 308.0, "InternalID": 4107310.0}, "LIC12602": {"New ID": "LIC_RS13325", "Expression": 56.8, "InternalID": 4108330.0}, "LIC11296": {"New ID": "LIC_RS06670", "Expression": 12.7, "InternalID": 4107069.0}, "LIC12812": {"New ID": "LIC_RS14435", "Expression": 2784.0, "InternalID": 4108534.0}, "LIC12540": {"New ID": "LIC_RS13005", "Expression": 488.0, "InternalID": 4108273.0}, "LIC12541": {"New ID": "LIC_RS13010", "Expression": 295.0, "InternalID": 4108274.0}, "LIC11658": {"New ID": "LIC_RS08475", "Expression": 25.8, "InternalID": 4107420.0}, "LIC10621": {"New ID": "LIC_RS03210", "Expression": 1011.0, "InternalID": 4106413.0}, "LIC20012": {"New ID": "LIC_RS18030", "Expression": 1.53, "InternalID": 4109218.0}, "LIC13311": {"New ID": "LIC_RS17045", "Expression": 63.3, "InternalID": 4109021.0}, "LIC11989": {"New ID": "LIC_RS10155", "Expression": 123.0, "InternalID": 4107734.0}, "LIC11972": {"New ID": "LIC_RS10070", "Expression": 152.0, "InternalID": 4107718.0}, "LIC12524": {"New ID": "LIC_RS12925", "Expression": 61.9, "InternalID": 4108257.0}, "LIC10465": {"New ID": "LIC_RS02420", "Expression": 291.0, "InternalID": 4106257.0}, "LIC11866": {"New ID": "LIC_RS09510", "Expression": 1.97, "InternalID": 4107621.0}, "LIC12393": {"New ID": "LIC_RS12230", "Expression": 192.0, "InternalID": 4108130.0}, "LIC10244": {"New ID": "LIC_RS01265", "Expression": 173.0, "InternalID": 4106043.0}, "LIC12829": {"New ID": "LIC_RS14520", "Expression": 1195.0, "InternalID": 4108550.0}, "LIC12200": {"New ID": "LIC_RS11230", "Expression": 322.0, "InternalID": 4107940.0}, "LIC12836": {"New ID": "LIC_RS14555", "Expression": 75.4, "InternalID": 4108557.0}, "LIC20008": {"New ID": "LIC_RS18010", "Expression": 8.64, "InternalID": 4109214.0}, "LIC11443": {"New ID": "LIC_RS07395", "Expression": 10.6, "InternalID": 4107212.0}, "LIC12902": {"New ID": "LIC_RS14910", "Expression": 15.7, "InternalID": 4108623.0}, "LIC10689": {"New ID": "LIC_RS03555", "Expression": 3.88, "InternalID": 4106481.0}, "LIC20160": {"New ID": "LIC_RS18815", "Expression": 15.2, "InternalID": 4109364.0}, "LIC11788": {"New ID": "LIC_RS09120", "Expression": 21.1, "InternalID": 4107546.0}, "LIC10523": {"New ID": "LIC_RS02725", "Expression": 777.0, "InternalID": 4106315.0}, "LIC10017": {"New ID": "LIC_RS00085", "Expression": 234.0, "InternalID": 4105826.0}, "LIC13001": {"New ID": "LIC_RS15440", "Expression": 18.5, "InternalID": 4108719.0}, "LIC11302": {"New ID": "LIC_RS06700", "Expression": 212.0, "InternalID": 4107075.0}, "LIC20103": {"New ID": "LIC_RS18510", "Expression": 6.31, "InternalID": 4109308.0}, "LIC11496": {"New ID": "LIC_RS07665", "Expression": 62.4, "InternalID": 4107264.0}, "LIC10561": {"New ID": "LIC_RS02925", "Expression": 29.1, "InternalID": 4106353.0}, "LIC11779": {"New ID": "LIC_RS09080", "Expression": 33.4, "InternalID": 4107537.0}, "LIC13187": {"New ID": "LIC_RS16395", "Expression": 3.29, "InternalID": 4108900.0}, "LIC12461": {"New ID": "LIC_RS12585", "Expression": 551.0, "InternalID": 4108194.0}, "LIC20060": {"New ID": "LIC_RS18290", "Expression": 11.6, "InternalID": 4109265.0}, "LIC12373": {"New ID": "LIC_RS12125", "Expression": 0.986, "InternalID": 4108110.0}, "LIC13451": {"New ID": "LIC_RS17750", "Expression": 54.4, "InternalID": 4109159.0}, "LIC10128": {"New ID": "LIC_RS00660", "Expression": 12.2, "InternalID": 4105933.0}, "LIC20209": {"New ID": "LIC_RS19060", "Expression": 422.0, "InternalID": 4109410.0}, "LIC11612": {"New ID": "LIC_RS08250", "Expression": 87.4, "InternalID": 4107376.0}, "LIC10594": {"New ID": "LIC_RS03075", "Expression": 47.3, "InternalID": 4106386.0}, "LIC12079": {"New ID": "LIC_RS10620", "Expression": 16.7, "InternalID": 4107819.0}, "LIC10233": {"New ID": "LIC_RS01210", "Expression": 232.0, "InternalID": 4106032.0}, "LIC13487": {"New ID": "LIC_RS17925", "Expression": 3.17, "InternalID": 4109191.0}, "LIC13482": {"New ID": "LIC_RS17900", "Expression": 168.0, "InternalID": 4109188.0}, "LIC11873": {"New ID": "LIC_RS09545", "Expression": 50.3, "InternalID": 4107628.0}, "LIC10132": {"New ID": "LIC_RS00680", "Expression": 207.0, "InternalID": 4105937.0}, "LIC11585": {"New ID": "LIC_RS08115", "Expression": 56.9, "InternalID": 4107351.0}, "LIC11074": {"New ID": "LIC_RS05550", "Expression": 708.0, "InternalID": 4106852.0}, "LIC10173": {"New ID": "LIC_RS00905", "Expression": 115.0, "InternalID": 4105974.0}, "LIC13399": {"New ID": "LIC_RS17490", "Expression": 259.0, "InternalID": 4109107.0}, "LIC11539": {"New ID": "LIC_RS07890", "Expression": 91.8, "InternalID": 4107305.0}, "LIC12319": {"New ID": "LIC_RS11855", "Expression": 99.4, "InternalID": 4108058.0}, "LIC12477": {"New ID": "LIC_RS12670", "Expression": 207.0, "InternalID": 4108210.0}, "LIC13109": {"New ID": "LIC_RS15995", "Expression": 6.33, "InternalID": 4108823.0}, "LIC12555": {"New ID": "LIC_RS13090", "Expression": 10.8, "InternalID": 4108287.0}, "LIC11486": {"New ID": "LIC_RS07615", "Expression": 75.9, "InternalID": 4107254.0}, "LIC10755": {"New ID": "LIC_RS03905", "Expression": 1726.0, "InternalID": 4106543.0}, "LIC20240": {"New ID": "LIC_RS19235", "Expression": 1349.0, "InternalID": 4109437.0}, "LIC10703": {"New ID": "LIC_RS03620", "Expression": 1.94, "InternalID": 4106495.0}, "LIC13262": {"New ID": "LIC_RS16780", "Expression": 292.0, "InternalID": 4108974.0}, "LIC12381": {"New ID": "LIC_RS12175", "Expression": 0.571, "InternalID": 4108118.0}, "LIC11728": {"New ID": "LIC_RS08815", "Expression": 156.0, "InternalID": 4107486.0}, "LIC12618": {"New ID": "LIC_RS13405", "Expression": 636.0, "InternalID": 4108346.0}, "LIC12131": {"New ID": "LIC_RS10880", "Expression": 163.0, "InternalID": 4107871.0}, "LIC11088": {"New ID": "LIC_RS05620", "Expression": 18.4, "InternalID": 4106866.0}, "LIC12122": {"New ID": "LIC_RS10835", "Expression": 1.7, "InternalID": 4107862.0}, "LIC10190": {"New ID": "LIC_RS00995", "Expression": 1.67, "InternalID": 4105990.0}, "LIC12943": {"New ID": "LIC_RS15130", "Expression": 6.55, "InternalID": 4108662.0}, "LIC11393": {"New ID": "LIC_RS07135", "Expression": 68.4, "InternalID": 4107163.0}, "LIC11635": {"New ID": "LIC_RS08370", "Expression": 258.0, "InternalID": 4107399.0}, "LIC10136": {"New ID": "LIC_RS00700", "Expression": 1.41, "InternalID": 4105941.0}, "LIC20265": {"New ID": "LIC_RS19380", "Expression": 29.7, "InternalID": 4109461.0}, "LIC10458": {"New ID": "LIC_RS02385", "Expression": 49.8, "InternalID": 4106250.0}, "LIC11452": {"New ID": "LIC_RS07440", "Expression": 55.2, "InternalID": 4107220.0}, "LIC12725": {"New ID": "LIC_RS13980", "Expression": 742.0, "InternalID": 4108450.0}, "LIC12859": {"New ID": "LIC_RS14680", "Expression": 1970.0, "InternalID": 4108580.0}, "LIC12395": {"New ID": "LIC_RS12240", "Expression": 3.43, "InternalID": 4108132.0}, "LIC10763": {"New ID": "LIC_RS03955", "Expression": 381.0, "InternalID": 4106551.0}, "LIC10680": {"New ID": "LIC_RS03510", "Expression": 314.0, "InternalID": 4106472.0}, "LIC12516": {"New ID": "LIC_RS12885", "Expression": 98.8, "InternalID": 4108249.0}, "LIC10624": {"New ID": "LIC_RS03225", "Expression": 365.0, "InternalID": 4106416.0}, "LIC12112": {"New ID": "LIC_RS10785", "Expression": 1763.0, "InternalID": 4107852.0}, "LIC10667": {"New ID": "LIC_RS03440", "Expression": 67.7, "InternalID": 4106459.0}, "LIC10205": {"New ID": "LIC_RS01075", "Expression": 1.25, "InternalID": 4106005.0}, "LIC10843": {"New ID": "LIC_RS04345", "Expression": 265.0, "InternalID": 4106628.0}, "LIC12275": {"New ID": "LIC_RS11620", "Expression": 395.0, "InternalID": 4108014.0}, "LIC10629": {"New ID": "LIC_RS03250", "Expression": 45.1, "InternalID": 4106421.0}, "LIC11154": {"New ID": "LIC_RS05940", "Expression": 430.0, "InternalID": 4106931.0}, "LIC11173": {"New ID": "LIC_RS06035", "Expression": 96.2, "InternalID": 4106950.0}, "LIC11650": {"Expression": 35.4, "InternalID": 4107412.0}, "LIC12130": {"New ID": "LIC_RS10875", "Expression": 213.0, "InternalID": 4107870.0}, "LIC13088": {"New ID": "LIC_RS15900", "Expression": 564.0, "InternalID": 4108805.0}, "LIC11823": {"New ID": "LIC_RS09295", "Expression": 19.6, "InternalID": 4107580.0}, "LIC10633": {"New ID": "LIC_RS03270", "Expression": 121.0, "InternalID": 4106425.0}, "LIC20029": {"New ID": "LIC_RS18120", "Expression": 39.3, "InternalID": 4109234.0}, "LIC13382": {"New ID": "LIC_RS17405", "Expression": 13.8, "InternalID": 4109090.0}, "LIC11338": {"Expression": 4.63, "InternalID": 4107109.0}, "LIC10168": {"New ID": "LIC_RS00875", "Expression": 21.6, "InternalID": 4105969.0}, "LIC20158": {"New ID": "LIC_RS18805", "Expression": 53.1, "InternalID": 4109362.0}, "LIC20001": {"New ID": "LIC_RS17985", "Expression": 514.0, "InternalID": 4109209.0}, "LIC10235": {"New ID": "LIC_RS01220", "Expression": 1009.0, "InternalID": 4106034.0}, "LIC10002": {"New ID": "LIC_RS00010", "Expression": 2189.0, "InternalID": 4105811.0}, "LIC11119": {"New ID": "LIC_RS05770", "Expression": 1.52, "InternalID": 4106897.0}, "LIC12839": {"New ID": "LIC_RS14570", "Expression": 128.0, "InternalID": 4108560.0}, "LIC13021": {"New ID": "LIC_RS15540", "Expression": 102.0, "InternalID": 4108739.0}, "LIC12095": {"New ID": "LIC_RS10695", "Expression": 175.0, "InternalID": 4107835.0}, "LIC12561": {"New ID": "LIC_RS13125", "Expression": 104.0, "InternalID": 4108293.0}, "LIC11463": {"New ID": "LIC_RS07495", "Expression": 57.6, "InternalID": 4107231.0}, "LIC20231": {"New ID": "LIC_RS19180", "Expression": 23.2, "InternalID": 4109431.0}, "LIC10315": {"New ID": "LIC_RS01635", "Expression": 272.0, "InternalID": 4106113.0}, "LIC20109": {"New ID": "LIC_RS18545", "Expression": 6.9, "InternalID": 4109314.0}, "LIC10256": {"New ID": "LIC_RS01315", "Expression": 3.4, "InternalID": 4106055.0}, "LIC13356": {"New ID": "LIC_RS17270", "Expression": 55.0, "InternalID": 4109066.0}, "LIC11572": {"New ID": "LIC_RS08055", "Expression": 19.1, "InternalID": 4107338.0}, "LIC10983": {"New ID": "LIC_RS05075", "Expression": 10.2, "InternalID": 4106765.0}, "LIC12536": {"New ID": "LIC_RS12985", "Expression": 75.9, "InternalID": 4108269.0}, "LIC20005": {"New ID": "LIC_RS17995", "Expression": 86.7, "InternalID": 4109211.0}, "LIC11616": {"New ID": "LIC_RS08270", "Expression": 265.0, "InternalID": 4107380.0}, "LIC11896": {"New ID": "LIC_RS09665", "Expression": 70.7, "InternalID": 4107651.0}, "LIC10102": {"New ID": "LIC_RS00525", "Expression": 118.0, "InternalID": 4105908.0}, "LIC10208": {"New ID": "LIC_RS01090", "Expression": 1590.0, "InternalID": 4106008.0}, "LIC13370": {"New ID": "LIC_RS17340", "Expression": 393.0, "InternalID": 4109080.0}, "LIC11396": {"New ID": "LIC_RS07150", "Expression": 4.87, "InternalID": 4107166.0}, "LIC11380": {"New ID": "LIC_RS07075", "Expression": 641.0, "InternalID": 4107151.0}, "LIC11280": {"New ID": "LIC_RS06580", "Expression": 209.0, "InternalID": 4107055.0}, "LIC11221": {"New ID": "LIC_RS06285", "Expression": 5.33, "InternalID": 4106997.0}, "LIC12934": {"New ID": "LIC_RS15090", "Expression": 47.9, "InternalID": 4108653.0}, "LIC13165": {"New ID": "LIC_RS16285", "Expression": 131.0, "InternalID": 4108878.0}, "LIC11304": {"New ID": "LIC_RS06710", "Expression": 22.2, "InternalID": 4107077.0}, "LIC11290": {"New ID": "LIC_RS06635", "Expression": 11.4, "InternalID": 4107064.0}, "LIC12514": {"New ID": "LIC_RS12875", "Expression": 39.5, "InternalID": 4108247.0}, "LIC10771": {"New ID": "LIC_RS03995", "Expression": 18.3, "InternalID": 4106559.0}, "LIC10023": {"New ID": "LIC_RS00120", "Expression": 23.7, "InternalID": 4105832.0}, "LIC10327": {"New ID": "LIC_RS01700", "Expression": 35.6, "InternalID": 4106125.0}, "LIC13204": {"New ID": "LIC_RS16480", "Expression": 58.5, "InternalID": 4108917.0}, "LIC12318": {"New ID": "LIC_RS11850", "Expression": 184.0, "InternalID": 4108057.0}, "LIC20108": {"New ID": "LIC_RS18540", "Expression": 11.0, "InternalID": 4109313.0}, "LIC12698": {"New ID": "LIC_RS13840", "Expression": 15.4, "InternalID": 4108424.0}, "LIC12535": {"New ID": "LIC_RS12980", "Expression": 191.0, "InternalID": 4108268.0}, "LIC11384": {"New ID": "LIC_RS07095", "Expression": 154.0, "InternalID": 4107155.0}, "LIC10845": {"New ID": "LIC_RS04355", "Expression": 46.2, "InternalID": 4106630.0}, "LIC20022": {"New ID": "LIC_RS18085", "Expression": 376.0, "InternalID": 4109228.0}, "LIC10411": {"New ID": "LIC_RS02145", "Expression": 3544.0, "InternalID": 4106205.0}, "LIC10270": {"New ID": "LIC_RS01385", "Expression": 187.0, "InternalID": 4106068.0}, "LIC13324": {"New ID": "LIC_RS17105", "Expression": 361.0, "InternalID": 4109034.0}, "LIC20166": {"New ID": "LIC_RS18845", "Expression": 19.6, "InternalID": 4109370.0}, "LIC10332": {"New ID": "LIC_RS01725", "Expression": 1.94, "InternalID": 4106130.0}, "LIC11671": {"New ID": "LIC_RS08530", "Expression": 58.8, "InternalID": 4107431.0}, "LIC10361": {"New ID": "LIC_RS01870", "Expression": 5834.0, "InternalID": 4106158.0}, "LIC12770": {"New ID": "LIC_RS14225", "Expression": 10.0, "InternalID": 4108494.0}, "LIC10216": {"New ID": "LIC_RS01125", "Expression": 1264.0, "InternalID": 4106016.0}, "LIC10688": {"New ID": "LIC_RS03550", "Expression": 16.4, "InternalID": 4106480.0}, "LIC13136": {"New ID": "LIC_RS16135", "Expression": 1012.0, "InternalID": 4108849.0}, "LIC10551": {"New ID": "LIC_RS02880", "Expression": 957.0, "InternalID": 4106343.0}, "LIC11816": {"New ID": "LIC_RS09255", "Expression": 2.14, "InternalID": 4107573.0}, "LIC11707": {"New ID": "LIC_RS08710", "Expression": 506.0, "InternalID": 4107465.0}, "LIC12545": {"New ID": "LIC_RS13030", "Expression": 641.0, "InternalID": 4108278.0}, "LIC12455": {"New ID": "LIC_RS12550", "Expression": 313.0, "InternalID": 4108189.0}, "LIC12529": {"New ID": "LIC_RS12950", "Expression": 618.0, "InternalID": 4108262.0}, "LIC13186": {"New ID": "LIC_RS16390", "Expression": 10.1, "InternalID": 4108899.0}, "LIC11418": {"New ID": "LIC_RS07265", "Expression": 638.0, "InternalID": 4107187.0}, "LIC13476": {"New ID": "LIC_RS17870", "Expression": 129.0, "InternalID": 4109182.0}, "LIC13141": {"New ID": "LIC_RS16165", "Expression": 38.5, "InternalID": 4108854.0}, "LIC13078": {"New ID": "LIC_RS15845", "Expression": 7.69, "InternalID": 4108795.0}, "LIC12849": {"New ID": "LIC_RS14630", "Expression": 983.0, "InternalID": 4108570.0}, "LIC10762": {"New ID": "LIC_RS03950", "Expression": 564.0, "InternalID": 4106550.0}, "LIC12337": {"New ID": "LIC_RS11950", "Expression": 123.0, "InternalID": 4108074.0}, "LIC10098": {"New ID": "LIC_RS00505", "Expression": 7.42, "InternalID": 4105904.0}, "LIC10705": {"New ID": "LIC_RS03630", "Expression": 198.0, "InternalID": 4106497.0}, "LIC10695": {"New ID": "LIC_RS03580", "Expression": 2.15, "InternalID": 4106487.0}, "LIC20199": {"New ID": "LIC_RS19010", "Expression": 42.6, "InternalID": 4109400.0}, "LIC12482": {"New ID": "LIC_RS12700", "Expression": 16.9, "InternalID": 4108215.0}, "LIC12377": {"New ID": "LIC_RS12150", "Expression": 116.0, "InternalID": 4108114.0}, "LIC10187": {"New ID": "LIC_RS00980", "Expression": 148.0, "InternalID": 4105987.0}, "LIC10643": {"New ID": "LIC_RS03320", "Expression": 119.0, "InternalID": 4106435.0}, "LIC10847": {"New ID": "LIC_RS04365", "Expression": 1069.0, "InternalID": 4106632.0}, "LIC11246": {"New ID": "LIC_RS06410", "Expression": 64.5, "InternalID": 4107022.0}, "LIC10604": {"New ID": "LIC_RS03130", "Expression": 19.4, "InternalID": 4106396.0}, "LIC11465": {"New ID": "LIC_RS07505", "Expression": 19.5, "InternalID": 4107233.0}, "LIC11095": {"Expression": 923.0, "InternalID": 4106873.0}, "LIC10736": {"New ID": "LIC_RS03805", "Expression": 260.0, "InternalID": 4106526.0}, "LIC10790": {"New ID": "LIC_RS04075", "Expression": 249.0, "InternalID": 4106577.0}, "LIC20217": {"New ID": "LIC_RS19105", "Expression": 320.0, "InternalID": 4109418.0}, "LIC10806": {"New ID": "LIC_RS04165", "Expression": 0.513, "InternalID": 4106591.0}, "LIC10572": {"New ID": "LIC_RS02975", "Expression": 6.52, "InternalID": 4106364.0}, "LIC10618": {"New ID": "LIC_RS03195", "Expression": 91.5, "InternalID": 4106410.0}, "LIC11177": {"New ID": "LIC_RS06050", "Expression": 282.0, "InternalID": 4106954.0}, "LIC12221": {"New ID": "LIC_RS11345", "Expression": 6.95, "InternalID": 4107961.0}, "LIC12182": {"New ID": "LIC_RS11140", "Expression": 244.0, "InternalID": 4107922.0}, "LIC12032": {"New ID": "LIC_RS10380", "Expression": 3684.0, "InternalID": 4107776.0}, "LIC13494": {"New ID": "LIC_RS17960", "Expression": 160.0, "InternalID": 4109196.0}, "LIC11846": {"New ID": "LIC_RS09410", "Expression": 71.6, "InternalID": 4107601.0}, "LIC12000": {"New ID": "LIC_RS10210", "Expression": 62.7, "InternalID": 4107745.0}, "LIC11147": {"New ID": "LIC_RS05910", "Expression": 375.0, "InternalID": 4106924.0}, "LIC10097": {"New ID": "LIC_RS00500", "Expression": 26.4, "InternalID": 4105903.0}, "LIC11860": {"New ID": "LIC_RS09480", "Expression": 11.2, "InternalID": 4107615.0}, "LIC11913": {"New ID": "LIC_RS09750", "Expression": 260.0, "InternalID": 4107665.0}, "LIC11122": {"New ID": "LIC_RS05785", "Expression": 135.0, "InternalID": 4106900.0}, "LIC13470": {"New ID": "LIC_RS17840", "Expression": 2840.0, "InternalID": 4109177.0}, "LIC11013": {"New ID": "LIC_RS05230", "Expression": 455.0, "InternalID": 4106793.0}, "LIC11232": {"New ID": "LIC_RS06340", "Expression": 15.6, "InternalID": 4107008.0}, "LIC11943": {"New ID": "LIC_RS09915", "Expression": 18.6, "InternalID": 4107694.0}, "LIC11814": {"New ID": "LIC_RS09245", "Expression": 82.9, "InternalID": 4107571.0}, "LIC13015": {"New ID": "LIC_RS15510", "Expression": 70.2, "InternalID": 4108733.0}, "LIC10600": {"New ID": "LIC_RS03110", "Expression": 1858.0, "InternalID": 4106392.0}, "LIC12202": {"New ID": "LIC_RS11240", "Expression": 1115.0, "InternalID": 4107942.0}, "LIC12572": {"New ID": "LIC_RS13180", "Expression": 109.0, "InternalID": 4108301.0}, "LIC11985": {"New ID": "LIC_RS10135", "Expression": 9021.0, "InternalID": 4107730.0}, "LIC11299": {"New ID": "LIC_RS06685", "Expression": 455.0, "InternalID": 4107072.0}, "LIC11063": {"New ID": "LIC_RS05495", "Expression": 63.7, "InternalID": 4106841.0}, "LIC10078": {"New ID": "LIC_RS00405", "Expression": 6.3, "InternalID": 4105887.0}, "LIC11051": {"New ID": "LIC_RS05430", "Expression": 209.0, "InternalID": 4106829.0}, "LIC11123": {"New ID": "LIC_RS05790", "Expression": 125.0, "InternalID": 4106901.0}, "LIC11573": {"New ID": "LIC_RS08060", "Expression": 1063.0, "InternalID": 4107339.0}, "LIC11132": {"New ID": "LIC_RS05840", "Expression": 141.0, "InternalID": 4106910.0}, "LIC10602": {"New ID": "LIC_RS03120", "Expression": 805.0, "InternalID": 4106394.0}, "LIC10304": {"New ID": "LIC_RS01580", "Expression": 17.0, "InternalID": 4106102.0}, "LIC20172": {"New ID": "LIC_RS18875", "Expression": 164.0, "InternalID": 4109376.0}, "LIC12543": {"New ID": "LIC_RS13020", "Expression": 195.0, "InternalID": 4108276.0}, "LIC10237": {"New ID": "LIC_RS01230", "Expression": 598.0, "InternalID": 4106036.0}, "LIC13414": {"New ID": "LIC_RS17565", "Expression": 6.09, "InternalID": 4109122.0}, "LIC10181": {"New ID": "LIC_RS00950", "Expression": 72.6, "InternalID": 4105981.0}, "LIC11741": {"New ID": "LIC_RS08885", "Expression": 290.0, "InternalID": 4107499.0}, "LIC20246": {"New ID": "LIC_RS19265", "Expression": 29.6, "InternalID": 4109443.0}, "LIC11460": {"New ID": "LIC_RS07480", "Expression": 321.0, "InternalID": 4107228.0}, "LIC11781": {"New ID": "LIC_RS09090", "Expression": 2900.0, "InternalID": 4107539.0}, "LIC12201": {"New ID": "LIC_RS11235", "Expression": 105.0, "InternalID": 4107941.0}, "LIC11713": {"New ID": "LIC_RS08740", "Expression": 304.0, "InternalID": 4107471.0}, "LIC20253": {"New ID": "LIC_RS19300", "Expression": 54.8, "InternalID": 4109449.0}, "LIC20014": {"New ID": "LIC_RS18040", "Expression": 7.93, "InternalID": 4109220.0}, "LIC13338": {"New ID": "LIC_RS17175", "Expression": 39.4, "InternalID": 4109048.0}, "LIC12279": {"New ID": "LIC_RS11640", "Expression": 65.8, "InternalID": 4108018.0}, "LIC11181": {"New ID": "LIC_RS06075", "Expression": 6.86, "InternalID": 4106958.0}, "LIC10787": {"New ID": "LIC_RS04060", "Expression": 2801.0, "InternalID": 4106574.0}, "LIC12862": {"New ID": "LIC_RS14695", "Expression": 2126.0, "InternalID": 4108583.0}, "LIC11663": {"New ID": "LIC_RS08500", "Expression": 7.15, "InternalID": 4107425.0}, "LIC10413": {"New ID": "LIC_RS02155", "Expression": 8.93, "InternalID": 4106207.0}, "LIC10464": {"New ID": "LIC_RS02415", "Expression": 466.0, "InternalID": 4106256.0}, "LIC13022": {"New ID": "LIC_RS15545", "Expression": 40.7, "InternalID": 4108740.0}, "LIC11631": {"New ID": "LIC_RS08350", "Expression": 2.86, "InternalID": 4107395.0}, "LIC12204": {"New ID": "LIC_RS11250", "Expression": 94.8, "InternalID": 4107944.0}, "LIC12236": {"New ID": "LIC_RS11425", "Expression": 278.0, "InternalID": 4107976.0}, "LIC12749": {"New ID": "LIC_RS14105", "Expression": 12.8, "InternalID": 4108474.0}, "LIC12035": {"New ID": "LIC_RS10395", "Expression": 6.02, "InternalID": 4107779.0}, "LIC10949": {"New ID": "LIC_RS04905", "Expression": 112.0, "InternalID": 4106731.0}, "LIC10475": {"New ID": "LIC_RS02470", "Expression": 262.0, "InternalID": 4106267.0}, "LIC11768": {"New ID": "LIC_RS09025", "Expression": 952.0, "InternalID": 4107526.0}, "LIC13002": {"New ID": "LIC_RS15445", "Expression": 4.82, "InternalID": 4108720.0}, "LIC10445": {"New ID": "LIC_RS02320", "Expression": 595.0, "InternalID": 4106238.0}, "LIC12307": {"New ID": "LIC_RS11790", "Expression": 25.4, "InternalID": 4108046.0}, "LIC11172": {"New ID": "LIC_RS06030", "Expression": 0.272, "InternalID": 4106949.0}, "LIC10877": {"New ID": "LIC_RS04535", "Expression": 431.0, "InternalID": 4106662.0}, "LIC11045": {"New ID": "LIC_RS05395", "Expression": 14.4, "InternalID": 4106823.0}, "LIC10987": {"New ID": "LIC_RS05095", "Expression": 183.0, "InternalID": 4106769.0}, "LIC12786": {"New ID": "LIC_RS14300", "Expression": 70.0, "InternalID": 4108508.0}, "LIC12248": {"New ID": "LIC_RS11485", "Expression": 332.0, "InternalID": 4107988.0}, "LIC12551": {"New ID": "LIC_RS13070", "Expression": 416.0, "InternalID": 4108283.0}, "LIC20040": {"New ID": "LIC_RS18185", "Expression": 16.8, "InternalID": 4109245.0}, "LIC12565": {"New ID": "LIC_RS13145", "Expression": 866.0, "InternalID": 4108297.0}, "LIC11201": {"New ID": "LIC_RS06180", "Expression": 459.0, "InternalID": 4106978.0}, "LIC12382": {"New ID": "LIC_RS12180", "Expression": 97.7, "InternalID": 4108119.0}, "LIC10405": {"New ID": "LIC_RS02120", "Expression": 89.5, "InternalID": 4106199.0}, "LIC12988": {"New ID": "LIC_RS15375", "Expression": 128.0, "InternalID": 4108706.0}, "LIC13214": {"New ID": "LIC_RS16535", "Expression": 47.0, "InternalID": 4108927.0}, "LIC12534": {"New ID": "LIC_RS12975", "Expression": 516.0, "InternalID": 4108267.0}, "LIC10902": {"New ID": "LIC_RS04660", "Expression": 44.9, "InternalID": 4106687.0}, "LIC10612": {"New ID": "LIC_RS03170", "Expression": 262.0, "InternalID": 4106404.0}, "LIC10679": {"New ID": "LIC_RS03505", "Expression": 144.0, "InternalID": 4106471.0}, "LIC12848": {"New ID": "LIC_RS14625", "Expression": 1849.0, "InternalID": 4108569.0}, "LIC10337": {"Expression": 441.0, "InternalID": 4106135.0}, "LIC13341": {"New ID": "LIC_RS17190", "Expression": 133.0, "InternalID": 4109051.0}, "LIC11704": {"New ID": "LIC_RS08690", "Expression": 831.0, "InternalID": 4107462.0}, "LIC10066": {"New ID": "LIC_RS00340", "Expression": 390.0, "InternalID": 4105875.0}, "LIC11998": {"New ID": "LIC_RS10200", "Expression": 52.5, "InternalID": 4107743.0}, "LIC11536": {"New ID": "LIC_RS07875", "Expression": 164.0, "InternalID": 4107302.0}, "LIC10731": {"New ID": "LIC_RS03780", "Expression": 24.0, "InternalID": 4106521.0}, "LIC11140": {"New ID": "LIC_RS05875", "Expression": 214.0, "InternalID": 4106917.0}, "LIC11603": {"New ID": "LIC_RS08205", "Expression": 6.79, "InternalID": 4107367.0}, "LIC10959": {"New ID": "LIC_RS04960", "Expression": 453.0, "InternalID": 4106741.0}, "LIC11836": {"New ID": "LIC_RS09365", "Expression": 143.0, "InternalID": 4107591.0}, "LIC12643": {"New ID": "LIC_RS13535", "Expression": 20.9, "InternalID": 4108371.0}, "LIC10227": {"New ID": "LIC_RS01175", "Expression": 14.4, "InternalID": 4106027.0}, "LIC20148": {"New ID": "LIC_RS18750", "Expression": 550.0, "InternalID": 4109352.0}, "LIC10369": {"New ID": "LIC_RS01905", "Expression": 12.2, "InternalID": 4106164.0}, "LIC20088": {"New ID": "LIC_RS18435", "Expression": 101.0, "InternalID": 4109293.0}, "LIC11552": {"New ID": "LIC_RS07955", "Expression": 97.4, "InternalID": 4107318.0}, "LIC11312": {"New ID": "LIC_RS06750", "Expression": 22.1, "InternalID": 4107085.0}, "LIC13110": {"New ID": "LIC_RS16000", "Expression": 28.1, "InternalID": 4108824.0}, "LIC12181": {"New ID": "LIC_RS11135", "Expression": 294.0, "InternalID": 4107921.0}, "LIC13288": {"New ID": "LIC_RS16920", "Expression": 2.61, "InternalID": 4109000.0}, "LIC10723": {"New ID": "LIC_RS03730", "Expression": 35.0, "InternalID": 4106515.0}, "LIC10124": {"New ID": "LIC_RS00640", "Expression": 460.0, "InternalID": 4105929.0}, "LIC11920": {"New ID": "LIC_RS09795", "Expression": 164.0, "InternalID": 4107672.0}, "LIC12111": {"New ID": "LIC_RS10780", "Expression": 270.0, "InternalID": 4107851.0}, "LIC10011": {"New ID": "LIC_RS00055", "Expression": 11253.0, "InternalID": 4105820.0}, "LIC11137": {"New ID": "LIC_RS05860", "Expression": 52.2, "InternalID": 4106914.0}, "LIC12252": {"New ID": "LIC_RS11505", "Expression": 8.18, "InternalID": 4107992.0}, "LIC13052": {"New ID": "LIC_RS15700", "Expression": 2.17, "InternalID": 4108769.0}, "LIC10748": {"New ID": "LIC_RS03870", "Expression": 1546.0, "InternalID": 4106536.0}, "LIC13219": {"New ID": "LIC_RS16565", "Expression": 112.0, "InternalID": 4108932.0}, "LIC12719": {"New ID": "LIC_RS13950", "Expression": 90.2, "InternalID": 4108445.0}, "LIC11623": {"New ID": "LIC_RS08310", "Expression": 21.8, "InternalID": 4107387.0}, "LIC13276": {"New ID": "LIC_RS16860", "Expression": 1408.0, "InternalID": 4108988.0}, "LIC12588": {"New ID": "LIC_RS13255", "Expression": 9.58, "InternalID": 4108317.0}, "LIC12636": {"New ID": "LIC_RS13500", "Expression": 1676.0, "InternalID": 4108364.0}, "LIC12886": {"New ID": "LIC_RS14830", "Expression": 409.0, "InternalID": 4108607.0}, "LIC13190": {"New ID": "LIC_RS16410", "Expression": 37.3, "InternalID": 4108903.0}, "LIC12942": {"New ID": "LIC_RS15125", "Expression": 126.0, "InternalID": 4108661.0}, "LIC12132": {"New ID": "LIC_RS10885", "Expression": 3.42, "InternalID": 4107872.0}, "LIC12727": {"New ID": "LIC_RS13990", "Expression": 31.3, "InternalID": 4108452.0}, "LIC11528": {"New ID": "LIC_RS07835", "Expression": 53.7, "InternalID": 4107294.0}, "LIC10323": {"New ID": "LIC_RS01680", "Expression": 48.9, "InternalID": 4106121.0}, "LIC12846": {"New ID": "LIC_RS14615", "Expression": 3482.0, "InternalID": 4108567.0}, "LIC12748": {"New ID": "LIC_RS14100", "Expression": 15.5, "InternalID": 4108473.0}, "LIC11195": {"New ID": "LIC_RS06145", "Expression": 192.0, "InternalID": 4106972.0}, "LIC13396": {"New ID": "LIC_RS17475", "Expression": 2.65, "InternalID": 4109104.0}, "LIC10931": {"New ID": "LIC_RS04805", "Expression": 21.5, "InternalID": 4106713.0}, "LIC11983": {"New ID": "LIC_RS10125", "Expression": 73.1, "InternalID": 4107728.0}, "LIC13348": {"New ID": "LIC_RS17230", "Expression": 665.0, "InternalID": 4109058.0}, "LIC10371": {"New ID": "LIC_RS01915", "Expression": 1.99, "InternalID": 4106166.0}, "LIC10035": {"New ID": "LIC_RS00180", "Expression": 2.67, "InternalID": 4105844.0}, "LIC10661": {"New ID": "LIC_RS03410", "Expression": 236.0, "InternalID": 4106453.0}, "LIC10888": {"New ID": "LIC_RS04590", "Expression": 0.377, "InternalID": 4106673.0}, "LIC11364": {"New ID": "LIC_RS07000", "Expression": 1789.0, "InternalID": 4107135.0}, "LIC12969": {"New ID": "LIC_RS15275", "Expression": 138.0, "InternalID": 4108687.0}, "LIC10387": {"New ID": "LIC_RS02015", "Expression": 148.0, "InternalID": 4106181.0}, "LIC11490": {"New ID": "LIC_RS07635", "Expression": 35.0, "InternalID": 4107258.0}, "LIC13173": {"New ID": "LIC_RS16325", "Expression": 3.26, "InternalID": 4108886.0}, "LIC20015": {"New ID": "LIC_RS18045", "Expression": 61.2, "InternalID": 4109221.0}, "LIC11529": {"New ID": "LIC_RS07840", "Expression": 733.0, "InternalID": 4107295.0}, "LIC11820": {"New ID": "LIC_RS09280", "Expression": 473.0, "InternalID": 4107577.0}, "LIC12645": {"New ID": "LIC_RS13545", "Expression": 14.7, "InternalID": 4108373.0}, "LIC10634": {"New ID": "LIC_RS03275", "Expression": 169.0, "InternalID": 4106426.0}, "LIC13285": {"New ID": "LIC_RS16905", "Expression": 6.16, "InternalID": 4108997.0}, "LIC12167": {"New ID": "LIC_RS11065", "Expression": 135.0, "InternalID": 4107907.0}, "LIC10662": {"New ID": "LIC_RS03415", "Expression": 710.0, "InternalID": 4106454.0}, "LIC11709": {"New ID": "LIC_RS08720", "Expression": 604.0, "InternalID": 4107467.0}, "LIC13439": {"New ID": "LIC_RS17695", "Expression": 4.17, "InternalID": 4109147.0}, "LIC10300": {"New ID": "LIC_RS01560", "Expression": 48.9, "InternalID": 4106098.0}, "LIC10222": {"New ID": "LIC_RS01150", "Expression": 89.6, "InternalID": 4106022.0}, "LIC10362": {"New ID": "LIC_RS01875", "Expression": 17.1, "InternalID": 4106159.0}, "LIC11381": {"New ID": "LIC_RS07080", "Expression": 99.6, "InternalID": 4107152.0}, "LIC12457": {"New ID": "LIC_RS12560", "Expression": 450.0, "InternalID": 4108190.0}, "LIC12506": {"New ID": "LIC_RS12830", "Expression": 8.83, "InternalID": 4108239.0}, "LIC10228": {"New ID": "LIC_RS01180", "Expression": 26.8, "InternalID": 4106028.0}, "LIC13089": {"New ID": "LIC_RS15905", "Expression": 167.0, "InternalID": 4108806.0}, "LIC11308": {"New ID": "LIC_RS06730", "Expression": 1.29, "InternalID": 4107081.0}, "LIC11591": {"New ID": "LIC_RS08145", "Expression": 52.3, "InternalID": 4107356.0}, "LIC11565": {"New ID": "LIC_RS08020", "Expression": 11.3, "InternalID": 4107331.0}, "LIC10037": {"New ID": "LIC_RS00190", "Expression": 449.0, "InternalID": 4105846.0}, "LIC12399": {"New ID": "LIC_RS12260", "Expression": 302.0, "InternalID": 4108136.0}, "LIC13128": {"New ID": "LIC_RS16095", "Expression": 385.0, "InternalID": 4108841.0}, "LIC12537": {"New ID": "LIC_RS12990", "Expression": 183.0, "InternalID": 4108270.0}, "LIC11332": {"New ID": "LIC_RS06835", "Expression": 49.1, "InternalID": 4107103.0}, "LIC11958": {"New ID": "LIC_RS09995", "Expression": 260.0, "InternalID": 4107709.0}, "LIC20118": {"New ID": "LIC_RS18590", "Expression": 72.5, "InternalID": 4109322.0}, "LIC13176": {"New ID": "LIC_RS16340", "Expression": 343.0, "InternalID": 4108889.0}, "LIC11526": {"New ID": "LIC_RS07825", "Expression": 405.0, "InternalID": 4107292.0}, "LIC13147": {"New ID": "LIC_RS16195", "Expression": 257.0, "InternalID": 4108860.0}, "LIC12400": {"New ID": "LIC_RS12265", "Expression": 444.0, "InternalID": 4108137.0}, "LIC10904": {"New ID": "LIC_RS04665", "Expression": 11.2, "InternalID": 4106689.0}, "LIC11352": {"New ID": "LIC_RS06940", "Expression": 20007.0, "InternalID": 4107123.0}, "LIC12528": {"New ID": "LIC_RS12945", "Expression": 8.29, "InternalID": 4108261.0}, "LIC13249": {"New ID": "LIC_RS16710", "Expression": 10.9, "InternalID": 4108961.0}, "LIC10384": {"New ID": "LIC_RS02000", "Expression": 14.8, "InternalID": 4106178.0}, "LIC10668": {"New ID": "LIC_RS03445", "Expression": 26.9, "InternalID": 4106460.0}, "LIC10258": {"New ID": "LIC_RS01325", "Expression": 73.5, "InternalID": 4106057.0}, "LIC12233": {"New ID": "LIC_RS11405", "Expression": 4807.0, "InternalID": 4107973.0}, "LIC10901": {"Expression": 20.5, "InternalID": 4106686.0}, "LIC10718": {"New ID": "LIC_RS03700", "Expression": 196.0, "InternalID": 4106510.0}, "LIC12234": {"New ID": "LIC_RS11410", "Expression": 0.542, "InternalID": 4107974.0}, "LIC11780": {"New ID": "LIC_RS09085", "Expression": 61.1, "InternalID": 4107538.0}, "LIC13405": {"New ID": "LIC_RS17515", "Expression": 494.0, "InternalID": 4109113.0}, "LIC11264": {"New ID": "LIC_RS06505", "Expression": 14.9, "InternalID": 4107040.0}, "LIC13009": {"New ID": "LIC_RS15480", "Expression": 1010.0, "InternalID": 4108727.0}, "LIC20058": {"New ID": "LIC_RS18275", "Expression": 753.0, "InternalID": 4109263.0}, "LIC10606": {"New ID": "LIC_RS03140", "Expression": 1797.0, "InternalID": 4106398.0}, "LIC11777": {"New ID": "LIC_RS09070", "Expression": 196.0, "InternalID": 4107535.0}, "LIC11606": {"New ID": "LIC_RS08220", "Expression": 19.9, "InternalID": 4107370.0}, "LIC11311": {"New ID": "LIC_RS06745", "Expression": 78.4, "InternalID": 4107084.0}, "LIC20218": {"New ID": "LIC_RS19110", "Expression": 20.7, "InternalID": 4109419.0}, "LIC12401": {"New ID": "LIC_RS12270", "Expression": 93.0, "InternalID": 4108138.0}, "LIC10623": {"New ID": "LIC_RS03220", "Expression": 170.0, "InternalID": 4106415.0}, "LIC13181": {"New ID": "LIC_RS16365", "Expression": 9.43, "InternalID": 4108894.0}, "LIC11076": {"New ID": "LIC_RS05560", "Expression": 137.0, "InternalID": 4106854.0}, "LIC12820": {"New ID": "LIC_RS14480", "Expression": 103.0, "InternalID": 4108541.0}, "LIC13266": {"New ID": "LIC_RS16805", "Expression": 9.62, "InternalID": 4108978.0}, "LIC11790": {"New ID": "LIC_RS09130", "Expression": 1683.0, "InternalID": 4107548.0}, "LIC10072": {"New ID": "LIC_RS00370", "Expression": 13.8, "InternalID": 4105881.0}, "LIC20140": {"New ID": "LIC_RS18705", "Expression": 5.93, "InternalID": 4109344.0}, "LIC10457": {"New ID": "LIC_RS02380", "Expression": 4.89, "InternalID": 4106249.0}, "LIC11392": {"New ID": "LIC_RS07130", "Expression": 158.0, "InternalID": 4107162.0}, "LIC11620": {"New ID": "LIC_RS08295", "Expression": 285.0, "InternalID": 4107384.0}, "LIC11693": {"New ID": "LIC_RS08635", "Expression": 300.0, "InternalID": 4107451.0}, "LIC12341": {"New ID": "LIC_RS11970", "Expression": 478.0, "InternalID": 4108078.0}, "LIC13039": {"New ID": "LIC_RS15635", "Expression": 25.8, "InternalID": 4108756.0}, "LIC10383": {"New ID": "LIC_RS01990", "Expression": 230.0, "InternalID": 4106177.0}, "LIC11242": {"New ID": "LIC_RS06390", "Expression": 674.0, "InternalID": 4107018.0}, "LIC12761": {"New ID": "LIC_RS14170", "Expression": 670.0, "InternalID": 4108486.0}, "LIC10968": {"New ID": "LIC_RS05000", "Expression": 31.1, "InternalID": 4106750.0}, "LIC13491": {"New ID": "LIC_RS17945", "Expression": 301.0, "InternalID": 4109195.0}, "LIC11404": {"New ID": "LIC_RS07190", "Expression": 40.8, "InternalID": 4107174.0}, "LIC13162": {"New ID": "LIC_RS16270", "Expression": 1520.0, "InternalID": 4108875.0}, "LIC12145": {"New ID": "LIC_RS10955", "Expression": 24.7, "InternalID": 4107885.0}, "LIC12845": {"New ID": "LIC_RS14610", "Expression": 1623.0, "InternalID": 4108566.0}, "LIC11417": {"New ID": "LIC_RS07260", "Expression": 2187.0, "InternalID": 4107186.0}, "LIC10526": {"New ID": "LIC_RS02740", "Expression": 111.0, "InternalID": 4106318.0}, "LIC12447": {"New ID": "LIC_RS12510", "Expression": 1958.0, "InternalID": 4108182.0}, "LIC10553": {"New ID": "LIC_RS02890", "Expression": 20.7, "InternalID": 4106345.0}, "LIC13090": {"New ID": "LIC_RS15910", "Expression": 71.8, "InternalID": 4108807.0}, "LIC12458": {"New ID": "LIC_RS12570", "Expression": 119.0, "InternalID": 4108191.0}, "LIC11281": {"New ID": "LIC_RS06585", "Expression": 9.67, "InternalID": 4107056.0}, "LIC12451": {"New ID": "LIC_RS12530", "Expression": 309.0, "InternalID": 4108185.0}, "LIC12470": {"New ID": "LIC_RS12635", "Expression": 31.9, "InternalID": 4108203.0}, "LIC10485": {"New ID": "LIC_RS02520", "Expression": 52.1, "InternalID": 4106277.0}, "LIC11702": {"New ID": "LIC_RS08680", "Expression": 37.7, "InternalID": 4107460.0}, "LIC11210": {"New ID": "LIC_RS06225", "Expression": 1.41, "InternalID": 4106986.0}, "LIC20077": {"New ID": "LIC_RS18380", "Expression": 319.0, "InternalID": 4109282.0}, "LIC11482": {"New ID": "LIC_RS07595", "Expression": 22.9, "InternalID": 4107250.0}, "LIC12396": {"New ID": "LIC_RS12245", "Expression": 177.0, "InternalID": 4108133.0}, "LIC12125": {"New ID": "LIC_RS10850", "Expression": 95.6, "InternalID": 4107865.0}, "LIC11216": {"New ID": "LIC_RS06255", "Expression": 150.0, "InternalID": 4106992.0}, "LIC10286": {"New ID": "LIC_RS01470", "Expression": 115.0, "InternalID": 4106084.0}, "LIC10105": {"New ID": "LIC_RS00540", "Expression": 41.4, "InternalID": 4105911.0}, "LIC11524": {"New ID": "LIC_RS07815", "Expression": 90.2, "InternalID": 4107290.0}, "LIC12871": {"New ID": "LIC_RS14740", "Expression": 1473.0, "InternalID": 4108592.0}, "LIC12795": {"New ID": "LIC_RS14345", "Expression": 3791.0, "InternalID": 4108517.0}, "LIC11678": {"New ID": "LIC_RS08565", "Expression": 2.37, "InternalID": 4107438.0}, "LIC11864": {"New ID": "LIC_RS09500", "Expression": 65.0, "InternalID": 4107619.0}, "LIC11182": {"New ID": "LIC_RS06080", "Expression": 839.0, "InternalID": 4106959.0}, "LIC11115": {"New ID": "LIC_RS05750", "Expression": 1400.0, "InternalID": 4106893.0}, "LIC10399": {"New ID": "LIC_RS02085", "Expression": 3.01, "InternalID": 4106193.0}, "LIC11522": {"New ID": "LIC_RS07805", "Expression": 117.0, "InternalID": 4107288.0}, "LIC10950": {"New ID": "LIC_RS04910", "Expression": 11.8, "InternalID": 4106732.0}, "LIC12980": {"New ID": "LIC_RS15330", "Expression": 1009.0, "InternalID": 4108698.0}, "LIC10615": {"New ID": "LIC_RS03180", "Expression": 45.5, "InternalID": 4106407.0}, "LIC11142": {"New ID": "LIC_RS05885", "Expression": 80.0, "InternalID": 4106919.0}, "LIC11845": {"New ID": "LIC_RS09405", "Expression": 578.0, "InternalID": 4107600.0}, "LIC20210": {"New ID": "LIC_RS19065", "Expression": 52.9, "InternalID": 4109411.0}, "LIC12932": {"New ID": "LIC_RS15080", "Expression": 40.6, "InternalID": 4108651.0}, "LIC13168": {"New ID": "LIC_RS16300", "Expression": 767.0, "InternalID": 4108881.0}, "LIC12225": {"New ID": "LIC_RS11365", "Expression": 1.71, "InternalID": 4107965.0}, "LIC10376": {"New ID": "LIC_RS01945", "Expression": 15.5, "InternalID": 4106170.0}, "LIC13354": {"New ID": "LIC_RS17260", "Expression": 11.4, "InternalID": 4109064.0}, "LIC11113": {"New ID": "LIC_RS05740", "Expression": 67.2, "InternalID": 4106891.0}, "LIC10670": {"New ID": "LIC_RS03455", "Expression": 20.4, "InternalID": 4106462.0}, "LIC10234": {"New ID": "LIC_RS01215", "Expression": 45.5, "InternalID": 4106033.0}, "LIC12856": {"New ID": "LIC_RS14665", "Expression": 2170.0, "InternalID": 4108577.0}, "LIC11672": {"New ID": "LIC_RS08535", "Expression": 237.0, "InternalID": 4107432.0}, "LIC20083": {"New ID": "LIC_RS18410", "Expression": 2646.0, "InternalID": 4109288.0}, "LIC11701": {"New ID": "LIC_RS08675", "Expression": 1015.0, "InternalID": 4107459.0}, "LIC12029": {"New ID": "LIC_RS10365", "Expression": 31.7, "InternalID": 4107773.0}, "LIC20153": {"New ID": "LIC_RS18775", "Expression": 1421.0, "InternalID": 4109357.0}, "LIC11654": {"New ID": "LIC_RS08455", "Expression": 26.4, "InternalID": 4107416.0}, "LIC12734": {"New ID": "LIC_RS14025", "Expression": 75.9, "InternalID": 4108459.0}, "LIC12500": {"New ID": "LIC_RS12800", "Expression": 106.0, "InternalID": 4108233.0}, "LIC12016": {"New ID": "LIC_RS10295", "Expression": 449.0, "InternalID": 4107760.0}, "LIC12446": {"New ID": "LIC_RS12505", "Expression": 321.0, "InternalID": 4108181.0}, "LIC10446": {"New ID": "LIC_RS02325", "Expression": 535.0, "InternalID": 4106239.0}, "LIC10749": {"New ID": "LIC_RS03875", "Expression": 2021.0, "InternalID": 4106537.0}, "LIC12475": {"New ID": "LIC_RS12660", "Expression": 1131.0, "InternalID": 4108208.0}, "LIC11440": {"New ID": "LIC_RS07380", "Expression": 47.8, "InternalID": 4107209.0}, "LIC10177": {"New ID": "LIC_RS00925", "Expression": 1971.0, "InternalID": 4105978.0}, "LIC10257": {"New ID": "LIC_RS01320", "Expression": 33.9, "InternalID": 4106056.0}, "LIC10797": {"New ID": "LIC_RS04120", "Expression": 64.9, "InternalID": 4106582.0}, "LIC12704": {"New ID": "LIC_RS13870", "Expression": 31.6, "InternalID": 4108430.0}, "LIC13366": {"New ID": "LIC_RS17320", "Expression": 11.1, "InternalID": 4109076.0}, "LIC11141": {"New ID": "LIC_RS05880", "Expression": 596.0, "InternalID": 4106918.0}, "LIC11267": {"New ID": "LIC_RS06520", "Expression": 300.0, "InternalID": 4107043.0}, "LIC11453": {"New ID": "LIC_RS07445", "Expression": 298.0, "InternalID": 4107221.0}, "LIC12527": {"New ID": "LIC_RS12940", "Expression": 4.4, "InternalID": 4108260.0}, "LIC12526": {"New ID": "LIC_RS12935", "Expression": 569.0, "InternalID": 4108259.0}, "LIC12723": {"New ID": "LIC_RS13970", "Expression": 2.16, "InternalID": 4108448.0}, "LIC11883": {"New ID": "LIC_RS09595", "Expression": 34.3, "InternalID": 4107638.0}, "LIC10837": {"New ID": "LIC_RS04315", "Expression": 6.25, "InternalID": 4106622.0}, "LIC11611": {"New ID": "LIC_RS08245", "Expression": 12.9, "InternalID": 4107375.0}, "LIC13118": {"New ID": "LIC_RS16040", "Expression": 10.8, "InternalID": 4108832.0}, "LIC10353": {"New ID": "LIC_RS01830", "Expression": 39.1, "InternalID": 4106150.0}, "LIC12243": {"New ID": "LIC_RS11460", "Expression": 43.4, "InternalID": 4107983.0}, "LIC10255": {"New ID": "LIC_RS01310", "Expression": 4.96, "InternalID": 4106054.0}, "LIC11098": {"New ID": "LIC_RS05670", "Expression": 75.4, "InternalID": 4106876.0}, "LIC11720": {"New ID": "LIC_RS08780", "Expression": 21.0, "InternalID": 4107478.0}, "LIC10636": {"New ID": "LIC_RS03285", "Expression": 55.8, "InternalID": 4106428.0}, "LIC12164": {"New ID": "LIC_RS11050", "Expression": 247.0, "InternalID": 4107904.0}, "LIC13032": {"New ID": "LIC_RS15595", "Expression": 24.4, "InternalID": 4108750.0}, "LIC10769": {"New ID": "LIC_RS03985", "Expression": 598.0, "InternalID": 4106557.0}, "LIC12622": {"New ID": "LIC_RS13425", "Expression": 2.33, "InternalID": 4108350.0}, "LIC11832": {"New ID": "LIC_RS09345", "Expression": 291.0, "InternalID": 4107587.0}, "LIC20032": {"New ID": "LIC_RS18140", "Expression": 569.0, "InternalID": 4109237.0}, "LIC12173": {"New ID": "LIC_RS11095", "Expression": 167.0, "InternalID": 4107913.0}, "LIC11679": {"New ID": "LIC_RS08570", "Expression": 5.26, "InternalID": 4107439.0}, "LIC12293": {"New ID": "LIC_RS11715", "Expression": 24.4, "InternalID": 4108032.0}, "LIC11129": {"New ID": "LIC_RS05820", "Expression": 13.7, "InternalID": 4106907.0}, "LIC10486": {"New ID": "LIC_RS02525", "Expression": 372.0, "InternalID": 4106278.0}, "LIC11339": {"New ID": "LIC_RS06865", "Expression": 2.54, "InternalID": 4107110.0}, "LIC10224": {"New ID": "LIC_RS01160", "Expression": 345.0, "InternalID": 4106024.0}, "LIC13459": {"New ID": "LIC_RS17790", "Expression": 351.0, "InternalID": 4109167.0}, "LIC10635": {"New ID": "LIC_RS03280", "Expression": 1.8, "InternalID": 4106427.0}, "LIC13180": {"New ID": "LIC_RS16360", "Expression": 300.0, "InternalID": 4108893.0}, "LIC12462": {"New ID": "LIC_RS12590", "Expression": 538.0, "InternalID": 4108195.0}, "LIC12390": {"New ID": "LIC_RS12215", "Expression": 14.6, "InternalID": 4108127.0}, "LIC12327": {"New ID": "LIC_RS11900", "Expression": 458.0, "InternalID": 4108066.0}, "LIC10469": {"New ID": "LIC_RS02440", "Expression": 3.14, "InternalID": 4106261.0}, "LIC13145": {"New ID": "LIC_RS16185", "Expression": 217.0, "InternalID": 4108858.0}, "LIC20071": {"New ID": "LIC_RS18345", "Expression": 1.35, "InternalID": 4109276.0}, "LIC12586": {"New ID": "LIC_RS13245", "Expression": 1.21, "InternalID": 4108315.0}, "LIC12466": {"New ID": "LIC_RS12610", "Expression": 1636.0, "InternalID": 4108199.0}, "LIC13050": {"New ID": "LIC_RS15690", "Expression": 3508.0, "InternalID": 4108767.0}, "LIC12450": {"New ID": "LIC_RS12525", "Expression": 39.4, "InternalID": 4108184.0}, "LIC12211": {"New ID": "LIC_RS11290", "Expression": 2146.0, "InternalID": 4107951.0}, "LIC13308": {"New ID": "LIC_RS17020", "Expression": 15.1, "InternalID": 4109018.0}, "LIC11580": {"New ID": "LIC_RS08095", "Expression": 68.0, "InternalID": 4107346.0}, "LIC10683": {"New ID": "LIC_RS03525", "Expression": 8.75, "InternalID": 4106475.0}, "LIC12268": {"New ID": "LIC_RS11590", "Expression": 99.9, "InternalID": 4108008.0}, "LIC11600": {"New ID": "LIC_RS08190", "Expression": 123.0, "InternalID": 4107364.0}, "LIC13087": {"New ID": "LIC_RS15895", "Expression": 20.1, "InternalID": 4108804.0}, "LIC11627": {"New ID": "LIC_RS08330", "Expression": 30.6, "InternalID": 4107391.0}, "LIC12821": {"New ID": "LIC_RS14485", "Expression": 3502.0, "InternalID": 4108542.0}, "LIC13221": {"New ID": "LIC_RS16575", "Expression": 18.2, "InternalID": 4108934.0}, "LIC11089": {"New ID": "LIC_RS05625", "Expression": 754.0, "InternalID": 4106867.0}, "LIC13404": {"New ID": "LIC_RS17510", "Expression": 476.0, "InternalID": 4109112.0}, "LIC11944": {"New ID": "LIC_RS09920", "Expression": 880.0, "InternalID": 4107695.0}, "LIC12743": {"New ID": "LIC_RS14075", "Expression": 842.0, "InternalID": 4108468.0}, "LIC12863": {"New ID": "LIC_RS14700", "Expression": 627.0, "InternalID": 4108584.0}, "LIC11431": {"New ID": "LIC_RS07335", "Expression": 846.0, "InternalID": 4107200.0}, "LIC11769": {"New ID": "LIC_RS09030", "Expression": 1521.0, "InternalID": 4107527.0}, "LIC11765": {"New ID": "LIC_RS09010", "Expression": 4.67, "InternalID": 4107523.0}, "LIC20094": {"New ID": "LIC_RS18465", "Expression": 7.85, "InternalID": 4109299.0}, "LIC12683": {"New ID": "LIC_RS13755", "Expression": 8.48, "InternalID": 4108410.0}, "LIC12965": {"New ID": "LIC_RS15255", "Expression": 15.8, "InternalID": 4108683.0}, "LIC20260": {"New ID": "LIC_RS19345", "Expression": 14.6, "InternalID": 4109456.0}, "LIC10492": {"New ID": "LIC_RS02555", "Expression": 5.34, "InternalID": 4106284.0}, "LIC10846": {"New ID": "LIC_RS04360", "Expression": 26.6, "InternalID": 4106631.0}, "LIC10918": {"New ID": "LIC_RS04730", "Expression": 1058.0, "InternalID": 4106701.0}, "LIC11356": {"New ID": "LIC_RS06960", "Expression": 68.2, "InternalID": 4107127.0}, "LIC10266": {"New ID": "LIC_RS01365", "Expression": 131.0, "InternalID": 4106065.0}, "LIC10326": {"New ID": "LIC_RS01695", "Expression": 255.0, "InternalID": 4106124.0}, "LIC20208": {"New ID": "LIC_RS19055", "Expression": 602.0, "InternalID": 4109409.0}, "LIC10800": {"New ID": "LIC_RS04135", "Expression": 213.0, "InternalID": 4106585.0}, "LIC12421": {"New ID": "LIC_RS12370", "Expression": 215.0, "InternalID": 4108157.0}, "LIC11035": {"New ID": "LIC_RS05345", "Expression": 87.2, "InternalID": 4106813.0}, "LIC20168": {"New ID": "LIC_RS18855", "Expression": 58.3, "InternalID": 4109372.0}, "LIC13360": {"New ID": "LIC_RS17290", "Expression": 97.3, "InternalID": 4109070.0}, "LIC12589": {"New ID": "LIC_RS13260", "Expression": 142.0, "InternalID": 4108318.0}, "LIC10253": {"New ID": "LIC_RS01300", "Expression": 1513.0, "InternalID": 4106052.0}, "LIC10545": {"New ID": "LIC_RS02840", "Expression": 121.0, "InternalID": 4106337.0}, "LIC10857": {"New ID": "LIC_RS04415", "Expression": 356.0, "InternalID": 4106642.0}, "LIC13241": {"New ID": "LIC_RS16670", "Expression": 3.84, "InternalID": 4108953.0}, "LIC12398": {"Expression": 328.0, "InternalID": 4108135.0}, "LIC11151": {"New ID": "LIC_RS05930", "Expression": 1.79, "InternalID": 4106928.0}, "LIC12188": {"New ID": "LIC_RS11170", "Expression": 1402.0, "InternalID": 4107928.0}, "LIC10165": {"Expression": 10.6, "InternalID": 4105966.0}, "LIC10282": {"New ID": "LIC_RS01450", "Expression": 484.0, "InternalID": 4106080.0}, "LIC11628": {"New ID": "LIC_RS08335", "Expression": 31.0, "InternalID": 4107392.0}, "LIC12505": {"New ID": "LIC_RS12825", "Expression": 51.7, "InternalID": 4108238.0}, "LIC10692": {"New ID": "LIC_RS03570", "Expression": 31.0, "InternalID": 4106484.0}, "LIC11011": {"New ID": "LIC_RS05220", "Expression": 94.0, "InternalID": 4106791.0}, "LIC13295": {"New ID": "LIC_RS16955", "Expression": 4.1, "InternalID": 4109007.0}, "LIC10835": {"New ID": "LIC_RS04305", "Expression": 58.1, "InternalID": 4106620.0}, "LIC11885": {"New ID": "LIC_RS09605", "Expression": 3972.0, "InternalID": 4107640.0}, "LIC10230": {"New ID": "LIC_RS01195", "Expression": 26.6, "InternalID": 4106029.0}, "LIC10582": {"New ID": "LIC_RS03020", "Expression": 293.0, "InternalID": 4106374.0}, "LIC10732": {"New ID": "LIC_RS03785", "Expression": 511.0, "InternalID": 4106522.0}, "LIC11992": {"New ID": "LIC_RS10170", "Expression": 387.0, "InternalID": 4107737.0}, "LIC11711": {"New ID": "LIC_RS08730", "Expression": 35.7, "InternalID": 4107469.0}, "LIC12126": {"New ID": "LIC_RS10855", "Expression": 495.0, "InternalID": 4107866.0}, "LIC13245": {"New ID": "LIC_RS16690", "Expression": 69.1, "InternalID": 4108957.0}, "LIC13292": {"New ID": "LIC_RS16940", "Expression": 14.9, "InternalID": 4109004.0}, "LIC11108": {"New ID": "LIC_RS05715", "Expression": 4.86, "InternalID": 4106886.0}, "LIC12326": {"New ID": "LIC_RS11895", "Expression": 732.0, "InternalID": 4108065.0}, "LIC11276": {"New ID": "LIC_RS06565", "Expression": 20.8, "InternalID": 4107051.0}, "LIC12012": {"New ID": "LIC_RS10275", "Expression": 38.6, "InternalID": 4107757.0}, "LIC13146": {"New ID": "LIC_RS16190", "Expression": 0.6, "InternalID": 4108859.0}, "LIC20019": {"New ID": "LIC_RS18070", "Expression": 21.4, "InternalID": 4109225.0}, "LIC11458": {"New ID": "LIC_RS07470", "Expression": 79.6, "InternalID": 4107226.0}, "LIC12292": {"New ID": "LIC_RS11710", "Expression": 140.0, "InternalID": 4108031.0}, "LIC10200": {"New ID": "LIC_RS01050", "Expression": 7.88, "InternalID": 4106000.0}, "LIC20156": {"New ID": "LIC_RS18790", "Expression": 399.0, "InternalID": 4109360.0}, "LIC13229": {"New ID": "LIC_RS16610", "Expression": 0.86, "InternalID": 4108942.0}, "LIC11523": {"New ID": "LIC_RS07810", "Expression": 509.0, "InternalID": 4107289.0}, "LIC10024": {"New ID": "LIC_RS00125", "Expression": 1.88, "InternalID": 4105833.0}, "LIC10169": {"New ID": "LIC_RS00885", "Expression": 22.7, "InternalID": 4105970.0}, "LIC11736": {"New ID": "LIC_RS08860", "Expression": 2.8, "InternalID": 4107494.0}, "LIC12884": {"Expression": 35.0, "InternalID": 4108605.0}, "LIC11320": {"New ID": "LIC_RS06780", "Expression": 92.5, "InternalID": 4107093.0}, "LIC13395": {"New ID": "LIC_RS17470", "Expression": 264.0, "InternalID": 4109103.0}, "LIC12883": {"New ID": "LIC_RS14810", "Expression": 657.0, "InternalID": 4108604.0}, "LIC12144": {"New ID": "LIC_RS10950", "Expression": 1.08, "InternalID": 4107884.0}, "LIC13017": {"New ID": "LIC_RS15520", "Expression": 243.0, "InternalID": 4108735.0}, "LIC11752": {"New ID": "LIC_RS08940", "Expression": 341.0, "InternalID": 4107510.0}, "LIC20214": {"New ID": "LIC_RS19090", "Expression": 4.91, "InternalID": 4109415.0}, "LIC12580": {"New ID": "LIC_RS13220", "Expression": 350.0, "InternalID": 4108309.0}, "LIC10322": {"New ID": "LIC_RS01675", "Expression": 8.05, "InternalID": 4106120.0}, "LIC10966": {"New ID": "LIC_RS04990", "Expression": 109.0, "InternalID": 4106748.0}, "LIC11424": {"New ID": "LIC_RS07295", "Expression": 1423.0, "InternalID": 4107193.0}, "LIC20124": {"New ID": "LIC_RS18620", "Expression": 9.44, "InternalID": 4109328.0}, "LIC12573": {"New ID": "LIC_RS13185", "Expression": 3621.0, "InternalID": 4108302.0}, "LIC12792": {"New ID": "LIC_RS14330", "Expression": 264.0, "InternalID": 4108514.0}, "LIC11710": {"New ID": "LIC_RS08725", "Expression": 3.06, "InternalID": 4107468.0}, "LIC11613": {"New ID": "LIC_RS08255", "Expression": 510.0, "InternalID": 4107377.0}, "LIC13389": {"New ID": "LIC_RS17440", "Expression": 0.799, "InternalID": 4109097.0}, "LIC11567": {"New ID": "LIC_RS08030", "Expression": 25.5, "InternalID": 4107333.0}, "LIC13080": {"New ID": "LIC_RS15855", "Expression": 182.0, "InternalID": 4108797.0}, "LIC10115": {"New ID": "LIC_RS00590", "Expression": 604.0, "InternalID": 4105920.0}, "LIC11914": {"New ID": "LIC_RS09760", "Expression": 55.8, "InternalID": 4107666.0}, "LIC20152": {"New ID": "LIC_RS18770", "Expression": 12.9, "InternalID": 4109356.0}, "LIC13434": {"New ID": "LIC_RS17670", "Expression": 524.0, "InternalID": 4109142.0}, "LIC11729": {"New ID": "LIC_RS08820", "Expression": 491.0, "InternalID": 4107487.0}, "LIC13055": {"New ID": "LIC_RS15715", "Expression": 48.3, "InternalID": 4108772.0}, "LIC12231": {"New ID": "LIC_RS11395", "Expression": 516.0, "InternalID": 4107971.0}, "LIC12196": {"New ID": "LIC_RS11210", "Expression": 23.5, "InternalID": 4107936.0}, "LIC11503": {"New ID": "LIC_RS07700", "Expression": 1.8, "InternalID": 4107271.0}, "LIC12254": {"New ID": "LIC_RS11515", "Expression": 116.0, "InternalID": 4107994.0}, "LIC13192": {"New ID": "LIC_RS16420", "Expression": 4.25, "InternalID": 4108905.0}, "LIC20066": {"New ID": "LIC_RS18320", "Expression": 14.7, "InternalID": 4109271.0}, "LIC12866": {"New ID": "LIC_RS14715", "Expression": 1527.0, "InternalID": 4108587.0}, "LIC10519": {"New ID": "LIC_RS02705", "Expression": 29.0, "InternalID": 4106311.0}, "LIC11957": {"New ID": "LIC_RS09990", "Expression": 421.0, "InternalID": 4107708.0}, "LIC10947": {"New ID": "LIC_RS04895", "Expression": 296.0, "InternalID": 4106729.0}, "LIC12682": {"New ID": "LIC_RS13750", "Expression": 15.3, "InternalID": 4108409.0}, "LIC11912": {"New ID": "LIC_RS09745", "Expression": 32.4, "InternalID": 4107664.0}, "LIC10006": {"New ID": "LIC_RS00030", "Expression": 423.0, "InternalID": 4105815.0}, "LIC10743": {"New ID": "LIC_RS03840", "Expression": 0.278, "InternalID": 4106533.0}, "LIC12607": {"New ID": "LIC_RS13350", "Expression": 131.0, "InternalID": 4108335.0}, "LIC13237": {"New ID": "LIC_RS16650", "Expression": 221.0, "InternalID": 4108949.0}, "LIC12931": {"New ID": "LIC_RS15075", "Expression": 4.62, "InternalID": 4108650.0}, "LIC11607": {"New ID": "LIC_RS08225", "Expression": 202.0, "InternalID": 4107371.0}, "LIC12945": {"New ID": "LIC_RS15145", "Expression": 21.1, "InternalID": 4108664.0}, "LIC12463": {"New ID": "LIC_RS12595", "Expression": 683.0, "InternalID": 4108196.0}, "LIC10460": {"New ID": "LIC_RS02395", "Expression": 281.0, "InternalID": 4106252.0}, "LIC10030": {"New ID": "LIC_RS00155", "Expression": 38.1, "InternalID": 4105839.0}, "LIC10137": {"New ID": "LIC_RS00705", "Expression": 74.7, "InternalID": 4105942.0}, "LIC11930": {"New ID": "LIC_RS09850", "Expression": 17.0, "InternalID": 4107682.0}, "LIC10015": {"New ID": "LIC_RS00075", "Expression": 9.15, "InternalID": 4105824.0}, "LIC13056": {"New ID": "LIC_RS15720", "Expression": 68.7, "InternalID": 4108773.0}, "LIC10360": {"New ID": "LIC_RS01865", "Expression": 9781.0, "InternalID": 4106157.0}, "LIC13103": {"New ID": "LIC_RS15970", "Expression": 20.7, "InternalID": 4108817.0}, "LIC10829": {"Expression": 0.371, "InternalID": 4106614.0}, "LIC11257": {"New ID": "LIC_RS06470", "Expression": 4.47, "InternalID": 4107033.0}, "LIC12793": {"New ID": "LIC_RS14335", "Expression": 194.0, "InternalID": 4108515.0}, "LIC12407": {"New ID": "LIC_RS12300", "Expression": 5001.0, "InternalID": 4108144.0}, "LIC12192": {"New ID": "LIC_RS11190", "Expression": 25.3, "InternalID": 4107932.0}, "LIC11300": {"New ID": "LIC_RS06690", "Expression": 8.59, "InternalID": 4107073.0}, "LIC11691": {"New ID": "LIC_RS08625", "Expression": 17.1, "InternalID": 4107449.0}, "LIC11284": {"New ID": "LIC_RS06600", "Expression": 160.0, "InternalID": 4107059.0}, "LIC10875": {"New ID": "LIC_RS04525", "Expression": 84.4, "InternalID": 4106660.0}, "LIC11171": {"New ID": "LIC_RS06025", "Expression": 1.71, "InternalID": 4106948.0}, "LIC10461": {"New ID": "LIC_RS02400", "Expression": 8.69, "InternalID": 4106253.0}, "LIC12171": {"New ID": "LIC_RS11085", "Expression": 165.0, "InternalID": 4107911.0}, "LIC10451": {"New ID": "LIC_RS02350", "Expression": 132.0, "InternalID": 4106243.0}, "LIC11445": {"New ID": "LIC_RS07405", "Expression": 10.6, "InternalID": 4107214.0}, "LIC13326": {"New ID": "LIC_RS17115", "Expression": 2472.0, "InternalID": 4109036.0}, "LIC10029": {"New ID": "LIC_RS00150", "Expression": 624.0, "InternalID": 4105838.0}, "LIC13351": {"New ID": "LIC_RS17245", "Expression": 585.0, "InternalID": 4109061.0}, "LIC10125": {"New ID": "LIC_RS00645", "Expression": 660.0, "InternalID": 4105930.0}, "LIC11493": {"New ID": "LIC_RS07650", "Expression": 4.32, "InternalID": 4107261.0}, "LIC12888": {"New ID": "LIC_RS14840", "Expression": 12.3, "InternalID": 4108609.0}, "LIC12100": {"New ID": "LIC_RS10720", "Expression": 13.3, "InternalID": 4107840.0}, "LIC11414": {"New ID": "LIC_RS07245", "Expression": 13.8, "InternalID": 4107184.0}, "LIC11682": {"New ID": "LIC_RS08580", "Expression": 11.8, "InternalID": 4107440.0}, "LIC11527": {"New ID": "LIC_RS07830", "Expression": 136.0, "InternalID": 4107293.0}, "LIC12257": {"New ID": "LIC_RS11530", "Expression": 15.3, "InternalID": 4107997.0}, "LIC12363": {"New ID": "LIC_RS12075", "Expression": 2.8, "InternalID": 4108100.0}, "LIC11971": {"New ID": "LIC_RS10065", "Expression": 415.0, "InternalID": 4107717.0}, "LIC10578": {"New ID": "LIC_RS03000", "Expression": 436.0, "InternalID": 4106370.0}, "LIC10879": {"New ID": "LIC_RS04545", "Expression": 1149.0, "InternalID": 4106664.0}, "LIC20114": {"New ID": "LIC_RS18570", "Expression": 222.0, "InternalID": 4109319.0}, "LIC10920": {"New ID": "LIC_RS04740", "Expression": 39.1, "InternalID": 4106703.0}, "LIC11111": {"New ID": "LIC_RS05730", "Expression": 107.0, "InternalID": 4106889.0}, "LIC11657": {"New ID": "LIC_RS08470", "Expression": 196.0, "InternalID": 4107419.0}, "LIC12139": {"New ID": "LIC_RS10920", "Expression": 229.0, "InternalID": 4107879.0}, "LIC13376": {"New ID": "LIC_RS17375", "Expression": 2.51, "InternalID": 4109085.0}, "LIC11231": {"New ID": "LIC_RS06335", "Expression": 20.7, "InternalID": 4107007.0}, "LIC13243": {"New ID": "LIC_RS16680", "Expression": 5.3, "InternalID": 4108955.0}, "LIC12523": {"New ID": "LIC_RS12920", "Expression": 128.0, "InternalID": 4108256.0}, "LIC12637": {"New ID": "LIC_RS13505", "Expression": 1003.0, "InternalID": 4108365.0}, "LIC13333": {"New ID": "LIC_RS17150", "Expression": 3.99, "InternalID": 4109043.0}, "LIC10210": {"New ID": "LIC_RS01100", "Expression": 34.1, "InternalID": 4106010.0}, "LIC12681": {"New ID": "LIC_RS13745", "Expression": 151.0, "InternalID": 4108408.0}, "LIC10398": {"New ID": "LIC_RS02080", "Expression": 64.2, "InternalID": 4106192.0}, "LIC10764": {"New ID": "LIC_RS03960", "Expression": 346.0, "InternalID": 4106552.0}, "LIC12644": {"New ID": "LIC_RS13540", "Expression": 0.483, "InternalID": 4108372.0}, "LIC12922": {"New ID": "LIC_RS15010", "Expression": 108.0, "InternalID": 4108642.0}, "LIC10952": {"New ID": "LIC_RS04915", "Expression": 56.3, "InternalID": 4106734.0}, "LIC20239": {"New ID": "LIC_RS19230", "Expression": 170.0, "InternalID": 4109436.0}, "LIC10828": {"New ID": "LIC_RS04270", "Expression": 53.0, "InternalID": 4106613.0}, "LIC10948": {"New ID": "LIC_RS04900", "Expression": 102.0, "InternalID": 4106730.0}, "LIC10161": {"New ID": "LIC_RS00825", "Expression": 28.1, "InternalID": 4105962.0}, "LIC10079": {"New ID": "LIC_RS00410", "Expression": 150.0, "InternalID": 4105888.0}, "LIC12706": {"New ID": "LIC_RS13880", "Expression": 2112.0, "InternalID": 4108432.0}, "LIC10712": {"New ID": "LIC_RS03665", "Expression": 421.0, "InternalID": 4106504.0}, "LIC11073": {"New ID": "LIC_RS05545", "Expression": 34.3, "InternalID": 4106851.0}, "LIC10605": {"New ID": "LIC_RS03135", "Expression": 5.35, "InternalID": 4106397.0}, "LIC11363": {"New ID": "LIC_RS06995", "Expression": 211.0, "InternalID": 4107134.0}, "LIC11409": {"New ID": "LIC_RS07215", "Expression": 782.0, "InternalID": 4107179.0}, "LIC12263": {"New ID": "LIC_RS11560", "Expression": 1355.0, "InternalID": 4108003.0}, "LIC12020": {"New ID": "LIC_RS10320", "Expression": 43.4, "InternalID": 4107764.0}, "LIC11598": {"New ID": "LIC_RS08180", "Expression": 73.0, "InternalID": 4107362.0}, "LIC11849": {"New ID": "LIC_RS09425", "Expression": 7.28, "InternalID": 4107604.0}, "LIC11511": {"New ID": "LIC_RS07745", "Expression": 525.0, "InternalID": 4107278.0}, "LIC12494": {"New ID": "LIC_RS12765", "Expression": 39.8, "InternalID": 4108227.0}, "LIC10231": {"New ID": "LIC_RS01200", "Expression": 93.5, "InternalID": 4106030.0}, "LIC10813": {"New ID": "LIC_RS04200", "Expression": 15.6, "InternalID": 4106598.0}, "LIC10603": {"New ID": "LIC_RS03125", "Expression": 7.55, "InternalID": 4106395.0}, "LIC12238": {"New ID": "LIC_RS11435", "Expression": 38.9, "InternalID": 4107978.0}, "LIC12199": {"New ID": "LIC_RS11225", "Expression": 1267.0, "InternalID": 4107939.0}, "LIC13196": {"New ID": "LIC_RS16440", "Expression": 319.0, "InternalID": 4108909.0}, "LIC13043": {"New ID": "LIC_RS15655", "Expression": 8.79, "InternalID": 4108760.0}, "LIC11854": {"New ID": "LIC_RS09450", "Expression": 115.0, "InternalID": 4107609.0}, "LIC10815": {"New ID": "LIC_RS04210", "Expression": 31.7, "InternalID": 4106600.0}, "LIC11652": {"New ID": "LIC_RS08445", "Expression": 2050.0, "InternalID": 4107414.0}, "LIC11209": {"New ID": "LIC_RS06220", "Expression": 1233.0, "InternalID": 4106985.0}, "LIC10302": {"New ID": "LIC_RS01570", "Expression": 138.0, "InternalID": 4106100.0}, "LIC12499": {"New ID": "LIC_RS12795", "Expression": 7.15, "InternalID": 4108232.0}, "LIC13178": {"New ID": "LIC_RS16350", "Expression": 365.0, "InternalID": 4108891.0}, "LIC12295": {"New ID": "LIC_RS11730", "Expression": 22.7, "InternalID": 4108034.0}, "LIC10537": {"New ID": "LIC_RS02795", "Expression": 2.5, "InternalID": 4106329.0}, "LIC12310": {"New ID": "LIC_RS11810", "Expression": 13.7, "InternalID": 4108049.0}, "LIC11318": {"New ID": "LIC_RS06775", "Expression": 132.0, "InternalID": 4107091.0}, "LIC13301": {"New ID": "LIC_RS16980", "Expression": 1907.0, "InternalID": 4109011.0}, "LIC13330": {"New ID": "LIC_RS17135", "Expression": 52.0, "InternalID": 4109040.0}, "LIC10022": {"New ID": "LIC_RS00115", "Expression": 142.0, "InternalID": 4105831.0}, "LIC11784": {"New ID": "LIC_RS09105", "Expression": 49.8, "InternalID": 4107542.0}, "LIC12974": {"New ID": "LIC_RS15300", "Expression": 171.0, "InternalID": 4108692.0}, "LIC11938": {"New ID": "LIC_RS09890", "Expression": 22.4, "InternalID": 4107689.0}, "LIC20223": {"New ID": "LIC_RS19135", "Expression": 63.1, "InternalID": 4109424.0}, "LIC13332": {"New ID": "LIC_RS17145", "Expression": 15.5, "InternalID": 4109042.0}, "LIC10473": {"New ID": "LIC_RS02460", "Expression": 219.0, "InternalID": 4106265.0}, "LIC11976": {"New ID": "LIC_RS10090", "Expression": 729.0, "InternalID": 4107721.0}, "LIC11910": {"New ID": "LIC_RS09735", "Expression": 1.37, "InternalID": 4107662.0}, "LIC11156": {"New ID": "LIC_RS05950", "Expression": 61.5, "InternalID": 4106933.0}, "LIC12251": {"New ID": "LIC_RS11500", "Expression": 150.0, "InternalID": 4107991.0}, "LIC20225": {"New ID": "LIC_RS19150", "Expression": 38.1, "InternalID": 4109426.0}, "LIC12140": {"New ID": "LIC_RS10925", "Expression": 81.2, "InternalID": 4107880.0}, "LIC12030": {"New ID": "LIC_RS10370", "Expression": 5.08, "InternalID": 4107774.0}, "LIC13450": {"New ID": "LIC_RS17745", "Expression": 65.0, "InternalID": 4109158.0}, "LIC20051": {"New ID": "LIC_RS18240", "Expression": 22.3, "InternalID": 4109256.0}, "LIC11698": {"New ID": "LIC_RS08660", "Expression": 181.0, "InternalID": 4107456.0}, "LIC10272": {"New ID": "LIC_RS01395", "Expression": 2937.0, "InternalID": 4106070.0}, "LIC10093": {"New ID": "LIC_RS00480", "Expression": 3.35, "InternalID": 4105899.0}, "LIC11592": {"New ID": "LIC_RS08150", "Expression": 2.49, "InternalID": 4107357.0}, "LIC11355": {"New ID": "LIC_RS06955", "Expression": 548.0, "InternalID": 4107126.0}, "LIC12796": {"New ID": "LIC_RS14350", "Expression": 147.0, "InternalID": 4108518.0}, "LIC12357": {"New ID": "LIC_RS12040", "Expression": 892.0, "InternalID": 4108094.0}, "LIC11558": {"New ID": "LIC_RS07985", "Expression": 76.5, "InternalID": 4107324.0}, "LIC11549": {"New ID": "LIC_RS07940", "Expression": 59.8, "InternalID": 4107315.0}, "LIC11929": {"New ID": "LIC_RS09845", "Expression": 503.0, "InternalID": 4107681.0}, "LIC13183": {"New ID": "LIC_RS16375", "Expression": 4163.0, "InternalID": 4108896.0}, "LIC10750": {"New ID": "LIC_RS03880", "Expression": 2077.0, "InternalID": 4106538.0}, "LIC11412": {"New ID": "LIC_RS07235", "Expression": 4.32, "InternalID": 4107182.0}, "LIC11550": {"New ID": "LIC_RS07945", "Expression": 80.0, "InternalID": 4107316.0}, "LIC20021": {"New ID": "LIC_RS18080", "Expression": 51.7, "InternalID": 4109227.0}, "LIC10863": {"New ID": "LIC_RS04445", "Expression": 38.3, "InternalID": 4106648.0}, "LIC11196": {"New ID": "LIC_RS06155", "Expression": 1723.0, "InternalID": 4106973.0}, "LIC13496": {"New ID": "LIC_RS17970", "Expression": 417.0, "InternalID": 4109198.0}, "LIC11007": {"New ID": "LIC_RS05195", "Expression": 3.35, "InternalID": 4106788.0}, "LIC12415": {"New ID": "LIC_RS12340", "Expression": 31.5, "InternalID": 4108151.0}, "LIC11848": {"New ID": "LIC_RS09420", "Expression": 6432.0, "InternalID": 4107603.0}, "LIC12701": {"New ID": "LIC_RS13855", "Expression": 2452.0, "InternalID": 4108427.0}, "LIC11421": {"New ID": "LIC_RS07280", "Expression": 270.0, "InternalID": 4107190.0}, "LIC10167": {"New ID": "LIC_RS00865", "Expression": 653.0, "InternalID": 4105968.0}, "LIC10127": {"New ID": "LIC_RS00655", "Expression": 171.0, "InternalID": 4105932.0}, "LIC11474": {"New ID": "LIC_RS07555", "Expression": 23.4, "InternalID": 4107242.0}, "LIC12467": {"New ID": "LIC_RS12615", "Expression": 577.0, "InternalID": 4108200.0}, "LIC11831": {"New ID": "LIC_RS09340", "Expression": 211.0, "InternalID": 4107586.0}, "LIC13363": {"New ID": "LIC_RS17305", "Expression": 28.8, "InternalID": 4109073.0}, "LIC10013": {"New ID": "LIC_RS00065", "Expression": 3.2, "InternalID": 4105822.0}, "LIC10183": {"New ID": "LIC_RS00960", "Expression": 5.04, "InternalID": 4105983.0}, "LIC11091": {"Expression": 248.0, "InternalID": 4106869.0}, "LIC11488": {"New ID": "LIC_RS07625", "Expression": 440.0, "InternalID": 4107256.0}, "LIC12128": {"New ID": "LIC_RS10865", "Expression": 7.32, "InternalID": 4107868.0}, "LIC13182": {"New ID": "LIC_RS16370", "Expression": 11.1, "InternalID": 4108895.0}, "LIC10859": {"New ID": "LIC_RS04425", "Expression": 413.0, "InternalID": 4106644.0}, "LIC10207": {"New ID": "LIC_RS01085", "Expression": 7.16, "InternalID": 4106007.0}, "LIC13474": {"New ID": "LIC_RS17860", "Expression": 272.0, "InternalID": 4109180.0}, "LIC13258": {"New ID": "LIC_RS16760", "Expression": 109.0, "InternalID": 4108970.0}, "LIC11646": {"New ID": "LIC_RS08420", "Expression": 101.0, "InternalID": 4107410.0}, "LIC12515": {"New ID": "LIC_RS12880", "Expression": 148.0, "InternalID": 4108248.0}, "LIC10054": {"New ID": "LIC_RS00275", "Expression": 333.0, "InternalID": 4105863.0}, "LIC20161": {"New ID": "LIC_RS18820", "Expression": 44.3, "InternalID": 4109365.0}, "LIC11200": {"New ID": "LIC_RS06175", "Expression": 35.1, "InternalID": 4106977.0}, "LIC11203": {"New ID": "LIC_RS06190", "Expression": 222.0, "InternalID": 4106980.0}, "LIC10599": {"New ID": "LIC_RS03105", "Expression": 72.3, "InternalID": 4106391.0}, "LIC11884": {"New ID": "LIC_RS09600", "Expression": 231.0, "InternalID": 4107639.0}, "LIC10069": {"New ID": "LIC_RS00355", "Expression": 2144.0, "InternalID": 4105878.0}, "LIC12174": {"New ID": "LIC_RS11100", "Expression": 46.9, "InternalID": 4107914.0}, "LIC10176": {"New ID": "LIC_RS00920", "Expression": 991.0, "InternalID": 4105977.0}, "LIC13224": {"New ID": "LIC_RS16590", "Expression": 0.306, "InternalID": 4108937.0}, "LIC11745": {"New ID": "LIC_RS08905", "Expression": 1587.0, "InternalID": 4107503.0}, "LIC11479": {"New ID": "LIC_RS07580", "Expression": 186.0, "InternalID": 4107247.0}, "LIC20010": {"New ID": "LIC_RS18020", "Expression": 266.0, "InternalID": 4109216.0}, "LIC11003": {"New ID": "LIC_RS05175", "Expression": 3635.0, "InternalID": 4106784.0}, "LIC12822": {"New ID": "LIC_RS14490", "Expression": 58.1, "InternalID": 4108543.0}, "LIC20138": {"New ID": "LIC_RS18695", "Expression": 102.0, "InternalID": 4109342.0}, "LIC11840": {"New ID": "LIC_RS09385", "Expression": 62.9, "InternalID": 4107595.0}, "LIC10591": {"New ID": "LIC_RS03060", "Expression": 44.6, "InternalID": 4106383.0}, "LIC12078": {"New ID": "LIC_RS10615", "Expression": 141.0, "InternalID": 4107818.0}, "LIC11863": {"New ID": "LIC_RS09495", "Expression": 29.5, "InternalID": 4107618.0}, "LIC20047": {"New ID": "LIC_RS18220", "Expression": 39.3, "InternalID": 4109252.0}, "LIC20064": {"New ID": "LIC_RS18310", "Expression": 2935.0, "InternalID": 4109269.0}, "LIC20016": {"New ID": "LIC_RS18050", "Expression": 27.1, "InternalID": 4109222.0}, "LIC10714": {"New ID": "LIC_RS03680", "Expression": 438.0, "InternalID": 4106506.0}, "LIC20191": {"New ID": "LIC_RS18975", "Expression": 48.3, "InternalID": 4109394.0}, "LIC10005": {"New ID": "LIC_RS00025", "Expression": 452.0, "InternalID": 4105814.0}, "LIC13310": {"New ID": "LIC_RS17040", "Expression": 347.0, "InternalID": 4109020.0}, "LIC11542": {"New ID": "LIC_RS07905", "Expression": 10.3, "InternalID": 4107308.0}, "LIC10277": {"New ID": "LIC_RS01425", "Expression": 2.64, "InternalID": 4106075.0}, "LIC20069": {"New ID": "LIC_RS18335", "Expression": 7.93, "InternalID": 4109274.0}, "LIC11872": {"New ID": "LIC_RS09540", "Expression": 57.7, "InternalID": 4107627.0}, "LIC10472": {"New ID": "LIC_RS02455", "Expression": 116.0, "InternalID": 4106264.0}, "LIC12114": {"New ID": "LIC_RS10795", "Expression": 38.7, "InternalID": 4107854.0}, "LIC11670": {"New ID": "LIC_RS08525", "Expression": 19.2, "InternalID": 4107430.0}, "LIC10817": {"New ID": "LIC_RS04225", "Expression": 61.7, "InternalID": 4106602.0}, "LIC20162": {"New ID": "LIC_RS18825", "Expression": 29.1, "InternalID": 4109366.0}, "LIC10370": {"New ID": "LIC_RS01910", "Expression": 15.2, "InternalID": 4106165.0}, "LIC10710": {"New ID": "LIC_RS03655", "Expression": 120.0, "InternalID": 4106502.0}, "LIC20027": {"New ID": "LIC_RS18110", "Expression": 107.0, "InternalID": 4109232.0}, "LIC12365": {"New ID": "LIC_RS12085", "Expression": 3.17, "InternalID": 4108102.0}, "LIC11609": {"New ID": "LIC_RS08235", "Expression": 11.8, "InternalID": 4107373.0}, "LIC12963": {"New ID": "LIC_RS15245", "Expression": 21.6, "InternalID": 4108681.0}, "LIC12150": {"New ID": "LIC_RS10980", "Expression": 238.0, "InternalID": 4107890.0}, "LIC11803": {"New ID": "LIC_RS09195", "Expression": 107.0, "InternalID": 4107560.0}, "LIC11531": {"New ID": "LIC_RS07850", "Expression": 4079.0, "InternalID": 4107297.0}, "LIC11233": {"New ID": "LIC_RS06345", "Expression": 295.0, "InternalID": 4107009.0}, "LIC13359": {"New ID": "LIC_RS17285", "Expression": 28.0, "InternalID": 4109069.0}, "LIC12575": {"New ID": "LIC_RS13195", "Expression": 1580.0, "InternalID": 4108304.0}, "LIC12810": {"New ID": "LIC_RS14425", "Expression": 6.84, "InternalID": 4108532.0}, "LIC11677": {"New ID": "LIC_RS08560", "Expression": 11.8, "InternalID": 4107437.0}, "LIC20002": {"New ID": "LIC_RS17990", "Expression": 455.0, "InternalID": 4109210.0}, "LIC11400": {"New ID": "LIC_RS07170", "Expression": 182.0, "InternalID": 4107170.0}, "LIC10444": {"New ID": "LIC_RS02315", "Expression": 116.0, "InternalID": 4106237.0}, "LIC10571": {"New ID": "LIC_RS02970", "Expression": 477.0, "InternalID": 4106363.0}, "LIC20254": {"New ID": "LIC_RS19305", "Expression": 777.0, "InternalID": 4109450.0}, "LIC10192": {"New ID": "LIC_RS01005", "Expression": 39.2, "InternalID": 4105992.0}, "LIC13003": {"New ID": "LIC_RS15450", "Expression": 7.94, "InternalID": 4108721.0}, "LIC12702": {"New ID": "LIC_RS13860", "Expression": 1122.0, "InternalID": 4108428.0}, "LIC10114": {"New ID": "LIC_RS00585", "Expression": 572.0, "InternalID": 4105919.0}, "LIC10441": {"New ID": "LIC_RS02300", "Expression": 10.6, "InternalID": 4106234.0}, "LIC11305": {"New ID": "LIC_RS06715", "Expression": 3.32, "InternalID": 4107078.0}, "LIC10474": {"New ID": "LIC_RS02465", "Expression": 19.8, "InternalID": 4106266.0}, "LIC12306": {"New ID": "LIC_RS11785", "Expression": 40.5, "InternalID": 4108045.0}, "LIC13062": {"New ID": "LIC_RS15760", "Expression": 0.353, "InternalID": 4108779.0}, "LIC10149": {"New ID": "LIC_RS00760", "Expression": 4.99, "InternalID": 4105952.0}, "LIC13442": {"New ID": "LIC_RS17710", "Expression": 568.0, "InternalID": 4109150.0}, "LIC12995": {"New ID": "LIC_RS15410", "Expression": 34.9, "InternalID": 4108713.0}, "LIC10009": {"New ID": "LIC_RS00045", "Expression": 1202.0, "InternalID": 4105818.0}, "LIC13202": {"New ID": "LIC_RS16470", "Expression": 2.23, "InternalID": 4108915.0}, "LIC12649": {"New ID": "LIC_RS13565", "Expression": 3.2, "InternalID": 4108377.0}, "LIC12694": {"New ID": "LIC_RS13810", "Expression": 770.0, "InternalID": 4108420.0}, "LIC10518": {"New ID": "LIC_RS02700", "Expression": 240.0, "InternalID": 4106310.0}, "LIC13215": {"New ID": "LIC_RS16545", "Expression": 12.9, "InternalID": 4108928.0}, "LIC12756": {"New ID": "LIC_RS14140", "Expression": 56.9, "InternalID": 4108481.0}, "LIC12460": {"New ID": "LIC_RS12580", "Expression": 3941.0, "InternalID": 4108193.0}, "LIC11808": {"New ID": "LIC_RS09215", "Expression": 185.0, "InternalID": 4107565.0}, "LIC12766": {"New ID": "LIC_RS14200", "Expression": 493.0, "InternalID": 4108491.0}, "LIC10409": {"New ID": "LIC_RS02135", "Expression": 311.0, "InternalID": 4106203.0}, "LIC10135": {"New ID": "LIC_RS00695", "Expression": 207.0, "InternalID": 4105940.0}, "LIC11377": {"New ID": "LIC_RS07060", "Expression": 62.1, "InternalID": 4107148.0}, "LIC11270": {"New ID": "LIC_RS06535", "Expression": 44.6, "InternalID": 4107046.0}, "LIC13483": {"New ID": "LIC_RS17905", "Expression": 195.0, "InternalID": 4109189.0}, "LIC11571": {"New ID": "LIC_RS08050", "Expression": 215.0, "InternalID": 4107337.0}, "LIC13279": {"New ID": "LIC_RS16875", "Expression": 10.3, "InternalID": 4108991.0}, "LIC10740": {"New ID": "LIC_RS03825", "Expression": 104.0, "InternalID": 4106530.0}, "LIC13175": {"New ID": "LIC_RS16335", "Expression": 50.4, "InternalID": 4108888.0}, "LIC10067": {"New ID": "LIC_RS00345", "Expression": 30.5, "InternalID": 4105876.0}, "LIC11954": {"New ID": "LIC_RS09970", "Expression": 1297.0, "InternalID": 4107705.0}, "LIC11786": {"New ID": "LIC_RS09110", "Expression": 52.1, "InternalID": 4107544.0}, "LIC10665": {"New ID": "LIC_RS03430", "Expression": 54.4, "InternalID": 4106457.0}, "LIC13164": {"New ID": "LIC_RS16280", "Expression": 171.0, "InternalID": 4108877.0}, "LIC11875": {"New ID": "LIC_RS09555", "Expression": 2.95, "InternalID": 4107630.0}, "LIC11426": {"New ID": "LIC_RS07305", "Expression": 0.461, "InternalID": 4107195.0}, "LIC12195": {"New ID": "LIC_RS11205", "Expression": 555.0, "InternalID": 4107935.0}, "LIC13397": {"New ID": "LIC_RS17480", "Expression": 219.0, "InternalID": 4109105.0}, "LIC20272": {"New ID": "LIC_RS19420", "Expression": 377.0, "InternalID": 4109468.0}, "LIC10792": {"New ID": "LIC_RS04085", "Expression": 1.99, "InternalID": 4106579.0}, "LIC10280": {"New ID": "LIC_RS01440", "Expression": 156.0, "InternalID": 4106078.0}, "LIC11865": {"New ID": "LIC_RS09505", "Expression": 4.55, "InternalID": 4107620.0}, "LIC20037": {"New ID": "LIC_RS18170", "Expression": 499.0, "InternalID": 4109242.0}, "LIC11555": {"New ID": "LIC_RS07970", "Expression": 1373.0, "InternalID": 4107321.0}, "LIC10406": {"New ID": "LIC_RS02125", "Expression": 62.6, "InternalID": 4106200.0}, "LIC12759": {"New ID": "LIC_RS14155", "Expression": 231.0, "InternalID": 4108484.0}, "LIC11621": {"New ID": "LIC_RS08300", "Expression": 249.0, "InternalID": 4107385.0}, "LIC10866": {"New ID": "LIC_RS04465", "Expression": 3.45, "InternalID": 4106651.0}, "LIC11851": {"New ID": "LIC_RS09435", "Expression": 88.3, "InternalID": 4107606.0}, "LIC10419": {"New ID": "LIC_RS02185", "Expression": 95.9, "InternalID": 4106213.0}, "LIC12014": {"New ID": "LIC_RS10285", "Expression": 447.0, "InternalID": 4107759.0}, "LIC12538": {"New ID": "LIC_RS12995", "Expression": 897.0, "InternalID": 4108271.0}, "LIC10985": {"New ID": "LIC_RS05085", "Expression": 380.0, "InternalID": 4106767.0}, "LIC12891": {"New ID": "LIC_RS14855", "Expression": 33.4, "InternalID": 4108612.0}, "LIC11541": {"New ID": "LIC_RS07900", "Expression": 801.0, "InternalID": 4107307.0}, "LIC12008": {"New ID": "LIC_RS10250", "Expression": 556.0, "InternalID": 4107753.0}, "LIC13198": {"New ID": "LIC_RS16450", "Expression": 1.24, "InternalID": 4108911.0}, "LIC12827": {"New ID": "LIC_RS14510", "Expression": 33.6, "InternalID": 4108548.0}, "LIC20200": {"New ID": "LIC_RS19015", "Expression": 12.5, "InternalID": 4109401.0}, "LIC10625": {"New ID": "LIC_RS03230", "Expression": 108.0, "InternalID": 4106417.0}, "LIC10400": {"New ID": "LIC_RS02095", "Expression": 14.2, "InternalID": 4106194.0}, "LIC13133": {"New ID": "LIC_RS16120", "Expression": 18.3, "InternalID": 4108846.0}, "LIC12085": {"New ID": "LIC_RS10640", "Expression": 226.0, "InternalID": 4107825.0}, "LIC13272": {"New ID": "LIC_RS16835", "Expression": 3.52, "InternalID": 4108984.0}, "LIC12851": {"New ID": "LIC_RS14640", "Expression": 948.0, "InternalID": 4108572.0}, "LIC20131": {"New ID": "LIC_RS18655", "Expression": 5.35, "InternalID": 4109335.0}, "LIC12668": {"New ID": "LIC_RS13660", "Expression": 7.54, "InternalID": 4108395.0}, "LIC11515": {"New ID": "LIC_RS07765", "Expression": 8.4, "InternalID": 4107281.0}, "LIC11167": {"New ID": "LIC_RS06010", "Expression": 7.9, "InternalID": 4106944.0}, "LIC12325": {"New ID": "LIC_RS11890", "Expression": 631.0, "InternalID": 4108064.0}, "LIC13143": {"New ID": "LIC_RS16175", "Expression": 27.5, "InternalID": 4108856.0}, "LIC20249": {"New ID": "LIC_RS19280", "Expression": 2295.0, "InternalID": 4109445.0}, "LIC12368": {"New ID": "LIC_RS12100", "Expression": 121.0, "InternalID": 4108105.0}, "LIC11403": {"New ID": "LIC_RS07185", "Expression": 173.0, "InternalID": 4107173.0}, "LIC12190": {"New ID": "LIC_RS11180", "Expression": 198.0, "InternalID": 4107930.0}, "LIC10284": {"New ID": "LIC_RS01460", "Expression": 2.43, "InternalID": 4106082.0}, "LIC12816": {"New ID": "LIC_RS14460", "Expression": 325.0, "InternalID": 4108538.0}, "LIC20205": {"New ID": "LIC_RS19040", "Expression": 1031.0, "InternalID": 4109406.0}, "LIC12354": {"New ID": "LIC_RS12025", "Expression": 1.23, "InternalID": 4108091.0}, "LIC13085": {"New ID": "LIC_RS15880", "Expression": 122.0, "InternalID": 4108802.0}, "LIC13337": {"New ID": "LIC_RS17170", "Expression": 16.6, "InternalID": 4109047.0}, "LIC12620": {"New ID": "LIC_RS13415", "Expression": 42.1, "InternalID": 4108348.0}, "LIC11909": {"New ID": "LIC_RS09730", "Expression": 131.0, "InternalID": 4107661.0}, "LIC11946": {"New ID": "LIC_RS09930", "Expression": 142.0, "InternalID": 4107697.0}, "LIC12818": {"New ID": "LIC_RS14470", "Expression": 6.53, "InternalID": 4108539.0}, "LIC11410": {"New ID": "LIC_RS07220", "Expression": 408.0, "InternalID": 4107180.0}, "LIC13269": {"New ID": "LIC_RS16820", "Expression": 39.5, "InternalID": 4108981.0}, "LIC10550": {"Expression": 690.0, "InternalID": 4106342.0}, "LIC11776": {"New ID": "LIC_RS09060", "Expression": 19.0, "InternalID": 4107534.0}, "LIC12928": {"New ID": "LIC_RS15055", "Expression": 73.1, "InternalID": 4108647.0}, "LIC10112": {"New ID": "LIC_RS00575", "Expression": 357.0, "InternalID": 4105917.0}, "LIC10927": {"New ID": "LIC_RS04780", "Expression": 727.0, "InternalID": 4106710.0}, "LIC10130": {"New ID": "LIC_RS00670", "Expression": 63.4, "InternalID": 4105935.0}, "LIC12568": {"New ID": "LIC_RS13160", "Expression": 477.0, "InternalID": 4108298.0}, "LIC12026": {"New ID": "LIC_RS10350", "Expression": 368.0, "InternalID": 4107770.0}, "LIC12680": {"New ID": "LIC_RS13735", "Expression": 1.66, "InternalID": 4108407.0}, "LIC12908": {"New ID": "LIC_RS14940", "Expression": 0.312, "InternalID": 4108629.0}, "LIC12384": {"New ID": "LIC_RS12190", "Expression": 4.97, "InternalID": 4108121.0}, "LIC20147": {"New ID": "LIC_RS18740", "Expression": 21.1, "InternalID": 4109351.0}, "LIC11547": {"New ID": "LIC_RS07930", "Expression": 35.1, "InternalID": 4107313.0}, "LIC12979": {"New ID": "LIC_RS15325", "Expression": 717.0, "InternalID": 4108697.0}, "LIC10344": {"New ID": "LIC_RS01785", "Expression": 1061.0, "InternalID": 4106142.0}, "LIC11441": {"New ID": "LIC_RS07385", "Expression": 833.0, "InternalID": 4107210.0}, "LIC11988": {"New ID": "LIC_RS10150", "Expression": 22.9, "InternalID": 4107733.0}, "LIC11309": {"New ID": "LIC_RS06735", "Expression": 4.27, "InternalID": 4107082.0}, "LIC10644": {"New ID": "LIC_RS03325", "Expression": 13.8, "InternalID": 4106436.0}, "LIC12860": {"Expression": 492.0, "InternalID": 4108581.0}, "LIC10283": {"New ID": "LIC_RS01455", "Expression": 75.4, "InternalID": 4106081.0}, "LIC12342": {"New ID": "LIC_RS11975", "Expression": 16.8, "InternalID": 4108079.0}, "LIC10027": {"New ID": "LIC_RS00140", "Expression": 42.4, "InternalID": 4105836.0}, "LIC20238": {"New ID": "LIC_RS19225", "Expression": 304.0, "InternalID": 4109435.0}, "LIC12955": {"New ID": "LIC_RS15200", "Expression": 236.0, "InternalID": 4108673.0}, "LIC13314": {"New ID": "LIC_RS17060", "Expression": 902.0, "InternalID": 4109024.0}, "LIC12024": {"New ID": "LIC_RS10340", "Expression": 93.4, "InternalID": 4107768.0}, "LIC12155": {"New ID": "LIC_RS11010", "Expression": 74.8, "InternalID": 4107895.0}, "LIC12304": {"New ID": "LIC_RS11775", "Expression": 24.1, "InternalID": 4108043.0}, "LIC10878": {"New ID": "LIC_RS04540", "Expression": 142.0, "InternalID": 4106663.0}, "LIC10259": {"New ID": "LIC_RS01330", "Expression": 67.8, "InternalID": 4106058.0}, "LIC12925": {"New ID": "LIC_RS15025", "Expression": 594.0, "InternalID": 4108644.0}, "LIC12676": {"New ID": "LIC_RS13710", "Expression": 42.9, "InternalID": 4108403.0}, "LIC13469": {"New ID": "LIC_RS17835", "Expression": 46.7, "InternalID": 4109176.0}, "LIC12410": {"New ID": "LIC_RS12315", "Expression": 174.0, "InternalID": 4108146.0}, "LIC11416": {"New ID": "LIC_RS07255", "Expression": 1675.0, "InternalID": 4107185.0}, "LIC10117": {"New ID": "LIC_RS00600", "Expression": 292.0, "InternalID": 4105922.0}, "LIC13129": {"New ID": "LIC_RS16100", "Expression": 559.0, "InternalID": 4108842.0}, "LIC11072": {"New ID": "LIC_RS05540", "Expression": 26.0, "InternalID": 4106850.0}, "LIC12349": {"New ID": "LIC_RS12005", "Expression": 101.0, "InternalID": 4108086.0}, "LIC13264": {"New ID": "LIC_RS16790", "Expression": 22.1, "InternalID": 4108976.0}, "LIC13488": {"New ID": "LIC_RS17930", "Expression": 88.2, "InternalID": 4109192.0}, "LIC10601": {"New ID": "LIC_RS03115", "Expression": 2200.0, "InternalID": 4106393.0}, "LIC20036": {"New ID": "LIC_RS18165", "Expression": 156.0, "InternalID": 4109241.0}, "LIC12885": {"New ID": "LIC_RS14825", "Expression": 5.37, "InternalID": 4108606.0}, "LIC10854": {"New ID": "LIC_RS04400", "Expression": 9.28, "InternalID": 4106639.0}, "LIC11362": {"New ID": "LIC_RS06990", "Expression": 568.0, "InternalID": 4107133.0}, "LIC11726": {"New ID": "LIC_RS08810", "Expression": 601.0, "InternalID": 4107484.0}, "LIC10760": {"New ID": "LIC_RS03940", "Expression": 750.0, "InternalID": 4106548.0}, "LIC10368": {"New ID": "LIC_RS01900", "Expression": 45.2, "InternalID": 4106163.0}, "LIC11127": {"New ID": "LIC_RS05810", "Expression": 6.63, "InternalID": 4106905.0}, "LIC13412": {"New ID": "LIC_RS17555", "Expression": 9.21, "InternalID": 4109120.0}, "LIC13130": {"New ID": "LIC_RS16105", "Expression": 2.0, "InternalID": 4108843.0}, "LIC12984": {"New ID": "LIC_RS15350", "Expression": 13.5, "InternalID": 4108702.0}, "LIC10505": {"New ID": "LIC_RS02635", "Expression": 3.6, "InternalID": 4106297.0}, "LIC10739": {"New ID": "LIC_RS03820", "Expression": 6.94, "InternalID": 4106529.0}, "LIC10019": {"New ID": "LIC_RS00095", "Expression": 861.0, "InternalID": 4105828.0}, "LIC10082": {"Expression": 9.37, "InternalID": 4105890.0}, "LIC10077": {"New ID": "LIC_RS00400", "Expression": 217.0, "InternalID": 4105886.0}, "LIC10922": {"New ID": "LIC_RS04750", "Expression": 6.11, "InternalID": 4106705.0}, "LIC13099": {"New ID": "LIC_RS15950", "Expression": 9.13, "InternalID": 4108813.0}, "LIC11934": {"New ID": "LIC_RS09870", "Expression": 11.9, "InternalID": 4107685.0}, "LIC20174": {"New ID": "LIC_RS18885", "Expression": 5.0, "InternalID": 4109378.0}, "LIC12869": {"New ID": "LIC_RS14730", "Expression": 534.0, "InternalID": 4108590.0}, "LIC11703": {"New ID": "LIC_RS08685", "Expression": 877.0, "InternalID": 4107461.0}, "LIC12172": {"New ID": "LIC_RS11090", "Expression": 125.0, "InternalID": 4107912.0}, "LIC10048": {"New ID": "LIC_RS00245", "Expression": 232.0, "InternalID": 4105857.0}, "LIC11277": {"New ID": "LIC_RS06570", "Expression": 146.0, "InternalID": 4107052.0}, "LIC11194": {"New ID": "LIC_RS06140", "Expression": 3476.0, "InternalID": 4106971.0}, "LIC13117": {"New ID": "LIC_RS16035", "Expression": 25.0, "InternalID": 4108831.0}, "LIC12782": {"New ID": "LIC_RS14280", "Expression": 258.0, "InternalID": 4108504.0}, "LIC13154": {"New ID": "LIC_RS16230", "Expression": 1117.0, "InternalID": 4108867.0}, "LIC20133": {"New ID": "LIC_RS18665", "Expression": 71.7, "InternalID": 4109337.0}, "LIC12124": {"New ID": "LIC_RS10845", "Expression": 623.0, "InternalID": 4107864.0}, "LIC13423": {"New ID": "LIC_RS17615", "Expression": 32.9, "InternalID": 4109131.0}, "LIC11630": {"New ID": "LIC_RS08345", "Expression": 896.0, "InternalID": 4107394.0}, "LIC11839": {"New ID": "LIC_RS09380", "Expression": 699.0, "InternalID": 4107594.0}, "LIC12824": {"New ID": "LIC_RS14495", "Expression": 15.8, "InternalID": 4108545.0}, "LIC12402": {"New ID": "LIC_RS12275", "Expression": 606.0, "InternalID": 4108139.0}, "LIC12323": {"New ID": "LIC_RS11880", "Expression": 753.0, "InternalID": 4108062.0}, "LIC10999": {"New ID": "LIC_RS05155", "Expression": 6.08, "InternalID": 4106781.0}, "LIC13020": {"New ID": "LIC_RS15535", "Expression": 129.0, "InternalID": 4108738.0}, "LIC13367": {"New ID": "LIC_RS17325", "Expression": 1139.0, "InternalID": 4109077.0}, "LIC10558": {"New ID": "LIC_RS02910", "Expression": 430.0, "InternalID": 4106350.0}, "LIC11112": {"New ID": "LIC_RS05735", "Expression": 221.0, "InternalID": 4106890.0}, "LIC13148": {"New ID": "LIC_RS16200", "Expression": 8.85, "InternalID": 4108861.0}, "LIC11900": {"New ID": "LIC_RS09685", "Expression": 25.0, "InternalID": 4107654.0}, "LIC20062": {"New ID": "LIC_RS18300", "Expression": 615.0, "InternalID": 4109267.0}, "LIC11183": {"New ID": "LIC_RS06085", "Expression": 529.0, "InternalID": 4106960.0}, "LIC12017": {"New ID": "LIC_RS10300", "Expression": 1442.0, "InternalID": 4107761.0}, "LIC12501": {"New ID": "LIC_RS12805", "Expression": 58.7, "InternalID": 4108234.0}, "LIC10038": {"New ID": "LIC_RS00195", "Expression": 116.0, "InternalID": 4105847.0}, "LIC12121": {"New ID": "LIC_RS10830", "Expression": 2.07, "InternalID": 4107861.0}, "LIC11143": {"New ID": "LIC_RS05890", "Expression": 8.79, "InternalID": 4106920.0}, "LIC10143": {"New ID": "LIC_RS00735", "Expression": 39.9, "InternalID": 4105948.0}, "LIC11489": {"New ID": "LIC_RS07630", "Expression": 833.0, "InternalID": 4107257.0}, "LIC11238": {"New ID": "LIC_RS06370", "Expression": 154.0, "InternalID": 4107014.0}, "LIC12598": {"New ID": "LIC_RS13305", "Expression": 5.64, "InternalID": 4108326.0}, "LIC12309": {"New ID": "LIC_RS11805", "Expression": 23.5, "InternalID": 4108048.0}, "LIC10729": {"New ID": "LIC_RS03760", "Expression": 6.16, "InternalID": 4106519.0}, "LIC13393": {"New ID": "LIC_RS17460", "Expression": 3701.0, "InternalID": 4109101.0}, "LIC20090": {"New ID": "LIC_RS18445", "Expression": 198.0, "InternalID": 4109295.0}, "LIC11433": {"New ID": "LIC_RS07345", "Expression": 13.7, "InternalID": 4107202.0}, "LIC11617": {"New ID": "LIC_RS08275", "Expression": 10809.0, "InternalID": 4107381.0}, "LIC10673": {"New ID": "LIC_RS03470", "Expression": 7.19, "InternalID": 4106465.0}, "LIC11000": {"New ID": "LIC_RS05160", "Expression": 1.96, "InternalID": 4106782.0}, "LIC13208": {"New ID": "LIC_RS16505", "Expression": 45.2, "InternalID": 4108921.0}, "LIC12040": {"New ID": "LIC_RS10420", "Expression": 1171.0, "InternalID": 4107781.0}, "LIC12090": {"New ID": "LIC_RS10670", "Expression": 3411.0, "InternalID": 4107830.0}, "LIC10158": {"New ID": "LIC_RS00810", "Expression": 551.0, "InternalID": 4105959.0}, "LIC12654": {"New ID": "LIC_RS13590", "Expression": 8.31, "InternalID": 4108382.0}, "LIC20182": {"New ID": "LIC_RS18930", "Expression": 4.05, "InternalID": 4109386.0}, "LIC11004": {"New ID": "LIC_RS05180", "Expression": 1779.0, "InternalID": 4106785.0}, "LIC11359": {"New ID": "LIC_RS06975", "Expression": 2508.0, "InternalID": 4107130.0}, "LIC12101": {"New ID": "LIC_RS10725", "Expression": 50.5, "InternalID": 4107841.0}, "LIC12647": {"New ID": "LIC_RS13555", "Expression": 32.0, "InternalID": 4108375.0}, "LIC10626": {"New ID": "LIC_RS03235", "Expression": 141.0, "InternalID": 4106418.0}, "LIC10068": {"New ID": "LIC_RS00350", "Expression": 403.0, "InternalID": 4105877.0}, "LIC13274": {"New ID": "LIC_RS16850", "Expression": 9.85, "InternalID": 4108986.0}, "LIC10607": {"New ID": "LIC_RS03145", "Expression": 1349.0, "InternalID": 4106399.0}, "LIC13027": {"New ID": "LIC_RS15570", "Expression": 3.32, "InternalID": 4108745.0}, "LIC12412": {"New ID": "LIC_RS12325", "Expression": 46.0, "InternalID": 4108148.0}, "LIC10221": {"New ID": "LIC_RS01145", "Expression": 886.0, "InternalID": 4106021.0}, "LIC12157": {"New ID": "LIC_RS11020", "Expression": 294.0, "InternalID": 4107897.0}, "LIC11310": {"New ID": "LIC_RS06740", "Expression": 462.0, "InternalID": 4107083.0}, "LIC11027": {"New ID": "LIC_RS05310", "Expression": 12.4, "InternalID": 4106805.0}, "LIC12198": {"New ID": "LIC_RS11220", "Expression": 2452.0, "InternalID": 4107938.0}, "LIC20137": {"New ID": "LIC_RS18690", "Expression": 113.0, "InternalID": 4109341.0}, "LIC11590": {"New ID": "LIC_RS08140", "Expression": 139.0, "InternalID": 4107355.0}, "LIC11036": {"New ID": "LIC_RS05350", "Expression": 135.0, "InternalID": 4106814.0}, "LIC13331": {"New ID": "LIC_RS17140", "Expression": 107.0, "InternalID": 4109041.0}, "LIC10113": {"New ID": "LIC_RS00580", "Expression": 76.4, "InternalID": 4105918.0}, "LIC12521": {"New ID": "LIC_RS12910", "Expression": 0.05, "InternalID": 4108254.0}, "LIC13142": {"New ID": "LIC_RS16170", "Expression": 88.6, "InternalID": 4108855.0}, "LIC13293": {"New ID": "LIC_RS16945", "Expression": 437.0, "InternalID": 4109005.0}, "LIC12927": {"New ID": "LIC_RS15050", "Expression": 36.0, "InternalID": 4108646.0}, "LIC11841": {"New ID": "LIC_RS09390", "Expression": 3.18, "InternalID": 4107596.0}, "LIC20048": {"New ID": "LIC_RS18225", "Expression": 526.0, "InternalID": 4109253.0}, "LIC11819": {"New ID": "LIC_RS09275", "Expression": 1.03, "InternalID": 4107576.0}, "LIC10428": {"New ID": "LIC_RS02235", "Expression": 748.0, "InternalID": 4106221.0}}, "OrganimsName": "L.interrogans", "Integrated": true, "Weight": null}
