# Supplementary material for: Depletion of Shine-Dalgarno Sequences Within Bacterial Coding Regions Is Expression Dependent
Source: G3 (Bethesda). 2016 Sep 7;6(11):3467–74. doi: 10.1534/g3.116.032227 (PMC5100845; doi:10.1534/g3.116.032227)
Supplement: Supplemental Material [file supp_g3.116.032227_FileS1.zip › SD_Submission 3/Data/PaxDB/GCA_000008165.json]

{"Score": 6.72, "Coverage": 26.0, "GeneExpression": {"BAS3755": {"Expression": 97.3, "InternalID": 4014001.0}, "BAS1729": {"Expression": 21.1, "InternalID": 4011990.0}, "BAS1050": {"Expression": 2126.0, "InternalID": 4011318.0}, "BAS3391": {"Expression": 5.9, "InternalID": 4013643.0}, "BAS3394": {"Expression": 70.8, "InternalID": 4013645.0}, "BAS3623": {"Expression": 471.0, "InternalID": 4013871.0}, "BAS3688": {"Expression": 10.8, "InternalID": 4013934.0}, "BAS1227": {"Expression": 918.0, "InternalID": 4011492.0}, "BAS0136": {"Expression": 19905.0, "InternalID": 4010418.0}, "BAS2036": {"Expression": 7505.0, "InternalID": 4012295.0}, "BAS4312": {"Expression": 124.0, "InternalID": 4014554.0}, "BAS3859": {"Expression": 838.0, "InternalID": 4014104.0}, "BAS3856": {"Expression": 79.9, "InternalID": 4014101.0}, "BAS4547": {"Expression": 35.0, "InternalID": 4014789.0}, "BAS2567": {"Expression": 2.34, "InternalID": 4012821.0}, "BAS4448": {"Expression": 54.0, "InternalID": 4014690.0}, "BAS3470": {"Expression": 911.0, "InternalID": 4013720.0}, "BAS3181": {"Expression": 49.6, "InternalID": 4013433.0}, "BAS3063": {"Expression": 74.4, "InternalID": 4013315.0}, "BAS0232": {"Expression": 55.5, "InternalID": 4010513.0}, "BAS2082": {"Expression": 9.37, "InternalID": 4012341.0}, "BAS1174": {"Expression": 4.16, "InternalID": 4011440.0}, "BAS0768": {"Expression": 525.0, "InternalID": 4011040.0}, "BAS4556": {"Expression": 75.7, "InternalID": 4014798.0}, "BAS1230": {"Expression": 683.0, "InternalID": 4011495.0}, "BAS4486": {"Expression": 742.0, "InternalID": 4014729.0}, "BAS4683": {"Expression": 22.8, "InternalID": 4014922.0}, "BAS0016": {"Expression": 24.1, "InternalID": 4010300.0}, "BAS4067": {"Expression": 633.0, "InternalID": 4014312.0}, "BAS0623": {"Expression": 489.0, "InternalID": 4010896.0}, "BAS0226": {"Expression": 2.07, "InternalID": 4010507.0}, "BAS5185": {"Expression": 152.0, "InternalID": 4015419.0}, "BAS4700": {"Expression": 527.0, "InternalID": 4014939.0}, "BAS1048": {"Expression": 572.0, "InternalID": 4011316.0}, "BAS1471": {"Expression": 260.0, "InternalID": 4011736.0}, "BAS3160": {"Expression": 2.22, "InternalID": 4013412.0}, "BAS4265": {"Expression": 29.6, "InternalID": 4014508.0}, "BAS3695": {"Expression": 3234.0, "InternalID": 4013941.0}, "BAS3427": {"Expression": 28.9, "InternalID": 4013678.0}, "BAS3722": {"Expression": 17.1, "InternalID": 4013968.0}, "BAS4417": {"Expression": 2711.0, "InternalID": 4014659.0}, "BAS0021": {"Expression": 7.78, "InternalID": 4010305.0}, "BAS3463": {"Expression": 68.1, "InternalID": 4013713.0}, "BAS0941": {"Expression": 102.0, "InternalID": 4011211.0}, "BAS3967": {"Expression": 36.3, "InternalID": 4014212.0}, "BAS4023": {"Expression": 28.8, "InternalID": 4014268.0}, "BAS2367": {"Expression": 133.0, "InternalID": 4012623.0}, "BAS2942": {"Expression": 129.0, "InternalID": 4013195.0}, "BAS4537": {"Expression": 892.0, "InternalID": 4014779.0}, "BAS4329": {"Expression": 105.0, "InternalID": 4014571.0}, "BAS3619": {"Expression": 85.7, "InternalID": 4013867.0}, "BAS0498": {"Expression": 145.0, "InternalID": 4010774.0}, "BAS4061": {"Expression": 141.0, "InternalID": 4014306.0}, "BAS0148": {"Expression": 10.3, "InternalID": 4010430.0}, "BAS2748": {"Expression": 1477.0, "InternalID": 4013001.0}, "BAS2816": {"Expression": 16.3, "InternalID": 4013069.0}, "BAS2195": {"Expression": 292.0, "InternalID": 4012452.0}, "BAS1320": {"Expression": 3.15, "InternalID": 4011585.0}, "BAS2635": {"Expression": 445.0, "InternalID": 4012889.0}, "BAS4297": {"Expression": 265.0, "InternalID": 4014540.0}, "BAS4208": {"Expression": 512.0, "InternalID": 4014451.0}, "BAS4426": {"Expression": 156.0, "InternalID": 4014668.0}, "BAS2644": {"Expression": 6.42, "InternalID": 4012898.0}, "BAS0254": {"Expression": 1157.0, "InternalID": 4010534.0}, "BAS4612": {"Expression": 62.5, "InternalID": 4014853.0}, "BAS3868": {"Expression": 211.0, "InternalID": 4014113.0}, "BAS1426": {"Expression": 63.5, "InternalID": 4011691.0}, "BAS5116": {"Expression": 72.6, "InternalID": 4015350.0}, "BAS0118": {"Expression": 4351.0, "InternalID": 4010400.0}, "BAS3653": {"Expression": 77.1, "InternalID": 4013899.0}, "BAS0240": {"Expression": 106.0, "InternalID": 4010521.0}, "BAS3193": {"Expression": 253.0, "InternalID": 4013445.0}, "BAS2212": {"Expression": 112.0, "InternalID": 4012469.0}, "BAS3327": {"Expression": 7.25, "InternalID": 4013579.0}, "BAS1215": {"Expression": 65.4, "InternalID": 4011481.0}, "BAS0312": {"Expression": 29.5, "InternalID": 4010588.0}, "BAS4447": {"Expression": 28.0, "InternalID": 4014689.0}, "BAS0730": {"Expression": 521.0, "InternalID": 4011002.0}, "BAS3717": {"Expression": 80.5, "InternalID": 4013963.0}, "BAS4786": {"Expression": 7.94, "InternalID": 4015024.0}, "BAS0129": {"Expression": 7469.0, "InternalID": 4010411.0}, "BAS5309": {"Expression": 143.0, "InternalID": 4015541.0}, "BAS5039": {"Expression": 6465.0, "InternalID": 4015273.0}, "BAS5169": {"Expression": 628.0, "InternalID": 4015403.0}, "BAS0634": {"Expression": 5.64, "InternalID": 4010907.0}, "BAS5238": {"Expression": 525.0, "InternalID": 4015471.0}, "BAS4068": {"Expression": 98.0, "InternalID": 4014313.0}, "BAS0591": {"Expression": 40.8, "InternalID": 4010864.0}, "BAS4562": {"Expression": 1.72, "InternalID": 4014804.0}, "BAS4076": {"Expression": 348.0, "InternalID": 4014321.0}, "BAS4953": {"Expression": 4217.0, "InternalID": 4015188.0}, "BAS3691": {"Expression": 3834.0, "InternalID": 4013937.0}, "BAS0518": {"Expression": 486.0, "InternalID": 4010792.0}, "BAS2069": {"Expression": 66.0, "InternalID": 4012328.0}, "BAS3676": {"Expression": 85.6, "InternalID": 4013922.0}, "BAS3986": {"Expression": 56.2, "InternalID": 4014231.0}, "BAS0048": {"Expression": 272.0, "InternalID": 4010331.0}, "BAS4853": {"Expression": 342.0, "InternalID": 4015091.0}, "BAS3247": {"Expression": 17.0, "InternalID": 4013499.0}, "BAS4342": {"Expression": 2355.0, "InternalID": 4014584.0}, "BAS1859": {"Expression": 613.0, "InternalID": 4012119.0}, "BAS0109": {"Expression": 3450.0, "InternalID": 4010391.0}, "BAS0341": {"Expression": 633.0, "InternalID": 4010617.0}, "BAS4827": {"Expression": 15.2, "InternalID": 4015065.0}, "BAS2094": {"Expression": 32.7, "InternalID": 4012353.0}, "BAS3411": {"Expression": 324.0, "InternalID": 4013662.0}, "BAS2153": {"Expression": 793.0, "InternalID": 4012410.0}, "BAS0390": {"Expression": 121.0, "InternalID": 4010666.0}, "BAS1470": {"Expression": 6.85, "InternalID": 4011735.0}, "BAS0110": {"Expression": 4476.0, "InternalID": 4010392.0}, "BAS3398": {"Expression": 54.7, "InternalID": 4013649.0}, "BAS1135": {"Expression": 74.8, "InternalID": 4011403.0}, "BAS4388": {"Expression": 10.8, "InternalID": 4014630.0}, "BAS0842": {"Expression": 18613.0, "InternalID": 4011114.0}, "BAS0385": {"Expression": 24.0, "InternalID": 4010661.0}, "BAS2320": {"Expression": 143.0, "InternalID": 4012576.0}, "BAS0064": {"Expression": 1192.0, "InternalID": 4010347.0}, "BAS3083": {"Expression": 7.09, "InternalID": 4013335.0}, "BAS2371": {"Expression": 173.0, "InternalID": 4012627.0}, "BAS2943": {"Expression": 24.0, "InternalID": 4013196.0}, "BAS1428": {"Expression": 495.0, "InternalID": 4011693.0}, "BAS4112": {"Expression": 15.3, "InternalID": 4014357.0}, "BAS5290": {"Expression": 40.0, "InternalID": 4015523.0}, "BAS1303": {"Expression": 8.92, "InternalID": 4011568.0}, "BAS3182": {"Expression": 26.5, "InternalID": 4013434.0}, "BAS0493": {"Expression": 3345.0, "InternalID": 4010769.0}, "BAS0049": {"Expression": 1865.0, "InternalID": 4010332.0}, "BAS4270": {"Expression": 326.0, "InternalID": 4014513.0}, "BAS3708": {"Expression": 205.0, "InternalID": 4013954.0}, "BAS4689": {"Expression": 91.7, "InternalID": 4014928.0}, "BAS1132": {"Expression": 41.9, "InternalID": 4011400.0}, "BAS3740": {"Expression": 9.5, "InternalID": 4013986.0}, "BAS1541": {"Expression": 27.5, "InternalID": 4011804.0}, "BAS3271": {"Expression": 62.9, "InternalID": 4013523.0}, "BAS3855": {"Expression": 27.1, "InternalID": 4014100.0}, "BAS4848": {"Expression": 22.0, "InternalID": 4015086.0}, "BAS3440": {"Expression": 53.5, "InternalID": 4013691.0}, "BAS4585": {"Expression": 4.51, "InternalID": 4014826.0}, "BAS4577": {"Expression": 44.5, "InternalID": 4014818.0}, "BAS1746": {"Expression": 10.1, "InternalID": 4012006.0}, "BAS5188": {"Expression": 458.0, "InternalID": 4015422.0}, "BAS3180": {"Expression": 256.0, "InternalID": 4013432.0}, "BAS3886": {"Expression": 157.0, "InternalID": 4014131.0}, "BAS3328": {"Expression": 767.0, "InternalID": 4013580.0}, "BAS1169": {"Expression": 406.0, "InternalID": 4011435.0}, "BAS3727": {"Expression": 11.4, "InternalID": 4013973.0}, "BAS3720": {"Expression": 8.78, "InternalID": 4013966.0}, "BAS5325": {"Expression": 1205.0, "InternalID": 4015557.0}, "BAS4956": {"Expression": 96.6, "InternalID": 4015191.0}, "BAS1049": {"Expression": 154.0, "InternalID": 4011317.0}, "BAS1467": {"Expression": 788.0, "InternalID": 4011732.0}, "BAS4589": {"Expression": 248.0, "InternalID": 4014830.0}, "BAS2156": {"Expression": 20.7, "InternalID": 4012413.0}, "BAS1309": {"Expression": 7.27, "InternalID": 4011574.0}, "BAS0386": {"Expression": 1353.0, "InternalID": 4010662.0}, "BAS0757": {"Expression": 35.4, "InternalID": 4011029.0}, "BAS4855": {"Expression": 61.3, "InternalID": 4015093.0}, "BAS0510": {"Expression": 53.7, "InternalID": 4010784.0}, "BAS1269": {"Expression": 313.0, "InternalID": 4011534.0}, "BAS4591": {"Expression": 197.0, "InternalID": 4014832.0}, "BAS3434": {"Expression": 16.7, "InternalID": 4013685.0}, "BAS4389": {"Expression": 1.58, "InternalID": 4014631.0}, "BAS2257": {"Expression": 443.0, "InternalID": 4012514.0}, "BAS4542": {"Expression": 81.3, "InternalID": 4014784.0}, "BAS3197": {"Expression": 16.9, "InternalID": 4013449.0}, "BAS4146": {"Expression": 13.0, "InternalID": 4014390.0}, "BAS5160": {"Expression": 282.0, "InternalID": 4015394.0}, "BAS4085": {"Expression": 639.0, "InternalID": 4014330.0}, "BAS3647": {"Expression": 52.7, "InternalID": 4013893.0}, "BAS3922": {"Expression": 972.0, "InternalID": 4014167.0}, "BAS4523": {"Expression": 2894.0, "InternalID": 4014765.0}, "BAS3723": {"Expression": 208.0, "InternalID": 4013969.0}, "BAS0995": {"Expression": 25.1, "InternalID": 4011264.0}, "BAS1312": {"Expression": 56.0, "InternalID": 4011577.0}, "BAS2738": {"Expression": 349.0, "InternalID": 4012991.0}, "BAS0306": {"Expression": 322.0, "InternalID": 4010582.0}, "BAS4315": {"Expression": 44.6, "InternalID": 4014557.0}, "BAS3715": {"Expression": 9.0, "InternalID": 4013961.0}, "BAS3689": {"Expression": 173.0, "InternalID": 4013935.0}, "BAS1990": {"Expression": 13.6, "InternalID": 4012249.0}, "BAS2524": {"Expression": 3.21, "InternalID": 4012779.0}, "BAS0252": {"Expression": 6955.0, "InternalID": 4010532.0}, "BAS1229": {"Expression": 1811.0, "InternalID": 4011494.0}, "BAS1723": {"Expression": 86.4, "InternalID": 4011984.0}, "BAS6001": {"Expression": 843.0, "InternalID": 4015575.0}, "BAS5038": {"Expression": 178.0, "InternalID": 4015272.0}, "BAS0505": {"Expression": 544.0, "InternalID": 4010781.0}, "BAS4420": {"Expression": 749.0, "InternalID": 4014662.0}, "BAS1016": {"Expression": 72.6, "InternalID": 4011285.0}, "BAS0022": {"Expression": 1097.0, "InternalID": 4010306.0}, "BAS3687": {"Expression": 1073.0, "InternalID": 4013933.0}, "BAS4779": {"Expression": 22.6, "InternalID": 4015017.0}, "BAS0238": {"Expression": 270.0, "InternalID": 4010519.0}, "BAS1688": {"Expression": 88.8, "InternalID": 4011950.0}, "BAS1137": {"Expression": 96.2, "InternalID": 4011405.0}, "BAS4414": {"Expression": 3.82, "InternalID": 4014656.0}, "BAS4442": {"Expression": 36.1, "InternalID": 4014684.0}, "BAS4131": {"Expression": 717.0, "InternalID": 4014375.0}, "BAS3335": {"Expression": 440.0, "InternalID": 4013587.0}, "BAS4482": {"Expression": 25.6, "InternalID": 4014724.0}, "BAS2213": {"Expression": 5273.0, "InternalID": 4012470.0}, "BAS0907": {"Expression": 31.2, "InternalID": 4011178.0}, "BAS0841": {"Expression": 1034.0, "InternalID": 4011113.0}, "BAS0086": {"Expression": 214.0, "InternalID": 4010368.0}, "BAS1414": {"Expression": 155.0, "InternalID": 4011679.0}, "BAS3627": {"Expression": 180.0, "InternalID": 4013875.0}, "BAS4569": {"Expression": 10.5, "InternalID": 4014811.0}, "BAS0135": {"Expression": 4124.0, "InternalID": 4010417.0}, "BAS4101": {"Expression": 92.5, "InternalID": 4014346.0}, "BAS2941": {"Expression": 87.1, "InternalID": 4013194.0}, "BAS3941": {"Expression": 42.9, "InternalID": 4014186.0}, "BAS4543": {"Expression": 12.0, "InternalID": 4014785.0}, "BAS0279": {"Expression": 825.0, "InternalID": 4010555.0}, "BAS4234": {"Expression": 197.0, "InternalID": 4014477.0}, "BAS1407": {"Expression": 4.36, "InternalID": 4011672.0}, "BAS1186": {"Expression": 456.0, "InternalID": 4011452.0}, "BAS2562": {"Expression": 9.62, "InternalID": 4012816.0}, "BAS4298": {"Expression": 74.3, "InternalID": 4014541.0}, "BAS4102": {"Expression": 377.0, "InternalID": 4014347.0}, "BAS3130": {"Expression": 9.9, "InternalID": 4013382.0}, "BAS2875": {"Expression": 21.4, "InternalID": 4013128.0}, "BAS0305": {"Expression": 772.0, "InternalID": 4010581.0}, "BAS2850": {"Expression": 16.0, "InternalID": 4013103.0}, "BAS1621": {"Expression": 19.5, "InternalID": 4011883.0}, "BAS5045": {"Expression": 94.3, "InternalID": 4015279.0}, "BAS4849": {"Expression": 258.0, "InternalID": 4015087.0}, "BAS1744": {"Expression": 15.6, "InternalID": 4012004.0}, "BAS3409": {"Expression": 2527.0, "InternalID": 4013660.0}, "BAS4693": {"Expression": 5.89, "InternalID": 4014932.0}, "BAS0808": {"Expression": 204.0, "InternalID": 4011080.0}, "BAS5011": {"Expression": 17.0, "InternalID": 4015245.0}, "BAS4934": {"Expression": 1387.0, "InternalID": 4015170.0}, "BAS0253": {"Expression": 12429.0, "InternalID": 4010533.0}, "BAS1819": {"Expression": 25.6, "InternalID": 4012079.0}, "BAS1812": {"Expression": 765.0, "InternalID": 4012072.0}, "BAS1894": {"Expression": 149.0, "InternalID": 4012154.0}, "BAS3648": {"Expression": 165.0, "InternalID": 4013894.0}, "BAS2377": {"Expression": 48.7, "InternalID": 4012632.0}, "BAS4521": {"Expression": 485.0, "InternalID": 4014763.0}, "BAS5218": {"Expression": 77.3, "InternalID": 4015452.0}, "BAS1285": {"Expression": 55.0, "InternalID": 4011550.0}, "BAS5165": {"Expression": 2381.0, "InternalID": 4015399.0}, "BAS0607": {"Expression": 70.0, "InternalID": 4010880.0}, "BAS3234": {"Expression": 11.2, "InternalID": 4013486.0}, "BAS1008": {"Expression": 6.51, "InternalID": 4011277.0}, "BAS3050": {"Expression": 54.6, "InternalID": 4013302.0}, "BAS3891": {"Expression": 255.0, "InternalID": 4014136.0}, "BAS3874": {"Expression": 39.9, "InternalID": 4014119.0}, "BAS0248": {"Expression": 23.6, "InternalID": 4010528.0}, "BAS1260": {"Expression": 131.0, "InternalID": 4011525.0}, "BAS4554": {"Expression": 12554.0, "InternalID": 4014796.0}, "BAS0329": {"Expression": 1278.0, "InternalID": 4010605.0}, "BAS1087": {"Expression": 12.0, "InternalID": 4011355.0}, "BAS3761": {"Expression": 58.0, "InternalID": 4014007.0}, "BAS4951": {"Expression": 6.51, "InternalID": 4015186.0}, "BAS0330": {"Expression": 11674.0, "InternalID": 4010606.0}, "BAS4168": {"Expression": 191.0, "InternalID": 4014412.0}, "BAS0499": {"Expression": 83.8, "InternalID": 4010775.0}, "BAS3526": {"Expression": 2.12, "InternalID": 4013775.0}, "BAS4875": {"Expression": 954.0, "InternalID": 4015112.0}, "BAS2710": {"Expression": 19.2, "InternalID": 4012963.0}, "BAS0032": {"Expression": 66.7, "InternalID": 4010315.0}, "BAS5248": {"Expression": 23.6, "InternalID": 4015481.0}, "BAS3767": {"Expression": 2.85, "InternalID": 4014013.0}, "BAS4792": {"Expression": 142.0, "InternalID": 4015030.0}, "BAS3421": {"Expression": 2.4, "InternalID": 4013672.0}, "BAS0080": {"Expression": 439.0, "InternalID": 4010362.0}, "BAS4871": {"Expression": 892.0, "InternalID": 4015108.0}, "BAS4194": {"Expression": 209.0, "InternalID": 4014437.0}, "BAS1998": {"Expression": 7.97, "InternalID": 4012257.0}, "BAS0291": {"Expression": 103.0, "InternalID": 4010567.0}, "BAS3884": {"Expression": 169.0, "InternalID": 4014129.0}, "BAS4540": {"Expression": 85.1, "InternalID": 4014782.0}, "BAS1620": {"Expression": 517.0, "InternalID": 4011882.0}, "BAS4001": {"Expression": 107.0, "InternalID": 4014246.0}, "BAS4834": {"Expression": 5.11, "InternalID": 4015072.0}, "BAS5120": {"Expression": 66.6, "InternalID": 4015354.0}, "BAS2303": {"Expression": 50.6, "InternalID": 4012559.0}, "BAS4152": {"Expression": 28.1, "InternalID": 4014396.0}, "BAS3678": {"Expression": 5037.0, "InternalID": 4013924.0}, "BAS0124": {"Expression": 3286.0, "InternalID": 4010406.0}, "BAS0700": {"Expression": 8.44, "InternalID": 4010972.0}, "BAS1786": {"Expression": 6.66, "InternalID": 4012046.0}, "BAS1257": {"Expression": 8.29, "InternalID": 4011522.0}, "BAS0360": {"Expression": 15.7, "InternalID": 4010636.0}, "BAS0362": {"Expression": 5.38, "InternalID": 4010638.0}, "BAS3701": {"Expression": 751.0, "InternalID": 4013947.0}, "BAS3810": {"Expression": 54.3, "InternalID": 4014055.0}, "BAS1069": {"Expression": 6.29, "InternalID": 4011337.0}, "BAS0295": {"Expression": 3124.0, "InternalID": 4010571.0}, "BAS4859": {"Expression": 462.0, "InternalID": 4015097.0}, "BAS2693": {"Expression": 202.0, "InternalID": 4012946.0}, "BAS1425": {"Expression": 2528.0, "InternalID": 4011690.0}, "BAS0055": {"Expression": 11.1, "InternalID": 4010338.0}, "BAS0106": {"Expression": 5077.0, "InternalID": 4010388.0}, "BAS4303": {"Expression": 91.6, "InternalID": 4014545.0}, "BAS4949": {"Expression": 47.0, "InternalID": 4015185.0}, "BAS0999": {"Expression": 67.4, "InternalID": 4011268.0}, "BAS1328": {"Expression": 15.3, "InternalID": 4011593.0}, "BAS3374": {"Expression": 11.0, "InternalID": 4013626.0}, "BAS4808": {"Expression": 65.5, "InternalID": 4015046.0}, "BAS3763": {"Expression": 14.3, "InternalID": 4014009.0}, "BAS1263": {"Expression": 24.1, "InternalID": 4011528.0}, "BAS1879": {"Expression": 7.8, "InternalID": 4012139.0}, "BAS1573": {"Expression": 6.15, "InternalID": 4011836.0}, "BAS0011": {"Expression": 1999.0, "InternalID": 4010295.0}, "BAS0504": {"Expression": 36.9, "InternalID": 4010780.0}, "BAS3590": {"Expression": 340.0, "InternalID": 4013838.0}, "BAS4267": {"Expression": 403.0, "InternalID": 4014510.0}, "BAS4359": {"Expression": 345.0, "InternalID": 4014601.0}, "BAS2376": {"Expression": 84.4, "InternalID": 4012631.0}, "BAS1840": {"Expression": 551.0, "InternalID": 4012100.0}, "BAS5154": {"Expression": 295.0, "InternalID": 4015388.0}, "BAS2515": {"Expression": 14.8, "InternalID": 4012770.0}, "BAS0968": {"Expression": 10.4, "InternalID": 4011237.0}, "BAS3078": {"Expression": 22.7, "InternalID": 4013330.0}, "BAS4031": {"Expression": 177.0, "InternalID": 4014276.0}, "BAS0029": {"Expression": 16.3, "InternalID": 4010312.0}, "BAS1081": {"Expression": 377.0, "InternalID": 4011349.0}, "BAS3662": {"Expression": 12.8, "InternalID": 4013908.0}, "BAS3918": {"Expression": 28.0, "InternalID": 4014163.0}, "BAS2628": {"Expression": 191.0, "InternalID": 4012882.0}, "BAS0310": {"Expression": 4.03, "InternalID": 4010586.0}, "BAS0105": {"Expression": 13125.0, "InternalID": 4010387.0}, "BAS3644": {"Expression": 297.0, "InternalID": 4013890.0}, "BAS0578": {"Expression": 339.0, "InternalID": 4010851.0}, "BAS3991": {"Expression": 75.7, "InternalID": 4014236.0}, "BAS0410": {"Expression": 122.0, "InternalID": 4010686.0}, "BAS0121": {"Expression": 5507.0, "InternalID": 4010403.0}, "BAS3390": {"Expression": 25.2, "InternalID": 4013642.0}, "BAS3870": {"Expression": 3.41, "InternalID": 4014115.0}, "BAS0567": {"Expression": 166.0, "InternalID": 4010840.0}, "BAS0276": {"Expression": 301.0, "InternalID": 4010552.0}, "BAS4186": {"Expression": 89.2, "InternalID": 4014430.0}, "BAS4028": {"Expression": 165.0, "InternalID": 4014273.0}, "BAS2301": {"Expression": 5.17, "InternalID": 4012557.0}, "BAS0160": {"Expression": 832.0, "InternalID": 4010441.0}, "BAS0285": {"Expression": 1288.0, "InternalID": 4010561.0}, "BAS0331": {"Expression": 186.0, "InternalID": 4010607.0}, "BAS0337": {"Expression": 138.0, "InternalID": 4010613.0}, "BAS0955": {"Expression": 768.0, "InternalID": 4011225.0}, "BAS5229": {"Expression": 42.4, "InternalID": 4015462.0}, "BAS0296": {"Expression": 23.4, "InternalID": 4010572.0}, "BAS0196": {"Expression": 35.5, "InternalID": 4010477.0}, "BAS4324": {"Expression": 1362.0, "InternalID": 4014566.0}, "BAS0827": {"Expression": 172.0, "InternalID": 4011099.0}, "BAS4495": {"Expression": 14.2, "InternalID": 4014738.0}, "BAS3893": {"Expression": 538.0, "InternalID": 4014138.0}, "BAS4199": {"Expression": 100.0, "InternalID": 4014442.0}, "BAS5335": {"Expression": 7.45, "InternalID": 4015567.0}, "BAS3851": {"Expression": 52.9, "InternalID": 4014096.0}, "BAS3408": {"Expression": 599.0, "InternalID": 4013659.0}, "BAS2554": {"Expression": 643.0, "InternalID": 4012808.0}, "BAS1519": {"Expression": 138.0, "InternalID": 4011782.0}, "BAS4738": {"Expression": 7.74, "InternalID": 4014977.0}, "BAS4271": {"Expression": 46.7, "InternalID": 4014514.0}, "BAS3984": {"Expression": 232.0, "InternalID": 4014229.0}, "BAS5327": {"Expression": 9188.0, "InternalID": 4015559.0}, "BAS3268": {"Expression": 306.0, "InternalID": 4013520.0}, "BAS0093": {"Expression": 16.6, "InternalID": 4010375.0}, "BAS5224": {"Expression": 167.0, "InternalID": 4015458.0}, "BAS4365": {"Expression": 13.8, "InternalID": 4014607.0}, "BAS4231": {"Expression": 74.0, "InternalID": 4014474.0}, "BAS1508": {"Expression": 5.1, "InternalID": 4011771.0}, "BAS3622": {"Expression": 154.0, "InternalID": 4013870.0}, "BAS1442": {"Expression": 14.7, "InternalID": 4011707.0}, "BAS3293": {"Expression": 8.33, "InternalID": 4013545.0}, "BAS4070": {"Expression": 4084.0, "InternalID": 4014315.0}, "BAS4455": {"Expression": 194.0, "InternalID": 4014697.0}, "BAS3650": {"Expression": 691.0, "InternalID": 4013896.0}, "BAS4369": {"Expression": 669.0, "InternalID": 4014611.0}, "BAS3593": {"Expression": 15.9, "InternalID": 4013841.0}, "BAS2827": {"Expression": 173.0, "InternalID": 4013080.0}, "BAS4532": {"Expression": 2.82, "InternalID": 4014774.0}, "BAS0112": {"Expression": 15348.0, "InternalID": 4010394.0}, "BAS4754": {"Expression": 6904.0, "InternalID": 4014993.0}, "BAS4454": {"Expression": 568.0, "InternalID": 4014696.0}, "BAS5158": {"Expression": 302.0, "InternalID": 4015392.0}, "BAS0346": {"Expression": 22.5, "InternalID": 4010622.0}, "BAS0555": {"Expression": 129.0, "InternalID": 4010829.0}, "BAS2142": {"Expression": 2.96, "InternalID": 4012399.0}, "BAS0525": {"Expression": 259.0, "InternalID": 4010799.0}, "BAS0128": {"Expression": 5039.0, "InternalID": 4010410.0}, "BAS4914": {"Expression": 1553.0, "InternalID": 4015150.0}, "BAS4544": {"Expression": 36520.0, "InternalID": 4014786.0}, "BAS0950": {"Expression": 5.92, "InternalID": 4011220.0}, "BAS3392": {"Expression": 4.28, "InternalID": 4013644.0}, "BAS4086": {"Expression": 12.5, "InternalID": 4014331.0}, "BAS5004": {"Expression": 243.0, "InternalID": 4015238.0}, "BAS0241": {"Expression": 53.1, "InternalID": 4010522.0}, "BAS2178": {"Expression": 6.83, "InternalID": 4012435.0}, "BAS2803": {"Expression": 12.5, "InternalID": 4013056.0}, "BAS4843": {"Expression": 59.4, "InternalID": 4015081.0}, "BAS3679": {"Expression": 1456.0, "InternalID": 4013925.0}, "BAS0277": {"Expression": 913.0, "InternalID": 4010553.0}, "BAS2096": {"Expression": 3.71, "InternalID": 4012355.0}, "BAS4830": {"Expression": 14.1, "InternalID": 4015068.0}, "BAS4103": {"Expression": 6.14, "InternalID": 4014348.0}, "BAS1120": {"Expression": 3.18, "InternalID": 4011388.0}, "BAS0566": {"Expression": 25.7, "InternalID": 4010839.0}, "BAS0338": {"Expression": 13.3, "InternalID": 4010614.0}, "BAS0961": {"Expression": 68.5, "InternalID": 4011231.0}, "BAS4496": {"Expression": 5.05, "InternalID": 4014739.0}, "BAS3664": {"Expression": 463.0, "InternalID": 4013910.0}, "BAS3618": {"Expression": 38.7, "InternalID": 4013866.0}, "BAS3479": {"Expression": 55.5, "InternalID": 4013729.0}, "BAS3215": {"Expression": 57.9, "InternalID": 4013467.0}, "BAS5239": {"Expression": 229.0, "InternalID": 4015472.0}, "BAS4879": {"Expression": 63.1, "InternalID": 4015116.0}, "BAS5000": {"Expression": 899.0, "InternalID": 4015234.0}, "BAS4233": {"Expression": 31.0, "InternalID": 4014476.0}, "BAS4467": {"Expression": 368.0, "InternalID": 4014709.0}, "BAS3377": {"Expression": 9.99, "InternalID": 4013629.0}, "BAS3743": {"Expression": 46.0, "InternalID": 4013989.0}, "BAS2641": {"Expression": 72.3, "InternalID": 4012895.0}, "BAS3962": {"Expression": 8.15, "InternalID": 4014207.0}, "BAS1961": {"Expression": 109.0, "InternalID": 4012220.0}, "BAS3758": {"Expression": 263.0, "InternalID": 4014004.0}, "BAS4434": {"Expression": 47.7, "InternalID": 4014676.0}, "BAS0195": {"Expression": 8.36, "InternalID": 4010476.0}, "BAS1855": {"Expression": 336.0, "InternalID": 4012115.0}, "BAS3281": {"Expression": 8.67, "InternalID": 4013533.0}, "BAS4244": {"Expression": 6.18, "InternalID": 4014487.0}, "BAS0314": {"Expression": 320.0, "InternalID": 4010590.0}, "BAS2313": {"Expression": 659.0, "InternalID": 4012569.0}, "BAS4492": {"Expression": 2494.0, "InternalID": 4014735.0}, "BAS3349": {"Expression": 3.34, "InternalID": 4013601.0}, "BAS1284": {"Expression": 35.6, "InternalID": 4011549.0}, "BAS1724": {"Expression": 7.69, "InternalID": 4011985.0}, "BAS2008": {"Expression": 1623.0, "InternalID": 4012267.0}, "BAS0281": {"Expression": 429.0, "InternalID": 4010557.0}, "BAS2137": {"Expression": 31.7, "InternalID": 4012394.0}, "BAS1095": {"Expression": 30.2, "InternalID": 4011363.0}, "BAS2587": {"Expression": 8.73, "InternalID": 4012841.0}, "BAS1017": {"Expression": 104.0, "InternalID": 4011286.0}, "BAS2019": {"Expression": 357.0, "InternalID": 4012278.0}, "BAS0561": {"Expression": 431.0, "InternalID": 4010834.0}, "BAS0287": {"Expression": 164.0, "InternalID": 4010563.0}, "BAS3671": {"Expression": 3.19, "InternalID": 4013917.0}, "BAS3932": {"Expression": 374.0, "InternalID": 4014177.0}, "BAS2966": {"Expression": 153.0, "InternalID": 4013218.0}, "BAS5034": {"Expression": 196.0, "InternalID": 4015268.0}, "BAS5192": {"Expression": 668.0, "InternalID": 4015426.0}, "BAS5167": {"Expression": 13.4, "InternalID": 4015401.0}, "BAS3667": {"Expression": 353.0, "InternalID": 4013913.0}, "BAS1254": {"Expression": 278.0, "InternalID": 4011519.0}, "BAS4493": {"Expression": 1440.0, "InternalID": 4014736.0}, "BAS4313": {"Expression": 20.7, "InternalID": 4014555.0}, "BAS2160": {"Expression": 6.42, "InternalID": 4012417.0}, "BAS3282": {"Expression": 8.47, "InternalID": 4013534.0}, "BAS0767": {"Expression": 352.0, "InternalID": 4011039.0}, "BAS0718": {"Expression": 2.97, "InternalID": 4010990.0}, "BAS0099": {"Expression": 3051.0, "InternalID": 4010381.0}, "BAS4334": {"Expression": 140.0, "InternalID": 4014576.0}, "BAS3115": {"Expression": 184.0, "InternalID": 4013367.0}, "BAS4021": {"Expression": 82.4, "InternalID": 4014266.0}, "BAS1281": {"Expression": 44.9, "InternalID": 4011546.0}, "BAS5137": {"Expression": 85.9, "InternalID": 4015371.0}, "BAS0604": {"Expression": 44.4, "InternalID": 4010877.0}, "BAS3630": {"Expression": 13.7, "InternalID": 4013877.0}, "BAS4488": {"Expression": 472.0, "InternalID": 4014731.0}, "BAS3172": {"Expression": 18.9, "InternalID": 4013424.0}, "BAS4583": {"Expression": 117.0, "InternalID": 4014824.0}, "BAS4560": {"Expression": 142.0, "InternalID": 4014802.0}, "BAS0681": {"Expression": 64.1, "InternalID": 4010954.0}, "BAS5159": {"Expression": 509.0, "InternalID": 4015393.0}, "BAS3965": {"Expression": 133.0, "InternalID": 4014210.0}, "BAS1378": {"Expression": 564.0, "InternalID": 4011643.0}, "BAS4311": {"Expression": 1773.0, "InternalID": 4014553.0}, "BAS2825": {"Expression": 536.0, "InternalID": 4013078.0}, "BAS5183": {"Expression": 8.33, "InternalID": 4015417.0}, "BAS3186": {"Expression": 3.93, "InternalID": 4013438.0}, "BAS3957": {"Expression": 1603.0, "InternalID": 4014202.0}, "BAS1002": {"Expression": 5.7, "InternalID": 4011271.0}, "BAS0626": {"Expression": 133.0, "InternalID": 4010899.0}, "BAS4283": {"Expression": 1626.0, "InternalID": 4014526.0}, "BAS3702": {"Expression": 163.0, "InternalID": 4013948.0}, "BAS0126": {"Expression": 2717.0, "InternalID": 4010408.0}, "BAS5213": {"Expression": 207.0, "InternalID": 4015447.0}, "BAS1522": {"Expression": 12.3, "InternalID": 4011785.0}, "BAS2205": {"Expression": 144.0, "InternalID": 4012462.0}, "BAS0976": {"Expression": 122.0, "InternalID": 4011245.0}, "BAS1311": {"Expression": 5.32, "InternalID": 4011576.0}, "BAS0137": {"Expression": 1092.0, "InternalID": 4010419.0}, "BAS1052": {"Expression": 60.0, "InternalID": 4011320.0}, "BAS1076": {"Expression": 353.0, "InternalID": 4011344.0}, "BAS3765": {"Expression": 41.2, "InternalID": 4014011.0}, "BAS3071": {"Expression": 264.0, "InternalID": 4013323.0}, "BAS4158": {"Expression": 48.8, "InternalID": 4014402.0}, "BAS0114": {"Expression": 10934.0, "InternalID": 4010396.0}, "BAS0037": {"Expression": 174.0, "InternalID": 4010320.0}, "BAS2147": {"Expression": 11.1, "InternalID": 4012404.0}, "BAS2139": {"Expression": 4.84, "InternalID": 4012396.0}, "BAS4277": {"Expression": 37.3, "InternalID": 4014520.0}, "BAS4715": {"Expression": 4.29, "InternalID": 4014954.0}, "BAS1842": {"Expression": 451.0, "InternalID": 4012102.0}, "BAS2664": {"Expression": 1.54, "InternalID": 4012918.0}, "BAS5166": {"Expression": 27.2, "InternalID": 4015400.0}, "BAS5082": {"Expression": 18.8, "InternalID": 4015316.0}, "BAS4424": {"Expression": 1760.0, "InternalID": 4014666.0}, "BAS2691": {"Expression": 29.3, "InternalID": 4012944.0}, "BAS2236": {"Expression": 9.55, "InternalID": 4012493.0}, "BAS3636": {"Expression": 37.5, "InternalID": 4013883.0}, "BAS4989": {"Expression": 33796.0, "InternalID": 4015223.0}, "BAS5333": {"Expression": 95.7, "InternalID": 4015565.0}, "BAS1811": {"Expression": 571.0, "InternalID": 4012071.0}, "BAS3964": {"Expression": 211.0, "InternalID": 4014209.0}, "BAS0015": {"Expression": 3393.0, "InternalID": 4010299.0}, "BAS3853": {"Expression": 11.1, "InternalID": 4014098.0}, "BAS4412": {"Expression": 313.0, "InternalID": 4014654.0}, "BAS4450": {"Expression": 273.0, "InternalID": 4014692.0}, "BAS3925": {"Expression": 53.5, "InternalID": 4014170.0}, "BAS0116": {"Expression": 4105.0, "InternalID": 4010398.0}, "BAS1787": {"Expression": 13.5, "InternalID": 4012047.0}, "BAS3340": {"Expression": 1.02, "InternalID": 4013592.0}, "BAS5319": {"Expression": 44.5, "InternalID": 4015551.0}, "BAS4996": {"Expression": 52.7, "InternalID": 4015230.0}, "BAS4563": {"Expression": 8.36, "InternalID": 4014805.0}, "BAS2903": {"Expression": 53.4, "InternalID": 4013156.0}, "BAS4053": {"Expression": 23.2, "InternalID": 4014298.0}, "BAS1019": {"Expression": 53.4, "InternalID": 4011288.0}, "BAS3121": {"Expression": 29.9, "InternalID": 4013373.0}, "BAS3468": {"Expression": 69.1, "InternalID": 4013718.0}, "BAS1844": {"Expression": 13424.0, "InternalID": 4012104.0}, "BAS0147": {"Expression": 48.0, "InternalID": 4010429.0}, "BAS1978": {"Expression": 36.7, "InternalID": 4012237.0}, "BAS1036": {"Expression": 72.0, "InternalID": 4011304.0}, "BAS2273": {"Expression": 25.7, "InternalID": 4012529.0}, "BAS0097": {"Expression": 2935.0, "InternalID": 4010379.0}, "BAS0581": {"Expression": 66.6, "InternalID": 4010854.0}, "BAS5001": {"Expression": 32.8, "InternalID": 4015235.0}, "BAS3693": {"Expression": 7.67, "InternalID": 4013939.0}, "BAS4291": {"Expression": 23.6, "InternalID": 4014534.0}, "BAS4748": {"Expression": 619.0, "InternalID": 4014987.0}, "BAS4852": {"Expression": 65.2, "InternalID": 4015090.0}, "BAS2027": {"Expression": 5.78, "InternalID": 4012286.0}, "BAS0353": {"Expression": 52.2, "InternalID": 4010629.0}, "BAS3923": {"Expression": 48.6, "InternalID": 4014168.0}, "BAS1738": {"Expression": 3.02, "InternalID": 4011998.0}, "BAS4017": {"Expression": 16.2, "InternalID": 4014262.0}, "BAS1094": {"Expression": 21.8, "InternalID": 4011362.0}, "BAS5056": {"Expression": 14.9, "InternalID": 4015290.0}, "BAS2197": {"Expression": 43.2, "InternalID": 4012454.0}, "BAS4471": {"Expression": 429.0, "InternalID": 4014713.0}, "BAS3379": {"Expression": 77.5, "InternalID": 4013631.0}, "BAS1287": {"Expression": 23.0, "InternalID": 4011552.0}, "BAS5219": {"Expression": 139.0, "InternalID": 4015453.0}, "BAS1987": {"Expression": 4.84, "InternalID": 4012246.0}, "BAS4276": {"Expression": 274.0, "InternalID": 4014519.0}, "BAS0745": {"Expression": 50.6, "InternalID": 4011017.0}, "BAS2174": {"Expression": 370.0, "InternalID": 4012431.0}, "BAS3955": {"Expression": 99.1, "InternalID": 4014200.0}, "BAS2128": {"Expression": 819.0, "InternalID": 4012386.0}, "BAS2418": {"Expression": 7.58, "InternalID": 4012673.0}, "BAS3321": {"Expression": 5.07, "InternalID": 4013573.0}, "BAS2017": {"Expression": 44.1, "InternalID": 4012276.0}, "BAS1357": {"Expression": 217.0, "InternalID": 4011622.0}, "BAS4162": {"Expression": 15.8, "InternalID": 4014406.0}, "BAS2776": {"Expression": 360.0, "InternalID": 4013029.0}, "BAS3683": {"Expression": 69.3, "InternalID": 4013929.0}, "BAS1197": {"Expression": 61.8, "InternalID": 4011463.0}, "BAS0284": {"Expression": 58.4, "InternalID": 4010560.0}, "BAS1419": {"Expression": 240.0, "InternalID": 4011684.0}, "BAS0120": {"Expression": 8439.0, "InternalID": 4010402.0}, "BAS1406": {"Expression": 5.56, "InternalID": 4011671.0}, "BAS1625": {"Expression": 219.0, "InternalID": 4011887.0}, "BAS2885": {"Expression": 17.5, "InternalID": 4013138.0}, "BAS1148": {"Expression": 1885.0, "InternalID": 4011416.0}, "BAS2091": {"Expression": 12.0, "InternalID": 4012350.0}, "BAS4731": {"Expression": 43.0, "InternalID": 4014970.0}, "BAS5287": {"Expression": 40.6, "InternalID": 4015520.0}, "BAS4240": {"Expression": 191.0, "InternalID": 4014483.0}, "BAS4579": {"Expression": 120.0, "InternalID": 4014820.0}, "BAS1139": {"Expression": 312.0, "InternalID": 4011407.0}, "BAS3654": {"Expression": 230.0, "InternalID": 4013900.0}, "BAS4340": {"Expression": 1409.0, "InternalID": 4014582.0}, "BAS4508": {"Expression": 466.0, "InternalID": 4014751.0}, "BAS0694": {"Expression": 2.23, "InternalID": 4010966.0}, "BAS0089": {"Expression": 289.0, "InternalID": 4010371.0}, "BAS3632": {"Expression": 5.43, "InternalID": 4013879.0}, "BAS5194": {"Expression": 2.44, "InternalID": 4015428.0}, "BAS1839": {"Expression": 385.0, "InternalID": 4012099.0}, "BAS0002": {"Expression": 23.8, "InternalID": 4010289.0}, "BAS3660": {"Expression": 11.7, "InternalID": 4013906.0}, "BAS0696": {"Expression": 7.65, "InternalID": 4010968.0}, "BAS2911": {"Expression": 1431.0, "InternalID": 4013164.0}, "BAS5338": {"Expression": 37.1, "InternalID": 4015570.0}, "BAS1075": {"Expression": 13.7, "InternalID": 4011343.0}, "BAS1784": {"Expression": 329.0, "InternalID": 4012044.0}, "BAS3725": {"Expression": 5.56, "InternalID": 4013971.0}, "BAS2361": {"Expression": 13.3, "InternalID": 4012617.0}, "BAS0045": {"Expression": 61.7, "InternalID": 4010328.0}, "BAS1141": {"Expression": 51.7, "InternalID": 4011409.0}, "BAS2657": {"Expression": 9.15, "InternalID": 4012911.0}, "BAS0823": {"Expression": 6.2, "InternalID": 4011095.0}, "BAS2507": {"Expression": 64.2, "InternalID": 4012762.0}, "BAS3738": {"Expression": 37.5, "InternalID": 4013984.0}, "BAS1763": {"Expression": 98.5, "InternalID": 4012023.0}, "BAS3735": {"Expression": 106.0, "InternalID": 4013981.0}, "BAS4302": {"Expression": 33.2, "InternalID": 4014544.0}, "BAS0038": {"Expression": 8.86, "InternalID": 4010321.0}, "BAS0063": {"Expression": 438.0, "InternalID": 4010346.0}, "BAS3973": {"Expression": 31.5, "InternalID": 4014218.0}, "BAS5016": {"Expression": 54.7, "InternalID": 4015250.0}, "BAS4331": {"Expression": 24.0, "InternalID": 4014573.0}, "BAS5037": {"Expression": 4.59, "InternalID": 4015271.0}, "BAS4005": {"Expression": 24.1, "InternalID": 4014250.0}, "BAS0237": {"Expression": 19.9, "InternalID": 4010518.0}, "BAS4443": {"Expression": 13.4, "InternalID": 4014685.0}, "BAS3850": {"Expression": 160.0, "InternalID": 4014095.0}, "BAS1226": {"Expression": 10.2, "InternalID": 4011491.0}, "BAS1103": {"Expression": 264.0, "InternalID": 4011371.0}, "BAS5164": {"Expression": 794.0, "InternalID": 4015398.0}, "BAS2640": {"Expression": 247.0, "InternalID": 4012894.0}, "BAS4501": {"Expression": 88.3, "InternalID": 4014744.0}, "BAS0103": {"Expression": 915.0, "InternalID": 4010385.0}, "BAS2101": {"Expression": 11.5, "InternalID": 4012360.0}, "BAS4881": {"Expression": 262.0, "InternalID": 4015118.0}, "BAS4050": {"Expression": 81.7, "InternalID": 4014295.0}, "BAS1308": {"Expression": 7.66, "InternalID": 4011573.0}, "BAS2800": {"Expression": 192.0, "InternalID": 4013053.0}, "BAS0405": {"Expression": 225.0, "InternalID": 4010681.0}, "BAS4784": {"Expression": 953.0, "InternalID": 4015022.0}, "BAS2724": {"Expression": 1.94, "InternalID": 4012977.0}, "BAS3700": {"Expression": 13.9, "InternalID": 4013946.0}, "BAS5033": {"Expression": 40.7, "InternalID": 4015267.0}, "BAS4170": {"Expression": 5.54, "InternalID": 4014414.0}, "BAS3642": {"Expression": 31.4, "InternalID": 4013888.0}, "BAS3696": {"Expression": 123.0, "InternalID": 4013942.0}, "BAS4538": {"Expression": 182.0, "InternalID": 4014780.0}, "BAS3551": {"Expression": 5.42, "InternalID": 4013800.0}, "BAS4191": {"Expression": 9.3, "InternalID": 4014434.0}, "BAS5281": {"Expression": 109.0, "InternalID": 4015514.0}, "BAS5128": {"Expression": 166.0, "InternalID": 4015362.0}, "BAS1936": {"Expression": 114.0, "InternalID": 4012195.0}, "BAS0910": {"Expression": 353.0, "InternalID": 4011181.0}, "BAS4006": {"Expression": 2.63, "InternalID": 4014251.0}, "BAS1098": {"Expression": 2.17, "InternalID": 4011366.0}, "BAS0832": {"Expression": 8.93, "InternalID": 4011104.0}, "BAS0974": {"Expression": 1298.0, "InternalID": 4011243.0}, "BAS3562": {"Expression": 29.9, "InternalID": 4013810.0}, "BAS4797": {"Expression": 205.0, "InternalID": 4015035.0}, "BAS1392": {"Expression": 4088.0, "InternalID": 4011657.0}, "BAS3733": {"Expression": 13.2, "InternalID": 4013979.0}, "BAS3885": {"Expression": 19.8, "InternalID": 4014130.0}, "BAS0481": {"Expression": 1477.0, "InternalID": 4010757.0}, "BAS0668": {"Expression": 28.4, "InternalID": 4010941.0}, "BAS3023": {"Expression": 30.3, "InternalID": 4013275.0}, "BAS1192": {"Expression": 5.71, "InternalID": 4011458.0}, "BAS4385": {"Expression": 34.0, "InternalID": 4014627.0}, "BAS5326": {"Expression": 133.0, "InternalID": 4015558.0}, "BAS1366": {"Expression": 224.0, "InternalID": 4011631.0}, "BAS1316": {"Expression": 105.0, "InternalID": 4011581.0}, "BAS4045": {"Expression": 43.1, "InternalID": 4014290.0}, "BAS4163": {"Expression": 21.9, "InternalID": 4014407.0}, "BAS3625": {"Expression": 1495.0, "InternalID": 4013873.0}, "BAS0057": {"Expression": 130.0, "InternalID": 4010340.0}, "BAS3659": {"Expression": 24714.0, "InternalID": 4013905.0}, "BAS1176": {"Expression": 431.0, "InternalID": 4011442.0}, "BAS0042": {"Expression": 12.3, "InternalID": 4010325.0}, "BAS3524": {"Expression": 4.45, "InternalID": 4013773.0}, "BAS0084": {"Expression": 31.0, "InternalID": 4010366.0}, "BAS2990": {"Expression": 159.0, "InternalID": 4013242.0}, "BAS0082": {"Expression": 3.63, "InternalID": 4010364.0}, "BAS1915": {"Expression": 125.0, "InternalID": 4012174.0}, "BAS3972": {"Expression": 1529.0, "InternalID": 4014217.0}, "BAS3904": {"Expression": 14.1, "InternalID": 4014149.0}, "BAS0067": {"Expression": 1000.0, "InternalID": 4010350.0}, "BAS4052": {"Expression": 701.0, "InternalID": 4014297.0}, "BAS3378": {"Expression": 19.1, "InternalID": 4013630.0}, "BAS4415": {"Expression": 94.4, "InternalID": 4014657.0}, "BAS1683": {"Expression": 27.5, "InternalID": 4011945.0}, "BAS4806": {"Expression": 2.5, "InternalID": 4015044.0}, "BAS2914": {"Expression": 168.0, "InternalID": 4013167.0}, "BAS1843": {"Expression": 345.0, "InternalID": 4012103.0}, "BAS1458": {"Expression": 6.9, "InternalID": 4011723.0}, "BAS1325": {"Expression": 203.0, "InternalID": 4011590.0}, "BAS2193": {"Expression": 548.0, "InternalID": 4012450.0}, "BAS5007": {"Expression": 1066.0, "InternalID": 4015241.0}, "BAS3658": {"Expression": 311.0, "InternalID": 4013904.0}, "BAS0249": {"Expression": 103.0, "InternalID": 4010529.0}, "BAS1250": {"Expression": 72.6, "InternalID": 4011515.0}, "BAS4358": {"Expression": 150.0, "InternalID": 4014600.0}, "BAS1995": {"Expression": 13.3, "InternalID": 4012254.0}, "BAS3995": {"Expression": 452.0, "InternalID": 4014240.0}, "BAS0001": {"Expression": 89.0, "InternalID": 4010288.0}, "BAS4033": {"Expression": 55.4, "InternalID": 4014278.0}, "BAS2253": {"Expression": 16.0, "InternalID": 4012510.0}, "BAS1150": {"Expression": 14.9, "InternalID": 4011418.0}, "BAS1431": {"Expression": 150.0, "InternalID": 4011696.0}, "BAS1202": {"Expression": 70.0, "InternalID": 4011468.0}, "BAS4925": {"Expression": 20.0, "InternalID": 4015161.0}, "BAS2002": {"Expression": 151.0, "InternalID": 4012261.0}, "BAS4349": {"Expression": 18.4, "InternalID": 4014591.0}, "BAS2138": {"Expression": 71.5, "InternalID": 4012395.0}, "BAS1682": {"Expression": 292.0, "InternalID": 4011944.0}, "BAS0342": {"Expression": 7.72, "InternalID": 4010618.0}, "BAS4370": {"Expression": 1727.0, "InternalID": 4014612.0}, "BAS2834": {"Expression": 917.0, "InternalID": 4013087.0}, "BAS3707": {"Expression": 121.0, "InternalID": 4013953.0}, "BAS4357": {"Expression": 5.43, "InternalID": 4014599.0}, "BAS5180": {"Expression": 1384.0, "InternalID": 4015414.0}, "BAS0132": {"Expression": 40.4, "InternalID": 4010414.0}, "BAS4290": {"Expression": 31.4, "InternalID": 4014533.0}, "BAS2004": {"Expression": 56.1, "InternalID": 4012263.0}, "BAS1463": {"Expression": 319.0, "InternalID": 4011728.0}, "BAS0307": {"Expression": 350.0, "InternalID": 4010583.0}, "BAS4851": {"Expression": 795.0, "InternalID": 4015089.0}, "BAS4661": {"Expression": 320.0, "InternalID": 4014900.0}, "BAS1255": {"Expression": 182.0, "InternalID": 4011520.0}, "BAS2268": {"Expression": 223.0, "InternalID": 4012524.0}, "BAS2860": {"Expression": 20.6, "InternalID": 4013113.0}, "BAS0687": {"Expression": 59.0, "InternalID": 4010959.0}, "BAS1770": {"Expression": 876.0, "InternalID": 4012030.0}, "BAS4831": {"Expression": 72.2, "InternalID": 4015069.0}, "BAS3737": {"Expression": 141.0, "InternalID": 4013983.0}, "BAS4268": {"Expression": 332.0, "InternalID": 4014511.0}, "BAS3959": {"Expression": 5754.0, "InternalID": 4014204.0}, "BAS1958": {"Expression": 3.23, "InternalID": 4012217.0}, "BAS4218": {"Expression": 115.0, "InternalID": 4014461.0}, "BAS3742": {"Expression": 239.0, "InternalID": 4013988.0}, "BAS1969": {"Expression": 50.6, "InternalID": 4012228.0}, "BAS4185": {"Expression": 59.8, "InternalID": 4014429.0}, "BAS2283": {"Expression": 464.0, "InternalID": 4012539.0}, "BAS3711": {"Expression": 36.4, "InternalID": 4013957.0}, "BAS3677": {"Expression": 4453.0, "InternalID": 4013923.0}, "BAS1124": {"Expression": 2.83, "InternalID": 4011392.0}, "BAS2981": {"Expression": 2.93, "InternalID": 4013233.0}, "BAS3912": {"Expression": 564.0, "InternalID": 4014157.0}, "BAS4761": {"Expression": 2.72, "InternalID": 4015000.0}, "BAS1090": {"Expression": 238.0, "InternalID": 4011358.0}, "BAS0088": {"Expression": 8.67, "InternalID": 4010370.0}, "BAS5157": {"Expression": 1323.0, "InternalID": 4015391.0}, "BAS3345": {"Expression": 7.42, "InternalID": 4013597.0}, "BAS3563": {"Expression": 4.48, "InternalID": 4013811.0}, "BAS0100": {"Expression": 17760.0, "InternalID": 4010382.0}, "BAS0308": {"Expression": 27.3, "InternalID": 4010584.0}, "BAS0293": {"Expression": 27.0, "InternalID": 4010569.0}, "BAS1421": {"Expression": 86.2, "InternalID": 4011686.0}, "BAS0814": {"Expression": 14.0, "InternalID": 4011086.0}, "BAS4071": {"Expression": 197.0, "InternalID": 4014316.0}, "BAS1415": {"Expression": 151.0, "InternalID": 4011680.0}, "BAS1898": {"Expression": 105.0, "InternalID": 4012158.0}, "BAS4383": {"Expression": 16.8, "InternalID": 4014625.0}, "BAS1479": {"Expression": 2.35, "InternalID": 4011744.0}, "BAS0651": {"Expression": 4.98, "InternalID": 4010924.0}, "BAS0472": {"Expression": 20.3, "InternalID": 4010748.0}, "BAS0138": {"Expression": 2106.0, "InternalID": 4010420.0}, "BAS4269": {"Expression": 47.4, "InternalID": 4014512.0}, "BAS0096": {"Expression": 250.0, "InternalID": 4010378.0}, "BAS2950": {"Expression": 23.4, "InternalID": 4013202.0}, "BAS2781": {"Expression": 273.0, "InternalID": 4013034.0}, "BAS4767": {"Expression": 2557.0, "InternalID": 4015005.0}, "BAS0076": {"Expression": 236.0, "InternalID": 4010359.0}, "BAS0091": {"Expression": 222.0, "InternalID": 4010373.0}, "BAS2287": {"Expression": 44.2, "InternalID": 4012543.0}, "BAS1322": {"Expression": 7.64, "InternalID": 4011587.0}, "BAS2983": {"Expression": 31.3, "InternalID": 4013235.0}, "BAS3634": {"Expression": 2762.0, "InternalID": 4013881.0}, "BAS2370": {"Expression": 494.0, "InternalID": 4012626.0}, "BAS5003": {"Expression": 107.0, "InternalID": 4015237.0}, "BAS1231": {"Expression": 215.0, "InternalID": 4011496.0}, "BAS2560": {"Expression": 109.0, "InternalID": 4012814.0}, "BAS3704": {"Expression": 2.74, "InternalID": 4013950.0}, "BAS4451": {"Expression": 9.97, "InternalID": 4014693.0}, "BAS5241": {"Expression": 347.0, "InternalID": 4015474.0}, "BAS3924": {"Expression": 16.1, "InternalID": 4014169.0}, "BAS0144": {"Expression": 2078.0, "InternalID": 4010426.0}, "BAS0315": {"Expression": 66.6, "InternalID": 4010591.0}, "BAS5155": {"Expression": 3521.0, "InternalID": 4015389.0}, "BAS5178": {"Expression": 94.3, "InternalID": 4015412.0}, "BAS5060": {"Expression": 9.01, "InternalID": 4015294.0}, "BAS4367": {"Expression": 171.0, "InternalID": 4014609.0}, "BAS5314": {"Expression": 20.7, "InternalID": 4015546.0}, "BAS4595": {"Expression": 109.0, "InternalID": 4014836.0}, "BAS4280": {"Expression": 11.1, "InternalID": 4014523.0}, "BAS4790": {"Expression": 217.0, "InternalID": 4015028.0}, "BAS2106": {"Expression": 1635.0, "InternalID": 4012365.0}, "BAS1759": {"Expression": 98.8, "InternalID": 4012019.0}, "BAS4660": {"Expression": 525.0, "InternalID": 4014899.0}, "BAS1454": {"Expression": 157.0, "InternalID": 4011719.0}, "BAS1129": {"Expression": 5.23, "InternalID": 4011397.0}, "BAS4723": {"Expression": 25.9, "InternalID": 4014962.0}, "BAS4366": {"Expression": 39.1, "InternalID": 4014608.0}, "BAS0354": {"Expression": 4.64, "InternalID": 4010630.0}, "BAS1382": {"Expression": 5.29, "InternalID": 4011647.0}, "BAS1372": {"Expression": 146.0, "InternalID": 4011637.0}, "BAS0191": {"Expression": 1195.0, "InternalID": 4010472.0}, "BAS0117": {"Expression": 6563.0, "InternalID": 4010399.0}, "BAS1349": {"Expression": 19.3, "InternalID": 4011614.0}, "BAS5182": {"Expression": 354.0, "InternalID": 4015416.0}, "BAS3718": {"Expression": 14.5, "InternalID": 4013964.0}, "BAS4796": {"Expression": 11.9, "InternalID": 4015034.0}, "BAS2191": {"Expression": 296.0, "InternalID": 4012448.0}, "BAS3620": {"Expression": 16.2, "InternalID": 4013868.0}, "BAS3135": {"Expression": 17.1, "InternalID": 4013387.0}, "BAS0107": {"Expression": 4063.0, "InternalID": 4010389.0}, "BAS3633": {"Expression": 16.7, "InternalID": 4013880.0}, "BAS1432": {"Expression": 70.3, "InternalID": 4011697.0}, "BAS4507": {"Expression": 30.2, "InternalID": 4014750.0}, "BAS3442": {"Expression": 0.912, "InternalID": 4013693.0}, "BAS4047": {"Expression": 22.6, "InternalID": 4014292.0}, "BAS4413": {"Expression": 357.0, "InternalID": 4014655.0}, "BAS4725": {"Expression": 45.4, "InternalID": 4014964.0}, "BAS1022": {"Expression": 2.01, "InternalID": 4011291.0}, "BAS1170": {"Expression": 38.2, "InternalID": 4011436.0}, "BAS1339": {"Expression": 8.13, "InternalID": 4011604.0}, "BAS2136": {"Expression": 18.0, "InternalID": 4012393.0}, "BAS5106": {"Expression": 11.6, "InternalID": 4015340.0}, "BAS2177": {"Expression": 280.0, "InternalID": 4012434.0}, "BAS4578": {"Expression": 185.0, "InternalID": 4014819.0}, "BAS5048": {"Expression": 645.0, "InternalID": 4015282.0}, "BAS1144": {"Expression": 1490.0, "InternalID": 4011412.0}, "BAS4418": {"Expression": 2804.0, "InternalID": 4014660.0}, "BAS4009": {"Expression": 12.4, "InternalID": 4014254.0}, "BAS0474": {"Expression": 215.0, "InternalID": 4010750.0}, "BAS3629": {"Expression": 289.0, "InternalID": 4013876.0}, "BAS1697": {"Expression": 25.4, "InternalID": 4011959.0}, "BAS3681": {"Expression": 222.0, "InternalID": 4013927.0}, "BAS2145": {"Expression": 50.3, "InternalID": 4012402.0}, "BAS0563": {"Expression": 47.8, "InternalID": 4010836.0}, "BAS4477": {"Expression": 552.0, "InternalID": 4014719.0}, "BAS4202": {"Expression": 18.3, "InternalID": 4014445.0}, "BAS4458": {"Expression": 476.0, "InternalID": 4014700.0}, "BAS4685": {"Expression": 103.0, "InternalID": 4014924.0}, "BAS4935": {"Expression": 560.0, "InternalID": 4015171.0}, "BAS5171": {"Expression": 288.0, "InternalID": 4015405.0}, "BAS2782": {"Expression": 17.9, "InternalID": 4013035.0}, "BAS4213": {"Expression": 5826.0, "InternalID": 4014456.0}, "BAS4476": {"Expression": 634.0, "InternalID": 4014718.0}, "BAS5330": {"Expression": 10.8, "InternalID": 4015562.0}, "BAS5334": {"Expression": 56.8, "InternalID": 4015566.0}, "BAS3072": {"Expression": 239.0, "InternalID": 4013324.0}, "BAS5322": {"Expression": 42.9, "InternalID": 4015554.0}, "BAS4197": {"Expression": 56.1, "InternalID": 4014440.0}, "BAS3680": {"Expression": 535.0, "InternalID": 4013926.0}, "BAS4437": {"Expression": 65.9, "InternalID": 4014679.0}, "BAS0409": {"Expression": 100.0, "InternalID": 4010685.0}, "BAS0812": {"Expression": 47.0, "InternalID": 4011084.0}, "BAS1296": {"Expression": 6.2, "InternalID": 4011561.0}, "BAS0098": {"Expression": 3279.0, "InternalID": 4010380.0}, "BAS4379": {"Expression": 18.7, "InternalID": 4014621.0}, "BAS2207": {"Expression": 428.0, "InternalID": 4012464.0}, "BAS0770": {"Expression": 49.5, "InternalID": 4011042.0}, "BAS4676": {"Expression": 2.93, "InternalID": 4014915.0}, "BAS1196": {"Expression": 690.0, "InternalID": 4011462.0}, "BAS1177": {"Expression": 130.0, "InternalID": 4011443.0}, "BAS0127": {"Expression": 3333.0, "InternalID": 4010409.0}, "BAS4377": {"Expression": 161.0, "InternalID": 4014619.0}, "BAS1062": {"Expression": 35.6, "InternalID": 4011330.0}, "BAS3983": {"Expression": 17.3, "InternalID": 4014228.0}, "BAS3286": {"Expression": 12.0, "InternalID": 4013538.0}, "BAS1105": {"Expression": 791.0, "InternalID": 4011373.0}, "BAS3176": {"Expression": 2.66, "InternalID": 4013428.0}, "BAS0006": {"Expression": 56.7, "InternalID": 4010293.0}, "BAS2899": {"Expression": 10.9, "InternalID": 4013152.0}, "BAS1963": {"Expression": 2.57, "InternalID": 4012222.0}, "BAS3998": {"Expression": 122.0, "InternalID": 4014243.0}, "BAS1274": {"Expression": 7.4, "InternalID": 4011539.0}, "BAS2277": {"Expression": 85.1, "InternalID": 4012533.0}, "BAS0820": {"Expression": 713.0, "InternalID": 4011092.0}, "BAS0350": {"Expression": 14.8, "InternalID": 4010626.0}, "BAS3997": {"Expression": 232.0, "InternalID": 4014242.0}, "BAS0245": {"Expression": 30.5, "InternalID": 4010525.0}, "BAS1637": {"Expression": 345.0, "InternalID": 4011899.0}, "BAS4323": {"Expression": 798.0, "InternalID": 4014565.0}, "BAS0815": {"Expression": 27004.0, "InternalID": 4011087.0}, "BAS4215": {"Expression": 10.2, "InternalID": 4014458.0}, "BAS4993": {"Expression": 1234.0, "InternalID": 4015227.0}, "BAS1362": {"Expression": 36.1, "InternalID": 4011627.0}, "BAS4457": {"Expression": 44.5, "InternalID": 4014699.0}, "BAS5300": {"Expression": 2519.0, "InternalID": 4015532.0}, "BAS4876": {"Expression": 40.5, "InternalID": 4015113.0}, "BAS3721": {"Expression": 138.0, "InternalID": 4013967.0}, "BAS3670": {"Expression": 72.0, "InternalID": 4013916.0}, "BAS1449": {"Expression": 37.9, "InternalID": 4011714.0}, "BAS0286": {"Expression": 390.0, "InternalID": 4010562.0}, "BAS0766": {"Expression": 997.0, "InternalID": 4011038.0}, "BAS2093": {"Expression": 15.6, "InternalID": 4012352.0}, "BAS2643": {"Expression": 49.6, "InternalID": 4012897.0}, "BAS4505": {"Expression": 5.26, "InternalID": 4014748.0}, "BAS1673": {"Expression": 274.0, "InternalID": 4011935.0}, "BAS4262": {"Expression": 8.57, "InternalID": 4014505.0}, "BAS5115": {"Expression": 6.18, "InternalID": 4015349.0}, "BAS4346": {"Expression": 106.0, "InternalID": 4014588.0}, "BAS1474": {"Expression": 10.2, "InternalID": 4011739.0}, "BAS4003": {"Expression": 177.0, "InternalID": 4014248.0}, "BAS2334": {"Expression": 86.5, "InternalID": 4012590.0}, "BAS3896": {"Expression": 244.0, "InternalID": 4014141.0}, "BAS2375": {"Expression": 247.0, "InternalID": 4012630.0}, "BAS2908": {"Expression": 11507.0, "InternalID": 4013161.0}, "BAS3684": {"Expression": 41.6, "InternalID": 4013930.0}, "BAS3969": {"Expression": 4.55, "InternalID": 4014214.0}, "BAS4470": {"Expression": 4633.0, "InternalID": 4014712.0}, "BAS3769": {"Expression": 180.0, "InternalID": 4014015.0}, "BAS4046": {"Expression": 46.3, "InternalID": 4014291.0}, "BAS1716": {"Expression": 3.1, "InternalID": 4011977.0}, "BAS2910": {"Expression": 496.0, "InternalID": 4013163.0}, "BAS2756": {"Expression": 8.55, "InternalID": 4013009.0}, "BAS0065": {"Expression": 23.9, "InternalID": 4010348.0}, "BAS4079": {"Expression": 25.3, "InternalID": 4014324.0}, "BAS1826": {"Expression": 17.2, "InternalID": 4012086.0}, "BAS1427": {"Expression": 61.3, "InternalID": 4011692.0}, "BAS2190": {"Expression": 267.0, "InternalID": 4012447.0}, "BAS4304": {"Expression": 4.9, "InternalID": 4014546.0}, "BAS4535": {"Expression": 1656.0, "InternalID": 4014777.0}, "BAS2680": {"Expression": 4.99, "InternalID": 4012933.0}, "BAS0133": {"Expression": 1921.0, "InternalID": 4010415.0}, "BAS4645": {"Expression": 632.0, "InternalID": 4014884.0}, "BAS2206": {"Expression": 69.3, "InternalID": 4012463.0}, "BAS0565": {"Expression": 20.5, "InternalID": 4010838.0}, "BAS0997": {"Expression": 71.3, "InternalID": 4011266.0}, "BAS3621": {"Expression": 76.1, "InternalID": 4013869.0}, "BAS0166": {"Expression": 46.1, "InternalID": 4010447.0}, "BAS1217": {"Expression": 68.4, "InternalID": 4011483.0}, "BAS1841": {"Expression": 9.83, "InternalID": 4012101.0}, "BAS3022": {"Expression": 56.0, "InternalID": 4013274.0}, "BAS0014": {"Expression": 38.5, "InternalID": 4010298.0}, "BAS4985": {"Expression": 10309.0, "InternalID": 4015219.0}, "BAS1104": {"Expression": 1072.0, "InternalID": 4011372.0}, "BAS1754": {"Expression": 31.8, "InternalID": 4012014.0}, "BAS4870": {"Expression": 3213.0, "InternalID": 4015107.0}, "BAS0798": {"Expression": 10.5, "InternalID": 4011070.0}, "BAS0292": {"Expression": 57.7, "InternalID": 4010568.0}, "BAS0340": {"Expression": 224.0, "InternalID": 4010616.0}, "BAS6002": {"Expression": 1685.0, "InternalID": 4015576.0}, "BAS0803": {"Expression": 8.27, "InternalID": 4011075.0}, "BAS4180": {"Expression": 126.0, "InternalID": 4014424.0}, "BAS0319": {"Expression": 31.2, "InternalID": 4010595.0}, "BAS2435": {"Expression": 35.9, "InternalID": 4012690.0}, "BAS3900": {"Expression": 142.0, "InternalID": 4014145.0}, "BAS4225": {"Expression": 3.58, "InternalID": 4014468.0}, "BAS4066": {"Expression": 649.0, "InternalID": 4014311.0}, "BAS0282": {"Expression": 68.8, "InternalID": 4010558.0}, "BAS5310": {"Expression": 52.6, "InternalID": 4015542.0}, "BAS4584": {"Expression": 41.4, "InternalID": 4014825.0}, "BAS2453": {"Expression": 68.3, "InternalID": 4012708.0}, "BAS1225": {"Expression": 3029.0, "InternalID": 4011490.0}, "BAS1726": {"Expression": 26.4, "InternalID": 4011987.0}, "BAS5117": {"Expression": 647.0, "InternalID": 4015351.0}, "BAS1780": {"Expression": 37.0, "InternalID": 4012040.0}, "BAS0495": {"Expression": 13.0, "InternalID": 4010771.0}, "BAS2010": {"Expression": 10.6, "InternalID": 4012269.0}, "BAS0047": {"Expression": 1593.0, "InternalID": 4010330.0}, "BAS3441": {"Expression": 123.0, "InternalID": 4013692.0}, "BAS3375": {"Expression": 6.97, "InternalID": 4013627.0}, "BAS3323": {"Expression": 1.22, "InternalID": 4013575.0}, "BAS1270": {"Expression": 223.0, "InternalID": 4011535.0}, "BAS2964": {"Expression": 1620.0, "InternalID": 4013216.0}, "BAS1096": {"Expression": 273.0, "InternalID": 4011364.0}, "BAS5226": {"Expression": 960.0, "InternalID": 4015460.0}, "BAS4847": {"Expression": 549.0, "InternalID": 4015085.0}, "BAS0915": {"Expression": 69.8, "InternalID": 4011186.0}, "BAS2095": {"Expression": 54.0, "InternalID": 4012354.0}, "BAS0402": {"Expression": 41.9, "InternalID": 4010678.0}, "BAS2855": {"Expression": 7.07, "InternalID": 4013108.0}, "BAS5114": {"Expression": 74.7, "InternalID": 4015348.0}, "BAS1781": {"Expression": 33.3, "InternalID": 4012041.0}, "BAS2747": {"Expression": 75.7, "InternalID": 4013000.0}, "BAS0890": {"Expression": 13.3, "InternalID": 4011161.0}, "BAS2521": {"Expression": 50.3, "InternalID": 4012776.0}, "BAS0053": {"Expression": 395.0, "InternalID": 4010336.0}, "BAS4713": {"Expression": 1.95, "InternalID": 4014952.0}, "BAS1511": {"Expression": 490.0, "InternalID": 4011774.0}, "BAS1824": {"Expression": 19.1, "InternalID": 4012084.0}, "BAS4620": {"Expression": 1.94, "InternalID": 4014861.0}, "BAS4284": {"Expression": 292.0, "InternalID": 4014527.0}, "BAS0068": {"Expression": 38.1, "InternalID": 4010351.0}, "BAS5190": {"Expression": 15.2, "InternalID": 4015424.0}, "BAS0155": {"Expression": 602.0, "InternalID": 4010436.0}, "BAS1445": {"Expression": 5.61, "InternalID": 4011710.0}, "BAS3864": {"Expression": 35.6, "InternalID": 4014109.0}, "BAS4129": {"Expression": 1009.0, "InternalID": 4014373.0}, "BAS0771": {"Expression": 2.32, "InternalID": 4011043.0}, "BAS4931": {"Expression": 85.9, "InternalID": 4015167.0}, "BAS3617": {"Expression": 4.4, "InternalID": 4013865.0}, "BAS4472": {"Expression": 215.0, "InternalID": 4014714.0}, "BAS0036": {"Expression": 1763.0, "InternalID": 4010319.0}, "BAS5090": {"Expression": 6.47, "InternalID": 4015324.0}, "BAS3188": {"Expression": 57.9, "InternalID": 4013440.0}, "BAS3356": {"Expression": 42.2, "InternalID": 4013608.0}, "BAS3326": {"Expression": 2.25, "InternalID": 4013578.0}, "BAS4209": {"Expression": 2.87, "InternalID": 4014452.0}, "BAS3179": {"Expression": 465.0, "InternalID": 4013431.0}, "BAS3588": {"Expression": 60.1, "InternalID": 4013836.0}, "BAS4869": {"Expression": 48.3, "InternalID": 4015106.0}, "BAS4955": {"Expression": 43.0, "InternalID": 4015190.0}, "BAS4296": {"Expression": 26.3, "InternalID": 4014539.0}, "BAS4546": {"Expression": 19.7, "InternalID": 4014788.0}, "BAS2589": {"Expression": 6.48, "InternalID": 4012843.0}, "BAS4479": {"Expression": 20.7, "InternalID": 4014721.0}, "BAS3883": {"Expression": 4032.0, "InternalID": 4014128.0}, "BAS0122": {"Expression": 6665.0, "InternalID": 4010404.0}, "BAS0197": {"Expression": 257.0, "InternalID": 4010478.0}, "BAS3686": {"Expression": 1945.0, "InternalID": 4013932.0}, "BAS0366": {"Expression": 41.3, "InternalID": 4010642.0}, "BAS0066": {"Expression": 92.1, "InternalID": 4010349.0}, "BAS4292": {"Expression": 26.9, "InternalID": 4014535.0}, "BAS0584": {"Expression": 54.8, "InternalID": 4010857.0}, "BAS4987": {"Expression": 2043.0, "InternalID": 4015221.0}, "BAS0247": {"Expression": 14.1, "InternalID": 4010527.0}, "BAS1329": {"Expression": 3.77, "InternalID": 4011594.0}, "BAS3079": {"Expression": 21.0, "InternalID": 4013331.0}, "BAS3963": {"Expression": 81.6, "InternalID": 4014208.0}, "BAS4338": {"Expression": 71.4, "InternalID": 4014580.0}, "BAS0072": {"Expression": 33.3, "InternalID": 4010355.0}, "BAS1924": {"Expression": 84.5, "InternalID": 4012183.0}, "BAS3958": {"Expression": 171.0, "InternalID": 4014203.0}, "BAS0785": {"Expression": 6.93, "InternalID": 4011057.0}, "BAS1307": {"Expression": 44.7, "InternalID": 4011572.0}, "BAS2135": {"Expression": 14.3, "InternalID": 4012392.0}, "BAS4350": {"Expression": 892.0, "InternalID": 4014592.0}, "BAS2448": {"Expression": 96.3, "InternalID": 4012703.0}, "BAS5187": {"Expression": 243.0, "InternalID": 4015421.0}, "BAS3402": {"Expression": 325.0, "InternalID": 4013653.0}, "BAS2035": {"Expression": 1.71, "InternalID": 4012294.0}, "BAS4840": {"Expression": 110.0, "InternalID": 4015078.0}, "BAS1959": {"Expression": 268.0, "InternalID": 4012218.0}, "BAS0060": {"Expression": 20308.0, "InternalID": 4010343.0}, "BAS1756": {"Expression": 30.0, "InternalID": 4012016.0}, "BAS4419": {"Expression": 466.0, "InternalID": 4014661.0}, "BAS0233": {"Expression": 454.0, "InternalID": 4010514.0}, "BAS4083": {"Expression": 73.2, "InternalID": 4014328.0}, "BAS2940": {"Expression": 15.3, "InternalID": 4013193.0}, "BAS3199": {"Expression": 21.5, "InternalID": 4013451.0}, "BAS1145": {"Expression": 31.7, "InternalID": 4011413.0}, "BAS5204": {"Expression": 90.8, "InternalID": 4015438.0}, "BAS1512": {"Expression": 1380.0, "InternalID": 4011775.0}, "BAS0984": {"Expression": 6.65, "InternalID": 4011253.0}, "BAS1369": {"Expression": 236.0, "InternalID": 4011634.0}, "BAS5303": {"Expression": 22.3, "InternalID": 4015535.0}, "BAS0598": {"Expression": 3.4, "InternalID": 4010871.0}, "BAS3069": {"Expression": 18.8, "InternalID": 4013321.0}, "BAS2044": {"Expression": 81.9, "InternalID": 4012303.0}, "BAS3833": {"Expression": 23.6, "InternalID": 4014078.0}, "BAS1420": {"Expression": 17913.0, "InternalID": 4011685.0}, "BAS1971": {"Expression": 125.0, "InternalID": 4012230.0}, "BAS3861": {"Expression": 11.4, "InternalID": 4014106.0}, "BAS4687": {"Expression": 159.0, "InternalID": 4014926.0}, "BAS4874": {"Expression": 12.6, "InternalID": 4015111.0}, "BAS3675": {"Expression": 925.0, "InternalID": 4013921.0}, "BAS4273": {"Expression": 130.0, "InternalID": 4014516.0}, "BAS0641": {"Expression": 218.0, "InternalID": 4010914.0}, "BAS3520": {"Expression": 43.2, "InternalID": 4013769.0}, "BAS4157": {"Expression": 28.7, "InternalID": 4014401.0}, "BAS4826": {"Expression": 9.86, "InternalID": 4015064.0}, "BAS4159": {"Expression": 14.5, "InternalID": 4014403.0}, "BAS4275": {"Expression": 695.0, "InternalID": 4014518.0}, "BAS4190": {"Expression": 61.2, "InternalID": 4014433.0}, "BAS4421": {"Expression": 12.8, "InternalID": 4014663.0}, "BAS0290": {"Expression": 27.7, "InternalID": 4010566.0}, "BAS2188": {"Expression": 537.0, "InternalID": 4012445.0}, "BAS5035": {"Expression": 60.8, "InternalID": 4015269.0}, "BAS4242": {"Expression": 10.3, "InternalID": 4014485.0}, "BAS3880": {"Expression": 1092.0, "InternalID": 4014125.0}, "BAS1082": {"Expression": 1.97, "InternalID": 4011350.0}, "BAS4155": {"Expression": 8.99, "InternalID": 4014399.0}, "BAS2744": {"Expression": 7.25, "InternalID": 4012997.0}, "BAS2083": {"Expression": 57.6, "InternalID": 4012342.0}, "BAS0316": {"Expression": 21.5, "InternalID": 4010592.0}, "BAS0978": {"Expression": 528.0, "InternalID": 4011247.0}, "BAS0851": {"Expression": 280.0, "InternalID": 4011123.0}, "BAS2122": {"Expression": 59.3, "InternalID": 4012380.0}, "BAS3333": {"Expression": 41176.0, "InternalID": 4013585.0}, "BAS3521": {"Expression": 8.15, "InternalID": 4013770.0}, "BAS0050": {"Expression": 3.67, "InternalID": 4010333.0}, "BAS4497": {"Expression": 209.0, "InternalID": 4014740.0}, "BAS5328": {"Expression": 342.0, "InternalID": 4015560.0}, "BAS4212": {"Expression": 179.0, "InternalID": 4014455.0}, "BAS4670": {"Expression": 124.0, "InternalID": 4014909.0}, "BAS2394": {"Expression": 15.3, "InternalID": 4012649.0}, "BAS4877": {"Expression": 228.0, "InternalID": 4015114.0}, "BAS1834": {"Expression": 37.1, "InternalID": 4012094.0}, "BAS0784": {"Expression": 4.85, "InternalID": 4011056.0}, "BAS4138": {"Expression": 60.2, "InternalID": 4014382.0}, "BAS0492": {"Expression": 17.4, "InternalID": 4010768.0}, "BAS3669": {"Expression": 6.13, "InternalID": 4013915.0}, "BAS1194": {"Expression": 188.0, "InternalID": 4011460.0}, "BAS3887": {"Expression": 63.4, "InternalID": 4014132.0}, "BAS0947": {"Expression": 93.2, "InternalID": 4011217.0}, "BAS4545": {"Expression": 22.3, "InternalID": 4014787.0}, "BAS3672": {"Expression": 7.02, "InternalID": 4013918.0}, "BAS2221": {"Expression": 5.08, "InternalID": 4012478.0}, "BAS1317": {"Expression": 65.0, "InternalID": 4011582.0}, "BAS0327": {"Expression": 35.4, "InternalID": 4010603.0}, "BAS2192": {"Expression": 484.0, "InternalID": 4012449.0}, "BAS4938": {"Expression": 47.5, "InternalID": 4015174.0}, "BAS0111": {"Expression": 4958.0, "InternalID": 4010393.0}, "BAS2762": {"Expression": 131.0, "InternalID": 4013015.0}, "BAS1297": {"Expression": 642.0, "InternalID": 4011562.0}, "BAS0724": {"Expression": 26.7, "InternalID": 4010996.0}, "BAS3140": {"Expression": 13.1, "InternalID": 4013392.0}, "BAS2785": {"Expression": 7.04, "InternalID": 4013038.0}, "BAS4986": {"Expression": 620.0, "InternalID": 4015220.0}, "BAS1101": {"Expression": 75.1, "InternalID": 4011369.0}, "BAS5191": {"Expression": 31.9, "InternalID": 4015425.0}, "BAS3882": {"Expression": 2467.0, "InternalID": 4014127.0}, "BAS2615": {"Expression": 38.0, "InternalID": 4012869.0}, "BAS5043": {"Expression": 12.2, "InternalID": 4015277.0}, "BAS0280": {"Expression": 169.0, "InternalID": 4010556.0}, "BAS3637": {"Expression": 91.7, "InternalID": 4013884.0}, "BAS4355": {"Expression": 325.0, "InternalID": 4014597.0}, "BAS4087": {"Expression": 1286.0, "InternalID": 4014332.0}, "BAS2679": {"Expression": 40.1, "InternalID": 4012932.0}, "BAS4937": {"Expression": 28.6, "InternalID": 4015173.0}, "BAS4089": {"Expression": 32.8, "InternalID": 4014334.0}, "BAS3713": {"Expression": 7.82, "InternalID": 4013959.0}, "BAS1199": {"Expression": 27.7, "InternalID": 4011465.0}, "BAS3837": {"Expression": 9.99, "InternalID": 4014082.0}, "BAS2447": {"Expression": 61.4, "InternalID": 4012702.0}, "BAS4088": {"Expression": 49.6, "InternalID": 4014333.0}, "BAS0332": {"Expression": 4.38, "InternalID": 4010608.0}, "BAS0005": {"Expression": 49.0, "InternalID": 4010292.0}, "BAS0837": {"Expression": 58.9, "InternalID": 4011109.0}, "BAS5156": {"Expression": 806.0, "InternalID": 4015390.0}, "BAS1386": {"Expression": 97.0, "InternalID": 4011651.0}, "BAS0627": {"Expression": 36.4, "InternalID": 4010900.0}, "BAS3574": {"Expression": 11419.0, "InternalID": 4013822.0}, "BAS1475": {"Expression": 268.0, "InternalID": 4011740.0}, "BAS4753": {"Expression": 75.4, "InternalID": 4014992.0}, "BAS4484": {"Expression": 28.2, "InternalID": 4014726.0}, "BAS0586": {"Expression": 175.0, "InternalID": 4010859.0}, "BAS4762": {"Expression": 863.0, "InternalID": 4015001.0}, "BAS4957": {"Expression": 94.5, "InternalID": 4015192.0}, "BAS2829": {"Expression": 16.1, "InternalID": 4013082.0}, "BAS4469": {"Expression": 2062.0, "InternalID": 4014711.0}, "BAS1438": {"Expression": 50.1, "InternalID": 4011703.0}, "BAS5243": {"Expression": 7.15, "InternalID": 4015476.0}, "BAS4757": {"Expression": 13.1, "InternalID": 4014996.0}, "BAS1891": {"Expression": 22.8, "InternalID": 4012151.0}, "BAS0177": {"Expression": 40.7, "InternalID": 4010458.0}, "BAS2642": {"Expression": 40.0, "InternalID": 4012896.0}, "BAS2685": {"Expression": 6.03, "InternalID": 4012938.0}, "BAS4065": {"Expression": 411.0, "InternalID": 4014310.0}, "BAS0669": {"Expression": 145.0, "InternalID": 4010942.0}, "BAS1310": {"Expression": 194.0, "InternalID": 4011575.0}, "BAS4196": {"Expression": 187.0, "InternalID": 4014439.0}, "BAS2032": {"Expression": 9.09, "InternalID": 4012291.0}, "BAS4259": {"Expression": 5.21, "InternalID": 4014502.0}, "BAS0552": {"Expression": 149.0, "InternalID": 4010826.0}, "BAS4465": {"Expression": 12.9, "InternalID": 4014707.0}, "BAS1808": {"Expression": 7.36, "InternalID": 4012068.0}, "BAS3220": {"Expression": 5.83, "InternalID": 4013472.0}, "BAS3666": {"Expression": 535.0, "InternalID": 4013912.0}, "BAS1188": {"Expression": 31.6, "InternalID": 4011454.0}, "BAS4773": {"Expression": 95.8, "InternalID": 4015011.0}, "BAS4361": {"Expression": 21.1, "InternalID": 4014603.0}, "BAS4161": {"Expression": 88.0, "InternalID": 4014405.0}, "BAS1977": {"Expression": 5.42, "InternalID": 4012236.0}, "BAS4850": {"Expression": 646.0, "InternalID": 4015088.0}, "BAS0035": {"Expression": 13.8, "InternalID": 4010318.0}, "BAS0013": {"Expression": 1328.0, "InternalID": 4010297.0}, "BAS3656": {"Expression": 394.0, "InternalID": 4013902.0}, "BAS2700": {"Expression": 30.1, "InternalID": 4012953.0}, "BAS4328": {"Expression": 55.8, "InternalID": 4014570.0}, "BAS5193": {"Expression": 37.9, "InternalID": 4015427.0}, "BAS4004": {"Expression": 60.1, "InternalID": 4014249.0}, "BAS5250": {"Expression": 38.7, "InternalID": 4015483.0}, "BAS0108": {"Expression": 16800.0, "InternalID": 4010390.0}, "BAS3996": {"Expression": 229.0, "InternalID": 4014241.0}, "BAS1060": {"Expression": 1.09, "InternalID": 4011328.0}, "BAS3290": {"Expression": 31.5, "InternalID": 4013542.0}, "BAS0569": {"Expression": 47.6, "InternalID": 4010842.0}, "BAS0278": {"Expression": 183.0, "InternalID": 4010554.0}, "BAS1676": {"Expression": 46.9, "InternalID": 4011938.0}, "BAS3881": {"Expression": 2465.0, "InternalID": 4014126.0}, "BAS5181": {"Expression": 109.0, "InternalID": 4015415.0}, "BAS1443": {"Expression": 20.0, "InternalID": 4011708.0}, "BAS4919": {"Expression": 175.0, "InternalID": 4015155.0}, "BAS2208": {"Expression": 69.7, "InternalID": 4012465.0}, "BAS1877": {"Expression": 50.5, "InternalID": 4012137.0}, "BAS0922": {"Expression": 20.2, "InternalID": 4011192.0}, "BAS4917": {"Expression": 122.0, "InternalID": 4015153.0}, "BAS1051": {"Expression": 48.0, "InternalID": 4011319.0}, "BAS1928": {"Expression": 639.0, "InternalID": 4012187.0}, "BAS0960": {"Expression": 112.0, "InternalID": 4011230.0}, "BAS5174": {"Expression": 26.1, "InternalID": 4015408.0}, "BAS0411": {"Expression": 22.8, "InternalID": 4010687.0}, "BAS1953": {"Expression": 333.0, "InternalID": 4012212.0}, "BAS0119": {"Expression": 1931.0, "InternalID": 4010401.0}, "BAS0283": {"Expression": 463.0, "InternalID": 4010559.0}, "BAS0716": {"Expression": 1.89, "InternalID": 4010988.0}, "BAS3559": {"Expression": 50.0, "InternalID": 4013807.0}, "BAS4220": {"Expression": 95.3, "InternalID": 4014463.0}, "BAS3136": {"Expression": 20.0, "InternalID": 4013388.0}, "BAS2651": {"Expression": 7.39, "InternalID": 4012905.0}, "BAS1195": {"Expression": 167.0, "InternalID": 4011461.0}, "BAS4487": {"Expression": 3034.0, "InternalID": 4014730.0}, "BAS4926": {"Expression": 1796.0, "InternalID": 4015162.0}, "BAS2100": {"Expression": 75.9, "InternalID": 4012359.0}, "BAS1099": {"Expression": 122.0, "InternalID": 4011367.0}, "BAS2209": {"Expression": 288.0, "InternalID": 4012466.0}, "BAS4193": {"Expression": 104.0, "InternalID": 4014436.0}, "BAS5272": {"Expression": 67.3, "InternalID": 4015505.0}, "BAS4214": {"Expression": 422.0, "InternalID": 4014457.0}, "BAS2081": {"Expression": 119.0, "InternalID": 4012340.0}, "BAS4860": {"Expression": 168.0, "InternalID": 4015098.0}, "BAS2120": {"Expression": 3.16, "InternalID": 4012378.0}, "BAS4325": {"Expression": 61.1, "InternalID": 4014567.0}, "BAS2143": {"Expression": 20.2, "InternalID": 4012400.0}, "BAS2286": {"Expression": 173.0, "InternalID": 4012542.0}, "BAS0081": {"Expression": 2268.0, "InternalID": 4010363.0}, "BAS1408": {"Expression": 2798.0, "InternalID": 4011673.0}, "BAS5184": {"Expression": 2540.0, "InternalID": 4015418.0}, "BAS3273": {"Expression": 15.8, "InternalID": 4013525.0}, "BAS0637": {"Expression": 514.0, "InternalID": 4010910.0}, "BAS3624": {"Expression": 2.38, "InternalID": 4013872.0}, "BAS5242": {"Expression": 1656.0, "InternalID": 4015475.0}, "BAS4211": {"Expression": 24.6, "InternalID": 4014454.0}, "BAS0125": {"Expression": 6020.0, "InternalID": 4010407.0}, "BAS3739": {"Expression": 101.0, "InternalID": 4013985.0}, "BAS2404": {"Expression": 27.1, "InternalID": 4012659.0}, "BAS4552": {"Expression": 41.6, "InternalID": 4014794.0}, "BAS1385": {"Expression": 2.94, "InternalID": 4011650.0}, "BAS1089": {"Expression": 31.8, "InternalID": 4011357.0}, "BAS4210": {"Expression": 1.93, "InternalID": 4014453.0}, "BAS1874": {"Expression": 15.6, "InternalID": 4012134.0}, "BAS0046": {"Expression": 131.0, "InternalID": 4010329.0}, "BAS3960": {"Expression": 78.8, "InternalID": 4014205.0}, "BAS4637": {"Expression": 240.0, "InternalID": 4014876.0}, "BAS4785": {"Expression": 62.2, "InternalID": 4015023.0}, "BAS0143": {"Expression": 10640.0, "InternalID": 4010425.0}, "BAS1464": {"Expression": 13.0, "InternalID": 4011729.0}, "BAS0632": {"Expression": 43.5, "InternalID": 4010905.0}, "BAS4587": {"Expression": 79.1, "InternalID": 4014828.0}, "BAS4187": {"Expression": 174.0, "InternalID": 4014431.0}, "BAS1838": {"Expression": 63.2, "InternalID": 4012098.0}, "BAS4373": {"Expression": 263.0, "InternalID": 4014615.0}, "BAS4326": {"Expression": 155.0, "InternalID": 4014568.0}, "BAS0387": {"Expression": 494.0, "InternalID": 4010663.0}, "BAS1871": {"Expression": 1060.0, "InternalID": 4012131.0}, "BAS4376": {"Expression": 31.7, "InternalID": 4014618.0}, "BAS4165": {"Expression": 51.3, "InternalID": 4014409.0}, "BAS3949": {"Expression": 2.98, "InternalID": 4014194.0}, "BAS1465": {"Expression": 98.7, "InternalID": 4011730.0}, "BAS2158": {"Expression": 16.4, "InternalID": 4012415.0}, "BAS0228": {"Expression": 1.14, "InternalID": 4010509.0}, "BAS0392": {"Expression": 76.6, "InternalID": 4010668.0}, "BAS5053": {"Expression": 19.1, "InternalID": 4015287.0}, "BAS1102": {"Expression": 21.0, "InternalID": 4011370.0}, "BAS0482": {"Expression": 39.6, "InternalID": 4010758.0}, "BAS2185": {"Expression": 45.2, "InternalID": 4012442.0}, "BAS4824": {"Expression": 231.0, "InternalID": 4015062.0}, "BAS3652": {"Expression": 1675.0, "InternalID": 4013898.0}, "BAS3911": {"Expression": 22.3, "InternalID": 4014156.0}, "BAS0083": {"Expression": 14.3, "InternalID": 4010365.0}, "BAS3668": {"Expression": 14.2, "InternalID": 4013914.0}, "BAS4586": {"Expression": 13.2, "InternalID": 4014827.0}, "BAS3747": {"Expression": 1903.0, "InternalID": 4013993.0}, "BAS3348": {"Expression": 1122.0, "InternalID": 4013600.0}, "BAS4575": {"Expression": 289.0, "InternalID": 4014816.0}, "BAS2369": {"Expression": 386.0, "InternalID": 4012625.0}, "BAS3726": {"Expression": 16.1, "InternalID": 4013972.0}, "BAS4634": {"Expression": 373.0, "InternalID": 4014874.0}, "BAS1000": {"Expression": 92.2, "InternalID": 4011269.0}, "BAS3513": {"Expression": 24.9, "InternalID": 4013762.0}, "BAS2085": {"Expression": 530.0, "InternalID": 4012344.0}, "BAS2597": {"Expression": 18.0, "InternalID": 4012851.0}, "BAS1468": {"Expression": 37.6, "InternalID": 4011733.0}, "BAS0275": {"Expression": 875.0, "InternalID": 4010551.0}, "BAS2319": {"Expression": 47.9, "InternalID": 4012575.0}, "BAS0288": {"Expression": 143.0, "InternalID": 4010564.0}, "BAS4074": {"Expression": 2.04, "InternalID": 4014319.0}, "BAS0113": {"Expression": 3214.0, "InternalID": 4010395.0}, "BAS2021": {"Expression": 61.5, "InternalID": 4012280.0}, "BAS3888": {"Expression": 21.6, "InternalID": 4014133.0}, "BAS1216": {"Expression": 44.3, "InternalID": 4011482.0}, "BAS2745": {"Expression": 4.85, "InternalID": 4012998.0}, "BAS4789": {"Expression": 1583.0, "InternalID": 4015027.0}, "BAS0576": {"Expression": 20.8, "InternalID": 4010849.0}, "BAS5337": {"Expression": 4.39, "InternalID": 4015569.0}, "BAS1218": {"Expression": 11.2, "InternalID": 4011484.0}, "BAS1876": {"Expression": 3.99, "InternalID": 4012136.0}, "BAS3549": {"Expression": 630.0, "InternalID": 4013798.0}, "BAS3875": {"Expression": 73.9, "InternalID": 4014120.0}, "BAS3269": {"Expression": 28.1, "InternalID": 4013521.0}, "BAS4478": {"Expression": 774.0, "InternalID": 4014720.0}, "BAS3433": {"Expression": 51.5, "InternalID": 4013684.0}, "BAS4293": {"Expression": 327.0, "InternalID": 4014536.0}, "BAS4294": {"Expression": 7.84, "InternalID": 4014537.0}, "BAS4192": {"Expression": 7.88, "InternalID": 4014435.0}, "BAS3395": {"Expression": 363.0, "InternalID": 4013646.0}, "BAS3403": {"Expression": 1345.0, "InternalID": 4013654.0}, "BAS0712": {"Expression": 56.7, "InternalID": 4010984.0}, "BAS0760": {"Expression": 8.53, "InternalID": 4011032.0}, "BAS1825": {"Expression": 7.92, "InternalID": 4012085.0}, "BAS3757": {"Expression": 546.0, "InternalID": 4014003.0}, "BAS3557": {"Expression": 21.9, "InternalID": 4013806.0}, "BAS0951": {"Expression": 70.0, "InternalID": 4011221.0}, "BAS3643": {"Expression": 1905.0, "InternalID": 4013889.0}, "BAS4206": {"Expression": 20.5, "InternalID": 4014449.0}, "BAS0043": {"Expression": 200.0, "InternalID": 4010326.0}, "BAS0489": {"Expression": 7.75, "InternalID": 4010765.0}, "BAS4468": {"Expression": 577.0, "InternalID": 4014710.0}, "BAS5336": {"Expression": 47.4, "InternalID": 4015568.0}, "BAS2490": {"Expression": 14.1, "InternalID": 4012745.0}, "BAS3405": {"Expression": 22.9, "InternalID": 4013656.0}, "BAS3692": {"Expression": 4.96, "InternalID": 4013938.0}, "BAS5240": {"Expression": 7.69, "InternalID": 4015473.0}, "BAS3093": {"Expression": 543.0, "InternalID": 4013345.0}, "BAS4221": {"Expression": 3366.0, "InternalID": 4014464.0}, "BAS3752": {"Expression": 19.3, "InternalID": 4013998.0}, "BAS0087": {"Expression": 377.0, "InternalID": 4010369.0}, "BAS4081": {"Expression": 24.6, "InternalID": 4014326.0}, "BAS1021": {"Expression": 213.0, "InternalID": 4011290.0}, "BAS3484": {"Expression": 33.4, "InternalID": 4013734.0}, "BAS2199": {"Expression": 6.28, "InternalID": 4012456.0}, "BAS2896": {"Expression": 5.03, "InternalID": 4013149.0}, "BAS0850": {"Expression": 99.0, "InternalID": 4011122.0}, "BAS0324": {"Expression": 14.6, "InternalID": 4010600.0}, "BAS0698": {"Expression": 23.7, "InternalID": 4010970.0}, "BAS0394": {"Expression": 7835.0, "InternalID": 4010670.0}, "BAS1086": {"Expression": 217.0, "InternalID": 4011354.0}, "BAS5103": {"Expression": 103.0, "InternalID": 4015337.0}, "BAS1054": {"Expression": 140.0, "InternalID": 4011322.0}, "BAS4766": {"Expression": 14.2, "InternalID": 4015004.0}, "BAS5266": {"Expression": 243.0, "InternalID": 4015499.0}, "BAS0052": {"Expression": 9.0, "InternalID": 4010335.0}, "BAS3944": {"Expression": 14.3, "InternalID": 4014189.0}, "BAS1433": {"Expression": 3.68, "InternalID": 4011698.0}, "BAS5040": {"Expression": 398.0, "InternalID": 4015274.0}, "BAS4582": {"Expression": 44.5, "InternalID": 4014823.0}, "BAS5320": {"Expression": 823.0, "InternalID": 4015552.0}, "BAS0131": {"Expression": 271.0, "InternalID": 4010413.0}, "BAS3081": {"Expression": 10.3, "InternalID": 4013333.0}, "BAS0942": {"Expression": 96.6, "InternalID": 4011212.0}, "BAS0848": {"Expression": 29.1, "InternalID": 4011120.0}, "BAS1071": {"Expression": 629.0, "InternalID": 4011339.0}, "BAS4799": {"Expression": 50.6, "InternalID": 4015037.0}, "BAS3227": {"Expression": 6.65, "InternalID": 4013479.0}, "BAS5015": {"Expression": 70.2, "InternalID": 4015249.0}, "BAS4130": {"Expression": 1900.0, "InternalID": 4014374.0}, "BAS1649": {"Expression": 0.789, "InternalID": 4011911.0}, "BAS3703": {"Expression": 48.2, "InternalID": 4013949.0}, "BAS0102": {"Expression": 554.0, "InternalID": 4010384.0}, "BAS4988": {"Expression": 3066.0, "InternalID": 4015222.0}, "BAS0179": {"Expression": 31.2, "InternalID": 4010460.0}, "BAS1979": {"Expression": 3.43, "InternalID": 4012238.0}, "BAS0115": {"Expression": 5169.0, "InternalID": 4010397.0}, "BAS0731": {"Expression": 5.66, "InternalID": 4011003.0}, "BAS1114": {"Expression": 841.0, "InternalID": 4011382.0}, "BAS4306": {"Expression": 13.3, "InternalID": 4014548.0}, "BAS0460": {"Expression": 2.18, "InternalID": 4010736.0}, "BAS0071": {"Expression": 110.0, "InternalID": 4010354.0}, "BAS2663": {"Expression": 87.0, "InternalID": 4012917.0}, "BAS2189": {"Expression": 586.0, "InternalID": 4012446.0}, "BAS2111": {"Expression": 2925.0, "InternalID": 4012370.0}, "BAS4203": {"Expression": 10.1, "InternalID": 4014446.0}, "BAS1066": {"Expression": 17.0, "InternalID": 4011334.0}, "BAS2734": {"Expression": 52.6, "InternalID": 4012987.0}, "BAS5332": {"Expression": 32.1, "InternalID": 4015564.0}, "BAS5215": {"Expression": 5.17, "InternalID": 4015449.0}, "BAS0836": {"Expression": 218.0, "InternalID": 4011108.0}, "BAS1576": {"Expression": 25.0, "InternalID": 4011839.0}, "BAS4177": {"Expression": 8197.0, "InternalID": 4014421.0}, "BAS4936": {"Expression": 227.0, "InternalID": 4015172.0}, "BAS3985": {"Expression": 79.3, "InternalID": 4014230.0}, "BAS1045": {"Expression": 3.13, "InternalID": 4011313.0}, "BAS3651": {"Expression": 144.0, "InternalID": 4013897.0}, "BAS3125": {"Expression": 790.0, "InternalID": 4013377.0}, "BAS4228": {"Expression": 41.1, "InternalID": 4014471.0}, "BAS1377": {"Expression": 46.9, "InternalID": 4011642.0}, "BAS1401": {"Expression": 659.0, "InternalID": 4011666.0}, "BAS3315": {"Expression": 7.14, "InternalID": 4013567.0}, "BAS2084": {"Expression": 77.7, "InternalID": 4012343.0}, "BAS0012": {"Expression": 21.0, "InternalID": 4010296.0}, "BAS3746": {"Expression": 282.0, "InternalID": 4013992.0}, "BAS4281": {"Expression": 178.0, "InternalID": 4014524.0}, "BAS1483": {"Expression": 31.7, "InternalID": 4011748.0}, "BAS5258": {"Expression": 44.0, "InternalID": 4015491.0}, "BAS3863": {"Expression": 77.0, "InternalID": 4014108.0}, "BAS1267": {"Expression": 179.0, "InternalID": 4011532.0}, "BAS0336": {"Expression": 132.0, "InternalID": 4010612.0}, "BAS0838": {"Expression": 20.9, "InternalID": 4011110.0}, "BAS2374": {"Expression": 23.1, "InternalID": 4012629.0}, "BAS4821": {"Expression": 736.0, "InternalID": 4015059.0}, "BAS1324": {"Expression": 7.14, "InternalID": 4011589.0}, "BAS3098": {"Expression": 25.5, "InternalID": 4013350.0}, "BAS0123": {"Expression": 20365.0, "InternalID": 4010405.0}, "BAS1476": {"Expression": 3.86, "InternalID": 4011741.0}, "BAS4836": {"Expression": 1052.0, "InternalID": 4015074.0}, "BAS4494": {"Expression": 106.0, "InternalID": 4014737.0}, "BAS0516": {"Expression": 113.0, "InternalID": 4010790.0}, "BAS4069": {"Expression": 45.5, "InternalID": 4014314.0}, "BAS0629": {"Expression": 50.9, "InternalID": 4010902.0}, "BAS0513": {"Expression": 9.55, "InternalID": 4010787.0}, "BAS0158": {"Expression": 387.0, "InternalID": 4010439.0}}, "OrganimsName": "B.anthracis", "Integrated": false, "Weight": 100.0}
