# Supplementary material for: Depletion of Shine-Dalgarno Sequences Within Bacterial Coding Regions Is Expression Dependent
Source: G3 (Bethesda). 2016 Sep 7;6(11):3467–74. doi: 10.1534/g3.116.032227 (PMC5100845; doi:10.1534/g3.116.032227)
Supplement: Supplemental Material [file supp_g3.116.032227_FileS1.zip › SD_Submission 3/Data/PaxDB/GCA_000008485.json]

{"Score": 8.07, "Coverage": 25.0, "GeneExpression": {"lpg1597": {"Expression": 2519.0, "InternalID": 4190141.0}, "lpg0510": {"Expression": 53.6, "InternalID": 4189069.0}, "lpg0298": {"Expression": 16.5, "InternalID": 4188867.0}, "lpg1447": {"Expression": 137.0, "InternalID": 4189991.0}, "lpg0697": {"Expression": 49.7, "InternalID": 4189248.0}, "lpg1777": {"Expression": 496.0, "InternalID": 4190318.0}, "lpg0400": {"Expression": 535.0, "InternalID": 4188959.0}, "lpg1277": {"Expression": 21.5, "InternalID": 4189822.0}, "lpg1529": {"Expression": 250.0, "InternalID": 4190073.0}, "lpg1427": {"Expression": 27.2, "InternalID": 4189971.0}, "lpg0760": {"Expression": 31.8, "InternalID": 4189311.0}, "lpg2807": {"Expression": 55.7, "InternalID": 4191317.0}, "lpg0194": {"Expression": 604.0, "InternalID": 4188763.0}, "lpg1558": {"Expression": 1006.0, "InternalID": 4190102.0}, "lpg1908": {"Expression": 1244.0, "InternalID": 4190440.0}, "lpg2282": {"Expression": 19.4, "InternalID": 4190809.0}, "lpg1439": {"Expression": 31.5, "InternalID": 4189983.0}, "lpg0905": {"Expression": 552.0, "InternalID": 4189454.0}, "lpg2259": {"Expression": 5913.0, "InternalID": 4190786.0}, "lpg2276": {"Expression": 3691.0, "InternalID": 4190803.0}, "lpg0876": {"Expression": 51.2, "InternalID": 4189426.0}, "lpg0702": {"Expression": 484.0, "InternalID": 4189253.0}, "lpg2965": {"Expression": 8065.0, "InternalID": 4191473.0}, "lpg1831": {"Expression": 13.8, "InternalID": 4190372.0}, "lpg0344": {"Expression": 3276.0, "InternalID": 4188903.0}, "lpg1845": {"Expression": 504.0, "InternalID": 4190386.0}, "lpg0052": {"Expression": 528.0, "InternalID": 4188622.0}, "lpg2702": {"Expression": 251.0, "InternalID": 4191222.0}, "lpg2349": {"Expression": 65.9, "InternalID": 4190873.0}, "lpg2639": {"Expression": 1149.0, "InternalID": 4191159.0}, "lpg0500": {"Expression": 69.5, "InternalID": 4189059.0}, "lpg0028": {"Expression": 57.9, "InternalID": 4188598.0}, "lpg1395": {"Expression": 3405.0, "InternalID": 4189939.0}, "lpg1738": {"Expression": 163.0, "InternalID": 4190279.0}, "lpg2674": {"Expression": 1253.0, "InternalID": 4191194.0}, "lpg1767": {"Expression": 813.0, "InternalID": 4190308.0}, "lpg1186": {"Expression": 443.0, "InternalID": 4189733.0}, "lpg2001": {"Expression": 227.0, "InternalID": 4190532.0}, "lpg2786": {"Expression": 94.7, "InternalID": 4191298.0}, "lpg0138": {"Expression": 592.0, "InternalID": 4188707.0}, "lpg1101": {"Expression": 31.3, "InternalID": 4189649.0}, "lpg2951": {"Expression": 1261.0, "InternalID": 4191459.0}, "lpg1589": {"Expression": 3770.0, "InternalID": 4190133.0}, "lpg0727": {"Expression": 280.0, "InternalID": 4189278.0}, "lpg0325": {"Expression": 12544.0, "InternalID": 4188884.0}, "lpg0450": {"Expression": 239.0, "InternalID": 4189009.0}, "lpg1855": {"Expression": 521.0, "InternalID": 4190396.0}, "lpg2440": {"Expression": 87.9, "InternalID": 4190963.0}, "lpg2029": {"Expression": 501.0, "InternalID": 4190560.0}, "lpg0348": {"Expression": 6546.0, "InternalID": 4188907.0}, "lpg0094": {"Expression": 515.0, "InternalID": 4188663.0}, "lpg0110": {"Expression": 25.5, "InternalID": 4188679.0}, "lpg0395": {"Expression": 8076.0, "InternalID": 4188954.0}, "lpg1292": {"Expression": 56.7, "InternalID": 4189837.0}, "lpg_3050": {"Expression": 723.0, "InternalID": 4191513.0}, "lpg2897": {"Expression": 155.0, "InternalID": 4191406.0}, "lpg2051": {"Expression": 53.5, "InternalID": 4190582.0}, "lpg1341": {"Expression": 1948.0, "InternalID": 4189885.0}, "lpg0935": {"Expression": 5663.0, "InternalID": 4189484.0}, "lpg0865": {"Expression": 5670.0, "InternalID": 4189415.0}, "lpg0385": {"Expression": 1168.0, "InternalID": 4188944.0}, "lpg1164": {"Expression": 32.1, "InternalID": 4189712.0}, "lpg1425": {"Expression": 156.0, "InternalID": 4189969.0}, "lpg0732": {"Expression": 1440.0, "InternalID": 4189283.0}, "lpg1726": {"Expression": 5.22, "InternalID": 4190267.0}, "lpg0721": {"Expression": 628.0, "InternalID": 4189272.0}, "lpg0847": {"Expression": 670.0, "InternalID": 4189397.0}, "lpg3002": {"Expression": 71.7, "InternalID": 4191509.0}, "lpg2875": {"Expression": 38.8, "InternalID": 4191384.0}, "lpg0321": {"Expression": 21254.0, "InternalID": 4188880.0}, "lpg0095": {"Expression": 30.9, "InternalID": 4188664.0}, "lpg0399": {"Expression": 1593.0, "InternalID": 4188958.0}, "lpg0137": {"Expression": 181.0, "InternalID": 4188706.0}, "lpg2624": {"Expression": 895.0, "InternalID": 4191144.0}, "lpg2809": {"Expression": 107.0, "InternalID": 4191319.0}, "lpg1117": {"Expression": 131.0, "InternalID": 4189665.0}, "lpg1876": {"Expression": 59.8, "InternalID": 4190411.0}, "lpg2243": {"Expression": 312.0, "InternalID": 4190770.0}, "lpg2754": {"Expression": 11.3, "InternalID": 4191267.0}, "lpg2484": {"Expression": 104.0, "InternalID": 4191006.0}, "lpg2581": {"Expression": 64.8, "InternalID": 4191101.0}, "lpg0506": {"Expression": 100.0, "InternalID": 4189065.0}, "lpg0132": {"Expression": 694.0, "InternalID": 4188701.0}, "lpg0911": {"Expression": 64.1, "InternalID": 4189460.0}, "lpg0086": {"Expression": 8.99, "InternalID": 4188655.0}, "lpg0563": {"Expression": 11501.0, "InternalID": 4189119.0}, "lpg1751": {"Expression": 56.2, "InternalID": 4190292.0}, "lpg2277": {"Expression": 467.0, "InternalID": 4190804.0}, "lpg0467": {"Expression": 579.0, "InternalID": 4189026.0}, "lpg2616": {"Expression": 300.0, "InternalID": 4191136.0}, "lpg0428": {"Expression": 921.0, "InternalID": 4188987.0}, "lpg0173": {"Expression": 30.0, "InternalID": 4188742.0}, "lpg1182": {"Expression": 360.0, "InternalID": 4189730.0}, "lpg0334": {"Expression": 2607.0, "InternalID": 4188893.0}, "lpg0890": {"Expression": 324.0, "InternalID": 4189439.0}, "lpg0486": {"Expression": 328.0, "InternalID": 4189045.0}, "lpg2336": {"Expression": 325.0, "InternalID": 4190860.0}, "lpg2981": {"Expression": 2779.0, "InternalID": 4191488.0}, "lpg1828": {"Expression": 188.0, "InternalID": 4190369.0}, "lpg0478": {"Expression": 247.0, "InternalID": 4189037.0}, "lpg1799": {"Expression": 635.0, "InternalID": 4190340.0}, "lpg2013": {"Expression": 115.0, "InternalID": 4190544.0}, "lpg2075": {"Expression": 37.7, "InternalID": 4190603.0}, "lpg2439": {"Expression": 123.0, "InternalID": 4190962.0}, "lpg0237": {"Expression": 151.0, "InternalID": 4188806.0}, "lpg0531": {"Expression": 1800.0, "InternalID": 4189089.0}, "lpg1350": {"Expression": 875.0, "InternalID": 4189894.0}, "lpg2263": {"Expression": 234.0, "InternalID": 4190790.0}, "lpg1504": {"Expression": 1022.0, "InternalID": 4190048.0}, "lpg0700": {"Expression": 442.0, "InternalID": 4189251.0}, "lpg2310": {"Expression": 40.1, "InternalID": 4190834.0}, "lpg0807": {"Expression": 103.0, "InternalID": 4189357.0}, "lpg2961": {"Expression": 37327.0, "InternalID": 4191469.0}, "lpg0343": {"Expression": 1063.0, "InternalID": 4188902.0}, "lpg1381": {"Expression": 5.19, "InternalID": 4189925.0}, "lpg2999": {"Expression": 79.0, "InternalID": 4191506.0}, "lpg1463": {"Expression": 795.0, "InternalID": 4190007.0}, "lpg0462": {"Expression": 260.0, "InternalID": 4189021.0}, "lpg2002": {"Expression": 1811.0, "InternalID": 4190533.0}, "lpg1665": {"Expression": 11.6, "InternalID": 4190207.0}, "lpg2220": {"Expression": 20.7, "InternalID": 4190747.0}, "lpg1030": {"Expression": 171.0, "InternalID": 4189578.0}, "lpg2589": {"Expression": 174.0, "InternalID": 4191109.0}, "lpg1925": {"Expression": 5.22, "InternalID": 4190457.0}, "lpg0584": {"Expression": 143.0, "InternalID": 4189135.0}, "lpg2157": {"Expression": 132.0, "InternalID": 4190685.0}, "lpg2356": {"Expression": 127.0, "InternalID": 4190880.0}, "lpg1331": {"Expression": 1296.0, "InternalID": 4189875.0}, "lpg0272": {"Expression": 362.0, "InternalID": 4188841.0}, "lpg0725": {"Expression": 1836.0, "InternalID": 4189276.0}, "lpg2741": {"Expression": 262.0, "InternalID": 4191259.0}, "lpg2834": {"Expression": 467.0, "InternalID": 4191344.0}, "lpg2784": {"Expression": 240.0, "InternalID": 4191296.0}, "lpg1356": {"Expression": 21.6, "InternalID": 4189900.0}, "lpg0358": {"Expression": 133.0, "InternalID": 4188917.0}, "lpg0641": {"Expression": 976.0, "InternalID": 4189192.0}, "lpg0678": {"Expression": 105.0, "InternalID": 4189229.0}, "lpg1847": {"Expression": 76.2, "InternalID": 4190388.0}, "lpg0218": {"Expression": 318.0, "InternalID": 4188787.0}, "lpg2633": {"Expression": 89.9, "InternalID": 4191153.0}, "lpg1508": {"Expression": 107.0, "InternalID": 4190052.0}, "lpg1205": {"Expression": 3829.0, "InternalID": 4189751.0}, "lpg1351": {"Expression": 2382.0, "InternalID": 4189895.0}, "lpg0359": {"Expression": 1683.0, "InternalID": 4188918.0}, "lpg2874": {"Expression": 1094.0, "InternalID": 4191383.0}, "lpg0184": {"Expression": 44.3, "InternalID": 4188753.0}, "lpg1438": {"Expression": 303.0, "InternalID": 4189982.0}, "lpg0192": {"Expression": 106.0, "InternalID": 4188761.0}, "lpg2231": {"Expression": 71.5, "InternalID": 4190758.0}, "lpg0382": {"Expression": 60.9, "InternalID": 4188941.0}, "lpg2208": {"Expression": 332.0, "InternalID": 4190735.0}, "lpg0818": {"Expression": 636.0, "InternalID": 4189368.0}, "lpg2509": {"Expression": 156.0, "InternalID": 4191031.0}, "lpg0330": {"Expression": 2912.0, "InternalID": 4188889.0}, "lpg0542": {"Expression": 1134.0, "InternalID": 4189100.0}, "lpg0712": {"Expression": 440.0, "InternalID": 4189263.0}, "lpg0799": {"Expression": 76.0, "InternalID": 4189349.0}, "lpg0902": {"Expression": 31.6, "InternalID": 4189451.0}, "lpg2665": {"Expression": 283.0, "InternalID": 4191185.0}, "lpg1749": {"Expression": 115.0, "InternalID": 4190290.0}, "lpg1801": {"Expression": 447.0, "InternalID": 4190342.0}, "lpg0413": {"Expression": 410.0, "InternalID": 4188972.0}, "lpg1348": {"Expression": 761.0, "InternalID": 4189892.0}, "lpg1212": {"Expression": 83.1, "InternalID": 4189758.0}, "lpg2194": {"Expression": 830.0, "InternalID": 4190721.0}, "lpg1882": {"Expression": 192.0, "InternalID": 4190414.0}, "lpg1534": {"Expression": 234.0, "InternalID": 4190078.0}, "lpg2493": {"Expression": 602.0, "InternalID": 4191015.0}, "lpg2956": {"Expression": 820.0, "InternalID": 4191464.0}, "lpg2730": {"Expression": 2109.0, "InternalID": 4191248.0}, "lpg1520": {"Expression": 301.0, "InternalID": 4190064.0}, "lpg1582": {"Expression": 65.3, "InternalID": 4190126.0}, "lpg0451": {"Expression": 1062.0, "InternalID": 4189010.0}, "lpg2652": {"Expression": 4122.0, "InternalID": 4191172.0}, "lpg2550": {"Expression": 71.9, "InternalID": 4191072.0}, "lpg2486": {"Expression": 42.9, "InternalID": 4191008.0}, "lpg2595": {"Expression": 30.3, "InternalID": 4191115.0}, "lpg1048": {"Expression": 26.7, "InternalID": 4189596.0}, "lpg1571": {"Expression": 452.0, "InternalID": 4190115.0}, "lpg2871": {"Expression": 25.7, "InternalID": 4191380.0}, "lpg0118": {"Expression": 961.0, "InternalID": 4188687.0}, "lpg0560": {"Expression": 778.0, "InternalID": 4189116.0}, "lpg1543": {"Expression": 467.0, "InternalID": 4190087.0}, "lpg0950": {"Expression": 190.0, "InternalID": 4189499.0}, "lpg2768": {"Expression": 1097.0, "InternalID": 4191281.0}, "lpg1059": {"Expression": 30.6, "InternalID": 4189607.0}, "lpg1592": {"Expression": 1295.0, "InternalID": 4190136.0}, "lpg0612": {"Expression": 40.1, "InternalID": 4189163.0}, "lpg1769": {"Expression": 223.0, "InternalID": 4190310.0}, "lpg2240": {"Expression": 129.0, "InternalID": 4190767.0}, "lpg0533": {"Expression": 4832.0, "InternalID": 4189091.0}, "lpg0669": {"Expression": 1197.0, "InternalID": 4189220.0}, "lpg1746": {"Expression": 261.0, "InternalID": 4190287.0}, "lpg0885": {"Expression": 167.0, "InternalID": 4189434.0}, "lpg2040": {"Expression": 82.3, "InternalID": 4190571.0}, "lpg0099": {"Expression": 34.7, "InternalID": 4188668.0}, "lpg1219": {"Expression": 149.0, "InternalID": 4189765.0}, "lpg0023": {"Expression": 481.0, "InternalID": 4188593.0}, "lpg0699": {"Expression": 571.0, "InternalID": 4189250.0}, "lpg2350": {"Expression": 590.0, "InternalID": 4190874.0}, "lpg1707": {"Expression": 139.0, "InternalID": 4190249.0}, "lpg2393": {"Expression": 93.9, "InternalID": 4190916.0}, "lpg0601": {"Expression": 15.7, "InternalID": 4189152.0}, "lpg2992": {"Expression": 780.0, "InternalID": 4191499.0}, "lpg1851": {"Expression": 2034.0, "InternalID": 4190392.0}, "lpg1415": {"Expression": 1145.0, "InternalID": 4189959.0}, "lpg2982": {"Expression": 5167.0, "InternalID": 4191489.0}, "lpg0719": {"Expression": 278.0, "InternalID": 4189270.0}, "lpg2712": {"Expression": 1379.0, "InternalID": 4191232.0}, "lpg1950": {"Expression": 146.0, "InternalID": 4190481.0}, "lpg2242": {"Expression": 53.8, "InternalID": 4190769.0}, "lpg1887": {"Expression": 211.0, "InternalID": 4190419.0}, "lpg2661": {"Expression": 141.0, "InternalID": 4191181.0}, "lpg0846": {"Expression": 372.0, "InternalID": 4189396.0}, "lpg0124": {"Expression": 356.0, "InternalID": 4188693.0}, "lpg0335": {"Expression": 2265.0, "InternalID": 4188894.0}, "lpg0547": {"Expression": 241.0, "InternalID": 4189104.0}, "lpg2937": {"Expression": 626.0, "InternalID": 4191445.0}, "lpg1871": {"Expression": 390.0, "InternalID": 4190406.0}, "lpg2026": {"Expression": 1180.0, "InternalID": 4190557.0}, "lpg0139": {"Expression": 318.0, "InternalID": 4188708.0}, "lpg2461": {"Expression": 146.0, "InternalID": 4190983.0}, "lpg1459": {"Expression": 414.0, "InternalID": 4190003.0}, "lpg0781": {"Expression": 1776.0, "InternalID": 4189332.0}, "lpg2526": {"Expression": 63.8, "InternalID": 4191048.0}, "lpg0942": {"Expression": 27.2, "InternalID": 4189491.0}, "lpg1420": {"Expression": 354.0, "InternalID": 4189964.0}, "lpg2311": {"Expression": 232.0, "InternalID": 4190835.0}, "lpg1503": {"Expression": 993.0, "InternalID": 4190047.0}, "lpg0934": {"Expression": 37.9, "InternalID": 4189483.0}, "lpg2187": {"Expression": 251.0, "InternalID": 4190714.0}, "lpg2738": {"Expression": 46.7, "InternalID": 4191256.0}, "lpg2456": {"Expression": 96.3, "InternalID": 4190978.0}, "lpg2626": {"Expression": 352.0, "InternalID": 4191146.0}, "lpg2250": {"Expression": 184.0, "InternalID": 4190777.0}, "lpg0129": {"Expression": 247.0, "InternalID": 4188698.0}, "lpg0946": {"Expression": 43.6, "InternalID": 4189495.0}, "lpg0463": {"Expression": 2406.0, "InternalID": 4189022.0}, "lpg1379": {"Expression": 133.0, "InternalID": 4189923.0}, "lpg1825": {"Expression": 7060.0, "InternalID": 4190366.0}, "lpg1035": {"Expression": 15.9, "InternalID": 4189583.0}, "lpg1712": {"Expression": 755.0, "InternalID": 4190254.0}, "lpg0456": {"Expression": 99.9, "InternalID": 4189015.0}, "lpg1741": {"Expression": 870.0, "InternalID": 4190282.0}, "lpg2294": {"Expression": 73.4, "InternalID": 4190818.0}, "lpg2308": {"Expression": 6096.0, "InternalID": 4190832.0}, "lpg0476": {"Expression": 5089.0, "InternalID": 4189035.0}, "lpg2903": {"Expression": 120.0, "InternalID": 4191411.0}, "lpg0009": {"Expression": 1267.0, "InternalID": 4188579.0}, "lpg0785": {"Expression": 925.0, "InternalID": 4189336.0}, "lpg0497": {"Expression": 30.4, "InternalID": 4189056.0}, "lpg0286": {"Expression": 623.0, "InternalID": 4188855.0}, "lpg0731": {"Expression": 910.0, "InternalID": 4189282.0}, "lpg2607": {"Expression": 424.0, "InternalID": 4191127.0}, "lpg0342": {"Expression": 6849.0, "InternalID": 4188901.0}, "lpg2709": {"Expression": 766.0, "InternalID": 4191229.0}, "lpg0455": {"Expression": 80.9, "InternalID": 4189014.0}, "lpg0940": {"Expression": 266.0, "InternalID": 4189489.0}, "lpg2788": {"Expression": 1817.0, "InternalID": 4191300.0}, "lpg2892": {"Expression": 43.8, "InternalID": 4191401.0}, "lpg2156": {"Expression": 22.2, "InternalID": 4190684.0}, "lpg0536": {"Expression": 55.4, "InternalID": 4189094.0}, "lpg0087": {"Expression": 228.0, "InternalID": 4188656.0}, "lpg0710": {"Expression": 58.2, "InternalID": 4189261.0}, "lpg0922": {"Expression": 4887.0, "InternalID": 4189471.0}, "lpg2662": {"Expression": 50.1, "InternalID": 4191182.0}, "lpg0844": {"Expression": 1860.0, "InternalID": 4189394.0}, "lpg2825": {"Expression": 3292.0, "InternalID": 4191335.0}, "lpg1862": {"Expression": 2150.0, "InternalID": 4190401.0}, "lpg0640": {"Expression": 330.0, "InternalID": 4189191.0}, "lpg0347": {"Expression": 2263.0, "InternalID": 4188906.0}, "lpg2656": {"Expression": 103.0, "InternalID": 4191176.0}, "lpg2112": {"Expression": 31247.0, "InternalID": 4190640.0}, "lpg2513": {"Expression": 136.0, "InternalID": 4191035.0}, "lpg2960": {"Expression": 472.0, "InternalID": 4191468.0}, "lpg2154": {"Expression": 26.3, "InternalID": 4190682.0}, "lpg0125": {"Expression": 94.2, "InternalID": 4188694.0}, "lpg0317": {"Expression": 2337.0, "InternalID": 4188876.0}, "lpg1519": {"Expression": 128.0, "InternalID": 4190063.0}, "lpg0790": {"Expression": 317.0, "InternalID": 4189341.0}, "lpg2511": {"Expression": 19257.0, "InternalID": 4191033.0}, "lpg1526": {"Expression": 772.0, "InternalID": 4190070.0}, "lpg2500": {"Expression": 681.0, "InternalID": 4191022.0}, "lpg0332": {"Expression": 3323.0, "InternalID": 4188891.0}, "lpg2537": {"Expression": 68.0, "InternalID": 4191059.0}, "lpg2010": {"Expression": 59.0, "InternalID": 4190541.0}, "lpg2634": {"Expression": 154.0, "InternalID": 4191154.0}, "lpg0592": {"Expression": 902.0, "InternalID": 4189143.0}, "lpg1560": {"Expression": 1730.0, "InternalID": 4190104.0}, "lpg2862": {"Expression": 83.4, "InternalID": 4191371.0}, "lpg0888": {"Expression": 287.0, "InternalID": 4189437.0}, "lpg1304": {"Expression": 300.0, "InternalID": 4189849.0}, "lpg2764": {"Expression": 1718.0, "InternalID": 4191277.0}, "lpg2306": {"Expression": 642.0, "InternalID": 4190830.0}, "lpg2654": {"Expression": 94.4, "InternalID": 4191174.0}, "lpg2822": {"Expression": 294.0, "InternalID": 4191332.0}, "lpg1841": {"Expression": 14867.0, "InternalID": 4190382.0}, "lpg2505": {"Expression": 39.9, "InternalID": 4191027.0}, "lpg2241": {"Expression": 153.0, "InternalID": 4190768.0}, "lpg2856": {"Expression": 21.9, "InternalID": 4191366.0}, "lpg1842": {"Expression": 21.8, "InternalID": 4190383.0}, "lpg0526": {"Expression": 1028.0, "InternalID": 4189084.0}, "lpg1206": {"Expression": 140.0, "InternalID": 4189752.0}, "lpg1713": {"Expression": 4979.0, "InternalID": 4190255.0}, "lpg2153": {"Expression": 34.8, "InternalID": 4190681.0}, "lpg0756": {"Expression": 132.0, "InternalID": 4189307.0}, "lpg2766": {"Expression": 401.0, "InternalID": 4191279.0}, "lpg2676": {"Expression": 46.4, "InternalID": 4191196.0}, "lpg1284": {"Expression": 549.0, "InternalID": 4189829.0}, "lpg2631": {"Expression": 502.0, "InternalID": 4191151.0}, "lpg2314": {"Expression": 283.0, "InternalID": 4190838.0}, "lpg0352": {"Expression": 715.0, "InternalID": 4188911.0}, "lpg0530": {"Expression": 318.0, "InternalID": 4189088.0}, "lpg2780": {"Expression": 1291.0, "InternalID": 4191292.0}, "lpg1434": {"Expression": 42.3, "InternalID": 4189978.0}, "lpg2519": {"Expression": 35.4, "InternalID": 4191041.0}, "lpg2701": {"Expression": 419.0, "InternalID": 4191221.0}, "lpg0704": {"Expression": 996.0, "InternalID": 4189255.0}, "lpg2021": {"Expression": 724.0, "InternalID": 4190552.0}, "lpg2761": {"Expression": 3612.0, "InternalID": 4191274.0}, "lpg1441": {"Expression": 37.3, "InternalID": 4189985.0}, "lpg0007": {"Expression": 474.0, "InternalID": 4188577.0}, "lpg0900": {"Expression": 52.9, "InternalID": 4189449.0}, "lpg1696": {"Expression": 473.0, "InternalID": 4190238.0}, "lpg0336": {"Expression": 2644.0, "InternalID": 4188895.0}, "lpg2963": {"Expression": 271.0, "InternalID": 4191471.0}, "lpg0841": {"Expression": 95.6, "InternalID": 4189391.0}, "lpg2772": {"Expression": 221.0, "InternalID": 4191285.0}, "lpg0329": {"Expression": 5271.0, "InternalID": 4188888.0}, "lpg0561": {"Expression": 444.0, "InternalID": 4189117.0}, "lpg2959": {"Expression": 813.0, "InternalID": 4191467.0}, "lpg1771": {"Expression": 173.0, "InternalID": 4190312.0}, "lpg0122": {"Expression": 33.1, "InternalID": 4188691.0}, "lpg2046": {"Expression": 52.4, "InternalID": 4190577.0}, "lpg0937": {"Expression": 101.0, "InternalID": 4189486.0}, "lpg2348": {"Expression": 532.0, "InternalID": 4190872.0}, "lpg1544": {"Expression": 141.0, "InternalID": 4190088.0}, "lpg2278": {"Expression": 360.0, "InternalID": 4190805.0}, "lpg1307": {"Expression": 41.2, "InternalID": 4189852.0}, "lpg1722": {"Expression": 38.6, "InternalID": 4190264.0}, "lpg0651": {"Expression": 24.6, "InternalID": 4189202.0}, "lpg2641": {"Expression": 437.0, "InternalID": 4191161.0}, "lpg1288": {"Expression": 73.7, "InternalID": 4189833.0}, "lpg2108": {"Expression": 145.0, "InternalID": 4190636.0}, "lpg0128": {"Expression": 42.1, "InternalID": 4188697.0}, "lpg0439": {"Expression": 104.0, "InternalID": 4188998.0}, "lpg0816": {"Expression": 2259.0, "InternalID": 4189366.0}, "lpg1596": {"Expression": 1617.0, "InternalID": 4190140.0}, "lpg2993": {"Expression": 97.1, "InternalID": 4191500.0}, "lpg0452": {"Expression": 1755.0, "InternalID": 4189011.0}, "lpg0541": {"Expression": 3709.0, "InternalID": 4189099.0}, "lpg0340": {"Expression": 4264.0, "InternalID": 4188899.0}, "lpg0634": {"Expression": 1650.0, "InternalID": 4189185.0}, "lpg0877": {"Expression": 270.0, "InternalID": 4189427.0}, "lpg2274": {"Expression": 49.2, "InternalID": 4190801.0}, "lpg1911": {"Expression": 126.0, "InternalID": 4190443.0}, "lpg0320": {"Expression": 3473.0, "InternalID": 4188879.0}, "lpg1559": {"Expression": 1588.0, "InternalID": 4190103.0}, "lpg1306": {"Expression": 179.0, "InternalID": 4189851.0}, "lpg0485": {"Expression": 1621.0, "InternalID": 4189044.0}, "lpg2934": {"Expression": 2310.0, "InternalID": 4191442.0}, "lpg0811": {"Expression": 3117.0, "InternalID": 4189361.0}, "lpg1162": {"Expression": 1833.0, "InternalID": 4189710.0}, "lpg0131": {"Expression": 131.0, "InternalID": 4188700.0}, "lpg1380": {"Expression": 33.5, "InternalID": 4189924.0}, "lpg2280": {"Expression": 348.0, "InternalID": 4190807.0}, "lpg2714": {"Expression": 394.0, "InternalID": 4191234.0}, "lpg2842": {"Expression": 149.0, "InternalID": 4191352.0}, "lpg1119": {"Expression": 149.0, "InternalID": 4189667.0}, "lpg0319": {"Expression": 5714.0, "InternalID": 4188878.0}, "lpg0843": {"Expression": 1371.0, "InternalID": 4189393.0}, "lpg2647": {"Expression": 247.0, "InternalID": 4191167.0}, "lpg0447": {"Expression": 67.3, "InternalID": 4189006.0}, "lpg0390": {"Expression": 43.9, "InternalID": 4188949.0}, "lpg2686": {"Expression": 63.6, "InternalID": 4191206.0}, "lpg0353": {"Expression": 3122.0, "InternalID": 4188912.0}, "lpg2726": {"Expression": 2857.0, "InternalID": 4191245.0}, "lpg2980": {"Expression": 52.5, "InternalID": 4191487.0}, "lpg0870": {"Expression": 45.7, "InternalID": 4189420.0}, "lpg0219": {"Expression": 54.9, "InternalID": 4188788.0}, "lpg1910": {"Expression": 296.0, "InternalID": 4190442.0}, "lpg0801": {"Expression": 144.0, "InternalID": 4189351.0}, "lpg0102": {"Expression": 83.3, "InternalID": 4188671.0}, "lpg0369": {"Expression": 111.0, "InternalID": 4188928.0}, "lpg1391": {"Expression": 1003.0, "InternalID": 4189935.0}, "lpg2318": {"Expression": 71.1, "InternalID": 4190842.0}, "lpg0361": {"Expression": 155.0, "InternalID": 4188920.0}, "lpg0238": {"Expression": 48.2, "InternalID": 4188807.0}, "lpg0406": {"Expression": 2627.0, "InternalID": 4188965.0}, "lpg2361": {"Expression": 779.0, "InternalID": 4190885.0}, "lpg1280": {"Expression": 34.3, "InternalID": 4189825.0}, "lpg0234": {"Expression": 3.9, "InternalID": 4188803.0}, "lpg2192": {"Expression": 329.0, "InternalID": 4190719.0}, "lpg2008": {"Expression": 1648.0, "InternalID": 4190539.0}, "lpg1353": {"Expression": 831.0, "InternalID": 4189897.0}, "lpg0318": {"Expression": 5382.0, "InternalID": 4188877.0}, "lpg0720": {"Expression": 11.8, "InternalID": 4189271.0}, "lpg0322": {"Expression": 2635.0, "InternalID": 4188881.0}, "lpg1974": {"Expression": 18058.0, "InternalID": 4190505.0}, "lpg0397": {"Expression": 117.0, "InternalID": 4188956.0}, "lpg0354": {"Expression": 4449.0, "InternalID": 4188913.0}, "lpg2313": {"Expression": 25.3, "InternalID": 4190837.0}, "lpg0422": {"Expression": 72.9, "InternalID": 4188981.0}, "lpg2358": {"Expression": 5546.0, "InternalID": 4190882.0}, "lpg0657": {"Expression": 155.0, "InternalID": 4189208.0}, "lpg1835": {"Expression": 1998.0, "InternalID": 4190376.0}, "lpg1423": {"Expression": 73.8, "InternalID": 4189967.0}, "lpg0004": {"Expression": 299.0, "InternalID": 4188574.0}, "lpg0005": {"Expression": 68.6, "InternalID": 4188575.0}, "lpg0703": {"Expression": 1178.0, "InternalID": 4189254.0}, "lpg1591": {"Expression": 3148.0, "InternalID": 4190135.0}, "lpg2785": {"Expression": 649.0, "InternalID": 4191297.0}, "lpg2009": {"Expression": 11.9, "InternalID": 4190540.0}, "lpg1299": {"Expression": 103.0, "InternalID": 4189844.0}, "lpg0513": {"Expression": 468.0, "InternalID": 4189072.0}, "lpg1178": {"Expression": 165.0, "InternalID": 4189726.0}, "lpg2025": {"Expression": 6245.0, "InternalID": 4190556.0}, "lpg0356": {"Expression": 10380.0, "InternalID": 4188915.0}, "lpg0294": {"Expression": 2119.0, "InternalID": 4188863.0}, "lpg0328": {"Expression": 430.0, "InternalID": 4188887.0}, "lpg0910": {"Expression": 867.0, "InternalID": 4189459.0}, "lpg1421": {"Expression": 5024.0, "InternalID": 4189965.0}, "lpg1859": {"Expression": 782.0, "InternalID": 4190398.0}, "lpg2651": {"Expression": 2575.0, "InternalID": 4191171.0}, "lpg1854": {"Expression": 1300.0, "InternalID": 4190395.0}, "lpg1431": {"Expression": 2436.0, "InternalID": 4189975.0}, "lpg2971": {"Expression": 554.0, "InternalID": 4191479.0}, "lpg1669": {"Expression": 23.5, "InternalID": 4190211.0}, "lpg1394": {"Expression": 1194.0, "InternalID": 4189938.0}, "lpg0355": {"Expression": 1664.0, "InternalID": 4188914.0}, "lpg2792": {"Expression": 31.0, "InternalID": 4191303.0}, "lpg2843": {"Expression": 1064.0, "InternalID": 4191353.0}, "lpg0346": {"Expression": 2843.0, "InternalID": 4188905.0}, "lpg0740": {"Expression": 1690.0, "InternalID": 4189291.0}, "lpg2023": {"Expression": 137.0, "InternalID": 4190554.0}, "lpg0414": {"Expression": 51.8, "InternalID": 4188973.0}, "lpg2706": {"Expression": 6278.0, "InternalID": 4191226.0}, "lpg2352": {"Expression": 5026.0, "InternalID": 4190876.0}, "lpg1444": {"Expression": 170.0, "InternalID": 4189988.0}, "lpg0324": {"Expression": 5370.0, "InternalID": 4188883.0}, "lpg1839": {"Expression": 65.3, "InternalID": 4190380.0}, "lpg1125": {"Expression": 24.2, "InternalID": 4189673.0}, "lpg0117": {"Expression": 444.0, "InternalID": 4188686.0}, "lpg2711": {"Expression": 218.0, "InternalID": 4191231.0}, "lpg2836": {"Expression": 386.0, "InternalID": 4191346.0}, "lpg0724": {"Expression": 940.0, "InternalID": 4189275.0}, "lpg1204": {"Expression": 103.0, "InternalID": 4189750.0}, "lpg0664": {"Expression": 159.0, "InternalID": 4189215.0}, "lpg1724": {"Expression": 1109.0, "InternalID": 4190266.0}, "lpg0085": {"Expression": 2783.0, "InternalID": 4188654.0}, "lpg0723": {"Expression": 392.0, "InternalID": 4189274.0}, "lpg2983": {"Expression": 1595.0, "InternalID": 4191490.0}, "lpg1677": {"Expression": 186.0, "InternalID": 4190219.0}, "lpg2765": {"Expression": 204.0, "InternalID": 4191278.0}, "lpg1962": {"Expression": 248.0, "InternalID": 4190493.0}, "lpg1782": {"Expression": 60.0, "InternalID": 4190323.0}, "lpg1156": {"Expression": 48.6, "InternalID": 4189704.0}, "lpg1853": {"Expression": 115.0, "InternalID": 4190394.0}, "lpg0077": {"Expression": 103.0, "InternalID": 4188646.0}, "lpg2859": {"Expression": 1830.0, "InternalID": 4191368.0}, "lpg1397": {"Expression": 900.0, "InternalID": 4189941.0}, "lpg0896": {"Expression": 151.0, "InternalID": 4189445.0}, "lpg1478": {"Expression": 54.3, "InternalID": 4190022.0}, "lpg0658": {"Expression": 410.0, "InternalID": 4189209.0}, "lpg1873": {"Expression": 179.0, "InternalID": 4190408.0}, "lpg1209": {"Expression": 133.0, "InternalID": 4189755.0}, "lpg0449": {"Expression": 440.0, "InternalID": 4189008.0}, "lpg2987": {"Expression": 2347.0, "InternalID": 4191494.0}, "lpg0809": {"Expression": 331.0, "InternalID": 4189359.0}, "lpg0351": {"Expression": 2261.0, "InternalID": 4188910.0}, "lpg2045": {"Expression": 60.3, "InternalID": 4190576.0}, "lpg0602": {"Expression": 583.0, "InternalID": 4189153.0}, "lpg2671": {"Expression": 139.0, "InternalID": 4191191.0}, "lpg1585": {"Expression": 255.0, "InternalID": 4190129.0}, "lpg1823": {"Expression": 989.0, "InternalID": 4190364.0}, "lpg2028": {"Expression": 20.8, "InternalID": 4190559.0}, "lpg0187": {"Expression": 431.0, "InternalID": 4188756.0}, "lpg0384": {"Expression": 44.2, "InternalID": 4188943.0}, "lpg0314": {"Expression": 18077.0, "InternalID": 4188874.0}, "lpg2755": {"Expression": 12460.0, "InternalID": 4191268.0}, "lpg1412": {"Expression": 1309.0, "InternalID": 4189956.0}, "lpg0195": {"Expression": 50.6, "InternalID": 4188764.0}, "lpg2883": {"Expression": 64.5, "InternalID": 4191392.0}, "lpg1743": {"Expression": 882.0, "InternalID": 4190284.0}, "lpg1808": {"Expression": 31.5, "InternalID": 4190349.0}, "lpg2042": {"Expression": 151.0, "InternalID": 4190573.0}, "lpg2644": {"Expression": 811.0, "InternalID": 4191164.0}, "lpg2037": {"Expression": 1317.0, "InternalID": 4190568.0}, "lpg2510": {"Expression": 1298.0, "InternalID": 4191032.0}, "lpg2623": {"Expression": 144.0, "InternalID": 4191143.0}, "lpg1836": {"Expression": 42.5, "InternalID": 4190377.0}, "lpg2060": {"Expression": 39.9, "InternalID": 4190588.0}, "lpg0854": {"Expression": 298.0, "InternalID": 4189404.0}, "lpg2619": {"Expression": 311.0, "InternalID": 4191139.0}, "lpg2011": {"Expression": 49.8, "InternalID": 4190542.0}, "lpg1999": {"Expression": 66.1, "InternalID": 4190530.0}, "lpg1573": {"Expression": 452.0, "InternalID": 4190117.0}, "lpg2769": {"Expression": 3918.0, "InternalID": 4191282.0}, "lpg0737": {"Expression": 2866.0, "InternalID": 4189288.0}, "lpg0869": {"Expression": 587.0, "InternalID": 4189419.0}, "lpg1690": {"Expression": 2561.0, "InternalID": 4190232.0}, "lpg1344": {"Expression": 112.0, "InternalID": 4189888.0}, "lpg2668": {"Expression": 420.0, "InternalID": 4191188.0}, "lpg1193": {"Expression": 98.6, "InternalID": 4189740.0}, "lpg0339": {"Expression": 7843.0, "InternalID": 4188898.0}, "lpg1711": {"Expression": 3340.0, "InternalID": 4190253.0}, "lpg0534": {"Expression": 784.0, "InternalID": 4189092.0}, "lpg0269": {"Expression": 37.8, "InternalID": 4188838.0}, "lpg1551": {"Expression": 180.0, "InternalID": 4190095.0}, "lpg0002": {"Expression": 42.6, "InternalID": 4188572.0}, "lpg1913": {"Expression": 488.0, "InternalID": 4190445.0}, "lpg0722": {"Expression": 240.0, "InternalID": 4189273.0}, "lpg1920": {"Expression": 1078.0, "InternalID": 4190452.0}, "lpg1889": {"Expression": 1784.0, "InternalID": 4190421.0}, "lpg2442": {"Expression": 70.4, "InternalID": 4190965.0}, "lpg0136": {"Expression": 31.4, "InternalID": 4188705.0}, "lpg0624": {"Expression": 396.0, "InternalID": 4189175.0}, "lpg2942": {"Expression": 2515.0, "InternalID": 4191450.0}, "lpg0420": {"Expression": 30.5, "InternalID": 4188979.0}, "lpg0341": {"Expression": 2768.0, "InternalID": 4188900.0}, "lpg0672": {"Expression": 1065.0, "InternalID": 4189223.0}, "lpg0958": {"Expression": 63.7, "InternalID": 4189507.0}, "lpg0951": {"Expression": 167.0, "InternalID": 4189500.0}, "lpg2796": {"Expression": 1363.0, "InternalID": 4191307.0}, "lpg0120": {"Expression": 82.0, "InternalID": 4188689.0}, "lpg2580": {"Expression": 128.0, "InternalID": 4191100.0}, "lpg2850": {"Expression": 190.0, "InternalID": 4191360.0}, "lpg0470": {"Expression": 5023.0, "InternalID": 4189029.0}, "lpg1698": {"Expression": 895.0, "InternalID": 4190240.0}, "lpg0769": {"Expression": 62.5, "InternalID": 4189320.0}, "lpg1852": {"Expression": 29.5, "InternalID": 4190393.0}, "lpg2814": {"Expression": 74.7, "InternalID": 4191324.0}, "lpg2316": {"Expression": 1118.0, "InternalID": 4190840.0}, "lpg0815": {"Expression": 161.0, "InternalID": 4189365.0}, "lpg2886": {"Expression": 24.5, "InternalID": 4191395.0}, "lpg0768": {"Expression": 237.0, "InternalID": 4189319.0}, "lpg0532": {"Expression": 636.0, "InternalID": 4189090.0}, "lpg1368": {"Expression": 154.0, "InternalID": 4189912.0}, "lpg2986": {"Expression": 3004.0, "InternalID": 4191493.0}, "lpg2703": {"Expression": 77.5, "InternalID": 4191223.0}, "lpg0008": {"Expression": 334.0, "InternalID": 4188578.0}, "lpg1587": {"Expression": 620.0, "InternalID": 4190131.0}, "lpg2955": {"Expression": 80.8, "InternalID": 4191463.0}, "lpg2794": {"Expression": 240.0, "InternalID": 4191305.0}, "lpg0752": {"Expression": 194.0, "InternalID": 4189303.0}, "lpg2713": {"Expression": 1955.0, "InternalID": 4191233.0}, "lpg2197": {"Expression": 1043.0, "InternalID": 4190724.0}, "lpg0709": {"Expression": 102.0, "InternalID": 4189260.0}, "lpg0924": {"Expression": 3469.0, "InternalID": 4189473.0}, "lpg1281": {"Expression": 423.0, "InternalID": 4189826.0}, "lpg1385": {"Expression": 80.4, "InternalID": 4189929.0}, "lpg0070": {"Expression": 1407.0, "InternalID": 4188639.0}, "lpg2967": {"Expression": 520.0, "InternalID": 4191475.0}, "lpg2968": {"Expression": 858.0, "InternalID": 4191476.0}, "lpg0670": {"Expression": 86.4, "InternalID": 4189221.0}, "lpg2724": {"Expression": 233.0, "InternalID": 4191243.0}, "lpg2514": {"Expression": 22.8, "InternalID": 4191036.0}, "lpg2646": {"Expression": 363.0, "InternalID": 4191166.0}, "lpg1364": {"Expression": 2339.0, "InternalID": 4189908.0}, "lpg1549": {"Expression": 74.4, "InternalID": 4190093.0}, "lpg0619": {"Expression": 88.3, "InternalID": 4189170.0}, "lpg1509": {"Expression": 901.0, "InternalID": 4190053.0}, "lpg0687": {"Expression": 23442.0, "InternalID": 4189238.0}, "lpg1276": {"Expression": 29.5, "InternalID": 4189821.0}, "lpg2614": {"Expression": 457.0, "InternalID": 4191134.0}, "lpg2840": {"Expression": 90.8, "InternalID": 4191350.0}, "lpg0868": {"Expression": 134.0, "InternalID": 4189418.0}, "lpg1840": {"Expression": 91.3, "InternalID": 4190381.0}, "lpg0287": {"Expression": 1029.0, "InternalID": 4188856.0}, "lpg2853": {"Expression": 147.0, "InternalID": 4191363.0}, "lpg2043": {"Expression": 9198.0, "InternalID": 4190574.0}, "lpg2984": {"Expression": 5976.0, "InternalID": 4191491.0}, "lpg2022": {"Expression": 1257.0, "InternalID": 4190553.0}, "lpg0345": {"Expression": 4102.0, "InternalID": 4188904.0}, "lpg1830": {"Expression": 122.0, "InternalID": 4190371.0}, "lpg1639": {"Expression": 36.8, "InternalID": 4190181.0}, "lpg0817": {"Expression": 139.0, "InternalID": 4189367.0}, "lpg2302": {"Expression": 395.0, "InternalID": 4190826.0}, "lpg1542": {"Expression": 62.1, "InternalID": 4190086.0}, "lpg2618": {"Expression": 423.0, "InternalID": 4191138.0}, "lpg0685": {"Expression": 17.9, "InternalID": 4189236.0}, "lpg1706": {"Expression": 19.2, "InternalID": 4190248.0}, "lpg0748": {"Expression": 695.0, "InternalID": 4189299.0}, "lpg0446": {"Expression": 12.9, "InternalID": 4189005.0}, "lpg1187": {"Expression": 109.0, "InternalID": 4189734.0}, "lpg0372": {"Expression": 900.0, "InternalID": 4188931.0}, "lpg0484": {"Expression": 2189.0, "InternalID": 4189043.0}, "lpg1810": {"Expression": 8030.0, "InternalID": 4190351.0}, "lpg0617": {"Expression": 48.2, "InternalID": 4189168.0}, "lpg2465": {"Expression": 104.0, "InternalID": 4190987.0}, "lpg2155": {"Expression": 23.2, "InternalID": 4190683.0}, "lpg1286": {"Expression": 1378.0, "InternalID": 4189831.0}, "lpg2863": {"Expression": 45.0, "InternalID": 4191372.0}, "lpg1843": {"Expression": 60.3, "InternalID": 4190384.0}, "lpg2617": {"Expression": 28.3, "InternalID": 4191137.0}, "lpg2330": {"Expression": 32.2, "InternalID": 4190854.0}, "lpg0326": {"Expression": 3474.0, "InternalID": 4188885.0}, "lpg1491": {"Expression": 89.3, "InternalID": 4190035.0}, "lpg1778": {"Expression": 71.5, "InternalID": 4190319.0}, "lpg1890": {"Expression": 21.0, "InternalID": 4190422.0}, "lpg1827": {"Expression": 175.0, "InternalID": 4190368.0}, "lpg0338": {"Expression": 1227.0, "InternalID": 4188897.0}, "lpg0494": {"Expression": 179.0, "InternalID": 4189053.0}, "lpg2650": {"Expression": 1548.0, "InternalID": 4191170.0}, "lpg0625": {"Expression": 25.7, "InternalID": 4189176.0}, "lpg2482": {"Expression": 30.2, "InternalID": 4191004.0}, "lpg0914": {"Expression": 73.0, "InternalID": 4189463.0}, "lpg1502": {"Expression": 279.0, "InternalID": 4190046.0}, "lpg1714": {"Expression": 8751.0, "InternalID": 4190256.0}, "lpg0926": {"Expression": 94.4, "InternalID": 4189475.0}, "lpg1774": {"Expression": 507.0, "InternalID": 4190315.0}, "lpg2012": {"Expression": 480.0, "InternalID": 4190543.0}, "lpg0750": {"Expression": 346.0, "InternalID": 4189301.0}, "lpg0265": {"Expression": 32.5, "InternalID": 4188834.0}, "lpg1417": {"Expression": 229.0, "InternalID": 4189961.0}, "lpg0418": {"Expression": 63.3, "InternalID": 4188977.0}, "lpg2609": {"Expression": 744.0, "InternalID": 4191129.0}, "lpg2781": {"Expression": 1678.0, "InternalID": 4191293.0}, "lpg0644": {"Expression": 59.9, "InternalID": 4189195.0}, "lpg1411": {"Expression": 765.0, "InternalID": 4189955.0}, "lpg2625": {"Expression": 142.0, "InternalID": 4191145.0}, "lpg0548": {"Expression": 58.0, "InternalID": 4189105.0}, "lpg2147": {"Expression": 20.5, "InternalID": 4190675.0}, "lpg1583": {"Expression": 57.0, "InternalID": 4190127.0}, "lpg0442": {"Expression": 364.0, "InternalID": 4189001.0}, "lpg0689": {"Expression": 3239.0, "InternalID": 4189240.0}, "lpg0701": {"Expression": 614.0, "InternalID": 4189252.0}, "lpg2722": {"Expression": 22.0, "InternalID": 4191241.0}, "lpg2904": {"Expression": 108.0, "InternalID": 4191412.0}, "lpg1824": {"Expression": 1051.0, "InternalID": 4190365.0}, "lpg0758": {"Expression": 82.8, "InternalID": 4189309.0}, "lpg0903": {"Expression": 680.0, "InternalID": 4189452.0}, "lpg1553": {"Expression": 97.5, "InternalID": 4190097.0}, "lpg0165": {"Expression": 51.3, "InternalID": 4188734.0}, "lpg0923": {"Expression": 2198.0, "InternalID": 4189472.0}, "lpg2327": {"Expression": 1348.0, "InternalID": 4190851.0}, "lpg1305": {"Expression": 466.0, "InternalID": 4189850.0}, "lpg0114": {"Expression": 120.0, "InternalID": 4188683.0}, "lpg1554": {"Expression": 105.0, "InternalID": 4190098.0}, "lpg1352": {"Expression": 1341.0, "InternalID": 4189896.0}, "lpg2737": {"Expression": 106.0, "InternalID": 4191255.0}, "lpg0517": {"Expression": 52.3, "InternalID": 4189076.0}, "lpg1343": {"Expression": 403.0, "InternalID": 4189887.0}, "lpg0834": {"Expression": 40.9, "InternalID": 4189384.0}, "lpg2847": {"Expression": 408.0, "InternalID": 4191357.0}, "lpg1699": {"Expression": 217.0, "InternalID": 4190241.0}, "lpg1336": {"Expression": 166.0, "InternalID": 4189880.0}, "lpg2636": {"Expression": 7718.0, "InternalID": 4191156.0}, "lpg0604": {"Expression": 28.6, "InternalID": 4189155.0}, "lpg2867": {"Expression": 48.6, "InternalID": 4191376.0}, "lpg1282": {"Expression": 228.0, "InternalID": 4189827.0}, "lpg0791": {"Expression": 10964.0, "InternalID": 4189342.0}, "lpg1377": {"Expression": 207.0, "InternalID": 4189921.0}, "lpg0499": {"Expression": 285.0, "InternalID": 4189058.0}, "lpg2218": {"Expression": 247.0, "InternalID": 4190745.0}, "lpg0568": {"Expression": 258.0, "InternalID": 4189124.0}, "lpg2027": {"Expression": 34.1, "InternalID": 4190558.0}, "lpg1915": {"Expression": 12350.0, "InternalID": 4190447.0}, "lpg2707": {"Expression": 1236.0, "InternalID": 4191227.0}, "lpg2882": {"Expression": 291.0, "InternalID": 4191391.0}, "lpg0471": {"Expression": 167.0, "InternalID": 4189030.0}, "lpg1396": {"Expression": 2929.0, "InternalID": 4189940.0}, "lpg0708": {"Expression": 1322.0, "InternalID": 4189259.0}, "lpg1393": {"Expression": 391.0, "InternalID": 4189937.0}, "lpg0436": {"Expression": 64.9, "InternalID": 4188995.0}, "lpg1036": {"Expression": 565.0, "InternalID": 4189584.0}, "lpg2031": {"Expression": 237.0, "InternalID": 4190562.0}, "lpg0580": {"Expression": 513.0, "InternalID": 4189131.0}, "lpg0543": {"Expression": 1167.0, "InternalID": 4189101.0}, "lpg2966": {"Expression": 1634.0, "InternalID": 4191474.0}, "lpg2810": {"Expression": 2324.0, "InternalID": 4191320.0}, "lpg0091": {"Expression": 143.0, "InternalID": 4188660.0}, "lpg0925": {"Expression": 288.0, "InternalID": 4189474.0}, "lpg0688": {"Expression": 50247.0, "InternalID": 4189239.0}, "lpg2018": {"Expression": 1347.0, "InternalID": 4190549.0}, "lpg1858": {"Expression": 21295.0, "InternalID": 4190397.0}, "lpg2787": {"Expression": 959.0, "InternalID": 4191299.0}, "lpg2675": {"Expression": 404.0, "InternalID": 4191195.0}, "lpg2222": {"Expression": 1780.0, "InternalID": 4190749.0}, "lpg2773": {"Expression": 1670.0, "InternalID": 4191286.0}, "lpg1369": {"Expression": 2578.0, "InternalID": 4189913.0}, "lpg0855": {"Expression": 383.0, "InternalID": 4189405.0}, "lpg1748": {"Expression": 701.0, "InternalID": 4190289.0}, "lpg2275": {"Expression": 2587.0, "InternalID": 4190802.0}, "lpg0327": {"Expression": 18077.0, "InternalID": 4188886.0}, "lpg0663": {"Expression": 28.4, "InternalID": 4189214.0}, "lpg0535": {"Expression": 2404.0, "InternalID": 4189093.0}, "lpg0101": {"Expression": 569.0, "InternalID": 4188670.0}, "lpg0507": {"Expression": 7086.0, "InternalID": 4189066.0}, "lpg1574": {"Expression": 369.0, "InternalID": 4190118.0}, "lpg1750": {"Expression": 2086.0, "InternalID": 4190291.0}, "lpg1545": {"Expression": 1364.0, "InternalID": 4190089.0}, "lpg1860": {"Expression": 828.0, "InternalID": 4190399.0}, "lpg0646": {"Expression": 219.0, "InternalID": 4189197.0}, "lpg1167": {"Expression": 350.0, "InternalID": 4189715.0}, "lpg2612": {"Expression": 374.0, "InternalID": 4191132.0}, "lpg1061": {"Expression": 85.1, "InternalID": 4189609.0}, "lpg2214": {"Expression": 102.0, "InternalID": 4190741.0}, "lpg1340": {"Expression": 4837.0, "InternalID": 4189884.0}, "lpg1016": {"Expression": 77.0, "InternalID": 4189564.0}, "lpg1572": {"Expression": 524.0, "InternalID": 4190116.0}, "lpg0123": {"Expression": 485.0, "InternalID": 4188692.0}, "lpg2985": {"Expression": 1192.0, "InternalID": 4191492.0}, "lpg2359": {"Expression": 1094.0, "InternalID": 4190883.0}, "lpg2771": {"Expression": 161.0, "InternalID": 4191284.0}, "lpg2196": {"Expression": 446.0, "InternalID": 4190723.0}, "lpg0323": {"Expression": 1378.0, "InternalID": 4188882.0}, "lpg1320": {"Expression": 47.1, "InternalID": 4189865.0}, "lpg1548": {"Expression": 7522.0, "InternalID": 4190092.0}, "lpg1189": {"Expression": 888.0, "InternalID": 4189736.0}, "lpg1765": {"Expression": 378.0, "InternalID": 4190306.0}, "lpg0932": {"Expression": 770.0, "InternalID": 4189481.0}, "lpg2783": {"Expression": 128.0, "InternalID": 4191295.0}, "lpg1811": {"Expression": 105.0, "InternalID": 4190352.0}, "lpg0765": {"Expression": 24.5, "InternalID": 4189316.0}, "lpg2501": {"Expression": 64.8, "InternalID": 4191023.0}, "lpg2824": {"Expression": 22.0, "InternalID": 4191334.0}, "lpg2024": {"Expression": 79.9, "InternalID": 4190555.0}, "lpg1715": {"Expression": 7686.0, "InternalID": 4190257.0}, "lpg1861": {"Expression": 1117.0, "InternalID": 4190400.0}, "lpg2898": {"Expression": 242.0, "InternalID": 4191407.0}, "lpg0141": {"Expression": 245.0, "InternalID": 4188710.0}, "lpg2338": {"Expression": 977.0, "InternalID": 4190862.0}, "lpg0749": {"Expression": 1304.0, "InternalID": 4189300.0}, "lpg2935": {"Expression": 2636.0, "InternalID": 4191443.0}, "lpg2599": {"Expression": 207.0, "InternalID": 4191119.0}, "lpg0426": {"Expression": 1021.0, "InternalID": 4188985.0}, "lpg1723": {"Expression": 276.0, "InternalID": 4190265.0}, "lpg1382": {"Expression": 712.0, "InternalID": 4189926.0}, "lpg2191": {"Expression": 2557.0, "InternalID": 4190718.0}, "lpg2297": {"Expression": 424.0, "InternalID": 4190821.0}, "lpg0830": {"Expression": 132.0, "InternalID": 4189380.0}, "lpg0694": {"Expression": 210.0, "InternalID": 4189245.0}, "lpg2710": {"Expression": 190.0, "InternalID": 4191230.0}, "lpg0827": {"Expression": 659.0, "InternalID": 4189377.0}, "lpg1588": {"Expression": 346.0, "InternalID": 4190132.0}, "lpg2279": {"Expression": 859.0, "InternalID": 4190806.0}, "lpg0525": {"Expression": 46.2, "InternalID": 4189083.0}, "lpg1488": {"Expression": 24.2, "InternalID": 4190032.0}, "lpg1530": {"Expression": 365.0, "InternalID": 4190074.0}, "lpg0805": {"Expression": 320.0, "InternalID": 4189355.0}, "lpg2689": {"Expression": 3398.0, "InternalID": 4191209.0}, "lpg1581": {"Expression": 19.9, "InternalID": 4190125.0}}, "OrganimsName": "L.pneumophila", "Integrated": false, "Weight": 100.0}
