# Supplementary material for: Depletion of Shine-Dalgarno Sequences Within Bacterial Coding Regions Is Expression Dependent
Source: G3 (Bethesda). 2016 Sep 7;6(11):3467–74. doi: 10.1534/g3.116.032227 (PMC5100845; doi:10.1534/g3.116.032227)
Supplement: Supplemental Material [file supp_g3.116.032227_FileS1.zip › SD_Submission 3/Data/PaxDB/GCA_000008525.json]

{"Score": 15.66, "Coverage": 99.0, "GeneExpression": {"HP1378": {"Expression": 75.7, "InternalID": 3025475.0}, "HP1278": {"Expression": 119.0, "InternalID": 3025376.0}, "HP0074": {"Expression": 0.66, "InternalID": 3024184.0}, "HP0864": {"Expression": 182.0, "InternalID": 3024965.0}, "HP1112": {"Expression": 54.2, "InternalID": 3025209.0}, "HP0854": {"Expression": 144.0, "InternalID": 3024955.0}, "HP0122": {"Expression": 126.0, "InternalID": 3024232.0}, "HP0562": {"Expression": 6310.0, "InternalID": 3024665.0}, "HP0746": {"Expression": 317.0, "InternalID": 3024847.0}, "HP0898": {"Expression": 15.7, "InternalID": 3024998.0}, "HP0174": {"Expression": 1.11, "InternalID": 3024283.0}, "HP1523": {"Expression": 5.89, "InternalID": 3025619.0}, "HP1408": {"Expression": 3.31, "InternalID": 3025505.0}, "HP0092": {"Expression": 42.0, "InternalID": 3024202.0}, "HP0958": {"Expression": 608.0, "InternalID": 3025057.0}, "HP0267": {"Expression": 307.0, "InternalID": 3024375.0}, "HP0108": {"Expression": 3.5, "InternalID": 3024218.0}, "HP0020": {"Expression": 115.0, "InternalID": 3024132.0}, "HP0830": {"Expression": 436.0, "InternalID": 3024931.0}, "HP1324": {"Expression": 347.0, "InternalID": 3025422.0}, "HP0425": {"Expression": 3.16, "InternalID": 3024533.0}, "HP0342": {"Expression": 2.65, "InternalID": 3024450.0}, "HP0032": {"Expression": 2.24, "InternalID": 3024144.0}, "HP0989": {"Expression": 2.75, "InternalID": 3025087.0}, "HP0431": {"Expression": 1.54, "InternalID": 3024539.0}, "HP1349": {"Expression": 76.2, "InternalID": 3025447.0}, "HP0857": {"Expression": 881.0, "InternalID": 3024958.0}, "HP1016": {"Expression": 1.45, "InternalID": 3025113.0}, "HP0524": {"Expression": 161.0, "InternalID": 3024630.0}, "HP1499": {"Expression": 3.98, "InternalID": 3025596.0}, "HP1066": {"Expression": 2.87, "InternalID": 3025163.0}, "HP0205": {"Expression": 8.2, "InternalID": 3024314.0}, "HP0199": {"Expression": 217.0, "InternalID": 3024308.0}, "HP1560": {"Expression": 0.137, "InternalID": 3025656.0}, "HP1374": {"Expression": 758.0, "InternalID": 3025471.0}, "HP1317": {"Expression": 4783.0, "InternalID": 3025415.0}, "HP1541": {"Expression": 13.6, "InternalID": 3025637.0}, "HP0286": {"Expression": 85.7, "InternalID": 3024394.0}, "HP1124": {"Expression": 135.0, "InternalID": 3025221.0}, "HP1480": {"Expression": 231.0, "InternalID": 3025577.0}, "HP0373": {"Expression": 6.68, "InternalID": 3024481.0}, "HP0168": {"Expression": 11.9, "InternalID": 3024277.0}, "HP0926": {"Expression": 70.5, "InternalID": 3025025.0}, "HP1235": {"Expression": 2.52, "InternalID": 3025333.0}, "HP0543": {"Expression": 507.0, "InternalID": 3024648.0}, "HP0067": {"Expression": 317.0, "InternalID": 3024177.0}, "HP0506": {"Expression": 65.1, "InternalID": 3024613.0}, "HP0564": {"Expression": 4265.0, "InternalID": 3024667.0}, "HP0059": {"Expression": 5.75, "InternalID": 3024169.0}, "HP1417m": {"Expression": 1.66, "InternalID": 3025514.0}, "HP1252": {"Expression": 61.0, "InternalID": 3025350.0}, "HP0124": {"Expression": 702.0, "InternalID": 3024234.0}, "HP0151": {"Expression": 26.1, "InternalID": 3024260.0}, "HP1363": {"Expression": 10.0, "InternalID": 3025461.0}, "HP0525": {"Expression": 113.0, "InternalID": 3024631.0}, "HP1549": {"Expression": 52.9, "InternalID": 3025645.0}, "HP0741": {"Expression": 26.9, "InternalID": 3024843.0}, "HP0999": {"Expression": 12.5, "InternalID": 3025097.0}, "HP0694": {"Expression": 9.92, "InternalID": 3024796.0}, "HP0729": {"Expression": 16.5, "InternalID": 3024831.0}, "HP1394": {"Expression": 8.59, "InternalID": 3025491.0}, "HP1187": {"Expression": 117.0, "InternalID": 3025284.0}, "HP1185": {"Expression": 0.776, "InternalID": 3025282.0}, "HP0516": {"Expression": 336.0, "InternalID": 3024623.0}, "HP1293": {"Expression": 1335.0, "InternalID": 3025391.0}, "HP0845": {"Expression": 122.0, "InternalID": 3024946.0}, "HP0703": {"Expression": 130.0, "InternalID": 3024805.0}, "HP0452": {"Expression": 6.17, "InternalID": 3024560.0}, "HP0691": {"Expression": 512.0, "InternalID": 3024793.0}, "HP1055": {"Expression": 50.1, "InternalID": 3025152.0}, "HP1145": {"Expression": 1.01, "InternalID": 3025242.0}, "HP0358": {"Expression": 93.8, "InternalID": 3024466.0}, "HP0917": {"Expression": 18.9, "InternalID": 3025016.0}, "HP0172": {"Expression": 50.6, "InternalID": 3024281.0}, "HP0251": {"Expression": 7.2, "InternalID": 3024359.0}, "HP0276": {"Expression": 151.0, "InternalID": 3024384.0}, "HP1573": {"Expression": 56.0, "InternalID": 3025669.0}, "HP0683": {"Expression": 94.7, "InternalID": 3024785.0}, "HP1579": {"Expression": 2.72, "InternalID": 3025675.0}, "HP0498": {"Expression": 2.66, "InternalID": 3024605.0}, "HP1481": {"Expression": 217.0, "InternalID": 3025578.0}, "HP0611": {"Expression": 1.44, "InternalID": 3024714.0}, "HP1134": {"Expression": 3009.0, "InternalID": 3025231.0}, "HP0017": {"Expression": 37.9, "InternalID": 3024129.0}, "HP1194": {"Expression": 199.0, "InternalID": 3025291.0}, "HP0406": {"Expression": 266.0, "InternalID": 3024514.0}, "HP0249": {"Expression": 5.83, "InternalID": 3024357.0}, "HP0299": {"Expression": 94.7, "InternalID": 3024407.0}, "HP0296": {"Expression": 13682.0, "InternalID": 3024404.0}, "HP1242": {"Expression": 5974.0, "InternalID": 3025340.0}, "HP0488": {"Expression": 2.29, "InternalID": 3024595.0}, "HP0232": {"Expression": 904.0, "InternalID": 3024340.0}, "HP1287": {"Expression": 114.0, "InternalID": 3025385.0}, "HP1333": {"Expression": 4.58, "InternalID": 3025431.0}, "HP0837": {"Expression": 435.0, "InternalID": 3024938.0}, "HP0081": {"Expression": 36.9, "InternalID": 3024191.0}, "HP0357": {"Expression": 93.4, "InternalID": 3024465.0}, "HP0177": {"Expression": 1450.0, "InternalID": 3024286.0}, "HP0427": {"Expression": 3.31, "InternalID": 3024535.0}, "HP0675": {"Expression": 2.24, "InternalID": 3024777.0}, "HP0018": {"Expression": 20.3, "InternalID": 3024130.0}, "HP1501": {"Expression": 1057.0, "InternalID": 3025598.0}, "HP1166": {"Expression": 194.0, "InternalID": 3025263.0}, "HP0398": {"Expression": 2.13, "InternalID": 3024506.0}, "HP1006": {"Expression": 2.92, "InternalID": 3025104.0}, "HP0920": {"Expression": 18.9, "InternalID": 3025019.0}, "HP1152": {"Expression": 426.0, "InternalID": 3025249.0}, "HP1232": {"Expression": 5.46, "InternalID": 3025330.0}, "HP0332": {"Expression": 23.2, "InternalID": 3024440.0}, "HP0713": {"Expression": 5.41, "InternalID": 3024815.0}, "HP0983": {"Expression": 320.0, "InternalID": 3025081.0}, "HP0222": {"Expression": 2725.0, "InternalID": 3024330.0}, "HP0265": {"Expression": 0.842, "InternalID": 3024373.0}, "HP0667": {"Expression": 1.4, "InternalID": 3024769.0}, "HP1095": {"Expression": 2.62, "InternalID": 3025192.0}, "HP1272": {"Expression": 12.9, "InternalID": 3025370.0}, "HP0275": {"Expression": 197.0, "InternalID": 3024383.0}, "HP1174": {"Expression": 9.71, "InternalID": 3025271.0}, "HP0043": {"Expression": 127.0, "InternalID": 3024154.0}, "HP0097": {"Expression": 2023.0, "InternalID": 3024207.0}, "HP0166": {"Expression": 514.0, "InternalID": 3024275.0}, "HP1383": {"Expression": 1.65, "InternalID": 3025480.0}, "HP0203": {"Expression": 60.8, "InternalID": 3024312.0}, "HP0601": {"Expression": 10.9, "InternalID": 3024704.0}, "HP0780": {"Expression": 850.0, "InternalID": 3024881.0}, "HP0519": {"Expression": 41.3, "InternalID": 3024626.0}, "HP1375": {"Expression": 1304.0, "InternalID": 3025472.0}, "HP0467": {"Expression": 84.7, "InternalID": 3024575.0}, "HP0828": {"Expression": 3.56, "InternalID": 3024929.0}, "HP1575": {"Expression": 15.1, "InternalID": 3025671.0}, "HP0813": {"Expression": 213.0, "InternalID": 3024914.0}, "HP1420": {"Expression": 28.9, "InternalID": 3025517.0}, "HP1313": {"Expression": 2543.0, "InternalID": 3025411.0}, "HP0701": {"Expression": 338.0, "InternalID": 3024803.0}, "HP0889": {"Expression": 0.267, "InternalID": 3024989.0}, "HP0956": {"Expression": 4.09, "InternalID": 3025055.0}, "HP0841": {"Expression": 81.9, "InternalID": 3024942.0}, "HP0943": {"Expression": 290.0, "InternalID": 3025042.0}, "HP0368": {"Expression": 2.8, "InternalID": 3024476.0}, "HP1442": {"Expression": 166.0, "InternalID": 3025539.0}, "HP1494": {"Expression": 158.0, "InternalID": 3025591.0}, "HP0765": {"Expression": 6.77, "InternalID": 3024866.0}, "HP1034": {"Expression": 89.9, "InternalID": 3025131.0}, "HP0142": {"Expression": 2.62, "InternalID": 3024252.0}, "HP1128": {"Expression": 2.49, "InternalID": 3025225.0}, "HP1443": {"Expression": 5.74, "InternalID": 3025540.0}, "HP1304": {"Expression": 2604.0, "InternalID": 3025402.0}, "HP1300": {"Expression": 7.92, "InternalID": 3025398.0}, "HP1544": {"Expression": 5.13, "InternalID": 3025640.0}, "HP1160": {"Expression": 35.5, "InternalID": 3025257.0}, "HP1459": {"Expression": 147.0, "InternalID": 3025556.0}, "HP1527": {"Expression": 89.9, "InternalID": 3025623.0}, "HP0661": {"Expression": 8.79, "InternalID": 3024763.0}, "HP1221": {"Expression": 70.6, "InternalID": 3025319.0}, "HP1163": {"Expression": 0.829, "InternalID": 3025260.0}, "HP0125": {"Expression": 973.0, "InternalID": 3024235.0}, "HP0380": {"Expression": 625.0, "InternalID": 3024488.0}, "HP1253": {"Expression": 152.0, "InternalID": 3025351.0}, "HP0918": {"Expression": 8.69, "InternalID": 3025017.0}, "HP0950": {"Expression": 249.0, "InternalID": 3025049.0}, "HP1391": {"Expression": 2.55, "InternalID": 3025488.0}, "HP0587": {"Expression": 12.6, "InternalID": 3024690.0}, "HP1203": {"Expression": 814.0, "InternalID": 3025300.0}, "HP1026": {"Expression": 39.0, "InternalID": 3025123.0}, "HP0243": {"Expression": 11746.0, "InternalID": 3024351.0}, "HP0042": {"Expression": 2.38, "InternalID": 3024153.0}, "HP1584": {"Expression": 4.67, "InternalID": 3025680.0}, "HP0800": {"Expression": 6.92, "InternalID": 3024901.0}, "HP0132": {"Expression": 105.0, "InternalID": 3024242.0}, "HP0951": {"Expression": 17.5, "InternalID": 3025050.0}, "HP0811": {"Expression": 3.31, "InternalID": 3024912.0}, "HP0474": {"Expression": 0.4, "InternalID": 3024582.0}, "HP0715": {"Expression": 37.8, "InternalID": 3024817.0}, "HP0401": {"Expression": 130.0, "InternalID": 3024509.0}, "HP0173": {"Expression": 0.491, "InternalID": 3024282.0}, "HP1061": {"Expression": 2.52, "InternalID": 3025158.0}, "HP1023": {"Expression": 4.71, "InternalID": 3025120.0}, "HP1097": {"Expression": 7.24, "InternalID": 3025194.0}, "HP0471": {"Expression": 1.42, "InternalID": 3024579.0}, "HP0607": {"Expression": 177.0, "InternalID": 3024710.0}, "HP1587": {"Expression": 4.12, "InternalID": 3025683.0}, "HP0218": {"Expression": 1487.0, "InternalID": 3024326.0}, "HP0848": {"Expression": 9.38, "InternalID": 3024949.0}, "HP1031": {"Expression": 78.5, "InternalID": 3025128.0}, "HP0274": {"Expression": 9.3, "InternalID": 3024382.0}, "HP0145": {"Expression": 599.0, "InternalID": 3024254.0}, "HP0304": {"Expression": 29.0, "InternalID": 3024412.0}, "HP1211": {"Expression": 3.21, "InternalID": 3025309.0}, "HP0353": {"Expression": 169.0, "InternalID": 3024461.0}, "HP0863": {"Expression": 210.0, "InternalID": 3024964.0}, "HP0936": {"Expression": 0.978, "InternalID": 3025035.0}, "HP0187": {"Expression": 9.33, "InternalID": 3024296.0}, "HP0147": {"Expression": 473.0, "InternalID": 3024256.0}, "HP1310": {"Expression": 3181.0, "InternalID": 3025408.0}, "HP0676": {"Expression": 3.26, "InternalID": 3024778.0}, "HP0795": {"Expression": 2590.0, "InternalID": 3024896.0}, "HP1129": {"Expression": 17.2, "InternalID": 3025226.0}, "HP0209": {"Expression": 2.19, "InternalID": 3024317.0}, "HP0625": {"Expression": 349.0, "InternalID": 3024727.0}, "HP1559": {"Expression": 34.1, "InternalID": 3025655.0}, "HP0314": {"Expression": 18.7, "InternalID": 3024422.0}, "HP0758": {"Expression": 1.31, "InternalID": 3024859.0}, "HP0579": {"Expression": 0.21, "InternalID": 3024682.0}, "HP1049": {"Expression": 32.3, "InternalID": 3025146.0}, "HP0931": {"Expression": 35.0, "InternalID": 3025030.0}, "HP0739": {"Expression": 10.1, "InternalID": 3024841.0}, "HP0687": {"Expression": 135.0, "InternalID": 3024789.0}, "HP0797": {"Expression": 2515.0, "InternalID": 3024898.0}, "HP0994": {"Expression": 121.0, "InternalID": 3025092.0}, "HP0497": {"Expression": 86.7, "InternalID": 3024604.0}, "HP1580": {"Expression": 6.01, "InternalID": 3025676.0}, "HP1087": {"Expression": 11.4, "InternalID": 3025184.0}, "HP1178": {"Expression": 281.0, "InternalID": 3025275.0}, "HP0365": {"Expression": 30.7, "InternalID": 3024473.0}, "HP0056": {"Expression": 888.0, "InternalID": 3024167.0}, "HP0499": {"Expression": 16.2, "InternalID": 3024606.0}, "HP0459": {"Expression": 2.88, "InternalID": 3024567.0}, "HP0118": {"Expression": 114.0, "InternalID": 3024228.0}, "HP1569": {"Expression": 26.9, "InternalID": 3025665.0}, "HP0511": {"Expression": 1.76, "InternalID": 3024618.0}, "HP0636": {"Expression": 1.96, "InternalID": 3024738.0}, "HP1171": {"Expression": 17.1, "InternalID": 3025268.0}, "HP1521": {"Expression": 3.17, "InternalID": 3025618.0}, "HP0959": {"Expression": 6.18, "InternalID": 3025058.0}, "HP0893": {"Expression": 1334.0, "InternalID": 3024993.0}, "HP1369m": {"Expression": 4.14, "InternalID": 3025467.0}, "HP0491": {"Expression": 2827.0, "InternalID": 3024598.0}, "HP0875": {"Expression": 3628.0, "InternalID": 3024976.0}, "HP0915": {"Expression": 1.97, "InternalID": 3025014.0}, "HP1488": {"Expression": 301.0, "InternalID": 3025585.0}, "HP1193": {"Expression": 209.0, "InternalID": 3025290.0}, "HP1228": {"Expression": 93.0, "InternalID": 3025326.0}, "HP0264": {"Expression": 2041.0, "InternalID": 3024372.0}, "HP0014": {"Expression": 431.0, "InternalID": 3024126.0}, "HP1472": {"Expression": 5.28, "InternalID": 3025569.0}, "HP0748": {"Expression": 79.2, "InternalID": 3024849.0}, "HP0140": {"Expression": 3.83, "InternalID": 3024250.0}, "HP1545": {"Expression": 12.4, "InternalID": 3025641.0}, "HP0532": {"Expression": 355.0, "InternalID": 3024638.0}, "HP0850": {"Expression": 380.0, "InternalID": 3024951.0}, "HP1384": {"Expression": 143.0, "InternalID": 3025481.0}, "HP0908": {"Expression": 2.78, "InternalID": 3025007.0}, "HP1267": {"Expression": 107.0, "InternalID": 3025365.0}, "HP0466": {"Expression": 315.0, "InternalID": 3024574.0}, "HP1401": {"Expression": 5.74, "InternalID": 3025498.0}, "HP0492": {"Expression": 100.0, "InternalID": 3024599.0}, "HP0977": {"Expression": 441.0, "InternalID": 3025075.0}, "HP1553": {"Expression": 177.0, "InternalID": 3025649.0}, "HP0189": {"Expression": 0.399, "InternalID": 3024298.0}, "HP0752": {"Expression": 18.0, "InternalID": 3024853.0}, "HP0229": {"Expression": 885.0, "InternalID": 3024337.0}, "HP0839": {"Expression": 16.8, "InternalID": 3024940.0}, "HP0769": {"Expression": 23.9, "InternalID": 3024870.0}, "HP1302": {"Expression": 2912.0, "InternalID": 3025400.0}, "HP1403": {"Expression": 3.28, "InternalID": 3025500.0}, "HP0657": {"Expression": 425.0, "InternalID": 3024759.0}, "HP0697": {"Expression": 5800.0, "InternalID": 3024799.0}, "HP0650": {"Expression": 57.5, "InternalID": 3024752.0}, "HP0886": {"Expression": 298.0, "InternalID": 3024986.0}, "HP1060": {"Expression": 210.0, "InternalID": 3025157.0}, "HP0849": {"Expression": 6.83, "InternalID": 3024950.0}, "HP0462": {"Expression": 4.49, "InternalID": 3024570.0}, "HP0163": {"Expression": 195.0, "InternalID": 3024272.0}, "HP0212": {"Expression": 152.0, "InternalID": 3024320.0}, "HP0377": {"Expression": 903.0, "InternalID": 3024485.0}, "HP0537": {"Expression": 292.0, "InternalID": 3024642.0}, "HP0008": {"Expression": 14.7, "InternalID": 3024120.0}, "HP0292": {"Expression": 20.0, "InternalID": 3024400.0}, "HP0577": {"Expression": 282.0, "InternalID": 3024680.0}, "HP0400": {"Expression": 229.0, "InternalID": 3024508.0}, "HP0580": {"Expression": 2.83, "InternalID": 3024683.0}, "HP1387": {"Expression": 58.1, "InternalID": 3025484.0}, "HP0708": {"Expression": 9.36, "InternalID": 3024810.0}, "HP1516": {"Expression": 4.66, "InternalID": 3025613.0}, "HP1158": {"Expression": 132.0, "InternalID": 3025255.0}, "HP0798": {"Expression": 93.2, "InternalID": 3024899.0}, "HP1536": {"Expression": 59.5, "InternalID": 3025632.0}, "HP0376": {"Expression": 9.95, "InternalID": 3024484.0}, "HP1268": {"Expression": 400.0, "InternalID": 3025366.0}, "HP0399": {"Expression": 1888.0, "InternalID": 3024507.0}, "HP1493": {"Expression": 64.6, "InternalID": 3025590.0}, "HP1397": {"Expression": 147.0, "InternalID": 3025494.0}, "HP0591": {"Expression": 3435.0, "InternalID": 3024694.0}, "HP0103": {"Expression": 498.0, "InternalID": 3024213.0}, "HP0680": {"Expression": 833.0, "InternalID": 3024782.0}, "HP0297": {"Expression": 1929.0, "InternalID": 3024405.0}, "HP0109": {"Expression": 7439.0, "InternalID": 3024219.0}, "HP0980": {"Expression": 0.59, "InternalID": 3025078.0}, "HP0750": {"Expression": 5.84, "InternalID": 3024851.0}, "HP0055": {"Expression": 2.92, "InternalID": 3024166.0}, "HP1380": {"Expression": 36.0, "InternalID": 3025477.0}, "HP0202": {"Expression": 193.0, "InternalID": 3024311.0}, "HP1497": {"Expression": 87.0, "InternalID": 3025594.0}, "HP1064": {"Expression": 4.71, "InternalID": 3025161.0}, "HP1414": {"Expression": 106.0, "InternalID": 3025511.0}, "HP1392": {"Expression": 12.8, "InternalID": 3025489.0}, "HP0010": {"Expression": 36931.0, "InternalID": 3024122.0}, "HP1393": {"Expression": 37.2, "InternalID": 3025490.0}, "HP1288": {"Expression": 1.15, "InternalID": 3025386.0}, "HP0594": {"Expression": 1.44, "InternalID": 3024697.0}, "HP0853": {"Expression": 381.0, "InternalID": 3024954.0}, "HP0859": {"Expression": 448.0, "InternalID": 3024960.0}, "HP0940": {"Expression": 103.0, "InternalID": 3025039.0}, "HP1554": {"Expression": 923.0, "InternalID": 3025650.0}, "HP0668": {"Expression": 3.37, "InternalID": 3024770.0}, "HP0284": {"Expression": 69.4, "InternalID": 3024392.0}, "HP0349": {"Expression": 384.0, "InternalID": 3024457.0}, "HP0456": {"Expression": 1.04, "InternalID": 3024564.0}, "HP0732": {"Expression": 4.5, "InternalID": 3024834.0}, "HP1434": {"Expression": 123.0, "InternalID": 3025531.0}, "HP0157": {"Expression": 41.8, "InternalID": 3024266.0}, "HP0781": {"Expression": 20.7, "InternalID": 3024882.0}, "HP0785": {"Expression": 203.0, "InternalID": 3024886.0}, "HP0024": {"Expression": 2.16, "InternalID": 3024136.0}, "HP0423": {"Expression": 1.47, "InternalID": 3024531.0}, "HP0895": {"Expression": 496.0, "InternalID": 3024995.0}, "HP1059": {"Expression": 68.7, "InternalID": 3025156.0}, "HP0479": {"Expression": 9.08, "InternalID": 3024587.0}, "HP0763": {"Expression": 250.0, "InternalID": 3024864.0}, "HP0190": {"Expression": 7.43, "InternalID": 3024299.0}, "HP0570": {"Expression": 6471.0, "InternalID": 3024673.0}, "HP0185": {"Expression": 722.0, "InternalID": 3024294.0}, "HP0256": {"Expression": 4.15, "InternalID": 3024364.0}, "HP1428": {"Expression": 59.6, "InternalID": 3025525.0}, "HP1276": {"Expression": 24.4, "InternalID": 3025374.0}, "HP0420": {"Expression": 6.08, "InternalID": 3024528.0}, "HP0925": {"Expression": 72.6, "InternalID": 3025024.0}, "HP0484": {"Expression": 6.6, "InternalID": 3024591.0}, "HP0139": {"Expression": 399.0, "InternalID": 3024249.0}, "HP0540": {"Expression": 3.52, "InternalID": 3024645.0}, "HP0510": {"Expression": 197.0, "InternalID": 3024617.0}, "HP0244": {"Expression": 38.9, "InternalID": 3024352.0}, "HP0410": {"Expression": 2266.0, "InternalID": 3024518.0}, "HP0606": {"Expression": 950.0, "InternalID": 3024709.0}, "HP1104": {"Expression": 2000.0, "InternalID": 3025201.0}, "HP0502": {"Expression": 1.18, "InternalID": 3024609.0}, "HP1244": {"Expression": 14400.0, "InternalID": 3025342.0}, "HP1246": {"Expression": 1616.0, "InternalID": 3025344.0}, "HP1260": {"Expression": 9.39, "InternalID": 3025358.0}, "HP1206": {"Expression": 65.4, "InternalID": 3025304.0}, "HP0062": {"Expression": 9.91, "InternalID": 3024172.0}, "HP0690": {"Expression": 972.0, "InternalID": 3024792.0}, "HP0711": {"Expression": 5.81, "InternalID": 3024813.0}, "HP1449": {"Expression": 3.48, "InternalID": 3025546.0}, "HP0514": {"Expression": 1997.0, "InternalID": 3024621.0}, "HP1030": {"Expression": 35.1, "InternalID": 3025127.0}, "HP0695": {"Expression": 6388.0, "InternalID": 3024797.0}, "HP0460": {"Expression": 4.53, "InternalID": 3024568.0}, "HP0477": {"Expression": 208.0, "InternalID": 3024585.0}, "HP0230": {"Expression": 118.0, "InternalID": 3024338.0}, "HP0861": {"Expression": 0.37, "InternalID": 3024962.0}, "HP0538": {"Expression": 123.0, "InternalID": 3024643.0}, "HP1085": {"Expression": 1.96, "InternalID": 3025182.0}, "HP1339": {"Expression": 74.0, "InternalID": 3025437.0}, "HP1351": {"Expression": 140.0, "InternalID": 3025449.0}, "HP0656": {"Expression": 121.0, "InternalID": 3024758.0}, "HP0887": {"Expression": 4211.0, "InternalID": 3024987.0}, "HP1411": {"Expression": 4.43, "InternalID": 3025508.0}, "HP0815": {"Expression": 253.0, "InternalID": 3024916.0}, "HP0153": {"Expression": 2053.0, "InternalID": 3024262.0}, "HP0843": {"Expression": 7.19, "InternalID": 3024944.0}, "HP0136": {"Expression": 1507.0, "InternalID": 3024246.0}, "HP1346": {"Expression": 187.0, "InternalID": 3025444.0}, "HP1175": {"Expression": 1.76, "InternalID": 3025272.0}, "HP1510": {"Expression": 6.21, "InternalID": 3025607.0}, "HP0978": {"Expression": 441.0, "InternalID": 3025076.0}, "HP1149": {"Expression": 69.7, "InternalID": 3025246.0}, "HP0831": {"Expression": 117.0, "InternalID": 3024932.0}, "HP0224": {"Expression": 4006.0, "InternalID": 3024332.0}, "HP0005": {"Expression": 380.0, "InternalID": 3024118.0}, "HP1540": {"Expression": 767.0, "InternalID": 3025636.0}, "HP0513": {"Expression": 4.5, "InternalID": 3024620.0}, "HP0421": {"Expression": 235.0, "InternalID": 3024529.0}, "HP1226": {"Expression": 17.4, "InternalID": 3025324.0}, "HP1482": {"Expression": 707.0, "InternalID": 3025579.0}, "HP0612": {"Expression": 15.8, "InternalID": 3024715.0}, "HP1484": {"Expression": 4.24, "InternalID": 3025581.0}, "HP0894": {"Expression": 15.6, "InternalID": 3024994.0}, "HP1460": {"Expression": 161.0, "InternalID": 3025557.0}, "HP0754": {"Expression": 10.2, "InternalID": 3024855.0}, "HP0470": {"Expression": 1208.0, "InternalID": 3024578.0}, "HP1201": {"Expression": 3833.0, "InternalID": 3025298.0}, "HP1000": {"Expression": 18.5, "InternalID": 3025098.0}, "HP0434": {"Expression": 3.68, "InternalID": 3024542.0}, "HP0698": {"Expression": 1.95, "InternalID": 3024800.0}, "HP0391": {"Expression": 749.0, "InternalID": 3024499.0}, "HP1327": {"Expression": 1.95, "InternalID": 3025425.0}, "HP0963": {"Expression": 4.21, "InternalID": 3025062.0}, "HP0496": {"Expression": 35.4, "InternalID": 3024603.0}, "HP1229": {"Expression": 237.0, "InternalID": 3025327.0}, "HP0877": {"Expression": 4.79, "InternalID": 3024978.0}, "HP1111": {"Expression": 1363.0, "InternalID": 3025208.0}, "HP0779": {"Expression": 3293.0, "InternalID": 3024880.0}, "HP0844": {"Expression": 3.51, "InternalID": 3024945.0}, "HP1109": {"Expression": 2314.0, "InternalID": 3025206.0}, "HP0633": {"Expression": 9.01, "InternalID": 3024735.0}, "HP1338": {"Expression": 472.0, "InternalID": 3025436.0}, "HP0022": {"Expression": 1.39, "InternalID": 3024134.0}, "HP0654": {"Expression": 385.0, "InternalID": 3024756.0}, "HP1259": {"Expression": 12.8, "InternalID": 3025357.0}, "HP1509": {"Expression": 33.1, "InternalID": 3025606.0}, "HP0407": {"Expression": 100.0, "InternalID": 3024515.0}, "HP1296": {"Expression": 3689.0, "InternalID": 3025394.0}, "HP1372": {"Expression": 7.26, "InternalID": 3025469.0}, "HP0628": {"Expression": 0.174, "InternalID": 3024730.0}, "HP0518": {"Expression": 112.0, "InternalID": 3024625.0}, "HP1478": {"Expression": 69.6, "InternalID": 3025575.0}, "HP1586": {"Expression": 5.77, "InternalID": 3025682.0}, "HP0026": {"Expression": 2342.0, "InternalID": 3024138.0}, "HP0023": {"Expression": 13.8, "InternalID": 3024135.0}, "HP1003": {"Expression": 8.18, "InternalID": 3025101.0}, "HP0374": {"Expression": 129.0, "InternalID": 3024482.0}, "HP0019": {"Expression": 447.0, "InternalID": 3024131.0}, "HP1398": {"Expression": 558.0, "InternalID": 3025495.0}, "HP0768": {"Expression": 29.8, "InternalID": 3024869.0}, "HP0389": {"Expression": 2725.0, "InternalID": 3024497.0}, "HP1524": {"Expression": 1012.0, "InternalID": 3025620.0}, "HP0346": {"Expression": 2.47, "InternalID": 3024454.0}, "HP0313": {"Expression": 0.81, "InternalID": 3024421.0}, "HP1558": {"Expression": 5.38, "InternalID": 3025654.0}, "HP0446": {"Expression": 4.02, "InternalID": 3024554.0}, "HP1452": {"Expression": 45.5, "InternalID": 3025549.0}, "HP1058": {"Expression": 316.0, "InternalID": 3025155.0}, "HP1150": {"Expression": 450.0, "InternalID": 3025247.0}, "HP0102": {"Expression": 9.76, "InternalID": 3024212.0}, "HP0809": {"Expression": 503.0, "InternalID": 3024910.0}, "HP0146": {"Expression": 1.46, "InternalID": 3024255.0}, "HP1051": {"Expression": 6.17, "InternalID": 3025148.0}, "HP0678": {"Expression": 93.1, "InternalID": 3024780.0}, "HP1525": {"Expression": 14.2, "InternalID": 3025621.0}, "HP1210": {"Expression": 202.0, "InternalID": 3025308.0}, "HP0430": {"Expression": 5.05, "InternalID": 3024538.0}, "HP0903m": {"Expression": 2.12, "InternalID": 3025003.0}, "HP0300": {"Expression": 169.0, "InternalID": 3024408.0}, "HP0681": {"Expression": 21.9, "InternalID": 3024783.0}, "HP1157": {"Expression": 330.0, "InternalID": 3025254.0}, "HP1328": {"Expression": 3.19, "InternalID": 3025426.0}, "HP1367": {"Expression": 3.57, "InternalID": 3025465.0}, "HP0250": {"Expression": 36.8, "InternalID": 3024358.0}, "HP0131": {"Expression": 137.0, "InternalID": 3024241.0}, "HP1406": {"Expression": 240.0, "InternalID": 3025503.0}, "HP0293": {"Expression": 3.96, "InternalID": 3024401.0}, "HP0865": {"Expression": 481.0, "InternalID": 3024966.0}, "HP0443": {"Expression": 1.29, "InternalID": 3024551.0}, "HP1062": {"Expression": 47.4, "InternalID": 3025159.0}, "HP0283": {"Expression": 250.0, "InternalID": 3024391.0}, "HP1534": {"Expression": 2.75, "InternalID": 3025630.0}, "HP1390": {"Expression": 14.2, "InternalID": 3025487.0}, "HP0104": {"Expression": 183.0, "InternalID": 3024214.0}, "HP0834": {"Expression": 117.0, "InternalID": 3024935.0}, "HP0686": {"Expression": 185.0, "InternalID": 3024788.0}, "HP1125": {"Expression": 1734.0, "InternalID": 3025222.0}, "HP0910": {"Expression": 3.17, "InternalID": 3025009.0}, "HP0091": {"Expression": 29.7, "InternalID": 3024201.0}, "HP1433": {"Expression": 48.0, "InternalID": 3025530.0}, "HP1430": {"Expression": 637.0, "InternalID": 3025527.0}, "HP0226": {"Expression": 1.18, "InternalID": 3024334.0}, "HP1035": {"Expression": 109.0, "InternalID": 3025132.0}, "HP0437": {"Expression": 2.17, "InternalID": 3024545.0}, "HP0949": {"Expression": 5.34, "InternalID": 3025048.0}, "HP0035": {"Expression": 829.0, "InternalID": 3024147.0}, "HP0379": {"Expression": 139.0, "InternalID": 3024487.0}, "HP1583": {"Expression": 130.0, "InternalID": 3025679.0}, "HP0290": {"Expression": 95.5, "InternalID": 3024398.0}, "HP0306": {"Expression": 678.0, "InternalID": 3024414.0}, "HP0050": {"Expression": 2.19, "InternalID": 3024161.0}, "HP0382": {"Expression": 80.4, "InternalID": 3024490.0}, "HP0354": {"Expression": 159.0, "InternalID": 3024462.0}, "HP0273": {"Expression": 86.4, "InternalID": 3024381.0}, "HP1009": {"Expression": 10.7, "InternalID": 3025106.0}, "HP0743": {"Expression": 0.652, "InternalID": 3024845.0}, "HP1329": {"Expression": 2.27, "InternalID": 3025427.0}, "HP0567": {"Expression": 0.215, "InternalID": 3024670.0}, "HP0301": {"Expression": 238.0, "InternalID": 3024409.0}, "HP0030": {"Expression": 10.8, "InternalID": 3024142.0}, "HP0881": {"Expression": 6.38, "InternalID": 3024982.0}, "HP0653": {"Expression": 1908.0, "InternalID": 3024755.0}, "HP1571": {"Expression": 143.0, "InternalID": 3025667.0}, "HP0569": {"Expression": 412.0, "InternalID": 3024672.0}, "HP0776": {"Expression": 4306.0, "InternalID": 3024877.0}, "HP0149": {"Expression": 42.3, "InternalID": 3024258.0}, "HP1440": {"Expression": 2.51, "InternalID": 3025537.0}, "HP1257": {"Expression": 476.0, "InternalID": 3025355.0}, "HP0253": {"Expression": 17.5, "InternalID": 3024361.0}, "HP0012": {"Expression": 18.5, "InternalID": 3024124.0}, "HP0593": {"Expression": 29.3, "InternalID": 3024696.0}, "HP0248": {"Expression": 406.0, "InternalID": 3024356.0}, "HP0585": {"Expression": 13.2, "InternalID": 3024688.0}, "HP0649": {"Expression": 1027.0, "InternalID": 3024751.0}, "HP0541": {"Expression": 2.51, "InternalID": 3024646.0}, "HP1090": {"Expression": 84.0, "InternalID": 3025187.0}, "HP0028": {"Expression": 297.0, "InternalID": 3024140.0}, "HP0876": {"Expression": 85.9, "InternalID": 3024977.0}, "HP0285": {"Expression": 18.0, "InternalID": 3024393.0}, "HP0053": {"Expression": 5.11, "InternalID": 3024164.0}, "HP0995": {"Expression": 4.6, "InternalID": 3025093.0}, "HP1517": {"Expression": 67.9, "InternalID": 3025614.0}, "HP0699": {"Expression": 79.5, "InternalID": 3024801.0}, "HP0947": {"Expression": 11.1, "InternalID": 3025046.0}, "HP1151": {"Expression": 4059.0, "InternalID": 3025248.0}, "HP1270": {"Expression": 58.3, "InternalID": 3025368.0}, "HP1067": {"Expression": 4113.0, "InternalID": 3025164.0}, "HP0240": {"Expression": 99.4, "InternalID": 3024348.0}, "HP0642": {"Expression": 255.0, "InternalID": 3024744.0}, "HP0046": {"Expression": 0.871, "InternalID": 3024157.0}, "HP0823": {"Expression": 5.68, "InternalID": 3024924.0}, "HP1019": {"Expression": 1528.0, "InternalID": 3025116.0}, "HP1562": {"Expression": 1852.0, "InternalID": 3025658.0}, "HP0563": {"Expression": 3.03, "InternalID": 3024666.0}, "HP1340": {"Expression": 140.0, "InternalID": 3025438.0}, "HP0076": {"Expression": 9684.0, "InternalID": 3024186.0}, "HP0631": {"Expression": 427.0, "InternalID": 3024733.0}, "HP1052": {"Expression": 7.52, "InternalID": 3025149.0}, "HP1504": {"Expression": 20.4, "InternalID": 3025601.0}, "HP1053": {"Expression": 12.8, "InternalID": 3025150.0}, "HP0234": {"Expression": 8.98, "InternalID": 3024342.0}, "HP0351": {"Expression": 132.0, "InternalID": 3024459.0}, "HP0878": {"Expression": 1.4, "InternalID": 3024979.0}, "HP1551": {"Expression": 1989.0, "InternalID": 3025647.0}, "HP1093": {"Expression": 5.02, "InternalID": 3025190.0}, "HP1498": {"Expression": 1.18, "InternalID": 3025595.0}, "HP0309": {"Expression": 239.0, "InternalID": 3024417.0}, "HP1432": {"Expression": 13770.0, "InternalID": 3025529.0}, "HP1103": {"Expression": 407.0, "InternalID": 3025200.0}, "HP0192": {"Expression": 1389.0, "InternalID": 3024301.0}, "HP0856": {"Expression": 1.92, "InternalID": 3024957.0}, "HP0734": {"Expression": 36.3, "InternalID": 3024836.0}, "HP0589": {"Expression": 1068.0, "InternalID": 3024692.0}, "HP1361": {"Expression": 1.06, "InternalID": 3025459.0}, "HP1535": {"Expression": 2.17, "InternalID": 3025631.0}, "HP1191": {"Expression": 11.4, "InternalID": 3025288.0}, "HP0214": {"Expression": 12.7, "InternalID": 3024322.0}, "HP0740": {"Expression": 50.0, "InternalID": 3024842.0}, "HP1156": {"Expression": 307.0, "InternalID": 3025253.0}, "HP0817": {"Expression": 2.28, "InternalID": 3024918.0}, "HP0319": {"Expression": 166.0, "InternalID": 3024427.0}, "HP1446": {"Expression": 233.0, "InternalID": 3025543.0}, "HP0438": {"Expression": 2.62, "InternalID": 3024546.0}, "HP1409": {"Expression": 1.32, "InternalID": 3025506.0}, "HP0272": {"Expression": 44.2, "InternalID": 3024380.0}, "HP0528": {"Expression": 150.0, "InternalID": 3024634.0}, "HP1063": {"Expression": 169.0, "InternalID": 3025160.0}, "HP1461": {"Expression": 462.0, "InternalID": 3025558.0}, "HP1555": {"Expression": 2784.0, "InternalID": 3025651.0}, "HP0322": {"Expression": 363.0, "InternalID": 3024430.0}, "HP0684": {"Expression": 0.103, "InternalID": 3024786.0}, "HP0156": {"Expression": 2.95, "InternalID": 3024265.0}, "HP0727": {"Expression": 21.8, "InternalID": 3024829.0}, "HP0287": {"Expression": 54.2, "InternalID": 3024395.0}, "HP0554": {"Expression": 858.0, "InternalID": 3024658.0}, "HP1069": {"Expression": 901.0, "InternalID": 3025166.0}, "HP1379": {"Expression": 508.0, "InternalID": 3025476.0}, "HP1255": {"Expression": 4.44, "InternalID": 3025353.0}, "HP1238": {"Expression": 113.0, "InternalID": 3025336.0}, "HP0558": {"Expression": 1794.0, "InternalID": 3024662.0}, "HP1332": {"Expression": 219.0, "InternalID": 3025430.0}, "HP0207": {"Expression": 791.0, "InternalID": 3024316.0}, "HP0508": {"Expression": 226.0, "InternalID": 3024615.0}, "HP1486": {"Expression": 38.3, "InternalID": 3025583.0}, "HP0924": {"Expression": 2430.0, "InternalID": 3025023.0}, "HP1337": {"Expression": 4.71, "InternalID": 3025435.0}, "HP0237": {"Expression": 127.0, "InternalID": 3024345.0}, "HP1385": {"Expression": 694.0, "InternalID": 3025482.0}, "HP1086": {"Expression": 8.81, "InternalID": 3025183.0}, "HP0337": {"Expression": 62.9, "InternalID": 3024445.0}, "HP0770": {"Expression": 8.8, "InternalID": 3024871.0}, "HP0246": {"Expression": 5.24, "InternalID": 3024354.0}, "HP0751": {"Expression": 161.0, "InternalID": 3024852.0}, "HP0953": {"Expression": 717.0, "InternalID": 3025052.0}, "HP0627": {"Expression": 0.433, "InternalID": 3024729.0}, "HP1184": {"Expression": 2.68, "InternalID": 3025281.0}, "HP1399": {"Expression": 616.0, "InternalID": 3025496.0}, "HP1227": {"Expression": 5275.0, "InternalID": 3025325.0}, "HP0138": {"Expression": 1096.0, "InternalID": 3024248.0}, "HP1077": {"Expression": 149.0, "InternalID": 3025174.0}, "HP0575": {"Expression": 2.27, "InternalID": 3024678.0}, "HP0417": {"Expression": 487.0, "InternalID": 3024525.0}, "HP0493": {"Expression": 0.973, "InternalID": 3024600.0}, "HP1198": {"Expression": 1512.0, "InternalID": 3025295.0}, "HP0935": {"Expression": 74.4, "InternalID": 3025034.0}, "HP0494": {"Expression": 45.1, "InternalID": 3024601.0}, "HP0771": {"Expression": 1.04, "InternalID": 3024872.0}, "HP0152": {"Expression": 106.0, "InternalID": 3024261.0}, "HP0805": {"Expression": 5.31, "InternalID": 3024906.0}, "HP0704": {"Expression": 1.36, "InternalID": 3024806.0}, "HP0384": {"Expression": 35.7, "InternalID": 3024492.0}, "HP0461": {"Expression": 4.31, "InternalID": 3024569.0}, "HP1413": {"Expression": 61.4, "InternalID": 3025510.0}, "HP0254": {"Expression": 159.0, "InternalID": 3024362.0}, "HP1359": {"Expression": 159.0, "InternalID": 3025457.0}, "HP1470": {"Expression": 426.0, "InternalID": 3025567.0}, "HP0311": {"Expression": 3.4, "InternalID": 3024419.0}, "HP1025": {"Expression": 17.9, "InternalID": 3025122.0}, "HP0832": {"Expression": 528.0, "InternalID": 3024933.0}, "HP0764": {"Expression": 5.26, "InternalID": 3024865.0}, "HP1036": {"Expression": 439.0, "InternalID": 3025133.0}, "HP1073": {"Expression": 1452.0, "InternalID": 3025170.0}, "HP1120": {"Expression": 11.2, "InternalID": 3025217.0}, "HP1294": {"Expression": 3636.0, "InternalID": 3025392.0}, "HP1048": {"Expression": 580.0, "InternalID": 3025145.0}, "HP0378": {"Expression": 47.3, "InternalID": 3024486.0}, "HP0066": {"Expression": 28.8, "InternalID": 3024176.0}, "HP0616": {"Expression": 80.2, "InternalID": 3024719.0}, "HP0595": {"Expression": 111.0, "InternalID": 3024698.0}, "HP0906": {"Expression": 3.74, "InternalID": 3025005.0}, "HP0031": {"Expression": 541.0, "InternalID": 3024143.0}, "HP1445": {"Expression": 133.0, "InternalID": 3025542.0}, "HP1144": {"Expression": 5.18, "InternalID": 3025241.0}, "HP0458": {"Expression": 0.227, "InternalID": 3024566.0}, "HP0482": {"Expression": 264.0, "InternalID": 3024590.0}, "HP0973": {"Expression": 713.0, "InternalID": 3025071.0}, "HP0134": {"Expression": 352.0, "InternalID": 3024244.0}, "HP1217": {"Expression": 5.27, "InternalID": 3025315.0}, "HP1303": {"Expression": 2558.0, "InternalID": 3025401.0}, "HP0778": {"Expression": 16.9, "InternalID": 3024879.0}, "HP1089": {"Expression": 123.0, "InternalID": 3025186.0}, "HP1377": {"Expression": 12.2, "InternalID": 3025474.0}, "HP0305": {"Expression": 2106.0, "InternalID": 3024413.0}, "HP0666": {"Expression": 9.91, "InternalID": 3024768.0}, "HP1014": {"Expression": 870.0, "InternalID": 3025111.0}, "HP0621": {"Expression": 77.0, "InternalID": 3024723.0}, "HP0126": {"Expression": 3144.0, "InternalID": 3024236.0}, "HP0388": {"Expression": 38.5, "InternalID": 3024496.0}, "HP0004": {"Expression": 0.317, "InternalID": 3024117.0}, "HP0966": {"Expression": 35.4, "InternalID": 3025065.0}, "HP1138": {"Expression": 285.0, "InternalID": 3025235.0}, "HP0643": {"Expression": 384.0, "InternalID": 3024745.0}, "HP0981": {"Expression": 39.6, "InternalID": 3025079.0}, "HP0096": {"Expression": 501.0, "InternalID": 3024206.0}, "HP0662": {"Expression": 24.7, "InternalID": 3024764.0}, "HP0753": {"Expression": 3.01, "InternalID": 3024854.0}, "HP0129": {"Expression": 1236.0, "InternalID": 3024239.0}, "HP0114": {"Expression": 2.07, "InternalID": 3024224.0}, "HP0512": {"Expression": 1315.0, "InternalID": 3024619.0}, "HP0100": {"Expression": 87.4, "InternalID": 3024210.0}, "HP0445": {"Expression": 63.9, "InternalID": 3024553.0}, "HP0975": {"Expression": 854.0, "InternalID": 3025073.0}, "HP1323": {"Expression": 5.06, "InternalID": 3025421.0}, "HP0610": {"Expression": 27.9, "InternalID": 3024713.0}, "HP0099": {"Expression": 1167.0, "InternalID": 3024209.0}, "HP0808": {"Expression": 13.3, "InternalID": 3024909.0}, "HP1045": {"Expression": 728.0, "InternalID": 3025142.0}, "HP0614": {"Expression": 2034.0, "InternalID": 3024717.0}, "HP0867": {"Expression": 15.1, "InternalID": 3024968.0}, "HP0933": {"Expression": 94.2, "InternalID": 3025032.0}, "HP1589": {"Expression": 8.97, "InternalID": 3025685.0}, "HP1236": {"Expression": 596.0, "InternalID": 3025334.0}, "HP1416": {"Expression": 5.25, "InternalID": 3025513.0}, "HP0317": {"Expression": 1931.0, "InternalID": 3024425.0}, "HP1585": {"Expression": 2.5, "InternalID": 3025681.0}, "HP1321": {"Expression": 6.01, "InternalID": 3025419.0}, "HP0955": {"Expression": 1.44, "InternalID": 3025054.0}, "HP1465": {"Expression": 90.3, "InternalID": 3025562.0}, "HP1183": {"Expression": 1.25, "InternalID": 3025280.0}, "HP1271": {"Expression": 2.65, "InternalID": 3025369.0}, "HP0363": {"Expression": 71.7, "InternalID": 3024471.0}, "HP0135": {"Expression": 103.0, "InternalID": 3024245.0}, "HP0408": {"Expression": 524.0, "InternalID": 3024516.0}, "HP1512": {"Expression": 1289.0, "InternalID": 3025609.0}, "HP0710": {"Expression": 297.0, "InternalID": 3024812.0}, "HP0447": {"Expression": 5.01, "InternalID": 3024555.0}, "HP0944": {"Expression": 650.0, "InternalID": 3025043.0}, "HP0522": {"Expression": 621.0, "InternalID": 3024628.0}, "HP1202": {"Expression": 1883.0, "InternalID": 3025299.0}, "HP1500": {"Expression": 11.0, "InternalID": 3025597.0}, "HP1376": {"Expression": 888.0, "InternalID": 3025473.0}, "HP1491": {"Expression": 4.79, "InternalID": 3025588.0}, "HP1247": {"Expression": 4.75, "InternalID": 3025345.0}, "HP1455": {"Expression": 165.0, "InternalID": 3025552.0}, "HP0200": {"Expression": 807.0, "InternalID": 3024309.0}, "HP1561": {"Expression": 1327.0, "InternalID": 3025657.0}, "HP1295": {"Expression": 2942.0, "InternalID": 3025393.0}, "HP0485": {"Expression": 853.0, "InternalID": 3024592.0}, "HP1040": {"Expression": 1831.0, "InternalID": 3025137.0}, "HP1057": {"Expression": 80.1, "InternalID": 3025154.0}, "HP0448": {"Expression": 3.08, "InternalID": 3024556.0}, "HP0504": {"Expression": 9.56, "InternalID": 3024611.0}, "HP1215": {"Expression": 6.35, "InternalID": 3025313.0}, "HP1161": {"Expression": 14398.0, "InternalID": 3025258.0}, "HP0088": {"Expression": 321.0, "InternalID": 3024198.0}, "HP0775": {"Expression": 168.0, "InternalID": 3024876.0}, "HP0605": {"Expression": 447.0, "InternalID": 3024708.0}, "HP0396": {"Expression": 185.0, "InternalID": 3024504.0}, "HP0718": {"Expression": 0.683, "InternalID": 3024820.0}, "HP0549": {"Expression": 57.5, "InternalID": 3024653.0}, "HP1074": {"Expression": 3.85, "InternalID": 3025171.0}, "HP0198": {"Expression": 3743.0, "InternalID": 3024307.0}, "HP1250": {"Expression": 8.13, "InternalID": 3025348.0}, "HP0706": {"Expression": 1785.0, "InternalID": 3024808.0}, "HP0409": {"Expression": 290.0, "InternalID": 3024517.0}, "HP0527": {"Expression": 199.0, "InternalID": 3024633.0}, "HP0998": {"Expression": 2.17, "InternalID": 3025096.0}, "HP1570": {"Expression": 11.7, "InternalID": 3025666.0}, "HP1568": {"Expression": 128.0, "InternalID": 3025664.0}, "HP1269": {"Expression": 130.0, "InternalID": 3025367.0}, "HP1289": {"Expression": 0.465, "InternalID": 3025387.0}, "HP0011": {"Expression": 46894.0, "InternalID": 3024123.0}, "HP0464": {"Expression": 3.57, "InternalID": 3024572.0}, "HP1557": {"Expression": 127.0, "InternalID": 3025653.0}, "HP0948": {"Expression": 93.9, "InternalID": 3025047.0}, "HP0829": {"Expression": 1167.0, "InternalID": 3024930.0}, "HP0080": {"Expression": 73.0, "InternalID": 3024190.0}, "HP0635": {"Expression": 27.3, "InternalID": 3024737.0}, "HP1418": {"Expression": 71.5, "InternalID": 3025515.0}, "HP0515": {"Expression": 754.0, "InternalID": 3024622.0}, "HP1243": {"Expression": 1504.0, "InternalID": 3025341.0}, "HP0652": {"Expression": 106.0, "InternalID": 3024754.0}, "HP1292": {"Expression": 4509.0, "InternalID": 3025390.0}, "HP0679": {"Expression": 226.0, "InternalID": 3024781.0}, "HP1314": {"Expression": 6841.0, "InternalID": 3025412.0}, "HP0626": {"Expression": 554.0, "InternalID": 3024728.0}, "HP1360": {"Expression": 4.92, "InternalID": 3025458.0}, "HP0029": {"Expression": 61.1, "InternalID": 3024141.0}, "HP0693": {"Expression": 0.282, "InternalID": 3024795.0}, "HP0282": {"Expression": 37.1, "InternalID": 3024390.0}, "HP0223": {"Expression": 58.6, "InternalID": 3024331.0}, "HP1277": {"Expression": 83.2, "InternalID": 3025375.0}, "HP0051": {"Expression": 4.04, "InternalID": 3024162.0}, "HP0333": {"Expression": 119.0, "InternalID": 3024441.0}, "HP0761": {"Expression": 3.07, "InternalID": 3024862.0}, "HP0453": {"Expression": 5.26, "InternalID": 3024561.0}, "HP1386": {"Expression": 83.9, "InternalID": 3025483.0}, "HP0597": {"Expression": 32.0, "InternalID": 3024700.0}, "HP1005": {"Expression": 300.0, "InternalID": 3025103.0}, "HP0085": {"Expression": 17.2, "InternalID": 3024195.0}, "HP0356": {"Expression": 4.48, "InternalID": 3024464.0}, "HP1100": {"Expression": 550.0, "InternalID": 3025197.0}, "HP1578": {"Expression": 35.2, "InternalID": 3025674.0}, "HP1312": {"Expression": 4854.0, "InternalID": 3025410.0}, "HP1137": {"Expression": 100.0, "InternalID": 3025234.0}, "HP0941": {"Expression": 5.42, "InternalID": 3025040.0}, "HP0159": {"Expression": 51.8, "InternalID": 3024268.0}, "HP1365": {"Expression": 32.2, "InternalID": 3025463.0}, "HP1421": {"Expression": 42.1, "InternalID": 3025518.0}, "HP1350": {"Expression": 1433.0, "InternalID": 3025448.0}, "HP1165": {"Expression": 0.72, "InternalID": 3025262.0}, "HP1170": {"Expression": 0.988, "InternalID": 3025267.0}, "HP0263": {"Expression": 3.3, "InternalID": 3024371.0}, "HP0165": {"Expression": 6.33, "InternalID": 3024274.0}, "HP1106": {"Expression": 3.27, "InternalID": 3025203.0}, "HP0700": {"Expression": 3.59, "InternalID": 3024802.0}, "HP0609": {"Expression": 12.1, "InternalID": 3024712.0}, "HP0692": {"Expression": 905.0, "InternalID": 3024794.0}, "HP0932": {"Expression": 389.0, "InternalID": 3025031.0}, "HP1225": {"Expression": 1.99, "InternalID": 3025323.0}, "HP0261": {"Expression": 2.97, "InternalID": 3024369.0}, "HP0736": {"Expression": 256.0, "InternalID": 3024838.0}, "HP1083": {"Expression": 204.0, "InternalID": 3025180.0}, "HP1347": {"Expression": 2.79, "InternalID": 3025445.0}, "HP1070": {"Expression": 20.9, "InternalID": 3025167.0}, "HP0938": {"Expression": 5.76, "InternalID": 3025037.0}, "HP1405": {"Expression": 25.2, "InternalID": 3025502.0}, "HP0870": {"Expression": 2.76, "InternalID": 3024971.0}, "HP0818": {"Expression": 5.01, "InternalID": 3024919.0}, "HP0618": {"Expression": 1136.0, "InternalID": 3024721.0}, "HP1492": {"Expression": 893.0, "InternalID": 3025589.0}, "HP0490": {"Expression": 52.9, "InternalID": 3024597.0}, "HP0971": {"Expression": 14.1, "InternalID": 3025069.0}, "HP0892": {"Expression": 217.0, "InternalID": 3024992.0}, "HP1173": {"Expression": 3665.0, "InternalID": 3025270.0}, "HP0911": {"Expression": 2.47, "InternalID": 3025010.0}, "HP0111": {"Expression": 6.34, "InternalID": 3024221.0}, "HP1115": {"Expression": 2.72, "InternalID": 3025212.0}, "HP0328": {"Expression": 6.76, "InternalID": 3024436.0}, "HP0820": {"Expression": 6.48, "InternalID": 3024921.0}, "HP0794": {"Expression": 639.0, "InternalID": 3024895.0}, "HP1020": {"Expression": 81.1, "InternalID": 3025117.0}, "HP1543": {"Expression": 10.4, "InternalID": 3025639.0}, "HP0204": {"Expression": 1041.0, "InternalID": 3024313.0}, "HP1582": {"Expression": 836.0, "InternalID": 3025678.0}, "HP0489": {"Expression": 1.93, "InternalID": 3024596.0}, "HP0534": {"Expression": 206.0, "InternalID": 3024639.0}, "HP0551": {"Expression": 4372.0, "InternalID": 3024655.0}, "HP0738": {"Expression": 55.4, "InternalID": 3024840.0}, "HP0115": {"Expression": 5.84, "InternalID": 3024225.0}, "HP0689": {"Expression": 226.0, "InternalID": 3024791.0}, "HP1284": {"Expression": 13.4, "InternalID": 3025382.0}, "HP0393": {"Expression": 115.0, "InternalID": 3024501.0}, "HP1141": {"Expression": 51.6, "InternalID": 3025238.0}, "HP1249": {"Expression": 87.0, "InternalID": 3025347.0}, "HP1565": {"Expression": 2.31, "InternalID": 3025661.0}, "HP0449": {"Expression": 6.36, "InternalID": 3024557.0}, "HP1389": {"Expression": 3.95, "InternalID": 3025486.0}, "HP0078": {"Expression": 2.16, "InternalID": 3024188.0}, "HP0802": {"Expression": 501.0, "InternalID": 3024903.0}, "HP1230": {"Expression": 3.55, "InternalID": 3025328.0}, "HP1075": {"Expression": 18.0, "InternalID": 3025172.0}, "HP0503": {"Expression": 5.46, "InternalID": 3024610.0}, "HP1336": {"Expression": 4.01, "InternalID": 3025434.0}, "HP1463": {"Expression": 514.0, "InternalID": 3025560.0}, "HP0673": {"Expression": 4.64, "InternalID": 3024775.0}, "HP0119": {"Expression": 165.0, "InternalID": 3024229.0}, "HP0930": {"Expression": 689.0, "InternalID": 3025029.0}, "HP1520": {"Expression": 3.52, "InternalID": 3025617.0}, "HP1373": {"Expression": 445.0, "InternalID": 3025470.0}, "HP0219": {"Expression": 5.81, "InternalID": 3024327.0}, "HP0169": {"Expression": 141.0, "InternalID": 3024278.0}, "HP0803": {"Expression": 7.28, "InternalID": 3024904.0}, "HP0426": {"Expression": 1.32, "InternalID": 3024534.0}, "HP0372": {"Expression": 367.0, "InternalID": 3024480.0}, "HP1216": {"Expression": 3.26, "InternalID": 3025314.0}, "HP0960": {"Expression": 78.3, "InternalID": 3025059.0}, "HP1096": {"Expression": 2.17, "InternalID": 3025193.0}, "HP0539": {"Expression": 2.77, "InternalID": 3024644.0}, "HP0465": {"Expression": 5.38, "InternalID": 3024573.0}, "HP1098": {"Expression": 1217.0, "InternalID": 3025195.0}, "HP0362": {"Expression": 4.3, "InternalID": 3024470.0}, "HP0148": {"Expression": 21.0, "InternalID": 3024257.0}, "HP1564": {"Expression": 928.0, "InternalID": 3025660.0}, "HP0116": {"Expression": 201.0, "InternalID": 3024226.0}, "HP1032": {"Expression": 70.8, "InternalID": 3025129.0}, "HP0840": {"Expression": 101.0, "InternalID": 3024941.0}, "HP1189": {"Expression": 217.0, "InternalID": 3025286.0}, "HP0228": {"Expression": 1.51, "InternalID": 3024336.0}, "HP0535": {"Expression": 8.3, "InternalID": 3024640.0}, "HP1371": {"Expression": 7.06, "InternalID": 3025468.0}, "HP1254": {"Expression": 18.7, "InternalID": 3025352.0}, "HP0902": {"Expression": 1101.0, "InternalID": 3025002.0}, "HP0027": {"Expression": 4509.0, "InternalID": 3024139.0}, "HP0640": {"Expression": 4.7, "InternalID": 3024742.0}, "HP1190": {"Expression": 456.0, "InternalID": 3025287.0}, "HP1263": {"Expression": 220.0, "InternalID": 3025361.0}, "HP0278": {"Expression": 68.3, "InternalID": 3024386.0}, "HP1353": {"Expression": 1.92, "InternalID": 3025451.0}, "HP0288": {"Expression": 43.8, "InternalID": 3024396.0}, "HP0720": {"Expression": 5704.0, "InternalID": 3024822.0}, "HP1342": {"Expression": 658.0, "InternalID": 3025440.0}, "HP0110": {"Expression": 2467.0, "InternalID": 3024220.0}, "HP1047": {"Expression": 12.9, "InternalID": 3025144.0}, "HP0475": {"Expression": 2.39, "InternalID": 3024583.0}, "HP0392": {"Expression": 1001.0, "InternalID": 3024500.0}, "HP0201": {"Expression": 473.0, "InternalID": 3024310.0}, "HP1078": {"Expression": 4.08, "InternalID": 3025175.0}, "HP0767": {"Expression": 2.07, "InternalID": 3024868.0}, "HP0724": {"Expression": 2.73, "InternalID": 3024826.0}, "HP0985": {"Expression": 1.9, "InternalID": 3025083.0}, "HP0957": {"Expression": 16.6, "InternalID": 3025056.0}, "HP1281": {"Expression": 20.7, "InternalID": 3025379.0}, "HP0144": {"Expression": 48.7, "InternalID": 3024253.0}, "HP1318": {"Expression": 1102.0, "InternalID": 3025416.0}, "HP0355": {"Expression": 111.0, "InternalID": 3024463.0}, "HP1538": {"Expression": 436.0, "InternalID": 3025634.0}, "HP0041": {"Expression": 6.84, "InternalID": 3024152.0}, "HP0899": {"Expression": 3.83, "InternalID": 3024999.0}, "HP1099": {"Expression": 615.0, "InternalID": 3025196.0}, "HP1065": {"Expression": 37.3, "InternalID": 3025162.0}, "HP1041": {"Expression": 6.52, "InternalID": 3025138.0}, "HP1474": {"Expression": 197.0, "InternalID": 3025571.0}, "HP0001": {"Expression": 8.9, "InternalID": 3024114.0}, "HP1466": {"Expression": 5.63, "InternalID": 3025563.0}, "HP1487": {"Expression": 3.41, "InternalID": 3025584.0}, "HP1297": {"Expression": 721.0, "InternalID": 3025395.0}, "HP0345": {"Expression": 4.13, "InternalID": 3024453.0}, "HP1518": {"Expression": 8.42, "InternalID": 3025615.0}, "HP0303": {"Expression": 144.0, "InternalID": 3024411.0}, "HP0326": {"Expression": 51.5, "InternalID": 3024434.0}, "HP0622": {"Expression": 32.4, "InternalID": 3024724.0}, "HP1181": {"Expression": 0.897, "InternalID": 3025278.0}, "HP0884": {"Expression": 52.4, "InternalID": 3024984.0}, "HP1102": {"Expression": 162.0, "InternalID": 3025199.0}, "HP0663": {"Expression": 38.9, "InternalID": 3024765.0}, "HP0992": {"Expression": 60.0, "InternalID": 3025090.0}, "HP1424": {"Expression": 11.8, "InternalID": 3025521.0}, "HP1209": {"Expression": 5.45, "InternalID": 3025307.0}, "HP1219": {"Expression": 6.64, "InternalID": 3025317.0}, "HP0047": {"Expression": 80.1, "InternalID": 3024158.0}, "HP0731": {"Expression": 55.7, "InternalID": 3024833.0}, "HP0572": {"Expression": 598.0, "InternalID": 3024675.0}, "HP0128": {"Expression": 11.8, "InternalID": 3024238.0}, "HP1388": {"Expression": 2.9, "InternalID": 3025485.0}, "HP0860": {"Expression": 196.0, "InternalID": 3024961.0}, "HP1148": {"Expression": 34.2, "InternalID": 3025245.0}, "HP0037": {"Expression": 3.61, "InternalID": 3024149.0}, "HP0133": {"Expression": 2.75, "InternalID": 3024243.0}, "HP0444": {"Expression": 4.52, "InternalID": 3024552.0}, "HP1222": {"Expression": 139.0, "InternalID": 3025320.0}, "HP1489": {"Expression": 152.0, "InternalID": 3025586.0}, "HP1319": {"Expression": 4155.0, "InternalID": 3025417.0}, "HP1513": {"Expression": 22.2, "InternalID": 3025610.0}, "HP0982": {"Expression": 1.74, "InternalID": 3025080.0}, "HP1490": {"Expression": 37.4, "InternalID": 3025587.0}, "HP1556": {"Expression": 9.09, "InternalID": 3025652.0}, "HP0361": {"Expression": 8.47, "InternalID": 3024469.0}, "HP0318": {"Expression": 4211.0, "InternalID": 3024426.0}, "HP0600": {"Expression": 6.3, "InternalID": 3024703.0}, "HP0210": {"Expression": 1483.0, "InternalID": 3024318.0}, "HP0838": {"Expression": 137.0, "InternalID": 3024939.0}, "HP0858": {"Expression": 280.0, "InternalID": 3024959.0}, "HP0913": {"Expression": 5019.0, "InternalID": 3025012.0}, "HP0065": {"Expression": 19.2, "InternalID": 3024175.0}, "HP1458": {"Expression": 9781.0, "InternalID": 3025555.0}, "HP1447": {"Expression": 220.0, "InternalID": 3025544.0}, "HP0759": {"Expression": 0.96, "InternalID": 3024860.0}, "HP0529": {"Expression": 131.0, "InternalID": 3024635.0}, "HP0277": {"Expression": 85.5, "InternalID": 3024385.0}, "HP1056": {"Expression": 14.8, "InternalID": 3025153.0}, "HP0784": {"Expression": 5.06, "InternalID": 3024885.0}, "HP0315": {"Expression": 92.2, "InternalID": 3024423.0}, "HP0381": {"Expression": 36.7, "InternalID": 3024489.0}, "HP1448": {"Expression": 6.31, "InternalID": 3025545.0}, "HP1024": {"Expression": 401.0, "InternalID": 3025121.0}, "HP0501": {"Expression": 232.0, "InternalID": 3024608.0}, "HP0942": {"Expression": 4.66, "InternalID": 3025041.0}, "HP1162": {"Expression": 3.72, "InternalID": 3025259.0}, "HP0547": {"Expression": 3304.0, "InternalID": 3024652.0}, "HP1435": {"Expression": 169.0, "InternalID": 3025532.0}, "HP1010": {"Expression": 125.0, "InternalID": 3025107.0}, "HP0154": {"Expression": 2633.0, "InternalID": 3024263.0}, "HP0435": {"Expression": 4.79, "InternalID": 3024543.0}, "HP1539": {"Expression": 31.4, "InternalID": 3025635.0}, "HP0397": {"Expression": 646.0, "InternalID": 3024505.0}, "HP0308": {"Expression": 15.2, "InternalID": 3024416.0}, "HP0824": {"Expression": 11512.0, "InternalID": 3024925.0}, "HP0325": {"Expression": 6.48, "InternalID": 3024433.0}, "HP0182": {"Expression": 398.0, "InternalID": 3024291.0}, "HP1118": {"Expression": 2004.0, "InternalID": 3025215.0}, "HP0946": {"Expression": 1.03, "InternalID": 3025045.0}, "HP0405": {"Expression": 78.8, "InternalID": 3024513.0}, "HP0520": {"Expression": 2188.0, "InternalID": 3024627.0}, "HP0833": {"Expression": 4.09, "InternalID": 3024934.0}, "HP0369": {"Expression": 2.37, "InternalID": 3024477.0}, "HP0847": {"Expression": 2.78, "InternalID": 3024948.0}, "HP0310": {"Expression": 851.0, "InternalID": 3024418.0}, "HP0735": {"Expression": 247.0, "InternalID": 3024837.0}, "HP0907": {"Expression": 12.7, "InternalID": 3025006.0}, "HP0034": {"Expression": 172.0, "InternalID": 3024146.0}, "HP1381": {"Expression": 1.7, "InternalID": 3025478.0}, "HP1462": {"Expression": 302.0, "InternalID": 3025559.0}, "HP0481": {"Expression": 3.58, "InternalID": 3024589.0}, "HP0806": {"Expression": 8.93, "InternalID": 3024907.0}, "HP0463": {"Expression": 2.57, "InternalID": 3024571.0}, "HP0084": {"Expression": 2231.0, "InternalID": 3024194.0}, "HP1248": {"Expression": 10.5, "InternalID": 3025346.0}, "HP1572": {"Expression": 3.8, "InternalID": 3025668.0}, "HP0044": {"Expression": 355.0, "InternalID": 3024155.0}, "HP1306": {"Expression": 5051.0, "InternalID": 3025404.0}, "HP0255": {"Expression": 185.0, "InternalID": 3024363.0}, "HP0866": {"Expression": 1281.0, "InternalID": 3024967.0}, "HP0939": {"Expression": 2.01, "InternalID": 3025038.0}, "HP1033": {"Expression": 5.43, "InternalID": 3025130.0}, "HP1395": {"Expression": 1306.0, "InternalID": 3025492.0}, "HP0872": {"Expression": 4.08, "InternalID": 3024973.0}, "HP1528": {"Expression": 39.6, "InternalID": 3025624.0}, "HP0473": {"Expression": 155.0, "InternalID": 3024581.0}, "HP0428": {"Expression": 4.78, "InternalID": 3024536.0}, "HP0294": {"Expression": 2465.0, "InternalID": 3024402.0}, "HP0588": {"Expression": 1183.0, "InternalID": 3024691.0}, "HP0009": {"Expression": 141.0, "InternalID": 3024121.0}, "HP0439": {"Expression": 2.84, "InternalID": 3024547.0}, "HP1017": {"Expression": 2.18, "InternalID": 3025114.0}, "HP0688": {"Expression": 132.0, "InternalID": 3024790.0}, "HP1345": {"Expression": 1833.0, "InternalID": 3025443.0}, "HP0868": {"Expression": 629.0, "InternalID": 3024969.0}, "HP1044": {"Expression": 34.3, "InternalID": 3025141.0}, "HP0590": {"Expression": 1224.0, "InternalID": 3024693.0}, "HP1164": {"Expression": 1197.0, "InternalID": 3025261.0}, "HP0556": {"Expression": 2.47, "InternalID": 3024660.0}, "HP1042": {"Expression": 227.0, "InternalID": 3025139.0}, "HP1280": {"Expression": 78.6, "InternalID": 3025378.0}, "HP0160": {"Expression": 954.0, "InternalID": 3024269.0}, "HP0596": {"Expression": 3360.0, "InternalID": 3024699.0}, "HP0006": {"Expression": 154.0, "InternalID": 3024119.0}, "HP1502": {"Expression": 2.86, "InternalID": 3025599.0}, "HP1126": {"Expression": 126.0, "InternalID": 3025223.0}, "HP0155": {"Expression": 6.45, "InternalID": 3024264.0}, "HP0799": {"Expression": 195.0, "InternalID": 3024900.0}, "HP0025": {"Expression": 2965.0, "InternalID": 3024137.0}, "HP1451": {"Expression": 53.3, "InternalID": 3025548.0}, "HP1275": {"Expression": 599.0, "InternalID": 3025373.0}, "HP0712": {"Expression": 1.5, "InternalID": 3024814.0}, "HP0260": {"Expression": 4.63, "InternalID": 3024368.0}, "HP0705": {"Expression": 166.0, "InternalID": 3024807.0}, "HP1438": {"Expression": 2.89, "InternalID": 3025535.0}, "HP0825": {"Expression": 3780.0, "InternalID": 3024926.0}, "HP0641": {"Expression": 5.22, "InternalID": 3024743.0}, "HP0624": {"Expression": 160.0, "InternalID": 3024726.0}, "HP0433": {"Expression": 1.35, "InternalID": 3024541.0}, "HP1290": {"Expression": 0.809, "InternalID": 3025388.0}, "HP1176": {"Expression": 4.44, "InternalID": 3025273.0}, "HP0170": {"Expression": 1137.0, "InternalID": 3024279.0}, "HP0094": {"Expression": 5.29, "InternalID": 3024204.0}, "HP0367": {"Expression": 18.0, "InternalID": 3024475.0}, "HP0842": {"Expression": 9.51, "InternalID": 3024943.0}, "HP0789": {"Expression": 1.48, "InternalID": 3024890.0}, "HP0450": {"Expression": 23.0, "InternalID": 3024558.0}, "HP0424": {"Expression": 4.43, "InternalID": 3024532.0}, "HP0167": {"Expression": 277.0, "InternalID": 3024276.0}, "HP0972": {"Expression": 127.0, "InternalID": 3025070.0}, "HP0191": {"Expression": 1190.0, "InternalID": 3024300.0}, "HP0220": {"Expression": 1454.0, "InternalID": 3024328.0}, "HP0773": {"Expression": 274.0, "InternalID": 3024874.0}, "HP0233": {"Expression": 223.0, "InternalID": 3024341.0}, "HP1233": {"Expression": 1.59, "InternalID": 3025331.0}, "HP0546": {"Expression": 601.0, "InternalID": 3024651.0}, "HP1439": {"Expression": 4.39, "InternalID": 3025536.0}, "HP0742": {"Expression": 238.0, "InternalID": 3024844.0}, "HP0566": {"Expression": 50.1, "InternalID": 3024669.0}, "HP0984": {"Expression": 6.45, "InternalID": 3025082.0}, "HP0386": {"Expression": 77.9, "InternalID": 3024494.0}, "HP1454": {"Expression": 602.0, "InternalID": 3025551.0}, "HP0919": {"Expression": 282.0, "InternalID": 3025018.0}, "HP1013": {"Expression": 342.0, "InternalID": 3025110.0}, "HP1479": {"Expression": 17.1, "InternalID": 3025576.0}, "HP0411": {"Expression": 15.6, "InternalID": 3024519.0}, "HP0835": {"Expression": 7230.0, "InternalID": 3024936.0}, "HP0175": {"Expression": 3310.0, "InternalID": 3024284.0}, "HP1168": {"Expression": 22.4, "InternalID": 3025265.0}, "HP0747": {"Expression": 16.7, "InternalID": 3024848.0}, "HP1132": {"Expression": 2877.0, "InternalID": 3025229.0}, "HP1143": {"Expression": 88.3, "InternalID": 3025240.0}, "HP0526": {"Expression": 239.0, "InternalID": 3024632.0}, "HP0098": {"Expression": 506.0, "InternalID": 3024208.0}, "HP1004": {"Expression": 3.29, "InternalID": 3025102.0}, "HP0620": {"Expression": 5707.0, "InternalID": 3024722.0}, "HP1265": {"Expression": 122.0, "InternalID": 3025363.0}, "HP0637": {"Expression": 110.0, "InternalID": 3024739.0}, "HP0890": {"Expression": 28.0, "InternalID": 3024990.0}, "HP0952": {"Expression": 99.8, "InternalID": 3025051.0}, "HP1050": {"Expression": 61.3, "InternalID": 3025147.0}, "HP0707": {"Expression": 21.5, "InternalID": 3024809.0}, "HP1531": {"Expression": 10.9, "InternalID": 3025627.0}, "HP0669": {"Expression": 7.31, "InternalID": 3024771.0}, "HP1308": {"Expression": 15674.0, "InternalID": 3025406.0}, "HP1574": {"Expression": 428.0, "InternalID": 3025670.0}, "HP0215": {"Expression": 1.04, "InternalID": 3024323.0}, "HP1320": {"Expression": 2214.0, "InternalID": 3025418.0}, "HP0851": {"Expression": 0.31, "InternalID": 3024952.0}, "HP0359": {"Expression": 7.53, "InternalID": 3024467.0}, "HP0608": {"Expression": 25.5, "InternalID": 3024711.0}, "HP1357": {"Expression": 45.9, "InternalID": 3025455.0}, "HP1101": {"Expression": 87.2, "InternalID": 3025198.0}, "HP0855": {"Expression": 1.77, "InternalID": 3024956.0}, "HP0536": {"Expression": 1.54, "InternalID": 3024641.0}, "HP0064": {"Expression": 8.53, "InternalID": 3024174.0}, "HP0418": {"Expression": 7.29, "InternalID": 3024526.0}, "HP0404": {"Expression": 209.0, "InternalID": 3024512.0}, "HP1404": {"Expression": 10.8, "InternalID": 3025501.0}, "HP1344": {"Expression": 148.0, "InternalID": 3025442.0}, "HP0846": {"Expression": 5.98, "InternalID": 3024947.0}, "HP0171": {"Expression": 142.0, "InternalID": 3024280.0}, "HP0986": {"Expression": 3.3, "InternalID": 3025084.0}, "HP1214": {"Expression": 8.31, "InternalID": 3025312.0}, "HP0227": {"Expression": 658.0, "InternalID": 3024335.0}, "HP1169": {"Expression": 1.35, "InternalID": 3025266.0}, "HP0660": {"Expression": 8.44, "InternalID": 3024762.0}, "HP0782": {"Expression": 3.64, "InternalID": 3024883.0}, "HP1468": {"Expression": 352.0, "InternalID": 3025565.0}, "HP1108": {"Expression": 3569.0, "InternalID": 3025205.0}, "HP1029": {"Expression": 281.0, "InternalID": 3025126.0}, "HP0320": {"Expression": 15.0, "InternalID": 3024428.0}, "HP0629": {"Expression": 295.0, "InternalID": 3024731.0}, "HP1092": {"Expression": 8.51, "InternalID": 3025189.0}, "HP0914": {"Expression": 74.5, "InternalID": 3025013.0}, "HP1213": {"Expression": 305.0, "InternalID": 3025311.0}, "HP0338": {"Expression": 10.1, "InternalID": 3024446.0}, "HP0647": {"Expression": 1.77, "InternalID": 3024749.0}, "HP0709": {"Expression": 304.0, "InternalID": 3024811.0}, "HP0822": {"Expression": 230.0, "InternalID": 3024923.0}, "HP0888": {"Expression": 217.0, "InternalID": 3024988.0}, "HP0964": {"Expression": 3.36, "InternalID": 3025063.0}, "HP0552": {"Expression": 68.7, "InternalID": 3024656.0}, "HP1001": {"Expression": 143.0, "InternalID": 3025099.0}, "HP1309": {"Expression": 5243.0, "InternalID": 3025407.0}, "HP0468": {"Expression": 447.0, "InternalID": 3024576.0}, "HP1546": {"Expression": 4.54, "InternalID": 3025642.0}, "HP0531": {"Expression": 61.1, "InternalID": 3024637.0}, "HP1046": {"Expression": 420.0, "InternalID": 3025143.0}, "HP1407": {"Expression": 1.72, "InternalID": 3025504.0}, "HP1012": {"Expression": 636.0, "InternalID": 3025109.0}, "HP0181": {"Expression": 150.0, "InternalID": 3024290.0}, "HP0730": {"Expression": 5.08, "InternalID": 3024832.0}, "HP1081": {"Expression": 11.4, "InternalID": 3025178.0}, "HP0897": {"Expression": 14.1, "InternalID": 3024997.0}, "HP0723": {"Expression": 528.0, "InternalID": 3024825.0}, "HP0974": {"Expression": 152.0, "InternalID": 3025072.0}, "HP0945": {"Expression": 1.05, "InternalID": 3025044.0}, "HP0087": {"Expression": 137.0, "InternalID": 3024197.0}, "HP0257": {"Expression": 9.83, "InternalID": 3024365.0}, "HP0793": {"Expression": 221.0, "InternalID": 3024894.0}, "HP0586": {"Expression": 114.0, "InternalID": 3024689.0}, "HP0259": {"Expression": 23.0, "InternalID": 3024367.0}, "HP0634": {"Expression": 58.6, "InternalID": 3024736.0}, "HP0075": {"Expression": 185.0, "InternalID": 3024185.0}, "HP0107": {"Expression": 399.0, "InternalID": 3024217.0}, "HP1182": {"Expression": 529.0, "InternalID": 3025279.0}, "HP0645": {"Expression": 33.4, "InternalID": 3024747.0}, "HP1503": {"Expression": 2.59, "InternalID": 3025600.0}, "HP1485": {"Expression": 87.6, "InternalID": 3025582.0}, "HP1471": {"Expression": 4.23, "InternalID": 3025568.0}, "HP1514": {"Expression": 63.2, "InternalID": 3025611.0}, "HP1529": {"Expression": 463.0, "InternalID": 3025625.0}, "HP0270": {"Expression": 43.2, "InternalID": 3024378.0}, "HP0469": {"Expression": 377.0, "InternalID": 3024577.0}, "HP0390": {"Expression": 9266.0, "InternalID": 3024498.0}, "HP0965": {"Expression": 5.03, "InternalID": 3025064.0}, "HP0632": {"Expression": 564.0, "InternalID": 3024734.0}, "HP1136": {"Expression": 192.0, "InternalID": 3025233.0}, "HP0970": {"Expression": 62.5, "InternalID": 3025068.0}, "HP1396": {"Expression": 6.43, "InternalID": 3025493.0}, "HP0721": {"Expression": 5123.0, "InternalID": 3024823.0}, "HP0976": {"Expression": 13.4, "InternalID": 3025074.0}, "HP1011": {"Expression": 134.0, "InternalID": 3025108.0}, "HP0553": {"Expression": 137.0, "InternalID": 3024657.0}, "HP1581": {"Expression": 0.632, "InternalID": 3025677.0}, "HP1237": {"Expression": 225.0, "InternalID": 3025335.0}, "HP1436": {"Expression": 2.7, "InternalID": 3025533.0}, "HP1147": {"Expression": 3213.0, "InternalID": 3025244.0}, "HP0329": {"Expression": 12.8, "InternalID": 3024437.0}, "HP1335": {"Expression": 197.0, "InternalID": 3025433.0}, "HP1450": {"Expression": 130.0, "InternalID": 3025547.0}, "HP0112": {"Expression": 41.3, "InternalID": 3024222.0}, "HP0630": {"Expression": 2294.0, "InternalID": 3024732.0}, "HP0988": {"Expression": 2.17, "InternalID": 3025086.0}, "HP0137": {"Expression": 593.0, "InternalID": 3024247.0}, "HP1577": {"Expression": 2.81, "InternalID": 3025673.0}, "HP0786": {"Expression": 563.0, "InternalID": 3024887.0}, "HP0505": {"Expression": 2.68, "InternalID": 3024612.0}, "HP0722": {"Expression": 243.0, "InternalID": 3024824.0}, "HP0905": {"Expression": 1.62, "InternalID": 3025004.0}, "HP1364": {"Expression": 5.85, "InternalID": 3025462.0}, "HP1080": {"Expression": 23.5, "InternalID": 3025177.0}, "HP0573": {"Expression": 12.0, "InternalID": 3024676.0}, "HP1121": {"Expression": 4.27, "InternalID": 3025218.0}, "HP0733": {"Expression": 7.04, "InternalID": 3024835.0}, "HP0036": {"Expression": 37.1, "InternalID": 3024148.0}, "HP0997": {"Expression": 2.62, "InternalID": 3025095.0}, "HP0252": {"Expression": 597.0, "InternalID": 3024360.0}, "HP0648": {"Expression": 43.5, "InternalID": 3024750.0}, "HP0923": {"Expression": 208.0, "InternalID": 3025022.0}, "HP0671": {"Expression": 1360.0, "InternalID": 3024773.0}, "HP1588": {"Expression": 11450.0, "InternalID": 3025684.0}, "HP0638": {"Expression": 180.0, "InternalID": 3024740.0}, "HP0021": {"Expression": 3.69, "InternalID": 3024133.0}, "HP0921": {"Expression": 41.8, "InternalID": 3025020.0}, "HP1113": {"Expression": 0.781, "InternalID": 3025210.0}, "HP1476": {"Expression": 195.0, "InternalID": 3025573.0}, "HP1533": {"Expression": 236.0, "InternalID": 3025629.0}, "HP0969": {"Expression": 18.7, "InternalID": 3025067.0}, "HP1354": {"Expression": 5.19, "InternalID": 3025452.0}, "HP0048": {"Expression": 29.8, "InternalID": 3024159.0}, "HP1245": {"Expression": 1255.0, "InternalID": 3025343.0}, "HP0728": {"Expression": 5.12, "InternalID": 3024830.0}, "HP0772": {"Expression": 3.63, "InternalID": 3024873.0}, "HP0150": {"Expression": 64.9, "InternalID": 3024259.0}, "HP0954": {"Expression": 1693.0, "InternalID": 3025053.0}, "HP0658": {"Expression": 466.0, "InternalID": 3024760.0}, "HP1330": {"Expression": 0.751, "InternalID": 3025428.0}, "HP1348": {"Expression": 39.7, "InternalID": 3025446.0}, "HP1429": {"Expression": 75.3, "InternalID": 3025526.0}, "HP0387": {"Expression": 5.4, "InternalID": 3024495.0}, "HP0725": {"Expression": 244.0, "InternalID": 3024827.0}, "HP0550": {"Expression": 196.0, "InternalID": 3024654.0}, "HP1291": {"Expression": 5.57, "InternalID": 3025389.0}, "HP0054": {"Expression": 22.4, "InternalID": 3024165.0}, "HP0442": {"Expression": 8.52, "InternalID": 3024550.0}, "HP0717": {"Expression": 188.0, "InternalID": 3024819.0}, "HP0221": {"Expression": 1324.0, "InternalID": 3024329.0}, "HP0655": {"Expression": 178.0, "InternalID": 3024757.0}, "HP1140": {"Expression": 65.7, "InternalID": 3025237.0}, "HP0242": {"Expression": 294.0, "InternalID": 3024350.0}, "HP1188": {"Expression": 42.4, "InternalID": 3025285.0}, "HP0197": {"Expression": 1075.0, "InternalID": 3024306.0}, "HP0334": {"Expression": 6.59, "InternalID": 3024442.0}, "HP1154": {"Expression": 0.981, "InternalID": 3025251.0}, "HP0896": {"Expression": 1456.0, "InternalID": 3024996.0}, "HP0457": {"Expression": 16.4, "InternalID": 3024565.0}, "HP1477": {"Expression": 54.1, "InternalID": 3025574.0}, "HP0441": {"Expression": 3.24, "InternalID": 3024549.0}, "HP0347": {"Expression": 6.17, "InternalID": 3024455.0}, "HP0639": {"Expression": 177.0, "InternalID": 3024741.0}, "HP0517": {"Expression": 7.82, "InternalID": 3024624.0}, "HP1505": {"Expression": 20.9, "InternalID": 3025602.0}, "HP1532": {"Expression": 197.0, "InternalID": 3025628.0}, "HP1343": {"Expression": 0.654, "InternalID": 3025441.0}, "HP0807": {"Expression": 15.0, "InternalID": 3024908.0}, "HP1563": {"Expression": 35148.0, "InternalID": 3025659.0}, "HP0852": {"Expression": 33.4, "InternalID": 3024953.0}, "HP0879": {"Expression": 4.98, "InternalID": 3024980.0}, "HP0117": {"Expression": 89.5, "InternalID": 3024227.0}, "HP0370": {"Expression": 600.0, "InternalID": 3024478.0}, "HP0073": {"Expression": 13425.0, "InternalID": 3024183.0}, "HP0440": {"Expression": 7.06, "InternalID": 3024548.0}, "HP0937": {"Expression": 4.21, "InternalID": 3025036.0}, "HP1352": {"Expression": 26.7, "InternalID": 3025450.0}, "HP0745": {"Expression": 45.2, "InternalID": 3024846.0}, "HP1192": {"Expression": 187.0, "InternalID": 3025289.0}, "HP1076": {"Expression": 1.73, "InternalID": 3025173.0}, "HP1464": {"Expression": 224.0, "InternalID": 3025561.0}, "HP1133": {"Expression": 776.0, "InternalID": 3025230.0}, "HP0245": {"Expression": 12.1, "InternalID": 3024353.0}, "HP0238": {"Expression": 285.0, "InternalID": 3024346.0}, "HP1207": {"Expression": 117.0, "InternalID": 3025305.0}, "HP1441": {"Expression": 1721.0, "InternalID": 3025538.0}, "HP0016": {"Expression": 14.8, "InternalID": 3024128.0}, "HP1153": {"Expression": 294.0, "InternalID": 3025250.0}, "HP0422": {"Expression": 120.0, "InternalID": 3024530.0}, "HP1218": {"Expression": 396.0, "InternalID": 3025316.0}, "HP1258": {"Expression": 1.03, "InternalID": 3025356.0}, "HP1204": {"Expression": 3024.0, "InternalID": 3025302.0}, "HP1526": {"Expression": 396.0, "InternalID": 3025622.0}, "HP1415": {"Expression": 35.5, "InternalID": 3025512.0}, "HP0247": {"Expression": 740.0, "InternalID": 3024355.0}, "HP1483": {"Expression": 269.0, "InternalID": 3025580.0}, "HP1167": {"Expression": 3.17, "InternalID": 3025264.0}, "HP0801": {"Expression": 112.0, "InternalID": 3024902.0}, "HP0480": {"Expression": 1058.0, "InternalID": 3024588.0}, "HP0495": {"Expression": 46.5, "InternalID": 3024602.0}, "HP1142": {"Expression": 36.8, "InternalID": 3025239.0}, "HP1362": {"Expression": 102.0, "InternalID": 3025460.0}, "HP1355": {"Expression": 215.0, "InternalID": 3025453.0}, "HP1334": {"Expression": 341.0, "InternalID": 3025432.0}, "HP0049": {"Expression": 79.7, "InternalID": 3024160.0}, "HP1506": {"Expression": 49.3, "InternalID": 3025603.0}, "HP0646": {"Expression": 369.0, "InternalID": 3024748.0}, "HP0916": {"Expression": 4.02, "InternalID": 3025015.0}, "HP0987": {"Expression": 22.5, "InternalID": 3025085.0}, "HP1325": {"Expression": 1389.0, "InternalID": 3025423.0}, "HP1155": {"Expression": 11.6, "InternalID": 3025252.0}, "HP1530": {"Expression": 523.0, "InternalID": 3025626.0}, "HP0079": {"Expression": 2.54, "InternalID": 3024189.0}, "HP0576": {"Expression": 232.0, "InternalID": 3024679.0}, "HP1223": {"Expression": 1131.0, "InternalID": 3025321.0}, "HP0188": {"Expression": 6.02, "InternalID": 3024297.0}, "HP0162": {"Expression": 246.0, "InternalID": 3024271.0}, "HP0414": {"Expression": 3.4, "InternalID": 3024522.0}, "HP0070": {"Expression": 232.0, "InternalID": 3024180.0}, "HP1495": {"Expression": 277.0, "InternalID": 3025592.0}, "HP0336": {"Expression": 3.06, "InternalID": 3024444.0}, "HP0395": {"Expression": 37.8, "InternalID": 3024503.0}, "HP0231": {"Expression": 1911.0, "InternalID": 3024339.0}, "HP1079": {"Expression": 134.0, "InternalID": 3025176.0}, "HP0871": {"Expression": 28.9, "InternalID": 3024972.0}, "HP0316": {"Expression": 218.0, "InternalID": 3024424.0}, "HP0194": {"Expression": 753.0, "InternalID": 3024303.0}, "HP0544": {"Expression": 120.0, "InternalID": 3024649.0}, "HP1515": {"Expression": 4.31, "InternalID": 3025612.0}, "HP0962": {"Expression": 41.9, "InternalID": 3025061.0}, "HP0659": {"Expression": 71.7, "InternalID": 3024761.0}, "HP1431": {"Expression": 223.0, "InternalID": 3025528.0}, "HP1356": {"Expression": 27.4, "InternalID": 3025454.0}, "HP0068": {"Expression": 1523.0, "InternalID": 3024178.0}, "HP0089": {"Expression": 231.0, "InternalID": 3024199.0}, "HP0419": {"Expression": 49.2, "InternalID": 3024527.0}, "HP0130": {"Expression": 2422.0, "InternalID": 3024240.0}, "HP0584": {"Expression": 50.2, "InternalID": 3024687.0}, "HP1039": {"Expression": 2.13, "InternalID": 3025136.0}, "HP0415": {"Expression": 159.0, "InternalID": 3024523.0}, "HP0344": {"Expression": 5.12, "InternalID": 3024452.0}, "HP1473": {"Expression": 8.09, "InternalID": 3025570.0}, "HP1240": {"Expression": 150.0, "InternalID": 3025338.0}, "HP0086": {"Expression": 1231.0, "InternalID": 3024196.0}, "HP0523": {"Expression": 2.08, "InternalID": 3024629.0}, "HP1326": {"Expression": 91.6, "InternalID": 3025424.0}, "HP0582": {"Expression": 54.9, "InternalID": 3024685.0}, "HP0206": {"Expression": 1.89, "InternalID": 3024315.0}, "HP1196": {"Expression": 11372.0, "InternalID": 3025293.0}, "HP0095": {"Expression": 8.3, "InternalID": 3024205.0}, "HP1279": {"Expression": 39.2, "InternalID": 3025377.0}, "HP0052": {"Expression": 1.18, "InternalID": 3024163.0}, "HP1054": {"Expression": 14.3, "InternalID": 3025151.0}, "HP1567": {"Expression": 184.0, "InternalID": 3025663.0}, "HP0726": {"Expression": 51.4, "InternalID": 3024828.0}, "HP1082": {"Expression": 22.8, "InternalID": 3025179.0}, "HP1511": {"Expression": 1.88, "InternalID": 3025608.0}, "HP1251": {"Expression": 8.04, "InternalID": 3025349.0}, "HP0403": {"Expression": 109.0, "InternalID": 3024511.0}, "HP0542": {"Expression": 12.2, "InternalID": 3024647.0}, "HP1256": {"Expression": 1460.0, "InternalID": 3025354.0}, "HP1200": {"Expression": 3299.0, "InternalID": 3025297.0}, "HP0235": {"Expression": 441.0, "InternalID": 3024343.0}, "HP1358": {"Expression": 240.0, "InternalID": 3025456.0}, "HP0557": {"Expression": 216.0, "InternalID": 3024661.0}, "HP0883": {"Expression": 52.4, "InternalID": 3024983.0}, "HP0350": {"Expression": 16.3, "InternalID": 3024458.0}, "HP0324": {"Expression": 52.1, "InternalID": 3024432.0}, "HP0792": {"Expression": 46.2, "InternalID": 3024893.0}, "HP1177": {"Expression": 5509.0, "InternalID": 3025274.0}, "HP0885": {"Expression": 0.586, "InternalID": 3024985.0}, "HP0615": {"Expression": 523.0, "InternalID": 3024718.0}, "HP0827": {"Expression": 2671.0, "InternalID": 3024928.0}, "HP1467": {"Expression": 14.1, "InternalID": 3025564.0}, "HP0581": {"Expression": 42.8, "InternalID": 3024684.0}, "HP0993": {"Expression": 97.0, "InternalID": 3025091.0}, "HP1274": {"Expression": 5.34, "InternalID": 3025372.0}, "HP1107": {"Expression": 83.8, "InternalID": 3025204.0}, "HP0327": {"Expression": 43.4, "InternalID": 3024435.0}, "HP1508": {"Expression": 78.7, "InternalID": 3025605.0}, "HP0455": {"Expression": 3.58, "InternalID": 3024563.0}, "HP0672": {"Expression": 1213.0, "InternalID": 3024774.0}, "HP1139": {"Expression": 434.0, "InternalID": 3025236.0}, "HP0613": {"Expression": 22.5, "InternalID": 3024716.0}, "HP1382": {"Expression": 3.15, "InternalID": 3025479.0}, "HP0685": {"Expression": 11.4, "InternalID": 3024787.0}, "HP0927": {"Expression": 16.0, "InternalID": 3025026.0}, "HP0869": {"Expression": 715.0, "InternalID": 3024970.0}, "HP1273": {"Expression": 5.17, "InternalID": 3025371.0}, "HP0790": {"Expression": 73.6, "InternalID": 3024891.0}, "HP0180": {"Expression": 32.2, "InternalID": 3024289.0}, "HP0880": {"Expression": 3.31, "InternalID": 3024981.0}, "HP0665": {"Expression": 112.0, "InternalID": 3024767.0}, "HP0045": {"Expression": 429.0, "InternalID": 3024156.0}, "HP0664": {"Expression": 23.2, "InternalID": 3024766.0}, "HP1119": {"Expression": 2.16, "InternalID": 3025216.0}, "HP0061": {"Expression": 164.0, "InternalID": 3024171.0}, "HP0258": {"Expression": 46.3, "InternalID": 3024366.0}, "HP1266": {"Expression": 1026.0, "InternalID": 3025364.0}, "HP1199": {"Expression": 14200.0, "InternalID": 3025296.0}, "HP0571": {"Expression": 5.76, "InternalID": 3024674.0}, "HP0341": {"Expression": 0.533, "InternalID": 3024449.0}, "HP0716": {"Expression": 15.1, "InternalID": 3024818.0}, "HP0821": {"Expression": 6.44, "InternalID": 3024922.0}, "HP1131": {"Expression": 429.0, "InternalID": 3025228.0}, "HP0082": {"Expression": 677.0, "InternalID": 3024192.0}, "HP1002": {"Expression": 372.0, "InternalID": 3025100.0}, "HP0262": {"Expression": 7.74, "InternalID": 3024370.0}, "HP0330": {"Expression": 87.0, "InternalID": 3024438.0}, "HP1231": {"Expression": 28.9, "InternalID": 3025329.0}, "HP1224": {"Expression": 33.1, "InternalID": 3025322.0}, "HP1186": {"Expression": 412.0, "InternalID": 3025283.0}, "HP1105": {"Expression": 121.0, "InternalID": 3025202.0}, "HP0141": {"Expression": 13.3, "InternalID": 3024251.0}, "HP1410": {"Expression": 2.55, "InternalID": 3025507.0}, "HP0106": {"Expression": 179.0, "InternalID": 3024216.0}, "HP1301": {"Expression": 5118.0, "InternalID": 3025399.0}, "HP0814": {"Expression": 88.6, "InternalID": 3024915.0}, "HP0719": {"Expression": 969.0, "InternalID": 3024821.0}, "HP0500": {"Expression": 1083.0, "InternalID": 3024607.0}, "HP1123": {"Expression": 424.0, "InternalID": 3025220.0}, "HP1264": {"Expression": 179.0, "InternalID": 3025362.0}, "HP1298": {"Expression": 88.4, "InternalID": 3025396.0}, "HP0289": {"Expression": 1.29, "InternalID": 3024397.0}, "HP0236": {"Expression": 6.15, "InternalID": 3024344.0}, "HP1507": {"Expression": 480.0, "InternalID": 3025604.0}, "HP0934": {"Expression": 6.14, "InternalID": 3025033.0}, "HP1282": {"Expression": 18.3, "InternalID": 3025380.0}, "HP1400": {"Expression": 123.0, "InternalID": 3025497.0}, "HP0339": {"Expression": 3.89, "InternalID": 3024447.0}, "HP1072": {"Expression": 68.0, "InternalID": 3025169.0}, "HP0394": {"Expression": 28.8, "InternalID": 3024502.0}, "HP1084": {"Expression": 186.0, "InternalID": 3025181.0}, "HP0472": {"Expression": 609.0, "InternalID": 3024580.0}, "HP0991": {"Expression": 7.57, "InternalID": 3025089.0}, "HP0454": {"Expression": 4.5, "InternalID": 3024562.0}, "HP0321": {"Expression": 56.9, "InternalID": 3024429.0}, "HP0436": {"Expression": 3.43, "InternalID": 3024544.0}, "HP0819": {"Expression": 105.0, "InternalID": 3024920.0}, "HP0979": {"Expression": 599.0, "InternalID": 3025077.0}, "HP0039m": {"Expression": 5.61, "InternalID": 3024151.0}, "HP0787": {"Expression": 23.3, "InternalID": 3024888.0}, "HP1212": {"Expression": 66.0, "InternalID": 3025310.0}, "HP0996": {"Expression": 3.54, "InternalID": 3025094.0}, "HP0755": {"Expression": 50.2, "InternalID": 3024856.0}, "HP1021": {"Expression": 205.0, "InternalID": 3025118.0}, "HP0559": {"Expression": 1362.0, "InternalID": 3024663.0}, "HP1590": {"Expression": 19.9, "InternalID": 3025686.0}, "HP0127": {"Expression": 949.0, "InternalID": 3024237.0}, "HP0217": {"Expression": 163.0, "InternalID": 3024325.0}, "HP0487": {"Expression": 11.0, "InternalID": 3024594.0}, "HP0862": {"Expression": 40.5, "InternalID": 3024963.0}, "HP0603": {"Expression": 5.97, "InternalID": 3024706.0}, "HP1027": {"Expression": 1840.0, "InternalID": 3025124.0}, "HP1299": {"Expression": 136.0, "InternalID": 3025397.0}, "HP0604": {"Expression": 1642.0, "InternalID": 3024707.0}, "HP1038": {"Expression": 745.0, "InternalID": 3025135.0}, "HP0599": {"Expression": 1840.0, "InternalID": 3024702.0}, "HP0836": {"Expression": 166.0, "InternalID": 3024937.0}, "HP0211": {"Expression": 610.0, "InternalID": 3024319.0}, "HP0183": {"Expression": 333.0, "InternalID": 3024292.0}, "HP0922": {"Expression": 3.27, "InternalID": 3025021.0}, "HP1552": {"Expression": 51.3, "InternalID": 3025648.0}, "HP0121": {"Expression": 633.0, "InternalID": 3024231.0}, "HP0402": {"Expression": 404.0, "InternalID": 3024510.0}, "HP0057": {"Expression": 10.2, "InternalID": 3024168.0}, "HP1307": {"Expression": 3232.0, "InternalID": 3025405.0}, "HP1547": {"Expression": 397.0, "InternalID": 3025643.0}, "HP0545": {"Expression": 302.0, "InternalID": 3024650.0}, "HP0340": {"Expression": 1.76, "InternalID": 3024448.0}, "HP0279": {"Expression": 4.63, "InternalID": 3024387.0}, "HP0063": {"Expression": 27.1, "InternalID": 3024173.0}, "HP0335": {"Expression": 18.6, "InternalID": 3024443.0}, "HP1261": {"Expression": 183.0, "InternalID": 3025359.0}, "HP0164": {"Expression": 13.0, "InternalID": 3024273.0}, "HP1550": {"Expression": 190.0, "InternalID": 3025646.0}, "HP1043": {"Expression": 725.0, "InternalID": 3025140.0}, "HP0281": {"Expression": 84.2, "InternalID": 3024389.0}, "HP0302": {"Expression": 176.0, "InternalID": 3024410.0}, "HP1208": {"Expression": 6.38, "InternalID": 3025306.0}, "HP0241": {"Expression": 0.476, "InternalID": 3024349.0}, "HP1283": {"Expression": 21.2, "InternalID": 3025381.0}, "HP1453": {"Expression": 9.92, "InternalID": 3025550.0}, "HP1180": {"Expression": 5.3, "InternalID": 3025277.0}, "HP1205": {"Expression": 11489.0, "InternalID": 3025303.0}, "HP0038": {"Expression": 1.34, "InternalID": 3024150.0}, "HP0268": {"Expression": 2108.0, "InternalID": 3024376.0}, "HP0113": {"Expression": 0.558, "InternalID": 3024223.0}, "HP0120": {"Expression": 109.0, "InternalID": 3024230.0}, "HP1425": {"Expression": 3.3, "InternalID": 3025522.0}, "HP1179": {"Expression": 260.0, "InternalID": 3025276.0}, "HP0696": {"Expression": 7145.0, "InternalID": 3024798.0}, "HP1368": {"Expression": 48.8, "InternalID": 3025466.0}, "HP0383": {"Expression": 4.53, "InternalID": 3024491.0}, "HP1322": {"Expression": 3.71, "InternalID": 3025420.0}, "HP0298": {"Expression": 167.0, "InternalID": 3024406.0}, "HP0598": {"Expression": 47.5, "InternalID": 3024701.0}, "HP1135": {"Expression": 830.0, "InternalID": 3025232.0}, "HP1311": {"Expression": 4723.0, "InternalID": 3025409.0}, "HP0072": {"Expression": 22861.0, "InternalID": 3024182.0}, "HP0105": {"Expression": 955.0, "InternalID": 3024215.0}, "HP0364": {"Expression": 92.9, "InternalID": 3024472.0}, "HP0561": {"Expression": 2455.0, "InternalID": 3024664.0}, "HP0874": {"Expression": 3.28, "InternalID": 3024975.0}, "HP1456": {"Expression": 3870.0, "InternalID": 3025553.0}, "HP0670": {"Expression": 1.99, "InternalID": 3024772.0}, "HP1116": {"Expression": 2.29, "InternalID": 3025213.0}, "HP1068": {"Expression": 6.59, "InternalID": 3025165.0}, "HP0013": {"Expression": 145.0, "InternalID": 3024125.0}, "HP0348": {"Expression": 3.94, "InternalID": 3024456.0}, "HP0568": {"Expression": 4.96, "InternalID": 3024671.0}, "HP1285": {"Expression": 2114.0, "InternalID": 3025383.0}, "HP1437": {"Expression": 3.93, "InternalID": 3025534.0}, "HP0928": {"Expression": 87.9, "InternalID": 3025027.0}, "HP1366": {"Expression": 122.0, "InternalID": 3025464.0}, "HP0592": {"Expression": 40.4, "InternalID": 3024695.0}, "HP0176": {"Expression": 2664.0, "InternalID": 3024285.0}, "HP0239": {"Expression": 13.5, "InternalID": 3024347.0}, "HP0060": {"Expression": 72.1, "InternalID": 3024170.0}, "HP0826": {"Expression": 209.0, "InternalID": 3024927.0}, "HP1172": {"Expression": 931.0, "InternalID": 3025269.0}, "HP1110": {"Expression": 952.0, "InternalID": 3025207.0}, "HP0796": {"Expression": 3.0, "InternalID": 3024897.0}, "HP0702": {"Expression": 2.32, "InternalID": 3024804.0}, "HP0583": {"Expression": 39.9, "InternalID": 3024686.0}, "HP0760": {"Expression": 242.0, "InternalID": 3024861.0}, "HP0900": {"Expression": 2423.0, "InternalID": 3025000.0}, "HP0195": {"Expression": 474.0, "InternalID": 3024304.0}, "HP1423": {"Expression": 834.0, "InternalID": 3025520.0}, "HP0812": {"Expression": 4.67, "InternalID": 3024913.0}, "HP1117": {"Expression": 60.2, "InternalID": 3025214.0}, "HP0990": {"Expression": 3.69, "InternalID": 3025088.0}, "HP0737": {"Expression": 5.52, "InternalID": 3024839.0}, "HP0271": {"Expression": 6.99, "InternalID": 3024379.0}, "HP0101": {"Expression": 16.5, "InternalID": 3024211.0}, "HP0602": {"Expression": 54.8, "InternalID": 3024705.0}, "HP0416": {"Expression": 277.0, "InternalID": 3024524.0}, "HP1315": {"Expression": 3388.0, "InternalID": 3025413.0}, "HP1028": {"Expression": 7.73, "InternalID": 3025125.0}, "HP1071": {"Expression": 0.894, "InternalID": 3025168.0}, "HP0486": {"Expression": 1561.0, "InternalID": 3024593.0}, "HP0644": {"Expression": 1.67, "InternalID": 3024746.0}, "HP0413": {"Expression": 6.57, "InternalID": 3024521.0}, "HP1262": {"Expression": 292.0, "InternalID": 3025360.0}, "HP0178": {"Expression": 127.0, "InternalID": 3024287.0}, "HP1159": {"Expression": 107.0, "InternalID": 3025256.0}, "HP0961": {"Expression": 154.0, "InternalID": 3025060.0}, "HP1412": {"Expression": 1.47, "InternalID": 3025509.0}, "HP0083": {"Expression": 4358.0, "InternalID": 3024193.0}, "HP0266": {"Expression": 220.0, "InternalID": 3024374.0}, "HP0623": {"Expression": 47.2, "InternalID": 3024725.0}, "HP0929": {"Expression": 48.4, "InternalID": 3025028.0}, "HP0360": {"Expression": 351.0, "InternalID": 3024468.0}, "HP0774": {"Expression": 207.0, "InternalID": 3024875.0}, "HP0312": {"Expression": 50.7, "InternalID": 3024420.0}, "HP0909": {"Expression": 6.13, "InternalID": 3025008.0}, "HP1519": {"Expression": 6.46, "InternalID": 3025616.0}, "HP0912": {"Expression": 4421.0, "InternalID": 3025011.0}, "HP1496": {"Expression": 3867.0, "InternalID": 3025593.0}, "HP1091": {"Expression": 1.49, "InternalID": 3025188.0}, "HP1122": {"Expression": 821.0, "InternalID": 3025219.0}, "HP1475": {"Expression": 73.2, "InternalID": 3025572.0}, "HP0891": {"Expression": 1261.0, "InternalID": 3024991.0}, "HP1457": {"Expression": 761.0, "InternalID": 3025554.0}, "HP1127": {"Expression": 46.5, "InternalID": 3025224.0}, "HP0651": {"Expression": 132.0, "InternalID": 3024753.0}, "HP1542": {"Expression": 500.0, "InternalID": 3025638.0}, "HP0003": {"Expression": 1088.0, "InternalID": 3024116.0}, "HP0033": {"Expression": 231.0, "InternalID": 3024145.0}, "HP0093": {"Expression": 5.73, "InternalID": 3024203.0}, "HP1114": {"Expression": 58.5, "InternalID": 3025211.0}, "HP0269": {"Expression": 302.0, "InternalID": 3024377.0}, "HP0509": {"Expression": 186.0, "InternalID": 3024616.0}, "HP0783": {"Expression": 1247.0, "InternalID": 3024884.0}, "HP0451": {"Expression": 6.01, "InternalID": 3024559.0}, "HP0323": {"Expression": 580.0, "InternalID": 3024431.0}, "HP0804": {"Expression": 123.0, "InternalID": 3024905.0}, "HP0186": {"Expression": 3.46, "InternalID": 3024295.0}, "HP1444": {"Expression": 15.2, "InternalID": 3025541.0}, "HP0343": {"Expression": 0.896, "InternalID": 3024451.0}, "HP0295": {"Expression": 2.24, "InternalID": 3024403.0}, "HP0476": {"Expression": 221.0, "InternalID": 3024584.0}, "HP0565": {"Expression": 1491.0, "InternalID": 3024668.0}, "HP1094": {"Expression": 0.73, "InternalID": 3025191.0}, "HP0766": {"Expression": 1.69, "InternalID": 3024867.0}, "HP1146": {"Expression": 4.19, "InternalID": 3025243.0}, "HP1197": {"Expression": 2736.0, "InternalID": 3025294.0}, "HP0617": {"Expression": 936.0, "InternalID": 3024720.0}, "HP0216": {"Expression": 64.5, "InternalID": 3024324.0}, "HP1537": {"Expression": 1.23, "InternalID": 3025633.0}, "HP1576": {"Expression": 93.4, "InternalID": 3025672.0}, "HP0158": {"Expression": 1.48, "InternalID": 3024267.0}, "HP1422": {"Expression": 583.0, "InternalID": 3025519.0}, "HP1008": {"Expression": 3.4, "InternalID": 3025105.0}, "HP0371": {"Expression": 2520.0, "InternalID": 3024479.0}, "HP0530": {"Expression": 283.0, "InternalID": 3024636.0}, "HP0280": {"Expression": 87.2, "InternalID": 3024388.0}, "HP0366": {"Expression": 3.1, "InternalID": 3024474.0}, "HP1426": {"Expression": 10.3, "InternalID": 3025523.0}, "HP0791": {"Expression": 401.0, "InternalID": 3024892.0}, "HP1241": {"Expression": 688.0, "InternalID": 3025339.0}, "HP0432": {"Expression": 2.54, "InternalID": 3024540.0}, "HP1341": {"Expression": 190.0, "InternalID": 3025439.0}, "HP0555": {"Expression": 102.0, "InternalID": 3024659.0}, "HP0307": {"Expression": 4.47, "InternalID": 3024415.0}, "HP0213": {"Expression": 210.0, "InternalID": 3024321.0}, "HP0385": {"Expression": 1687.0, "InternalID": 3024493.0}, "HP0810": {"Expression": 9.87, "InternalID": 3024911.0}, "HP1022": {"Expression": 5.27, "InternalID": 3025119.0}, "HP1469": {"Expression": 1031.0, "InternalID": 3025566.0}, "HP1234": {"Expression": 2.64, "InternalID": 3025332.0}, "HP0002": {"Expression": 561.0, "InternalID": 3024115.0}, "HP0757": {"Expression": 202.0, "InternalID": 3024858.0}, "HP0196": {"Expression": 372.0, "InternalID": 3024305.0}, "HP0184": {"Expression": 888.0, "InternalID": 3024293.0}, "HP0816": {"Expression": 3.72, "InternalID": 3024917.0}, "HP1286": {"Expression": 6598.0, "InternalID": 3025384.0}, "HP0352": {"Expression": 52.2, "InternalID": 3024460.0}, "HP1305": {"Expression": 1686.0, "InternalID": 3025403.0}, "HP0788": {"Expression": 4.35, "InternalID": 3024889.0}, "HP0291": {"Expression": 6.47, "InternalID": 3024399.0}, "HP0762": {"Expression": 134.0, "InternalID": 3024863.0}, "HP0574": {"Expression": 67.9, "InternalID": 3024677.0}, "HP0682": {"Expression": 6.24, "InternalID": 3024784.0}, "HP1037": {"Expression": 1427.0, "InternalID": 3025134.0}, "HP1195": {"Expression": 3231.0, "InternalID": 3025292.0}, "HP0077": {"Expression": 126.0, "InternalID": 3024187.0}, "HP0714": {"Expression": 5.82, "InternalID": 3024816.0}, "HP1088": {"Expression": 290.0, "InternalID": 3025185.0}, "HP0069": {"Expression": 382.0, "InternalID": 3024179.0}, "HP0967": {"Expression": 41.3, "InternalID": 3025066.0}, "HP0123": {"Expression": 574.0, "InternalID": 3024233.0}, "HP1220": {"Expression": 208.0, "InternalID": 3025318.0}, "HP1566": {"Expression": 0.271, "InternalID": 3025662.0}, "HP0179": {"Expression": 76.7, "InternalID": 3024288.0}, "HP0578": {"Expression": 10.2, "InternalID": 3024681.0}, "HP1130": {"Expression": 239.0, "InternalID": 3025227.0}, "HP0193": {"Expression": 730.0, "InternalID": 3024302.0}, "HP0478": {"Expression": 4.16, "InternalID": 3024586.0}, "HP1018": {"Expression": 368.0, "InternalID": 3025115.0}, "HP1402": {"Expression": 12.5, "InternalID": 3025499.0}, "HP1015": {"Expression": 4.7, "InternalID": 3025112.0}, "HP1316": {"Expression": 2375.0, "InternalID": 3025414.0}, "HP0090": {"Expression": 222.0, "InternalID": 3024200.0}, "HP0749": {"Expression": 22.5, "InternalID": 3024850.0}, "HP0331": {"Expression": 511.0, "InternalID": 3024439.0}, "HP0507": {"Expression": 13.1, "InternalID": 3024614.0}, "HP0777": {"Expression": 1035.0, "InternalID": 3024878.0}, "HP0674": {"Expression": 3.36, "InternalID": 3024776.0}}, "OrganimsName": "H.pylori", "Integrated": true, "Weight": null}
