# Supplementary material for: Depletion of Shine-Dalgarno Sequences Within Bacterial Coding Regions Is Expression Dependent
Source: G3 (Bethesda). 2016 Sep 7;6(11):3467–74. doi: 10.1534/g3.116.032227 (PMC5100845; doi:10.1534/g3.116.032227)
Supplement: Supplemental Material [file supp_g3.116.032227_FileS1.zip › SD_Submission 3/Data/PaxDB/GCA_000008805.json]

{"Score": 1.84, "Coverage": 20.0, "GeneExpression": {"NMB0219": {"Expression": 1070.0, "InternalID": 3188476.0}, "NMB1035": {"Expression": 10834.0, "InternalID": 3189264.0}, "NMB1460": {"Expression": 2319.0, "InternalID": 3189664.0}, "NMB1475": {"Expression": 665.0, "InternalID": 3189677.0}, "NMB2057": {"Expression": 293.0, "InternalID": 3190235.0}, "NMB1799": {"Expression": 438.0, "InternalID": 3189986.0}, "NMB1949": {"Expression": 611.0, "InternalID": 3190132.0}, "NMB1055": {"Expression": 4163.0, "InternalID": 3189283.0}, "NMB1476": {"Expression": 272.0, "InternalID": 3189678.0}, "NMB0575": {"Expression": 1291.0, "InternalID": 3188817.0}, "NMB0345": {"Expression": 6113.0, "InternalID": 3188592.0}, "NMB0323": {"Expression": 129.0, "InternalID": 3188571.0}, "NMB0033": {"Expression": 600.0, "InternalID": 3188300.0}, "NMB2101": {"Expression": 607.0, "InternalID": 3190277.0}, "NMB0763": {"Expression": 11010.0, "InternalID": 3189002.0}, "NMB0668": {"Expression": 461.0, "InternalID": 3188907.0}, "NMB2056": {"Expression": 900.0, "InternalID": 3190234.0}, "NMB1201": {"Expression": 1484.0, "InternalID": 3189419.0}, "NMB1916": {"Expression": 265.0, "InternalID": 3190100.0}, "NMB2060": {"Expression": 694.0, "InternalID": 3190238.0}, "NMB1982": {"Expression": 95.5, "InternalID": 3190164.0}, "NMB0071": {"Expression": 531.0, "InternalID": 3188335.0}, "NMB0466": {"Expression": 591.0, "InternalID": 3188711.0}, "NMB1595": {"Expression": 224.0, "InternalID": 3189794.0}, "NMB0626": {"Expression": 106.0, "InternalID": 3188866.0}, "NMB1679": {"Expression": 157.0, "InternalID": 3189876.0}, "NMB1855": {"Expression": 2078.0, "InternalID": 3190041.0}, "NMB0387": {"Expression": 375.0, "InternalID": 3188634.0}, "NMB0283": {"Expression": 333.0, "InternalID": 3188538.0}, "NMB0634": {"Expression": 7836.0, "InternalID": 3188874.0}, "NMB2085": {"Expression": 414.0, "InternalID": 3190261.0}, "NMB0148": {"Expression": 291.0, "InternalID": 3188406.0}, "NMB0390": {"Expression": 348.0, "InternalID": 3188637.0}, "NMB0284": {"Expression": 603.0, "InternalID": 3188539.0}, "NMB1898": {"Expression": 293.0, "InternalID": 3190083.0}, "NMB2039": {"Expression": 83778.0, "InternalID": 3190218.0}, "NMB1371": {"Expression": 615.0, "InternalID": 3189581.0}, "NMB0729": {"Expression": 357.0, "InternalID": 3188968.0}, "NMB0804": {"Expression": 726.0, "InternalID": 3189043.0}, "NMB0110": {"Expression": 375.0, "InternalID": 3188368.0}, "NMB0351": {"Expression": 956.0, "InternalID": 3188598.0}, "NMB1457": {"Expression": 946.0, "InternalID": 3189661.0}, "NMB0810": {"Expression": 732.0, "InternalID": 3189049.0}, "NMB0671": {"Expression": 1235.0, "InternalID": 3188910.0}, "NMB1768": {"Expression": 978.0, "InternalID": 3189959.0}, "NMB0774": {"Expression": 584.0, "InternalID": 3189013.0}, "NMB1714": {"Expression": 239.0, "InternalID": 3189910.0}, "NMB1339": {"Expression": 310.0, "InternalID": 3189550.0}, "NMB1609": {"Expression": 1643.0, "InternalID": 3189808.0}, "NMB0107": {"Expression": 259.0, "InternalID": 3188365.0}, "NMB2005": {"Expression": 1868.0, "InternalID": 3190186.0}, "NMB1392": {"Expression": 879.0, "InternalID": 3189599.0}, "NMB0030": {"Expression": 73.9, "InternalID": 3188297.0}, "NMB0937": {"Expression": 3600.0, "InternalID": 3189171.0}, "NMB0435": {"Expression": 220.0, "InternalID": 3188681.0}, "NMB1291": {"Expression": 66.8, "InternalID": 3189503.0}, "NMB1428": {"Expression": 549.0, "InternalID": 3189633.0}, "NMB0497": {"Expression": 71.5, "InternalID": 3188741.0}, "NMB1131": {"Expression": 93.0, "InternalID": 3189351.0}, "NMB0132": {"Expression": 1975.0, "InternalID": 3188390.0}, "NMB1283": {"Expression": 628.0, "InternalID": 3189495.0}, "NMB1959": {"Expression": 231.0, "InternalID": 3190142.0}, "NMB1047": {"Expression": 692.0, "InternalID": 3189276.0}, "NMB1445": {"Expression": 1936.0, "InternalID": 3189650.0}, "NMB0546": {"Expression": 12553.0, "InternalID": 3188789.0}, "NMB0836": {"Expression": 88.8, "InternalID": 3189073.0}, "NMB0124": {"Expression": 17939.0, "InternalID": 3188382.0}, "NMB1429": {"Expression": 47205.0, "InternalID": 3189634.0}, "NMB0631": {"Expression": 2150.0, "InternalID": 3188871.0}, "NMB0944": {"Expression": 2356.0, "InternalID": 3189178.0}, "NMB0543": {"Expression": 257.0, "InternalID": 3188786.0}, "NMB1342": {"Expression": 3445.0, "InternalID": 3189553.0}, "NMB0207": {"Expression": 1921.0, "InternalID": 3188465.0}, "NMB2129": {"Expression": 368.0, "InternalID": 3190299.0}, "NMB0182": {"Expression": 431.0, "InternalID": 3188440.0}, "NMB1946": {"Expression": 862.0, "InternalID": 3190129.0}, "NMB0781": {"Expression": 519.0, "InternalID": 3189020.0}, "NMB0530": {"Expression": 1711.0, "InternalID": 3188773.0}, "NMB1369": {"Expression": 1699.0, "InternalID": 3189579.0}, "NMB1358": {"Expression": 228.0, "InternalID": 3189568.0}, "NMB1920": {"Expression": 224.0, "InternalID": 3190104.0}, "NMB0920": {"Expression": 1251.0, "InternalID": 3189156.0}, "NMB1031": {"Expression": 1045.0, "InternalID": 3189260.0}, "NMB2086": {"Expression": 383.0, "InternalID": 3190262.0}, "NMB1592": {"Expression": 263.0, "InternalID": 3189791.0}, "NMB0167": {"Expression": 2501.0, "InternalID": 3188425.0}, "NMB0203": {"Expression": 2363.0, "InternalID": 3188461.0}, "NMB0814": {"Expression": 833.0, "InternalID": 3189053.0}, "NMB1684": {"Expression": 236.0, "InternalID": 3189881.0}, "NMB1415": {"Expression": 542.0, "InternalID": 3189620.0}, "NMB1582": {"Expression": 108.0, "InternalID": 3189781.0}, "NMB0561": {"Expression": 313.0, "InternalID": 3188803.0}, "NMB1293": {"Expression": 654.0, "InternalID": 3189505.0}, "NMB1812": {"Expression": 366.0, "InternalID": 3189999.0}, "NMB1162": {"Expression": 6530.0, "InternalID": 3189381.0}, "NMB0118": {"Expression": 237.0, "InternalID": 3188376.0}, "NMB0456": {"Expression": 2179.0, "InternalID": 3188701.0}, "NMB0554": {"Expression": 1097.0, "InternalID": 3188796.0}, "NMB0161": {"Expression": 331.0, "InternalID": 3188419.0}, "NMB0768": {"Expression": 1299.0, "InternalID": 3189007.0}, "NMB0586": {"Expression": 3918.0, "InternalID": 3188828.0}, "NMB0155": {"Expression": 8639.0, "InternalID": 3188413.0}, "NMB1231": {"Expression": 145.0, "InternalID": 3189448.0}, "NMB1393": {"Expression": 522.0, "InternalID": 3189600.0}, "NMB0960": {"Expression": 6468.0, "InternalID": 3189194.0}, "NMB1064": {"Expression": 145.0, "InternalID": 3189291.0}, "NMB1468": {"Expression": 1078.0, "InternalID": 3189670.0}, "NMB1969": {"Expression": 1242.0, "InternalID": 3190152.0}, "NMB0622": {"Expression": 1219.0, "InternalID": 3188863.0}, "NMB0011": {"Expression": 133.0, "InternalID": 3188278.0}, "NMB0845": {"Expression": 795.0, "InternalID": 3189082.0}, "NMB0540": {"Expression": 2650.0, "InternalID": 3188783.0}, "NMB0786": {"Expression": 208.0, "InternalID": 3189025.0}, "NMB1921": {"Expression": 1537.0, "InternalID": 3190105.0}, "NMB0873": {"Expression": 1991.0, "InternalID": 3189110.0}, "NMB1252": {"Expression": 661.0, "InternalID": 3189468.0}, "NMB1207": {"Expression": 782.0, "InternalID": 3189425.0}, "NMB1279": {"Expression": 2655.0, "InternalID": 3189491.0}, "NMB0959": {"Expression": 5626.0, "InternalID": 3189193.0}, "NMB2000": {"Expression": 559.0, "InternalID": 3190181.0}, "NMB0133": {"Expression": 2739.0, "InternalID": 3188391.0}, "NMB1518": {"Expression": 4729.0, "InternalID": 3189719.0}, "NMB1124": {"Expression": 6530.0, "InternalID": 3189344.0}, "NMB1372": {"Expression": 1573.0, "InternalID": 3189582.0}, "NMB0325": {"Expression": 1376.0, "InternalID": 3188573.0}, "NMB1425": {"Expression": 142.0, "InternalID": 3189630.0}, "NMB1341": {"Expression": 5883.0, "InternalID": 3189552.0}, "NMB1584": {"Expression": 1423.0, "InternalID": 3189783.0}, "NMB0329": {"Expression": 347.0, "InternalID": 3188576.0}, "NMB0720": {"Expression": 98.3, "InternalID": 3188959.0}, "NMB0462": {"Expression": 1039.0, "InternalID": 3188707.0}, "NMB1995": {"Expression": 562.0, "InternalID": 3190176.0}, "NMB0589": {"Expression": 416.0, "InternalID": 3188831.0}, "NMB0180": {"Expression": 556.0, "InternalID": 3188438.0}, "NMB0145": {"Expression": 8231.0, "InternalID": 3188403.0}, "NMB2151": {"Expression": 625.0, "InternalID": 3190321.0}, "NMB1127": {"Expression": 478.0, "InternalID": 3189347.0}, "NMB0149": {"Expression": 1171.0, "InternalID": 3188407.0}, "NMB0604": {"Expression": 3322.0, "InternalID": 3188846.0}, "NMB1849": {"Expression": 2971.0, "InternalID": 3190035.0}, "NMB2159": {"Expression": 6120.0, "InternalID": 3190329.0}, "NMB1796": {"Expression": 2278.0, "InternalID": 3189984.0}, "NMB1577": {"Expression": 121.0, "InternalID": 3189776.0}, "NMB0872": {"Expression": 422.0, "InternalID": 3189109.0}, "NMB0950": {"Expression": 79.3, "InternalID": 3189184.0}, "NMB0088": {"Expression": 2094.0, "InternalID": 3188350.0}, "NMB0359": {"Expression": 979.0, "InternalID": 3188606.0}, "NMB0464": {"Expression": 210.0, "InternalID": 3188709.0}, "NMB0871": {"Expression": 258.0, "InternalID": 3189108.0}, "NMB2068": {"Expression": 1196.0, "InternalID": 3190246.0}, "NMB1668": {"Expression": 271.0, "InternalID": 3189866.0}, "NMB0352": {"Expression": 358.0, "InternalID": 3188599.0}, "NMB2155": {"Expression": 153.0, "InternalID": 3190325.0}, "NMB1963": {"Expression": 3431.0, "InternalID": 3190146.0}, "NMB2093": {"Expression": 201.0, "InternalID": 3190269.0}, "NMB1976": {"Expression": 614.0, "InternalID": 3190158.0}, "NMB0802": {"Expression": 314.0, "InternalID": 3189041.0}, "NMB0609": {"Expression": 775.0, "InternalID": 3188851.0}, "NMB1230": {"Expression": 707.0, "InternalID": 3189447.0}, "NMB1996": {"Expression": 655.0, "InternalID": 3190177.0}, "NMB1169": {"Expression": 93.0, "InternalID": 3189388.0}, "NMB0957": {"Expression": 1416.0, "InternalID": 3189191.0}, "NMB1985": {"Expression": 4482.0, "InternalID": 3190166.0}, "NMB1471": {"Expression": 479.0, "InternalID": 3189673.0}, "NMB1810": {"Expression": 544.0, "InternalID": 3189997.0}, "NMB2154": {"Expression": 646.0, "InternalID": 3190324.0}, "NMB1164": {"Expression": 5941.0, "InternalID": 3189383.0}, "NMB0446": {"Expression": 1207.0, "InternalID": 3188691.0}, "NMB0157": {"Expression": 1432.0, "InternalID": 3188415.0}, "NMB1554": {"Expression": 349.0, "InternalID": 3189754.0}, "NMB1870": {"Expression": 12090.0, "InternalID": 3190056.0}, "NMB0294": {"Expression": 676.0, "InternalID": 3188547.0}, "NMB0783": {"Expression": 2552.0, "InternalID": 3189022.0}, "NMB1288": {"Expression": 190.0, "InternalID": 3189500.0}, "NMB1084": {"Expression": 426.0, "InternalID": 3189308.0}, "NMB1313": {"Expression": 1270.0, "InternalID": 3189524.0}, "NMB1395": {"Expression": 297.0, "InternalID": 3189602.0}, "NMB1864": {"Expression": 2363.0, "InternalID": 3190050.0}, "NMB0044": {"Expression": 579.0, "InternalID": 3188311.0}, "NMB0700": {"Expression": 3237.0, "InternalID": 3188939.0}, "NMB2103": {"Expression": 162.0, "InternalID": 3190279.0}, "NMB0493": {"Expression": 988.0, "InternalID": 3188737.0}, "NMB1789": {"Expression": 1162.0, "InternalID": 3189978.0}, "NMB1604": {"Expression": 3141.0, "InternalID": 3189803.0}, "NMB1044": {"Expression": 278.0, "InternalID": 3189273.0}, "NMB0353": {"Expression": 373.0, "InternalID": 3188600.0}, "NMB1994": {"Expression": 175.0, "InternalID": 3190175.0}, "NMB1559": {"Expression": 1569.0, "InternalID": 3189759.0}, "NMB0195": {"Expression": 359.0, "InternalID": 3188453.0}, "NMB2094": {"Expression": 498.0, "InternalID": 3190270.0}, "NMB0142": {"Expression": 1206.0, "InternalID": 3188400.0}, "NMB0026": {"Expression": 20767.0, "InternalID": 3188293.0}, "NMB0179": {"Expression": 1558.0, "InternalID": 3188437.0}, "NMB0019": {"Expression": 4563.0, "InternalID": 3188286.0}, "NMB0964": {"Expression": 1424.0, "InternalID": 3189198.0}, "NMB0196": {"Expression": 318.0, "InternalID": 3188454.0}, "NMB1366": {"Expression": 598.0, "InternalID": 3189576.0}, "NMB0787": {"Expression": 1055.0, "InternalID": 3189026.0}, "NMB0379": {"Expression": 124.0, "InternalID": 3188626.0}, "NMB0537": {"Expression": 354.0, "InternalID": 3188780.0}, "NMB0618": {"Expression": 1067.0, "InternalID": 3188859.0}, "NMB1212": {"Expression": 524.0, "InternalID": 3189430.0}, "NMB1616": {"Expression": 564.0, "InternalID": 3189815.0}, "NMB1472": {"Expression": 858.0, "InternalID": 3189674.0}, "NMB1648": {"Expression": 866.0, "InternalID": 3189846.0}, "NMB0106": {"Expression": 541.0, "InternalID": 3188364.0}, "NMB0703": {"Expression": 2451.0, "InternalID": 3188942.0}, "NMB1678": {"Expression": 1075.0, "InternalID": 3189875.0}, "NMB0994": {"Expression": 285.0, "InternalID": 3189226.0}, "NMB0461": {"Expression": 1814.0, "InternalID": 3188706.0}, "NMB0928": {"Expression": 2603.0, "InternalID": 3189163.0}, "NMB0623": {"Expression": 320.0, "InternalID": 3188864.0}, "NMB1998": {"Expression": 2489.0, "InternalID": 3190179.0}, "NMB0585": {"Expression": 652.0, "InternalID": 3188827.0}, "NMB0181": {"Expression": 1449.0, "InternalID": 3188439.0}, "NMB0828": {"Expression": 500.0, "InternalID": 3189066.0}, "NMB0081": {"Expression": 280.0, "InternalID": 3188344.0}, "NMB0212": {"Expression": 51.3, "InternalID": 3188469.0}, "NMB0051": {"Expression": 87.2, "InternalID": 3188316.0}, "NMB0111": {"Expression": 353.0, "InternalID": 3188369.0}, "NMB1256": {"Expression": 259.0, "InternalID": 3189471.0}, "NMB0214": {"Expression": 2539.0, "InternalID": 3188471.0}, "NMB0690": {"Expression": 125.0, "InternalID": 3188929.0}, "NMB0170": {"Expression": 324.0, "InternalID": 3188428.0}, "NMB0641": {"Expression": 2392.0, "InternalID": 3188881.0}, "NMB1530": {"Expression": 175.0, "InternalID": 3189730.0}, "NMB0469": {"Expression": 810.0, "InternalID": 3188714.0}, "NMB0707": {"Expression": 2447.0, "InternalID": 3188946.0}, "NMB0728": {"Expression": 65.1, "InternalID": 3188967.0}, "NMB0041": {"Expression": 3387.0, "InternalID": 3188308.0}, "NMB1652": {"Expression": 2828.0, "InternalID": 3189850.0}, "NMB1305": {"Expression": 335.0, "InternalID": 3189516.0}, "NMB1379": {"Expression": 2520.0, "InternalID": 3189587.0}, "NMB0174": {"Expression": 1108.0, "InternalID": 3188432.0}, "NMB1833": {"Expression": 154.0, "InternalID": 3190020.0}, "NMB0884": {"Expression": 412.0, "InternalID": 3189121.0}, "NMB0138": {"Expression": 3030.0, "InternalID": 3188396.0}, "NMB0946": {"Expression": 5698.0, "InternalID": 3189180.0}, "NMB1874": {"Expression": 672.0, "InternalID": 3190060.0}, "NMB0281": {"Expression": 2334.0, "InternalID": 3188536.0}, "NMB0382": {"Expression": 79677.0, "InternalID": 3188629.0}, "NMB0894": {"Expression": 213.0, "InternalID": 3189131.0}, "NMB1827": {"Expression": 31.3, "InternalID": 3190014.0}, "NMB1953": {"Expression": 251.0, "InternalID": 3190136.0}, "NMB0340": {"Expression": 1609.0, "InternalID": 3188587.0}, "NMB1233": {"Expression": 74.6, "InternalID": 3189450.0}, "NMB1538": {"Expression": 3648.0, "InternalID": 3189738.0}, "NMB0684": {"Expression": 1970.0, "InternalID": 3188923.0}, "NMB1573": {"Expression": 1124.0, "InternalID": 3189772.0}, "NMB0109": {"Expression": 1405.0, "InternalID": 3188367.0}, "NMB1126": {"Expression": 5941.0, "InternalID": 3189346.0}, "NMB2096": {"Expression": 151.0, "InternalID": 3190272.0}, "NMB0292": {"Expression": 245.0, "InternalID": 3188545.0}, "NMB1019": {"Expression": 123.0, "InternalID": 3189248.0}, "NMB2061": {"Expression": 136.0, "InternalID": 3190239.0}, "NMB0711": {"Expression": 477.0, "InternalID": 3188950.0}, "NMB0326": {"Expression": 729.0, "InternalID": 3188574.0}, "NMB0848": {"Expression": 603.0, "InternalID": 3189085.0}, "NMB0336": {"Expression": 1433.0, "InternalID": 3188583.0}, "NMB1165": {"Expression": 478.0, "InternalID": 3189384.0}, "NMB1579": {"Expression": 496.0, "InternalID": 3189778.0}, "NMB1580": {"Expression": 874.0, "InternalID": 3189779.0}, "NMB1581": {"Expression": 1092.0, "InternalID": 3189780.0}, "NMB1814": {"Expression": 569.0, "InternalID": 3190001.0}, "NMB0870": {"Expression": 875.0, "InternalID": 3189107.0}, "NMB0313": {"Expression": 108.0, "InternalID": 3188561.0}, "NMB1680": {"Expression": 208.0, "InternalID": 3189877.0}, "NMB1214": {"Expression": 25.1, "InternalID": 3189432.0}, "NMB0052": {"Expression": 1217.0, "InternalID": 3188317.0}, "NMB1320": {"Expression": 1147.0, "InternalID": 3189531.0}, "NMB0335": {"Expression": 3409.0, "InternalID": 3188582.0}, "NMB1030": {"Expression": 1188.0, "InternalID": 3189259.0}, "NMB1902": {"Expression": 1149.0, "InternalID": 3190086.0}, "NMB0337": {"Expression": 369.0, "InternalID": 3188584.0}, "NMB0851": {"Expression": 311.0, "InternalID": 3189088.0}, "NMB0426": {"Expression": 198.0, "InternalID": 3188672.0}, "NMB1506": {"Expression": 324.0, "InternalID": 3189707.0}, "NMB0490": {"Expression": 223.0, "InternalID": 3188734.0}, "NMB0139": {"Expression": 17776.0, "InternalID": 3188397.0}, "NMB0983": {"Expression": 174.0, "InternalID": 3189216.0}, "NMB1150": {"Expression": 761.0, "InternalID": 3189370.0}, "NMB0876": {"Expression": 790.0, "InternalID": 3189113.0}, "NMB0128": {"Expression": 2520.0, "InternalID": 3188386.0}, "NMB0617": {"Expression": 906.0, "InternalID": 3188858.0}, "NMB0427": {"Expression": 1137.0, "InternalID": 3188673.0}, "NMB1620": {"Expression": 2838.0, "InternalID": 3189819.0}, "NMB0021": {"Expression": 4545.0, "InternalID": 3188288.0}, "NMB0127": {"Expression": 884.0, "InternalID": 3188385.0}, "NMB1936": {"Expression": 5600.0, "InternalID": 3190119.0}, "NMB0947": {"Expression": 144.0, "InternalID": 3189181.0}, "NMB2095": {"Expression": 9138.0, "InternalID": 3190271.0}, "NMB1805": {"Expression": 552.0, "InternalID": 3189992.0}, "NMB1694": {"Expression": 179.0, "InternalID": 3189891.0}, "NMB0875": {"Expression": 1264.0, "InternalID": 3189112.0}, "NMB0137": {"Expression": 2419.0, "InternalID": 3188395.0}, "NMB1310": {"Expression": 268.0, "InternalID": 3189521.0}, "NMB0801": {"Expression": 1451.0, "InternalID": 3189040.0}, "NMB0476": {"Expression": 264.0, "InternalID": 3188721.0}, "NMB0018": {"Expression": 20521.0, "InternalID": 3188285.0}, "NMB0136": {"Expression": 1438.0, "InternalID": 3188394.0}, "NMB0015": {"Expression": 353.0, "InternalID": 3188282.0}, "NMB1968": {"Expression": 2430.0, "InternalID": 3190151.0}, "NMB0169": {"Expression": 590.0, "InternalID": 3188427.0}, "NMB1037": {"Expression": 276.0, "InternalID": 3189266.0}, "NMB1988": {"Expression": 204.0, "InternalID": 3190169.0}, "NMB1213": {"Expression": 2772.0, "InternalID": 3189431.0}, "NMB0662": {"Expression": 647.0, "InternalID": 3188901.0}, "NMB1567": {"Expression": 1885.0, "InternalID": 3189767.0}, "NMB2048": {"Expression": 230.0, "InternalID": 3190226.0}, "NMB0168": {"Expression": 4146.0, "InternalID": 3188426.0}, "NMB1070": {"Expression": 215.0, "InternalID": 3189297.0}, "NMB2102": {"Expression": 1727.0, "InternalID": 3190278.0}, "NMB2147": {"Expression": 1180.0, "InternalID": 3190317.0}, "NMB0407": {"Expression": 801.0, "InternalID": 3188654.0}, "NMB1498": {"Expression": 747.0, "InternalID": 3189699.0}, "NMB1323": {"Expression": 1622.0, "InternalID": 3189534.0}, "NMB1046": {"Expression": 80.0, "InternalID": 3189275.0}, "NMB1188": {"Expression": 761.0, "InternalID": 3189407.0}, "NMB1347": {"Expression": 391.0, "InternalID": 3189557.0}, "NMB0995": {"Expression": 727.0, "InternalID": 3189227.0}, "NMB0929": {"Expression": 2696.0, "InternalID": 3189164.0}, "NMB0204": {"Expression": 806.0, "InternalID": 3188462.0}, "NMB0943": {"Expression": 133.0, "InternalID": 3189177.0}, "NMB1440": {"Expression": 1244.0, "InternalID": 3189645.0}, "NMB1057": {"Expression": 2499.0, "InternalID": 3189285.0}, "NMB1887": {"Expression": 253.0, "InternalID": 3190073.0}, "NMB0550": {"Expression": 2452.0, "InternalID": 3188793.0}, "NMB1557": {"Expression": 1103.0, "InternalID": 3189757.0}, "NMB1720": {"Expression": 49.2, "InternalID": 3189916.0}, "NMB0010": {"Expression": 1262.0, "InternalID": 3188277.0}, "NMB0205": {"Expression": 16423.0, "InternalID": 3188463.0}, "NMB0068": {"Expression": 1261.0, "InternalID": 3188332.0}, "NMB0803": {"Expression": 391.0, "InternalID": 3189042.0}, "NMB1839": {"Expression": 669.0, "InternalID": 3190026.0}, "NMB1280": {"Expression": 666.0, "InternalID": 3189492.0}, "NMB1779": {"Expression": 71.2, "InternalID": 3189969.0}, "NMB0401": {"Expression": 971.0, "InternalID": 3188648.0}, "NMB2083": {"Expression": 202.0, "InternalID": 3190260.0}, "NMB1934": {"Expression": 6310.0, "InternalID": 3190117.0}, "NMB0997": {"Expression": 82.0, "InternalID": 3189229.0}, "NMB1572": {"Expression": 1589.0, "InternalID": 3189771.0}, "NMB1301": {"Expression": 995.0, "InternalID": 3189512.0}, "NMB0758": {"Expression": 1031.0, "InternalID": 3188997.0}, "NMB1285": {"Expression": 3605.0, "InternalID": 3189497.0}, "NMB1053": {"Expression": 100067.0, "InternalID": 3189282.0}, "NMB0431": {"Expression": 247.0, "InternalID": 3188677.0}, "NMB0724": {"Expression": 1133.0, "InternalID": 3188963.0}, "NMB1332": {"Expression": 2875.0, "InternalID": 3189543.0}, "NMB0652": {"Expression": 670.0, "InternalID": 3188891.0}, "NMB1838": {"Expression": 125.0, "InternalID": 3190025.0}, "NMB1897": {"Expression": 378.0, "InternalID": 3190082.0}, "NMB1854": {"Expression": 318.0, "InternalID": 3190040.0}, "NMB0955": {"Expression": 1243.0, "InternalID": 3189189.0}, "NMB1073": {"Expression": 1346.0, "InternalID": 3189300.0}, "NMB1394": {"Expression": 1323.0, "InternalID": 3189601.0}, "NMB0278": {"Expression": 259.0, "InternalID": 3188533.0}, "NMB0574": {"Expression": 905.0, "InternalID": 3188816.0}, "NMB1360": {"Expression": 429.0, "InternalID": 3189570.0}, "NMB0680": {"Expression": 256.0, "InternalID": 3188919.0}, "NMB1869": {"Expression": 2441.0, "InternalID": 3190055.0}, "NMB1861": {"Expression": 431.0, "InternalID": 3190047.0}, "NMB0637": {"Expression": 706.0, "InternalID": 3188877.0}, "NMB1344": {"Expression": 796.0, "InternalID": 3189555.0}, "NMB1390": {"Expression": 1852.0, "InternalID": 3189597.0}, "NMB1324": {"Expression": 1514.0, "InternalID": 3189535.0}, "NMB1574": {"Expression": 7284.0, "InternalID": 3189773.0}, "NMB0625": {"Expression": 562.0, "InternalID": 3188865.0}, "NMB0878": {"Expression": 118.0, "InternalID": 3189115.0}, "NMB2091": {"Expression": 3417.0, "InternalID": 3190267.0}, "NMB1710": {"Expression": 4241.0, "InternalID": 3189906.0}, "NMB0375": {"Expression": 670.0, "InternalID": 3188622.0}, "NMB1384": {"Expression": 678.0, "InternalID": 3189592.0}, "NMB1823": {"Expression": 1139.0, "InternalID": 3190010.0}, "NMB0595": {"Expression": 1161.0, "InternalID": 3188837.0}, "NMB0460": {"Expression": 314.0, "InternalID": 3188705.0}, "NMB1497": {"Expression": 2478.0, "InternalID": 3189698.0}, "NMB0321": {"Expression": 517.0, "InternalID": 3188569.0}, "NMB0154": {"Expression": 2015.0, "InternalID": 3188412.0}, "NMB1640": {"Expression": 434.0, "InternalID": 3189838.0}, "NMB1505": {"Expression": 292.0, "InternalID": 3189706.0}, "NMB0478": {"Expression": 456.0, "InternalID": 3188723.0}, "NMB0663": {"Expression": 22301.0, "InternalID": 3188902.0}, "NMB2074": {"Expression": 86.4, "InternalID": 3190252.0}, "NMB1613": {"Expression": 337.0, "InternalID": 3189812.0}, "NMB2079": {"Expression": 1535.0, "InternalID": 3190256.0}, "NMB2139": {"Expression": 2604.0, "InternalID": 3190309.0}, "NMB0699": {"Expression": 921.0, "InternalID": 3188938.0}, "NMB0823": {"Expression": 210.0, "InternalID": 3189062.0}, "NMB1612": {"Expression": 515.0, "InternalID": 3189811.0}, "NMB1356": {"Expression": 254.0, "InternalID": 3189566.0}, "NMB0165": {"Expression": 1614.0, "InternalID": 3188423.0}, "NMB0682": {"Expression": 804.0, "InternalID": 3188921.0}, "NMB1060": {"Expression": 997.0, "InternalID": 3189287.0}, "NMB1565": {"Expression": 1112.0, "InternalID": 3189765.0}, "NMB0954": {"Expression": 7299.0, "InternalID": 3189188.0}, "NMB1309": {"Expression": 6341.0, "InternalID": 3189520.0}, "NMB1029": {"Expression": 203.0, "InternalID": 3189258.0}, "NMB0815": {"Expression": 288.0, "InternalID": 3189054.0}, "NMB0006": {"Expression": 1581.0, "InternalID": 3188273.0}, "NMB0956": {"Expression": 2197.0, "InternalID": 3189190.0}, "NMB1972": {"Expression": 13042.0, "InternalID": 3190155.0}, "NMB1199": {"Expression": 817.0, "InternalID": 3189417.0}, "NMB1333": {"Expression": 4144.0, "InternalID": 3189544.0}, "NMB0131": {"Expression": 1170.0, "InternalID": 3188389.0}, "NMB0790": {"Expression": 124.0, "InternalID": 3189029.0}, "NMB0029": {"Expression": 351.0, "InternalID": 3188296.0}, "NMB1240": {"Expression": 507.0, "InternalID": 3189457.0}, "NMB0723": {"Expression": 2019.0, "InternalID": 3188962.0}, "NMB0143": {"Expression": 2655.0, "InternalID": 3188401.0}, "NMB1677": {"Expression": 532.0, "InternalID": 3189874.0}, "NMB1405": {"Expression": 371.0, "InternalID": 3189612.0}, "NMB1594": {"Expression": 359.0, "InternalID": 3189793.0}}, "OrganimsName": "N.meningitidis", "Integrated": false, "Weight": 100.0}
