# Supplementary material for: Depletion of Shine-Dalgarno Sequences Within Bacterial Coding Regions Is Expression Dependent
Source: G3 (Bethesda). 2016 Sep 7;6(11):3467–74. doi: 10.1534/g3.116.032227 (PMC5100845; doi:10.1534/g3.116.032227)
Supplement: Supplemental Material [file supp_g3.116.032227_FileS1.zip › SD_Submission 3/Data/PaxDB/GCA_000009045.json]

{"Score": 12.99, "Coverage": 93.0, "GeneExpression": {"BSU28680": {"Expression": 20.9, "InternalID": 3709241.0}, "BSU08770": {"Expression": 5.01, "InternalID": 3707145.0}, "BSU14880": {"Expression": 6.29, "InternalID": 3707789.0}, "BSU05980": {"Expression": 35.0, "InternalID": 3706862.0}, "BSU12310": {"Expression": 2.5, "InternalID": 3707511.0}, "BSU08530": {"Expression": 292.0, "InternalID": 3707118.0}, "BSU02710": {"Expression": 4.47, "InternalID": 3706518.0}, "BSU12190": {"Expression": 14.8, "InternalID": 3707498.0}, "BSU11490": {"Expression": 85.9, "InternalID": 3707420.0}, "BSU06760": {"Expression": 7.84, "InternalID": 3706944.0}, "BSU01600": {"Expression": 8.76, "InternalID": 3706405.0}, "BSU32920": {"Expression": 5.67, "InternalID": 3709669.0}, "BSU04150": {"Expression": 24.5, "InternalID": 3706665.0}, "BSU36360": {"Expression": 313.0, "InternalID": 3710024.0}, "BSU13840": {"Expression": 15.3, "InternalID": 3707683.0}, "BSU05000": {"Expression": 69.2, "InternalID": 3706757.0}, "BSU31370": {"Expression": 322.0, "InternalID": 3709510.0}, "BSU37870": {"Expression": 4.17, "InternalID": 3710182.0}, "BSU28690": {"Expression": 17.4, "InternalID": 3709242.0}, "BSU13970": {"Expression": 61.8, "InternalID": 3707697.0}, "BSU21700": {"Expression": 91.2, "InternalID": 3708514.0}, "BSU28100": {"Expression": 7.5, "InternalID": 3709181.0}, "BSU38680": {"Expression": 15.2, "InternalID": 3710267.0}, "BSU05160": {"Expression": 2.52, "InternalID": 3706774.0}, "BSU39860": {"Expression": 6.98, "InternalID": 3710389.0}, "BSU41060": {"Expression": 1148.0, "InternalID": 3710520.0}, "BSU30190": {"Expression": 72.1, "InternalID": 3709389.0}, "BSU23260": {"Expression": 69.5, "InternalID": 3708674.0}, "BSU09700": {"Expression": 1.31, "InternalID": 3707240.0}, "BSU18310": {"Expression": 7.75, "InternalID": 3708154.0}, "BSU38050": {"Expression": 31.3, "InternalID": 3710201.0}, "BSU37800": {"Expression": 12297.0, "InternalID": 3710175.0}, "BSU31360": {"Expression": 46.1, "InternalID": 3709509.0}, "BSU36320": {"Expression": 5.77, "InternalID": 3710019.0}, "BSU08100": {"Expression": 8.97, "InternalID": 3707077.0}, "BSU04730": {"Expression": 52.7, "InternalID": 3706727.0}, "BSU39260": {"Expression": 40.5, "InternalID": 3710329.0}, "BSU15850": {"Expression": 67.0, "InternalID": 3707891.0}, "BSU05300": {"Expression": 25.4, "InternalID": 3706788.0}, "BSU29860": {"Expression": 60.6, "InternalID": 3709359.0}, "BSU26700": {"Expression": 2.83, "InternalID": 3709034.0}, "BSU35700": {"Expression": 60.4, "InternalID": 3709955.0}, "BSU10420": {"Expression": 28.4, "InternalID": 3707311.0}, "BSU16020": {"Expression": 169.0, "InternalID": 3707908.0}, "BSU02520": {"Expression": 15.7, "InternalID": 3706498.0}, "BSU07460": {"Expression": 23.6, "InternalID": 3707016.0}, "BSU34930": {"Expression": 161.0, "InternalID": 3709874.0}, "BSU30340": {"Expression": 29.6, "InternalID": 3709404.0}, "BSU18110": {"Expression": 6.28, "InternalID": 3708131.0}, "BSU30180": {"Expression": 43.0, "InternalID": 3709388.0}, "BSU06660": {"Expression": 10.0, "InternalID": 3706934.0}, "BSU22450": {"Expression": 17.2, "InternalID": 3708592.0}, "BSU33190": {"Expression": 146.0, "InternalID": 3709697.0}, "BSU16440": {"Expression": 234.0, "InternalID": 3707953.0}, "BSU40700": {"Expression": 23.9, "InternalID": 3710484.0}, "BSU07830": {"Expression": 254.0, "InternalID": 3707049.0}, "BSU16500": {"Expression": 4087.0, "InternalID": 3707959.0}, "BSU16220": {"Expression": 47.6, "InternalID": 3707928.0}, "BSU36460": {"Expression": 383.0, "InternalID": 3710033.0}, "BSU12820": {"Expression": 29.8, "InternalID": 3707571.0}, "BSU12370": {"Expression": 12.7, "InternalID": 3707517.0}, "BSU11850": {"Expression": 1542.0, "InternalID": 3707459.0}, "BSU15930": {"Expression": 162.0, "InternalID": 3707899.0}, "BSU15600": {"Expression": 1519.0, "InternalID": 3707866.0}, "BSU18000": {"Expression": 992.0, "InternalID": 3708118.0}, "BSU00740": {"Expression": 22.7, "InternalID": 3706315.0}, "BSU19730": {"Expression": 11.6, "InternalID": 3708307.0}, "BSU08300": {"Expression": 11.9, "InternalID": 3707097.0}, "BSU04570": {"Expression": 103.0, "InternalID": 3706710.0}, "BSU37780": {"Expression": 215.0, "InternalID": 3710173.0}, "BSU22150": {"Expression": 13.9, "InternalID": 3708562.0}, "BSU32360": {"Expression": 10.1, "InternalID": 3709609.0}, "BSU13770": {"Expression": 1.53, "InternalID": 3707672.0}, "BSU38100": {"Expression": 4.72, "InternalID": 3710206.0}, "BSU14080": {"Expression": 7.93, "InternalID": 3707708.0}, "BSU02030": {"Expression": 3.51, "InternalID": 3706447.0}, "BSU26280": {"Expression": 3.13, "InternalID": 3708990.0}, "BSU19100": {"Expression": 2.0, "InternalID": 3708239.0}, "BSU15770": {"Expression": 176.0, "InternalID": 3707883.0}, "BSU35330": {"Expression": 35.8, "InternalID": 3709915.0}, "BSU09130": {"Expression": 37.6, "InternalID": 3707183.0}, "BSU29930": {"Expression": 4.45, "InternalID": 3709366.0}, "BSU22970": {"Expression": 29.4, "InternalID": 3708646.0}, "BSU27030": {"Expression": 5.74, "InternalID": 3709069.0}, "BSU27490": {"Expression": 60.2, "InternalID": 3709118.0}, "BSU05330": {"Expression": 11.3, "InternalID": 3706792.0}, "BSU08400": {"Expression": 1.28, "InternalID": 3707107.0}, "BSU10130": {"Expression": 145.0, "InternalID": 3707282.0}, "BSU02950": {"Expression": 102.0, "InternalID": 3706542.0}, "BSU13160": {"Expression": 137.0, "InternalID": 3707607.0}, "BSU02360": {"Expression": 77.5, "InternalID": 3706480.0}, "BSU33750": {"Expression": 196.0, "InternalID": 3709756.0}, "BSU22180": {"Expression": 755.0, "InternalID": 3708565.0}, "BSU14860": {"Expression": 725.0, "InternalID": 3707787.0}, "BSU28830": {"Expression": 84.7, "InternalID": 3709256.0}, "BSU22510": {"Expression": 2.5, "InternalID": 3708598.0}, "BSU38690": {"Expression": 36.1, "InternalID": 3710268.0}, "BSU15120": {"Expression": 51.2, "InternalID": 3707814.0}, "BSU11460": {"Expression": 64.4, "InternalID": 3707417.0}, "BSU05960": {"Expression": 27.7, "InternalID": 3706860.0}, "BSU11520": {"Expression": 125.0, "InternalID": 3707423.0}, "BSU22570": {"Expression": 11.6, "InternalID": 3708604.0}, "BSU30280": {"Expression": 0.851, "InternalID": 3709398.0}, "BSU18340": {"Expression": 9.45, "InternalID": 3708157.0}, "BSU29900": {"Expression": 171.0, "InternalID": 3709363.0}, "BSU20900": {"Expression": 1.99, "InternalID": 3708427.0}, "BSU27770": {"Expression": 30.5, "InternalID": 3709147.0}, "BSU33660": {"Expression": 53.2, "InternalID": 3709747.0}, "BSU31020": {"Expression": 57.3, "InternalID": 3709474.0}, "BSU12290": {"Expression": 978.0, "InternalID": 3707509.0}, "BSU13090": {"Expression": 2.8, "InternalID": 3707600.0}, "BSU35530": {"Expression": 4.97, "InternalID": 3709935.0}, "BSU34730": {"Expression": 37.1, "InternalID": 3709854.0}, "BSU01110": {"Expression": 5578.0, "InternalID": 3706354.0}, "BSU24870": {"Expression": 3.82, "InternalID": 3708842.0}, "BSU06839": {"Expression": 7.26, "InternalID": 3706950.0}, "BSU29370": {"Expression": 2.69, "InternalID": 3709312.0}, "BSU03610": {"Expression": 356.0, "InternalID": 3706606.0}, "BSU33540": {"Expression": 459.0, "InternalID": 3709735.0}, "BSU19140": {"Expression": 15.2, "InternalID": 3708243.0}, "BSU14072": {"Expression": 4.68, "InternalID": 3707707.0}, "BSU25900": {"Expression": 5.65, "InternalID": 3708950.0}, "BSU25700": {"Expression": 4.94, "InternalID": 3708927.0}, "BSU09100": {"Expression": 27185.0, "InternalID": 3707180.0}, "BSU40270": {"Expression": 8.65, "InternalID": 3710433.0}, "BSU39170": {"Expression": 3.03, "InternalID": 3710320.0}, "BSU04030": {"Expression": 130.0, "InternalID": 3706651.0}, "BSU29220": {"Expression": 960.0, "InternalID": 3709294.0}, "BSU33740": {"Expression": 12.5, "InternalID": 3709755.0}, "BSU28120": {"Expression": 208.0, "InternalID": 3709183.0}, "BSU33550": {"Expression": 4.25, "InternalID": 3709736.0}, "BSU27560": {"Expression": 282.0, "InternalID": 3709125.0}, "BSU34150": {"Expression": 1.29, "InternalID": 3709797.0}, "BSU31900": {"Expression": 99.5, "InternalID": 3709562.0}, "BSU32220": {"Expression": 841.0, "InternalID": 3709595.0}, "BSU36640": {"Expression": 56.5, "InternalID": 3710053.0}, "BSU21690": {"Expression": 119.0, "InternalID": 3708513.0}, "BSU17960": {"Expression": 94.5, "InternalID": 3708114.0}, "BSU33130": {"Expression": 150.0, "InternalID": 3709690.0}, "BSU21230": {"Expression": 2.65, "InternalID": 3708462.0}, "BSU09110": {"Expression": 4.46, "InternalID": 3707181.0}, "BSU05820": {"Expression": 12.8, "InternalID": 3706845.0}, "BSU13590": {"Expression": 139.0, "InternalID": 3707654.0}, "BSU15950": {"Expression": 152.0, "InternalID": 3707901.0}, "BSU13450": {"Expression": 6.25, "InternalID": 3707638.0}, "BSU35200": {"Expression": 6.2, "InternalID": 3709901.0}, "BSU35210": {"Expression": 0.423, "InternalID": 3709902.0}, "BSU30659": {"Expression": 120.0, "InternalID": 3709436.0}, "BSU04420": {"Expression": 8.75, "InternalID": 3706693.0}, "BSU24450": {"Expression": 1476.0, "InternalID": 3708799.0}, "BSU37090": {"Expression": 193.0, "InternalID": 3710102.0}, "BSU23490": {"Expression": 556.0, "InternalID": 3708698.0}, "BSU18830": {"Expression": 20.2, "InternalID": 3708208.0}, "BSU32940": {"Expression": 63.0, "InternalID": 3709671.0}, "BSU20860": {"Expression": 17.6, "InternalID": 3708423.0}, "BSU16330": {"Expression": 1138.0, "InternalID": 3707942.0}, "BSU35170": {"Expression": 39.2, "InternalID": 3709898.0}, "BSU10930": {"Expression": 5.96, "InternalID": 3707363.0}, "BSU39240": {"Expression": 3.17, "InternalID": 3710327.0}, "BSU13610": {"Expression": 339.0, "InternalID": 3707656.0}, "BSU00080": {"Expression": 3.47, "InternalID": 3706248.0}, "BSU07530": {"Expression": 1.83, "InternalID": 3707022.0}, "BSU35580": {"Expression": 10.6, "InternalID": 3709940.0}, "BSU13780": {"Expression": 4.86, "InternalID": 3707673.0}, "BSU00510": {"Expression": 704.0, "InternalID": 3706292.0}, "BSU21400": {"Expression": 13.0, "InternalID": 3708480.0}, "BSU11690": {"Expression": 1181.0, "InternalID": 3707442.0}, "BSU15400": {"Expression": 57.6, "InternalID": 3707845.0}, "BSU35020": {"Expression": 18.7, "InternalID": 3709883.0}, "BSU16560": {"Expression": 160.0, "InternalID": 3707965.0}, "BSU40670": {"Expression": 5.41, "InternalID": 3710481.0}, "BSU15050": {"Expression": 28.7, "InternalID": 3707806.0}, "BSU26630": {"Expression": 16.6, "InternalID": 3709027.0}, "BSU06820": {"Expression": 2.62, "InternalID": 3706949.0}, "BSU22380": {"Expression": 114.0, "InternalID": 3708585.0}, "BSU15200": {"Expression": 177.0, "InternalID": 3707825.0}, "BSU05109": {"Expression": 3.1, "InternalID": 3706768.0}, "BSU23560": {"Expression": 57.5, "InternalID": 3708706.0}, "BSU20730": {"Expression": 21.6, "InternalID": 3708410.0}, "BSU06230": {"Expression": 2.73, "InternalID": 3706890.0}, "BSU11210": {"Expression": 183.0, "InternalID": 3707393.0}, "BSU26090": {"Expression": 6.46, "InternalID": 3708969.0}, "BSU12650": {"Expression": 167.0, "InternalID": 3707552.0}, "BSU38470": {"Expression": 6.36, "InternalID": 3710244.0}, "BSU11500": {"Expression": 52.3, "InternalID": 3707421.0}, "BSU06860": {"Expression": 73.2, "InternalID": 3706953.0}, "BSU26300": {"Expression": 2.38, "InternalID": 3708992.0}, "BSU24390": {"Expression": 2.56, "InternalID": 3708793.0}, "BSU03480": {"Expression": 546.0, "InternalID": 3706593.0}, "BSU25000": {"Expression": 32.6, "InternalID": 3708855.0}, "BSU11990": {"Expression": 47.3, "InternalID": 3707476.0}, "BSU17840": {"Expression": 0.929, "InternalID": 3708101.0}, "BSU15720": {"Expression": 46.1, "InternalID": 3707878.0}, "BSU11740": {"Expression": 6.2, "InternalID": 3707447.0}, "BSU20310": {"Expression": 1.83, "InternalID": 3708368.0}, "BSU07190": {"Expression": 5.87, "InternalID": 3706987.0}, "BSU11900": {"Expression": 16.0, "InternalID": 3707464.0}, "BSU12200": {"Expression": 4.77, "InternalID": 3707499.0}, "BSU02400": {"Expression": 16.5, "InternalID": 3706484.0}, "BSU07580": {"Expression": 1.53, "InternalID": 3707026.0}, "BSU32720": {"Expression": 9.97, "InternalID": 3709649.0}, "BSU22070": {"Expression": 1017.0, "InternalID": 3708554.0}, "BSU07450": {"Expression": 151.0, "InternalID": 3707014.0}, "BSU25250": {"Expression": 69.4, "InternalID": 3708879.0}, "BSU06480": {"Expression": 762.0, "InternalID": 3706915.0}, "BSU09460": {"Expression": 207.0, "InternalID": 3707217.0}, "BSU03550": {"Expression": 1.89, "InternalID": 3706599.0}, "BSU27330": {"Expression": 62.7, "InternalID": 3709100.0}, "BSU13890": {"Expression": 1404.0, "InternalID": 3707690.0}, "BSU23160": {"Expression": 218.0, "InternalID": 3708665.0}, "BSU26310": {"Expression": 4.75, "InternalID": 3708993.0}, "BSU15940": {"Expression": 41.7, "InternalID": 3707900.0}, "BSU18750": {"Expression": 2.64, "InternalID": 3708199.0}, "BSU38710": {"Expression": 10.8, "InternalID": 3710270.0}, "BSU15810": {"Expression": 12.3, "InternalID": 3707887.0}, "BSU02790": {"Expression": 6.75, "InternalID": 3706526.0}, "BSU32540": {"Expression": 65.4, "InternalID": 3709629.0}, "BSU28240": {"Expression": 6.63, "InternalID": 3709195.0}, "BSU04260": {"Expression": 73.4, "InternalID": 3706676.0}, "BSU28030": {"Expression": 367.0, "InternalID": 3709174.0}, "BSU02960": {"Expression": 6.42, "InternalID": 3706543.0}, "BSU28970": {"Expression": 8.47, "InternalID": 3709269.0}, "BSU28640": {"Expression": 352.0, "InternalID": 3709236.0}, "BSU08280": {"Expression": 5.94, "InternalID": 3707095.0}, "BSU07070": {"Expression": 3.81, "InternalID": 3706974.0}, "BSU01470": {"Expression": 3.79, "InternalID": 3706391.0}, "BSU06890": {"Expression": 8.87, "InternalID": 3706956.0}, "BSU36600": {"Expression": 12.1, "InternalID": 3710049.0}, "BSU02410": {"Expression": 54.5, "InternalID": 3706485.0}, "BSU16710": {"Expression": 35.1, "InternalID": 3707980.0}, "BSU00810": {"Expression": 11.0, "InternalID": 3706322.0}, "BSU08930": {"Expression": 181.0, "InternalID": 3707163.0}, "BSU33410": {"Expression": 557.0, "InternalID": 3709722.0}, "BSU07080": {"Expression": 6.87, "InternalID": 3706975.0}, "BSU03850": {"Expression": 3.71, "InternalID": 3706631.0}, "BSU15520": {"Expression": 423.0, "InternalID": 3707857.0}, "BSU36250": {"Expression": 76.6, "InternalID": 3710011.0}, "BSU20410": {"Expression": 15.5, "InternalID": 3708378.0}, "BSU23510": {"Expression": 12.6, "InternalID": 3708700.0}, "BSU01460": {"Expression": 15.1, "InternalID": 3706390.0}, "BSU07350": {"Expression": 210.0, "InternalID": 3707003.0}, "BSU32160": {"Expression": 126.0, "InternalID": 3709589.0}, "BSU04710": {"Expression": 569.0, "InternalID": 3706725.0}, "BSU27420": {"Expression": 0.663, "InternalID": 3709109.0}, "BSU33310": {"Expression": 4.06, "InternalID": 3709711.0}, "BSU39090": {"Expression": 5.8, "InternalID": 3710312.0}, "BSU01820": {"Expression": 1.76, "InternalID": 3706425.0}, "BSU10990": {"Expression": 12.0, "InternalID": 3707369.0}, "BSU27340": {"Expression": 48.1, "InternalID": 3709101.0}, "BSU05030": {"Expression": 20.9, "InternalID": 3706759.0}, "BSU17800": {"Expression": 4.2, "InternalID": 3708097.0}, "BSU27720": {"Expression": 64.2, "InternalID": 3709141.0}, "BSU02060": {"Expression": 39.1, "InternalID": 3706450.0}, "BSU13690": {"Expression": 250.0, "InternalID": 3707664.0}, "BSU36260": {"Expression": 44.0, "InternalID": 3710012.0}, "BSU32640": {"Expression": 18.1, "InternalID": 3709639.0}, "BSU31280": {"Expression": 30.0, "InternalID": 3709500.0}, "BSU15780": {"Expression": 38.3, "InternalID": 3707884.0}, "BSU01570": {"Expression": 1.93, "InternalID": 3706401.0}, "BSU24370": {"Expression": 6.23, "InternalID": 3708791.0}, "BSU37740": {"Expression": 7.52, "InternalID": 3710169.0}, "BSU10790": {"Expression": 6.23, "InternalID": 3707349.0}, "BSU01440": {"Expression": 3887.0, "InternalID": 3706388.0}, "BSU22170": {"Expression": 48.9, "InternalID": 3708564.0}, "BSU17980": {"Expression": 27.3, "InternalID": 3708116.0}, "BSU31670": {"Expression": 47.0, "InternalID": 3709541.0}, "BSU12410": {"Expression": 764.0, "InternalID": 3707521.0}, "BSU33320": {"Expression": 625.0, "InternalID": 3709712.0}, "BSU21870": {"Expression": 472.0, "InternalID": 3708532.0}, "BSU31060": {"Expression": 12.6, "InternalID": 3709478.0}, "BSU18840": {"Expression": 1637.0, "InternalID": 3708209.0}, "BSU26190": {"Expression": 12.2, "InternalID": 3708979.0}, "BSU40870": {"Expression": 8.77, "InternalID": 3710500.0}, "BSU21900": {"Expression": 108.0, "InternalID": 3708535.0}, "BSU29330": {"Expression": 2.97, "InternalID": 3709308.0}, "BSU25170": {"Expression": 100.0, "InternalID": 3708872.0}, "BSU28500": {"Expression": 2500.0, "InternalID": 3709222.0}, "BSU32550": {"Expression": 28.1, "InternalID": 3709630.0}, "BSU26940": {"Expression": 36.9, "InternalID": 3709059.0}, "BSU24210": {"Expression": 70.9, "InternalID": 3708773.0}, "BSU36830": {"Expression": 1214.0, "InternalID": 3710074.0}, "BSU24470": {"Expression": 292.0, "InternalID": 3708801.0}, "BSU30920": {"Expression": 5.27, "InternalID": 3709463.0}, "BSU18730": {"Expression": 7.64, "InternalID": 3708197.0}, "BSU15960": {"Expression": 4133.0, "InternalID": 3707902.0}, "BSU20370": {"Expression": 7.88, "InternalID": 3708374.0}, "BSU32530": {"Expression": 11.8, "InternalID": 3709627.0}, "BSU27240": {"Expression": 10.4, "InternalID": 3709091.0}, "BSU13830": {"Expression": 4.47, "InternalID": 3707682.0}, "BSU34250": {"Expression": 4.44, "InternalID": 3709807.0}, "BSU19680": {"Expression": 66.8, "InternalID": 3708302.0}, "BSU02250": {"Expression": 77.3, "InternalID": 3706469.0}, "BSU05530": {"Expression": 5.73, "InternalID": 3706816.0}, "BSU29490": {"Expression": 1295.0, "InternalID": 3709324.0}, "BSU09930": {"Expression": 89.3, "InternalID": 3707262.0}, "BSU10320": {"Expression": 38.9, "InternalID": 3707301.0}, "BSU17740": {"Expression": 5.1, "InternalID": 3708090.0}, "BSU10580": {"Expression": 3.67, "InternalID": 3707327.0}, "BSU18850": {"Expression": 22.5, "InternalID": 3708211.0}, "BSU20250": {"Expression": 5.88, "InternalID": 3708362.0}, "BSU16350": {"Expression": 6.46, "InternalID": 3707944.0}, "BSU04390": {"Expression": 12.3, "InternalID": 3706690.0}, "BSU39350": {"Expression": 5.27, "InternalID": 3710339.0}, "BSU24970": {"Expression": 13.0, "InternalID": 3708852.0}, "BSU10370": {"Expression": 101.0, "InternalID": 3707306.0}, "BSU34720": {"Expression": 30.1, "InternalID": 3709852.0}, "BSU26320": {"Expression": 8.45, "InternalID": 3708994.0}, "BSU35900": {"Expression": 7.2, "InternalID": 3709976.0}, "BSU29850": {"Expression": 268.0, "InternalID": 3709358.0}, "BSU09690": {"Expression": 12.0, "InternalID": 3707239.0}, "BSU19840": {"Expression": 3.98, "InternalID": 3708320.0}, "BSU05170": {"Expression": 20.2, "InternalID": 3706775.0}, "BSU15800": {"Expression": 12.8, "InternalID": 3707886.0}, "BSU03830": {"Expression": 841.0, "InternalID": 3706629.0}, "BSU16300": {"Expression": 378.0, "InternalID": 3707939.0}, "BSU40920": {"Expression": 392.0, "InternalID": 3710505.0}, "BSU31390": {"Expression": 2713.0, "InternalID": 3709512.0}, "BSU32380": {"Expression": 5.78, "InternalID": 3709611.0}, "BSU16870": {"Expression": 5.17, "InternalID": 3707995.0}, "BSU28990": {"Expression": 12.8, "InternalID": 3709271.0}, "BSU35060": {"Expression": 6.43, "InternalID": 3709887.0}, "BSU30390": {"Expression": 6.1, "InternalID": 3709409.0}, "BSU17150": {"Expression": 12.2, "InternalID": 3708023.0}, "BSU30595": {"Expression": 8.68, "InternalID": 3709430.0}, "BSU33450": {"Expression": 11.7, "InternalID": 3709726.0}, "BSU22500": {"Expression": 156.0, "InternalID": 3708597.0}, "BSU28270": {"Expression": 1125.0, "InternalID": 3709198.0}, "BSU09140": {"Expression": 7.39, "InternalID": 3707184.0}, "BSU25810": {"Expression": 30.8, "InternalID": 3708939.0}, "BSU27120": {"Expression": 13.0, "InternalID": 3709078.0}, "BSU39980": {"Expression": 7.52, "InternalID": 3710400.0}, "BSU01140": {"Expression": 5.64, "InternalID": 3706357.0}, "BSU34480": {"Expression": 70.9, "InternalID": 3709828.0}, "BSU41050": {"Expression": 175.0, "InternalID": 3710519.0}, "BSU30550": {"Expression": 861.0, "InternalID": 3709426.0}, "BSU08830": {"Expression": 1.56, "InternalID": 3707152.0}, "BSU20260": {"Expression": 7.52, "InternalID": 3708363.0}, "BSU29200": {"Expression": 264.0, "InternalID": 3709292.0}, "BSU23130": {"Expression": 32.1, "InternalID": 3708662.0}, "BSU28570": {"Expression": 47.8, "InternalID": 3709229.0}, "BSU37730": {"Expression": 71.4, "InternalID": 3710168.0}, "BSU27610": {"Expression": 537.0, "InternalID": 3709130.0}, "BSU24920": {"Expression": 4.89, "InternalID": 3708847.0}, "BSU34990": {"Expression": 66.1, "InternalID": 3709880.0}, "BSU27310": {"Expression": 3.82, "InternalID": 3709098.0}, "BSU03150": {"Expression": 221.0, "InternalID": 3706558.0}, "BSU24620": {"Expression": 2877.0, "InternalID": 3708816.0}, "BSU06730": {"Expression": 27.0, "InternalID": 3706941.0}, "BSU09440": {"Expression": 5.42, "InternalID": 3707215.0}, "BSU39570": {"Expression": 25.7, "InternalID": 3710361.0}, "BSU31910": {"Expression": 6167.0, "InternalID": 3709563.0}, "BSU21460": {"Expression": 61.7, "InternalID": 3708487.0}, "BSU02890": {"Expression": 636.0, "InternalID": 3706536.0}, "BSU13650": {"Expression": 4.11, "InternalID": 3707660.0}, "BSU17720": {"Expression": 3.83, "InternalID": 3708088.0}, "BSU14560": {"Expression": 527.0, "InternalID": 3707756.0}, "BSU32430": {"Expression": 1.46, "InternalID": 3709616.0}, "BSU03310": {"Expression": 8.14, "InternalID": 3706574.0}, "BSU28380": {"Expression": 21.2, "InternalID": 3709210.0}, "BSU22560": {"Expression": 454.0, "InternalID": 3708603.0}, "BSU01000": {"Expression": 64.2, "InternalID": 3706343.0}, "BSU13810": {"Expression": 295.0, "InternalID": 3707678.0}, "BSU35470": {"Expression": 14.6, "InternalID": 3709929.0}, "BSU00720": {"Expression": 106.0, "InternalID": 3706313.0}, "BSU12680": {"Expression": 10.4, "InternalID": 3707556.0}, "BSU14720": {"Expression": 5.46, "InternalID": 3707773.0}, "BSU30500": {"Expression": 6.45, "InternalID": 3709421.0}, "BSU17900": {"Expression": 5.97, "InternalID": 3708108.0}, "BSU40840": {"Expression": 4.99, "InternalID": 3710497.0}, "BSU27870": {"Expression": 85.4, "InternalID": 3709157.0}, "BSU34740": {"Expression": 268.0, "InternalID": 3709855.0}, "BSU11630": {"Expression": 2.63, "InternalID": 3707436.0}, "BSU03360": {"Expression": 453.0, "InternalID": 3706579.0}, "BSU33580": {"Expression": 44.7, "InternalID": 3709739.0}, "BSU18100": {"Expression": 38.5, "InternalID": 3708129.0}, "BSU15000": {"Expression": 44.3, "InternalID": 3707801.0}, "BSU02240": {"Expression": 242.0, "InternalID": 3706468.0}, "BSU19430": {"Expression": 7.4, "InternalID": 3708273.0}, "BSU08040": {"Expression": 18.3, "InternalID": 3707071.0}, "BSU20830": {"Expression": 2.44, "InternalID": 3708420.0}, "BSU07210": {"Expression": 6.58, "InternalID": 3706989.0}, "BSU18380": {"Expression": 45.2, "InternalID": 3708161.0}, "BSU31960": {"Expression": 66.9, "InternalID": 3709569.0}, "BSU38060": {"Expression": 2.41, "InternalID": 3710202.0}, "BSU26010": {"Expression": 3.14, "InternalID": 3708960.0}, "BSU28400": {"Expression": 113.0, "InternalID": 3709212.0}, "BSU30680": {"Expression": 8.14, "InternalID": 3709439.0}, "BSU04800": {"Expression": 14.2, "InternalID": 3706736.0}, "BSU03690": {"Expression": 28.6, "InternalID": 3706614.0}, "BSU23190": {"Expression": 4.35, "InternalID": 3708667.0}, "BSU11290": {"Expression": 5.84, "InternalID": 3707401.0}, "BSU23230": {"Expression": 10.4, "InternalID": 3708671.0}, "BSU25410": {"Expression": 5247.0, "InternalID": 3708897.0}, "BSU24200": {"Expression": 2.09, "InternalID": 3708771.0}, "BSU34770": {"Expression": 88.6, "InternalID": 3709858.0}, "BSU36130": {"Expression": 3.22, "InternalID": 3709999.0}, "BSU31010": {"Expression": 347.0, "InternalID": 3709473.0}, "BSU14990": {"Expression": 30.0, "InternalID": 3707800.0}, "BSU15590": {"Expression": 791.0, "InternalID": 3707865.0}, "BSU38080": {"Expression": 8.68, "InternalID": 3710204.0}, "BSU36660": {"Expression": 46.1, "InternalID": 3710055.0}, "BSU06990": {"Expression": 4.11, "InternalID": 3706966.0}, "BSU40060": {"Expression": 18.4, "InternalID": 3710409.0}, "BSU31930": {"Expression": 961.0, "InternalID": 3709565.0}, "BSU39840": {"Expression": 7.01, "InternalID": 3710387.0}, "BSU17490": {"Expression": 0.576, "InternalID": 3708060.0}, "BSU28010": {"Expression": 12.2, "InternalID": 3709172.0}, "BSU24530": {"Expression": 73.1, "InternalID": 3708807.0}, "BSU29880": {"Expression": 13.2, "InternalID": 3709361.0}, "BSU26430": {"Expression": 6.97, "InternalID": 3709005.0}, "BSU01550": {"Expression": 13.2, "InternalID": 3706399.0}, "BSU17290": {"Expression": 1.54, "InternalID": 3708039.0}, "BSU11300": {"Expression": 11.3, "InternalID": 3707403.0}, "BSU03510": {"Expression": 493.0, "InternalID": 3706595.0}, "BSU19600": {"Expression": 2.69, "InternalID": 3708291.0}, "BSU31580": {"Expression": 329.0, "InternalID": 3709532.0}, "BSU03180": {"Expression": 132.0, "InternalID": 3706561.0}, "BSU20460": {"Expression": 1.16, "InternalID": 3708383.0}, "BSU37050": {"Expression": 163.0, "InternalID": 3710097.0}, "BSU07810": {"Expression": 75.9, "InternalID": 3707047.0}, "BSU19200": {"Expression": 27.0, "InternalID": 3708249.0}, "BSU05370": {"Expression": 2.9, "InternalID": 3706797.0}, "BSU14660": {"Expression": 8.69, "InternalID": 3707767.0}, "BSU09830": {"Expression": 1.72, "InternalID": 3707251.0}, "BSU08150": {"Expression": 41.7, "InternalID": 3707082.0}, "BSU28130": {"Expression": 184.0, "InternalID": 3709184.0}, "BSU26830": {"Expression": 282.0, "InternalID": 3709048.0}, "BSU22430": {"Expression": 185.0, "InternalID": 3708590.0}, "BSU09570": {"Expression": 137.0, "InternalID": 3707228.0}, "BSU40240": {"Expression": 3.4, "InternalID": 3710429.0}, "BSU27410": {"Expression": 295.0, "InternalID": 3709108.0}, "BSU39770": {"Expression": 39.3, "InternalID": 3710380.0}, "BSU25320": {"Expression": 109.0, "InternalID": 3708887.0}, "BSU26640": {"Expression": 8.98, "InternalID": 3709028.0}, "BSU24580": {"Expression": 7.41, "InternalID": 3708812.0}, "BSU19190": {"Expression": 7.44, "InternalID": 3708248.0}, "BSU17920": {"Expression": 0.348, "InternalID": 3708110.0}, "BSU13030": {"Expression": 62.4, "InternalID": 3707594.0}, "BSU31530": {"Expression": 91.4, "InternalID": 3709527.0}, "BSU19220": {"Expression": 6.91, "InternalID": 3708251.0}, "BSU25580": {"Expression": 76.5, "InternalID": 3708914.0}, "BSU32670": {"Expression": 605.0, "InternalID": 3709643.0}, "BSU20740": {"Expression": 6.57, "InternalID": 3708411.0}, "BSU23480": {"Expression": 8.16, "InternalID": 3708697.0}, "BSU01130": {"Expression": 8788.0, "InternalID": 3706356.0}, "BSU09610": {"Expression": 0.548, "InternalID": 3707231.0}, "BSU14200": {"Expression": 4.65, "InternalID": 3707721.0}, "BSU00850": {"Expression": 40.3, "InternalID": 3706327.0}, "BSU34180": {"Expression": 2.77, "InternalID": 3709800.0}, "BSU23820": {"Expression": 80.6, "InternalID": 3708732.0}, "BSU25280": {"Expression": 6.73, "InternalID": 3708882.0}, "BSU16770": {"Expression": 772.0, "InternalID": 3707987.0}, "BSU10150": {"Expression": 33.7, "InternalID": 3707284.0}, "BSU03590": {"Expression": 21.8, "InternalID": 3706604.0}, "BSU10440": {"Expression": 85.0, "InternalID": 3707313.0}, "BSU22220": {"Expression": 8.88, "InternalID": 3708569.0}, "BSU30240": {"Expression": 95.7, "InternalID": 3709394.0}, "BSU00400": {"Expression": 12.5, "InternalID": 3706280.0}, "BSU29960": {"Expression": 8.87, "InternalID": 3709369.0}, "BSU34760": {"Expression": 19.2, "InternalID": 3709857.0}, "BSU31200": {"Expression": 2.56, "InternalID": 3709492.0}, "BSU14380": {"Expression": 5.22, "InternalID": 3707739.0}, "BSU32420": {"Expression": 9.0, "InternalID": 3709615.0}, "BSU03870": {"Expression": 539.0, "InternalID": 3706633.0}, "BSU02040": {"Expression": 189.0, "InternalID": 3706448.0}, "BSU02560": {"Expression": 1.06, "InternalID": 3706502.0}, "BSU11220": {"Expression": 202.0, "InternalID": 3707394.0}, "BSU33800": {"Expression": 111.0, "InternalID": 3709761.0}, "BSU08990": {"Expression": 4.49, "InternalID": 3707170.0}, "BSU01990": {"Expression": 5.95, "InternalID": 3706443.0}, "BSU29670": {"Expression": 276.0, "InternalID": 3709342.0}, "BSU27530": {"Expression": 4.92, "InternalID": 3709121.0}, "BSU40000": {"Expression": 2.28, "InternalID": 3710402.0}, "BSU03982": {"Expression": 58.0, "InternalID": 3706646.0}, "BSU07870": {"Expression": 212.0, "InternalID": 3707053.0}, "BSU12170": {"Expression": 15.9, "InternalID": 3707496.0}, "BSU21820": {"Expression": 45.6, "InternalID": 3708527.0}, "BSU17750": {"Expression": 8.56, "InternalID": 3708092.0}, "BSU10780": {"Expression": 1.73, "InternalID": 3707348.0}, "BSU16400": {"Expression": 6.66, "InternalID": 3707949.0}, "BSU39750": {"Expression": 45.4, "InternalID": 3710378.0}, "BSU39680": {"Expression": 18.5, "InternalID": 3710372.0}, "BSU02630": {"Expression": 11.6, "InternalID": 3706510.0}, "BSU02340": {"Expression": 3.63, "InternalID": 3706478.0}, "BSU38850": {"Expression": 8060.0, "InternalID": 3710285.0}, "BSU30020": {"Expression": 2.55, "InternalID": 3709375.0}, "BSU23420": {"Expression": 9.47, "InternalID": 3708691.0}, "BSU00830": {"Expression": 19.7, "InternalID": 3706325.0}, "BSU21420": {"Expression": 38.9, "InternalID": 3708483.0}, "BSU22780": {"Expression": 338.0, "InternalID": 3708625.0}, "BSU03981": {"Expression": 17.0, "InternalID": 3706644.0}, "BSU11250": {"Expression": 479.0, "InternalID": 3707397.0}, "BSU15090": {"Expression": 55.3, "InternalID": 3707811.0}, "BSU05610": {"Expression": 18.4, "InternalID": 3706824.0}, "BSU12220": {"Expression": 8.63, "InternalID": 3707501.0}, "BSU12030": {"Expression": 10.9, "InternalID": 3707480.0}, "BSU32500": {"Expression": 3.6, "InternalID": 3709624.0}, "BSU16910": {"Expression": 157.0, "InternalID": 3707997.0}, "BSU35290": {"Expression": 196.0, "InternalID": 3709910.0}, "BSU31120": {"Expression": 7.91, "InternalID": 3709484.0}, "BSU14260": {"Expression": 14.3, "InternalID": 3707727.0}, "BSU39740": {"Expression": 43.3, "InternalID": 3710377.0}, "BSU31410": {"Expression": 281.0, "InternalID": 3709514.0}, "BSU27540": {"Expression": 118.0, "InternalID": 3709122.0}, "BSU25800": {"Expression": 33.1, "InternalID": 3708938.0}, "BSU40460": {"Expression": 7.16, "InternalID": 3710455.0}, "BSU33420": {"Expression": 12.2, "InternalID": 3709723.0}, "BSU22610": {"Expression": 143.0, "InternalID": 3708608.0}, "BSU02880": {"Expression": 2.59, "InternalID": 3706535.0}, "BSU05750": {"Expression": 78.4, "InternalID": 3706838.0}, "BSU13490": {"Expression": 293.0, "InternalID": 3707642.0}, "BSU29890": {"Expression": 12.2, "InternalID": 3709362.0}, "BSU37770": {"Expression": 4.19, "InternalID": 3710172.0}, "BSU10810": {"Expression": 6.73, "InternalID": 3707351.0}, "BSU14310": {"Expression": 9.07, "InternalID": 3707732.0}, "BSU13230": {"Expression": 1121.0, "InternalID": 3707616.0}, "BSU06280": {"Expression": 27.5, "InternalID": 3706896.0}, "BSU33760": {"Expression": 216.0, "InternalID": 3709757.0}, "BSU25630": {"Expression": 152.0, "InternalID": 3708919.0}, "BSU14020": {"Expression": 35.0, "InternalID": 3707703.0}, "BSU34230": {"Expression": 8.97, "InternalID": 3709805.0}, "BSU13210": {"Expression": 123.0, "InternalID": 3707613.0}, "BSU37830": {"Expression": 4.61, "InternalID": 3710178.0}, "BSU40010": {"Expression": 13.8, "InternalID": 3710403.0}, "BSU19820": {"Expression": 2.7, "InternalID": 3708318.0}, "BSU39110": {"Expression": 13.5, "InternalID": 3710314.0}, "BSU30990": {"Expression": 73.2, "InternalID": 3709471.0}, "BSU27350": {"Expression": 104.0, "InternalID": 3709102.0}, "BSU14640": {"Expression": 344.0, "InternalID": 3707765.0}, "BSU00600": {"Expression": 3.92, "InternalID": 3706301.0}, "BSU01080": {"Expression": 696.0, "InternalID": 3706351.0}, "BSU33840": {"Expression": 15.2, "InternalID": 3709765.0}, "BSU12070": {"Expression": 3.41, "InternalID": 3707485.0}, "BSU04910": {"Expression": 11.3, "InternalID": 3706748.0}, "BSU22690": {"Expression": 572.0, "InternalID": 3708615.0}, "BSU37640": {"Expression": 29.0, "InternalID": 3710159.0}, "BSU39370": {"Expression": 9.36, "InternalID": 3710341.0}, "BSU31470": {"Expression": 4.11, "InternalID": 3709520.0}, "BSU34540": {"Expression": 1751.0, "InternalID": 3709834.0}, "BSU09280": {"Expression": 121.0, "InternalID": 3707198.0}, "BSU33670": {"Expression": 1.62, "InternalID": 3709748.0}, "BSU11080": {"Expression": 2.41, "InternalID": 3707377.0}, "BSU29280": {"Expression": 4.47, "InternalID": 3709303.0}, "BSU10720": {"Expression": 0.378, "InternalID": 3707341.0}, "BSU26410": {"Expression": 2.02, "InternalID": 3709003.0}, "BSU35540": {"Expression": 6.56, "InternalID": 3709936.0}, "BSU25140": {"Expression": 181.0, "InternalID": 3708869.0}, "BSU18910": {"Expression": 75.7, "InternalID": 3708221.0}, "BSU18720": {"Expression": 0.902, "InternalID": 3708196.0}, "BSU32240": {"Expression": 141.0, "InternalID": 3709597.0}, "BSU14430": {"Expression": 208.0, "InternalID": 3707744.0}, "BSU19160": {"Expression": 16.7, "InternalID": 3708245.0}, "BSU29920": {"Expression": 13.5, "InternalID": 3709365.0}, "BSU32650": {"Expression": 9.45, "InternalID": 3709640.0}, "BSU15260": {"Expression": 3.82, "InternalID": 3707831.0}, "BSU35830": {"Expression": 4.66, "InternalID": 3709969.0}, "BSU21020": {"Expression": 3.0, "InternalID": 3708440.0}, "BSU41000": {"Expression": 75.6, "InternalID": 3710514.0}, "BSU06310": {"Expression": 39.3, "InternalID": 3706899.0}, "BSU33250": {"Expression": 9.68, "InternalID": 3709705.0}, "BSU31090": {"Expression": 30.3, "InternalID": 3709481.0}, "BSU10470": {"Expression": 2.87, "InternalID": 3707316.0}, "BSU23930": {"Expression": 0.538, "InternalID": 3708743.0}, "BSU15380": {"Expression": 206.0, "InternalID": 3707843.0}, "BSU31510": {"Expression": 25.2, "InternalID": 3709525.0}, "BSU18660": {"Expression": 2.55, "InternalID": 3708188.0}, "BSU18800": {"Expression": 167.0, "InternalID": 3708204.0}, "BSU16050": {"Expression": 144.0, "InternalID": 3707911.0}, "BSU12780": {"Expression": 40.1, "InternalID": 3707567.0}, "BSU26110": {"Expression": 3.86, "InternalID": 3708971.0}, "BSU30350": {"Expression": 2.27, "InternalID": 3709405.0}, "BSU25880": {"Expression": 265.0, "InternalID": 3708948.0}, "BSU23390": {"Expression": 4.46, "InternalID": 3708687.0}, "BSU20950": {"Expression": 3.19, "InternalID": 3708433.0}, "BSU07550": {"Expression": 325.0, "InternalID": 3707023.0}, "BSU17710": {"Expression": 94.4, "InternalID": 3708086.0}, "BSU14370": {"Expression": 79.9, "InternalID": 3707738.0}, "BSU37570": {"Expression": 2.15, "InternalID": 3710152.0}, "BSU08760": {"Expression": 376.0, "InternalID": 3707144.0}, "BSU10430": {"Expression": 25.3, "InternalID": 3707312.0}, "BSU00140": {"Expression": 62.7, "InternalID": 3706254.0}, "BSU21510": {"Expression": 2.0, "InternalID": 3708492.0}, "BSU12790": {"Expression": 6.49, "InternalID": 3707568.0}, "BSU40070": {"Expression": 28.2, "InternalID": 3710410.0}, "BSU06170": {"Expression": 161.0, "InternalID": 3706884.0}, "BSU21440": {"Expression": 3.22, "InternalID": 3708485.0}, "BSU21890": {"Expression": 12.3, "InternalID": 3708534.0}, "BSU14290": {"Expression": 5.36, "InternalID": 3707730.0}, "BSU39540": {"Expression": 1.59, "InternalID": 3710358.0}, "BSU38320": {"Expression": 3.91, "InternalID": 3710229.0}, "BSU26760": {"Expression": 116.0, "InternalID": 3709040.0}, "BSU16610": {"Expression": 436.0, "InternalID": 3707970.0}, "BSU26260": {"Expression": 19.8, "InternalID": 3708988.0}, "BSU27760": {"Expression": 4.5, "InternalID": 3709146.0}, "BSU05830": {"Expression": 13.5, "InternalID": 3706846.0}, "BSU26340": {"Expression": 1.5, "InternalID": 3708996.0}, "BSU37690": {"Expression": 8.95, "InternalID": 3710164.0}, "BSU23500": {"Expression": 489.0, "InternalID": 3708699.0}, "BSU20870": {"Expression": 35.9, "InternalID": 3708424.0}, "BSU25360": {"Expression": 7.23, "InternalID": 3708892.0}, "BSU38900": {"Expression": 3.82, "InternalID": 3710290.0}, "BSU11110": {"Expression": 60.6, "InternalID": 3707380.0}, "BSU27950": {"Expression": 11.5, "InternalID": 3709166.0}, "BSU36630": {"Expression": 104.0, "InternalID": 3710052.0}, "BSU08090": {"Expression": 134.0, "InternalID": 3707076.0}, "BSU07750": {"Expression": 1.01, "InternalID": 3707041.0}, "BSU20570": {"Expression": 1.8, "InternalID": 3708394.0}, "BSU16740": {"Expression": 29.6, "InternalID": 3707984.0}, "BSU26710": {"Expression": 6.86, "InternalID": 3709035.0}, "BSU08710": {"Expression": 99.3, "InternalID": 3707138.0}, "BSU18320": {"Expression": 11.3, "InternalID": 3708155.0}, "BSU04060": {"Expression": 8.86, "InternalID": 3706654.0}, "BSU03630": {"Expression": 3.52, "InternalID": 3706608.0}, "BSU15160": {"Expression": 97.5, "InternalID": 3707818.0}, "BSU06720": {"Expression": 51.3, "InternalID": 3706940.0}, "BSU31640": {"Expression": 1.28, "InternalID": 3709538.0}, "BSU30150": {"Expression": 6.32, "InternalID": 3709385.0}, "BSU25930": {"Expression": 3.21, "InternalID": 3708953.0}, "BSU04090": {"Expression": 13.8, "InternalID": 3706657.0}, "BSU37680": {"Expression": 205.0, "InternalID": 3710163.0}, "BSU04700": {"Expression": 19.3, "InternalID": 3706724.0}, "BSU37100": {"Expression": 70.8, "InternalID": 3710103.0}, "BSU32710": {"Expression": 1465.0, "InternalID": 3709647.0}, "BSU31050": {"Expression": 26.0, "InternalID": 3709477.0}, "BSU40360": {"Expression": 1.84, "InternalID": 3710444.0}, "BSU25040": {"Expression": 24.5, "InternalID": 3708859.0}, "BSU31440": {"Expression": 59.4, "InternalID": 3709517.0}, "BSU01690": {"Expression": 3.47, "InternalID": 3706413.0}, "BSU06290": {"Expression": 5.31, "InternalID": 3706897.0}, "BSU23890": {"Expression": 50.1, "InternalID": 3708739.0}, "BSU01560": {"Expression": 0.766, "InternalID": 3706400.0}, "BSU01330": {"Expression": 5199.0, "InternalID": 3706376.0}, "BSU38430": {"Expression": 38.3, "InternalID": 3710240.0}, "BSU20610": {"Expression": 6.98, "InternalID": 3708398.0}, "BSU04010": {"Expression": 23.7, "InternalID": 3706648.0}, "BSU39820": {"Expression": 295.0, "InternalID": 3710385.0}, "BSU33650": {"Expression": 2.92, "InternalID": 3709746.0}, "BSU19300": {"Expression": 390.0, "InternalID": 3708261.0}, "BSU15820": {"Expression": 1175.0, "InternalID": 3707888.0}, "BSU28140": {"Expression": 6.11, "InternalID": 3709185.0}, "BSU37630": {"Expression": 2.25, "InternalID": 3710158.0}, "BSU20920": {"Expression": 0.759, "InternalID": 3708429.0}, "BSU36880": {"Expression": 1.69, "InternalID": 3710080.0}, "BSU19550": {"Expression": 823.0, "InternalID": 3708285.0}, "BSU02280": {"Expression": 3.42, "InternalID": 3706472.0}, "BSU23050": {"Expression": 4.35, "InternalID": 3708654.0}, "BSU34220": {"Expression": 3.58, "InternalID": 3709804.0}, "BSU38510": {"Expression": 2.99, "InternalID": 3710250.0}, "BSU05630": {"Expression": 50.9, "InternalID": 3706826.0}, "BSU02820": {"Expression": 39.1, "InternalID": 3706529.0}, "BSU34090": {"Expression": 1.86, "InternalID": 3709791.0}, "BSU29400": {"Expression": 5.07, "InternalID": 3709315.0}, "BSU32050": {"Expression": 153.0, "InternalID": 3709578.0}, "BSU05620": {"Expression": 56.9, "InternalID": 3706825.0}, "BSU15690": {"Expression": 342.0, "InternalID": 3707875.0}, "BSU30870": {"Expression": 8.08, "InternalID": 3709458.0}, "BSU40750": {"Expression": 29.6, "InternalID": 3710489.0}, "BSU32340": {"Expression": 3.81, "InternalID": 3709607.0}, "BSU11420": {"Expression": 127.0, "InternalID": 3707413.0}, "BSU12840": {"Expression": 78.1, "InternalID": 3707573.0}, "BSU17730": {"Expression": 376.0, "InternalID": 3708089.0}, "BSU26670": {"Expression": 7.01, "InternalID": 3709031.0}, "BSU01370": {"Expression": 1116.0, "InternalID": 3706380.0}, "BSU17360": {"Expression": 32.4, "InternalID": 3708046.0}, "BSU21200": {"Expression": 15.7, "InternalID": 3708458.0}, "BSU30100": {"Expression": 7.02, "InternalID": 3709381.0}, "BSU19390": {"Expression": 38.3, "InternalID": 3708269.0}, "BSU16130": {"Expression": 65.2, "InternalID": 3707919.0}, "BSU09780": {"Expression": 6.55, "InternalID": 3707247.0}, "BSU09380": {"Expression": 143.0, "InternalID": 3707207.0}, "BSU18080": {"Expression": 600.0, "InternalID": 3708127.0}, "BSU27200": {"Expression": 3.44, "InternalID": 3709087.0}, "BSU40290": {"Expression": 15.5, "InternalID": 3710435.0}, "BSU21110": {"Expression": 6.56, "InternalID": 3708449.0}, "BSU24380": {"Expression": 3.28, "InternalID": 3708792.0}, "BSU05090": {"Expression": 4.76, "InternalID": 3706765.0}, "BSU38340": {"Expression": 0.637, "InternalID": 3710231.0}, "BSU13370": {"Expression": 5.71, "InternalID": 3707630.0}, "BSU39520": {"Expression": 47.2, "InternalID": 3710356.0}, "BSU20100": {"Expression": 4.3, "InternalID": 3708348.0}, "BSU15250": {"Expression": 22.3, "InternalID": 3707830.0}, "BSU17240": {"Expression": 5.27, "InternalID": 3708032.0}, "BSU16370": {"Expression": 0.609, "InternalID": 3707946.0}, "BSU09640": {"Expression": 3.08, "InternalID": 3707234.0}, "BSU08020": {"Expression": 21.6, "InternalID": 3707068.0}, "BSU15500": {"Expression": 266.0, "InternalID": 3707855.0}, "BSU10300": {"Expression": 242.0, "InternalID": 3707299.0}, "BSU02660": {"Expression": 8.58, "InternalID": 3706513.0}, "BSU22410": {"Expression": 587.0, "InternalID": 3708588.0}, "BSU19170": {"Expression": 47.6, "InternalID": 3708246.0}, "BSU34840": {"Expression": 19.8, "InternalID": 3709865.0}, "BSU34030": {"Expression": 611.0, "InternalID": 3709785.0}, "BSU00550": {"Expression": 43.8, "InternalID": 3706296.0}, "BSU17810": {"Expression": 13.5, "InternalID": 3708098.0}, "BSU06840": {"Expression": 320.0, "InternalID": 3706951.0}, "BSU09540": {"Expression": 308.0, "InternalID": 3707225.0}, "BSU01410": {"Expression": 4515.0, "InternalID": 3706385.0}, "BSU24760": {"Expression": 12.8, "InternalID": 3708831.0}, "BSU33790": {"Expression": 4.82, "InternalID": 3709760.0}, "BSU25010": {"Expression": 3.42, "InternalID": 3708856.0}, "BSU09860": {"Expression": 4.29, "InternalID": 3707254.0}, "BSU28670": {"Expression": 7.88, "InternalID": 3709240.0}, "BSU29460": {"Expression": 83.6, "InternalID": 3709321.0}, "BSU04050": {"Expression": 164.0, "InternalID": 3706653.0}, "BSU36590": {"Expression": 12.5, "InternalID": 3710048.0}, "BSU33040": {"Expression": 845.0, "InternalID": 3709680.0}, "BSU12800": {"Expression": 4.3, "InternalID": 3707569.0}, "BSU20550": {"Expression": 14.9, "InternalID": 3708392.0}, "BSU25770": {"Expression": 11.6, "InternalID": 3708934.0}, "BSU22830": {"Expression": 102.0, "InternalID": 3708630.0}, "BSU11240": {"Expression": 148.0, "InternalID": 3707396.0}, "BSU12960": {"Expression": 219.0, "InternalID": 3707587.0}, "BSU19270": {"Expression": 2.55, "InternalID": 3708258.0}, "BSU01920": {"Expression": 22.2, "InternalID": 3706436.0}, "BSU01090": {"Expression": 11.9, "InternalID": 3706352.0}, "BSU40370": {"Expression": 8.63, "InternalID": 3710445.0}, "BSU30620": {"Expression": 2.19, "InternalID": 3709432.0}, "BSU40280": {"Expression": 6.36, "InternalID": 3710434.0}, "BSU09560": {"Expression": 9.63, "InternalID": 3707227.0}, "BSU12270": {"Expression": 4.05, "InternalID": 3707507.0}, "BSU15680": {"Expression": 314.0, "InternalID": 3707874.0}, "BSU04950": {"Expression": 10.8, "InternalID": 3706752.0}, "BSU06390": {"Expression": 1.87, "InternalID": 3706906.0}, "BSU06220": {"Expression": 4.68, "InternalID": 3706889.0}, "BSU32270": {"Expression": 3.75, "InternalID": 3709600.0}, "BSU05010": {"Expression": 13.7, "InternalID": 3706758.0}, "BSU17880": {"Expression": 168.0, "InternalID": 3708106.0}, "BSU05870": {"Expression": 8.9, "InternalID": 3706850.0}, "BSU25050": {"Expression": 331.0, "InternalID": 3708860.0}, "BSU34280": {"Expression": 4.97, "InternalID": 3709808.0}, "BSU18220": {"Expression": 7.63, "InternalID": 3708143.0}, "BSU20990": {"Expression": 21.5, "InternalID": 3708437.0}, "BSU05310": {"Expression": 2.55, "InternalID": 3706789.0}, "BSU26200": {"Expression": 8.84, "InternalID": 3708980.0}, "BSU20530": {"Expression": 5.87, "InternalID": 3708390.0}, "BSU08270": {"Expression": 3.27, "InternalID": 3707094.0}, "BSU38820": {"Expression": 5.45, "InternalID": 3710282.0}, "BSU32750": {"Expression": 251.0, "InternalID": 3709652.0}, "BSU11760": {"Expression": 4.61, "InternalID": 3707449.0}, "BSU30260": {"Expression": 4.17, "InternalID": 3709396.0}, "BSU14500": {"Expression": 23.9, "InternalID": 3707751.0}, "BSU39610": {"Expression": 430.0, "InternalID": 3710365.0}, "BSU17520": {"Expression": 13.0, "InternalID": 3708064.0}, "BSU08380": {"Expression": 13.3, "InternalID": 3707105.0}, "BSU00450": {"Expression": 14.5, "InternalID": 3706285.0}, "BSU07370": {"Expression": 74.7, "InternalID": 3707005.0}, "BSU39640": {"Expression": 8.29, "InternalID": 3710368.0}, "BSU20980": {"Expression": 9.31, "InternalID": 3708436.0}, "BSU36180": {"Expression": 190.0, "InternalID": 3710004.0}, "BSU02190": {"Expression": 56.4, "InternalID": 3706463.0}, "BSU18710": {"Expression": 7.31, "InternalID": 3708195.0}, "BSU35890": {"Expression": 0.43, "InternalID": 3709975.0}, "BSU40160": {"Expression": 5.13, "InternalID": 3710420.0}, "BSU12229": {"Expression": 19.2, "InternalID": 3707502.0}, "BSU39880": {"Expression": 263.0, "InternalID": 3710391.0}, "BSU40410": {"Expression": 131.0, "InternalID": 3710449.0}, "BSU25420": {"Expression": 1.61, "InternalID": 3708898.0}, "BSU17440": {"Expression": 15.9, "InternalID": 3708055.0}, "BSU12280": {"Expression": 2043.0, "InternalID": 3707508.0}, "BSU11079": {"Expression": 0.109, "InternalID": 3707376.0}, "BSU13930": {"Expression": 5.99, "InternalID": 3707694.0}, "BSU32320": {"Expression": 6.27, "InternalID": 3709605.0}, "BSU33120": {"Expression": 106.0, "InternalID": 3709689.0}, "BSU33080": {"Expression": 7.63, "InternalID": 3709685.0}, "BSU26330": {"Expression": 5.05, "InternalID": 3708995.0}, "BSU38950": {"Expression": 363.0, "InternalID": 3710296.0}, "BSU11370": {"Expression": 97.0, "InternalID": 3707410.0}, "BSU10680": {"Expression": 1.11, "InternalID": 3707337.0}, "BSU39470": {"Expression": 27.3, "InternalID": 3710351.0}, "BSU08340": {"Expression": 89.8, "InternalID": 3707101.0}, "BSU37980": {"Expression": 34.7, "InternalID": 3710194.0}, "BSU38860": {"Expression": 260.0, "InternalID": 3710286.0}, "BSU29230": {"Expression": 6.85, "InternalID": 3709295.0}, "BSU18550": {"Expression": 82.5, "InternalID": 3708177.0}, "BSU16630": {"Expression": 752.0, "InternalID": 3707972.0}, "BSU07940": {"Expression": 3.45, "InternalID": 3707062.0}, "BSU31650": {"Expression": 6.6, "InternalID": 3709539.0}, "BSU18880": {"Expression": 8.16, "InternalID": 3708214.0}, "BSU40530": {"Expression": 8.1, "InternalID": 3710463.0}, "BSU13330": {"Expression": 17.7, "InternalID": 3707627.0}, "BSU15220": {"Expression": 58.3, "InternalID": 3707827.0}, "BSU36120": {"Expression": 6.45, "InternalID": 3709998.0}, "BSU07040": {"Expression": 6.37, "InternalID": 3706971.0}, "BSU38650": {"Expression": 1.95, "InternalID": 3710264.0}, "BSU04170": {"Expression": 7.42, "InternalID": 3706667.0}, "BSU07260": {"Expression": 250.0, "InternalID": 3706994.0}, "BSU04140": {"Expression": 415.0, "InternalID": 3706664.0}, "BSU12040": {"Expression": 13.8, "InternalID": 3707481.0}, "BSU29550": {"Expression": 27.8, "InternalID": 3709330.0}, "BSU05220": {"Expression": 106.0, "InternalID": 3706780.0}, "BSU36760": {"Expression": 150.0, "InternalID": 3710067.0}, "BSU18500": {"Expression": 371.0, "InternalID": 3708172.0}, "BSU14510": {"Expression": 216.0, "InternalID": 3707752.0}, "BSU20890": {"Expression": 53.8, "InternalID": 3708426.0}, "BSU38360": {"Expression": 29.8, "InternalID": 3710233.0}, "BSU04890": {"Expression": 3.26, "InternalID": 3706746.0}, "BSU24280": {"Expression": 48.1, "InternalID": 3708782.0}, "BSU19640": {"Expression": 5.06, "InternalID": 3708296.0}, "BSU21740": {"Expression": 27.5, "InternalID": 3708518.0}, "BSU37280": {"Expression": 19.2, "InternalID": 3710122.0}, "BSU02930": {"Expression": 19.1, "InternalID": 3706540.0}, "BSU35790": {"Expression": 31.6, "InternalID": 3709964.0}, "BSU03140": {"Expression": 3.95, "InternalID": 3706557.0}, "BSU30330": {"Expression": 17.6, "InternalID": 3709403.0}, "BSU03120": {"Expression": 1.19, "InternalID": 3706555.0}, "BSU31780": {"Expression": 161.0, "InternalID": 3709552.0}, "BSU00960": {"Expression": 60.5, "InternalID": 3706339.0}, "BSU36920": {"Expression": 278.0, "InternalID": 3710084.0}, "BSU11660": {"Expression": 47.2, "InternalID": 3707439.0}, "BSU09420": {"Expression": 83.1, "InternalID": 3707213.0}, "BSU01720": {"Expression": 13.3, "InternalID": 3706416.0}, "BSU19479": {"Expression": 18.1, "InternalID": 3708277.0}, "BSU33700": {"Expression": 80.0, "InternalID": 3709751.0}, "BSU02440": {"Expression": 2.35, "InternalID": 3706490.0}, "BSU16510": {"Expression": 551.0, "InternalID": 3707960.0}, "BSU27550": {"Expression": 544.0, "InternalID": 3709124.0}, "BSU39300": {"Expression": 11.1, "InternalID": 3710333.0}, "BSU11839": {"Expression": 0.262, "InternalID": 3707457.0}, "BSU04560": {"Expression": 217.0, "InternalID": 3706709.0}, "BSU24740": {"Expression": 3.37, "InternalID": 3708829.0}, "BSU14610": {"Expression": 3175.0, "InternalID": 3707762.0}, "BSU28610": {"Expression": 16.1, "InternalID": 3709233.0}, "BSU07880": {"Expression": 22.3, "InternalID": 3707054.0}, "BSU18530": {"Expression": 55.2, "InternalID": 3708175.0}, "BSU05100": {"Expression": 2.91, "InternalID": 3706767.0}, "BSU27130": {"Expression": 4.2, "InternalID": 3709079.0}, "BSU23970": {"Expression": 293.0, "InternalID": 3708748.0}, "BSU04640": {"Expression": 41.5, "InternalID": 3706718.0}, "BSU18040": {"Expression": 87.5, "InternalID": 3708123.0}, "BSU37590": {"Expression": 14.8, "InternalID": 3710154.0}, "BSU34190": {"Expression": 301.0, "InternalID": 3709801.0}, "BSU00390": {"Expression": 44.0, "InternalID": 3706279.0}, "BSU39760": {"Expression": 35.7, "InternalID": 3710379.0}, "BSU03840": {"Expression": 14.8, "InternalID": 3706630.0}, "BSU01480": {"Expression": 11.6, "InternalID": 3706392.0}, "BSU28580": {"Expression": 48.2, "InternalID": 3709230.0}, "BSU19700": {"Expression": 6.11, "InternalID": 3708304.0}, "BSU02230": {"Expression": 129.0, "InternalID": 3706467.0}, "BSU01030": {"Expression": 4838.0, "InternalID": 3706346.0}, "BSU21480": {"Expression": 12.6, "InternalID": 3708489.0}, "BSU11560": {"Expression": 39.5, "InternalID": 3707429.0}, "BSU05730": {"Expression": 80.2, "InternalID": 3706836.0}, "BSU04860": {"Expression": 10.3, "InternalID": 3706743.0}, "BSU36650": {"Expression": 40.3, "InternalID": 3710054.0}, "BSU21160": {"Expression": 2.18, "InternalID": 3708454.0}, "BSU08450": {"Expression": 6.99, "InternalID": 3707110.0}, "BSU07020": {"Expression": 3.18, "InternalID": 3706969.0}, "BSU25620": {"Expression": 487.0, "InternalID": 3708918.0}, "BSU35550": {"Expression": 7.08, "InternalID": 3709937.0}, "BSU07000": {"Expression": 6.64, "InternalID": 3706967.0}, "BSU18430": {"Expression": 7.01, "InternalID": 3708165.0}, "BSU34550": {"Expression": 8.04, "InternalID": 3709835.0}, "BSU34970": {"Expression": 69.8, "InternalID": 3709878.0}, "BSU12540": {"Expression": 6.83, "InternalID": 3707537.0}, "BSU03450": {"Expression": 1.05, "InternalID": 3706589.0}, "BSU27840": {"Expression": 6.82, "InternalID": 3709154.0}, "BSU12060": {"Expression": 127.0, "InternalID": 3707483.0}, "BSU31140": {"Expression": 2.47, "InternalID": 3709486.0}, "BSU20470": {"Expression": 1.94, "InternalID": 3708384.0}, "BSU23870": {"Expression": 15.9, "InternalID": 3708737.0}, "BSU40810": {"Expression": 1.72, "InternalID": 3710494.0}, "BSU11870": {"Expression": 326.0, "InternalID": 3707461.0}, "BSU01150": {"Expression": 2816.0, "InternalID": 3706358.0}, "BSU33350": {"Expression": 2.81, "InternalID": 3709716.0}, "BSU10200": {"Expression": 94.0, "InternalID": 3707289.0}, "BSU00580": {"Expression": 66.4, "InternalID": 3706299.0}, "BSU28360": {"Expression": 337.0, "InternalID": 3709208.0}, "BSU21710": {"Expression": 0.569, "InternalID": 3708515.0}, "BSU23080": {"Expression": 31.4, "InternalID": 3708657.0}, "BSU18420": {"Expression": 2.05, "InternalID": 3708164.0}, "BSU32470": {"Expression": 30.8, "InternalID": 3709621.0}, "BSU12550": {"Expression": 3.13, "InternalID": 3707538.0}, "BSU10120": {"Expression": 69.7, "InternalID": 3707281.0}, "BSU13170": {"Expression": 6.21, "InternalID": 3707609.0}, "BSU35050": {"Expression": 0.869, "InternalID": 3709886.0}, "BSU05150": {"Expression": 5.91, "InternalID": 3706773.0}, "BSU25090": {"Expression": 15.9, "InternalID": 3708864.0}, "BSU39500": {"Expression": 156.0, "InternalID": 3710354.0}, "BSU18440": {"Expression": 668.0, "InternalID": 3708166.0}, "BSU06570": {"Expression": 9.73, "InternalID": 3706924.0}, "BSU10820": {"Expression": 5.51, "InternalID": 3707352.0}, "BSU05110": {"Expression": 2.34, "InternalID": 3706769.0}, "BSU30580": {"Expression": 4.21, "InternalID": 3709429.0}, "BSU14980": {"Expression": 1.51, "InternalID": 3707799.0}, "BSU23100": {"Expression": 55.1, "InternalID": 3708659.0}, "BSU07330": {"Expression": 13.3, "InternalID": 3707001.0}, "BSU32780": {"Expression": 18.2, "InternalID": 3709655.0}, "BSU31990": {"Expression": 198.0, "InternalID": 3709572.0}, "BSU03960": {"Expression": 18.1, "InternalID": 3706642.0}, "BSU22100": {"Expression": 18.4, "InternalID": 3708557.0}, "BSU32950": {"Expression": 7.95, "InternalID": 3709672.0}, "BSU08810": {"Expression": 4.87, "InternalID": 3707150.0}, "BSU06870": {"Expression": 22.9, "InternalID": 3706954.0}, "BSU36100": {"Expression": 6.04, "InternalID": 3709996.0}, "BSU38110": {"Expression": 140.0, "InternalID": 3710207.0}, "BSU32700": {"Expression": 1151.0, "InternalID": 3709646.0}, "BSU10880": {"Expression": 6.0, "InternalID": 3707358.0}, "BSU40110": {"Expression": 45.2, "InternalID": 3710414.0}, "BSU07680": {"Expression": 11.3, "InternalID": 3707037.0}, "BSU19980": {"Expression": 2.22, "InternalID": 3708332.0}, "BSU12210": {"Expression": 7.97, "InternalID": 3707500.0}, "BSU26370": {"Expression": 5.58, "InternalID": 3708999.0}, "BSU35100": {"Expression": 50.9, "InternalID": 3709891.0}, "BSU12360": {"Expression": 0.631, "InternalID": 3707516.0}, "BSU26550": {"Expression": 45.1, "InternalID": 3709017.0}, "BSU15490": {"Expression": 143.0, "InternalID": 3707854.0}, "BSU39420": {"Expression": 378.0, "InternalID": 3710346.0}, "BSU09880": {"Expression": 3.01, "InternalID": 3707256.0}, "BSU30630": {"Expression": 76.8, "InternalID": 3709433.0}, "BSU02200": {"Expression": 8.99, "InternalID": 3706464.0}, "BSU27640": {"Expression": 8.26, "InternalID": 3709133.0}, "BSU36900": {"Expression": 3145.0, "InternalID": 3710082.0}, "BSU19970": {"Expression": 6.54, "InternalID": 3708331.0}, "BSU33430": {"Expression": 365.0, "InternalID": 3709724.0}, "BSU03740": {"Expression": 5.21, "InternalID": 3706619.0}, "BSU03700": {"Expression": 6.7, "InternalID": 3706615.0}, "BSU28050": {"Expression": 140.0, "InternalID": 3709176.0}, "BSU05060": {"Expression": 5.45, "InternalID": 3706762.0}, "BSU21680": {"Expression": 84.7, "InternalID": 3708512.0}, "BSU08260": {"Expression": 6.01, "InternalID": 3707093.0}, "BSU17760": {"Expression": 3.76, "InternalID": 3708093.0}, "BSU11720": {"Expression": 797.0, "InternalID": 3707445.0}, "BSU24650": {"Expression": 6.71, "InternalID": 3708819.0}, "BSU04590": {"Expression": 104.0, "InternalID": 3706713.0}, "BSU18150": {"Expression": 95.3, "InternalID": 3708135.0}, "BSU15790": {"Expression": 64.3, "InternalID": 3707885.0}, "BSU29660": {"Expression": 5476.0, "InternalID": 3709340.0}, "BSU29240": {"Expression": 13.8, "InternalID": 3709297.0}, "BSU39040": {"Expression": 8.62, "InternalID": 3710307.0}, "BSU11980": {"Expression": 34.4, "InternalID": 3707475.0}, "BSU14110": {"Expression": 12.6, "InternalID": 3707712.0}, "BSU23920": {"Expression": 6.97, "InternalID": 3708742.0}, "BSU29060": {"Expression": 117.0, "InternalID": 3709278.0}, "BSU31250": {"Expression": 101.0, "InternalID": 3709497.0}, "BSU05900": {"Expression": 9.53, "InternalID": 3706854.0}, "BSU26850": {"Expression": 6.09, "InternalID": 3709050.0}, "BSU17220": {"Expression": 8.58, "InternalID": 3708030.0}, "BSU29520": {"Expression": 56.6, "InternalID": 3709327.0}, "BSU05990": {"Expression": 23.0, "InternalID": 3706863.0}, "BSU05180": {"Expression": 8.13, "InternalID": 3706776.0}, "BSU33960": {"Expression": 1.02, "InternalID": 3709778.0}, "BSU13150": {"Expression": 124.0, "InternalID": 3707606.0}, "BSU39870": {"Expression": 110.0, "InternalID": 3710390.0}, "BSU18200": {"Expression": 1.91, "InternalID": 3708141.0}, "BSU20970": {"Expression": 5.13, "InternalID": 3708435.0}, "BSU13480": {"Expression": 79.8, "InternalID": 3707641.0}, "BSU14770": {"Expression": 335.0, "InternalID": 3707778.0}, "BSU25350": {"Expression": 3.18, "InternalID": 3708891.0}, "BSU22820": {"Expression": 15.1, "InternalID": 3708629.0}, "BSU07500": {"Expression": 21.8, "InternalID": 3707019.0}, "BSU02920": {"Expression": 48.3, "InternalID": 3706539.0}, "BSU26910": {"Expression": 2.51, "InternalID": 3709056.0}, "BSU04330": {"Expression": 2.69, "InternalID": 3706683.0}, "BSU30490": {"Expression": 78.2, "InternalID": 3709420.0}, "BSU25110": {"Expression": 26.4, "InternalID": 3708866.0}, "BSU20750": {"Expression": 9.23, "InternalID": 3708412.0}, "BSU30480": {"Expression": 17.8, "InternalID": 3709419.0}, "BSU40090": {"Expression": 4676.0, "InternalID": 3710412.0}, "BSU29450": {"Expression": 576.0, "InternalID": 3709320.0}, "BSU33170": {"Expression": 0.614, "InternalID": 3709694.0}, "BSU00780": {"Expression": 208.0, "InternalID": 3706319.0}, "BSU26780": {"Expression": 162.0, "InternalID": 3709042.0}, "BSU08480": {"Expression": 960.0, "InternalID": 3707113.0}, "BSU29870": {"Expression": 185.0, "InternalID": 3709360.0}, "BSU17480": {"Expression": 13.9, "InternalID": 3708059.0}, "BSU38090": {"Expression": 359.0, "InternalID": 3710205.0}, "BSU29500": {"Expression": 15.4, "InternalID": 3709325.0}, "BSU10180": {"Expression": 1.51, "InternalID": 3707287.0}, "BSU41010": {"Expression": 176.0, "InternalID": 3710515.0}, "BSU23580": {"Expression": 59.7, "InternalID": 3708708.0}, "BSU09710": {"Expression": 29.9, "InternalID": 3707241.0}, "BSU21800": {"Expression": 1.88, "InternalID": 3708525.0}, "BSU08390": {"Expression": 115.0, "InternalID": 3707106.0}, "BSU08080": {"Expression": 277.0, "InternalID": 3707075.0}, "BSU05920": {"Expression": 44.8, "InternalID": 3706856.0}, "BSU09470": {"Expression": 3.45, "InternalID": 3707218.0}, "BSU14970": {"Expression": 4.3, "InternalID": 3707798.0}, "BSU10600": {"Expression": 22.3, "InternalID": 3707329.0}, "BSU05380": {"Expression": 4.64, "InternalID": 3706798.0}, "BSU25240": {"Expression": 129.0, "InternalID": 3708878.0}, "BSU13040": {"Expression": 19.7, "InternalID": 3707595.0}, "BSU06940": {"Expression": 1.85, "InternalID": 3706961.0}, "BSU26510": {"Expression": 5.38, "InternalID": 3709013.0}, "BSU06380": {"Expression": 33.0, "InternalID": 3706905.0}, "BSU37420": {"Expression": 4.59, "InternalID": 3710135.0}, "BSU18410": {"Expression": 9.98, "InternalID": 3708163.0}, "BSU14140": {"Expression": 33.6, "InternalID": 3707715.0}, "BSU13790": {"Expression": 4.06, "InternalID": 3707675.0}, "BSU34300": {"Expression": 17.9, "InternalID": 3709810.0}, "BSU12570": {"Expression": 6.5, "InternalID": 3707540.0}, "BSU07490": {"Expression": 36.9, "InternalID": 3707018.0}, "BSU02530": {"Expression": 9.19, "InternalID": 3706499.0}, "BSU17850": {"Expression": 158.0, "InternalID": 3708103.0}, "BSU07560": {"Expression": 1989.0, "InternalID": 3707024.0}, "BSU01240": {"Expression": 4987.0, "InternalID": 3706367.0}, "BSU03460": {"Expression": 12.8, "InternalID": 3706590.0}, "BSU23720": {"Expression": 7.55, "InternalID": 3708722.0}, "BSU08170": {"Expression": 49.5, "InternalID": 3707084.0}, "BSU04900": {"Expression": 18.6, "InternalID": 3706747.0}, "BSU26790": {"Expression": 30.1, "InternalID": 3709043.0}, "BSU09940": {"Expression": 16.1, "InternalID": 3707263.0}, "BSU35000": {"Expression": 64.8, "InternalID": 3709881.0}, "BSU20340": {"Expression": 5.41, "InternalID": 3708371.0}, "BSU22230": {"Expression": 310.0, "InternalID": 3708570.0}, "BSU33180": {"Expression": 76.5, "InternalID": 3709695.0}, "BSU14030": {"Expression": 5.43, "InternalID": 3707704.0}, "BSU29650": {"Expression": 10.1, "InternalID": 3709339.0}, "BSU16590": {"Expression": 554.0, "InternalID": 3707968.0}, "BSU35440": {"Expression": 55.7, "InternalID": 3709926.0}, "BSU23910": {"Expression": 370.0, "InternalID": 3708741.0}, "BSU18670": {"Expression": 1.41, "InternalID": 3708190.0}, "BSU13200": {"Expression": 149.0, "InternalID": 3707612.0}, "BSU14710": {"Expression": 2.85, "InternalID": 3707772.0}, "BSU36110": {"Expression": 12.0, "InternalID": 3709997.0}, "BSU04000": {"Expression": 24.1, "InternalID": 3706647.0}, "BSU28700": {"Expression": 4.74, "InternalID": 3709243.0}, "BSU25150": {"Expression": 15.2, "InternalID": 3708870.0}, "BSU27920": {"Expression": 146.0, "InternalID": 3709162.0}, "BSU11810": {"Expression": 11.7, "InternalID": 3707455.0}, "BSU38040": {"Expression": 11.6, "InternalID": 3710200.0}, "BSU13850": {"Expression": 50.0, "InternalID": 3707684.0}, "BSU22440": {"Expression": 23.7, "InternalID": 3708591.0}, "BSU22270": {"Expression": 15.3, "InternalID": 3708574.0}, "BSU40640": {"Expression": 3.91, "InternalID": 3710478.0}, "BSU34950": {"Expression": 32.5, "InternalID": 3709876.0}, "BSU27940": {"Expression": 5611.0, "InternalID": 3709165.0}, "BSU04200": {"Expression": 14.2, "InternalID": 3706670.0}, "BSU40180": {"Expression": 230.0, "InternalID": 3710422.0}, "BSU18470": {"Expression": 4.38, "InternalID": 3708169.0}, "BSU18130": {"Expression": 38.5, "InternalID": 3708133.0}, "BSU18120": {"Expression": 39.6, "InternalID": 3708132.0}, "BSU20070": {"Expression": 2.73, "InternalID": 3708345.0}, "BSU20640": {"Expression": 7.29, "InternalID": 3708401.0}, "BSU34040": {"Expression": 378.0, "InternalID": 3709786.0}, "BSU06320": {"Expression": 3.25, "InternalID": 3706901.0}, "BSU13910": {"Expression": 1040.0, "InternalID": 3707692.0}, "BSU13060": {"Expression": 1.58, "InternalID": 3707597.0}, "BSU16530": {"Expression": 35.9, "InternalID": 3707962.0}, "BSU40150": {"Expression": 159.0, "InternalID": 3710419.0}, "BSU00790": {"Expression": 50.6, "InternalID": 3706320.0}, "BSU22950": {"Expression": 89.5, "InternalID": 3708644.0}, "BSU38440": {"Expression": 2.38, "InternalID": 3710241.0}, "BSU03380": {"Expression": 95.9, "InternalID": 3706581.0}, "BSU10620": {"Expression": 16.8, "InternalID": 3707331.0}, "BSU28720": {"Expression": 7.36, "InternalID": 3709246.0}, "BSU31290": {"Expression": 3.57, "InternalID": 3709501.0}, "BSU32260": {"Expression": 1341.0, "InternalID": 3709599.0}, "BSU24570": {"Expression": 209.0, "InternalID": 3708811.0}, "BSU38120": {"Expression": 3.74, "InternalID": 3710208.0}, "BSU34920": {"Expression": 307.0, "InternalID": 3709873.0}, "BSU35930": {"Expression": 105.0, "InternalID": 3709979.0}, "BSU07610": {"Expression": 38.7, "InternalID": 3707030.0}, "BSU11470": {"Expression": 42.0, "InternalID": 3707418.0}, "BSU39180": {"Expression": 5.28, "InternalID": 3710321.0}, "BSU06900": {"Expression": 0.112, "InternalID": 3706957.0}, "BSU38600": {"Expression": 10.3, "InternalID": 3710259.0}, "BSU14670": {"Expression": 103.0, "InternalID": 3707768.0}, "BSU32070": {"Expression": 5.18, "InternalID": 3709580.0}, "BSU37330": {"Expression": 272.0, "InternalID": 3710127.0}, "BSU01050": {"Expression": 23622.0, "InternalID": 3706348.0}, "BSU08780": {"Expression": 2.06, "InternalID": 3707147.0}, "BSU11710": {"Expression": 566.0, "InternalID": 3707444.0}, "BSU23640": {"Expression": 3.55, "InternalID": 3708714.0}, "BSU38070": {"Expression": 12.9, "InternalID": 3710203.0}, "BSU19570": {"Expression": 4.44, "InternalID": 3708287.0}, "BSU04470": {"Expression": 219.0, "InternalID": 3706698.0}, "BSU25260": {"Expression": 226.0, "InternalID": 3708880.0}, "BSU01870": {"Expression": 19.1, "InternalID": 3706429.0}, "BSU13430": {"Expression": 7.04, "InternalID": 3707636.0}, "BSU29750": {"Expression": 2663.0, "InternalID": 3709350.0}, "BSU15180": {"Expression": 146.0, "InternalID": 3707822.0}, "BSU20160": {"Expression": 8.14, "InternalID": 3708354.0}, "BSU05690": {"Expression": 12.9, "InternalID": 3706832.0}, "BSU09800": {"Expression": 847.0, "InternalID": 3707249.0}, "BSU12730": {"Expression": 6.42, "InternalID": 3707561.0}, "BSU03130": {"Expression": 1255.0, "InternalID": 3706556.0}, "BSU15650": {"Expression": 14.3, "InternalID": 3707871.0}, "BSU19250": {"Expression": 8.01, "InternalID": 3708255.0}, "BSU14850": {"Expression": 19.9, "InternalID": 3707786.0}, "BSU28080": {"Expression": 17.0, "InternalID": 3709179.0}, "BSU05800": {"Expression": 2.74, "InternalID": 3706843.0}, "BSU17680": {"Expression": 32.9, "InternalID": 3708081.0}, "BSU01100": {"Expression": 4268.0, "InternalID": 3706353.0}, "BSU24170": {"Expression": 8.72, "InternalID": 3708768.0}, "BSU19670": {"Expression": 2.75, "InternalID": 3708300.0}, "BSU03770": {"Expression": 33.6, "InternalID": 3706622.0}, "BSU06440": {"Expression": 892.0, "InternalID": 3706911.0}, "BSU39100": {"Expression": 9.5, "InternalID": 3710313.0}, "BSU38350": {"Expression": 6.74, "InternalID": 3710232.0}, "BSU21660": {"Expression": 15.3, "InternalID": 3708510.0}, "BSU09900": {"Expression": 77.6, "InternalID": 3707259.0}, "BSU00180": {"Expression": 8.56, "InternalID": 3706258.0}, "BSU00290": {"Expression": 676.0, "InternalID": 3706269.0}, "BSU26880": {"Expression": 6.7, "InternalID": 3709053.0}, "BSU29630": {"Expression": 5.97, "InternalID": 3709338.0}, "BSU27390": {"Expression": 175.0, "InternalID": 3709106.0}, "BSU08160": {"Expression": 8.17, "InternalID": 3707083.0}, "BSU11120": {"Expression": 5.38, "InternalID": 3707381.0}, "BSU16680": {"Expression": 7461.0, "InternalID": 3707977.0}, "BSU14240": {"Expression": 527.0, "InternalID": 3707725.0}, "BSU32850": {"Expression": 3.29, "InternalID": 3709663.0}, "BSU00430": {"Expression": 6.07, "InternalID": 3706283.0}, "BSU34710": {"Expression": 12.9, "InternalID": 3709851.0}, "BSU30540": {"Expression": 232.0, "InternalID": 3709425.0}, "BSU20380": {"Expression": 31.6, "InternalID": 3708375.0}, "BSU00470": {"Expression": 141.0, "InternalID": 3706287.0}, "BSU06060": {"Expression": 28.7, "InternalID": 3706873.0}, "BSU20490": {"Expression": 15.1, "InternalID": 3708386.0}, "BSU15030": {"Expression": 2.62, "InternalID": 3707804.0}, "BSU01340": {"Expression": 6209.0, "InternalID": 3706377.0}, "BSU37920": {"Expression": 46.4, "InternalID": 3710188.0}, "BSU15240": {"Expression": 64.7, "InternalID": 3707829.0}, "BSU29770": {"Expression": 1051.0, "InternalID": 3709352.0}, "BSU17020": {"Expression": 217.0, "InternalID": 3708008.0}, "BSU15670": {"Expression": 128.0, "InternalID": 3707873.0}, "BSU20630": {"Expression": 0.638, "InternalID": 3708400.0}, "BSU05280": {"Expression": 109.0, "InternalID": 3706786.0}, "BSU11950": {"Expression": 133.0, "InternalID": 3707472.0}, "BSU17040": {"Expression": 19.0, "InternalID": 3708010.0}, "BSU31490": {"Expression": 53.1, "InternalID": 3709523.0}, "BSU19260": {"Expression": 4.32, "InternalID": 3708257.0}, "BSU23740": {"Expression": 14.5, "InternalID": 3708724.0}, "BSU37530": {"Expression": 40.3, "InternalID": 3710147.0}, "BSU40520": {"Expression": 3.97, "InternalID": 3710461.0}, "BSU33150": {"Expression": 205.0, "InternalID": 3709692.0}, "BSU35430": {"Expression": 2.19, "InternalID": 3709925.0}, "BSU20700": {"Expression": 1.73, "InternalID": 3708407.0}, "BSU15170": {"Expression": 5.5, "InternalID": 3707820.0}, "BSU16670": {"Expression": 42.1, "InternalID": 3707976.0}, "BSU29180": {"Expression": 1324.0, "InternalID": 3709290.0}, "BSU05780": {"Expression": 3.22, "InternalID": 3706841.0}, "BSU09300": {"Expression": 177.0, "InternalID": 3707200.0}, "BSU36330": {"Expression": 125.0, "InternalID": 3710020.0}, "BSU34560": {"Expression": 8.54, "InternalID": 3709836.0}, "BSU32690": {"Expression": 251.0, "InternalID": 3709645.0}, "BSU15300": {"Expression": 83.6, "InternalID": 3707835.0}, "BSU13900": {"Expression": 8090.0, "InternalID": 3707691.0}, "BSU28420": {"Expression": 118.0, "InternalID": 3709214.0}, "BSU09360": {"Expression": 3.17, "InternalID": 3707205.0}, "BSU12880": {"Expression": 3.39, "InternalID": 3707578.0}, "BSU29470": {"Expression": 522.0, "InternalID": 3709322.0}, "BSU24050": {"Expression": 207.0, "InternalID": 3708756.0}, "BSU25560": {"Expression": 10.9, "InternalID": 3708911.0}, "BSU11260": {"Expression": 5.29, "InternalID": 3707398.0}, "BSU40170": {"Expression": 28.4, "InternalID": 3710421.0}, "BSU31630": {"Expression": 4.27, "InternalID": 3709537.0}, "BSU31550": {"Expression": 53.2, "InternalID": 3709529.0}, "BSU07090": {"Expression": 10.6, "InternalID": 3706976.0}, "BSU12910": {"Expression": 16.1, "InternalID": 3707582.0}, "BSU12420": {"Expression": 21.4, "InternalID": 3707522.0}, "BSU38210": {"Expression": 4.13, "InternalID": 3710217.0}, "BSU39440": {"Expression": 10.4, "InternalID": 3710348.0}, "BSU37880": {"Expression": 4.9, "InternalID": 3710183.0}, "BSU21380": {"Expression": 5.95, "InternalID": 3708478.0}, "BSU39080": {"Expression": 36.1, "InternalID": 3710311.0}, "BSU38620": {"Expression": 21.0, "InternalID": 3710261.0}, "BSU03170": {"Expression": 5.56, "InternalID": 3706560.0}, "BSU15130": {"Expression": 38.0, "InternalID": 3707815.0}, "BSU22210": {"Expression": 7.14, "InternalID": 3708568.0}, "BSU00860": {"Expression": 714.0, "InternalID": 3706328.0}, "BSU25020": {"Expression": 2993.0, "InternalID": 3708857.0}, "BSU01010": {"Expression": 657.0, "InternalID": 3706344.0}, "BSU29110": {"Expression": 169.0, "InternalID": 3709283.0}, "BSU05600": {"Expression": 11.7, "InternalID": 3706823.0}, "BSU26250": {"Expression": 8.18, "InternalID": 3708985.0}, "BSU22160": {"Expression": 0.264, "InternalID": 3708563.0}, "BSU36530": {"Expression": 5.18, "InternalID": 3710041.0}, "BSU36500": {"Expression": 6.63, "InternalID": 3710038.0}, "BSU15610": {"Expression": 30.5, "InternalID": 3707867.0}, "BSU39270": {"Expression": 19.2, "InternalID": 3710330.0}, "BSU36420": {"Expression": 56.2, "InternalID": 3710030.0}, "BSU17160": {"Expression": 4.29, "InternalID": 3708024.0}, "BSU01750": {"Expression": 53.6, "InternalID": 3706419.0}, "BSU28650": {"Expression": 6.73, "InternalID": 3709238.0}, "BSU28740": {"Expression": 0.492, "InternalID": 3709248.0}, "BSU01040": {"Expression": 3861.0, "InternalID": 3706347.0}, "BSU07710": {"Expression": 177.0, "InternalID": 3707040.0}, "BSU13990": {"Expression": 4.39, "InternalID": 3707699.0}, "BSU20500": {"Expression": 4.45, "InternalID": 3708387.0}, "BSU24090": {"Expression": 121.0, "InternalID": 3708760.0}, "BSU23780": {"Expression": 22.0, "InternalID": 3708728.0}, "BSU18060": {"Expression": 333.0, "InternalID": 3708125.0}, "BSU40770": {"Expression": 0.876, "InternalID": 3710491.0}, "BSU25640": {"Expression": 66.6, "InternalID": 3708920.0}, "BSU15530": {"Expression": 134.0, "InternalID": 3707858.0}, "BSU05500": {"Expression": 2.93, "InternalID": 3706811.0}, "BSU32330": {"Expression": 223.0, "InternalID": 3709606.0}, "BSU23040": {"Expression": 985.0, "InternalID": 3708653.0}, "BSU26770": {"Expression": 0.504, "InternalID": 3709041.0}, "BSU22620": {"Expression": 421.0, "InternalID": 3708609.0}, "BSU32450": {"Expression": 5.59, "InternalID": 3709618.0}, "BSU33990": {"Expression": 5.29, "InternalID": 3709781.0}, "BSU36160": {"Expression": 4.66, "InternalID": 3710002.0}, "BSU23620": {"Expression": 109.0, "InternalID": 3708712.0}, "BSU02760": {"Expression": 5.11, "InternalID": 3706523.0}, "BSU32410": {"Expression": 7.41, "InternalID": 3709614.0}, "BSU01390": {"Expression": 931.0, "InternalID": 3706383.0}, "BSU24830": {"Expression": 6.3, "InternalID": 3708838.0}, "BSU31680": {"Expression": 84.5, "InternalID": 3709542.0}, "BSU12450": {"Expression": 3.15, "InternalID": 3707525.0}, "BSU27280": {"Expression": 6.03, "InternalID": 3709095.0}, "BSU03670": {"Expression": 5.72, "InternalID": 3706612.0}, "BSU33070": {"Expression": 6.54, "InternalID": 3709684.0}, "BSU19890": {"Expression": 14.5, "InternalID": 3708325.0}, "BSU25970": {"Expression": 6.91, "InternalID": 3708956.0}, "BSU39810": {"Expression": 13.8, "InternalID": 3710384.0}, "BSU14130": {"Expression": 18.3, "InternalID": 3707714.0}, "BSU27260": {"Expression": 7.79, "InternalID": 3709093.0}, "BSU21540": {"Expression": 1601.0, "InternalID": 3708495.0}, "BSU09730": {"Expression": 52.5, "InternalID": 3707243.0}, "BSU37710": {"Expression": 97.2, "InternalID": 3710166.0}, "BSU08560": {"Expression": 44.3, "InternalID": 3707122.0}, "BSU29510": {"Expression": 8.11, "InternalID": 3709326.0}, "BSU00090": {"Expression": 1227.0, "InternalID": 3706249.0}, "BSU16060": {"Expression": 14.8, "InternalID": 3707912.0}, "BSU10920": {"Expression": 31.2, "InternalID": 3707362.0}, "BSU20760": {"Expression": 13.4, "InternalID": 3708413.0}, "BSU22000": {"Expression": 15.7, "InternalID": 3708545.0}, "BSU06190": {"Expression": 21.1, "InternalID": 3706886.0}, "BSU16100": {"Expression": 1968.0, "InternalID": 3707916.0}, "BSU33370": {"Expression": 8.94, "InternalID": 3709718.0}, "BSU03440": {"Expression": 22.9, "InternalID": 3706588.0}, "BSU18180": {"Expression": 4.95, "InternalID": 3708139.0}, "BSU15350": {"Expression": 110.0, "InternalID": 3707840.0}, "BSU33050": {"Expression": 4.58, "InternalID": 3709682.0}, "BSU23300": {"Expression": 58.8, "InternalID": 3708677.0}, "BSU09200": {"Expression": 28.7, "InternalID": 3707190.0}, "BSU14210": {"Expression": 13.2, "InternalID": 3707722.0}, "BSU39010": {"Expression": 11.4, "InternalID": 3710303.0}, "BSU29530": {"Expression": 205.0, "InternalID": 3709328.0}, "BSU21220": {"Expression": 1.6, "InternalID": 3708460.0}, "BSU34410": {"Expression": 2.43, "InternalID": 3709822.0}, "BSU38990": {"Expression": 4.41, "InternalID": 3710300.0}, "BSU24790": {"Expression": 104.0, "InternalID": 3708834.0}, "BSU05510": {"Expression": 2.79, "InternalID": 3706812.0}, "BSU40200": {"Expression": 80.5, "InternalID": 3710424.0}, "BSU12710": {"Expression": 0.4, "InternalID": 3707559.0}, "BSU18970": {"Expression": 28.2, "InternalID": 3708225.0}, "BSU24190": {"Expression": 3.03, "InternalID": 3708770.0}, "BSU36300": {"Expression": 9.21, "InternalID": 3710017.0}, "BSU23120": {"Expression": 305.0, "InternalID": 3708661.0}, "BSU15710": {"Expression": 9.22, "InternalID": 3707877.0}, "BSU11600": {"Expression": 65.3, "InternalID": 3707433.0}, "BSU33690": {"Expression": 23.5, "InternalID": 3709750.0}, "BSU14530": {"Expression": 198.0, "InternalID": 3707753.0}, "BSU29210": {"Expression": 311.0, "InternalID": 3709293.0}, "BSU07800": {"Expression": 285.0, "InternalID": 3707046.0}, "BSU10610": {"Expression": 8.2, "InternalID": 3707330.0}, "BSU27180": {"Expression": 5.34, "InternalID": 3709084.0}, "BSU20050": {"Expression": 7.47, "InternalID": 3708340.0}, "BSU30300": {"Expression": 26.3, "InternalID": 3709400.0}, "BSU40830": {"Expression": 31.0, "InternalID": 3710496.0}, "BSU18860": {"Expression": 4.95, "InternalID": 3708212.0}, "BSU35750": {"Expression": 19.1, "InternalID": 3709960.0}, "BSU37060": {"Expression": 29.4, "InternalID": 3710098.0}, "BSU05440": {"Expression": 24.5, "InternalID": 3706805.0}, "BSU00160": {"Expression": 3.42, "InternalID": 3706256.0}, "BSU03090": {"Expression": 3.49, "InternalID": 3706554.0}, "BSU04110": {"Expression": 5.72, "InternalID": 3706661.0}, "BSU06400": {"Expression": 26.0, "InternalID": 3706907.0}, "BSU12750": {"Expression": 17.7, "InternalID": 3707564.0}, "BSU34850": {"Expression": 96.8, "InternalID": 3709866.0}, "BSU39910": {"Expression": 32.6, "InternalID": 3710394.0}, "BSU09410": {"Expression": 21.5, "InternalID": 3707210.0}, "BSU31430": {"Expression": 20.1, "InternalID": 3709516.0}, "BSU13800": {"Expression": 3.15, "InternalID": 3707677.0}, "BSU01020": {"Expression": 4152.0, "InternalID": 3706345.0}, "BSU22420": {"Expression": 134.0, "InternalID": 3708589.0}, "BSU11940": {"Expression": 67.0, "InternalID": 3707471.0}, "BSU40050": {"Expression": 5.96, "InternalID": 3710408.0}, "BSU18570": {"Expression": 68.8, "InternalID": 3708179.0}, "BSU12770": {"Expression": 3.86, "InternalID": 3707566.0}, "BSU24070": {"Expression": 63.7, "InternalID": 3708758.0}, "BSU20060": {"Expression": 9.57, "InternalID": 3708343.0}, "BSU39380": {"Expression": 2.96, "InternalID": 3710342.0}, "BSU05880": {"Expression": 23.8, "InternalID": 3706851.0}, "BSU01220": {"Expression": 5463.0, "InternalID": 3706365.0}, "BSU17100": {"Expression": 38.4, "InternalID": 3708018.0}, "BSU20300": {"Expression": 11.4, "InternalID": 3708367.0}, "BSU13720": {"Expression": 55.1, "InternalID": 3707667.0}, "BSU09260": {"Expression": 46.2, "InternalID": 3707196.0}, "BSU36080": {"Expression": 35.4, "InternalID": 3709994.0}, "BSU20690": {"Expression": 2.69, "InternalID": 3708406.0}, "BSU01780": {"Expression": 315.0, "InternalID": 3706422.0}, "BSU27080": {"Expression": 8.53, "InternalID": 3709074.0}, "BSU34980": {"Expression": 2.22, "InternalID": 3709879.0}, "BSU22800": {"Expression": 63.8, "InternalID": 3708627.0}, "BSU14360": {"Expression": 26.3, "InternalID": 3707737.0}, "BSU34780": {"Expression": 147.0, "InternalID": 3709859.0}, "BSU11150": {"Expression": 16.1, "InternalID": 3707386.0}, "BSU33970": {"Expression": 9.36, "InternalID": 3709779.0}, "BSU25590": {"Expression": 132.0, "InternalID": 3708915.0}, "BSU14630": {"Expression": 23.0, "InternalID": 3707764.0}, "BSU20930": {"Expression": 1.47, "InternalID": 3708431.0}, "BSU19230": {"Expression": 528.0, "InternalID": 3708253.0}, "BSU19770": {"Expression": 3.58, "InternalID": 3708313.0}, "BSU30650": {"Expression": 1518.0, "InternalID": 3709435.0}, "BSU10040": {"Expression": 105.0, "InternalID": 3707273.0}, "BSU01260": {"Expression": 4312.0, "InternalID": 3706369.0}, "BSU11540": {"Expression": 373.0, "InternalID": 3707425.0}, "BSU09920": {"Expression": 5.83, "InternalID": 3707261.0}, "BSU00190": {"Expression": 32.0, "InternalID": 3706259.0}, "BSU35260": {"Expression": 274.0, "InternalID": 3709907.0}, "BSU39940": {"Expression": 329.0, "InternalID": 3710397.0}, "BSU20390": {"Expression": 3.73, "InternalID": 3708376.0}, "BSU28520": {"Expression": 121.0, "InternalID": 3709224.0}, "BSU10540": {"Expression": 7.44, "InternalID": 3707323.0}, "BSU32100": {"Expression": 9.39, "InternalID": 3709583.0}, "BSU32560": {"Expression": 25.9, "InternalID": 3709631.0}, "BSU13860": {"Expression": 148.0, "InternalID": 3707686.0}, "BSU16460": {"Expression": 23.6, "InternalID": 3707955.0}, "BSU28760": {"Expression": 7.07, "InternalID": 3709250.0}, "BSU40800": {"Expression": 12.1, "InternalID": 3710493.0}, "BSU17530": {"Expression": 5.93, "InternalID": 3708065.0}, "BSU05660": {"Expression": 122.0, "InternalID": 3706829.0}, "BSU08470": {"Expression": 191.0, "InternalID": 3707112.0}, "BSU37240": {"Expression": 6.48, "InternalID": 3710117.0}, "BSU34880": {"Expression": 331.0, "InternalID": 3709869.0}, "BSU00370": {"Expression": 1332.0, "InternalID": 3706277.0}, "BSU05120": {"Expression": 954.0, "InternalID": 3706770.0}, "BSU20150": {"Expression": 10.4, "InternalID": 3708353.0}, "BSU32080": {"Expression": 3.88, "InternalID": 3709581.0}, "BSU40190": {"Expression": 38.5, "InternalID": 3710423.0}, "BSU21570": {"Expression": 56.7, "InternalID": 3708499.0}, "BSU35590": {"Expression": 1.73, "InternalID": 3709941.0}, "BSU16600": {"Expression": 554.0, "InternalID": 3707969.0}, "BSU04220": {"Expression": 196.0, "InternalID": 3706672.0}, "BSU08720": {"Expression": 501.0, "InternalID": 3707139.0}, "BSU20030": {"Expression": 15.6, "InternalID": 3708338.0}, "BSU01520": {"Expression": 3.38, "InternalID": 3706396.0}, "BSU05700": {"Expression": 31.4, "InternalID": 3706833.0}, "BSU31750": {"Expression": 165.0, "InternalID": 3709549.0}, "BSU38020": {"Expression": 300.0, "InternalID": 3710198.0}, "BSU08650": {"Expression": 457.0, "InternalID": 3707132.0}, "BSU17690": {"Expression": 1427.0, "InternalID": 3708083.0}, "BSU19740": {"Expression": 2.83, "InternalID": 3708308.0}, "BSU32570": {"Expression": 85.8, "InternalID": 3709632.0}, "BSU25570": {"Expression": 4.78, "InternalID": 3708913.0}, "BSU29420": {"Expression": 16.7, "InternalID": 3709317.0}, "BSU04540": {"Expression": 2.62, "InternalID": 3706707.0}, "BSU13020": {"Expression": 5.28, "InternalID": 3707593.0}, "BSU34370": {"Expression": 5.14, "InternalID": 3709817.0}, "BSU21730": {"Expression": 134.0, "InternalID": 3708517.0}, "BSU06740": {"Expression": 4.51, "InternalID": 3706942.0}, "BSU09650": {"Expression": 20.0, "InternalID": 3707235.0}, "BSU33500": {"Expression": 31.5, "InternalID": 3709731.0}, "BSU25940": {"Expression": 5.75, "InternalID": 3708954.0}, "BSU04810": {"Expression": 2.84, "InternalID": 3706737.0}, "BSU23180": {"Expression": 6.81, "InternalID": 3708666.0}, "BSU06710": {"Expression": 545.0, "InternalID": 3706939.0}, "BSU31560": {"Expression": 19.9, "InternalID": 3709530.0}, "BSU02700": {"Expression": 612.0, "InternalID": 3706517.0}, "BSU04039": {"Expression": 0.937, "InternalID": 3706652.0}, "BSU10050": {"Expression": 25.6, "InternalID": 3707274.0}, "BSU08880": {"Expression": 945.0, "InternalID": 3707157.0}, "BSU05970": {"Expression": 17.3, "InternalID": 3706861.0}, "BSU06910": {"Expression": 7.81, "InternalID": 3706958.0}, "BSU03620": {"Expression": 1.81, "InternalID": 3706607.0}, "BSU31420": {"Expression": 3.99, "InternalID": 3709515.0}, "BSU36190": {"Expression": 42.1, "InternalID": 3710005.0}, "BSU23110": {"Expression": 34.1, "InternalID": 3708660.0}, "BSU32980": {"Expression": 7.55, "InternalID": 3709673.0}, "BSU19540": {"Expression": 99.8, "InternalID": 3708284.0}, "BSU35510": {"Expression": 62.4, "InternalID": 3709933.0}, "BSU24930": {"Expression": 518.0, "InternalID": 3708848.0}, "BSU14170": {"Expression": 189.0, "InternalID": 3707718.0}, "BSU33010": {"Expression": 61.2, "InternalID": 3709676.0}, "BSU08620": {"Expression": 4.1, "InternalID": 3707129.0}, "BSU22960": {"Expression": 306.0, "InternalID": 3708645.0}, "BSU06090": {"Expression": 103.0, "InternalID": 3706878.0}, "BSU10410": {"Expression": 108.0, "InternalID": 3707310.0}, "BSU07920": {"Expression": 1.95, "InternalID": 3707060.0}, "BSU20450": {"Expression": 4.41, "InternalID": 3708382.0}, "BSU29620": {"Expression": 19.8, "InternalID": 3709337.0}, "BSU00770": {"Expression": 31.1, "InternalID": 3706318.0}, "BSU32030": {"Expression": 118.0, "InternalID": 3709576.0}, "BSU03300": {"Expression": 14.5, "InternalID": 3706573.0}, "BSU15440": {"Expression": 1.9, "InternalID": 3707849.0}, "BSU18980": {"Expression": 138.0, "InternalID": 3708227.0}, "BSU29680": {"Expression": 121.0, "InternalID": 3709343.0}, "BSU10170": {"Expression": 23.8, "InternalID": 3707286.0}, "BSU16650": {"Expression": 154.0, "InternalID": 3707974.0}, "BSU00650": {"Expression": 3.02, "InternalID": 3706306.0}, "BSU39020": {"Expression": 103.0, "InternalID": 3710304.0}, "BSU36390": {"Expression": 87.9, "InternalID": 3710027.0}, "BSU01970": {"Expression": 47.1, "InternalID": 3706441.0}, "BSU32680": {"Expression": 282.0, "InternalID": 3709644.0}, "BSU36350": {"Expression": 4.37, "InternalID": 3710023.0}, "BSU35730": {"Expression": 85.5, "InternalID": 3709958.0}, "BSU02870": {"Expression": 11.7, "InternalID": 3706534.0}, "BSU40210": {"Expression": 65.4, "InternalID": 3710425.0}, "BSU34390": {"Expression": 105.0, "InternalID": 3709819.0}, "BSU37580": {"Expression": 36.7, "InternalID": 3710153.0}, "BSU22630": {"Expression": 4.52, "InternalID": 3708610.0}, "BSU06670": {"Expression": 384.0, "InternalID": 3706935.0}, "BSU22260": {"Expression": 14.3, "InternalID": 3708573.0}, "BSU02620": {"Expression": 50.2, "InternalID": 3706509.0}, "BSU36240": {"Expression": 7.12, "InternalID": 3710010.0}, "BSU13960": {"Expression": 794.0, "InternalID": 3707696.0}, "BSU28530": {"Expression": 149.0, "InternalID": 3709225.0}, "BSU36960": {"Expression": 6.77, "InternalID": 3710088.0}, "BSU02500": {"Expression": 17.3, "InternalID": 3706496.0}, "BSU26500": {"Expression": 14.2, "InternalID": 3709012.0}, "BSU01490": {"Expression": 3603.0, "InternalID": 3706393.0}, "BSU03230": {"Expression": 10.9, "InternalID": 3706566.0}, "BSU26020": {"Expression": 2.41, "InternalID": 3708961.0}, "BSU07270": {"Expression": 3.6, "InternalID": 3706995.0}, "BSU33630": {"Expression": 362.0, "InternalID": 3709744.0}, "BSU14350": {"Expression": 412.0, "InternalID": 3707736.0}, "BSU29090": {"Expression": 81.0, "InternalID": 3709281.0}, "BSU01760": {"Expression": 157.0, "InternalID": 3706420.0}, "BSU04400": {"Expression": 1807.0, "InternalID": 3706691.0}, "BSU23470": {"Expression": 34.8, "InternalID": 3708696.0}, "BSU24350": {"Expression": 1386.0, "InternalID": 3708789.0}, "BSU40250": {"Expression": 25.3, "InternalID": 3710430.0}, "BSU34630": {"Expression": 11.0, "InternalID": 3709843.0}, "BSU38499": {"Expression": 51.6, "InternalID": 3710248.0}, "BSU10020": {"Expression": 702.0, "InternalID": 3707271.0}, "BSU33680": {"Expression": 116.0, "InternalID": 3709749.0}, "BSU14780": {"Expression": 2.38, "InternalID": 3707779.0}, "BSU06330": {"Expression": 34.4, "InternalID": 3706902.0}, "BSU09270": {"Expression": 38.8, "InternalID": 3707197.0}, "BSU21930": {"Expression": 26545.0, "InternalID": 3708538.0}, "BSU12069": {"Expression": 42.6, "InternalID": 3707484.0}, "BSU19340": {"Expression": 13.6, "InternalID": 3708265.0}, "BSU04930": {"Expression": 6.63, "InternalID": 3706750.0}, "BSU17190": {"Expression": 9.12, "InternalID": 3708027.0}, "BSU26420": {"Expression": 3.43, "InternalID": 3709004.0}, "BSU13420": {"Expression": 4.15, "InternalID": 3707635.0}, "BSU23830": {"Expression": 3.5, "InternalID": 3708733.0}, "BSU21040": {"Expression": 9.48, "InternalID": 3708442.0}, "BSU07390": {"Expression": 18.3, "InternalID": 3707007.0}, "BSU06920": {"Expression": 82.5, "InternalID": 3706959.0}, "BSU28230": {"Expression": 4048.0, "InternalID": 3709194.0}, "BSU08000": {"Expression": 10.4, "InternalID": 3707066.0}, "BSU12510": {"Expression": 88.7, "InternalID": 3707531.0}, "BSU01890": {"Expression": 1.37, "InternalID": 3706433.0}, "BSU04360": {"Expression": 21.9, "InternalID": 3706687.0}, "BSU07380": {"Expression": 23.8, "InternalID": 3707006.0}, "BSU09430": {"Expression": 5.74, "InternalID": 3707214.0}, "BSU25210": {"Expression": 7.38, "InternalID": 3708876.0}, "BSU00220": {"Expression": 96.0, "InternalID": 3706262.0}, "BSU19790": {"Expression": 3.04, "InternalID": 3708315.0}, "BSU13250": {"Expression": 1.33, "InternalID": 3707618.0}, "BSU21130": {"Expression": 5.98, "InternalID": 3708451.0}, "BSU16880": {"Expression": 6.75, "InternalID": 3707996.0}, "BSU34660": {"Expression": 1.97, "InternalID": 3709846.0}, "BSU01700": {"Expression": 29.1, "InternalID": 3706414.0}, "BSU12890": {"Expression": 18.6, "InternalID": 3707579.0}, "BSU05850": {"Expression": 22.7, "InternalID": 3706848.0}, "BSU17180": {"Expression": 6.06, "InternalID": 3708026.0}, "BSU04780": {"Expression": 39.3, "InternalID": 3706733.0}, "BSU07200": {"Expression": 0.823, "InternalID": 3706988.0}, "BSU03652": {"Expression": 1.49, "InternalID": 3706610.0}, "BSU03910": {"Expression": 129.0, "InternalID": 3706637.0}, "BSU20010": {"Expression": 6.83, "InternalID": 3708336.0}, "BSU34050": {"Expression": 316.0, "InternalID": 3709787.0}, "BSU04750": {"Expression": 3.87, "InternalID": 3706730.0}, "BSU33290": {"Expression": 20.0, "InternalID": 3709709.0}, "BSU39140": {"Expression": 1.27, "InternalID": 3710317.0}, "BSU37160": {"Expression": 612.0, "InternalID": 3710109.0}, "BSU29150": {"Expression": 0.732, "InternalID": 3709287.0}, "BSU32310": {"Expression": 186.0, "InternalID": 3709604.0}, "BSU19870": {"Expression": 12.6, "InternalID": 3708323.0}, "BSU04380": {"Expression": 18.9, "InternalID": 3706689.0}, "BSU16190": {"Expression": 66.5, "InternalID": 3707925.0}, "BSU31170": {"Expression": 89.1, "InternalID": 3709489.0}, "BSU36480": {"Expression": 1.34, "InternalID": 3710035.0}, "BSU29980": {"Expression": 83.0, "InternalID": 3709371.0}, "BSU32770": {"Expression": 3.55, "InternalID": 3709654.0}, "BSU21610": {"Expression": 35.6, "InternalID": 3708503.0}, "BSU29590": {"Expression": 3.42, "InternalID": 3709334.0}, "BSU28710": {"Expression": 16.4, "InternalID": 3709245.0}, "BSU11680": {"Expression": 258.0, "InternalID": 3707441.0}, "BSU37260": {"Expression": 27.0, "InternalID": 3710120.0}, "BSU36710": {"Expression": 19.1, "InternalID": 3710061.0}, "BSU19280": {"Expression": 4.51, "InternalID": 3708259.0}, "BSU12830": {"Expression": 2.87, "InternalID": 3707572.0}, "BSU15900": {"Expression": 319.0, "InternalID": 3707896.0}, "BSU28910": {"Expression": 1357.0, "InternalID": 3709263.0}, "BSU01170": {"Expression": 14481.0, "InternalID": 3706360.0}, "BSU29250": {"Expression": 167.0, "InternalID": 3709299.0}, "BSU12580": {"Expression": 7.45, "InternalID": 3707541.0}, "BSU26650": {"Expression": 5.22, "InternalID": 3709029.0}, "BSU12760": {"Expression": 5.72, "InternalID": 3707565.0}, "BSU00730": {"Expression": 2204.0, "InternalID": 3706314.0}, "BSU08320": {"Expression": 5.24, "InternalID": 3707099.0}, "BSU33060": {"Expression": 3.84, "InternalID": 3709683.0}, "BSU00040": {"Expression": 9.61, "InternalID": 3706244.0}, "BSU08940": {"Expression": 12.8, "InternalID": 3707164.0}, "BSU38590": {"Expression": 137.0, "InternalID": 3710258.0}, "BSU30210": {"Expression": 123.0, "InternalID": 3709391.0}, "BSU12970": {"Expression": 5.95, "InternalID": 3707588.0}, "BSU11400": {"Expression": 161.0, "InternalID": 3707411.0}, "BSU11650": {"Expression": 786.0, "InternalID": 3707438.0}, "BSU26960": {"Expression": 6.22, "InternalID": 3709061.0}, "BSU33400": {"Expression": 622.0, "InternalID": 3709721.0}, "BSU30790": {"Expression": 5.47, "InternalID": 3709450.0}, "BSU30810": {"Expression": 5.44, "InternalID": 3709452.0}, "BSU33222": {"Expression": 19.2, "InternalID": 3709701.0}, "BSU29000": {"Expression": 120.0, "InternalID": 3709272.0}, "BSU14220": {"Expression": 132.0, "InternalID": 3707723.0}, "BSU07700": {"Expression": 110.0, "InternalID": 3707039.0}, "BSU40620": {"Expression": 316.0, "InternalID": 3710476.0}, "BSU37070": {"Expression": 1534.0, "InternalID": 3710099.0}, "BSU07420": {"Expression": 47.9, "InternalID": 3707011.0}, "BSU01650": {"Expression": 4.85, "InternalID": 3706410.0}, "BSU26980": {"Expression": 11.3, "InternalID": 3709063.0}, "BSU31150": {"Expression": 81.0, "InternalID": 3709487.0}, "BSU03660": {"Expression": 9.86, "InternalID": 3706611.0}, "BSU00240": {"Expression": 11.8, "InternalID": 3706264.0}, "BSU25530": {"Expression": 7.13, "InternalID": 3708908.0}, "BSU40990": {"Expression": 61.5, "InternalID": 3710513.0}, "BSU31610": {"Expression": 0.288, "InternalID": 3709535.0}, "BSU37350": {"Expression": 3.4, "InternalID": 3710129.0}, "BSU12000": {"Expression": 5.45, "InternalID": 3707477.0}, "BSU30740": {"Expression": 11.7, "InternalID": 3709445.0}, "BSU02780": {"Expression": 1229.0, "InternalID": 3706525.0}, "BSU19310": {"Expression": 299.0, "InternalID": 3708262.0}, "BSU37190": {"Expression": 2.44, "InternalID": 3710112.0}, "BSU00710": {"Expression": 188.0, "InternalID": 3706312.0}, "BSU29130": {"Expression": 2899.0, "InternalID": 3709285.0}, "BSU07650": {"Expression": 48.2, "InternalID": 3707034.0}, "BSU32740": {"Expression": 228.0, "InternalID": 3709651.0}, "BSU29840": {"Expression": 401.0, "InternalID": 3709357.0}, "BSU34520": {"Expression": 2.25, "InternalID": 3709832.0}, "BSU20170": {"Expression": 5.03, "InternalID": 3708355.0}, "BSU37400": {"Expression": 3.42, "InternalID": 3710133.0}, "BSU20180": {"Expression": 1.3, "InternalID": 3708356.0}, "BSU06680": {"Expression": 417.0, "InternalID": 3706936.0}, "BSU06950": {"Expression": 11.3, "InternalID": 3706962.0}, "BSU15470": {"Expression": 457.0, "InternalID": 3707852.0}, "BSU40420": {"Expression": 1073.0, "InternalID": 3710450.0}, "BSU20430": {"Expression": 0.269, "InternalID": 3708380.0}, "BSU26690": {"Expression": 1.43, "InternalID": 3709033.0}, "BSU31110": {"Expression": 551.0, "InternalID": 3709483.0}, "BSU35140": {"Expression": 2.25, "InternalID": 3709895.0}, "BSU16290": {"Expression": 1128.0, "InternalID": 3707937.0}, "BSU06420": {"Expression": 586.0, "InternalID": 3706909.0}, "BSU02080": {"Expression": 4.78, "InternalID": 3706452.0}, "BSU08360": {"Expression": 8.31, "InternalID": 3707103.0}, "BSU30780": {"Expression": 7.24, "InternalID": 3709449.0}, "BSU21770": {"Expression": 367.0, "InternalID": 3708522.0}, "BSU37600": {"Expression": 15.0, "InternalID": 3710155.0}, "BSU40720": {"Expression": 10.8, "InternalID": 3710486.0}, "BSU08740": {"Expression": 40.5, "InternalID": 3707141.0}, "BSU38770": {"Expression": 5.83, "InternalID": 3710276.0}, "BSU00110": {"Expression": 1838.0, "InternalID": 3706251.0}, "BSU35450": {"Expression": 22.0, "InternalID": 3709927.0}, "BSU18900": {"Expression": 1.06, "InternalID": 3708219.0}, "BSU01420": {"Expression": 5620.0, "InternalID": 3706386.0}, "BSU16170": {"Expression": 674.0, "InternalID": 3707923.0}, "BSU26490": {"Expression": 1.3, "InternalID": 3709011.0}, "BSU10210": {"Expression": 68.0, "InternalID": 3707290.0}, "BSU06410": {"Expression": 10.4, "InternalID": 3706908.0}, "BSU16340": {"Expression": 10.4, "InternalID": 3707943.0}, "BSU33260": {"Expression": 72.9, "InternalID": 3709706.0}, "BSU11040": {"Expression": 89.6, "InternalID": 3707374.0}, "BSU31570": {"Expression": 4.35, "InternalID": 3709531.0}, "BSU16470": {"Expression": 8.21, "InternalID": 3707956.0}, "BSU16230": {"Expression": 19.3, "InternalID": 3707930.0}, "BSU29740": {"Expression": 221.0, "InternalID": 3709349.0}, "BSU26210": {"Expression": 37.5, "InternalID": 3708981.0}, "BSU31350": {"Expression": 967.0, "InternalID": 3709508.0}, "BSU24180": {"Expression": 20.3, "InternalID": 3708769.0}, "BSU11360": {"Expression": 57.2, "InternalID": 3707409.0}, "BSU09990": {"Expression": 379.0, "InternalID": 3707267.0}, "BSU13570": {"Expression": 180.0, "InternalID": 3707652.0}, "BSU31920": {"Expression": 5.91, "InternalID": 3709564.0}, "BSU04340": {"Expression": 13.4, "InternalID": 3706684.0}, "BSU10010": {"Expression": 0.47, "InternalID": 3707270.0}, "BSU29820": {"Expression": 471.0, "InternalID": 3709355.0}, "BSU05570": {"Expression": 0.538, "InternalID": 3706820.0}, "BSU00540": {"Expression": 11.8, "InternalID": 3706295.0}, "BSU28560": {"Expression": 4.97, "InternalID": 3709228.0}, "BSU34330": {"Expression": 8.91, "InternalID": 3709813.0}, "BSU04190": {"Expression": 21.6, "InternalID": 3706669.0}, "BSU27250": {"Expression": 37.1, "InternalID": 3709092.0}, "BSU35650": {"Expression": 237.0, "InternalID": 3709948.0}, "BSU21240": {"Expression": 3.54, "InternalID": 3708463.0}, "BSU02480": {"Expression": 1.68, "InternalID": 3706494.0}, "BSU27860": {"Expression": 564.0, "InternalID": 3709156.0}, "BSU02990": {"Expression": 715.0, "InternalID": 3706546.0}, "BSU05940": {"Expression": 36.3, "InternalID": 3706858.0}, "BSU23950": {"Expression": 8.28, "InternalID": 3708746.0}, "BSU38018": {"Expression": 0.182, "InternalID": 3710197.0}, "BSU01770": {"Expression": 623.0, "InternalID": 3706421.0}, "BSU23790": {"Expression": 6.36, "InternalID": 3708729.0}, "BSU18490": {"Expression": 68.9, "InternalID": 3708171.0}, "BSU26950": {"Expression": 4.37, "InternalID": 3709060.0}, "BSU28340": {"Expression": 25.1, "InternalID": 3709206.0}, "BSU26720": {"Expression": 28.2, "InternalID": 3709036.0}, "BSU40680": {"Expression": 2.21, "InternalID": 3710482.0}, "BSU21430": {"Expression": 6.18, "InternalID": 3708484.0}, "BSU40610": {"Expression": 5.8, "InternalID": 3710475.0}, "BSU08800": {"Expression": 4.14, "InternalID": 3707149.0}, "BSU24400": {"Expression": 1.9, "InternalID": 3708794.0}, "BSU03640": {"Expression": 13.7, "InternalID": 3706609.0}, "BSU00560": {"Expression": 12.0, "InternalID": 3706297.0}, "BSU11730": {"Expression": 11.5, "InternalID": 3707446.0}, "BSU12520": {"Expression": 11.9, "InternalID": 3707533.0}, "BSU01900": {"Expression": 3.35, "InternalID": 3706434.0}, "BSU35380": {"Expression": 111.0, "InternalID": 3709920.0}, "BSU10530": {"Expression": 8.3, "InternalID": 3707322.0}, "BSU19750": {"Expression": 2.67, "InternalID": 3708311.0}, "BSU35300": {"Expression": 310.0, "InternalID": 3709911.0}, "BSU30760": {"Expression": 10.9, "InternalID": 3709447.0}, "BSU12600": {"Expression": 14.8, "InternalID": 3707543.0}, "BSU07820": {"Expression": 3.72, "InternalID": 3707048.0}, "BSU34340": {"Expression": 7.16, "InternalID": 3709814.0}, "BSU36410": {"Expression": 569.0, "InternalID": 3710029.0}, "BSU15060": {"Expression": 6.61, "InternalID": 3707807.0}, "BSU26990": {"Expression": 19.2, "InternalID": 3709064.0}, "BSU17540": {"Expression": 3.99, "InternalID": 3708066.0}, "BSU19400": {"Expression": 13.9, "InternalID": 3708270.0}, "BSU21980": {"Expression": 3.03, "InternalID": 3708543.0}, "BSU20230": {"Expression": 3.21, "InternalID": 3708360.0}, "BSU15330": {"Expression": 7.92, "InternalID": 3707838.0}, "BSU33300": {"Expression": 6.89, "InternalID": 3709710.0}, "BSU22020": {"Expression": 75.7, "InternalID": 3708549.0}, "BSU31730": {"Expression": 1.04, "InternalID": 3709547.0}, "BSU23960": {"Expression": 334.0, "InternalID": 3708747.0}, "BSU34200": {"Expression": 10.6, "InternalID": 3709802.0}, "BSU24950": {"Expression": 22.8, "InternalID": 3708850.0}, "BSU19020": {"Expression": 2.96, "InternalID": 3708231.0}, "BSU01430": {"Expression": 1720.0, "InternalID": 3706387.0}, "BSU32800": {"Expression": 1014.0, "InternalID": 3709657.0}, "BSU19290": {"Expression": 337.0, "InternalID": 3708260.0}, "BSU03800": {"Expression": 2.69, "InternalID": 3706626.0}, "BSU37130": {"Expression": 424.0, "InternalID": 3710106.0}, "BSU17260": {"Expression": 9.36, "InternalID": 3708035.0}, "BSU16210": {"Expression": 254.0, "InternalID": 3707927.0}, "BSU24020": {"Expression": 5.21, "InternalID": 3708753.0}, "BSU08690": {"Expression": 20.0, "InternalID": 3707136.0}, "BSU29720": {"Expression": 4.0, "InternalID": 3709347.0}, "BSU16110": {"Expression": 13.8, "InternalID": 3707917.0}, "BSU16420": {"Expression": 19.6, "InternalID": 3707951.0}, "BSU08240": {"Expression": 2.18, "InternalID": 3707091.0}, "BSU06200": {"Expression": 146.0, "InternalID": 3706887.0}, "BSU23690": {"Expression": 273.0, "InternalID": 3708719.0}, "BSU01230": {"Expression": 6815.0, "InternalID": 3706366.0}, "BSU22080": {"Expression": 223.0, "InternalID": 3708555.0}, "BSU16140": {"Expression": 8.64, "InternalID": 3707920.0}, "BSU22520": {"Expression": 6.68, "InternalID": 3708599.0}, "BSU24250": {"Expression": 118.0, "InternalID": 3708779.0}, "BSU03760": {"Expression": 12.7, "InternalID": 3706621.0}, "BSU06800": {"Expression": 8.97, "InternalID": 3706948.0}, "BSU01070": {"Expression": 787.0, "InternalID": 3706350.0}, "BSU29600": {"Expression": 8.9, "InternalID": 3709335.0}, "BSU07430": {"Expression": 22.3, "InternalID": 3707012.0}, "BSU14820": {"Expression": 369.0, "InternalID": 3707783.0}, "BSU11010": {"Expression": 281.0, "InternalID": 3707371.0}, "BSU36220": {"Expression": 36.2, "InternalID": 3710008.0}, "BSU32580": {"Expression": 25.4, "InternalID": 3709633.0}, "BSU29170": {"Expression": 15.4, "InternalID": 3709289.0}, "BSU14540": {"Expression": 1204.0, "InternalID": 3707754.0}, "BSU15210": {"Expression": 0.482, "InternalID": 3707826.0}, "BSU04280": {"Expression": 5.65, "InternalID": 3706678.0}, "BSU36340": {"Expression": 11.3, "InternalID": 3710021.0}, "BSU38940": {"Expression": 114.0, "InternalID": 3710295.0}, "BSU08850": {"Expression": 3.78, "InternalID": 3707154.0}, "BSU25300": {"Expression": 72.0, "InternalID": 3708885.0}, "BSU35770": {"Expression": 14.1, "InternalID": 3709962.0}, "BSU18230": {"Expression": 1.86, "InternalID": 3708144.0}, "BSU11910": {"Expression": 71.2, "InternalID": 3707466.0}, "BSU18260": {"Expression": 12.3, "InternalID": 3708148.0}, "BSU28260": {"Expression": 425.0, "InternalID": 3709197.0}, "BSU17280": {"Expression": 103.0, "InternalID": 3708038.0}, "BSU10770": {"Expression": 289.0, "InternalID": 3707347.0}, "BSU04840": {"Expression": 1.8, "InternalID": 3706741.0}, "BSU00020": {"Expression": 323.0, "InternalID": 3706242.0}, "BSU29340": {"Expression": 7.82, "InternalID": 3709309.0}, "BSU27960": {"Expression": 19173.0, "InternalID": 3709167.0}, "BSU38640": {"Expression": 0.468, "InternalID": 3710263.0}, "BSU08700": {"Expression": 10.4, "InternalID": 3707137.0}, "BSU19480": {"Expression": 10.8, "InternalID": 3708278.0}, "BSU02310": {"Expression": 15.5, "InternalID": 3706475.0}, "BSU21210": {"Expression": 7.87, "InternalID": 3708459.0}, "BSU19720": {"Expression": 11.3, "InternalID": 3708306.0}, "BSU08970": {"Expression": 46.3, "InternalID": 3707167.0}, "BSU03900": {"Expression": 7.87, "InternalID": 3706636.0}, "BSU13220": {"Expression": 138.0, "InternalID": 3707615.0}, "BSU16990": {"Expression": 141.0, "InternalID": 3708005.0}, "BSU17990": {"Expression": 8.76, "InternalID": 3708117.0}, "BSU07010": {"Expression": 5.92, "InternalID": 3706968.0}, "BSU26580": {"Expression": 9.08, "InternalID": 3709021.0}, "BSU26470": {"Expression": 82.7, "InternalID": 3709009.0}, "BSU16280": {"Expression": 36.0, "InternalID": 3707936.0}, "BSU22930": {"Expression": 11.6, "InternalID": 3708642.0}, "BSU19560": {"Expression": 21.2, "InternalID": 3708286.0}, "BSU09320": {"Expression": 14.4, "InternalID": 3707201.0}, "BSU26610": {"Expression": 32.6, "InternalID": 3709024.0}, "BSU24630": {"Expression": 82.2, "InternalID": 3708817.0}, "BSU03220": {"Expression": 47.7, "InternalID": 3706565.0}, "BSU08050": {"Expression": 2.75, "InternalID": 3707072.0}, "BSU14590": {"Expression": 2154.0, "InternalID": 3707760.0}, "BSU13530": {"Expression": 12.7, "InternalID": 3707647.0}, "BSU25060": {"Expression": 3.0, "InternalID": 3708861.0}, "BSU37490": {"Expression": 124.0, "InternalID": 3710143.0}, "BSU17200": {"Expression": 6.29, "InternalID": 3708028.0}, "BSU13750": {"Expression": 189.0, "InternalID": 3707670.0}, "BSU19590": {"Expression": 130.0, "InternalID": 3708290.0}, "BSU23540": {"Expression": 44.3, "InternalID": 3708704.0}, "BSU27320": {"Expression": 2628.0, "InternalID": 3709099.0}, "BSU22900": {"Expression": 8.94, "InternalID": 3708639.0}, "BSU11860": {"Expression": 115.0, "InternalID": 3707460.0}, "BSU23520": {"Expression": 379.0, "InternalID": 3708702.0}, "BSU09770": {"Expression": 3.09, "InternalID": 3707246.0}, "BSU34800": {"Expression": 655.0, "InternalID": 3709861.0}, "BSU32010": {"Expression": 22.5, "InternalID": 3709574.0}, "BSU25290": {"Expression": 103.0, "InternalID": 3708884.0}, "BSU17700": {"Expression": 20.7, "InternalID": 3708085.0}, "BSU03350": {"Expression": 63.3, "InternalID": 3706577.0}, "BSU27110": {"Expression": 28.4, "InternalID": 3709077.0}, "BSU10850": {"Expression": 11.1, "InternalID": 3707355.0}, "BSU18580": {"Expression": 111.0, "InternalID": 3708180.0}, "BSU26450": {"Expression": 10.8, "InternalID": 3709008.0}, "BSU05260": {"Expression": 16.7, "InternalID": 3706784.0}, "BSU37230": {"Expression": 76.4, "InternalID": 3710116.0}, "BSU25390": {"Expression": 68.1, "InternalID": 3708895.0}, "BSU15430": {"Expression": 496.0, "InternalID": 3707848.0}, "BSU27170": {"Expression": 8.8, "InternalID": 3709083.0}, "BSU00820": {"Expression": 372.0, "InternalID": 3706323.0}, "BSU24850": {"Expression": 43.4, "InternalID": 3708840.0}, "BSU20810": {"Expression": 6.87, "InternalID": 3708418.0}, "BSU10280": {"Expression": 5.17, "InternalID": 3707297.0}, "BSU25120": {"Expression": 33.3, "InternalID": 3708867.0}, "BSU12130": {"Expression": 6.06, "InternalID": 3707492.0}, "BSU36380": {"Expression": 7.05, "InternalID": 3710026.0}, "BSU32170": {"Expression": 139.0, "InternalID": 3709590.0}, "BSU17890": {"Expression": 1513.0, "InternalID": 3708107.0}, "BSU34060": {"Expression": 15.4, "InternalID": 3709788.0}, "BSU15280": {"Expression": 129.0, "InternalID": 3707833.0}, "BSU10450": {"Expression": 19.6, "InternalID": 3707314.0}, "BSU36020": {"Expression": 11.1, "InternalID": 3709988.0}, "BSU02420": {"Expression": 7.19, "InternalID": 3706487.0}, "BSU11750": {"Expression": 24.6, "InternalID": 3707448.0}, "BSU36010": {"Expression": 79.9, "InternalID": 3709987.0}, "BSU30830": {"Expression": 11.9, "InternalID": 3709454.0}, "BSU37950": {"Expression": 117.0, "InternalID": 3710191.0}, "BSU38530": {"Expression": 77.5, "InternalID": 3710252.0}, "BSU24710": {"Expression": 364.0, "InternalID": 3708825.0}, "BSU19090": {"Expression": 4.9, "InternalID": 3708238.0}, "BSU21850": {"Expression": 4.17, "InternalID": 3708530.0}, "BSU22650": {"Expression": 6.5, "InternalID": 3708612.0}, "BSU02740": {"Expression": 2.42, "InternalID": 3706521.0}, "BSU00940": {"Expression": 156.0, "InternalID": 3706337.0}, "BSU11770": {"Expression": 9.66, "InternalID": 3707450.0}, "BSU27480": {"Expression": 8.29, "InternalID": 3709117.0}, "BSU07100": {"Expression": 6.75, "InternalID": 3706977.0}, "BSU01845": {"Expression": 5.3, "InternalID": 3706427.0}, "BSU25680": {"Expression": 194.0, "InternalID": 3708924.0}, "BSU36580": {"Expression": 5.54, "InternalID": 3710047.0}, "BSU32460": {"Expression": 2.66, "InternalID": 3709619.0}, "BSU17130": {"Expression": 12.4, "InternalID": 3708021.0}, "BSU31850": {"Expression": 39.1, "InternalID": 3709559.0}, "BSU34460": {"Expression": 11.2, "InternalID": 3709826.0}, "BSU16080": {"Expression": 7.04, "InternalID": 3707914.0}, "BSU16550": {"Expression": 53.5, "InternalID": 3707964.0}, "BSU02670": {"Expression": 4.73, "InternalID": 3706514.0}, "BSU33910": {"Expression": 629.0, "InternalID": 3709772.0}, "BSU14230": {"Expression": 19.5, "InternalID": 3707724.0}, "BSU01530": {"Expression": 7.82, "InternalID": 3706397.0}, "BSU11230": {"Expression": 91.5, "InternalID": 3707395.0}, "BSU10570": {"Expression": 5.82, "InternalID": 3707326.0}, "BSU20940": {"Expression": 8.59, "InternalID": 3708432.0}, "BSU41040": {"Expression": 227.0, "InternalID": 3710518.0}, "BSU27150": {"Expression": 7.0, "InternalID": 3709081.0}, "BSU21260": {"Expression": 0.822, "InternalID": 3708465.0}, "BSU05480": {"Expression": 5.4, "InternalID": 3706809.0}, "BSU16090": {"Expression": 2279.0, "InternalID": 3707915.0}, "BSU33470": {"Expression": 9.04, "InternalID": 3709728.0}, "BSU22730": {"Expression": 664.0, "InternalID": 3708620.0}, "BSU33200": {"Expression": 15.8, "InternalID": 3709698.0}, "BSU09010": {"Expression": 1.3, "InternalID": 3707172.0}, "BSU32890": {"Expression": 2.59, "InternalID": 3709668.0}, "BSU10340": {"Expression": 269.0, "InternalID": 3707303.0}, "BSU37540": {"Expression": 1322.0, "InternalID": 3710148.0}, "BSU00590": {"Expression": 809.0, "InternalID": 3706300.0}, "BSU31270": {"Expression": 1.51, "InternalID": 3709499.0}, "BSU00380": {"Expression": 266.0, "InternalID": 3706278.0}, "BSU20480": {"Expression": 3.87, "InternalID": 3708385.0}, "BSU26130": {"Expression": 8.11, "InternalID": 3708973.0}, "BSU33110": {"Expression": 2.02, "InternalID": 3709688.0}, "BSU39720": {"Expression": 24.9, "InternalID": 3710375.0}, "BSU37840": {"Expression": 0.746, "InternalID": 3710179.0}, "BSU38290": {"Expression": 176.0, "InternalID": 3710226.0}, "BSU05670": {"Expression": 16.8, "InternalID": 3706830.0}, "BSU34890": {"Expression": 167.0, "InternalID": 3709870.0}, "BSU26100": {"Expression": 9.18, "InternalID": 3708970.0}, "BSU19760": {"Expression": 2.77, "InternalID": 3708312.0}, "BSU27900": {"Expression": 35.6, "InternalID": 3709160.0}, "BSU35860": {"Expression": 470.0, "InternalID": 3709972.0}, "BSU39800": {"Expression": 5.09, "InternalID": 3710383.0}, "BSU33480": {"Expression": 801.0, "InternalID": 3709729.0}, "BSU24320": {"Expression": 154.0, "InternalID": 3708786.0}, "BSU38670": {"Expression": 2.44, "InternalID": 3710266.0}, "BSU32090": {"Expression": 12.1, "InternalID": 3709582.0}, "BSU12300": {"Expression": 4.85, "InternalID": 3707510.0}, "BSU26440": {"Expression": 4.29, "InternalID": 3709006.0}, "BSU39510": {"Expression": 22.7, "InternalID": 3710355.0}, "BSU16380": {"Expression": 6.69, "InternalID": 3707947.0}, "BSU01300": {"Expression": 8089.0, "InternalID": 3706373.0}, "BSU25720": {"Expression": 1.78, "InternalID": 3708929.0}, "BSU10310": {"Expression": 49.1, "InternalID": 3707300.0}, "BSU06160": {"Expression": 1.74, "InternalID": 3706883.0}, "BSU14320": {"Expression": 4.54, "InternalID": 3707733.0}, "BSU03410": {"Expression": 5.48, "InternalID": 3706585.0}, "BSU34290": {"Expression": 18.1, "InternalID": 3709809.0}, "BSU15860": {"Expression": 87.7, "InternalID": 3707892.0}, "BSU19800": {"Expression": 1.04, "InternalID": 3708316.0}, "BSU02940": {"Expression": 403.0, "InternalID": 3706541.0}, "BSU40500": {"Expression": 1602.0, "InternalID": 3710459.0}, "BSU24960": {"Expression": 18.1, "InternalID": 3708851.0}, "BSU39430": {"Expression": 12.3, "InternalID": 3710347.0}, "BSU38580": {"Expression": 15.0, "InternalID": 3710257.0}, "BSU07620": {"Expression": 1.46, "InternalID": 3707031.0}, "BSU35630": {"Expression": 104.0, "InternalID": 3709946.0}, "BSU06640": {"Expression": 10.0, "InternalID": 3706932.0}, "BSU32230": {"Expression": 11.0, "InternalID": 3709596.0}, "BSU35350": {"Expression": 115.0, "InternalID": 3709917.0}, "BSU21350": {"Expression": 6.73, "InternalID": 3708475.0}, "BSU18370": {"Expression": 27.4, "InternalID": 3708160.0}, "BSU02210": {"Expression": 2.63, "InternalID": 3706465.0}, "BSU35410": {"Expression": 259.0, "InternalID": 3709923.0}, "BSU02510": {"Expression": 3.27, "InternalID": 3706497.0}, "BSU20080": {"Expression": 2.7, "InternalID": 3708346.0}, "BSU23840": {"Expression": 31.1, "InternalID": 3708734.0}, "BSU35340": {"Expression": 344.0, "InternalID": 3709916.0}, "BSU15140": {"Expression": 77.6, "InternalID": 3707816.0}, "BSU08870": {"Expression": 10.6, "InternalID": 3707156.0}, "BSU03060": {"Expression": 17.4, "InternalID": 3706553.0}, "BSU01320": {"Expression": 4658.0, "InternalID": 3706375.0}, "BSU03860": {"Expression": 39.3, "InternalID": 3706632.0}, "BSU15230": {"Expression": 181.0, "InternalID": 3707828.0}, "BSU27270": {"Expression": 348.0, "InternalID": 3709094.0}, "BSU12460": {"Expression": 5.22, "InternalID": 3707526.0}, "BSU00870": {"Expression": 15.7, "InternalID": 3706329.0}, "BSU33850": {"Expression": 1.82, "InternalID": 3709766.0}, "BSU21970": {"Expression": 12.1, "InternalID": 3708542.0}, "BSU09600": {"Expression": 1.26, "InternalID": 3707230.0}, "BSU37660": {"Expression": 1091.0, "InternalID": 3710161.0}, "BSU07400": {"Expression": 5.48, "InternalID": 3707008.0}, "BSU27020": {"Expression": 700.0, "InternalID": 3709068.0}, "BSU12950": {"Expression": 15.2, "InternalID": 3707586.0}, "BSU10650": {"Expression": 30.3, "InternalID": 3707334.0}, "BSU21560": {"Expression": 10.8, "InternalID": 3708498.0}, "BSU07970": {"Expression": 12.4, "InternalID": 3707063.0}, "BSU40630": {"Expression": 3.64, "InternalID": 3710477.0}, "BSU35960": {"Expression": 226.0, "InternalID": 3709982.0}, "BSU33160": {"Expression": 4.96, "InternalID": 3709693.0}, "BSU31070": {"Expression": 61.8, "InternalID": 3709479.0}, "BSU25370": {"Expression": 56.8, "InternalID": 3708893.0}, "BSU09340": {"Expression": 300.0, "InternalID": 3707203.0}, "BSU15830": {"Expression": 330.0, "InternalID": 3707889.0}, "BSU30700": {"Expression": 817.0, "InternalID": 3709441.0}, "BSU33240": {"Expression": 133.0, "InternalID": 3709704.0}, "BSU19930": {"Expression": 7.8, "InternalID": 3708328.0}, "BSU38660": {"Expression": 10.1, "InternalID": 3710265.0}, "BSU17580": {"Expression": 3.83, "InternalID": 3708071.0}, "BSU02070": {"Expression": 4.87, "InternalID": 3706451.0}, "BSU19710": {"Expression": 7.76, "InternalID": 3708305.0}, "BSU35620": {"Expression": 342.0, "InternalID": 3709945.0}, "BSU24030": {"Expression": 279.0, "InternalID": 3708754.0}, "BSU16720": {"Expression": 10.0, "InternalID": 3707981.0}, "BSU26680": {"Expression": 5.81, "InternalID": 3709032.0}, "BSU15360": {"Expression": 16.5, "InternalID": 3707841.0}, "BSU19610": {"Expression": 25.0, "InternalID": 3708292.0}, "BSU22920": {"Expression": 6.39, "InternalID": 3708641.0}, "BSU13180": {"Expression": 2648.0, "InternalID": 3707610.0}, "BSU01960": {"Expression": 2.64, "InternalID": 3706440.0}, "BSU05580": {"Expression": 10.7, "InternalID": 3706821.0}, "BSU22090": {"Expression": 0.8, "InternalID": 3708556.0}, "BSU21010": {"Expression": 144.0, "InternalID": 3708439.0}, "BSU35810": {"Expression": 0.755, "InternalID": 3709967.0}, "BSU40430": {"Expression": 2.52, "InternalID": 3710451.0}, "BSU21180": {"Expression": 8.43, "InternalID": 3708456.0}, "BSU22330": {"Expression": 14.4, "InternalID": 3708580.0}, "BSU33860": {"Expression": 127.0, "InternalID": 3709767.0}, "BSU24890": {"Expression": 25.7, "InternalID": 3708844.0}, "BSU31740": {"Expression": 8.38, "InternalID": 3709548.0}, "BSU14600": {"Expression": 2710.0, "InternalID": 3707761.0}, "BSU24700": {"Expression": 1.0, "InternalID": 3708824.0}, "BSU36040": {"Expression": 4.18, "InternalID": 3709990.0}, "BSU34210": {"Expression": 315.0, "InternalID": 3709803.0}, "BSU21390": {"Expression": 4.02, "InternalID": 3708479.0}, "BSU16200": {"Expression": 33.8, "InternalID": 3707926.0}, "BSU17600": {"Expression": 14.5, "InternalID": 3708073.0}, "BSU39700": {"Expression": 35.6, "InternalID": 3710374.0}, "BSU37550": {"Expression": 74.1, "InternalID": 3710149.0}, "BSU37380": {"Expression": 2.89, "InternalID": 3710131.0}, "BSU07300": {"Expression": 7.67, "InternalID": 3706998.0}, "BSU28730": {"Expression": 1.48, "InternalID": 3709247.0}, "BSU24230": {"Expression": 16.3, "InternalID": 3708777.0}, "BSU23880": {"Expression": 2.18, "InternalID": 3708738.0}, "BSU23280": {"Expression": 27.4, "InternalID": 3708676.0}, "BSU32400": {"Expression": 11.3, "InternalID": 3709613.0}, "BSU08190": {"Expression": 23.6, "InternalID": 3707086.0}, "BSU40860": {"Expression": 6.98, "InternalID": 3710499.0}, "BSU10970": {"Expression": 8.48, "InternalID": 3707367.0}, "BSU25450": {"Expression": 48.2, "InternalID": 3708901.0}, "BSU17610": {"Expression": 6.19, "InternalID": 3708074.0}, "BSU14280": {"Expression": 25.1, "InternalID": 3707729.0}, "BSU39160": {"Expression": 13.5, "InternalID": 3710319.0}, "BSU32280": {"Expression": 18.3, "InternalID": 3709601.0}, "BSU17000": {"Expression": 110.0, "InternalID": 3708006.0}, "BSU26075": {"Expression": 5.89, "InternalID": 3708967.0}, "BSU27360": {"Expression": 31.4, "InternalID": 3709103.0}, "BSU40740": {"Expression": 10.7, "InternalID": 3710488.0}, "BSU27910": {"Expression": 44.2, "InternalID": 3709161.0}, "BSU22120": {"Expression": 2.77, "InternalID": 3708559.0}, "BSU34960": {"Expression": 8.97, "InternalID": 3709877.0}, "BSU02830": {"Expression": 12.2, "InternalID": 3706530.0}, "BSU35690": {"Expression": 7.04, "InternalID": 3709952.0}, "BSU40470": {"Expression": 17.6, "InternalID": 3710456.0}, "BSU24730": {"Expression": 17.5, "InternalID": 3708827.0}, "BSU12080": {"Expression": 8.99, "InternalID": 3707486.0}, "BSU30940": {"Expression": 9.19, "InternalID": 3709465.0}, "BSU04760": {"Expression": 8.56, "InternalID": 3706731.0}, "BSU10230": {"Expression": 430.0, "InternalID": 3707292.0}, "BSU04080": {"Expression": 50.1, "InternalID": 3706656.0}, "BSU30010": {"Expression": 21.3, "InternalID": 3709374.0}, "BSU27990": {"Expression": 188.0, "InternalID": 3709170.0}, "BSU04490": {"Expression": 66.8, "InternalID": 3706701.0}, "BSU28410": {"Expression": 15.3, "InternalID": 3709213.0}, "BSU39360": {"Expression": 27.8, "InternalID": 3710340.0}, "BSU27650": {"Expression": 419.0, "InternalID": 3709134.0}, "BSU01160": {"Expression": 7636.0, "InternalID": 3706359.0}, "BSU31800": {"Expression": 22.6, "InternalID": 3709554.0}, "BSU30570": {"Expression": 380.0, "InternalID": 3709428.0}, "BSU00120": {"Expression": 460.0, "InternalID": 3706252.0}, "BSU40550": {"Expression": 1375.0, "InternalID": 3710465.0}, "BSU30110": {"Expression": 3.4, "InternalID": 3709382.0}, "BSU40540": {"Expression": 69.5, "InternalID": 3710464.0}, "BSU14410": {"Expression": 204.0, "InternalID": 3707742.0}, "BSU24860": {"Expression": 19.2, "InternalID": 3708841.0}, "BSU07910": {"Expression": 1.77, "InternalID": 3707058.0}, "BSU01190": {"Expression": 2638.0, "InternalID": 3706362.0}, "BSU22340": {"Expression": 21.6, "InternalID": 3708581.0}, "BSU17670": {"Expression": 13.8, "InternalID": 3708080.0}, "BSU13740": {"Expression": 30.4, "InternalID": 3707669.0}, "BSU09250": {"Expression": 37.5, "InternalID": 3707195.0}, "BSU17110": {"Expression": 14.4, "InternalID": 3708019.0}, "BSU30400": {"Expression": 6.58, "InternalID": 3709410.0}, "BSU22770": {"Expression": 404.0, "InternalID": 3708624.0}, "BSU26860": {"Expression": 3.93, "InternalID": 3709051.0}, "BSU17930": {"Expression": 4.32, "InternalID": 3708111.0}, "BSU22940": {"Expression": 1.93, "InternalID": 3708643.0}, "BSU11890": {"Expression": 46.4, "InternalID": 3707463.0}, "BSU04430": {"Expression": 59.9, "InternalID": 3706694.0}, "BSU25480": {"Expression": 967.0, "InternalID": 3708903.0}, "BSU24310": {"Expression": 1103.0, "InternalID": 3708785.0}, "BSU17170": {"Expression": 7.2, "InternalID": 3708025.0}, "BSU35220": {"Expression": 22.8, "InternalID": 3709903.0}, "BSU00880": {"Expression": 26.6, "InternalID": 3706330.0}, "BSU10900": {"Expression": 5.68, "InternalID": 3707360.0}, "BSU14190": {"Expression": 48.7, "InternalID": 3707720.0}, "BSU12320": {"Expression": 3.89, "InternalID": 3707512.0}, "BSU33090": {"Expression": 4.91, "InternalID": 3709686.0}, "BSU38160": {"Expression": 585.0, "InternalID": 3710212.0}, "BSU36950": {"Expression": 9.39, "InternalID": 3710087.0}, "BSU34310": {"Expression": 1.34, "InternalID": 3709811.0}, "BSU35490": {"Expression": 505.0, "InternalID": 3709931.0}, "BSU34080": {"Expression": 4.65, "InternalID": 3709790.0}, "BSU18140": {"Expression": 8.61, "InternalID": 3708134.0}, "BSU24360": {"Expression": 31.8, "InternalID": 3708790.0}, "BSU36750": {"Expression": 3.19, "InternalID": 3710066.0}, "BSU25830": {"Expression": 6.7, "InternalID": 3708941.0}, "BSU06610": {"Expression": 58.9, "InternalID": 3706929.0}, "BSU00330": {"Expression": 77.2, "InternalID": 3706273.0}, "BSU11610": {"Expression": 61.1, "InternalID": 3707434.0}, "BSU24540": {"Expression": 701.0, "InternalID": 3708808.0}, "BSU37760": {"Expression": 6.07, "InternalID": 3710171.0}, "BSU34450": {"Expression": 2.33, "InternalID": 3709825.0}, "BSU04230": {"Expression": 1.88, "InternalID": 3706673.0}, "BSU03200": {"Expression": 29.5, "InternalID": 3706563.0}, "BSU36690": {"Expression": 57.5, "InternalID": 3710059.0}, "BSU21320": {"Expression": 3.34, "InternalID": 3708471.0}, "BSU08580": {"Expression": 8.92, "InternalID": 3707124.0}, "BSU06510": {"Expression": 278.0, "InternalID": 3706919.0}, "BSU36840": {"Expression": 500.0, "InternalID": 3710075.0}, "BSU19950": {"Expression": 91.7, "InternalID": 3708330.0}, "BSU38330": {"Expression": 4.34, "InternalID": 3710230.0}, "BSU23030": {"Expression": 10.9, "InternalID": 3708652.0}, "BSU16010": {"Expression": 4.14, "InternalID": 3707907.0}, "BSU09090": {"Expression": 48.5, "InternalID": 3707179.0}, "BSU08950": {"Expression": 45.5, "InternalID": 3707165.0}, "BSU15570": {"Expression": 281.0, "InternalID": 3707863.0}, "BSU24940": {"Expression": 827.0, "InternalID": 3708849.0}, "BSU20330": {"Expression": 7.85, "InternalID": 3708370.0}, "BSU34470": {"Expression": 0.963, "InternalID": 3709827.0}, "BSU14400": {"Expression": 161.0, "InternalID": 3707741.0}, "BSU22460": {"Expression": 14.1, "InternalID": 3708593.0}, "BSU27220": {"Expression": 8.22, "InternalID": 3709089.0}, "BSU24780": {"Expression": 13.5, "InternalID": 3708833.0}, "BSU13280": {"Expression": 8.25, "InternalID": 3707621.0}, "BSU21810": {"Expression": 35.2, "InternalID": 3708526.0}, "BSU26170": {"Expression": 10.8, "InternalID": 3708977.0}, "BSU13880": {"Expression": 16.4, "InternalID": 3707689.0}, "BSU34430": {"Expression": 60.6, "InternalID": 3709823.0}, "BSU05250": {"Expression": 39.2, "InternalID": 3706783.0}, "BSU37790": {"Expression": 97.0, "InternalID": 3710174.0}, "BSU12900": {"Expression": 131.0, "InternalID": 3707581.0}, "BSU16430": {"Expression": 116.0, "InternalID": 3707952.0}, "BSU30910": {"Expression": 4.15, "InternalID": 3709462.0}, "BSU06980": {"Expression": 3.79, "InternalID": 3706965.0}, "BSU10000": {"Expression": 1085.0, "InternalID": 3707268.0}, "BSU10260": {"Expression": 256.0, "InternalID": 3707295.0}, "BSU31590": {"Expression": 11.0, "InternalID": 3709533.0}, "BSU30420": {"Expression": 70.1, "InternalID": 3709412.0}, "BSU04320": {"Expression": 8.68, "InternalID": 3706682.0}, "BSU00300": {"Expression": 114.0, "InternalID": 3706270.0}, "BSU39780": {"Expression": 384.0, "InternalID": 3710381.0}, "BSU24260": {"Expression": 40.7, "InternalID": 3708780.0}, "BSU24420": {"Expression": 4.44, "InternalID": 3708796.0}, "BSU30530": {"Expression": 20.7, "InternalID": 3709424.0}, "BSU34240": {"Expression": 19.4, "InternalID": 3709806.0}, "BSU31460": {"Expression": 123.0, "InternalID": 3709519.0}, "BSU20660": {"Expression": 10.4, "InternalID": 3708403.0}, "BSU28960": {"Expression": 2.42, "InternalID": 3709268.0}, "BSU38890": {"Expression": 5.01, "InternalID": 3710289.0}, "BSU16410": {"Expression": 7.41, "InternalID": 3707950.0}, "BSU16570": {"Expression": 368.0, "InternalID": 3707966.0}, "BSU13100": {"Expression": 2.76, "InternalID": 3707601.0}, "BSU04720": {"Expression": 370.0, "InternalID": 3706726.0}, "BSU27740": {"Expression": 53.4, "InternalID": 3709144.0}, "BSU04160": {"Expression": 3.87, "InternalID": 3706666.0}, "BSU13670": {"Expression": 84.7, "InternalID": 3707662.0}, "BSU06030": {"Expression": 5893.0, "InternalID": 3706867.0}, "BSU38570": {"Expression": 43.1, "InternalID": 3710256.0}, "BSU04020": {"Expression": 1.47, "InternalID": 3706650.0}, "BSU20420": {"Expression": 564.0, "InternalID": 3708379.0}, "BSU26570": {"Expression": 4.91, "InternalID": 3709020.0}, "BSU38540": {"Expression": 12.6, "InternalID": 3710253.0}, "BSU23328": {"Expression": 24.1, "InternalID": 3708679.0}, "BSU09850": {"Expression": 0.5, "InternalID": 3707253.0}, "BSU40130": {"Expression": 5.06, "InternalID": 3710416.0}, "BSU07340": {"Expression": 32.9, "InternalID": 3707002.0}, "BSU11670": {"Expression": 50.2, "InternalID": 3707440.0}, "BSU21330": {"Expression": 173.0, "InternalID": 3708473.0}, "BSU01810": {"Expression": 13.8, "InternalID": 3706424.0}, "BSU12500": {"Expression": 7.24, "InternalID": 3707530.0}, "BSU36090": {"Expression": 2.79, "InternalID": 3709995.0}, "BSU17460": {"Expression": 1850.0, "InternalID": 3708057.0}, "BSU38150": {"Expression": 191.0, "InternalID": 3710211.0}, "BSU23060": {"Expression": 10.8, "InternalID": 3708655.0}, "BSU31520": {"Expression": 16.7, "InternalID": 3709526.0}, "BSU41030": {"Expression": 114.0, "InternalID": 3710517.0}, "BSU34130": {"Expression": 5.57, "InternalID": 3709795.0}, "BSU15010": {"Expression": 16.1, "InternalID": 3707802.0}, "BSU24110": {"Expression": 2.16, "InternalID": 3708762.0}, "BSU32350": {"Expression": 3.68, "InternalID": 3709608.0}, "BSU22700": {"Expression": 257.0, "InternalID": 3708616.0}, "BSU04870": {"Expression": 6.84, "InternalID": 3706744.0}, "BSU23340": {"Expression": 12.1, "InternalID": 3708681.0}, "BSU32610": {"Expression": 608.0, "InternalID": 3709636.0}, "BSU04960": {"Expression": 8.79, "InternalID": 3706753.0}, "BSU14060": {"Expression": 44.6, "InternalID": 3707706.0}, "BSU04820": {"Expression": 31.0, "InternalID": 3706738.0}, "BSU10550": {"Expression": 17.4, "InternalID": 3707324.0}, "BSU31300": {"Expression": 7.11, "InternalID": 3709502.0}, "BSU15480": {"Expression": 62.7, "InternalID": 3707853.0}, "BSU22390": {"Expression": 119.0, "InternalID": 3708586.0}, "BSU38140": {"Expression": 244.0, "InternalID": 3710210.0}, "BSU02800": {"Expression": 2.0, "InternalID": 3706527.0}, "BSU06370": {"Expression": 233.0, "InternalID": 3706904.0}, "BSU36930": {"Expression": 54.4, "InternalID": 3710085.0}, "BSU19990": {"Expression": 0.436, "InternalID": 3708333.0}, "BSU30690": {"Expression": 244.0, "InternalID": 3709440.0}, "BSU26600": {"Expression": 5.38, "InternalID": 3709023.0}, "BSU39560": {"Expression": 3.98, "InternalID": 3710360.0}, "BSU15580": {"Expression": 2.89, "InternalID": 3707864.0}, "BSU04740": {"Expression": 53.4, "InternalID": 3706728.0}, "BSU33049": {"Expression": 197.0, "InternalID": 3709681.0}, "BSU21590": {"Expression": 26.9, "InternalID": 3708501.0}, "BSU24120": {"Expression": 12.9, "InternalID": 3708763.0}, "BSU24670": {"Expression": 6.22, "InternalID": 3708821.0}, "BSU22990": {"Expression": 8.45, "InternalID": 3708648.0}, "BSU07640": {"Expression": 58.5, "InternalID": 3707033.0}, "BSU34320": {"Expression": 8.77, "InternalID": 3709812.0}, "BSU02970": {"Expression": 15.2, "InternalID": 3706544.0}, "BSU21860": {"Expression": 679.0, "InternalID": 3708531.0}, "BSU01270": {"Expression": 6294.0, "InternalID": 3706370.0}, "BSU31400": {"Expression": 73.4, "InternalID": 3709513.0}, "BSU31710": {"Expression": 7.19, "InternalID": 3709545.0}, "BSU16700": {"Expression": 5.04, "InternalID": 3707979.0}, "BSU13070": {"Expression": 9.46, "InternalID": 3707598.0}, "BSU06560": {"Expression": 164.0, "InternalID": 3706923.0}, "BSU21780": {"Expression": 8.57, "InternalID": 3708523.0}, "BSU28200": {"Expression": 105.0, "InternalID": 3709191.0}, "BSU05680": {"Expression": 8.58, "InternalID": 3706831.0}, "BSU36440": {"Expression": 10.7, "InternalID": 3710031.0}, "BSU25330": {"Expression": 84.8, "InternalID": 3708888.0}, "BSU32440": {"Expression": 4.8, "InternalID": 3709617.0}, "BSU13819": {"Expression": 38.2, "InternalID": 3707679.0}, "BSU12480": {"Expression": 5.77, "InternalID": 3707528.0}, "BSU08130": {"Expression": 1.09, "InternalID": 3707080.0}, "BSU33880": {"Expression": 419.0, "InternalID": 3709769.0}, "BSU16160": {"Expression": 266.0, "InternalID": 3707922.0}, "BSU22320": {"Expression": 200.0, "InternalID": 3708579.0}, "BSU22060": {"Expression": 75.5, "InternalID": 3708553.0}, "BSU16660": {"Expression": 28.2, "InternalID": 3707975.0}, "BSU23700": {"Expression": 9.14, "InternalID": 3708720.0}, "BSU39000": {"Expression": 2.44, "InternalID": 3710301.0}, "BSU14690": {"Expression": 6.17, "InternalID": 3707770.0}, "BSU31720": {"Expression": 16.3, "InternalID": 3709546.0}, "BSU37170": {"Expression": 9.73, "InternalID": 3710110.0}, "BSU23220": {"Expression": 5.55, "InternalID": 3708670.0}, "BSU26050": {"Expression": 7.78, "InternalID": 3708965.0}, "BSU09680": {"Expression": 0.409, "InternalID": 3707238.0}, "BSU35280": {"Expression": 7.62, "InternalID": 3709909.0}, "BSU09030": {"Expression": 17.0, "InternalID": 3707174.0}, "BSU38500": {"Expression": 109.0, "InternalID": 3710249.0}, "BSU08210": {"Expression": 1.92, "InternalID": 3707088.0}, "BSU15920": {"Expression": 2726.0, "InternalID": 3707898.0}, "BSU24840": {"Expression": 22.3, "InternalID": 3708839.0}, "BSU10710": {"Expression": 0.174, "InternalID": 3707340.0}, "BSU27290": {"Expression": 107.0, "InternalID": 3709096.0}, "BSU28890": {"Expression": 38.7, "InternalID": 3709261.0}, "BSU28310": {"Expression": 409.0, "InternalID": 3709202.0}, "BSU20020": {"Expression": 10.8, "InternalID": 3708337.0}, "BSU35680": {"Expression": 82.1, "InternalID": 3709951.0}, "BSU11340": {"Expression": 461.0, "InternalID": 3707407.0}, "BSU29830": {"Expression": 60.7, "InternalID": 3709356.0}, "BSU03820": {"Expression": 57.0, "InternalID": 3706628.0}, "BSU17350": {"Expression": 7.62, "InternalID": 3708045.0}, "BSU12930": {"Expression": 23.4, "InternalID": 3707584.0}, "BSU30270": {"Expression": 2.47, "InternalID": 3709397.0}, "BSU08899": {"Expression": 6.5, "InternalID": 3707159.0}, "BSU33380": {"Expression": 123.0, "InternalID": 3709719.0}, "BSU35880": {"Expression": 3.39, "InternalID": 3709974.0}, "BSU12390": {"Expression": 4.11, "InternalID": 3707519.0}, "BSU30770": {"Expression": 47.3, "InternalID": 3709448.0}, "BSU31080": {"Expression": 410.0, "InternalID": 3709480.0}, "BSU22580": {"Expression": 62.4, "InternalID": 3708605.0}, "BSU30200": {"Expression": 313.0, "InternalID": 3709390.0}, "BSU13980": {"Expression": 49.9, "InternalID": 3707698.0}, "BSU31260": {"Expression": 301.0, "InternalID": 3709498.0}, "BSU35500": {"Expression": 103.0, "InternalID": 3709932.0}, "BSU11170": {"Expression": 4.6, "InternalID": 3707389.0}, "BSU16450": {"Expression": 8.44, "InternalID": 3707954.0}, "BSU21090": {"Expression": 10.8, "InternalID": 3708447.0}, "BSU17820": {"Expression": 5.97, "InternalID": 3708099.0}, "BSU11160": {"Expression": 367.0, "InternalID": 3707387.0}, "BSU05340": {"Expression": 4.62, "InternalID": 3706793.0}, "BSU30720": {"Expression": 0.869, "InternalID": 3709443.0}, "BSU11510": {"Expression": 0.901, "InternalID": 3707422.0}, "BSU37860": {"Expression": 8.35, "InternalID": 3710181.0}, "BSU29380": {"Expression": 3.72, "InternalID": 3709313.0}, "BSU30090": {"Expression": 10.2, "InternalID": 3709380.0}, "BSU14330": {"Expression": 2.19, "InternalID": 3707734.0}, "BSU38920": {"Expression": 255.0, "InternalID": 3710292.0}, "BSU15870": {"Expression": 14.7, "InternalID": 3707893.0}, "BSU01450": {"Expression": 6.02, "InternalID": 3706389.0}, "BSU40490": {"Expression": 6.12, "InternalID": 3710458.0}, "BSU38229": {"Expression": 11.3, "InternalID": 3710219.0}, "BSU09120": {"Expression": 7.78, "InternalID": 3707182.0}, "BSU15660": {"Expression": 36.5, "InternalID": 3707872.0}, "BSU24240": {"Expression": 36.0, "InternalID": 3708778.0}, "BSU35080": {"Expression": 71.0, "InternalID": 3709889.0}, "BSU36670": {"Expression": 36.7, "InternalID": 3710057.0}, "BSU14150": {"Expression": 49.2, "InternalID": 3707716.0}, "BSU13310": {"Expression": 21.3, "InternalID": 3707625.0}, "BSU28460": {"Expression": 108.0, "InternalID": 3709219.0}, "BSU40390": {"Expression": 42.5, "InternalID": 3710447.0}, "BSU30510": {"Expression": 6.87, "InternalID": 3709422.0}, "BSU00890": {"Expression": 33.5, "InternalID": 3706331.0}, "BSU21310": {"Expression": 9.57, "InternalID": 3708470.0}, "BSU25540": {"Expression": 5.69, "InternalID": 3708909.0}, "BSU30430": {"Expression": 6.35, "InternalID": 3709413.0}, "BSU32210": {"Expression": 16.7, "InternalID": 3709594.0}, "BSU14740": {"Expression": 10.3, "InternalID": 3707775.0}, "BSU14840": {"Expression": 356.0, "InternalID": 3707785.0}, "BSU03250": {"Expression": 3.6, "InternalID": 3706568.0}, "BSU39120": {"Expression": 7.65, "InternalID": 3710315.0}, "BSU11190": {"Expression": 129.0, "InternalID": 3707391.0}, "BSU37300": {"Expression": 3.89, "InternalID": 3710124.0}, "BSU40950": {"Expression": 6.55, "InternalID": 3710509.0}, "BSU31322": {"Expression": 5.04, "InternalID": 3709505.0}, "BSU14960": {"Expression": 32.5, "InternalID": 3707797.0}, "BSU03290": {"Expression": 14.8, "InternalID": 3706572.0}, "BSU02640": {"Expression": 3.87, "InternalID": 3706511.0}, "BSU25270": {"Expression": 76.7, "InternalID": 3708881.0}, "BSU34600": {"Expression": 2.6, "InternalID": 3709840.0}, "BSU21530": {"Expression": 14.6, "InternalID": 3708494.0}, "BSU08510": {"Expression": 4.2, "InternalID": 3707116.0}, "BSU36150": {"Expression": 4.17, "InternalID": 3710001.0}, "BSU35110": {"Expression": 4.68, "InternalID": 3709892.0}, "BSU10960": {"Expression": 10.6, "InternalID": 3707366.0}, "BSU21470": {"Expression": 37.1, "InternalID": 3708488.0}, "BSU25470": {"Expression": 2526.0, "InternalID": 3708902.0}, "BSU29480": {"Expression": 59.2, "InternalID": 3709323.0}, "BSU28980": {"Expression": 32.9, "InternalID": 3709270.0}, "BSU01610": {"Expression": 1.59, "InternalID": 3706406.0}, "BSU36200": {"Expression": 278.0, "InternalID": 3710006.0}, "BSU02150": {"Expression": 9.91, "InternalID": 3706459.0}, "BSU28790": {"Expression": 6.26, "InternalID": 3709253.0}, "BSU37670": {"Expression": 196.0, "InternalID": 3710162.0}, "BSU29010": {"Expression": 231.0, "InternalID": 3709273.0}, "BSU05720": {"Expression": 32.0, "InternalID": 3706835.0}, "BSU18990": {"Expression": 140.0, "InternalID": 3708228.0}, "BSU07290": {"Expression": 14.2, "InternalID": 3706997.0}, "BSU05740": {"Expression": 65.6, "InternalID": 3706837.0}, "BSU22910": {"Expression": 18.3, "InternalID": 3708640.0}, "BSU18810": {"Expression": 3.54, "InternalID": 3708205.0}, "BSU23530": {"Expression": 0.443, "InternalID": 3708703.0}, "BSU40590": {"Expression": 65.4, "InternalID": 3710473.0}, "BSU13270": {"Expression": 6.93, "InternalID": 3707620.0}, "BSU00520": {"Expression": 989.0, "InternalID": 3706293.0}, "BSU13410": {"Expression": 4.03, "InternalID": 3707634.0}, "BSU11000": {"Expression": 82.2, "InternalID": 3707370.0}, "BSU33280": {"Expression": 508.0, "InternalID": 3709708.0}, "BSU05650": {"Expression": 38.8, "InternalID": 3706828.0}, "BSU28470": {"Expression": 363.0, "InternalID": 3709220.0}, "BSU13640": {"Expression": 3.95, "InternalID": 3707659.0}, "BSU30710": {"Expression": 0.435, "InternalID": 3709442.0}, "BSU27400": {"Expression": 100.0, "InternalID": 3709107.0}, "BSU38450": {"Expression": 6.49, "InternalID": 3710242.0}, "BSU22600": {"Expression": 523.0, "InternalID": 3708607.0}, "BSU39050": {"Expression": 45.7, "InternalID": 3710308.0}, "BSU30360": {"Expression": 202.0, "InternalID": 3709406.0}, "BSU00660": {"Expression": 11.9, "InternalID": 3706307.0}, "BSU06000": {"Expression": 5.65, "InternalID": 3706864.0}, "BSU36970": {"Expression": 11.4, "InternalID": 3710089.0}, "BSU11440": {"Expression": 102.0, "InternalID": 3707415.0}, "BSU14550": {"Expression": 78.6, "InternalID": 3707755.0}, "BSU28510": {"Expression": 5.4, "InternalID": 3709223.0}, "BSU12260": {"Expression": 5.11, "InternalID": 3707506.0}, "BSU29120": {"Expression": 4271.0, "InternalID": 3709284.0}, "BSU38300": {"Expression": 50.1, "InternalID": 3710227.0}, "BSU04630": {"Expression": 40.5, "InternalID": 3706717.0}, "BSU00970": {"Expression": 7.38, "InternalID": 3706340.0}, "BSU10480": {"Expression": 1.16, "InternalID": 3707317.0}, "BSU05640": {"Expression": 18.7, "InternalID": 3706827.0}, "BSU30800": {"Expression": 481.0, "InternalID": 3709451.0}, "BSU17390": {"Expression": 120.0, "InternalID": 3708049.0}, "BSU37150": {"Expression": 318.0, "InternalID": 3710108.0}, "BSU34870": {"Expression": 121.0, "InternalID": 3709868.0}, "BSU21600": {"Expression": 146.0, "InternalID": 3708502.0}, "BSU33730": {"Expression": 72.3, "InternalID": 3709754.0}, "BSU09980": {"Expression": 61.1, "InternalID": 3707266.0}, "BSU40380": {"Expression": 30.9, "InternalID": 3710446.0}, "BSU15890": {"Expression": 107.0, "InternalID": 3707895.0}, "BSU05390": {"Expression": 11.4, "InternalID": 3706799.0}, "BSU27380": {"Expression": 687.0, "InternalID": 3709105.0}, "BSU35180": {"Expression": 1.38, "InternalID": 3709899.0}, "BSU39630": {"Expression": 2.59, "InternalID": 3710367.0}, "BSU37650": {"Expression": 9.18, "InternalID": 3710160.0}, "BSU08790": {"Expression": 1281.0, "InternalID": 3707148.0}, "BSU02980": {"Expression": 297.0, "InternalID": 3706545.0}, "BSU33520": {"Expression": 84.1, "InternalID": 3709733.0}, "BSU01830": {"Expression": 3.46, "InternalID": 3706426.0}, "BSU39150": {"Expression": 5.03, "InternalID": 3710318.0}, "BSU33440": {"Expression": 678.0, "InternalID": 3709725.0}, "BSU36000": {"Expression": 95.4, "InternalID": 3709986.0}, "BSU21910": {"Expression": 50.0, "InternalID": 3708536.0}, "BSU15620": {"Expression": 117.0, "InternalID": 3707868.0}, "BSU39490": {"Expression": 16.8, "InternalID": 3710353.0}, "BSU12160": {"Expression": 11.6, "InternalID": 3707495.0}, "BSU25980": {"Expression": 4.86, "InternalID": 3708957.0}, "BSU20720": {"Expression": 7.68, "InternalID": 3708409.0}, "BSU20880": {"Expression": 21.4, "InternalID": 3708425.0}, "BSU11530": {"Expression": 6.54, "InternalID": 3707424.0}, "BSU20770": {"Expression": 28.7, "InternalID": 3708414.0}, "BSU11320": {"Expression": 4.82, "InternalID": 3707405.0}, "BSU02810": {"Expression": 5.64, "InternalID": 3706528.0}, "BSU02140": {"Expression": 2.51, "InternalID": 3706458.0}, "BSU06470": {"Expression": 397.0, "InternalID": 3706914.0}, "BSU29440": {"Expression": 147.0, "InternalID": 3709319.0}, "BSU30880": {"Expression": 12.1, "InternalID": 3709459.0}, "BSU15740": {"Expression": 32.7, "InternalID": 3707880.0}, "BSU00760": {"Expression": 7.13, "InternalID": 3706317.0}, "BSU40450": {"Expression": 1.34, "InternalID": 3710454.0}, "BSU27370": {"Expression": 49.7, "InternalID": 3709104.0}, "BSU32020": {"Expression": 12.3, "InternalID": 3709575.0}, "BSU29410": {"Expression": 363.0, "InternalID": 3709316.0}, "BSU06140": {"Expression": 4.77, "InternalID": 3706881.0}, "BSU10870": {"Expression": 9.93, "InternalID": 3707357.0}, "BSU28860": {"Expression": 4028.0, "InternalID": 3709259.0}, "BSU03270": {"Expression": 74.9, "InternalID": 3706570.0}, "BSU02050": {"Expression": 182.0, "InternalID": 3706449.0}, "BSU40220": {"Expression": 62.9, "InternalID": 3710426.0}, "BSU09330": {"Expression": 2.62, "InternalID": 3707202.0}, "BSU29540": {"Expression": 205.0, "InternalID": 3709329.0}, "BSU21080": {"Expression": 12.4, "InternalID": 3708446.0}, "BSU15970": {"Expression": 137.0, "InternalID": 3707903.0}, "BSU02840": {"Expression": 5.4, "InternalID": 3706531.0}, "BSU27190": {"Expression": 20.2, "InternalID": 3709086.0}, "BSU07630": {"Expression": 21.5, "InternalID": 3707032.0}, "BSU09530": {"Expression": 56.4, "InternalID": 3707224.0}, "BSU05590": {"Expression": 10.6, "InternalID": 3706822.0}, "BSU34160": {"Expression": 24.9, "InternalID": 3709798.0}, "BSU34790": {"Expression": 352.0, "InternalID": 3709860.0}, "BSU01290": {"Expression": 15333.0, "InternalID": 3706372.0}, "BSU01710": {"Expression": 2.54, "InternalID": 3706415.0}, "BSU24640": {"Expression": 28.5, "InternalID": 3708818.0}, "BSU21840": {"Expression": 22.8, "InternalID": 3708529.0}, "BSU33870": {"Expression": 138.0, "InternalID": 3709768.0}, "BSU18290": {"Expression": 7.57, "InternalID": 3708152.0}, "BSU39960": {"Expression": 372.0, "InternalID": 3710399.0}, "BSU35720": {"Expression": 102.0, "InternalID": 3709957.0}, "BSU14900": {"Expression": 96.8, "InternalID": 3707791.0}, "BSU37910": {"Expression": 15.2, "InternalID": 3710186.0}, "BSU28600": {"Expression": 50.4, "InternalID": 3709232.0}, "BSU22890": {"Expression": 471.0, "InternalID": 3708638.0}, "BSU30960": {"Expression": 5.87, "InternalID": 3709467.0}, "BSU04790": {"Expression": 33.2, "InternalID": 3706735.0}, "BSU35090": {"Expression": 16.6, "InternalID": 3709890.0}, "BSU28190": {"Expression": 217.0, "InternalID": 3709190.0}, "BSU36550": {"Expression": 137.0, "InternalID": 3710043.0}, "BSU03950": {"Expression": 19.6, "InternalID": 3706641.0}, "BSU40890": {"Expression": 3309.0, "InternalID": 3710502.0}, "BSU15040": {"Expression": 2.22, "InternalID": 3707805.0}, "BSU40030": {"Expression": 9.17, "InternalID": 3710406.0}, "BSU04250": {"Expression": 31.2, "InternalID": 3706675.0}, "BSU07320": {"Expression": 34.6, "InternalID": 3707000.0}, "BSU13440": {"Expression": 5.23, "InternalID": 3707637.0}, "BSU08290": {"Expression": 8.07, "InternalID": 3707096.0}, "BSU03210": {"Expression": 142.0, "InternalID": 3706564.0}, "BSU36570": {"Expression": 53.5, "InternalID": 3710045.0}, "BSU34440": {"Expression": 27.6, "InternalID": 3709824.0}, "BSU23990": {"Expression": 560.0, "InternalID": 3708750.0}, "BSU21920": {"Expression": 17.0, "InternalID": 3708537.0}, "BSU11100": {"Expression": 3.3, "InternalID": 3707379.0}, "BSU30170": {"Expression": 0.456, "InternalID": 3709387.0}, "BSU32810": {"Expression": 323.0, "InternalID": 3709658.0}, "BSU05860": {"Expression": 6.45, "InternalID": 3706849.0}, "BSU20090": {"Expression": 5.54, "InternalID": 3708347.0}, "BSU21990": {"Expression": 54.4, "InternalID": 3708544.0}, "BSU34170": {"Expression": 7.64, "InternalID": 3709799.0}, "BSU17070": {"Expression": 1.74, "InternalID": 3708014.0}, "BSU24330": {"Expression": 355.0, "InternalID": 3708787.0}, "BSU31380": {"Expression": 32.9, "InternalID": 3709511.0}, "BSU08310": {"Expression": 3.22, "InternalID": 3707098.0}, "BSU13950": {"Expression": 275.0, "InternalID": 3707695.0}, "BSU18560": {"Expression": 121.0, "InternalID": 3708178.0}, "BSU16540": {"Expression": 6.75, "InternalID": 3707963.0}, "BSU19940": {"Expression": 1.91, "InternalID": 3708329.0}, "BSU20290": {"Expression": 1.4, "InternalID": 3708366.0}, "BSU35990": {"Expression": 279.0, "InternalID": 3709985.0}, "BSU02610": {"Expression": 14.2, "InternalID": 3706507.0}, "BSU26120": {"Expression": 0.093, "InternalID": 3708972.0}, "BSU37810": {"Expression": 2.67, "InternalID": 3710176.0}, "BSU22240": {"Expression": 3.29, "InternalID": 3708571.0}, "BSU23270": {"Expression": 76.0, "InternalID": 3708675.0}, "BSU04180": {"Expression": 10.8, "InternalID": 3706668.0}, "BSU30950": {"Expression": 4.73, "InternalID": 3709466.0}, "BSU23850": {"Expression": 495.0, "InternalID": 3708735.0}, "BSU13680": {"Expression": 110.0, "InternalID": 3707663.0}, "BSU25890": {"Expression": 14.4, "InternalID": 3708949.0}, "BSU40900": {"Expression": 2064.0, "InternalID": 3710503.0}, "BSU03190": {"Expression": 15.8, "InternalID": 3706562.0}, "BSU09450": {"Expression": 23.7, "InternalID": 3707216.0}, "BSU10740": {"Expression": 7.9, "InternalID": 3707344.0}, "BSU37700": {"Expression": 12.2, "InternalID": 3710165.0}, "BSU28840": {"Expression": 5.87, "InternalID": 3709257.0}, "BSU22590": {"Expression": 31.5, "InternalID": 3708606.0}, "BSU13390": {"Expression": 7.72, "InternalID": 3707632.0}, "BSU01060": {"Expression": 253.0, "InternalID": 3706349.0}, "BSU05950": {"Expression": 31.0, "InternalID": 3706859.0}, "BSU25650": {"Expression": 759.0, "InternalID": 3708921.0}, "BSU00750": {"Expression": 60.4, "InternalID": 3706316.0}, "BSU29580": {"Expression": 12.3, "InternalID": 3709333.0}, "BSU07220": {"Expression": 9.08, "InternalID": 3706990.0}, "BSU24130": {"Expression": 11.2, "InternalID": 3708764.0}, "BSU00100": {"Expression": 560.0, "InternalID": 3706250.0}, "BSU17570": {"Expression": 6.01, "InternalID": 3708070.0}, "BSU16760": {"Expression": 222.0, "InternalID": 3707986.0}, "BSU27060": {"Expression": 54.9, "InternalID": 3709072.0}, "BSU39670": {"Expression": 10.9, "InternalID": 3710371.0}, "BSU00800": {"Expression": 14.4, "InternalID": 3706321.0}, "BSU39990": {"Expression": 35.7, "InternalID": 3710401.0}, "BSU16260": {"Expression": 169.0, "InternalID": 3707932.0}, "BSU11580": {"Expression": 37.5, "InternalID": 3707431.0}, "BSU08630": {"Expression": 4.3, "InternalID": 3707130.0}, "BSU26870": {"Expression": 4.35, "InternalID": 3709052.0}, "BSU20960": {"Expression": 7.74, "InternalID": 3708434.0}, "BSU19910": {"Expression": 4.42, "InternalID": 3708326.0}, "BSU06150": {"Expression": 7.48, "InternalID": 3706882.0}, "BSU09890": {"Expression": 50.6, "InternalID": 3707258.0}, "BSU22720": {"Expression": 105.0, "InternalID": 3708618.0}, "BSU06970": {"Expression": 2.51, "InternalID": 3706964.0}, "BSU16960": {"Expression": 354.0, "InternalID": 3708002.0}, "BSU21580": {"Expression": 8.71, "InternalID": 3708500.0}, "BSU19050": {"Expression": 3.38, "InternalID": 3708234.0}, "BSU14700": {"Expression": 75.0, "InternalID": 3707771.0}, "BSU37080": {"Expression": 42.0, "InternalID": 3710100.0}, "BSU23660": {"Expression": 315.0, "InternalID": 3708716.0}, "BSU38390": {"Expression": 2.64, "InternalID": 3710236.0}, "BSU00170": {"Expression": 7.34, "InternalID": 3706257.0}, "BSU07310": {"Expression": 6.03, "InternalID": 3706999.0}, "BSU14470": {"Expression": 5.13, "InternalID": 3707748.0}, "BSU02720": {"Expression": 38.4, "InternalID": 3706519.0}, "BSU19080": {"Expression": 19.7, "InternalID": 3708237.0}, "BSU19830": {"Expression": 6.99, "InternalID": 3708319.0}, "BSU02770": {"Expression": 18.3, "InternalID": 3706524.0}, "BSU19650": {"Expression": 5.98, "InternalID": 3708297.0}, "BSU09810": {"Expression": 6.06, "InternalID": 3707250.0}, "BSU32520": {"Expression": 7.2, "InternalID": 3709626.0}, "BSU14800": {"Expression": 13.1, "InternalID": 3707781.0}, "BSU06550": {"Expression": 8.45, "InternalID": 3706922.0}, "BSU38380": {"Expression": 2.11, "InternalID": 3710235.0}, "BSU05350": {"Expression": 3.59, "InternalID": 3706795.0}, "BSU27140": {"Expression": 3.66, "InternalID": 3709080.0}, "BSU39400": {"Expression": 203.0, "InternalID": 3710344.0}, "BSU36810": {"Expression": 1314.0, "InternalID": 3710072.0}, "BSU34510": {"Expression": 5.01, "InternalID": 3709831.0}, "BSU26920": {"Expression": 13.1, "InternalID": 3709057.0}, "BSU14270": {"Expression": 6.56, "InternalID": 3707728.0}, "BSU04290": {"Expression": 3.58, "InternalID": 3706679.0}, "BSU35400": {"Expression": 361.0, "InternalID": 3709922.0}, "BSU19690": {"Expression": 11.0, "InternalID": 3708303.0}, "BSU20350": {"Expression": 4.54, "InternalID": 3708372.0}, "BSU07120": {"Expression": 2.93, "InternalID": 3706979.0}, "BSU28620": {"Expression": 22.4, "InternalID": 3709234.0}, "BSU08960": {"Expression": 13.3, "InternalID": 3707166.0}, "BSU26900": {"Expression": 8.87, "InternalID": 3709055.0}, "BSU21790": {"Expression": 11.1, "InternalID": 3708524.0}, "BSU00280": {"Expression": 90.2, "InternalID": 3706268.0}, "BSU31340": {"Expression": 13.4, "InternalID": 3709507.0}, "BSU15070": {"Expression": 89.1, "InternalID": 3707809.0}, "BSU23860": {"Expression": 1163.0, "InternalID": 3708736.0}, "BSU11640": {"Expression": 15.5, "InternalID": 3707437.0}, "BSU07130": {"Expression": 4.7, "InternalID": 3706980.0}, "BSU17380": {"Expression": 167.0, "InternalID": 3708048.0}, "BSU04550": {"Expression": 511.0, "InternalID": 3706708.0}, "BSU39340": {"Expression": 36.8, "InternalID": 3710338.0}, "BSU16180": {"Expression": 8.1, "InternalID": 3707924.0}, "BSU34100": {"Expression": 10.5, "InternalID": 3709792.0}, "BSU02850": {"Expression": 1171.0, "InternalID": 3706532.0}, "BSU02350": {"Expression": 63.7, "InternalID": 3706479.0}, "BSU18849": {"Expression": 151.0, "InternalID": 3708210.0}, "BSU30000": {"Expression": 11.1, "InternalID": 3709373.0}, "BSU18890": {"Expression": 5.81, "InternalID": 3708216.0}, "BSU19490": {"Expression": 5.93, "InternalID": 3708279.0}, "BSU33140": {"Expression": 19.9, "InternalID": 3709691.0}, "BSU16070": {"Expression": 5.35, "InternalID": 3707913.0}, "BSU31450": {"Expression": 10.8, "InternalID": 3709518.0}, "BSU25160": {"Expression": 76.2, "InternalID": 3708871.0}, "BSU21450": {"Expression": 19.6, "InternalID": 3708486.0}, "BSU32790": {"Expression": 3.41, "InternalID": 3709656.0}, "BSU31040": {"Expression": 24.0, "InternalID": 3709476.0}, "BSU38700": {"Expression": 4.64, "InternalID": 3710269.0}, "BSU07440": {"Expression": 29.2, "InternalID": 3707013.0}, "BSU39210": {"Expression": 63.8, "InternalID": 3710324.0}, "BSU25750": {"Expression": 6.52, "InternalID": 3708932.0}, "BSU10090": {"Expression": 17.1, "InternalID": 3707278.0}, "BSU23140": {"Expression": 29.5, "InternalID": 3708663.0}, "BSU35420": {"Expression": 15.8, "InternalID": 3709924.0}, "BSU22540": {"Expression": 68.1, "InternalID": 3708601.0}, "BSU39290": {"Expression": 375.0, "InternalID": 3710332.0}, "BSU24060": {"Expression": 156.0, "InternalID": 3708757.0}, "BSU00910": {"Expression": 197.0, "InternalID": 3706333.0}, "BSU22110": {"Expression": 9.11, "InternalID": 3708558.0}, "BSU27040": {"Expression": 12.1, "InternalID": 3709070.0}, "BSU23310": {"Expression": 170.0, "InternalID": 3708678.0}, "BSU33230": {"Expression": 4.44, "InternalID": 3709702.0}, "BSU37460": {"Expression": 77.9, "InternalID": 3710140.0}, "BSU14680": {"Expression": 7.23, "InternalID": 3707769.0}, "BSU32150": {"Expression": 77.7, "InternalID": 3709588.0}, "BSU29570": {"Expression": 92.4, "InternalID": 3709332.0}, "BSU14450": {"Expression": 218.0, "InternalID": 3707746.0}, "BSU23680": {"Expression": 105.0, "InternalID": 3708718.0}, "BSU17590": {"Expression": 10.2, "InternalID": 3708072.0}, "BSU32600": {"Expression": 349.0, "InternalID": 3709635.0}, "BSU19210": {"Expression": 69.6, "InternalID": 3708250.0}, "BSU31310": {"Expression": 124.0, "InternalID": 3709503.0}, "BSU00350": {"Expression": 8.26, "InternalID": 3706275.0}, "BSU14390": {"Expression": 78.2, "InternalID": 3707740.0}, "BSU36730": {"Expression": 3.73, "InternalID": 3710063.0}, "BSU17140": {"Expression": 12.5, "InternalID": 3708022.0}, "BSU08540": {"Expression": 1.22, "InternalID": 3707120.0}, "BSU18210": {"Expression": 8.83, "InternalID": 3708142.0}, "BSU15370": {"Expression": 56.4, "InternalID": 3707842.0}, "BSU17660": {"Expression": 81.6, "InternalID": 3708079.0}, "BSU05040": {"Expression": 3.76, "InternalID": 3706760.0}, "BSU17060": {"Expression": 13.2, "InternalID": 3708012.0}, "BSU32120": {"Expression": 4.07, "InternalID": 3709585.0}, "BSU10390": {"Expression": 4.32, "InternalID": 3707308.0}, "BSU33560": {"Expression": 2.47, "InternalID": 3709737.0}, "BSU03020": {"Expression": 95.5, "InternalID": 3706549.0}, "BSU29390": {"Expression": 3.17, "InternalID": 3709314.0}, "BSU10140": {"Expression": 31.5, "InternalID": 3707283.0}, "BSU36060": {"Expression": 4.88, "InternalID": 3709992.0}, "BSU04940": {"Expression": 11.9, "InternalID": 3706751.0}, "BSU14950": {"Expression": 2.75, "InternalID": 3707796.0}, "BSU26540": {"Expression": 23.9, "InternalID": 3709016.0}, "BSU29610": {"Expression": 307.0, "InternalID": 3709336.0}, "BSU29310": {"Expression": 3.86, "InternalID": 3709306.0}, "BSU13240": {"Expression": 250.0, "InternalID": 3707617.0}, "BSU36620": {"Expression": 60.6, "InternalID": 3710051.0}, "BSU09670": {"Expression": 345.0, "InternalID": 3707237.0}, "BSU28540": {"Expression": 82.2, "InternalID": 3709226.0}, "BSU31660": {"Expression": 14.8, "InternalID": 3709540.0}, "BSU40330": {"Expression": 24.4, "InternalID": 3710439.0}, "BSU37140": {"Expression": 108.0, "InternalID": 3710107.0}, "BSU15750": {"Expression": 40.7, "InternalID": 3707881.0}, "BSU12860": {"Expression": 0.692, "InternalID": 3707575.0}, "BSU30370": {"Expression": 5.97, "InternalID": 3709407.0}, "BSU34020": {"Expression": 5.56, "InternalID": 3709784.0}, "BSU28110": {"Expression": 16.9, "InternalID": 3709182.0}, "BSU36140": {"Expression": 0.695, "InternalID": 3710000.0}, "BSU16270": {"Expression": 29.8, "InternalID": 3707935.0}, "BSU36170": {"Expression": 8.75, "InternalID": 3710003.0}, "BSU35480": {"Expression": 71.0, "InternalID": 3709930.0}, "BSU34670": {"Expression": 7.62, "InternalID": 3709847.0}, "BSU09490": {"Expression": 10.2, "InternalID": 3707220.0}, "BSU03240": {"Expression": 1.67, "InternalID": 3706567.0}, "BSU03940": {"Expression": 565.0, "InternalID": 3706640.0}, "BSU36230": {"Expression": 13.2, "InternalID": 3710009.0}, "BSU33570": {"Expression": 3.86, "InternalID": 3709738.0}, "BSU23630": {"Expression": 16.7, "InternalID": 3708713.0}, "BSU23670": {"Expression": 9.72, "InternalID": 3708717.0}, "BSU32370": {"Expression": 10.6, "InternalID": 3709610.0}, "BSU25870": {"Expression": 349.0, "InternalID": 3708946.0}, "BSU29990": {"Expression": 22.1, "InternalID": 3709372.0}, "BSU12620": {"Expression": 4.65, "InternalID": 3707547.0}, "BSU31160": {"Expression": 9.47, "InternalID": 3709488.0}, "BSU04970": {"Expression": 5.22, "InternalID": 3706754.0}, "BSU12630": {"Expression": 3.95, "InternalID": 3707549.0}, "BSU09620": {"Expression": 22.8, "InternalID": 3707232.0}, "BSU11480": {"Expression": 3.83, "InternalID": 3707419.0}, "BSU33030": {"Expression": 12.6, "InternalID": 3709679.0}, "BSU11590": {"Expression": 341.0, "InternalID": 3707432.0}, "BSU15110": {"Expression": 8.69, "InternalID": 3707813.0}, "BSU07280": {"Expression": 3.15, "InternalID": 3706996.0}, "BSU35520": {"Expression": 171.0, "InternalID": 3709934.0}, "BSU17400": {"Expression": 84.5, "InternalID": 3708050.0}, "BSU13620": {"Expression": 2358.0, "InternalID": 3707657.0}, "BSU29760": {"Expression": 426.0, "InternalID": 3709351.0}, "BSU16480": {"Expression": 21.9, "InternalID": 3707957.0}, "BSU28180": {"Expression": 2.34, "InternalID": 3709189.0}, "BSU26890": {"Expression": 57.8, "InternalID": 3709054.0}, "BSU28060": {"Expression": 21.3, "InternalID": 3709177.0}, "BSU35800": {"Expression": 3.92, "InternalID": 3709966.0}, "BSU24560": {"Expression": 119.0, "InternalID": 3708810.0}, "BSU05930": {"Expression": 12.2, "InternalID": 3706857.0}, "BSU19240": {"Expression": 64.9, "InternalID": 3708254.0}, "BSU33950": {"Expression": 41.6, "InternalID": 3709777.0}, "BSU15640": {"Expression": 41.5, "InternalID": 3707870.0}, "BSU40120": {"Expression": 1.58, "InternalID": 3710415.0}, "BSU28020": {"Expression": 212.0, "InternalID": 3709173.0}, "BSU18450": {"Expression": 580.0, "InternalID": 3708167.0}, "BSU09350": {"Expression": 1.58, "InternalID": 3707204.0}, "BSU28370": {"Expression": 149.0, "InternalID": 3709209.0}, "BSU27600": {"Expression": 102.0, "InternalID": 3709129.0}, "BSU21050": {"Expression": 6.45, "InternalID": 3708443.0}, "BSU13870": {"Expression": 5.39, "InternalID": 3707688.0}, "BSU28920": {"Expression": 1.77, "InternalID": 3709264.0}, "BSU11920": {"Expression": 390.0, "InternalID": 3707467.0}, "BSU00680": {"Expression": 712.0, "InternalID": 3706309.0}, "BSU36910": {"Expression": 88.3, "InternalID": 3710083.0}, "BSU26150": {"Expression": 4.15, "InternalID": 3708975.0}, "BSU09790": {"Expression": 22.2, "InternalID": 3707248.0}, "BSU25520": {"Expression": 8.46, "InternalID": 3708907.0}, "BSU17620": {"Expression": 40.7, "InternalID": 3708075.0}, "BSU17250": {"Expression": 22.5, "InternalID": 3708033.0}, "BSU23380": {"Expression": 162.0, "InternalID": 3708686.0}, "BSU37030": {"Expression": 4.21, "InternalID": 3710095.0}, "BSU40340": {"Expression": 213.0, "InternalID": 3710440.0}, "BSU23760": {"Expression": 4.59, "InternalID": 3708726.0}, "BSU12660": {"Expression": 188.0, "InternalID": 3707553.0}, "BSU21960": {"Expression": 29.6, "InternalID": 3708541.0}, "BSU06690": {"Expression": 450.0, "InternalID": 3706937.0}, "BSU06500": {"Expression": 247.0, "InternalID": 3706918.0}, "BSU01510": {"Expression": 16.7, "InternalID": 3706395.0}, "BSU02220": {"Expression": 8.1, "InternalID": 3706466.0}, "BSU31230": {"Expression": 189.0, "InternalID": 3709495.0}, "BSU10760": {"Expression": 44.9, "InternalID": 3707346.0}, "BSU16950": {"Expression": 25.7, "InternalID": 3708001.0}, "BSU17120": {"Expression": 12.2, "InternalID": 3708020.0}, "BSU16390": {"Expression": 65.9, "InternalID": 3707948.0}, "BSU12940": {"Expression": 26.9, "InternalID": 3707585.0}, "BSU23210": {"Expression": 44.7, "InternalID": 3708669.0}, "BSU32190": {"Expression": 45.3, "InternalID": 3709592.0}, "BSU09290": {"Expression": 133.0, "InternalID": 3707199.0}, "BSU15310": {"Expression": 4.39, "InternalID": 3707836.0}, "BSU13340": {"Expression": 27.3, "InternalID": 3707628.0}, "BSU40440": {"Expression": 7.01, "InternalID": 3710452.0}, "BSU01120": {"Expression": 3560.0, "InternalID": 3706355.0}, "BSU36290": {"Expression": 48.1, "InternalID": 3710016.0}, "BSU18350": {"Expression": 3.06, "InternalID": 3708158.0}, "BSU38910": {"Expression": 8.72, "InternalID": 3710291.0}, "BSU27460": {"Expression": 5.89, "InternalID": 3709113.0}, "BSU11070": {"Expression": 11.0, "InternalID": 3707375.0}, "BSU27850": {"Expression": 476.0, "InternalID": 3709155.0}, "BSU34610": {"Expression": 50.1, "InternalID": 3709841.0}, "BSU08640": {"Expression": 4.42, "InternalID": 3707131.0}, "BSU05540": {"Expression": 1.07, "InternalID": 3706817.0}, "BSU01730": {"Expression": 139.0, "InternalID": 3706417.0}, "BSU16750": {"Expression": 1278.0, "InternalID": 3707985.0}, "BSU34070": {"Expression": 5.34, "InternalID": 3709789.0}, "BSU07360": {"Expression": 269.0, "InternalID": 3707004.0}, "BSU05760": {"Expression": 2.34, "InternalID": 3706839.0}, "BSU25610": {"Expression": 29.4, "InternalID": 3708917.0}, "BSU38270": {"Expression": 330.0, "InternalID": 3710224.0}, "BSU28000": {"Expression": 85.0, "InternalID": 3709171.0}, "BSU06620": {"Expression": 86.0, "InternalID": 3706930.0}, "BSU28900": {"Expression": 372.0, "InternalID": 3709262.0}, "BSU05790": {"Expression": 81.5, "InternalID": 3706842.0}, "BSU30380": {"Expression": 10.6, "InternalID": 3709408.0}, "BSU25910": {"Expression": 11.4, "InternalID": 3708951.0}, "BSU02320": {"Expression": 6.58, "InternalID": 3706476.0}, "BSU33710": {"Expression": 12.4, "InternalID": 3709752.0}, "BSU16690": {"Expression": 668.0, "InternalID": 3707978.0}, "BSU10500": {"Expression": 8.82, "InternalID": 3707319.0}, "BSU28150": {"Expression": 90.2, "InternalID": 3709186.0}, "BSU14440": {"Expression": 29.8, "InternalID": 3707745.0}, "BSU08890": {"Expression": 36.0, "InternalID": 3707158.0}, "BSU38370": {"Expression": 368.0, "InternalID": 3710234.0}, "BSU08030": {"Expression": 33.2, "InternalID": 3707070.0}, "BSU26060": {"Expression": 89.3, "InternalID": 3708966.0}, "BSU35570": {"Expression": 3.56, "InternalID": 3709939.0}, "BSU17970": {"Expression": 15.7, "InternalID": 3708115.0}, "BSU18540": {"Expression": 213.0, "InternalID": 3708176.0}, "BSU09240": {"Expression": 51.2, "InternalID": 3707194.0}, "BSU40970": {"Expression": 4191.0, "InternalID": 3710511.0}, "BSU32130": {"Expression": 100.0, "InternalID": 3709586.0}, "BSU30900": {"Expression": 11.0, "InternalID": 3709461.0}, "BSU12050": {"Expression": 4.41, "InternalID": 3707482.0}, "BSU04240": {"Expression": 12.6, "InternalID": 3706674.0}, "BSU20820": {"Expression": 5.48, "InternalID": 3708419.0}, "BSU01210": {"Expression": 11979.0, "InternalID": 3706364.0}, "BSU12649": {"Expression": 0.209, "InternalID": 3707551.0}, "BSU01800": {"Expression": 14.4, "InternalID": 3706423.0}, "BSU17080": {"Expression": 14.0, "InternalID": 3708015.0}, "BSU38780": {"Expression": 8.8, "InternalID": 3710277.0}, "BSU19440": {"Expression": 4.07, "InternalID": 3708274.0}, "BSU35040": {"Expression": 4.84, "InternalID": 3709885.0}, "BSU31330": {"Expression": 0.309, "InternalID": 3709506.0}, "BSU12020": {"Expression": 27.8, "InternalID": 3707479.0}, "BSU10510": {"Expression": 7.29, "InternalID": 3707320.0}, "BSU18330": {"Expression": 6.97, "InternalID": 3708156.0}, "BSU13350": {"Expression": 5.27, "InternalID": 3707629.0}, "BSU00980": {"Expression": 69.9, "InternalID": 3706341.0}, "BSU02170": {"Expression": 6.53, "InternalID": 3706461.0}, "BSU03530": {"Expression": 11.5, "InternalID": 3706597.0}, "BSU32110": {"Expression": 769.0, "InternalID": 3709584.0}, "BSU06450": {"Expression": 700.0, "InternalID": 3706912.0}, "BSU32000": {"Expression": 265.0, "InternalID": 3709573.0}, "BSU23020": {"Expression": 5.1, "InternalID": 3708651.0}, "BSU16490": {"Expression": 3715.0, "InternalID": 3707958.0}, "BSU40820": {"Expression": 7.07, "InternalID": 3710495.0}, "BSU40600": {"Expression": 5.4, "InternalID": 3710474.0}, "BSU07510": {"Expression": 36.7, "InternalID": 3707020.0}, "BSU12340": {"Expression": 5.6, "InternalID": 3707514.0}, "BSU02290": {"Expression": 12.6, "InternalID": 3706473.0}, "BSU07690": {"Expression": 143.0, "InternalID": 3707038.0}, "BSU29690": {"Expression": 17.7, "InternalID": 3709344.0}, "BSU21650": {"Expression": 11.8, "InternalID": 3708509.0}, "BSU03930": {"Expression": 4.43, "InternalID": 3706639.0}, "BSU09400": {"Expression": 10.1, "InternalID": 3707209.0}, "BSU10560": {"Expression": 12.2, "InternalID": 3707325.0}, "BSU27510": {"Expression": 48.8, "InternalID": 3709120.0}, "BSU11330": {"Expression": 166.0, "InternalID": 3707406.0}, "BSU09910": {"Expression": 8.5, "InternalID": 3707260.0}, "BSU01500": {"Expression": 1981.0, "InternalID": 3706394.0}, "BSU00620": {"Expression": 37.2, "InternalID": 3706303.0}, "BSU20130": {"Expression": 3.44, "InternalID": 3708351.0}, "BSU10910": {"Expression": 10.7, "InternalID": 3707361.0}, "BSU30230": {"Expression": 249.0, "InternalID": 3709393.0}, "BSU38630": {"Expression": 22.9, "InternalID": 3710262.0}, "BSU26000": {"Expression": 3.45, "InternalID": 3708959.0}, "BSU17420": {"Expression": 3.14, "InternalID": 3708052.0}, "BSU26820": {"Expression": 850.0, "InternalID": 3709046.0}, "BSU25780": {"Expression": 69.5, "InternalID": 3708936.0}, "BSU36680": {"Expression": 2.29, "InternalID": 3710058.0}, "BSU15080": {"Expression": 1710.0, "InternalID": 3707810.0}, "BSU34810": {"Expression": 3.74, "InternalID": 3709862.0}, "BSU25920": {"Expression": 3.27, "InternalID": 3708952.0}, "BSU08730": {"Expression": 111.0, "InternalID": 3707140.0}, "BSU15840": {"Expression": 70.2, "InternalID": 3707890.0}, "BSU21140": {"Expression": 4.48, "InternalID": 3708452.0}, "BSU24460": {"Expression": 126.0, "InternalID": 3708800.0}, "BSU20590": {"Expression": 22.9, "InternalID": 3708397.0}, "BSU40980": {"Expression": 3.49, "InternalID": 3710512.0}, "BSU02000": {"Expression": 3.71, "InternalID": 3706444.0}, "BSU33600": {"Expression": 103.0, "InternalID": 3709741.0}, "BSU37890": {"Expression": 3.75, "InternalID": 3710184.0}, "BSU14090": {"Expression": 25.0, "InternalID": 3707709.0}, "BSU08900": {"Expression": 29.9, "InternalID": 3707160.0}, "BSU27820": {"Expression": 17.4, "InternalID": 3709152.0}, "BSU07250": {"Expression": 26.6, "InternalID": 3706993.0}, "BSU27830": {"Expression": 6.34, "InternalID": 3709153.0}, "BSU02540": {"Expression": 0.825, "InternalID": 3706500.0}, "BSU00320": {"Expression": 71.6, "InternalID": 3706272.0}, "BSU10250": {"Expression": 86.9, "InternalID": 3707294.0}, "BSU33830": {"Expression": 206.0, "InternalID": 3709764.0}, "BSU10400": {"Expression": 3.77, "InternalID": 3707309.0}, "BSU20510": {"Expression": 20.4, "InternalID": 3708388.0}, "BSU29350": {"Expression": 5.2, "InternalID": 3709310.0}, "BSU30310": {"Expression": 71.4, "InternalID": 3709401.0}, "BSU22790": {"Expression": 9070.0, "InternalID": 3708626.0}, "BSU27809": {"Expression": 0.302, "InternalID": 3709150.0}, "BSU00670": {"Expression": 5.29, "InternalID": 3706308.0}, "BSU36030": {"Expression": 5.37, "InternalID": 3709989.0}, "BSU02490": {"Expression": 4.68, "InternalID": 3706495.0}, "BSU18400": {"Expression": 4.57, "InternalID": 3708162.0}, "BSU22360": {"Expression": 499.0, "InternalID": 3708583.0}, "BSU37430": {"Expression": 20.6, "InternalID": 3710136.0}, "BSU30460": {"Expression": 38.0, "InternalID": 3709416.0}, "BSU08200": {"Expression": 16.2, "InternalID": 3707087.0}, "BSU17270": {"Expression": 3.81, "InternalID": 3708037.0}, "BSU24510": {"Expression": 4.23, "InternalID": 3708805.0}, "BSU16320": {"Expression": 98.9, "InternalID": 3707941.0}, "BSU13140": {"Expression": 317.0, "InternalID": 3707605.0}, "BSU32060": {"Expression": 144.0, "InternalID": 3709579.0}, "BSU06590": {"Expression": 6.51, "InternalID": 3706926.0}, "BSU40300": {"Expression": 28.1, "InternalID": 3710436.0}, "BSU11350": {"Expression": 2.4, "InternalID": 3707408.0}, "BSU05240": {"Expression": 3.31, "InternalID": 3706782.0}, "BSU10730": {"Expression": 15.5, "InternalID": 3707343.0}, "BSU14480": {"Expression": 293.0, "InternalID": 3707749.0}, "BSU39600": {"Expression": 10.5, "InternalID": 3710364.0}, "BSU13630": {"Expression": 7.62, "InternalID": 3707658.0}, "BSU18520": {"Expression": 5.43, "InternalID": 3708174.0}, "BSU19520": {"Expression": 0.539, "InternalID": 3708282.0}, "BSU13500": {"Expression": 0.77, "InternalID": 3707643.0}, "BSU29020": {"Expression": 1019.0, "InternalID": 3709274.0}, "BSU31830": {"Expression": 20.9, "InternalID": 3709557.0}, "BSU17430": {"Expression": 11.7, "InternalID": 3708054.0}, "BSU23440": {"Expression": 9.73, "InternalID": 3708693.0}, "BSU19330": {"Expression": 4.02, "InternalID": 3708264.0}, "BSU38840": {"Expression": 19.8, "InternalID": 3710284.0}, "BSU05270": {"Expression": 20.9, "InternalID": 3706785.0}, "BSU06300": {"Expression": 2.19, "InternalID": 3706898.0}, "BSU18870": {"Expression": 120.0, "InternalID": 3708213.0}, "BSU20580": {"Expression": 5.64, "InternalID": 3708395.0}, "BSU00640": {"Expression": 12.1, "InternalID": 3706305.0}, "BSU37970": {"Expression": 42.5, "InternalID": 3710193.0}, "BSU24980": {"Expression": 13.1, "InternalID": 3708853.0}, "BSU14250": {"Expression": 14.7, "InternalID": 3707726.0}, "BSU14790": {"Expression": 74.8, "InternalID": 3707780.0}, "BSU10350": {"Expression": 28.1, "InternalID": 3707304.0}, "BSU17790": {"Expression": 9.11, "InternalID": 3708096.0}, "BSU37500": {"Expression": 274.0, "InternalID": 3710144.0}, "BSU19010": {"Expression": 20.4, "InternalID": 3708230.0}, "BSU25440": {"Expression": 52.5, "InternalID": 3708900.0}, "BSU05130": {"Expression": 7.12, "InternalID": 3706771.0}, "BSU06250": {"Expression": 10.4, "InternalID": 3706892.0}, "BSU14010": {"Expression": 138.0, "InternalID": 3707702.0}, "BSU04680": {"Expression": 48.1, "InternalID": 3706722.0}, "BSU16120": {"Expression": 178.0, "InternalID": 3707918.0}, "BSU25200": {"Expression": 267.0, "InternalID": 3708875.0}, "BSU29080": {"Expression": 18.2, "InternalID": 3709280.0}, "BSU33270": {"Expression": 36.7, "InternalID": 3709707.0}, "BSU28450": {"Expression": 190.0, "InternalID": 3709217.0}, "BSU09220": {"Expression": 1.79, "InternalID": 3707192.0}, "BSU23240": {"Expression": 112.0, "InternalID": 3708672.0}, "BSU22470": {"Expression": 15.0, "InternalID": 3708594.0}, "BSU16780": {"Expression": 275.0, "InternalID": 3707988.0}, "BSU34000": {"Expression": 3.69, "InternalID": 3709782.0}, "BSU31700": {"Expression": 9.81, "InternalID": 3709544.0}, "BSU10380": {"Expression": 158.0, "InternalID": 3707307.0}, "BSU16845": {"Expression": 219.0, "InternalID": 3707993.0}, "BSU25860": {"Expression": 32.4, "InternalID": 3708945.0}, "BSU01680": {"Expression": 24.9, "InternalID": 3706412.0}, "BSU16930": {"Expression": 73.7, "InternalID": 3707999.0}, "BSU34500": {"Expression": 1.21, "InternalID": 3709830.0}, "BSU31959": {"Expression": 45.2, "InternalID": 3709568.0}, "BSU36490": {"Expression": 27.2, "InternalID": 3710036.0}, "BSU25100": {"Expression": 35.0, "InternalID": 3708865.0}, "BSU35240": {"Expression": 5.81, "InternalID": 3709905.0}, "BSU06600": {"Expression": 31.3, "InternalID": 3706928.0}, "BSU11310": {"Expression": 76.7, "InternalID": 3707404.0}, "BSU33330": {"Expression": 84.7, "InternalID": 3709714.0}, "BSU00920": {"Expression": 392.0, "InternalID": 3706334.0}, "BSU04460": {"Expression": 7.36, "InternalID": 3706697.0}, "BSU15730": {"Expression": 141.0, "InternalID": 3707879.0}, "BSU28660": {"Expression": 28.8, "InternalID": 3709239.0}, "BSU09210": {"Expression": 5.49, "InternalID": 3707191.0}, "BSU29050": {"Expression": 7.06, "InternalID": 3709277.0}, "BSU25960": {"Expression": 2.24, "InternalID": 3708955.0}, "BSU30520": {"Expression": 37.3, "InternalID": 3709423.0}, "BSU03880": {"Expression": 36.7, "InternalID": 3706634.0}, "BSU35120": {"Expression": 420.0, "InternalID": 3709893.0}, "BSU04450": {"Expression": 4.73, "InternalID": 3706696.0}, "BSU22640": {"Expression": 19.9, "InternalID": 3708611.0}, "BSU24500": {"Expression": 24.9, "InternalID": 3708804.0}, "BSU21940": {"Expression": 19.4, "InternalID": 3708539.0}, "BSU40510": {"Expression": 29.7, "InternalID": 3710460.0}, "BSU08520": {"Expression": 27.6, "InternalID": 3707117.0}, "BSU31970": {"Expression": 410.0, "InternalID": 3709570.0}, "BSU12720": {"Expression": 0.887, "InternalID": 3707560.0}, "BSU27750": {"Expression": 7.27, "InternalID": 3709145.0}, "BSU38280": {"Expression": 47.5, "InternalID": 3710225.0}, "BSU22860": {"Expression": 1.57, "InternalID": 3708634.0}, "BSU04500": {"Expression": 1.62, "InternalID": 3706702.0}, "BSU13700": {"Expression": 80.3, "InternalID": 3707665.0}, "BSU26970": {"Expression": 16.2, "InternalID": 3709062.0}, "BSU10830": {"Expression": 3.13, "InternalID": 3707353.0}, "BSU01400": {"Expression": 4969.0, "InternalID": 3706384.0}, "BSU10220": {"Expression": 301.0, "InternalID": 3707291.0}, "BSU26930": {"Expression": 51.8, "InternalID": 3709058.0}, "BSU11130": {"Expression": 22.1, "InternalID": 3707382.0}, "BSU25380": {"Expression": 1064.0, "InternalID": 3708894.0}, "BSU35560": {"Expression": 29.3, "InternalID": 3709938.0}, "BSU00410": {"Expression": 21.3, "InternalID": 3706281.0}, "BSU38410": {"Expression": 0.544, "InternalID": 3710238.0}, "BSU36860": {"Expression": 516.0, "InternalID": 3710078.0}, "BSU05550": {"Expression": 2.09, "InternalID": 3706818.0}, "BSU14810": {"Expression": 3.65, "InternalID": 3707782.0}, "BSU25400": {"Expression": 1511.0, "InternalID": 3708896.0}, "BSU23402": {"Expression": 2.42, "InternalID": 3708689.0}, "BSU18950": {"Expression": 7.89, "InternalID": 3708223.0}, "BSU23900": {"Expression": 1.39, "InternalID": 3708740.0}, "BSU04770": {"Expression": 5.18, "InternalID": 3706732.0}, "BSU04210": {"Expression": 151.0, "InternalID": 3706671.0}, "BSU36890": {"Expression": 714.0, "InternalID": 3710081.0}, "BSU40710": {"Expression": 54.7, "InternalID": 3710485.0}, "BSU35030": {"Expression": 10.1, "InternalID": 3709884.0}, "BSU33720": {"Expression": 8.83, "InternalID": 3709753.0}, "BSU05910": {"Expression": 123.0, "InternalID": 3706855.0}, "BSU30610": {"Expression": 3.35, "InternalID": 3709431.0}, "BSU07600": {"Expression": 2.11, "InternalID": 3707028.0}, "BSU06100": {"Expression": 55.3, "InternalID": 3706879.0}, "BSU30160": {"Expression": 4.91, "InternalID": 3709386.0}, "BSU19580": {"Expression": 415.0, "InternalID": 3708289.0}, "BSU02270": {"Expression": 14.7, "InternalID": 3706471.0}, "BSU13300": {"Expression": 194.0, "InternalID": 3707624.0}, "BSU19150": {"Expression": 7.82, "InternalID": 3708244.0}, "BSU14620": {"Expression": 5.22, "InternalID": 3707763.0}, "BSU03050": {"Expression": 444.0, "InternalID": 3706552.0}, "BSU38740": {"Expression": 1.99, "InternalID": 3710273.0}, "BSU28930": {"Expression": 6.37, "InternalID": 3709265.0}, "BSU37270": {"Expression": 22.6, "InternalID": 3710121.0}, "BSU14490": {"Expression": 12.8, "InternalID": 3707750.0}, "BSU12350": {"Expression": 7.22, "InternalID": 3707515.0}, "BSU32490": {"Expression": 5.26, "InternalID": 3709623.0}, "BSU07140": {"Expression": 2.27, "InternalID": 3706981.0}, "BSU20780": {"Expression": 23.2, "InternalID": 3708415.0}, "BSU38030": {"Expression": 8.21, "InternalID": 3710199.0}, "BSU18790": {"Expression": 4.81, "InternalID": 3708203.0}, "BSU39070": {"Expression": 73.7, "InternalID": 3710310.0}, "BSU15340": {"Expression": 153.0, "InternalID": 3707839.0}, "BSU14750": {"Expression": 2.12, "InternalID": 3707776.0}, "BSU09390": {"Expression": 7.04, "InternalID": 3707208.0}, "BSU20040": {"Expression": 59.3, "InternalID": 3708341.0}, "BSU37850": {"Expression": 5.38, "InternalID": 3710180.0}, "BSU28630": {"Expression": 386.0, "InternalID": 3709235.0}, "BSU37120": {"Expression": 3641.0, "InternalID": 3710105.0}, "BSU32590": {"Expression": 20.2, "InternalID": 3709634.0}, "BSU19030": {"Expression": 20.0, "InternalID": 3708232.0}, "BSU38220": {"Expression": 5.5, "InternalID": 3710218.0}, "BSU07890": {"Expression": 43.2, "InternalID": 3707055.0}, "BSU22140": {"Expression": 32.9, "InternalID": 3708561.0}, "BSU08670": {"Expression": 8.83, "InternalID": 3707134.0}, "BSU10950": {"Expression": 2.58, "InternalID": 3707365.0}, "BSU13520": {"Expression": 0.74, "InternalID": 3707646.0}, "BSU01910": {"Expression": 50.9, "InternalID": 3706435.0}, "BSU35950": {"Expression": 59.0, "InternalID": 3709981.0}, "BSU18460": {"Expression": 41.4, "InternalID": 3708168.0}, "BSU20140": {"Expression": 8.83, "InternalID": 3708352.0}, "BSU07850": {"Expression": 98.1, "InternalID": 3707051.0}, "BSU37200": {"Expression": 3.45, "InternalID": 3710113.0}, "BSU18070": {"Expression": 113.0, "InternalID": 3708126.0}, "BSU35370": {"Expression": 141.0, "InternalID": 3709919.0}, "BSU36050": {"Expression": 22.2, "InternalID": 3709991.0}, "BSU14580": {"Expression": 1794.0, "InternalID": 3707759.0}, "BSU37040": {"Expression": 105.0, "InternalID": 3710096.0}, "BSU26290": {"Expression": 5.36, "InternalID": 3708991.0}, "BSU30560": {"Expression": 352.0, "InternalID": 3709427.0}, "BSU30250": {"Expression": 6.97, "InternalID": 3709395.0}, "BSU11840": {"Expression": 78.5, "InternalID": 3707458.0}, "BSU39650": {"Expression": 3.82, "InternalID": 3710369.0}, "BSU08350": {"Expression": 115.0, "InternalID": 3707102.0}, "BSU14940": {"Expression": 512.0, "InternalID": 3707795.0}, "BSU15100": {"Expression": 312.0, "InternalID": 3707812.0}, "BSU33490": {"Expression": 53.0, "InternalID": 3709730.0}, "BSU05070": {"Expression": 10.8, "InternalID": 3706763.0}, "BSU19420": {"Expression": 12.6, "InternalID": 3708272.0}, "BSU21760": {"Expression": 3.05, "InternalID": 3708521.0}, "BSU14160": {"Expression": 4.04, "InternalID": 3707717.0}, "BSU08550": {"Expression": 2.83, "InternalID": 3707121.0}, "BSU37220": {"Expression": 65.6, "InternalID": 3710115.0}, "BSU32200": {"Expression": 90.7, "InternalID": 3709593.0}, "BSU08610": {"Expression": 6.16, "InternalID": 3707128.0}, "BSU16250": {"Expression": 11.0, "InternalID": 3707931.0}, "BSU13050": {"Expression": 6.96, "InternalID": 3707596.0}, "BSU39320": {"Expression": 17.5, "InternalID": 3710335.0}, "BSU27090": {"Expression": 1.9, "InternalID": 3709075.0}, "BSU34640": {"Expression": 328.0, "InternalID": 3709844.0}, "BSU29700": {"Expression": 32.8, "InternalID": 3709345.0}, "BSU39330": {"Expression": 7.63, "InternalID": 3710336.0}, "BSU09660": {"Expression": 9.15, "InternalID": 3707236.0}, "BSU10270": {"Expression": 6.06, "InternalID": 3707296.0}, "BSU09370": {"Expression": 87.8, "InternalID": 3707206.0}, "BSU00310": {"Expression": 10.6, "InternalID": 3706271.0}, "BSU28210": {"Expression": 4.78, "InternalID": 3709192.0}, "BSU14340": {"Expression": 1040.0, "InternalID": 3707735.0}, "BSU01250": {"Expression": 4216.0, "InternalID": 3706368.0}, "BSU23980": {"Expression": 1976.0, "InternalID": 3708749.0}, "BSU28950": {"Expression": 412.0, "InternalID": 3709267.0}, "BSU02100": {"Expression": 11.0, "InternalID": 3706454.0}, "BSU37410": {"Expression": 2.38, "InternalID": 3710134.0}, "BSU31820": {"Expression": 36.9, "InternalID": 3709556.0}, "BSU04480": {"Expression": 13.2, "InternalID": 3706699.0}, "BSU03030": {"Expression": 4.66, "InternalID": 3706551.0}, "BSU24880": {"Expression": 0.598, "InternalID": 3708843.0}, "BSU07590": {"Expression": 9.02, "InternalID": 3707027.0}, "BSU08490": {"Expression": 23.0, "InternalID": 3707114.0}, "BSU21150": {"Expression": 1.74, "InternalID": 3708453.0}, "BSU18690": {"Expression": 7.57, "InternalID": 3708192.0}, "BSU19060": {"Expression": 15.4, "InternalID": 3708235.0}, "BSU25190": {"Expression": 476.0, "InternalID": 3708874.0}, "BSU34940": {"Expression": 4.3, "InternalID": 3709875.0}, "BSU05230": {"Expression": 3.32, "InternalID": 3706781.0}, "BSU34900": {"Expression": 800.0, "InternalID": 3709871.0}, "BSU22030": {"Expression": 35.5, "InternalID": 3708550.0}, "BSU07930": {"Expression": 4.89, "InternalID": 3707061.0}, "BSU14920": {"Expression": 171.0, "InternalID": 3707793.0}, "BSU36870": {"Expression": 221.0, "InternalID": 3710079.0}, "BSU34110": {"Expression": 3.26, "InternalID": 3709793.0}, "BSU32620": {"Expression": 214.0, "InternalID": 3709637.0}, "BSU23800": {"Expression": 38.7, "InternalID": 3708730.0}, "BSU17770": {"Expression": 5.0, "InternalID": 3708094.0}, "BSU21550": {"Expression": 18.3, "InternalID": 3708497.0}, "BSU09630": {"Expression": 23.5, "InternalID": 3707233.0}, "BSU17950": {"Expression": 32.3, "InternalID": 3708113.0}, "BSU36990": {"Expression": 2.69, "InternalID": 3710091.0}, "BSU34010": {"Expression": 6.93, "InternalID": 3709783.0}, "BSU12690": {"Expression": 1.9, "InternalID": 3707557.0}, "BSU19630": {"Expression": 400.0, "InternalID": 3708294.0}, "BSU01590": {"Expression": 1.21, "InternalID": 3706404.0}, "BSU08250": {"Expression": 6.32, "InternalID": 3707092.0}, "BSU20790": {"Expression": 27.5, "InternalID": 3708416.0}, "BSU11550": {"Expression": 5.15, "InternalID": 3707428.0}, "BSU23810": {"Expression": 15.5, "InternalID": 3708731.0}, "BSU28250": {"Expression": 439.0, "InternalID": 3709196.0}, "BSU01620": {"Expression": 2.56, "InternalID": 3706407.0}, "BSU07670": {"Expression": 10.3, "InternalID": 3707036.0}, "BSU03470": {"Expression": 7.68, "InternalID": 3706591.0}, "BSU29140": {"Expression": 685.0, "InternalID": 3709286.0}, "BSU07570": {"Expression": 94.7, "InternalID": 3707025.0}, "BSU35070": {"Expression": 8.26, "InternalID": 3709888.0}, "BSU39590": {"Expression": 1.42, "InternalID": 3710363.0}, "BSU10110": {"Expression": 12.3, "InternalID": 3707280.0}, "BSU22300": {"Expression": 4.17, "InternalID": 3708577.0}, "BSU37520": {"Expression": 234.0, "InternalID": 3710146.0}, "BSU06630": {"Expression": 159.0, "InternalID": 3706931.0}, "BSU28780": {"Expression": 4.31, "InternalID": 3709252.0}, "BSU28490": {"Expression": 10.6, "InternalID": 3709221.0}, "BSU24550": {"Expression": 164.0, "InternalID": 3708809.0}, "BSU15760": {"Expression": 75.7, "InternalID": 3707882.0}, "BSU07480": {"Expression": 115.0, "InternalID": 3707017.0}, "BSU37900": {"Expression": 7.37, "InternalID": 3710185.0}, "BSU14890": {"Expression": 74.8, "InternalID": 3707790.0}, "BSU26089": {"Expression": 1.36, "InternalID": 3708968.0}, "BSU21070": {"Expression": 5.44, "InternalID": 3708445.0}, "BSU35780": {"Expression": 57.0, "InternalID": 3709963.0}, "BSU06260": {"Expression": 65.3, "InternalID": 3706893.0}, "BSU25510": {"Expression": 122.0, "InternalID": 3708906.0}, "BSU31760": {"Expression": 180.0, "InternalID": 3709550.0}, "BSU07780": {"Expression": 6.91, "InternalID": 3707044.0}, "BSU04650": {"Expression": 39.2, "InternalID": 3706719.0}, "BSU19530": {"Expression": 1.84, "InternalID": 3708283.0}, "BSU19110": {"Expression": 3.76, "InternalID": 3708240.0}, "BSU32040": {"Expression": 82.3, "InternalID": 3709577.0}, "BSU07240": {"Expression": 4.46, "InternalID": 3706992.0}, "BSU14300": {"Expression": 140.0, "InternalID": 3707731.0}, "BSU22350": {"Expression": 22.2, "InternalID": 3708582.0}, "BSU27010": {"Expression": 3.41, "InternalID": 3709067.0}, "BSU03320": {"Expression": 7.83, "InternalID": 3706575.0}, "BSU30660": {"Expression": 140.0, "InternalID": 3709437.0}, "BSU12330": {"Expression": 6.48, "InternalID": 3707513.0}, "BSU22010": {"Expression": 14.7, "InternalID": 3708546.0}, "BSU21250": {"Expression": 3.82, "InternalID": 3708464.0}, "BSU38970": {"Expression": 4.81, "InternalID": 3710298.0}, "BSU12810": {"Expression": 6.95, "InternalID": 3707570.0}, "BSU15420": {"Expression": 965.0, "InternalID": 3707847.0}, "BSU07840": {"Expression": 27.1, "InternalID": 3707050.0}, "BSU16730": {"Expression": 4.61, "InternalID": 3707983.0}, "BSU33360": {"Expression": 5.28, "InternalID": 3709717.0}, "BSU14730": {"Expression": 1.29, "InternalID": 3707774.0}, "BSU13120": {"Expression": 45.8, "InternalID": 3707603.0}, "BSU06580": {"Expression": 428.0, "InternalID": 3706925.0}, "BSU37290": {"Expression": 4.38, "InternalID": 3710123.0}, "BSU36850": {"Expression": 2613.0, "InternalID": 3710076.0}, "BSU17010": {"Expression": 113.0, "InternalID": 3708007.0}, "BSU19850": {"Expression": 3.86, "InternalID": 3708321.0}, "BSU07760": {"Expression": 3.57, "InternalID": 3707042.0}, "BSU30135": {"Expression": 0.622, "InternalID": 3709384.0}, "BSU03490": {"Expression": 679.0, "InternalID": 3706594.0}, "BSU06790": {"Expression": 5.14, "InternalID": 3706947.0}, "BSU10030": {"Expression": 541.0, "InternalID": 3707272.0}, "BSU37750": {"Expression": 3.07, "InternalID": 3710170.0}, "BSU02600": {"Expression": 13.0, "InternalID": 3706506.0}, "BSU27450": {"Expression": 0.254, "InternalID": 3709112.0}, "BSU32730": {"Expression": 1902.0, "InternalID": 3709650.0}, "BSU32830": {"Expression": 18.7, "InternalID": 3709660.0}, "BSU10330": {"Expression": 464.0, "InternalID": 3707302.0}, "BSU05410": {"Expression": 7.46, "InternalID": 3706802.0}, "BSU12100": {"Expression": 22.3, "InternalID": 3707488.0}, "BSU24300": {"Expression": 27.4, "InternalID": 3708784.0}, "BSU01630": {"Expression": 231.0, "InternalID": 3706408.0}, "BSU30670": {"Expression": 771.0, "InternalID": 3709438.0}, "BSU06750": {"Expression": 2.52, "InternalID": 3706943.0}, "BSU21490": {"Expression": 745.0, "InternalID": 3708490.0}, "BSU40960": {"Expression": 112.0, "InternalID": 3710510.0}, "BSU25340": {"Expression": 79.9, "InternalID": 3708890.0}, "BSU02330": {"Expression": 124.0, "InternalID": 3706477.0}, "BSU22530": {"Expression": 22.6, "InternalID": 3708600.0}, "BSU22400": {"Expression": 21.0, "InternalID": 3708587.0}, "BSU19000": {"Expression": 9.71, "InternalID": 3708229.0}, "BSU21950": {"Expression": 6.03, "InternalID": 3708540.0}, "BSU22710": {"Expression": 716.0, "InternalID": 3708617.0}, "BSU39190": {"Expression": 46.9, "InternalID": 3710322.0}, "BSU25310": {"Expression": 34.4, "InternalID": 3708886.0}, "BSU30840": {"Expression": 3.35, "InternalID": 3709455.0}, "BSU22130": {"Expression": 141.0, "InternalID": 3708560.0}, "BSU39200": {"Expression": 49.9, "InternalID": 3710323.0}, "BSU25730": {"Expression": 2.76, "InternalID": 3708930.0}, "BSU26220": {"Expression": 13.3, "InternalID": 3708982.0}, "BSU12230": {"Expression": 146.0, "InternalID": 3707503.0}, "BSU17370": {"Expression": 44.5, "InternalID": 3708047.0}, "BSU17330": {"Expression": 23.3, "InternalID": 3708043.0}, "BSU21290": {"Expression": 7.2, "InternalID": 3708468.0}, "BSU38810": {"Expression": 45.7, "InternalID": 3710281.0}, "BSU31860": {"Expression": 177.0, "InternalID": 3709560.0}, "BSU38250": {"Expression": 38.7, "InternalID": 3710222.0}, "BSU05400": {"Expression": 54.1, "InternalID": 3706800.0}, "BSU28170": {"Expression": 5.1, "InternalID": 3709188.0}, "BSU17340": {"Expression": 277.0, "InternalID": 3708044.0}, "BSU35660": {"Expression": 22.5, "InternalID": 3709949.0}, "BSU33020": {"Expression": 12.8, "InternalID": 3709677.0}, "BSU05770": {"Expression": 45.7, "InternalID": 3706840.0}, "BSU26350": {"Expression": 118.0, "InternalID": 3708997.0}, "BSU28040": {"Expression": 0.962, "InternalID": 3709175.0}, "BSU35940": {"Expression": 66.5, "InternalID": 3709980.0}, "BSU09190": {"Expression": 24.0, "InternalID": 3707189.0}, "BSU29040": {"Expression": 2.05, "InternalID": 3709276.0}, "BSU10360": {"Expression": 52.9, "InternalID": 3707305.0}, "BSU31840": {"Expression": 112.0, "InternalID": 3709558.0}, "BSU00420": {"Expression": 54.1, "InternalID": 3706282.0}, "BSU12240": {"Expression": 2.65, "InternalID": 3707504.0}, "BSU08330": {"Expression": 2.46, "InternalID": 3707100.0}, "BSU00150": {"Expression": 27.6, "InternalID": 3706255.0}, "BSU21030": {"Expression": 2.97, "InternalID": 3708441.0}, "BSU24520": {"Expression": 235.0, "InternalID": 3708806.0}, "BSU37440": {"Expression": 1.86, "InternalID": 3710137.0}, "BSU27880": {"Expression": 25.1, "InternalID": 3709158.0}, "BSU33100": {"Expression": 19.6, "InternalID": 3709687.0}, "BSU28590": {"Expression": 49.0, "InternalID": 3709231.0}, "BSU19180": {"Expression": 8.93, "InternalID": 3708247.0}, "BSU02650": {"Expression": 42.8, "InternalID": 3706512.0}, "BSU13660": {"Expression": 22.6, "InternalID": 3707661.0}, "BSU03000": {"Expression": 268.0, "InternalID": 3706547.0}, "BSU18090": {"Expression": 42.0, "InternalID": 3708128.0}, "BSU38170": {"Expression": 1099.0, "InternalID": 3710213.0}, "BSU00630": {"Expression": 846.0, "InternalID": 3706304.0}, "BSU29360": {"Expression": 0.391, "InternalID": 3709311.0}, "BSU35920": {"Expression": 308.0, "InternalID": 3709978.0}, "BSU33980": {"Expression": 12.2, "InternalID": 3709780.0}, "BSU34830": {"Expression": 27.7, "InternalID": 3709864.0}, "BSU35310": {"Expression": 1292.0, "InternalID": 3709912.0}, "BSU24770": {"Expression": 3.99, "InternalID": 3708832.0}, "BSU03970": {"Expression": 46.6, "InternalID": 3706643.0}, "BSU37010": {"Expression": 218.0, "InternalID": 3710093.0}, "BSU17630": {"Expression": 2.64, "InternalID": 3708076.0}, "BSU08600": {"Expression": 7.38, "InternalID": 3707126.0}, "BSU15290": {"Expression": 894.0, "InternalID": 3707834.0}, "BSU20520": {"Expression": 17.4, "InternalID": 3708389.0}, "BSU36700": {"Expression": 14.8, "InternalID": 3710060.0}, "BSU15510": {"Expression": 282.0, "InternalID": 3707856.0}, "BSU20800": {"Expression": 69.8, "InternalID": 3708417.0}, "BSU26030": {"Expression": 5.36, "InternalID": 3708962.0}, "BSU29320": {"Expression": 14.8, "InternalID": 3709307.0}, "BSU09180": {"Expression": 17.8, "InternalID": 3707188.0}, "BSU05840": {"Expression": 13.1, "InternalID": 3706847.0}, "BSU01180": {"Expression": 9185.0, "InternalID": 3706361.0}, "BSU30220": {"Expression": 25.9, "InternalID": 3709392.0}, "BSU36400": {"Expression": 40.3, "InternalID": 3710028.0}, "BSU32669": {"Expression": 3.74, "InternalID": 3709642.0}, "BSU12090": {"Expression": 0.419, "InternalID": 3707487.0}, "BSU08440": {"Expression": 790.0, "InternalID": 3707109.0}, "BSU17830": {"Expression": 0.69, "InternalID": 3708100.0}, "BSU28870": {"Expression": 2163.0, "InternalID": 3709260.0}, "BSU06040": {"Expression": 6.86, "InternalID": 3706870.0}, "BSU28820": {"Expression": 224.0, "InternalID": 3709255.0}, "BSU00610": {"Expression": 2.11, "InternalID": 3706302.0}, "BSU24720": {"Expression": 3.94, "InternalID": 3708826.0}, "BSU11929": {"Expression": 0.52, "InternalID": 3707469.0}, "BSU04100": {"Expression": 21.0, "InternalID": 3706660.0}, "BSU21500": {"Expression": 13.9, "InternalID": 3708491.0}, "BSU00130": {"Expression": 298.0, "InternalID": 3706253.0}, "BSU20650": {"Expression": 6.53, "InternalID": 3708402.0}, "BSU34590": {"Expression": 1.23, "InternalID": 3709839.0}, "BSU05290": {"Expression": 36.7, "InternalID": 3706787.0}, "BSU11140": {"Expression": 24.5, "InternalID": 3707385.0}, "BSU32140": {"Expression": 3.3, "InternalID": 3709587.0}, "BSU13760": {"Expression": 13.7, "InternalID": 3707671.0}, "BSU34650": {"Expression": 120.0, "InternalID": 3709845.0}, "BSU27590": {"Expression": 10.8, "InternalID": 3709128.0}, "BSU04410": {"Expression": 46.2, "InternalID": 3706692.0}, "BSU07050": {"Expression": 2.81, "InternalID": 3706972.0}, "BSU08500": {"Expression": 23.2, "InternalID": 3707115.0}, "BSU22980": {"Expression": 4.93, "InternalID": 3708647.0}, "BSU12380": {"Expression": 7.39, "InternalID": 3707518.0}, "BSU01950": {"Expression": 15.1, "InternalID": 3706439.0}, "BSU26480": {"Expression": 3.04, "InternalID": 3709010.0}, "BSU31220": {"Expression": 5.51, "InternalID": 3709494.0}, "BSU08010": {"Expression": 9.65, "InternalID": 3707067.0}, "BSU26800": {"Expression": 30.8, "InternalID": 3709044.0}, "BSU26560": {"Expression": 2.84, "InternalID": 3709018.0}, "BSU17640": {"Expression": 9.52, "InternalID": 3708077.0}, "BSU18160": {"Expression": 17.0, "InternalID": 3708136.0}, "BSU29300": {"Expression": 4.17, "InternalID": 3709305.0}, "BSU31000": {"Expression": 83.2, "InternalID": 3709472.0}, "BSU20400": {"Expression": 5.01, "InternalID": 3708377.0}, "BSU10520": {"Expression": 3.1, "InternalID": 3707321.0}, "BSU24680": {"Expression": 3.3, "InternalID": 3708822.0}, "BSU09720": {"Expression": 34.4, "InternalID": 3707242.0}, "BSU40140": {"Expression": 102.0, "InternalID": 3710418.0}, "BSU37210": {"Expression": 29.0, "InternalID": 3710114.0}, "BSU03750": {"Expression": 21.9, "InternalID": 3706620.0}, "BSU32660": {"Expression": 225.0, "InternalID": 3709641.0}, "BSU31600": {"Expression": 13.1, "InternalID": 3709534.0}, "BSU27100": {"Expression": 3.12, "InternalID": 3709076.0}, "BSU18250": {"Expression": 12.0, "InternalID": 3708147.0}, "BSU32880": {"Expression": 19.9, "InternalID": 3709667.0}, "BSU04580": {"Expression": 469.0, "InternalID": 3706711.0}, "BSU09150": {"Expression": 94.6, "InternalID": 3707185.0}, "BSU00460": {"Expression": 65.5, "InternalID": 3706286.0}, "BSU04070": {"Expression": 12.5, "InternalID": 3706655.0}, "BSU27160": {"Expression": 14.9, "InternalID": 3709082.0}, "BSU18780": {"Expression": 216.0, "InternalID": 3708202.0}, "BSU33340": {"Expression": 5.98, "InternalID": 3709715.0}, "BSU10290": {"Expression": 3.79, "InternalID": 3707298.0}, "BSU29730": {"Expression": 3.24, "InternalID": 3709348.0}, "BSU36450": {"Expression": 1.34, "InternalID": 3710032.0}, "BSU31500": {"Expression": 68.2, "InternalID": 3709524.0}, "BSU27710": {"Expression": 82.3, "InternalID": 3709140.0}, "BSU04300": {"Expression": 4.61, "InternalID": 3706680.0}, "BSU01580": {"Expression": 2.34, "InternalID": 3706403.0}, "BSU11430": {"Expression": 1162.0, "InternalID": 3707414.0}, "BSU06020": {"Expression": 6102.0, "InternalID": 3706866.0}, "BSU28810": {"Expression": 26.6, "InternalID": 3709254.0}, "BSU31770": {"Expression": 10.5, "InternalID": 3709551.0}, "BSU00700": {"Expression": 19.9, "InternalID": 3706311.0}, "BSU17210": {"Expression": 7.11, "InternalID": 3708029.0}, "BSU36820": {"Expression": 467.0, "InternalID": 3710073.0}, "BSU38980": {"Expression": 7.74, "InternalID": 3710299.0}, "BSU06960": {"Expression": 5.04, "InternalID": 3706963.0}, "BSU19320": {"Expression": 5.4, "InternalID": 3708263.0}, "BSU04880": {"Expression": 0.578, "InternalID": 3706745.0}, "BSU20440": {"Expression": 18.7, "InternalID": 3708381.0}, "BSU02390": {"Expression": 123.0, "InternalID": 3706483.0}, "BSU21520": {"Expression": 7.69, "InternalID": 3708493.0}, "BSU28220": {"Expression": 566.0, "InternalID": 3709193.0}, "BSU12530": {"Expression": 6.89, "InternalID": 3707534.0}, "BSU34860": {"Expression": 422.0, "InternalID": 3709867.0}, "BSU18960": {"Expression": 8.13, "InternalID": 3708224.0}, "BSU40350": {"Expression": 6.81, "InternalID": 3710441.0}, "BSU09480": {"Expression": 2.12, "InternalID": 3707219.0}, "BSU24610": {"Expression": 294.0, "InternalID": 3708815.0}, "BSU00840": {"Expression": 39.6, "InternalID": 3706326.0}, "BSU38960": {"Expression": 1245.0, "InternalID": 3710297.0}, "BSU34680": {"Expression": 226.0, "InternalID": 3709848.0}, "BSU29030": {"Expression": 21.0, "InternalID": 3709275.0}, "BSU37110": {"Expression": 2280.0, "InternalID": 3710104.0}, "BSU20620": {"Expression": 1.79, "InternalID": 3708399.0}, "BSU13080": {"Expression": 4.48, "InternalID": 3707599.0}, "BSU18239": {"Expression": 0.257, "InternalID": 3708145.0}, "BSU16980": {"Expression": 368.0, "InternalID": 3708004.0}, "BSU12700": {"Expression": 4.02, "InternalID": 3707558.0}, "BSU32990": {"Expression": 334.0, "InternalID": 3709674.0}, "BSU34140": {"Expression": 1.99, "InternalID": 3709796.0}, "BSU22550": {"Expression": 152.0, "InternalID": 3708602.0}, "BSU27690": {"Expression": 5.03, "InternalID": 3709138.0}, "BSU03430": {"Expression": 150.0, "InternalID": 3706587.0}, "BSU24810": {"Expression": 178.0, "InternalID": 3708836.0}, "BSU38800": {"Expression": 7.42, "InternalID": 3710279.0}, "BSU27300": {"Expression": 769.0, "InternalID": 3709097.0}, "BSU17510": {"Expression": 8.64, "InternalID": 3708063.0}, "BSU27980": {"Expression": 3.38, "InternalID": 3709169.0}, "BSU06180": {"Expression": 330.0, "InternalID": 3706885.0}, "BSU24900": {"Expression": 3031.0, "InternalID": 3708845.0}, "BSU25070": {"Expression": 174.0, "InternalID": 3708862.0}, "BSU33940": {"Expression": 6565.0, "InternalID": 3709776.0}, "BSU34360": {"Expression": 23.5, "InternalID": 3709816.0}, "BSU22250": {"Expression": 17.8, "InternalID": 3708572.0}, "BSU37310": {"Expression": 8.68, "InternalID": 3710125.0}, "BSU38610": {"Expression": 37.7, "InternalID": 3710260.0}, "BSU00530": {"Expression": 150.0, "InternalID": 3706294.0}, "BSU18240": {"Expression": 5.92, "InternalID": 3708146.0}, "BSU37250": {"Expression": 4.78, "InternalID": 3710119.0}, "BSU33770": {"Expression": 1122.0, "InternalID": 3709758.0}, "BSU22810": {"Expression": 50.7, "InternalID": 3708628.0}, "BSU15880": {"Expression": 67.6, "InternalID": 3707894.0}, "BSU00060": {"Expression": 149.0, "InternalID": 3706246.0}, "BSU27890": {"Expression": 111.0, "InternalID": 3709159.0}, "BSU11030": {"Expression": 64.8, "InternalID": 3707373.0}, "BSU27050": {"Expression": 3.2, "InternalID": 3709071.0}, "BSU20710": {"Expression": 4.58, "InternalID": 3708408.0}, "BSU27630": {"Expression": 197.0, "InternalID": 3709132.0}, "BSU33510": {"Expression": 592.0, "InternalID": 3709732.0}, "BSU21340": {"Expression": 9.1, "InternalID": 3708474.0}, "BSU17860": {"Expression": 3.39, "InternalID": 3708104.0}, "BSU12640": {"Expression": 4.32, "InternalID": 3707550.0}, "BSU19130": {"Expression": 12.1, "InternalID": 3708242.0}, "BSU16940": {"Expression": 472.0, "InternalID": 3708000.0}, "BSU11970": {"Expression": 41.2, "InternalID": 3707474.0}, "BSU33590": {"Expression": 30.9, "InternalID": 3709740.0}, "BSU13260": {"Expression": 2.05, "InternalID": 3707619.0}, "BSU25600": {"Expression": 13.5, "InternalID": 3708916.0}, "BSU13400": {"Expression": 4.04, "InternalID": 3707633.0}, "BSU23410": {"Expression": 5.09, "InternalID": 3708690.0}, "BSU40040": {"Expression": 6.08, "InternalID": 3710407.0}, "BSU26619": {"Expression": 2.45, "InternalID": 3709025.0}, "BSU37180": {"Expression": 12.7, "InternalID": 3710111.0}, "BSU21280": {"Expression": 4.41, "InternalID": 3708467.0}, "BSU24100": {"Expression": 19.4, "InternalID": 3708761.0}, "BSU19660": {"Expression": 2.01, "InternalID": 3708298.0}, "BSU24220": {"Expression": 184.0, "InternalID": 3708775.0}, "BSU18600": {"Expression": 1.99, "InternalID": 3708183.0}, "BSU19380": {"Expression": 15.2, "InternalID": 3708268.0}, "BSU24290": {"Expression": 172.0, "InternalID": 3708783.0}, "BSU39930": {"Expression": 44.0, "InternalID": 3710396.0}, "BSU15980": {"Expression": 152.0, "InternalID": 3707904.0}, "BSU28750": {"Expression": 8.95, "InternalID": 3709249.0}, "BSU07160": {"Expression": 203.0, "InternalID": 3706983.0}, "BSU01280": {"Expression": 6752.0, "InternalID": 3706371.0}, "BSU38000": {"Expression": 0.432, "InternalID": 3710196.0}, "BSU16790": {"Expression": 7.11, "InternalID": 3707989.0}, "BSU29940": {"Expression": 5.14, "InternalID": 3709367.0}, "BSU22040": {"Expression": 2.13, "InternalID": 3708551.0}, "BSU38240": {"Expression": 4.82, "InternalID": 3710221.0}, "BSU16520": {"Expression": 1893.0, "InternalID": 3707961.0}, "BSU00500": {"Expression": 259.0, "InternalID": 3706291.0}, "BSU25430": {"Expression": 44.0, "InternalID": 3708899.0}, "BSU24010": {"Expression": 8.69, "InternalID": 3708752.0}, "BSU01935": {"Expression": 135.0, "InternalID": 3706438.0}, "BSU09000": {"Expression": 115.0, "InternalID": 3707171.0}, "BSU07110": {"Expression": 1.79, "InternalID": 3706978.0}, "BSU06530": {"Expression": 727.0, "InternalID": 3706921.0}, "BSU36610": {"Expression": 548.0, "InternalID": 3710050.0}, "BSU29710": {"Expression": 6.62, "InternalID": 3709346.0}, "BSU03540": {"Expression": 25.1, "InternalID": 3706598.0}, "BSU04660": {"Expression": 73.0, "InternalID": 3706720.0}, "BSU37320": {"Expression": 1.34, "InternalID": 3710126.0}, "BSU30850": {"Expression": 2.89, "InternalID": 3709456.0}, "BSU40939": {"Expression": 4.44, "InternalID": 3710507.0}, "BSU39220": {"Expression": 434.0, "InternalID": 3710325.0}, "BSU33810": {"Expression": 164.0, "InternalID": 3709762.0}, "BSU02110": {"Expression": 10.1, "InternalID": 3706455.0}, "BSU17300": {"Expression": 10.2, "InternalID": 3708040.0}, "BSU40690": {"Expression": 13.8, "InternalID": 3710483.0}, "BSU33900": {"Expression": 3411.0, "InternalID": 3709771.0}, "BSU30750": {"Expression": 7.05, "InternalID": 3709446.0}, "BSU11930": {"Expression": 3.46, "InternalID": 3707470.0}, "BSU39850": {"Expression": 2.89, "InternalID": 3710388.0}, "BSU23010": {"Expression": 2.04, "InternalID": 3708650.0}, "BSU20270": {"Expression": 16.1, "InternalID": 3708364.0}, "BSU37370": {"Expression": 41.1, "InternalID": 3710130.0}, "BSU34400": {"Expression": 39.6, "InternalID": 3709821.0}, "BSU19620": {"Expression": 104.0, "InternalID": 3708293.0}, "BSU17450": {"Expression": 34.8, "InternalID": 3708056.0}, "BSU23150": {"Expression": 73.5, "InternalID": 3708664.0}, "BSU08220": {"Expression": 2.1, "InternalID": 3707089.0}, "BSU05810": {"Expression": 20.8, "InternalID": 3706844.0}, "BSU12980": {"Expression": 9.71, "InternalID": 3707589.0}, "BSU04690": {"Expression": 197.0, "InternalID": 3706723.0}, "BSU40850": {"Expression": 45.3, "InternalID": 3710498.0}, "BSU08820": {"Expression": 760.0, "InternalID": 3707151.0}, "BSU33530": {"Expression": 239.0, "InternalID": 3709734.0}, "BSU25660": {"Expression": 42.2, "InternalID": 3708922.0}, "BSU21620": {"Expression": 55.3, "InternalID": 3708504.0}, "BSU25130": {"Expression": 68.5, "InternalID": 3708868.0}, "BSU08070": {"Expression": 359.0, "InternalID": 3707074.0}, "BSU18050": {"Expression": 33.0, "InternalID": 3708124.0}, "BSU27430": {"Expression": 35.6, "InternalID": 3709110.0}, "BSU13710": {"Expression": 5.27, "InternalID": 3707666.0}, "BSU03010": {"Expression": 58.6, "InternalID": 3706548.0}, "BSU33620": {"Expression": 118.0, "InternalID": 3709743.0}, "BSU12740": {"Expression": 3.92, "InternalID": 3707562.0}, "BSU10590": {"Expression": 5.23, "InternalID": 3707328.0}, "BSU23450": {"Expression": 23.6, "InternalID": 3708694.0}, "BSU00690": {"Expression": 1099.0, "InternalID": 3706310.0}, "BSU26360": {"Expression": 22.7, "InternalID": 3708998.0}, "BSU30450": {"Expression": 8.33, "InternalID": 3709415.0}, "BSU40400": {"Expression": 44.4, "InternalID": 3710448.0}, "BSU03280": {"Expression": 6.7, "InternalID": 3706571.0}, "BSU38400": {"Expression": 267.0, "InternalID": 3710237.0}, "BSU35460": {"Expression": 24.5, "InternalID": 3709928.0}, "BSU24990": {"Expression": 500.0, "InternalID": 3708854.0}, "BSU09550": {"Expression": 305.0, "InternalID": 3707226.0}, "BSU08840": {"Expression": 2.0, "InternalID": 3707153.0}, "BSU27440": {"Expression": 107.0, "InternalID": 3709111.0}, "BSU38750": {"Expression": 6.75, "InternalID": 3710274.0}, "BSU00930": {"Expression": 69.5, "InternalID": 3706336.0}, "BSU02130": {"Expression": 23.1, "InternalID": 3706457.0}, "BSU13130": {"Expression": 99.2, "InternalID": 3707604.0}, "BSU22310": {"Expression": 14.9, "InternalID": 3708578.0}, "BSU30820": {"Expression": 6.42, "InternalID": 3709453.0}, "BSU19070": {"Expression": 7.94, "InternalID": 3708236.0}, "BSU14870": {"Expression": 24.8, "InternalID": 3707788.0}, "BSU13110": {"Expression": 112.0, "InternalID": 3707602.0}, "BSU26240": {"Expression": 2.14, "InternalID": 3708984.0}, "BSU04990": {"Expression": 246.0, "InternalID": 3706756.0}, "BSU14120": {"Expression": 224.0, "InternalID": 3707713.0}, "BSU39250": {"Expression": 285.0, "InternalID": 3710328.0}, "BSU22850": {"Expression": 4.42, "InternalID": 3708633.0}, "BSU17780": {"Expression": 2.02, "InternalID": 3708095.0}, "BSU05210": {"Expression": 25.2, "InternalID": 3706779.0}, "BSU03520": {"Expression": 133.0, "InternalID": 3706596.0}, "BSU03710": {"Expression": 5.03, "InternalID": 3706616.0}, "BSU03600": {"Expression": 45.0, "InternalID": 3706605.0}, "BSU39690": {"Expression": 14.6, "InternalID": 3710373.0}, "BSU38260": {"Expression": 33.4, "InternalID": 3710223.0}, "BSU02910": {"Expression": 1139.0, "InternalID": 3706538.0}, "BSU38720": {"Expression": 8.47, "InternalID": 3710271.0}, "BSU23710": {"Expression": 5.02, "InternalID": 3708721.0}, "BSU15410": {"Expression": 7.59, "InternalID": 3707846.0}, "BSU05420": {"Expression": 26.2, "InternalID": 3706803.0}, "BSU13580": {"Expression": 167.0, "InternalID": 3707653.0}, "BSU35870": {"Expression": 11.1, "InternalID": 3709973.0}, "BSU04130": {"Expression": 126.0, "InternalID": 3706663.0}, "BSU18030": {"Expression": 3.42, "InternalID": 3708122.0}, "BSU11090": {"Expression": 4.47, "InternalID": 3707378.0}, "BSU24690": {"Expression": 6.98, "InternalID": 3708823.0}, "BSU19350": {"Expression": 57.3, "InternalID": 3708266.0}, "BSU01980": {"Expression": 9.11, "InternalID": 3706442.0}, "BSU22680": {"Expression": 9.62, "InternalID": 3708614.0}, "BSU07150": {"Expression": 357.0, "InternalID": 3706982.0}, "BSU04530": {"Expression": 11.0, "InternalID": 3706705.0}, "BSU08590": {"Expression": 58.8, "InternalID": 3707125.0}, "BSU38480": {"Expression": 9.32, "InternalID": 3710245.0}, "BSU39410": {"Expression": 36.9, "InternalID": 3710345.0}, "BSU04310": {"Expression": 4.29, "InternalID": 3706681.0}, "BSU02090": {"Expression": 38.2, "InternalID": 3706453.0}, "BSU03810": {"Expression": 1.06, "InternalID": 3706627.0}, "BSU27810": {"Expression": 1.53, "InternalID": 3709151.0}, "BSU08460": {"Expression": 4.08, "InternalID": 3707111.0}, "BSU15190": {"Expression": 9.13, "InternalID": 3707824.0}, "BSU11410": {"Expression": 2.07, "InternalID": 3707412.0}, "BSU24160": {"Expression": 3.77, "InternalID": 3708767.0}, "BSU16150": {"Expression": 87.6, "InternalID": 3707921.0}, "BSU38730": {"Expression": 5.9, "InternalID": 3710272.0}, "BSU32510": {"Expression": 5.79, "InternalID": 3709625.0}, "BSU21370": {"Expression": 3.91, "InternalID": 3708477.0}, "BSU35670": {"Expression": 674.0, "InternalID": 3709950.0}, "BSU03390": {"Expression": 14.4, "InternalID": 3706583.0}, "BSU22480": {"Expression": 126.0, "InternalID": 3708595.0}, "BSU30890": {"Expression": 5.74, "InternalID": 3709460.0}, "BSU22740": {"Expression": 12.8, "InternalID": 3708621.0}, "BSU39450": {"Expression": 8.66, "InternalID": 3710349.0}, "BSU13010": {"Expression": 691.0, "InternalID": 3707592.0}, "BSU34120": {"Expression": 2.94, "InternalID": 3709794.0}, "BSU28390": {"Expression": 45.7, "InternalID": 3709211.0}, "BSU26660": {"Expression": 2.5, "InternalID": 3709030.0}, "BSU33460": {"Expression": 5.5, "InternalID": 3709727.0}, "BSU40930": {"Expression": 9.46, "InternalID": 3710506.0}, "BSU25180": {"Expression": 46.1, "InternalID": 3708873.0}, "BSU02370": {"Expression": 8.58, "InternalID": 3706481.0}, "BSU31030": {"Expression": 342.0, "InternalID": 3709475.0}, "BSU37560": {"Expression": 125.0, "InternalID": 3710150.0}, "BSU18190": {"Expression": 20.9, "InternalID": 3708140.0}, "BSU18480": {"Expression": 8.29, "InternalID": 3708170.0}, "BSU38190": {"Expression": 25.7, "InternalID": 3710215.0}, "BSU32300": {"Expression": 166.0, "InternalID": 3709603.0}, "BSU12671": {"Expression": 12.4, "InternalID": 3707554.0}, "BSU33890": {"Expression": 311.0, "InternalID": 3709770.0}, "BSU22190": {"Expression": 35.9, "InternalID": 3708566.0}, "BSU10800": {"Expression": 0.837, "InternalID": 3707350.0}, "BSU02550": {"Expression": 4.83, "InternalID": 3706501.0}, "BSU09750": {"Expression": 91.2, "InternalID": 3707244.0}, "BSU19410": {"Expression": 32.7, "InternalID": 3708271.0}, "BSU30440": {"Expression": 2.05, "InternalID": 3709414.0}, "BSU25550": {"Expression": 8715.0, "InternalID": 3708910.0}, "BSU15020": {"Expression": 34.5, "InternalID": 3707803.0}, "BSU13600": {"Expression": 101.0, "InternalID": 3707655.0}, "BSU21300": {"Expression": 7.02, "InternalID": 3708469.0}, "BSU40910": {"Expression": 11325.0, "InternalID": 3710504.0}, "BSU09510": {"Expression": 117.0, "InternalID": 3707222.0}, "BSU34380": {"Expression": 64.1, "InternalID": 3709818.0}, "BSU00990": {"Expression": 95.2, "InternalID": 3706342.0}, "BSU16920": {"Expression": 76.2, "InternalID": 3707998.0}, "BSU00030": {"Expression": 102.0, "InternalID": 3706243.0}, "BSU16620": {"Expression": 55.1, "InternalID": 3707971.0}, "BSU40650": {"Expression": 12.6, "InternalID": 3710479.0}, "BSU21170": {"Expression": 4.13, "InternalID": 3708455.0}, "BSU13320": {"Expression": 3.7, "InternalID": 3707626.0}, "BSU17310": {"Expression": 10.9, "InternalID": 3708041.0}, "BSU03680": {"Expression": 1.44, "InternalID": 3706613.0}, "BSU23250": {"Expression": 623.0, "InternalID": 3708673.0}, "BSU32480": {"Expression": 10.1, "InternalID": 3709622.0}, "BSU21830": {"Expression": 262.0, "InternalID": 3708528.0}, "BSU26730": {"Expression": 2.42, "InternalID": 3709037.0}, "BSU17940": {"Expression": 119.0, "InternalID": 3708112.0}, "BSU03920": {"Expression": 3.37, "InternalID": 3706638.0}, "BSU17050": {"Expression": 29.4, "InternalID": 3708011.0}, "BSU37940": {"Expression": 9.6, "InternalID": 3710190.0}, "BSU03890": {"Expression": 2.61, "InternalID": 3706635.0}, "BSU28770": {"Expression": 4.48, "InternalID": 3709251.0}, "BSU40480": {"Expression": 1.0, "InternalID": 3710457.0}, "BSU16810": {"Expression": 32.6, "InternalID": 3707992.0}, "BSU29160": {"Expression": 2.68, "InternalID": 3709288.0}, "BSU04520": {"Expression": 56.1, "InternalID": 3706704.0}, "BSU40560": {"Expression": 4.93, "InternalID": 3710466.0}, "BSU34690": {"Expression": 4.28, "InternalID": 3709849.0}, "BSU29190": {"Expression": 594.0, "InternalID": 3709291.0}, "BSU22840": {"Expression": 105.0, "InternalID": 3708631.0}, "BSU13190": {"Expression": 15.9, "InternalID": 3707611.0}, "BSU26620": {"Expression": 1.08, "InternalID": 3709026.0}, "BSU26140": {"Expression": 4.12, "InternalID": 3708974.0}, "BSU10750": {"Expression": 69.5, "InternalID": 3707345.0}, "BSU10100": {"Expression": 299.0, "InternalID": 3707279.0}, "BSU24910": {"Expression": 2.37, "InternalID": 3708846.0}, "BSU36560": {"Expression": 85.1, "InternalID": 3710044.0}, "BSU25710": {"Expression": 10.1, "InternalID": 3708928.0}, "BSU06460": {"Expression": 1693.0, "InternalID": 3706913.0}, "BSU11820": {"Expression": 7.04, "InternalID": 3707456.0}, "BSU25490": {"Expression": 8.71, "InternalID": 3708904.0}, "BSU12560": {"Expression": 10.3, "InternalID": 3707539.0}, "BSU40570": {"Expression": 2.74, "InternalID": 3710468.0}, "BSU27620": {"Expression": 24.2, "InternalID": 3709131.0}, "BSU24000": {"Expression": 5.01, "InternalID": 3708751.0}, "BSU00210": {"Expression": 52.9, "InternalID": 3706261.0}, "BSU09840": {"Expression": 11.9, "InternalID": 3707252.0}, "BSU37480": {"Expression": 2.32, "InternalID": 3710142.0}, "BSU17090": {"Expression": 7.46, "InternalID": 3708016.0}, "BSU36720": {"Expression": 0.734, "InternalID": 3710062.0}, "BSU07230": {"Expression": 8.54, "InternalID": 3706991.0}, "BSU24040": {"Expression": 169.0, "InternalID": 3708755.0}, "BSU37000": {"Expression": 12.6, "InternalID": 3710092.0}, "BSU13000": {"Expression": 26.0, "InternalID": 3707591.0}, "BSU09070": {"Expression": 11.8, "InternalID": 3707177.0}, "BSU33221": {"Expression": 43.8, "InternalID": 3709700.0}, "BSU27230": {"Expression": 20.4, "InternalID": 3709090.0}, "BSU09590": {"Expression": 8.33, "InternalID": 3707229.0}, "BSU27660": {"Expression": 202.0, "InternalID": 3709135.0}, "BSU39460": {"Expression": 5.41, "InternalID": 3710350.0}, "BSU34580": {"Expression": 5.41, "InternalID": 3709838.0}, "BSU20680": {"Expression": 6.67, "InternalID": 3708405.0}, "BSU08410": {"Expression": 32.8, "InternalID": 3707108.0}, "BSU27970": {"Expression": 3.15, "InternalID": 3709168.0}, "BSU38460": {"Expression": 6.5, "InternalID": 3710243.0}, "BSU14910": {"Expression": 87.9, "InternalID": 3707792.0}, "BSU23070": {"Expression": 1413.0, "InternalID": 3708656.0}, "BSU37960": {"Expression": 5.28, "InternalID": 3710192.0}, "BSU28430": {"Expression": 748.0, "InternalID": 3709215.0}, "BSU09760": {"Expression": 14.6, "InternalID": 3707245.0}, "BSU35850": {"Expression": 111.0, "InternalID": 3709971.0}, "BSU06110": {"Expression": 6.37, "InternalID": 3706880.0}, "BSU22050": {"Expression": 1.33, "InternalID": 3708552.0}, "BSU39920": {"Expression": 23.9, "InternalID": 3710395.0}, "BSU01660": {"Expression": 1.85, "InternalID": 3706411.0}, "BSU02160": {"Expression": 4.99, "InternalID": 3706460.0}, "BSU23350": {"Expression": 1.02, "InternalID": 3708683.0}, "BSU28300": {"Expression": 1201.0, "InternalID": 3709201.0}, "BSU36520": {"Expression": 99.2, "InternalID": 3710040.0}, "BSU36470": {"Expression": 8.0, "InternalID": 3710034.0}, "BSU02460": {"Expression": 3.36, "InternalID": 3706492.0}, "BSU08750": {"Expression": 45.4, "InternalID": 3707142.0}, "BSU00250": {"Expression": 27.9, "InternalID": 3706265.0}, "BSU10630": {"Expression": 17.6, "InternalID": 3707332.0}, "BSU30050": {"Expression": 2.11, "InternalID": 3709376.0}, "BSU03580": {"Expression": 1.33, "InternalID": 3706603.0}, "BSU23000": {"Expression": 102.0, "InternalID": 3708649.0}, "BSU21270": {"Expression": 10.7, "InternalID": 3708466.0}, "BSU23730": {"Expression": 5.47, "InternalID": 3708723.0}, "BSU16310": {"Expression": 22.9, "InternalID": 3707940.0}, "BSU20840": {"Expression": 23.5, "InternalID": 3708421.0}, "BSU04980": {"Expression": 3.15, "InternalID": 3706755.0}, "BSU37450": {"Expression": 2.14, "InternalID": 3710138.0}, "BSU21640": {"Expression": 6.62, "InternalID": 3708508.0}, "BSU39900": {"Expression": 238.0, "InternalID": 3710393.0}, "BSU33000": {"Expression": 49.3, "InternalID": 3709675.0}, "BSU03720": {"Expression": 0.256, "InternalID": 3706617.0}, "BSU31130": {"Expression": 0.715, "InternalID": 3709485.0}, "BSU32290": {"Expression": 151.0, "InternalID": 3709602.0}, "BSU05430": {"Expression": 6.74, "InternalID": 3706804.0}, "BSU31980": {"Expression": 183.0, "InternalID": 3709571.0}, "BSU02470": {"Expression": 8.34, "InternalID": 3706493.0}, "BSU18510": {"Expression": 30.5, "InternalID": 3708173.0}, "BSU03420": {"Expression": 1063.0, "InternalID": 3706586.0}, "BSU26530": {"Expression": 9.4, "InternalID": 3709015.0}, "BSU27070": {"Expression": 28.2, "InternalID": 3709073.0}, "BSU00950": {"Expression": 30.0, "InternalID": 3706338.0}, "BSU11450": {"Expression": 136.0, "InternalID": 3707416.0}, "BSU30860": {"Expression": 5.5, "InternalID": 3709457.0}, "BSU27930": {"Expression": 14.2, "InternalID": 3709163.0}, "BSU38550": {"Expression": 485.0, "InternalID": 3710254.0}, "BSU10890": {"Expression": 9.24, "InternalID": 3707359.0}, "BSU24140": {"Expression": 9.58, "InternalID": 3708765.0}, "BSU16040": {"Expression": 5875.0, "InternalID": 3707910.0}, "BSU35320": {"Expression": 27.2, "InternalID": 3709914.0}, "BSU00270": {"Expression": 2.99, "InternalID": 3706267.0}, "BSU15910": {"Expression": 996.0, "InternalID": 3707897.0}, "BSU12180": {"Expression": 502.0, "InternalID": 3707497.0}, "BSU27470": {"Expression": 6.49, "InternalID": 3709116.0}, "BSU36310": {"Expression": 313.0, "InternalID": 3710018.0}, "BSU22849": {"Expression": 0.937, "InternalID": 3708632.0}, "BSU39550": {"Expression": 106.0, "InternalID": 3710359.0}, "BSU08910": {"Expression": 8.29, "InternalID": 3707161.0}, "BSU06070": {"Expression": 7.85, "InternalID": 3706874.0}, "BSU02680": {"Expression": 8.17, "InternalID": 3706515.0}, "BSU26590": {"Expression": 4.71, "InternalID": 3709022.0}, "BSU01200": {"Expression": 4259.0, "InternalID": 3706363.0}, "BSU05470": {"Expression": 6.69, "InternalID": 3706808.0}, "BSU39060": {"Expression": 9.28, "InternalID": 3710309.0}, "BSU34820": {"Expression": 78.8, "InternalID": 3709863.0}, "BSU21880": {"Expression": 193.0, "InternalID": 3708533.0}, "BSU15990": {"Expression": 9646.0, "InternalID": 3707905.0}, "BSU40080": {"Expression": 95.1, "InternalID": 3710411.0}, "BSU06240": {"Expression": 2190.0, "InternalID": 3706891.0}, "BSU39480": {"Expression": 33.7, "InternalID": 3710352.0}, "BSU27670": {"Expression": 4.12, "InternalID": 3709136.0}, "BSU39660": {"Expression": 6.58, "InternalID": 3710370.0}, "BSU20360": {"Expression": 4.76, "InternalID": 3708373.0}, "BSU32630": {"Expression": 21.4, "InternalID": 3709638.0}, "BSU31240": {"Expression": 321.0, "InternalID": 3709496.0}, "BSU33930": {"Expression": 2183.0, "InternalID": 3709774.0}, "BSU05190": {"Expression": 2.04, "InternalID": 3706777.0}, "BSU06010": {"Expression": 18.3, "InternalID": 3706865.0}, "BSU39730": {"Expression": 36.2, "InternalID": 3710376.0}, "BSU38200": {"Expression": 41.0, "InternalID": 3710216.0}, "BSU03560": {"Expression": 4.97, "InternalID": 3706600.0}, "BSU01860": {"Expression": 36.6, "InternalID": 3706428.0}, "BSU08060": {"Expression": 372.0, "InternalID": 3707073.0}, "BSU33390": {"Expression": 1.91, "InternalID": 3709720.0}, "BSU13560": {"Expression": 758.0, "InternalID": 3707651.0}, "BSU10940": {"Expression": 2.91, "InternalID": 3707364.0}, "BSU13540": {"Expression": 31.6, "InternalID": 3707648.0}, "BSU36510": {"Expression": 2.93, "InternalID": 3710039.0}, "BSU16640": {"Expression": 49.8, "InternalID": 3707973.0}, "BSU23650": {"Expression": 14.8, "InternalID": 3708715.0}, "BSU21120": {"Expression": 5.81, "InternalID": 3708450.0}, "BSU11880": {"Expression": 240.0, "InternalID": 3707462.0}, "BSU10640": {"Expression": 7.12, "InternalID": 3707333.0}, "BSU19470": {"Expression": 129.0, "InternalID": 3708276.0}, "BSU17560": {"Expression": 0.691, "InternalID": 3708069.0}, "BSU14040": {"Expression": 5.08, "InternalID": 3707705.0}, "BSU10490": {"Expression": 8.79, "InternalID": 3707318.0}, "BSU19040": {"Expression": 41.7, "InternalID": 3708233.0}, "BSU04600": {"Expression": 12.6, "InternalID": 3706714.0}, "BSU06780": {"Expression": 4.03, "InternalID": 3706946.0}, "BSU27580": {"Expression": 130.0, "InternalID": 3709127.0}, "BSU37390": {"Expression": 35.6, "InternalID": 3710132.0}, "BSU00050": {"Expression": 30.1, "InternalID": 3706245.0}, "BSU34910": {"Expression": 231.0, "InternalID": 3709872.0}, "BSU35840": {"Expression": 34.7, "InternalID": 3709970.0}, "BSU02619": {"Expression": 0.91, "InternalID": 3706508.0}, "BSU33610": {"Expression": 77.8, "InternalID": 3709742.0}, "BSU39620": {"Expression": 6.55, "InternalID": 3710366.0}, "BSU10240": {"Expression": 135.0, "InternalID": 3707293.0}, "BSU15460": {"Expression": 113.0, "InternalID": 3707851.0}, "BSU20280": {"Expression": 8.4, "InternalID": 3708365.0}, "BSU25030": {"Expression": 5.25, "InternalID": 3708858.0}, "BSU36800": {"Expression": 610.0, "InternalID": 3710071.0}, "BSU35360": {"Expression": 18102.0, "InternalID": 3709918.0}, "BSU21100": {"Expression": 11.9, "InternalID": 3708448.0}, "BSU14830": {"Expression": 9.9, "InternalID": 3707784.0}, "BSU35760": {"Expression": 2.32, "InternalID": 3709961.0}, "BSU01880": {"Expression": 119.0, "InternalID": 3706430.0}, "BSU08370": {"Expression": 63.9, "InternalID": 3707104.0}, "BSU40100": {"Expression": 495.0, "InternalID": 3710413.0}, "BSU38420": {"Expression": 12.6, "InternalID": 3710239.0}, "BSU05490": {"Expression": 3.87, "InternalID": 3706810.0}, "BSU02690": {"Expression": 3.47, "InternalID": 3706516.0}, "BSU39390": {"Expression": 6.5, "InternalID": 3710343.0}, "BSU37020": {"Expression": 41.9, "InternalID": 3710094.0}, "BSU33820": {"Expression": 68.6, "InternalID": 3709763.0}, "BSU25990": {"Expression": 3.37, "InternalID": 3708958.0}, "BSU19780": {"Expression": 27.2, "InternalID": 3708314.0}, "BSU18700": {"Expression": 19.9, "InternalID": 3708193.0}, "BSU02430": {"Expression": 3.61, "InternalID": 3706489.0}, "BSU08140": {"Expression": 26.5, "InternalID": 3707081.0}, "BSU31690": {"Expression": 16.8, "InternalID": 3709543.0}, "BSU12850": {"Expression": 448.0, "InternalID": 3707574.0}, "BSU28850": {"Expression": 6664.0, "InternalID": 3709258.0}, "BSU04920": {"Expression": 9.55, "InternalID": 3706749.0}, "BSU28940": {"Expression": 327.0, "InternalID": 3709266.0}, "BSU18280": {"Expression": 3.34, "InternalID": 3708151.0}, "BSU26740": {"Expression": 6.91, "InternalID": 3709038.0}, "BSU04620": {"Expression": 29.8, "InternalID": 3706716.0}, "BSU15150": {"Expression": 19.2, "InternalID": 3707817.0}, "BSU30410": {"Expression": 105.0, "InternalID": 3709411.0}, "BSU39580": {"Expression": 9.35, "InternalID": 3710362.0}, "BSU15540": {"Expression": 198.0, "InternalID": 3707859.0}, "BSU38310": {"Expression": 6.87, "InternalID": 3710228.0}, "BSU25230": {"Expression": 9.1, "InternalID": 3708877.0}, "BSU19120": {"Expression": 22.1, "InternalID": 3708241.0}, "BSU18010": {"Expression": 56.6, "InternalID": 3708119.0}, "BSU28550": {"Expression": 63.3, "InternalID": 3709227.0}, "BSU18820": {"Expression": 0.404, "InternalID": 3708207.0}, "BSU06210": {"Expression": 196.0, "InternalID": 3706888.0}, "BSU35980": {"Expression": 2.75, "InternalID": 3709984.0}, "BSU33780": {"Expression": 253.0, "InternalID": 3709759.0}, "BSU34530": {"Expression": 2.38, "InternalID": 3709833.0}, "BSU30070": {"Expression": 23.3, "InternalID": 3709378.0}, "BSU25500": {"Expression": 11.0, "InternalID": 3708905.0}, "BSU31190": {"Expression": 8.18, "InternalID": 3709491.0}, "BSU12010": {"Expression": 37.1, "InternalID": 3707478.0}, "BSU25820": {"Expression": 13.0, "InternalID": 3708940.0}, "BSU40320": {"Expression": 434.0, "InternalID": 3710438.0}, "BSU09020": {"Expression": 107.0, "InternalID": 3707173.0}, "BSU12590": {"Expression": 3.25, "InternalID": 3707542.0}, "BSU15560": {"Expression": 668.0, "InternalID": 3707861.0}, "BSU22280": {"Expression": 9.88, "InternalID": 3708575.0}, "BSU37510": {"Expression": 5.24, "InternalID": 3710145.0}, "BSU13920": {"Expression": 0.835, "InternalID": 3707693.0}, "BSU30320": {"Expression": 379.0, "InternalID": 3709402.0}, "BSU00200": {"Expression": 910.0, "InternalID": 3706260.0}, "BSU00070": {"Expression": 187.0, "InternalID": 3706247.0}, "BSU03400": {"Expression": 3.86, "InternalID": 3706584.0}, "BSU17230": {"Expression": 39.7, "InternalID": 3708031.0}, "BSU20120": {"Expression": 1.21, "InternalID": 3708350.0}, "BSU24270": {"Expression": 38.0, "InternalID": 3708781.0}, "BSU41020": {"Expression": 34.2, "InternalID": 3710516.0}, "BSU06770": {"Expression": 15.3, "InternalID": 3706945.0}, "BSU06700": {"Expression": 12.7, "InternalID": 3706938.0}, "BSU13550": {"Expression": 634.0, "InternalID": 3707650.0}, "BSU04610": {"Expression": 0.239, "InternalID": 3706715.0}, "BSU24430": {"Expression": 10.1, "InternalID": 3708797.0}, "BSU36540": {"Expression": 4.68, "InternalID": 3710042.0}, "BSU03730": {"Expression": 4.14, "InternalID": 3706618.0}, "BSU13820": {"Expression": 8.63, "InternalID": 3707681.0}, "BSU35010": {"Expression": 61.4, "InternalID": 3709882.0}, "BSU07790": {"Expression": 4.13, "InternalID": 3707045.0}, "BSU23570": {"Expression": 112.0, "InternalID": 3708707.0}, "BSU17910": {"Expression": 1017.0, "InternalID": 3708109.0}, "BSU33210": {"Expression": 9.19, "InternalID": 3709699.0}, "BSU11280": {"Expression": 5.21, "InternalID": 3707400.0}, "BSU01360": {"Expression": 296.0, "InternalID": 3706379.0}, "BSU35390": {"Expression": 5.6, "InternalID": 3709921.0}, "BSU22670": {"Expression": 1.9, "InternalID": 3708613.0}, "BSU32930": {"Expression": 184.0, "InternalID": 3709670.0}, "BSU07980": {"Expression": 6.12, "InternalID": 3707064.0}, "BSU26810": {"Expression": 4.08, "InternalID": 3709045.0}, "BSU07520": {"Expression": 722.0, "InternalID": 3707021.0}, "BSU23770": {"Expression": 17.2, "InternalID": 3708727.0}, "BSU36210": {"Expression": 245.0, "InternalID": 3710007.0}, "BSU10160": {"Expression": 75.7, "InternalID": 3707285.0}, "BSU37610": {"Expression": 40.5, "InternalID": 3710156.0}, "BSU17559": {"Expression": 5.21, "InternalID": 3708068.0}, "BSU15630": {"Expression": 28.2, "InternalID": 3707869.0}, "BSU03260": {"Expression": 2.76, "InternalID": 3706569.0}, "BSU29910": {"Expression": 3.18, "InternalID": 3709364.0}, "BSU37340": {"Expression": 148.0, "InternalID": 3710128.0}, "BSU32250": {"Expression": 1118.0, "InternalID": 3709598.0}, "BSU20240": {"Expression": 5.8, "InternalID": 3708361.0}, "BSU33640": {"Expression": 4.76, "InternalID": 3709745.0}, "BSU23460": {"Expression": 68.5, "InternalID": 3708695.0}, "BSU18630": {"Expression": 99.9, "InternalID": 3708185.0}, "BSU23200": {"Expression": 33.3, "InternalID": 3708668.0}, "BSU27730": {"Expression": 7.46, "InternalID": 3709143.0}, "BSU05050": {"Expression": 23.9, "InternalID": 3706761.0}, "BSU15550": {"Expression": 309.0, "InternalID": 3707860.0}, "BSU18360": {"Expression": 42.2, "InternalID": 3708159.0}, "BSU36280": {"Expression": 6.88, "InternalID": 3710015.0}, "BSU14650": {"Expression": 187.0, "InternalID": 3707766.0}, "BSU38880": {"Expression": 3.75, "InternalID": 3710288.0}, "BSU10070": {"Expression": 87.9, "InternalID": 3707276.0}, "BSU10840": {"Expression": 8.44, "InternalID": 3707354.0}, "BSU01540": {"Expression": 158.0, "InternalID": 3706398.0}, "BSU16800": {"Expression": 12.8, "InternalID": 3707991.0}, "BSU18680": {"Expression": 0.761, "InternalID": 3708191.0}, "BSU36770": {"Expression": 2.48, "InternalID": 3710068.0}, "BSU40580": {"Expression": 62.3, "InternalID": 3710472.0}, "BSU28350": {"Expression": 106.0, "InternalID": 3709207.0}, "BSU01380": {"Expression": 179.0, "InternalID": 3706381.0}, "BSU32820": {"Expression": 110.0, "InternalID": 3709659.0}, "BSU02450": {"Expression": 8.35, "InternalID": 3706491.0}, "BSU35150": {"Expression": 1592.0, "InternalID": 3709896.0}, "BSU09165": {"Expression": 9.95, "InternalID": 3707187.0}, "BSU29560": {"Expression": 64.7, "InternalID": 3709331.0}, "BSU26270": {"Expression": 4.33, "InternalID": 3708989.0}, "BSU38830": {"Expression": 2.76, "InternalID": 3710283.0}, "BSU29780": {"Expression": 468.0, "InternalID": 3709353.0}, "BSU10660": {"Expression": 15.7, "InternalID": 3707335.0}, "BSU40760": {"Expression": 12.4, "InternalID": 3710490.0}, "BSU16860": {"Expression": 112.0, "InternalID": 3707994.0}, "BSU08680": {"Expression": 77.9, "InternalID": 3707135.0}, "BSU01350": {"Expression": 8097.0, "InternalID": 3706378.0}, "BSU00570": {"Expression": 2.56, "InternalID": 3706298.0}, "BSU35740": {"Expression": 323.0, "InternalID": 3709959.0}, "BSU04830": {"Expression": 137.0, "InternalID": 3706739.0}, "BSU11700": {"Expression": 87.8, "InternalID": 3707443.0}, "BSU06490": {"Expression": 204.0, "InternalID": 3706917.0}, "BSU24820": {"Expression": 8.39, "InternalID": 3708837.0}, "BSU24150": {"Expression": 4.66, "InternalID": 3708766.0}, "BSU04850": {"Expression": 7.67, "InternalID": 3706742.0}, "BSU25690": {"Expression": 15.8, "InternalID": 3708925.0}, "BSU17320": {"Expression": 10.7, "InternalID": 3708042.0}, "BSU06269": {"Expression": 0.174, "InternalID": 3706894.0}, "BSU38490": {"Expression": 15.7, "InternalID": 3710246.0}, "BSU21750": {"Expression": 185.0, "InternalID": 3708519.0}, "BSU09520": {"Expression": 5.25, "InternalID": 3707223.0}, "BSU06270": {"Expression": 115.0, "InternalID": 3706895.0}, "BSU35600": {"Expression": 4.67, "InternalID": 3709942.0}, "BSU12920": {"Expression": 46.6, "InternalID": 3707583.0}, "BSU35820": {"Expression": 13.9, "InternalID": 3709968.0}, "BSU31890": {"Expression": 184.0, "InternalID": 3709561.0}, "BSU30470": {"Expression": 5.7, "InternalID": 3709418.0}, "BSU18300": {"Expression": 9.95, "InternalID": 3708153.0}, "BSU35190": {"Expression": 3.61, "InternalID": 3709900.0}, "BSU23401": {"Expression": 9.28, "InternalID": 3708688.0}, "BSU35270": {"Expression": 325.0, "InternalID": 3709908.0}, "BSU26840": {"Expression": 3.3, "InternalID": 3709049.0}, "BSU11620": {"Expression": 5.05, "InternalID": 3707435.0}, "BSU34350": {"Expression": 4.04, "InternalID": 3709815.0}, "BSU30980": {"Expression": 4.87, "InternalID": 3709469.0}, "BSU24480": {"Expression": 13.2, "InternalID": 3708802.0}, "BSU18770": {"Expression": 1.55, "InternalID": 3708201.0}, "BSU21410": {"Expression": 8.41, "InternalID": 3708482.0}, "BSU11180": {"Expression": 10.6, "InternalID": 3707390.0}, "BSU29970": {"Expression": 42.6, "InternalID": 3709370.0}, "BSU35640": {"Expression": 373.0, "InternalID": 3709947.0}, "BSU24490": {"Expression": 16.6, "InternalID": 3708803.0}, "BSU10980": {"Expression": 1.82, "InternalID": 3707368.0}, "BSU12150": {"Expression": 3.35, "InternalID": 3707494.0}, "BSU36740": {"Expression": 4.82, "InternalID": 3710065.0}, "BSU27000": {"Expression": 3.91, "InternalID": 3709065.0}, "BSU30290": {"Expression": 1.64, "InternalID": 3709399.0}, "BSU00490": {"Expression": 1326.0, "InternalID": 3706289.0}, "BSU35970": {"Expression": 147.0, "InternalID": 3709983.0}, "BSU17870": {"Expression": 6.97, "InternalID": 3708105.0}, "BSU27700": {"Expression": 4710.0, "InternalID": 3709139.0}, "BSU40230": {"Expression": 65.3, "InternalID": 3710427.0}, "BSU31480": {"Expression": 1.64, "InternalID": 3709522.0}, "BSU09060": {"Expression": 26.0, "InternalID": 3707176.0}, "BSU19360": {"Expression": 1566.0, "InternalID": 3708267.0}, "BSU23550": {"Expression": 93.0, "InternalID": 3708705.0}, "BSU29790": {"Expression": 143.0, "InternalID": 3709354.0}, "BSU14180": {"Expression": 1297.0, "InternalID": 3707719.0}, "BSU33920": {"Expression": 2660.0, "InternalID": 3709773.0}, "BSU38560": {"Expression": 115.0, "InternalID": 3710255.0}, "BSU24080": {"Expression": 338.0, "InternalID": 3708759.0}, "BSU34570": {"Expression": 3.64, "InternalID": 3709837.0}, "BSU40660": {"Expression": 3.42, "InternalID": 3710480.0}, "BSU32180": {"Expression": 11.3, "InternalID": 3709591.0}, "BSU10060": {"Expression": 7.15, "InternalID": 3707275.0}, "BSU00360": {"Expression": 24.1, "InternalID": 3706276.0}, "BSU08120": {"Expression": 32.5, "InternalID": 3707079.0}, "BSU05080": {"Expression": 6.13, "InternalID": 3706764.0}, "BSU06430": {"Expression": 168.0, "InternalID": 3706910.0}, "BSU20910": {"Expression": 9.78, "InternalID": 3708428.0}, "BSU01310": {"Expression": 8346.0, "InternalID": 3706374.0}, "BSU06650": {"Expression": 18.2, "InternalID": 3706933.0}, "BSU07060": {"Expression": 3.94, "InternalID": 3706973.0}, "BSU00260": {"Expression": 39.5, "InternalID": 3706266.0}, "BSU06880": {"Expression": 0.793, "InternalID": 3706955.0}, "BSU06520": {"Expression": 1196.0, "InternalID": 3706920.0}, "BSU16970": {"Expression": 107.0, "InternalID": 3708003.0}, "BSU21630": {"Expression": 25.3, "InternalID": 3708505.0}, "BSU28090": {"Expression": 250.0, "InternalID": 3709180.0}, "BSU40940": {"Expression": 2.69, "InternalID": 3710508.0}, "BSU20540": {"Expression": 3.58, "InternalID": 3708391.0}, "BSU09950": {"Expression": 2371.0, "InternalID": 3707265.0}, "BSU22880": {"Expression": 2087.0, "InternalID": 3708637.0}, "BSU02120": {"Expression": 119.0, "InternalID": 3706456.0}, "BSU13730": {"Expression": 26.7, "InternalID": 3707668.0}, "BSU26380": {"Expression": 3.39, "InternalID": 3709000.0}, "BSU12110": {"Expression": 35.6, "InternalID": 3707489.0}, "BSU28280": {"Expression": 694.0, "InternalID": 3709199.0}, "BSU40790": {"Expression": 2.14, "InternalID": 3710492.0}, "BSU02730": {"Expression": 11.2, "InternalID": 3706520.0}, "BSU29270": {"Expression": 13.1, "InternalID": 3709301.0}, "BSU22760": {"Expression": 22.0, "InternalID": 3708623.0}, "BSU14000": {"Expression": 130.0, "InternalID": 3707700.0}, "BSU29100": {"Expression": 75.6, "InternalID": 3709282.0}, "BSU08980": {"Expression": 12.7, "InternalID": 3707168.0}, "BSU28330": {"Expression": 2.59, "InternalID": 3709204.0}, "BSU07030": {"Expression": 8.47, "InternalID": 3706970.0}, "BSU01740": {"Expression": 64.8, "InternalID": 3706418.0}, "BSU37620": {"Expression": 7.84, "InternalID": 3710157.0}, "BSU13510": {"Expression": 2.26, "InternalID": 3707645.0}, "BSU39890": {"Expression": 46.0, "InternalID": 3710392.0}, "BSU27500": {"Expression": 36.3, "InternalID": 3709119.0}, "BSU02900": {"Expression": 2233.0, "InternalID": 3706537.0}, "BSU34700": {"Expression": 6.42, "InternalID": 3709850.0}, "BSU32870": {"Expression": 31.9, "InternalID": 3709666.0}, "BSU39950": {"Expression": 8.59, "InternalID": 3710398.0}, "BSU27210": {"Expression": 81.8, "InternalID": 3709088.0}, "BSU32840": {"Expression": 39.1, "InternalID": 3709661.0}, "BSU08230": {"Expression": 9.73, "InternalID": 3707090.0}, "BSU35910": {"Expression": 6.65, "InternalID": 3709977.0}, "BSU00440": {"Expression": 86.0, "InternalID": 3706284.0}, "BSU31810": {"Expression": 10.2, "InternalID": 3709555.0}, "BSU26180": {"Expression": 4.37, "InternalID": 3708978.0}, "BSU12250": {"Expression": 8.25, "InternalID": 3707505.0}, "BSU12470": {"Expression": 241.0, "InternalID": 3707527.0}, "BSU17030": {"Expression": 85.3, "InternalID": 3708009.0}, "BSU25850": {"Expression": 1.63, "InternalID": 3708943.0}, "BSU40880": {"Expression": 9.53, "InternalID": 3710501.0}, "BSU21360": {"Expression": 7.43, "InternalID": 3708476.0}, "BSU27680": {"Expression": 7.09, "InternalID": 3709137.0}, "BSU38230": {"Expression": 11.6, "InternalID": 3710220.0}, "BSU34729": {"Expression": 7.91, "InternalID": 3709853.0}, "BSU08180": {"Expression": 65.9, "InternalID": 3707085.0}, "BSU16030": {"Expression": 23.8, "InternalID": 3707909.0}, "BSU17650": {"Expression": 23.1, "InternalID": 3708078.0}, "BSU30060": {"Expression": 14.1, "InternalID": 3709377.0}, "BSU31945": {"Expression": 104.0, "InternalID": 3709567.0}, "BSU36270": {"Expression": 4.18, "InternalID": 3710014.0}, "BSU00340": {"Expression": 14.8, "InternalID": 3706274.0}, "BSU04670": {"Expression": 91.5, "InternalID": 3706721.0}, "BSU07860": {"Expression": 2.52, "InternalID": 3707052.0}, "BSU20670": {"Expression": 9.84, "InternalID": 3708404.0}, "BSU03370": {"Expression": 0.766, "InternalID": 3706580.0}, "BSU39280": {"Expression": 0.788, "InternalID": 3710331.0}, "BSU24750": {"Expression": 6.41, "InternalID": 3708830.0}, "BSU31540": {"Expression": 613.0, "InternalID": 3709528.0}, "BSU18020": {"Expression": 6.12, "InternalID": 3708121.0}, "BSU24590": {"Expression": 8.21, "InternalID": 3708813.0}, "BSU25670": {"Expression": 70.6, "InternalID": 3708923.0}, "BSU12610": {"Expression": 84.5, "InternalID": 3707544.0}, "BSU04440": {"Expression": 5.29, "InternalID": 3706695.0}, "BSU12430": {"Expression": 36.7, "InternalID": 3707523.0}, "BSU07660": {"Expression": 6.82, "InternalID": 3707035.0}, "BSU32390": {"Expression": 50.7, "InternalID": 3709612.0}, "BSU20560": {"Expression": 2.87, "InternalID": 3708393.0}, "BSU15700": {"Expression": 29.6, "InternalID": 3707876.0}, "BSU31100": {"Expression": 2.21, "InternalID": 3709482.0}, "BSU37820": {"Expression": 7.12, "InternalID": 3710177.0}, "BSU31210": {"Expression": 6.31, "InternalID": 3709493.0}, "BSU10860": {"Expression": 43.4, "InternalID": 3707356.0}, "BSU05710": {"Expression": 1.57, "InternalID": 3706834.0}, "BSU36370": {"Expression": 255.0, "InternalID": 3710025.0}, "BSU18170": {"Expression": 5.86, "InternalID": 3708138.0}, "BSU30120": {"Expression": 3.84, "InternalID": 3709383.0}, "BSU32860": {"Expression": 1.44, "InternalID": 3709665.0}, "BSU02300": {"Expression": 9.96, "InternalID": 3706474.0}, "BSU08110": {"Expression": 4.16, "InternalID": 3707078.0}, "BSU28440": {"Expression": 1074.0, "InternalID": 3709216.0}, "BSU31180": {"Expression": 5.84, "InternalID": 3709490.0}, "BSU23090": {"Expression": 16.8, "InternalID": 3708658.0}, "BSU03160": {"Expression": 6.24, "InternalID": 3706559.0}, "BSU12870": {"Expression": 36.1, "InternalID": 3707576.0}, "BSU02750": {"Expression": 11.7, "InternalID": 3706522.0}, "BSU05460": {"Expression": 5.5, "InternalID": 3706807.0}, "BSU23610": {"Expression": 265.0, "InternalID": 3708710.0}, "BSU08570": {"Expression": 71.7, "InternalID": 3707123.0}, "BSU39310": {"Expression": 18.0, "InternalID": 3710334.0}, "BSU01640": {"Expression": 4.68, "InternalID": 3706409.0}, "BSU29260": {"Expression": 5.17, "InternalID": 3709300.0}, "BSU02260": {"Expression": 7.89, "InternalID": 3706470.0}, "BSU16580": {"Expression": 29.4, "InternalID": 3707967.0}, "BSU16000": {"Expression": 218.0, "InternalID": 3707906.0}, "BSU21190": {"Expression": 5.48, "InternalID": 3708457.0}, "BSU34620": {"Expression": 7.62, "InternalID": 3709842.0}, "BSU39230": {"Expression": 425.0, "InternalID": 3710326.0}, "BSU29950": {"Expression": 18.9, "InternalID": 3709368.0}, "BSU14570": {"Expression": 33.2, "InternalID": 3707758.0}, "BSU12490": {"Expression": 5.84, "InternalID": 3707529.0}, "BSU05320": {"Expression": 88.3, "InternalID": 3706790.0}, "BSU12120": {"Expression": 1.15, "InternalID": 3707490.0}, "BSU00010": {"Expression": 78.1, "InternalID": 3706241.0}, "BSU20210": {"Expression": 19.7, "InternalID": 3708358.0}, "BSU02010": {"Expression": 12.9, "InternalID": 3706445.0}, "BSU03790": {"Expression": 158.0, "InternalID": 3706625.0}, "BSU21060": {"Expression": 6.25, "InternalID": 3708444.0}, "BSU36790": {"Expression": 5.66, "InternalID": 3710070.0}, "BSU23360": {"Expression": 889.0, "InternalID": 3708684.0}, "BSU22870": {"Expression": 6.96, "InternalID": 3708636.0}, "BSU20220": {"Expression": 5.87, "InternalID": 3708359.0}, "BSU15320": {"Expression": 17.0, "InternalID": 3707837.0}, "BSU11270": {"Expression": 2.19, "InternalID": 3707399.0}, "BSU18740": {"Expression": 6.99, "InternalID": 3708198.0}, "BSU26160": {"Expression": 83.1, "InternalID": 3708976.0}, "BSU18650": {"Expression": 3.21, "InternalID": 3708187.0}, "BSU37720": {"Expression": 43.6, "InternalID": 3710167.0}, "BSU09080": {"Expression": 46.6, "InternalID": 3707178.0}, "BSU35250": {"Expression": 288.0, "InternalID": 3709906.0}, "BSU08660": {"Expression": 79.3, "InternalID": 3707133.0}, "BSU22370": {"Expression": 1017.0, "InternalID": 3708584.0}, "BSU29290": {"Expression": 2.96, "InternalID": 3709304.0}, "BSU22490": {"Expression": 95.3, "InternalID": 3708596.0}, "BSU28290": {"Expression": 4465.0, "InternalID": 3709200.0}, "BSU07990": {"Expression": 109.0, "InternalID": 3707065.0}, "BSU22750": {"Expression": 32.2, "InternalID": 3708622.0}, "BSU38870": {"Expression": 3.15, "InternalID": 3710287.0}, "BSU00900": {"Expression": 16.7, "InternalID": 3706332.0}, "BSU12990": {"Expression": 8.2, "InternalID": 3707590.0}, "BSU23590": {"Expression": 3.31, "InternalID": 3708709.0}, "BSU11570": {"Expression": 14.0, "InternalID": 3707430.0}, "BSU15390": {"Expression": 205.0, "InternalID": 3707844.0}, "BSU13470": {"Expression": 6.43, "InternalID": 3707640.0}, "BSU13380": {"Expression": 3.41, "InternalID": 3707631.0}, "BSU18610": {"Expression": 9.81, "InternalID": 3708184.0}, "BSU18760": {"Expression": 2.39, "InternalID": 3708200.0}, "BSU11200": {"Expression": 548.0, "InternalID": 3707392.0}, "BSU11020": {"Expression": 631.0, "InternalID": 3707372.0}, "BSU19860": {"Expression": 2.38, "InternalID": 3708322.0}, "BSU23430": {"Expression": 1.28, "InternalID": 3708692.0}, "BSU35130": {"Expression": 200.0, "InternalID": 3709894.0}, "BSU11960": {"Expression": 21.0, "InternalID": 3707473.0}, "BSU23940": {"Expression": 4.11, "InternalID": 3708745.0}, "BSU24340": {"Expression": 319.0, "InternalID": 3708788.0}, "BSU38520": {"Expression": 177.0, "InternalID": 3710251.0}, "BSU34750": {"Expression": 22.1, "InternalID": 3709856.0}, "BSU25790": {"Expression": 2.25, "InternalID": 3708937.0}, "BSU17410": {"Expression": 1.37, "InternalID": 3708051.0}, "BSU08860": {"Expression": 1.67, "InternalID": 3707155.0}, "BSU25080": {"Expression": 4.43, "InternalID": 3708863.0}, "BSU04270": {"Expression": 4.96, "InternalID": 3706677.0}, "BSU26230": {"Expression": 624.0, "InternalID": 3708983.0}, "BSU02380": {"Expression": 1.59, "InternalID": 3706482.0}, "BSU02860": {"Expression": 132.0, "InternalID": 3706533.0}, "BSU30970": {"Expression": 5.15, "InternalID": 3709468.0}, "BSU14100": {"Expression": 602.0, "InternalID": 3707711.0}, "BSU15450": {"Expression": 15.7, "InternalID": 3707850.0}, "BSU16299": {"Expression": 63.9, "InternalID": 3707938.0}, "BSU35160": {"Expression": 65.3, "InternalID": 3709897.0}, "BSU24600": {"Expression": 5.01, "InternalID": 3708814.0}, "BSU00480": {"Expression": 1062.0, "InternalID": 3706288.0}, "BSU14930": {"Expression": 6.29, "InternalID": 3707794.0}, "BSU23370": {"Expression": 86.7, "InternalID": 3708685.0}, "BSU35710": {"Expression": 33.2, "InternalID": 3709956.0}, "BSU23750": {"Expression": 6.91, "InternalID": 3708725.0}, "BSU10700": {"Expression": 5.22, "InternalID": 3707339.0}, "BSU19450": {"Expression": 57.4, "InternalID": 3708275.0}, "BSU38760": {"Expression": 25.8, "InternalID": 3710275.0}}, "OrganimsName": "B.suptilis", "Integrated": true, "Weight": null}
