# Supplementary material for: Depletion of Shine-Dalgarno Sequences Within Bacterial Coding Regions Is Expression Dependent
Source: G3 (Bethesda). 2016 Sep 7;6(11):3467–74. doi: 10.1534/g3.116.032227 (PMC5100845; doi:10.1534/g3.116.032227)
Supplement: Supplemental Material [file supp_g3.116.032227_FileS1.zip › SD_Submission 3/Data/PaxDB/GCA_000009065.json]

{"Score": 5.73, "Coverage": 31.0, "GeneExpression": {"YPO0195": {"Expression": 10970.0, "InternalID": 3605142.0}, "YPO1517": {"Expression": 3910.0, "InternalID": 3606398.0}, "YPO1471": {"Expression": 0.295, "InternalID": 3606354.0}, "YPO2799": {"Expression": 0.177, "InternalID": 3607605.0}, "YPO2155": {"Expression": 1048.0, "InternalID": 3606995.0}, "YPO3025": {"Expression": 211.0, "InternalID": 3607809.0}, "YPO1331": {"Expression": 600.0, "InternalID": 3606221.0}, "YPO0682": {"Expression": 222.0, "InternalID": 3605613.0}, "YPO0088": {"Expression": 82.5, "InternalID": 3605047.0}, "YPO1207": {"Expression": 1905.0, "InternalID": 3606106.0}, "YPO0376": {"Expression": 125.0, "InternalID": 3605319.0}, "YPO3718": {"Expression": 1667.0, "InternalID": 3608463.0}, "YPO2875": {"Expression": 219.0, "InternalID": 3607674.0}, "YPO0366": {"Expression": 539.0, "InternalID": 3605309.0}, "YPO1951": {"Expression": 2347.0, "InternalID": 3606805.0}, "YPO3311": {"Expression": 18.6, "InternalID": 3608071.0}, "YPO3953": {"Expression": 22.1, "InternalID": 3608688.0}, "YPO3728": {"Expression": 623.0, "InternalID": 3608472.0}, "YPO2288": {"Expression": 139.0, "InternalID": 3607120.0}, "YPO3937": {"Expression": 13.0, "InternalID": 3608672.0}, "YPO2711": {"Expression": 24.1, "InternalID": 3607523.0}, "YPO2225": {"Expression": 21.8, "InternalID": 3607062.0}, "YPO3047": {"Expression": 373.0, "InternalID": 3607831.0}, "YPO0673": {"Expression": 202.0, "InternalID": 3605606.0}, "YPO2165": {"Expression": 9.45, "InternalID": 3607005.0}, "YPO4070": {"Expression": 35.0, "InternalID": 3608790.0}, "YPO3337": {"Expression": 1060.0, "InternalID": 3608097.0}, "YPO2070": {"Expression": 352.0, "InternalID": 3606917.0}, "YPO3754": {"Expression": 4938.0, "InternalID": 3608498.0}, "YPO1410": {"Expression": 4349.0, "InternalID": 3606298.0}, "YPO1719": {"Expression": 554.0, "InternalID": 3606587.0}, "YPO2013": {"Expression": 2218.0, "InternalID": 3606864.0}, "YPO2745": {"Expression": 29.7, "InternalID": 3607556.0}, "YPO3279": {"Expression": 183.0, "InternalID": 3608043.0}, "YPO0513": {"Expression": 55.4, "InternalID": 3605452.0}, "YPO2878": {"Expression": 606.0, "InternalID": 3607677.0}, "YPO3765": {"Expression": 1951.0, "InternalID": 3608508.0}, "YPO1942": {"Expression": 3709.0, "InternalID": 3606796.0}, "YPO3307": {"Expression": 233.0, "InternalID": 3608067.0}, "YPO0024": {"Expression": 1294.0, "InternalID": 3604985.0}, "YPO2217": {"Expression": 21.8, "InternalID": 3607053.0}, "YPO1997": {"Expression": 336.0, "InternalID": 3606847.0}, "YPO2293": {"Expression": 25.2, "InternalID": 3607125.0}, "YPO2391": {"Expression": 184.0, "InternalID": 3607222.0}, "YPO4127": {"Expression": 95.7, "InternalID": 3608842.0}, "YPO0164": {"Expression": 11.9, "InternalID": 3605115.0}, "YPO1542": {"Expression": 29.8, "InternalID": 3606423.0}, "YPO3706": {"Expression": 18.6, "InternalID": 3608451.0}, "YPO2269": {"Expression": 9.8, "InternalID": 3607100.0}, "YPO0494": {"Expression": 2564.0, "InternalID": 3605432.0}, "YPO0045": {"Expression": 220.0, "InternalID": 3605006.0}, "YPO1773": {"Expression": 6.72, "InternalID": 3606635.0}, "YPO3771": {"Expression": 347.0, "InternalID": 3608514.0}, "YPO4102": {"Expression": 51.8, "InternalID": 3608817.0}, "YPO0044": {"Expression": 59.7, "InternalID": 3605005.0}, "YPO1310": {"Expression": 1805.0, "InternalID": 3606200.0}, "YPO2005": {"Expression": 50.3, "InternalID": 3606855.0}, "YPO0959": {"Expression": 643.0, "InternalID": 3605870.0}, "YPO2686": {"Expression": 1050.0, "InternalID": 3607499.0}, "YPO3387": {"Expression": 290.0, "InternalID": 3608143.0}, "YPO2895": {"Expression": 287.0, "InternalID": 3607693.0}, "YPO2704": {"Expression": 16.0, "InternalID": 3607516.0}, "YPO0210": {"Expression": 145.0, "InternalID": 3605155.0}, "YPO3180": {"Expression": 24.6, "InternalID": 3607949.0}, "YPO0502": {"Expression": 2741.0, "InternalID": 3605440.0}, "YPO1108": {"Expression": 479.0, "InternalID": 3606016.0}, "YPO0656": {"Expression": 34.2, "InternalID": 3605589.0}, "YPO0758": {"Expression": 19.0, "InternalID": 3605681.0}, "YPO0224": {"Expression": 49.5, "InternalID": 3605170.0}, "YPO3516": {"Expression": 5181.0, "InternalID": 3608269.0}, "YPO1047": {"Expression": 2436.0, "InternalID": 3605955.0}, "YPO1377": {"Expression": 1643.0, "InternalID": 3606265.0}, "YPO3633": {"Expression": 1250.0, "InternalID": 3608382.0}, "YPO2710": {"Expression": 16.8, "InternalID": 3607522.0}, "YPO3240": {"Expression": 62.5, "InternalID": 3608006.0}, "YPO1064": {"Expression": 37.8, "InternalID": 3605972.0}, "YPO0178": {"Expression": 98.8, "InternalID": 3605127.0}, "YPO1055": {"Expression": 305.0, "InternalID": 3605963.0}, "YPO1213": {"Expression": 116.0, "InternalID": 3606112.0}, "YPO3911": {"Expression": 52.8, "InternalID": 3608650.0}, "YPO2854": {"Expression": 135.0, "InternalID": 3607654.0}, "YPO3644": {"Expression": 1204.0, "InternalID": 3608393.0}, "YPO1493": {"Expression": 0.177, "InternalID": 3606374.0}, "YPO3371": {"Expression": 99.8, "InternalID": 3608127.0}, "YPO0295": {"Expression": 240.0, "InternalID": 3605242.0}, "YPO3785": {"Expression": 21.2, "InternalID": 3608526.0}, "YPO2180": {"Expression": 800.0, "InternalID": 3607018.0}, "YPO0064": {"Expression": 392.0, "InternalID": 3605023.0}, "YPO3501": {"Expression": 45.8, "InternalID": 3608254.0}, "YPO0202": {"Expression": 7011.0, "InternalID": 3605149.0}, "YPO2076": {"Expression": 96.0, "InternalID": 3606923.0}, "YPO1044": {"Expression": 945.0, "InternalID": 3605952.0}, "YPO3991": {"Expression": 1893.0, "InternalID": 3608725.0}, "YPO3069": {"Expression": 92.0, "InternalID": 3607853.0}, "YPO3380": {"Expression": 10.6, "InternalID": 3608136.0}, "YPO0651": {"Expression": 10.9, "InternalID": 3605584.0}, "YPO2610": {"Expression": 352.0, "InternalID": 3607431.0}, "YPO0667": {"Expression": 333.0, "InternalID": 3605600.0}, "YPO2409": {"Expression": 289.0, "InternalID": 3607239.0}, "YPO3760": {"Expression": 6.01, "InternalID": 3608504.0}, "YPO1546": {"Expression": 139.0, "InternalID": 3606427.0}, "YPO2055": {"Expression": 2142.0, "InternalID": 3606902.0}, "YPO3080": {"Expression": 200.0, "InternalID": 3607864.0}, "YPO3156": {"Expression": 102.0, "InternalID": 3607925.0}, "YPO1705": {"Expression": 70.1, "InternalID": 3606573.0}, "YPO1405": {"Expression": 3.22, "InternalID": 3606293.0}, "YPO2747": {"Expression": 4.89, "InternalID": 3607558.0}, "YPO0927": {"Expression": 190.0, "InternalID": 3605840.0}, "YPO0551": {"Expression": 66.0, "InternalID": 3605487.0}, "YPO2339": {"Expression": 2952.0, "InternalID": 3607171.0}, "YPO2571": {"Expression": 0.177, "InternalID": 3607396.0}, "YPO2360": {"Expression": 62.6, "InternalID": 3607192.0}, "YPO0658": {"Expression": 1287.0, "InternalID": 3605591.0}, "YPO1368": {"Expression": 578.0, "InternalID": 3606256.0}, "YPO0490": {"Expression": 245.0, "InternalID": 3605428.0}, "YPO3646": {"Expression": 711.0, "InternalID": 3608395.0}, "YPO3875": {"Expression": 0.177, "InternalID": 3608615.0}, "YPO3397": {"Expression": 41.4, "InternalID": 3608153.0}, "YPO2149": {"Expression": 88.1, "InternalID": 3606990.0}, "YPO1262": {"Expression": 43.6, "InternalID": 3606156.0}, "YPO2301": {"Expression": 550.0, "InternalID": 3607133.0}, "YPO2619": {"Expression": 119.0, "InternalID": 3607440.0}, "YPO3580": {"Expression": 2880.0, "InternalID": 3608331.0}, "YPO0246": {"Expression": 77.2, "InternalID": 3605193.0}, "YPO4123": {"Expression": 5637.0, "InternalID": 3608838.0}, "YPO1247": {"Expression": 33.6, "InternalID": 3606141.0}, "YPO0354": {"Expression": 3946.0, "InternalID": 3605297.0}, "YPO3711": {"Expression": 834.0, "InternalID": 3608456.0}, "YPO2594": {"Expression": 15.2, "InternalID": 3607415.0}, "YPO0310": {"Expression": 30.2, "InternalID": 3605256.0}, "YPO0225": {"Expression": 177.0, "InternalID": 3605171.0}, "YPO3917": {"Expression": 160.0, "InternalID": 3608656.0}, "YPO3726": {"Expression": 2023.0, "InternalID": 3608470.0}, "YPO3205": {"Expression": 54.2, "InternalID": 3607973.0}, "YPO2806": {"Expression": 349.0, "InternalID": 3607611.0}, "YPO3190": {"Expression": 33.2, "InternalID": 3607959.0}, "YPO3076": {"Expression": 1640.0, "InternalID": 3607860.0}, "YPO2048": {"Expression": 83.1, "InternalID": 3606895.0}, "YPO0702": {"Expression": 57.9, "InternalID": 3605631.0}, "YPO3512": {"Expression": 89.9, "InternalID": 3608265.0}, "YPO1019": {"Expression": 2061.0, "InternalID": 3605928.0}, "YPO0699": {"Expression": 93.1, "InternalID": 3605628.0}, "YPO0117": {"Expression": 29.6, "InternalID": 3605070.0}, "YPO1716": {"Expression": 142.0, "InternalID": 3606584.0}, "YPO0015": {"Expression": 3272.0, "InternalID": 3604977.0}, "YPO3796": {"Expression": 1063.0, "InternalID": 3608537.0}, "YPO2774": {"Expression": 1551.0, "InternalID": 3607585.0}, "YPO2510": {"Expression": 1142.0, "InternalID": 3607339.0}, "YPO2993": {"Expression": 7687.0, "InternalID": 3607781.0}, "YPO0489": {"Expression": 69.7, "InternalID": 3605427.0}, "YPO3052": {"Expression": 47.2, "InternalID": 3607836.0}, "YPO4084": {"Expression": 505.0, "InternalID": 3608802.0}, "YPO0068": {"Expression": 7.89, "InternalID": 3605027.0}, "YPO0209": {"Expression": 52.1, "InternalID": 3605154.0}, "YPO3261": {"Expression": 19.4, "InternalID": 3608025.0}, "YPO2446": {"Expression": 17.4, "InternalID": 3607275.0}, "YPO3862": {"Expression": 192.0, "InternalID": 3608604.0}, "YPO0500": {"Expression": 452.0, "InternalID": 3605438.0}, "YPO3161": {"Expression": 152.0, "InternalID": 3607930.0}, "YPO3994": {"Expression": 248.0, "InternalID": 3608728.0}, "YPO3691": {"Expression": 37.6, "InternalID": 3608437.0}, "YPO0994": {"Expression": 62.3, "InternalID": 3605904.0}, "YPO0593": {"Expression": 18.8, "InternalID": 3605530.0}, "YPO1635": {"Expression": 90.6, "InternalID": 3606511.0}, "YPO0039": {"Expression": 33.2, "InternalID": 3605000.0}, "YPO2876": {"Expression": 1010.0, "InternalID": 3607675.0}, "YPO3358": {"Expression": 15.9, "InternalID": 3608115.0}, "YPO2525": {"Expression": 261.0, "InternalID": 3607352.0}, "YPO3061": {"Expression": 1161.0, "InternalID": 3607845.0}, "YPO2984": {"Expression": 533.0, "InternalID": 3607772.0}, "YPO3373": {"Expression": 23.4, "InternalID": 3608129.0}, "YPO0796": {"Expression": 67.1, "InternalID": 3605716.0}, "YPO2602": {"Expression": 233.0, "InternalID": 3607423.0}, "YPO0795": {"Expression": 6.77, "InternalID": 3605715.0}, "YPO0430": {"Expression": 47.7, "InternalID": 3605371.0}, "YPO1021": {"Expression": 4.64, "InternalID": 3605930.0}, "YPO3053": {"Expression": 824.0, "InternalID": 3607837.0}, "YPO2879": {"Expression": 87.1, "InternalID": 3607678.0}, "YPO3402": {"Expression": 789.0, "InternalID": 3608158.0}, "YPO3656": {"Expression": 102.0, "InternalID": 3608405.0}, "YPO1293": {"Expression": 146.0, "InternalID": 3606184.0}, "YPO1587": {"Expression": 1240.0, "InternalID": 3606463.0}, "YPO1545": {"Expression": 121.0, "InternalID": 3606426.0}, "YPO2908": {"Expression": 18.9, "InternalID": 3607706.0}, "YPO0155": {"Expression": 1682.0, "InternalID": 3605106.0}, "YPO0362": {"Expression": 108.0, "InternalID": 3605305.0}, "YPO3155": {"Expression": 597.0, "InternalID": 3607924.0}, "YPO2164": {"Expression": 23.0, "InternalID": 3607004.0}, "YPO2977": {"Expression": 738.0, "InternalID": 3607765.0}, "YPO3863": {"Expression": 1415.0, "InternalID": 3608605.0}, "YPO4090": {"Expression": 419.0, "InternalID": 3608806.0}, "YPO3007": {"Expression": 79.4, "InternalID": 3607793.0}, "YPO2550": {"Expression": 88.6, "InternalID": 3607376.0}, "YPO0597": {"Expression": 48.4, "InternalID": 3605534.0}, "YPO1648": {"Expression": 64.4, "InternalID": 3606523.0}, "YPO3463": {"Expression": 27.5, "InternalID": 3608216.0}, "YPO1216": {"Expression": 231.0, "InternalID": 3606115.0}, "YPO2705": {"Expression": 2998.0, "InternalID": 3607517.0}, "YPO3939": {"Expression": 36.9, "InternalID": 3608674.0}, "YPO1071": {"Expression": 788.0, "InternalID": 3605980.0}, "YPO0130": {"Expression": 782.0, "InternalID": 3605081.0}, "YPO3841": {"Expression": 8.92, "InternalID": 3608583.0}, "YPO0588": {"Expression": 278.0, "InternalID": 3605525.0}, "YPO3734": {"Expression": 8.84, "InternalID": 3608478.0}, "YPO1601": {"Expression": 1104.0, "InternalID": 3606477.0}, "YPO0139": {"Expression": 773.0, "InternalID": 3605090.0}, "YPO3521": {"Expression": 2252.0, "InternalID": 3608274.0}, "YPO3767": {"Expression": 421.0, "InternalID": 3608510.0}, "YPO3827": {"Expression": 380.0, "InternalID": 3608569.0}, "YPO2255": {"Expression": 309.0, "InternalID": 3607087.0}, "YPO3662": {"Expression": 771.0, "InternalID": 3608412.0}, "YPO3318": {"Expression": 65.6, "InternalID": 3608078.0}, "YPO2667": {"Expression": 2519.0, "InternalID": 3607481.0}, "YPO2163": {"Expression": 517.0, "InternalID": 3607003.0}, "YPO1733": {"Expression": 1967.0, "InternalID": 3606598.0}, "YPO4039": {"Expression": 283.0, "InternalID": 3608766.0}, "YPO3561": {"Expression": 2960.0, "InternalID": 3608312.0}, "YPO2203": {"Expression": 51.7, "InternalID": 3607039.0}, "YPO3914": {"Expression": 308.0, "InternalID": 3608653.0}, "YPO3355": {"Expression": 4.35, "InternalID": 3608112.0}, "YPO2072": {"Expression": 118.0, "InternalID": 3606919.0}, "YPO0201": {"Expression": 64.5, "InternalID": 3605148.0}, "YPO0849": {"Expression": 61.5, "InternalID": 3605765.0}, "YPO0134": {"Expression": 354.0, "InternalID": 3605085.0}, "YPO2558": {"Expression": 33.6, "InternalID": 3607384.0}, "YPO3409": {"Expression": 246.0, "InternalID": 3608165.0}, "YPO0074": {"Expression": 86.1, "InternalID": 3605033.0}, "YPO0167": {"Expression": 3003.0, "InternalID": 3605118.0}, "YPO2577": {"Expression": 62.4, "InternalID": 3607400.0}, "YPO3835": {"Expression": 27.7, "InternalID": 3608577.0}, "YPO1441": {"Expression": 258.0, "InternalID": 3606327.0}, "YPO3123": {"Expression": 1149.0, "InternalID": 3607895.0}, "YPO4119": {"Expression": 1225.0, "InternalID": 3608834.0}, "YPO1254": {"Expression": 537.0, "InternalID": 3606149.0}, "YPO2057": {"Expression": 140.0, "InternalID": 3606904.0}, "YPO1351": {"Expression": 1412.0, "InternalID": 3606239.0}, "YPO3640": {"Expression": 3999.0, "InternalID": 3608389.0}, "YPO1962": {"Expression": 121.0, "InternalID": 3606816.0}, "YPO1431": {"Expression": 105.0, "InternalID": 3606318.0}, "YPO2896": {"Expression": 194.0, "InternalID": 3607694.0}, "YPO1950": {"Expression": 14.2, "InternalID": 3606804.0}, "YPO0281": {"Expression": 196.0, "InternalID": 3605228.0}, "YPO1022": {"Expression": 62.4, "InternalID": 3605931.0}, "YPO3460": {"Expression": 17.3, "InternalID": 3608213.0}, "YPO1007": {"Expression": 5.29, "InternalID": 3605917.0}, "YPO1643": {"Expression": 66.4, "InternalID": 3606519.0}, "YPO0956": {"Expression": 554.0, "InternalID": 3605867.0}, "YPO1354": {"Expression": 170.0, "InternalID": 3606242.0}, "YPO1445": {"Expression": 247.0, "InternalID": 3606331.0}, "YPO3839": {"Expression": 1921.0, "InternalID": 3608581.0}, "YPO2827": {"Expression": 1079.0, "InternalID": 3607631.0}, "YPO3673": {"Expression": 3.92, "InternalID": 3608423.0}, "YPO3356": {"Expression": 56.2, "InternalID": 3608113.0}, "YPO1617": {"Expression": 19.5, "InternalID": 3606493.0}, "YPO1304": {"Expression": 25.0, "InternalID": 3606194.0}, "YPO0507": {"Expression": 198.0, "InternalID": 3605445.0}, "YPO3838": {"Expression": 4671.0, "InternalID": 3608580.0}, "YPO0475": {"Expression": 363.0, "InternalID": 3605412.0}, "YPO1501": {"Expression": 65.1, "InternalID": 3606382.0}, "YPO1753": {"Expression": 257.0, "InternalID": 3606617.0}, "YPO0220": {"Expression": 158.0, "InternalID": 3605165.0}, "YPO0644": {"Expression": 10.1, "InternalID": 3605577.0}, "YPO2877": {"Expression": 894.0, "InternalID": 3607676.0}, "YPO0934": {"Expression": 46.3, "InternalID": 3605846.0}, "YPO0083": {"Expression": 8.85, "InternalID": 3605042.0}, "YPO3833": {"Expression": 12.3, "InternalID": 3608575.0}, "YPO3270": {"Expression": 19.7, "InternalID": 3608034.0}, "YPO0939": {"Expression": 202.0, "InternalID": 3605851.0}, "YPO3383": {"Expression": 115.0, "InternalID": 3608139.0}, "YPO1581": {"Expression": 5.84, "InternalID": 3606459.0}, "YPO0378": {"Expression": 1425.0, "InternalID": 3605321.0}, "YPO3034": {"Expression": 229.0, "InternalID": 3607818.0}, "YPO3481": {"Expression": 19.9, "InternalID": 3608234.0}, "YPO0668": {"Expression": 22.8, "InternalID": 3605601.0}, "YPO0138": {"Expression": 2222.0, "InternalID": 3605089.0}, "YPO0860": {"Expression": 823.0, "InternalID": 3605776.0}, "YPO0436": {"Expression": 786.0, "InternalID": 3605377.0}, "YPO3360": {"Expression": 658.0, "InternalID": 3608117.0}, "YPO1541": {"Expression": 4435.0, "InternalID": 3606422.0}, "YPO0585": {"Expression": 776.0, "InternalID": 3605522.0}, "YPO0530": {"Expression": 70.8, "InternalID": 3605467.0}, "YPO2067": {"Expression": 1241.0, "InternalID": 3606914.0}, "YPO3199": {"Expression": 425.0, "InternalID": 3607967.0}, "YPO0539": {"Expression": 24.9, "InternalID": 3605476.0}, "YPO2336": {"Expression": 541.0, "InternalID": 3607168.0}, "YPO3847": {"Expression": 35.7, "InternalID": 3608589.0}, "YPO0831": {"Expression": 103.0, "InternalID": 3605747.0}, "YPO1125": {"Expression": 1381.0, "InternalID": 3606033.0}, "YPO0116": {"Expression": 87.3, "InternalID": 3605069.0}, "YPO4076": {"Expression": 162.0, "InternalID": 3608795.0}, "YPO3618": {"Expression": 23.0, "InternalID": 3608367.0}, "YPO1040": {"Expression": 26.9, "InternalID": 3605948.0}, "YPO2369": {"Expression": 986.0, "InternalID": 3607200.0}, "YPO3285": {"Expression": 107.0, "InternalID": 3608047.0}, "YPO1916": {"Expression": 2750.0, "InternalID": 3606772.0}, "YPO2581": {"Expression": 154.0, "InternalID": 3607402.0}, "YPO1107": {"Expression": 682.0, "InternalID": 3606015.0}, "YPO2263": {"Expression": 1100.0, "InternalID": 3607095.0}, "YPO2665": {"Expression": 136.0, "InternalID": 3607479.0}, "YPO1358": {"Expression": 2148.0, "InternalID": 3606246.0}, "YPO2862": {"Expression": 0.177, "InternalID": 3607661.0}, "YPO2883": {"Expression": 5434.0, "InternalID": 3607682.0}, "YPO4094": {"Expression": 21.6, "InternalID": 3608810.0}, "YPO0213": {"Expression": 95.0, "InternalID": 3605158.0}, "YPO0660": {"Expression": 256.0, "InternalID": 3605593.0}, "YPO1746": {"Expression": 8859.0, "InternalID": 3606611.0}, "YPO0285": {"Expression": 216.0, "InternalID": 3605232.0}, "YPO0319": {"Expression": 916.0, "InternalID": 3605264.0}, "YPO1390": {"Expression": 714.0, "InternalID": 3606278.0}, "YPO3588": {"Expression": 1705.0, "InternalID": 3608337.0}, "YPO0316": {"Expression": 11.9, "InternalID": 3605262.0}, "YPO0926": {"Expression": 2918.0, "InternalID": 3605839.0}, "YPO3375": {"Expression": 4481.0, "InternalID": 3608131.0}, "YPO1393": {"Expression": 109.0, "InternalID": 3606281.0}, "YPO0452": {"Expression": 80.9, "InternalID": 3605389.0}, "YPO0144": {"Expression": 33.3, "InternalID": 3605095.0}, "YPO1052": {"Expression": 192.0, "InternalID": 3605960.0}, "YPO2298": {"Expression": 3260.0, "InternalID": 3607130.0}, "YPO1715": {"Expression": 110.0, "InternalID": 3606583.0}, "YPO0296": {"Expression": 756.0, "InternalID": 3605243.0}, "YPO2352": {"Expression": 27.1, "InternalID": 3607184.0}, "YPO2071": {"Expression": 8.12, "InternalID": 3606918.0}, "YPO0955": {"Expression": 106.0, "InternalID": 3605866.0}, "YPO2615": {"Expression": 5357.0, "InternalID": 3607436.0}, "YPO3296": {"Expression": 8.72, "InternalID": 3608056.0}, "YPO3133": {"Expression": 24.0, "InternalID": 3607902.0}, "YPO0596": {"Expression": 22.3, "InternalID": 3605533.0}, "YPO0482": {"Expression": 397.0, "InternalID": 3605420.0}, "YPO3570": {"Expression": 21.2, "InternalID": 3608321.0}, "YPO2578": {"Expression": 19.3, "InternalID": 3607401.0}, "YPO0223": {"Expression": 49.8, "InternalID": 3605169.0}, "YPO2440": {"Expression": 11.8, "InternalID": 3607269.0}, "YPO1995": {"Expression": 163.0, "InternalID": 3606845.0}, "YPO0407": {"Expression": 339.0, "InternalID": 3605349.0}, "YPO2386": {"Expression": 1368.0, "InternalID": 3607217.0}, "YPO2962": {"Expression": 195.0, "InternalID": 3607751.0}, "YPO3565": {"Expression": 344.0, "InternalID": 3608316.0}, "YPO2757": {"Expression": 3987.0, "InternalID": 3607568.0}, "YPO3411": {"Expression": 1877.0, "InternalID": 3608167.0}, "YPO0325": {"Expression": 4652.0, "InternalID": 3605270.0}, "YPO3424": {"Expression": 78.7, "InternalID": 3608180.0}, "YPO3924": {"Expression": 240.0, "InternalID": 3608662.0}, "YPO3808": {"Expression": 2233.0, "InternalID": 3608549.0}, "YPO1636": {"Expression": 512.0, "InternalID": 3606512.0}, "YPO1846": {"Expression": 4604.0, "InternalID": 3606705.0}, "YPO1028": {"Expression": 24.9, "InternalID": 3605936.0}, "YPO3729": {"Expression": 1602.0, "InternalID": 3608473.0}, "YPO3752": {"Expression": 1642.0, "InternalID": 3608496.0}, "YPO1631": {"Expression": 91.0, "InternalID": 3606507.0}, "YPO2208": {"Expression": 34.1, "InternalID": 3607044.0}, "YPO0915": {"Expression": 1072.0, "InternalID": 3605828.0}, "YPO1053": {"Expression": 533.0, "InternalID": 3605961.0}, "YPO3119": {"Expression": 3220.0, "InternalID": 3607891.0}, "YPO0102": {"Expression": 2180.0, "InternalID": 3605057.0}, "YPO1727": {"Expression": 0.177, "InternalID": 3606594.0}, "YPO0463": {"Expression": 6097.0, "InternalID": 3605400.0}, "YPO0240": {"Expression": 11.6, "InternalID": 3605186.0}, "YPO2750": {"Expression": 226.0, "InternalID": 3607561.0}, "YPO3631": {"Expression": 16.6, "InternalID": 3608380.0}, "YPO3407": {"Expression": 303.0, "InternalID": 3608163.0}, "YPO3529": {"Expression": 498.0, "InternalID": 3608282.0}, "YPO0531": {"Expression": 46.1, "InternalID": 3605468.0}, "YPO0059": {"Expression": 1653.0, "InternalID": 3605020.0}, "YPO2522": {"Expression": 17.2, "InternalID": 3607349.0}, "YPO2566": {"Expression": 357.0, "InternalID": 3607392.0}, "YPO3908": {"Expression": 1117.0, "InternalID": 3608647.0}, "YPO4129": {"Expression": 18.9, "InternalID": 3608844.0}, "YPO2746": {"Expression": 37.6, "InternalID": 3607557.0}, "YPO2010": {"Expression": 508.0, "InternalID": 3606861.0}, "YPO3012": {"Expression": 51.7, "InternalID": 3607798.0}, "YPO3537": {"Expression": 46.3, "InternalID": 3608290.0}, "YPO0517": {"Expression": 66.7, "InternalID": 3605456.0}, "YPO2283": {"Expression": 1.17, "InternalID": 3607115.0}, "YPO2424": {"Expression": 167.0, "InternalID": 3607252.0}, "YPO0431": {"Expression": 3596.0, "InternalID": 3605372.0}, "YPO1611": {"Expression": 1180.0, "InternalID": 3606487.0}, "YPO2204": {"Expression": 23.6, "InternalID": 3607040.0}, "YPO3830": {"Expression": 5.78, "InternalID": 3608572.0}, "YPO2428": {"Expression": 494.0, "InternalID": 3607256.0}, "YPO3572": {"Expression": 1976.0, "InternalID": 3608323.0}, "YPO0123": {"Expression": 3.63, "InternalID": 3605076.0}, "YPO2548": {"Expression": 125.0, "InternalID": 3607374.0}, "YPO1138": {"Expression": 13.8, "InternalID": 3606043.0}, "YPO1512": {"Expression": 280.0, "InternalID": 3606393.0}, "YPO3483": {"Expression": 34.7, "InternalID": 3608236.0}, "YPO2696": {"Expression": 194.0, "InternalID": 3607509.0}, "YPO2828": {"Expression": 2848.0, "InternalID": 3607632.0}, "YPO3660": {"Expression": 368.0, "InternalID": 3608410.0}, "YPO3173": {"Expression": 45.9, "InternalID": 3607942.0}, "YPO2623": {"Expression": 146.0, "InternalID": 3607444.0}, "YPO2772": {"Expression": 411.0, "InternalID": 3607583.0}, "YPO0627": {"Expression": 1599.0, "InternalID": 3605561.0}, "YPO3343": {"Expression": 123.0, "InternalID": 3608100.0}, "YPO3154": {"Expression": 95.6, "InternalID": 3607923.0}, "YPO3031": {"Expression": 121.0, "InternalID": 3607815.0}, "YPO0773": {"Expression": 1.45, "InternalID": 3605694.0}, "YPO2958": {"Expression": 4964.0, "InternalID": 3607747.0}, "YPO3881": {"Expression": 31.7, "InternalID": 3608621.0}, "YPO0929": {"Expression": 289.0, "InternalID": 3605842.0}, "YPO3748": {"Expression": 8103.0, "InternalID": 3608492.0}, "YPO0556": {"Expression": 25.2, "InternalID": 3605492.0}, "YPO3286": {"Expression": 79.9, "InternalID": 3608048.0}, "YPO3403": {"Expression": 687.0, "InternalID": 3608159.0}, "YPO0011": {"Expression": 0.177, "InternalID": 3604972.0}, "YPO2157": {"Expression": 14524.0, "InternalID": 3606997.0}, "YPO2992": {"Expression": 9919.0, "InternalID": 3607780.0}, "YPO3971": {"Expression": 1104.0, "InternalID": 3608706.0}, "YPO1303": {"Expression": 840.0, "InternalID": 3606193.0}, "YPO3712": {"Expression": 31.1, "InternalID": 3608457.0}, "YPO2668": {"Expression": 18.2, "InternalID": 3607482.0}, "YPO3736": {"Expression": 25.8, "InternalID": 3608480.0}, "YPO0509": {"Expression": 108.0, "InternalID": 3605447.0}, "YPO3454": {"Expression": 30.7, "InternalID": 3608207.0}, "YPO1537": {"Expression": 12.1, "InternalID": 3606418.0}, "YPO2061": {"Expression": 5098.0, "InternalID": 3606908.0}, "YPO0559": {"Expression": 226.0, "InternalID": 3605495.0}, "YPO3927": {"Expression": 50.7, "InternalID": 3608664.0}, "YPO3962": {"Expression": 828.0, "InternalID": 3608697.0}, "YPO1142": {"Expression": 12.2, "InternalID": 3606046.0}, "YPO4103": {"Expression": 136.0, "InternalID": 3608818.0}, "YPO0628": {"Expression": 2180.0, "InternalID": 3605562.0}, "YPO3558": {"Expression": 44.4, "InternalID": 3608309.0}, "YPO3562": {"Expression": 324.0, "InternalID": 3608313.0}, "YPO3859": {"Expression": 1019.0, "InternalID": 3608601.0}, "YPO0127": {"Expression": 2115.0, "InternalID": 3605078.0}, "YPO1041": {"Expression": 5214.0, "InternalID": 3605949.0}, "YPO4067": {"Expression": 629.0, "InternalID": 3608788.0}, "YPO1106": {"Expression": 11.9, "InternalID": 3606014.0}, "YPO1043": {"Expression": 496.0, "InternalID": 3605951.0}, "YPO3266": {"Expression": 68.4, "InternalID": 3608030.0}, "YPO1412": {"Expression": 1183.0, "InternalID": 3606300.0}, "YPO1551": {"Expression": 31.3, "InternalID": 3606432.0}, "YPO3513": {"Expression": 40.7, "InternalID": 3608266.0}, "YPO3446": {"Expression": 76.1, "InternalID": 3608201.0}, "YPO2104": {"Expression": 0.177, "InternalID": 3606950.0}, "YPO3015": {"Expression": 3603.0, "InternalID": 3607801.0}, "YPO3335": {"Expression": 409.0, "InternalID": 3608095.0}, "YPO2780": {"Expression": 4.84, "InternalID": 3607591.0}, "YPO1757": {"Expression": 384.0, "InternalID": 3606621.0}, "YPO1760": {"Expression": 112.0, "InternalID": 3606624.0}, "YPO0891": {"Expression": 2108.0, "InternalID": 3605804.0}, "YPO0838": {"Expression": 14.0, "InternalID": 3605754.0}, "YPO3681": {"Expression": 10.7, "InternalID": 3608429.0}, "YPO2373": {"Expression": 642.0, "InternalID": 3607204.0}, "YPO3672": {"Expression": 252.0, "InternalID": 3608422.0}, "YPO3548": {"Expression": 222.0, "InternalID": 3608299.0}, "YPO0078": {"Expression": 1340.0, "InternalID": 3605037.0}, "YPO0522": {"Expression": 808.0, "InternalID": 3605461.0}, "YPO3377": {"Expression": 481.0, "InternalID": 3608133.0}, "YPO1113": {"Expression": 491.0, "InternalID": 3606021.0}, "YPO0215": {"Expression": 175.0, "InternalID": 3605160.0}, "YPO3868": {"Expression": 2085.0, "InternalID": 3608610.0}, "YPO0242": {"Expression": 1965.0, "InternalID": 3605188.0}, "YPO2411": {"Expression": 176.0, "InternalID": 3607241.0}, "YPO3622": {"Expression": 38.5, "InternalID": 3608371.0}, "YPO4022": {"Expression": 76.7, "InternalID": 3608752.0}, "YPO1855": {"Expression": 1834.0, "InternalID": 3606714.0}, "YPO2758": {"Expression": 39.1, "InternalID": 3607569.0}, "YPO2394": {"Expression": 36659.0, "InternalID": 3607225.0}, "YPO1645": {"Expression": 135.0, "InternalID": 3606521.0}, "YPO2871": {"Expression": 2088.0, "InternalID": 3607670.0}, "YPO0075": {"Expression": 130.0, "InternalID": 3605034.0}, "YPO1075": {"Expression": 60.3, "InternalID": 3605984.0}, "YPO4111": {"Expression": 8571.0, "InternalID": 3608826.0}, "YPO1594": {"Expression": 58.0, "InternalID": 3606470.0}, "YPO0027": {"Expression": 2557.0, "InternalID": 3604988.0}, "YPO2716": {"Expression": 42.8, "InternalID": 3607528.0}, "YPO3714": {"Expression": 6674.0, "InternalID": 3608459.0}, "YPO3428": {"Expression": 24.9, "InternalID": 3608184.0}, "YPO0492": {"Expression": 9.35, "InternalID": 3605430.0}, "YPO1630": {"Expression": 18.6, "InternalID": 3606506.0}, "YPO2017": {"Expression": 11.6, "InternalID": 3606868.0}, "YPO3897": {"Expression": 687.0, "InternalID": 3608637.0}, "YPO0889": {"Expression": 672.0, "InternalID": 3605802.0}, "YPO3059": {"Expression": 403.0, "InternalID": 3607843.0}, "YPO3786": {"Expression": 991.0, "InternalID": 3608527.0}, "YPO4096": {"Expression": 205.0, "InternalID": 3608812.0}, "YPO0533": {"Expression": 23.8, "InternalID": 3605470.0}, "YPO1208": {"Expression": 761.0, "InternalID": 3606107.0}, "YPO3719": {"Expression": 75.5, "InternalID": 3608464.0}, "YPO3050": {"Expression": 2360.0, "InternalID": 3607834.0}, "YPO2403": {"Expression": 553.0, "InternalID": 3607233.0}, "YPO1974": {"Expression": 6.97, "InternalID": 3606826.0}, "YPO2464": {"Expression": 62.6, "InternalID": 3607293.0}, "YPO4085": {"Expression": 102.0, "InternalID": 3608803.0}, "YPO3581": {"Expression": 206.0, "InternalID": 3608332.0}, "YPO0853": {"Expression": 359.0, "InternalID": 3605769.0}, "YPO0168": {"Expression": 68.3, "InternalID": 3605119.0}, "YPO1273": {"Expression": 136.0, "InternalID": 3606166.0}, "YPO1252": {"Expression": 414.0, "InternalID": 3606147.0}, "YPO1634": {"Expression": 190.0, "InternalID": 3606510.0}, "YPO2783": {"Expression": 0.177, "InternalID": 3607594.0}, "YPO0152": {"Expression": 638.0, "InternalID": 3605103.0}, "YPO3585": {"Expression": 33.3, "InternalID": 3608334.0}, "YPO1996": {"Expression": 1176.0, "InternalID": 3606846.0}, "YPO4130": {"Expression": 69.0, "InternalID": 3608845.0}, "YPO3372": {"Expression": 238.0, "InternalID": 3608128.0}, "YPO2401": {"Expression": 29.3, "InternalID": 3607231.0}, "YPO0239": {"Expression": 24.4, "InternalID": 3605185.0}, "YPO2540": {"Expression": 5.97, "InternalID": 3607366.0}, "YPO0365": {"Expression": 122.0, "InternalID": 3605308.0}, "YPO0058": {"Expression": 1103.0, "InternalID": 3605019.0}, "YPO0206": {"Expression": 26.3, "InternalID": 3605153.0}, "YPO2674": {"Expression": 291.0, "InternalID": 3607487.0}, "YPO3027": {"Expression": 5411.0, "InternalID": 3607811.0}, "YPO1558": {"Expression": 156.0, "InternalID": 3606437.0}, "YPO3378": {"Expression": 37.3, "InternalID": 3608134.0}, "YPO2551": {"Expression": 32.2, "InternalID": 3607377.0}, "YPO2381": {"Expression": 1603.0, "InternalID": 3607212.0}, "YPO1137": {"Expression": 282.0, "InternalID": 3606042.0}, "YPO1600": {"Expression": 545.0, "InternalID": 3606476.0}, "YPO3495": {"Expression": 105.0, "InternalID": 3608248.0}, "YPO2645": {"Expression": 3974.0, "InternalID": 3607462.0}, "YPO0203": {"Expression": 7446.0, "InternalID": 3605150.0}, "YPO2429": {"Expression": 603.0, "InternalID": 3607257.0}, "YPO2192": {"Expression": 271.0, "InternalID": 3607030.0}, "YPO0235": {"Expression": 135.0, "InternalID": 3605181.0}, "YPO1133": {"Expression": 6209.0, "InternalID": 3606040.0}, "YPO3563": {"Expression": 188.0, "InternalID": 3608314.0}, "YPO4072": {"Expression": 318.0, "InternalID": 3608792.0}, "YPO3639": {"Expression": 913.0, "InternalID": 3608388.0}, "YPO3062": {"Expression": 942.0, "InternalID": 3607846.0}, "YPO1005": {"Expression": 6.07, "InternalID": 3605915.0}, "YPO2029": {"Expression": 87.4, "InternalID": 3606878.0}, "YPO1786": {"Expression": 255.0, "InternalID": 3606648.0}, "YPO3610": {"Expression": 58.4, "InternalID": 3608359.0}, "YPO0486": {"Expression": 493.0, "InternalID": 3605424.0}, "YPO3496": {"Expression": 683.0, "InternalID": 3608249.0}, "YPO0564": {"Expression": 371.0, "InternalID": 3605500.0}, "YPO0451": {"Expression": 6.34, "InternalID": 3605388.0}, "YPO0221": {"Expression": 244.0, "InternalID": 3605166.0}, "YPO0655": {"Expression": 4.76, "InternalID": 3605588.0}, "YPO3308": {"Expression": 218.0, "InternalID": 3608068.0}, "YPO0348": {"Expression": 210.0, "InternalID": 3605291.0}, "YPO3528": {"Expression": 726.0, "InternalID": 3608281.0}, "YPO0670": {"Expression": 160.0, "InternalID": 3605603.0}, "YPO2432": {"Expression": 61.7, "InternalID": 3607261.0}, "YPO3505": {"Expression": 2033.0, "InternalID": 3608258.0}, "YPO0322": {"Expression": 315.0, "InternalID": 3605267.0}, "YPO3534": {"Expression": 594.0, "InternalID": 3608287.0}, "YPO1284": {"Expression": 101.0, "InternalID": 3606175.0}, "YPO2310": {"Expression": 276.0, "InternalID": 3607142.0}, "YPO3625": {"Expression": 1412.0, "InternalID": 3608374.0}, "YPO2659": {"Expression": 105.0, "InternalID": 3607473.0}, "YPO3539": {"Expression": 3561.0, "InternalID": 3608292.0}, "YPO0043": {"Expression": 652.0, "InternalID": 3605004.0}, "YPO3623": {"Expression": 78.0, "InternalID": 3608372.0}, "YPO0664": {"Expression": 766.0, "InternalID": 3605597.0}, "YPO1683": {"Expression": 3300.0, "InternalID": 3606553.0}, "YPO3977": {"Expression": 2253.0, "InternalID": 3608711.0}, "YPO1298": {"Expression": 680.0, "InternalID": 3606188.0}, "YPO1499": {"Expression": 0.534, "InternalID": 3606380.0}, "YPO1380": {"Expression": 15.9, "InternalID": 3606268.0}, "YPO3750": {"Expression": 418.0, "InternalID": 3608494.0}, "YPO0643": {"Expression": 179.0, "InternalID": 3605576.0}, "YPO3990": {"Expression": 470.0, "InternalID": 3608724.0}, "YPO2021": {"Expression": 1387.0, "InternalID": 3606872.0}, "YPO2329": {"Expression": 1204.0, "InternalID": 3607161.0}, "YPO3536": {"Expression": 2690.0, "InternalID": 3608289.0}, "YPO0448": {"Expression": 16.3, "InternalID": 3605385.0}, "YPO0987": {"Expression": 920.0, "InternalID": 3605899.0}, "YPO2994": {"Expression": 5382.0, "InternalID": 3607782.0}, "YPO1034": {"Expression": 69.4, "InternalID": 3605942.0}, "YPO3295": {"Expression": 28.5, "InternalID": 3608055.0}, "YPO1491": {"Expression": 181.0, "InternalID": 3606372.0}, "YPO3384": {"Expression": 657.0, "InternalID": 3608140.0}, "YPO1567": {"Expression": 65.6, "InternalID": 3606445.0}, "YPO3153": {"Expression": 1276.0, "InternalID": 3607922.0}, "YPO2305": {"Expression": 8243.0, "InternalID": 3607137.0}, "YPO1952": {"Expression": 2472.0, "InternalID": 3606806.0}, "YPO3896": {"Expression": 14.5, "InternalID": 3608636.0}, "YPO1909": {"Expression": 955.0, "InternalID": 3606765.0}, "YPO2891": {"Expression": 24.7, "InternalID": 3607689.0}, "YPO0617": {"Expression": 11.1, "InternalID": 3605551.0}, "YPO2708": {"Expression": 40.7, "InternalID": 3607520.0}, "YPO2367": {"Expression": 464.0, "InternalID": 3607198.0}, "YPO2479": {"Expression": 108.0, "InternalID": 3607308.0}, "YPO1409": {"Expression": 13.7, "InternalID": 3606297.0}, "YPO1910": {"Expression": 303.0, "InternalID": 3606766.0}, "YPO0645": {"Expression": 85.1, "InternalID": 3605578.0}, "YPO3582": {"Expression": 15.6, "InternalID": 3608333.0}, "YPO3725": {"Expression": 2353.0, "InternalID": 3608469.0}, "YPO3488": {"Expression": 43.3, "InternalID": 3608241.0}, "YPO0648": {"Expression": 34.2, "InternalID": 3605581.0}, "YPO1126": {"Expression": 180.0, "InternalID": 3606034.0}, "YPO3928": {"Expression": 96.9, "InternalID": 3608665.0}, "YPO1547": {"Expression": 396.0, "InternalID": 3606428.0}, "YPO3872": {"Expression": 3.4, "InternalID": 3608612.0}, "YPO2612": {"Expression": 49.5, "InternalID": 3607433.0}, "YPO2232": {"Expression": 245.0, "InternalID": 3607069.0}, "YPO2779": {"Expression": 11.0, "InternalID": 3607590.0}, "YPO3243": {"Expression": 2011.0, "InternalID": 3608009.0}, "YPO3523": {"Expression": 28.1, "InternalID": 3608276.0}, "YPO3026": {"Expression": 158.0, "InternalID": 3607810.0}, "YPO2383": {"Expression": 37.7, "InternalID": 3607214.0}, "YPO2882": {"Expression": 17.3, "InternalID": 3607681.0}, "YPO0916": {"Expression": 26.8, "InternalID": 3605829.0}, "YPO1289": {"Expression": 43.8, "InternalID": 3606180.0}, "YPO3415": {"Expression": 1920.0, "InternalID": 3608171.0}, "YPO1323": {"Expression": 245.0, "InternalID": 3606213.0}, "YPO2420": {"Expression": 263.0, "InternalID": 3607248.0}, "YPO0372": {"Expression": 16.0, "InternalID": 3605315.0}, "YPO0026": {"Expression": 2532.0, "InternalID": 3604987.0}, "YPO0515": {"Expression": 9.39, "InternalID": 3605454.0}, "YPO3443": {"Expression": 205.0, "InternalID": 3608198.0}, "YPO0857": {"Expression": 10.9, "InternalID": 3605773.0}, "YPO1588": {"Expression": 1471.0, "InternalID": 3606464.0}, "YPO0408": {"Expression": 501.0, "InternalID": 3605350.0}, "YPO1911": {"Expression": 388.0, "InternalID": 3606767.0}, "YPO2975": {"Expression": 667.0, "InternalID": 3607763.0}, "YPO1264": {"Expression": 167.0, "InternalID": 3606158.0}, "YPO2382": {"Expression": 19.9, "InternalID": 3607213.0}, "YPO1704": {"Expression": 228.0, "InternalID": 3606572.0}, "YPO1389": {"Expression": 1566.0, "InternalID": 3606277.0}, "YPO0387": {"Expression": 3.18, "InternalID": 3605329.0}, "YPO2501": {"Expression": 1265.0, "InternalID": 3607330.0}, "YPO1378": {"Expression": 36.8, "InternalID": 3606266.0}, "YPO3829": {"Expression": 587.0, "InternalID": 3608571.0}, "YPO2511": {"Expression": 1491.0, "InternalID": 3607340.0}, "YPO1505": {"Expression": 25.6, "InternalID": 3606386.0}, "YPO0508": {"Expression": 21.8, "InternalID": 3605446.0}, "YPO2439": {"Expression": 4324.0, "InternalID": 3607268.0}, "YPO3494": {"Expression": 54.4, "InternalID": 3608247.0}, "YPO2803": {"Expression": 1625.0, "InternalID": 3607608.0}, "YPO2563": {"Expression": 214.0, "InternalID": 3607389.0}, "YPO0193": {"Expression": 1218.0, "InternalID": 3605140.0}, "YPO2880": {"Expression": 5.96, "InternalID": 3607679.0}, "YPO0819": {"Expression": 1147.0, "InternalID": 3605738.0}, "YPO1419": {"Expression": 114.0, "InternalID": 3606307.0}, "YPO0941": {"Expression": 7.51, "InternalID": 3605853.0}, "YPO1451": {"Expression": 2.48, "InternalID": 3606334.0}, "YPO2627": {"Expression": 141.0, "InternalID": 3607448.0}, "YPO1124": {"Expression": 6866.0, "InternalID": 3606032.0}, "YPO3097": {"Expression": 8.67, "InternalID": 3607878.0}, "YPO3292": {"Expression": 142.0, "InternalID": 3608052.0}, "YPO2857": {"Expression": 218.0, "InternalID": 3607657.0}, "YPO3509": {"Expression": 340.0, "InternalID": 3608262.0}, "YPO1599": {"Expression": 1023.0, "InternalID": 3606475.0}, "YPO2892": {"Expression": 221.0, "InternalID": 3607690.0}, "YPO1407": {"Expression": 58.9, "InternalID": 3606295.0}, "YPO1045": {"Expression": 3477.0, "InternalID": 3605953.0}, "YPO1391": {"Expression": 458.0, "InternalID": 3606279.0}, "YPO2886": {"Expression": 3.89, "InternalID": 3607685.0}, "YPO2512": {"Expression": 2262.0, "InternalID": 3607341.0}, "YPO2905": {"Expression": 6971.0, "InternalID": 3607703.0}, "YPO2915": {"Expression": 172.0, "InternalID": 3607710.0}, "YPO2077": {"Expression": 1165.0, "InternalID": 3606924.0}, "YPO0469": {"Expression": 24.3, "InternalID": 3605406.0}, "YPO3497": {"Expression": 490.0, "InternalID": 3608250.0}, "YPO2569": {"Expression": 36.5, "InternalID": 3607395.0}, "YPO3418": {"Expression": 1679.0, "InternalID": 3608174.0}, "YPO0329": {"Expression": 12.9, "InternalID": 3605274.0}, "YPO0175": {"Expression": 125.0, "InternalID": 3605124.0}, "YPO3659": {"Expression": 261.0, "InternalID": 3608409.0}, "YPO0553": {"Expression": 8.15, "InternalID": 3605489.0}, "YPO3929": {"Expression": 565.0, "InternalID": 3608666.0}, "YPO0066": {"Expression": 76.6, "InternalID": 3605025.0}, "YPO0282": {"Expression": 997.0, "InternalID": 3605229.0}, "YPO3070": {"Expression": 144.0, "InternalID": 3607854.0}, "YPO3268": {"Expression": 7.29, "InternalID": 3608032.0}, "YPO1641": {"Expression": 2598.0, "InternalID": 3606517.0}, "YPO1784": {"Expression": 2804.0, "InternalID": 3606646.0}, "YPO2193": {"Expression": 158.0, "InternalID": 3607031.0}, "YPO1145": {"Expression": 3149.0, "InternalID": 3606049.0}, "YPO0561": {"Expression": 218.0, "InternalID": 3605497.0}, "YPO3766": {"Expression": 169.0, "InternalID": 3608509.0}, "YPO1590": {"Expression": 45.5, "InternalID": 3606466.0}, "YPO0625": {"Expression": 166.0, "InternalID": 3605559.0}, "YPO0106": {"Expression": 1033.0, "InternalID": 3605061.0}, "YPO1306": {"Expression": 69.4, "InternalID": 3606196.0}, "YPO1214": {"Expression": 56.5, "InternalID": 3606113.0}, "YPO1430": {"Expression": 2551.0, "InternalID": 3606317.0}, "YPO1780": {"Expression": 1014.0, "InternalID": 3606642.0}, "YPO0532": {"Expression": 549.0, "InternalID": 3605469.0}, "YPO1115": {"Expression": 1820.0, "InternalID": 3606023.0}, "YPO0917": {"Expression": 1520.0, "InternalID": 3605830.0}, "YPO0314": {"Expression": 10.6, "InternalID": 3605260.0}, "YPO3899": {"Expression": 1226.0, "InternalID": 3608638.0}, "YPO2554": {"Expression": 22.4, "InternalID": 3607380.0}, "YPO1121": {"Expression": 2.0, "InternalID": 3606029.0}, "YPO1625": {"Expression": 7.1, "InternalID": 3606501.0}, "YPO3064": {"Expression": 1303.0, "InternalID": 3607848.0}, "YPO1403": {"Expression": 120.0, "InternalID": 3606291.0}, "YPO0284": {"Expression": 15.1, "InternalID": 3605231.0}, "YPO2422": {"Expression": 112.0, "InternalID": 3607250.0}, "YPO2465": {"Expression": 19.1, "InternalID": 3607294.0}, "YPO0085": {"Expression": 5595.0, "InternalID": 3605044.0}, "YPO2666": {"Expression": 631.0, "InternalID": 3607480.0}, "YPO3768": {"Expression": 267.0, "InternalID": 3608511.0}, "YPO1495": {"Expression": 32.2, "InternalID": 3606376.0}, "YPO4122": {"Expression": 436.0, "InternalID": 3608837.0}, "YPO2912": {"Expression": 551.0, "InternalID": 3607708.0}, "YPO2147": {"Expression": 27.6, "InternalID": 3606988.0}, "YPO0013a": {"Expression": 270.0, "InternalID": 3604975.0}, "YPO3132": {"Expression": 1771.0, "InternalID": 3607901.0}, "YPO0440": {"Expression": 50.7, "InternalID": 3605379.0}, "YPO1353": {"Expression": 1865.0, "InternalID": 3606241.0}, "YPO1507": {"Expression": 3069.0, "InternalID": 3606388.0}, "YPO3695": {"Expression": 63.0, "InternalID": 3608441.0}, "YPO1006": {"Expression": 4.91, "InternalID": 3605916.0}, "YPO2768": {"Expression": 13.3, "InternalID": 3607579.0}, "YPO0003": {"Expression": 17.0, "InternalID": 3604964.0}, "YPO3643": {"Expression": 1204.0, "InternalID": 3608392.0}, "YPO4121": {"Expression": 289.0, "InternalID": 3608836.0}, "YPO0233": {"Expression": 136.0, "InternalID": 3605179.0}, "YPO2158": {"Expression": 20.3, "InternalID": 3606998.0}, "YPO1653": {"Expression": 159.0, "InternalID": 3606528.0}, "YPO1343": {"Expression": 1789.0, "InternalID": 3606231.0}, "YPO3867": {"Expression": 247.0, "InternalID": 3608609.0}, "YPO0557": {"Expression": 1160.0, "InternalID": 3605493.0}, "YPO0008": {"Expression": 584.0, "InternalID": 3604969.0}, "YPO3118": {"Expression": 1143.0, "InternalID": 3607890.0}, "YPO3782": {"Expression": 88.1, "InternalID": 3608523.0}, "YPO2670": {"Expression": 473.0, "InternalID": 3607484.0}, "YPO3328": {"Expression": 117.0, "InternalID": 3608088.0}, "YPO2136": {"Expression": 0.177, "InternalID": 3606979.0}, "YPO2506": {"Expression": 1327.0, "InternalID": 3607335.0}, "YPO1411": {"Expression": 734.0, "InternalID": 3606299.0}, "YPO3710": {"Expression": 1688.0, "InternalID": 3608455.0}, "YPO2989": {"Expression": 70.3, "InternalID": 3607777.0}, "YPO3500": {"Expression": 1041.0, "InternalID": 3608253.0}, "YPO1544": {"Expression": 144.0, "InternalID": 3606425.0}, "YPO2065": {"Expression": 19.1, "InternalID": 3606912.0}, "YPO1266": {"Expression": 17.5, "InternalID": 3606160.0}, "YPO0565": {"Expression": 99.1, "InternalID": 3605501.0}, "YPO0706": {"Expression": 6.5, "InternalID": 3605633.0}, "YPO3294": {"Expression": 79.0, "InternalID": 3608054.0}, "YPO0283": {"Expression": 780.0, "InternalID": 3605230.0}, "YPO2191": {"Expression": 19.9, "InternalID": 3607029.0}, "YPO3818": {"Expression": 158.0, "InternalID": 3608560.0}, "YPO2995": {"Expression": 4182.0, "InternalID": 3607783.0}, "YPO1385": {"Expression": 40.4, "InternalID": 3606273.0}, "YPO0298": {"Expression": 4188.0, "InternalID": 3605245.0}, "YPO2769": {"Expression": 304.0, "InternalID": 3607580.0}, "YPO1526": {"Expression": 20.3, "InternalID": 3606407.0}, "YPO3170": {"Expression": 633.0, "InternalID": 3607939.0}, "YPO1525": {"Expression": 558.0, "InternalID": 3606406.0}, "YPO2595": {"Expression": 282.0, "InternalID": 3607416.0}, "YPO1046": {"Expression": 884.0, "InternalID": 3605954.0}, "YPO0287": {"Expression": 455.0, "InternalID": 3605234.0}, "YPO0650": {"Expression": 82.1, "InternalID": 3605583.0}, "YPO2342": {"Expression": 9805.0, "InternalID": 3607174.0}, "YPO1395": {"Expression": 4.69, "InternalID": 3606283.0}, "YPO0663": {"Expression": 1712.0, "InternalID": 3605596.0}, "YPO3183": {"Expression": 49.4, "InternalID": 3607952.0}, "YPO3073": {"Expression": 801.0, "InternalID": 3607857.0}, "YPO3172": {"Expression": 136.0, "InternalID": 3607941.0}, "YPO0424": {"Expression": 289.0, "InternalID": 3605365.0}, "YPO4117": {"Expression": 8187.0, "InternalID": 3608832.0}, "YPO1858": {"Expression": 224.0, "InternalID": 3606717.0}, "YPO0141": {"Expression": 33.5, "InternalID": 3605092.0}, "YPO3221": {"Expression": 796.0, "InternalID": 3607987.0}, "YPO1540": {"Expression": 15.5, "InternalID": 3606421.0}, "YPO3412": {"Expression": 223.0, "InternalID": 3608168.0}, "YPO3502": {"Expression": 25.8, "InternalID": 3608255.0}, "YPO0462": {"Expression": 50.8, "InternalID": 3605399.0}, "YPO0442": {"Expression": 174.0, "InternalID": 3605381.0}, "YPO4089": {"Expression": 40.9, "InternalID": 3608805.0}, "YPO0373": {"Expression": 35.2, "InternalID": 3605316.0}, "YPO2393": {"Expression": 1203.0, "InternalID": 3607224.0}, "YPO1105": {"Expression": 29.7, "InternalID": 3606013.0}, "YPO2567": {"Expression": 284.0, "InternalID": 3607393.0}, "YPO0457": {"Expression": 24.3, "InternalID": 3605394.0}, "YPO2626": {"Expression": 39.2, "InternalID": 3607447.0}, "YPO1516": {"Expression": 452.0, "InternalID": 3606397.0}, "YPO0351": {"Expression": 12148.0, "InternalID": 3605294.0}, "YPO1714": {"Expression": 782.0, "InternalID": 3606582.0}, "YPO3578": {"Expression": 153.0, "InternalID": 3608329.0}, "YPO1317": {"Expression": 2343.0, "InternalID": 3606207.0}, "YPO2355": {"Expression": 7.63, "InternalID": 3607187.0}, "YPO0919": {"Expression": 19.0, "InternalID": 3605832.0}, "YPO1949": {"Expression": 22.3, "InternalID": 3606803.0}, "YPO3851": {"Expression": 96.0, "InternalID": 3608593.0}, "YPO1813": {"Expression": 178.0, "InternalID": 3606673.0}, "YPO3077": {"Expression": 225.0, "InternalID": 3607861.0}, "YPO0874": {"Expression": 7.94, "InternalID": 3605789.0}, "YPO1589": {"Expression": 0.177, "InternalID": 3606465.0}, "YPO0935": {"Expression": 601.0, "InternalID": 3605847.0}, "YPO1413": {"Expression": 31.1, "InternalID": 3606301.0}, "YPO1593": {"Expression": 34.9, "InternalID": 3606469.0}, "YPO3376": {"Expression": 11038.0, "InternalID": 3608132.0}, "YPO2625": {"Expression": 8.58, "InternalID": 3607446.0}, "YPO2562": {"Expression": 249.0, "InternalID": 3607388.0}, "YPO0459": {"Expression": 27.7, "InternalID": 3605396.0}, "YPO3658": {"Expression": 240.0, "InternalID": 3608408.0}, "YPO0253": {"Expression": 1005.0, "InternalID": 3605198.0}, "YPO2833": {"Expression": 44.9, "InternalID": 3607635.0}, "YPO2014": {"Expression": 15.2, "InternalID": 3606865.0}, "YPO2219": {"Expression": 32.1, "InternalID": 3607056.0}, "YPO0232": {"Expression": 72.8, "InternalID": 3605178.0}, "YPO0341": {"Expression": 23.8, "InternalID": 3605284.0}, "YPO0153": {"Expression": 78.3, "InternalID": 3605104.0}, "YPO3696": {"Expression": 234.0, "InternalID": 3608442.0}, "YPO2651": {"Expression": 97.6, "InternalID": 3607468.0}, "YPO3903": {"Expression": 1986.0, "InternalID": 3608642.0}, "YPO0676": {"Expression": 818.0, "InternalID": 3605607.0}, "YPO2406": {"Expression": 84.7, "InternalID": 3607236.0}, "YPO0367": {"Expression": 6.79, "InternalID": 3605310.0}, "YPO1570": {"Expression": 976.0, "InternalID": 3606448.0}, "YPO3970": {"Expression": 2891.0, "InternalID": 3608705.0}, "YPO2166": {"Expression": 42.7, "InternalID": 3607006.0}, "YPO2946": {"Expression": 9.09, "InternalID": 3607736.0}, "YPO0516": {"Expression": 115.0, "InternalID": 3605455.0}, "YPO3560": {"Expression": 356.0, "InternalID": 3608311.0}, "YPO0912": {"Expression": 82.7, "InternalID": 3605825.0}, "YPO3269": {"Expression": 50.5, "InternalID": 3608033.0}, "YPO3222": {"Expression": 152.0, "InternalID": 3607988.0}, "YPO2335": {"Expression": 7.05, "InternalID": 3607167.0}, "YPO2404": {"Expression": 33.2, "InternalID": 3607234.0}, "YPO2778": {"Expression": 9.67, "InternalID": 3607589.0}, "YPO2893": {"Expression": 97.0, "InternalID": 3607691.0}, "YPO3011": {"Expression": 362.0, "InternalID": 3607797.0}, "YPO2907": {"Expression": 3611.0, "InternalID": 3607705.0}, "YPO2323": {"Expression": 278.0, "InternalID": 3607155.0}, "YPO2292": {"Expression": 868.0, "InternalID": 3607124.0}, "YPO2471": {"Expression": 149.0, "InternalID": 3607300.0}, "YPO1528": {"Expression": 12.9, "InternalID": 3606409.0}, "YPO0023": {"Expression": 8.84, "InternalID": 3604984.0}, "YPO3473": {"Expression": 151.0, "InternalID": 3608226.0}, "YPO0547": {"Expression": 54.0, "InternalID": 3605483.0}, "YPO0226": {"Expression": 275.0, "InternalID": 3605172.0}, "YPO0468": {"Expression": 8014.0, "InternalID": 3605405.0}, "YPO3888": {"Expression": 1285.0, "InternalID": 3608628.0}, "YPO0157": {"Expression": 86.7, "InternalID": 3605108.0}, "YPO3213": {"Expression": 271.0, "InternalID": 3607979.0}, "YPO2182": {"Expression": 1831.0, "InternalID": 3607020.0}, "YPO1205": {"Expression": 376.0, "InternalID": 3606104.0}, "YPO3164": {"Expression": 12.3, "InternalID": 3607933.0}, "YPO0047": {"Expression": 616.0, "InternalID": 3605008.0}, "YPO1194": {"Expression": 111.0, "InternalID": 3606097.0}, "YPO1607": {"Expression": 147.0, "InternalID": 3606483.0}, "YPO2214": {"Expression": 30.3, "InternalID": 3607050.0}, "YPO2082": {"Expression": 291.0, "InternalID": 3606929.0}, "YPO3699": {"Expression": 2172.0, "InternalID": 3608445.0}, "YPO2042": {"Expression": 39.6, "InternalID": 3606889.0}, "YPO3194": {"Expression": 9226.0, "InternalID": 3607963.0}, "YPO2046": {"Expression": 1305.0, "InternalID": 3606893.0}, "YPO0371": {"Expression": 53.7, "InternalID": 3605314.0}, "YPO0222": {"Expression": 67.8, "InternalID": 3605167.0}, "YPO1327": {"Expression": 1838.0, "InternalID": 3606217.0}, "YPO1914": {"Expression": 34.8, "InternalID": 3606770.0}, "YPO0905": {"Expression": 462.0, "InternalID": 3605818.0}, "YPO2628": {"Expression": 29.0, "InternalID": 3607449.0}, "YPO3559": {"Expression": 791.0, "InternalID": 3608310.0}, "YPO3319": {"Expression": 1750.0, "InternalID": 3608079.0}, "YPO2008": {"Expression": 140.0, "InternalID": 3606858.0}, "YPO0321": {"Expression": 8.49, "InternalID": 3605266.0}, "YPO0320": {"Expression": 18.8, "InternalID": 3605265.0}, "YPO2433": {"Expression": 75.0, "InternalID": 3607262.0}, "YPO3232": {"Expression": 3165.0, "InternalID": 3607998.0}, "YPO0294": {"Expression": 1593.0, "InternalID": 3605241.0}, "YPO0162": {"Expression": 80.6, "InternalID": 3605113.0}, "YPO0501": {"Expression": 1635.0, "InternalID": 3605439.0}, "YPO3788": {"Expression": 758.0, "InternalID": 3608529.0}, "YPO3200": {"Expression": 350.0, "InternalID": 3607968.0}, "YPO3769": {"Expression": 21.9, "InternalID": 3608512.0}, "YPO3845": {"Expression": 550.0, "InternalID": 3608587.0}, "YPO1778": {"Expression": 34.7, "InternalID": 3606640.0}, "YPO2221": {"Expression": 121.0, "InternalID": 3607058.0}, "YPO3864": {"Expression": 205.0, "InternalID": 3608606.0}, "YPO3553": {"Expression": 396.0, "InternalID": 3608304.0}, "YPO3520": {"Expression": 172.0, "InternalID": 3608273.0}, "YPO4120": {"Expression": 1774.0, "InternalID": 3608835.0}, "YPO1783": {"Expression": 1607.0, "InternalID": 3606645.0}, "YPO2648": {"Expression": 566.0, "InternalID": 3607465.0}, "YPO0942": {"Expression": 245.0, "InternalID": 3605854.0}, "YPO4054": {"Expression": 47.4, "InternalID": 3608777.0}, "YPO1632": {"Expression": 244.0, "InternalID": 3606508.0}, "YPO1896": {"Expression": 13.9, "InternalID": 3606751.0}, "YPO3949": {"Expression": 1815.0, "InternalID": 3608684.0}, "YPO1597": {"Expression": 153.0, "InternalID": 3606473.0}, "YPO0228": {"Expression": 58.9, "InternalID": 3605174.0}, "YPO2227": {"Expression": 478.0, "InternalID": 3607064.0}, "YPO0063": {"Expression": 0.791, "InternalID": 3605022.0}, "YPO0681": {"Expression": 176.0, "InternalID": 3605612.0}, "YPO2899": {"Expression": 26.3, "InternalID": 3607697.0}, "YPO3417": {"Expression": 2461.0, "InternalID": 3608173.0}, "YPO0040": {"Expression": 278.0, "InternalID": 3605001.0}, "YPO3530": {"Expression": 872.0, "InternalID": 3608283.0}, "YPO3140": {"Expression": 1045.0, "InternalID": 3607909.0}, "YPO2660": {"Expression": 2397.0, "InternalID": 3607474.0}, "YPO4078": {"Expression": 217.0, "InternalID": 3608797.0}, "YPO2400": {"Expression": 607.0, "InternalID": 3607230.0}, "YPO0623": {"Expression": 2983.0, "InternalID": 3605557.0}, "YPO1320": {"Expression": 79.8, "InternalID": 3606210.0}, "YPO2205": {"Expression": 146.0, "InternalID": 3607041.0}, "YPO2259": {"Expression": 2356.0, "InternalID": 3607091.0}, "YPO0360": {"Expression": 85.8, "InternalID": 3605303.0}, "YPO2344": {"Expression": 32.3, "InternalID": 3607176.0}, "YPO3182": {"Expression": 2759.0, "InternalID": 3607951.0}, "YPO1421": {"Expression": 131.0, "InternalID": 3606309.0}, "YPO4104": {"Expression": 1761.0, "InternalID": 3608819.0}, "YPO4003": {"Expression": 1182.0, "InternalID": 3608735.0}, "YPO3732": {"Expression": 57.1, "InternalID": 3608476.0}, "YPO3359": {"Expression": 9.03, "InternalID": 3608116.0}, "YPO3532": {"Expression": 2470.0, "InternalID": 3608285.0}, "YPO1059": {"Expression": 6.96, "InternalID": 3605967.0}, "YPO3814": {"Expression": 22.6, "InternalID": 3608555.0}, "YPO0652": {"Expression": 0.099, "InternalID": 3605585.0}, "YPO2829": {"Expression": 50.7, "InternalID": 3607633.0}, "YPO3212": {"Expression": 597.0, "InternalID": 3607978.0}, "YPO1549": {"Expression": 430.0, "InternalID": 3606430.0}, "YPO0678": {"Expression": 547.0, "InternalID": 3605609.0}, "YPO3176": {"Expression": 90.9, "InternalID": 3607945.0}, "YPO4061": {"Expression": 3835.0, "InternalID": 3608782.0}, "YPO2620": {"Expression": 16.2, "InternalID": 3607441.0}, "YPO3300": {"Expression": 579.0, "InternalID": 3608060.0}, "YPO0800": {"Expression": 3064.0, "InternalID": 3605720.0}, "YPO0342": {"Expression": 1.54, "InternalID": 3605285.0}, "YPO3550": {"Expression": 45.2, "InternalID": 3608301.0}, "YPO2222": {"Expression": 12.8, "InternalID": 3607059.0}, "YPO1193": {"Expression": 34.5, "InternalID": 3606096.0}, "YPO2553": {"Expression": 164.0, "InternalID": 3607379.0}, "YPO2649": {"Expression": 44.4, "InternalID": 3607466.0}, "YPO0350": {"Expression": 10520.0, "InternalID": 3605293.0}, "YPO2447": {"Expression": 0.177, "InternalID": 3607276.0}, "YPO0888": {"Expression": 1374.0, "InternalID": 3605801.0}, "YPO1149": {"Expression": 2208.0, "InternalID": 3606053.0}, "YPO1156": {"Expression": 10.8, "InternalID": 3606060.0}, "YPO2066": {"Expression": 836.0, "InternalID": 3606913.0}, "YPO3747": {"Expression": 735.0, "InternalID": 3608491.0}, "YPO2325": {"Expression": 244.0, "InternalID": 3607157.0}, "YPO3301": {"Expression": 602.0, "InternalID": 3608061.0}, "YPO0093": {"Expression": 192.0, "InternalID": 3605050.0}, "YPO0612": {"Expression": 10.5, "InternalID": 3605546.0}, "YPO2888": {"Expression": 30.7, "InternalID": 3607686.0}, "YPO3191": {"Expression": 21.7, "InternalID": 3607960.0}, "YPO2264": {"Expression": 854.0, "InternalID": 3607096.0}, "YPO2430": {"Expression": 128.0, "InternalID": 3607259.0}, "YPO0234": {"Expression": 2423.0, "InternalID": 3605180.0}, "YPO3365": {"Expression": 31.3, "InternalID": 3608122.0}, "YPO0579": {"Expression": 435.0, "InternalID": 3605516.0}, "YPO0460": {"Expression": 55.8, "InternalID": 3605397.0}, "YPO4125": {"Expression": 1943.0, "InternalID": 3608840.0}, "YPO2930": {"Expression": 3077.0, "InternalID": 3607724.0}, "YPO3484": {"Expression": 34.1, "InternalID": 3608237.0}, "YPO3624": {"Expression": 2624.0, "InternalID": 3608373.0}, "YPO3082": {"Expression": 1416.0, "InternalID": 3607866.0}, "YPO3074": {"Expression": 2977.0, "InternalID": 3607858.0}, "YPO3722": {"Expression": 30.4, "InternalID": 3608467.0}, "YPO2175": {"Expression": 1813.0, "InternalID": 3607014.0}, "YPO2837": {"Expression": 63.1, "InternalID": 3607639.0}, "YPO1598": {"Expression": 1665.0, "InternalID": 3606474.0}, "YPO2427": {"Expression": 95.2, "InternalID": 3607255.0}, "YPO0409": {"Expression": 2389.0, "InternalID": 3605351.0}, "YPO3211": {"Expression": 64.9, "InternalID": 3607977.0}, "YPO0945": {"Expression": 97.4, "InternalID": 3605857.0}, "YPO4068": {"Expression": 24.1, "InternalID": 3608789.0}, "YPO2830": {"Expression": 59.6, "InternalID": 3607634.0}, "YPO3551": {"Expression": 1556.0, "InternalID": 3608302.0}, "YPO3141": {"Expression": 107.0, "InternalID": 3607910.0}, "YPO1543": {"Expression": 51.5, "InternalID": 3606424.0}, "YPO0380": {"Expression": 72.8, "InternalID": 3605323.0}, "YPO1991": {"Expression": 33.4, "InternalID": 3606841.0}, "YPO0477": {"Expression": 25.0, "InternalID": 3605415.0}, "YPO0303": {"Expression": 21.3, "InternalID": 3605250.0}, "YPO3158": {"Expression": 4783.0, "InternalID": 3607927.0}, "YPO3834": {"Expression": 859.0, "InternalID": 3608576.0}, "YPO3320": {"Expression": 944.0, "InternalID": 3608080.0}, "YPO2656": {"Expression": 0.177, "InternalID": 3607472.0}, "YPO1386": {"Expression": 28.3, "InternalID": 3606274.0}, "YPO2053": {"Expression": 1601.0, "InternalID": 3606900.0}, "YPO2763": {"Expression": 1012.0, "InternalID": 3607574.0}, "YPO1009": {"Expression": 466.0, "InternalID": 3605919.0}, "YPO1374": {"Expression": 2234.0, "InternalID": 3606262.0}, "YPO4114": {"Expression": 109.0, "InternalID": 3608829.0}, "YPO1608": {"Expression": 82.1, "InternalID": 3606484.0}, "YPO2751": {"Expression": 170.0, "InternalID": 3607562.0}, "YPO1400": {"Expression": 896.0, "InternalID": 3606288.0}, "YPO1283": {"Expression": 58.3, "InternalID": 3606174.0}, "YPO0231": {"Expression": 208.0, "InternalID": 3605177.0}, "YPO2444": {"Expression": 603.0, "InternalID": 3607273.0}, "YPO0790": {"Expression": 723.0, "InternalID": 3605710.0}, "YPO3130": {"Expression": 184.0, "InternalID": 3607899.0}, "YPO1936": {"Expression": 9.22, "InternalID": 3606790.0}, "YPO1211": {"Expression": 600.0, "InternalID": 3606110.0}, "YPO0986": {"Expression": 1401.0, "InternalID": 3605898.0}, "YPO3616": {"Expression": 47.7, "InternalID": 3608365.0}, "YPO0921": {"Expression": 4128.0, "InternalID": 3605834.0}, "YPO1530": {"Expression": 135.0, "InternalID": 3606411.0}, "YPO4124": {"Expression": 326.0, "InternalID": 3608839.0}, "YPO1573": {"Expression": 13.0, "InternalID": 3606451.0}, "YPO0060": {"Expression": 53.3, "InternalID": 3605021.0}, "YPO3665": {"Expression": 183.0, "InternalID": 3608415.0}, "YPO1383": {"Expression": 1801.0, "InternalID": 3606271.0}, "YPO0375": {"Expression": 265.0, "InternalID": 3605318.0}, "YPO1845": {"Expression": 1975.0, "InternalID": 3606704.0}, "YPO1039": {"Expression": 642.0, "InternalID": 3605947.0}, "YPO1583": {"Expression": 0.177, "InternalID": 3606460.0}, "YPO1523": {"Expression": 360.0, "InternalID": 3606404.0}, "YPO1494": {"Expression": 10.7, "InternalID": 3606375.0}, "YPO3354": {"Expression": 11.5, "InternalID": 3608111.0}, "YPO3278": {"Expression": 662.0, "InternalID": 3608042.0}, "YPO1565": {"Expression": 29.7, "InternalID": 3606443.0}, "YPO0700": {"Expression": 66.3, "InternalID": 3605629.0}, "YPO4080": {"Expression": 1131.0, "InternalID": 3608798.0}, "YPO2463": {"Expression": 1313.0, "InternalID": 3607292.0}, "YPO2170": {"Expression": 0.177, "InternalID": 3607010.0}, "YPO0580": {"Expression": 48.4, "InternalID": 3605517.0}, "YPO2976": {"Expression": 233.0, "InternalID": 3607764.0}, "YPO2942": {"Expression": 0.177, "InternalID": 3607733.0}, "YPO0211": {"Expression": 103.0, "InternalID": 3605156.0}, "YPO3938": {"Expression": 701.0, "InternalID": 3608673.0}, "YPO2611": {"Expression": 133.0, "InternalID": 3607432.0}, "YPO3637": {"Expression": 70.1, "InternalID": 3608386.0}, "YPO0017": {"Expression": 41.0, "InternalID": 3604978.0}, "YPO1443": {"Expression": 125.0, "InternalID": 3606329.0}, "YPO3577": {"Expression": 34.3, "InternalID": 3608328.0}, "YPO3525": {"Expression": 298.0, "InternalID": 3608278.0}, "YPO0185": {"Expression": 458.0, "InternalID": 3605134.0}, "YPO4064": {"Expression": 261.0, "InternalID": 3608785.0}, "YPO3694": {"Expression": 39.6, "InternalID": 3608440.0}, "YPO0646": {"Expression": 14.6, "InternalID": 3605579.0}, "YPO3792": {"Expression": 147.0, "InternalID": 3608533.0}, "YPO3441": {"Expression": 27.2, "InternalID": 3608196.0}, "YPO1313": {"Expression": 275.0, "InternalID": 3606203.0}, "YPO0785": {"Expression": 15.7, "InternalID": 3605705.0}, "YPO2719": {"Expression": 11.7, "InternalID": 3607531.0}, "YPO2805": {"Expression": 1460.0, "InternalID": 3607610.0}, "YPO2609": {"Expression": 193.0, "InternalID": 3607430.0}, "YPO0216": {"Expression": 253.0, "InternalID": 3605161.0}, "YPO3401": {"Expression": 341.0, "InternalID": 3608157.0}, "YPO2075": {"Expression": 264.0, "InternalID": 3606922.0}, "YPO3431": {"Expression": 7.99, "InternalID": 3608187.0}, "YPO3048": {"Expression": 95.6, "InternalID": 3607832.0}, "YPO3472": {"Expression": 73.1, "InternalID": 3608225.0}, "YPO1775": {"Expression": 161.0, "InternalID": 3606637.0}, "YPO1068": {"Expression": 1412.0, "InternalID": 3605977.0}, "YPO0971": {"Expression": 0.301, "InternalID": 3605884.0}, "YPO1522": {"Expression": 1770.0, "InternalID": 3606403.0}, "YPO0506": {"Expression": 269.0, "InternalID": 3605444.0}, "YPO2703": {"Expression": 298.0, "InternalID": 3607515.0}, "YPO1851": {"Expression": 389.0, "InternalID": 3606710.0}, "YPO1376": {"Expression": 6.44, "InternalID": 3606264.0}, "YPO4093": {"Expression": 191.0, "InternalID": 3608809.0}, "YPO2921": {"Expression": 321.0, "InternalID": 3607715.0}, "YPO3230": {"Expression": 2241.0, "InternalID": 3607996.0}, "YPO1139": {"Expression": 18.6, "InternalID": 3606044.0}, "YPO3865": {"Expression": 52.0, "InternalID": 3608607.0}, "YPO1392": {"Expression": 4798.0, "InternalID": 3606280.0}, "YPO2168": {"Expression": 237.0, "InternalID": 3607008.0}, "YPO3389": {"Expression": 865.0, "InternalID": 3608145.0}, "YPO1560": {"Expression": 27.5, "InternalID": 3606439.0}, "YPO3941": {"Expression": 62.6, "InternalID": 3608676.0}, "YPO2617": {"Expression": 206.0, "InternalID": 3607438.0}, "YPO2624": {"Expression": 123.0, "InternalID": 3607445.0}, "YPO0461": {"Expression": 438.0, "InternalID": 3605398.0}, "YPO1548": {"Expression": 650.0, "InternalID": 3606429.0}, "YPO0495": {"Expression": 485.0, "InternalID": 3605433.0}, "YPO0129": {"Expression": 9.67, "InternalID": 3605080.0}, "YPO3849": {"Expression": 99.8, "InternalID": 3608591.0}, "YPO3910": {"Expression": 430.0, "InternalID": 3608649.0}, "YPO2015": {"Expression": 14.5, "InternalID": 3606866.0}, "YPO3708": {"Expression": 314.0, "InternalID": 3608453.0}, "YPO1906": {"Expression": 5083.0, "InternalID": 3606762.0}, "YPO1418": {"Expression": 6.75, "InternalID": 3606306.0}, "YPO2235": {"Expression": 336.0, "InternalID": 3607072.0}, "YPO3086": {"Expression": 128.0, "InternalID": 3607870.0}, "YPO2156": {"Expression": 1681.0, "InternalID": 3606996.0}, "YPO2914": {"Expression": 47.0, "InternalID": 3607709.0}, "YPO0458": {"Expression": 270.0, "InternalID": 3605395.0}, "YPO1724": {"Expression": 10.5, "InternalID": 3606592.0}, "YPO1579": {"Expression": 16.0, "InternalID": 3606457.0}, "YPO2050": {"Expression": 47.4, "InternalID": 3606897.0}, "YPO1222": {"Expression": 2212.0, "InternalID": 3606119.0}, "YPO0156": {"Expression": 72.5, "InternalID": 3605107.0}, "YPO1669": {"Expression": 21.4, "InternalID": 3606541.0}, "YPO3447": {"Expression": 559.0, "InternalID": 3608202.0}, "YPO0415": {"Expression": 9.87, "InternalID": 3605356.0}, "YPO1379": {"Expression": 1724.0, "InternalID": 3606267.0}, "YPO2372": {"Expression": 41.4, "InternalID": 3607203.0}, "YPO1011": {"Expression": 112.0, "InternalID": 3605920.0}, "YPO3361": {"Expression": 81.1, "InternalID": 3608118.0}, "YPO1048": {"Expression": 44.9, "InternalID": 3605956.0}, "YPO0455": {"Expression": 246.0, "InternalID": 3605392.0}, "YPO0079": {"Expression": 8214.0, "InternalID": 3605038.0}, "YPO0151": {"Expression": 199.0, "InternalID": 3605102.0}, "YPO1893": {"Expression": 32.1, "InternalID": 3606748.0}, "YPO1299": {"Expression": 27.8, "InternalID": 3606189.0}, "YPO3916": {"Expression": 8.77, "InternalID": 3608655.0}, "YPO1183": {"Expression": 1515.0, "InternalID": 3606086.0}, "YPO1061": {"Expression": 32.1, "InternalID": 3605969.0}, "YPO4071": {"Expression": 1569.0, "InternalID": 3608791.0}, "YPO0938": {"Expression": 1645.0, "InternalID": 3605850.0}, "YPO2201": {"Expression": 52.8, "InternalID": 3607037.0}, "YPO3524": {"Expression": 177.0, "InternalID": 3608277.0}, "YPO2402": {"Expression": 590.0, "InternalID": 3607232.0}, "YPO3975": {"Expression": 1035.0, "InternalID": 3608709.0}, "YPO1605": {"Expression": 25.0, "InternalID": 3606481.0}, "YPO1756": {"Expression": 143.0, "InternalID": 3606620.0}, "YPO3033": {"Expression": 52.1, "InternalID": 3607817.0}, "YPO0406": {"Expression": 465.0, "InternalID": 3605348.0}, "YPO1939": {"Expression": 639.0, "InternalID": 3606793.0}, "YPO0182": {"Expression": 1344.0, "InternalID": 3605131.0}, "YPO0907": {"Expression": 721.0, "InternalID": 3605820.0}, "YPO1857": {"Expression": 1812.0, "InternalID": 3606716.0}, "YPO3746": {"Expression": 90.4, "InternalID": 3608490.0}, "YPO3678": {"Expression": 31.7, "InternalID": 3608428.0}, "YPO3350": {"Expression": 56.4, "InternalID": 3608107.0}, "YPO4037": {"Expression": 159.0, "InternalID": 3608764.0}, "YPO1610": {"Expression": 193.0, "InternalID": 3606486.0}, "YPO0439": {"Expression": 513.0, "InternalID": 3605378.0}, "YPO1054": {"Expression": 154.0, "InternalID": 3605962.0}, "YPO3227": {"Expression": 269.0, "InternalID": 3607993.0}, "YPO1511": {"Expression": 179.0, "InternalID": 3606392.0}, "YPO1114": {"Expression": 2759.0, "InternalID": 3606022.0}, "YPO2855": {"Expression": 4.72, "InternalID": 3607655.0}, "YPO2630": {"Expression": 368.0, "InternalID": 3607451.0}, "YPO1381": {"Expression": 9.1, "InternalID": 3606269.0}, "YPO2414": {"Expression": 75.5, "InternalID": 3607242.0}, "YPO0279": {"Expression": 10.6, "InternalID": 3605226.0}, "YPO1703": {"Expression": 22.0, "InternalID": 3606571.0}, "YPO1314": {"Expression": 82.7, "InternalID": 3606204.0}, "YPO3058": {"Expression": 35.5, "InternalID": 3607842.0}, "YPO2635": {"Expression": 278.0, "InternalID": 3607454.0}, "YPO2718": {"Expression": 157.0, "InternalID": 3607530.0}, "YPO0033": {"Expression": 14.3, "InternalID": 3604994.0}, "YPO3382": {"Expression": 1743.0, "InternalID": 3608138.0}, "YPO1031": {"Expression": 5.42, "InternalID": 3605939.0}, "YPO4082": {"Expression": 100.0, "InternalID": 3608800.0}, "YPO3275": {"Expression": 762.0, "InternalID": 3608039.0}, "YPO1907": {"Expression": 5638.0, "InternalID": 3606763.0}, "YPO0931": {"Expression": 1971.0, "InternalID": 3605843.0}, "YPO0914": {"Expression": 2145.0, "InternalID": 3605827.0}, "YPO2124": {"Expression": 2119.0, "InternalID": 3606967.0}, "YPO2824": {"Expression": 971.0, "InternalID": 3607628.0}, "YPO1116": {"Expression": 2307.0, "InternalID": 3606024.0}, "YPO2889": {"Expression": 889.0, "InternalID": 3607687.0}, "YPO1655": {"Expression": 1299.0, "InternalID": 3606530.0}, "YPO2647": {"Expression": 336.0, "InternalID": 3607464.0}, "YPO1364": {"Expression": 13.6, "InternalID": 3606252.0}, "YPO2744": {"Expression": 1269.0, "InternalID": 3607555.0}, "YPO0698": {"Expression": 34.5, "InternalID": 3605627.0}, "YPO0480": {"Expression": 143.0, "InternalID": 3605418.0}, "YPO2559": {"Expression": 18.8, "InternalID": 3607385.0}, "YPO0105": {"Expression": 3012.0, "InternalID": 3605060.0}, "YPO3663": {"Expression": 22.9, "InternalID": 3608413.0}, "YPO3519": {"Expression": 224.0, "InternalID": 3608272.0}, "YPO2028": {"Expression": 54.2, "InternalID": 3606877.0}, "YPO2064": {"Expression": 295.0, "InternalID": 3606911.0}, "YPO0654": {"Expression": 93.4, "InternalID": 3605587.0}, "YPO0464": {"Expression": 214.0, "InternalID": 3605401.0}, "YPO2195": {"Expression": 154.0, "InternalID": 3607033.0}, "YPO4118": {"Expression": 1883.0, "InternalID": 3608833.0}, "YPO3861": {"Expression": 647.0, "InternalID": 3608603.0}, "YPO3225": {"Expression": 1852.0, "InternalID": 3607991.0}, "YPO3566": {"Expression": 2468.0, "InternalID": 3608317.0}, "YPO1414": {"Expression": 1340.0, "InternalID": 3606302.0}, "YPO3498": {"Expression": 29.7, "InternalID": 3608251.0}, "YPO1532": {"Expression": 20.1, "InternalID": 3606413.0}, "YPO2552": {"Expression": 146.0, "InternalID": 3607378.0}, "YPO0550": {"Expression": 254.0, "InternalID": 3605486.0}, "YPO2002": {"Expression": 102.0, "InternalID": 3606852.0}, "YPO3490": {"Expression": 2289.0, "InternalID": 3608243.0}, "YPO0381": {"Expression": 39.6, "InternalID": 3605324.0}, "YPO1561": {"Expression": 0.177, "InternalID": 3606440.0}, "YPO2153": {"Expression": 844.0, "InternalID": 3606994.0}, "YPO2174": {"Expression": 254.0, "InternalID": 3607013.0}, "YPO1277": {"Expression": 6.98, "InternalID": 3606170.0}, "YPO1627": {"Expression": 25.0, "InternalID": 3606503.0}, "YPO3419": {"Expression": 1905.0, "InternalID": 3608175.0}, "YPO0499": {"Expression": 1048.0, "InternalID": 3605437.0}, "YPO0898": {"Expression": 1911.0, "InternalID": 3605812.0}, "YPO0570": {"Expression": 1985.0, "InternalID": 3605507.0}, "YPO3348": {"Expression": 79.2, "InternalID": 3608105.0}, "YPO1435": {"Expression": 13011.0, "InternalID": 3606321.0}, "YPO1994": {"Expression": 43.5, "InternalID": 3606844.0}, "YPO0546": {"Expression": 26.2, "InternalID": 3605482.0}, "YPO2634": {"Expression": 244.0, "InternalID": 3607453.0}, "YPO3915": {"Expression": 206.0, "InternalID": 3608654.0}, "YPO0427": {"Expression": 51.1, "InternalID": 3605368.0}, "YPO3157": {"Expression": 1214.0, "InternalID": 3607926.0}, "YPO2194": {"Expression": 0.177, "InternalID": 3607032.0}, "YPO0136": {"Expression": 188.0, "InternalID": 3605087.0}, "YPO0481": {"Expression": 1017.0, "InternalID": 3605419.0}, "YPO3840": {"Expression": 33.6, "InternalID": 3608582.0}, "YPO2697": {"Expression": 851.0, "InternalID": 3607510.0}, "YPO3095": {"Expression": 8.59, "InternalID": 3607876.0}, "YPO3305": {"Expression": 1586.0, "InternalID": 3608065.0}, "YPO1621": {"Expression": 0.177, "InternalID": 3606497.0}, "YPO1988": {"Expression": 0.177, "InternalID": 3606838.0}, "YPO3224": {"Expression": 658.0, "InternalID": 3607990.0}, "YPO0560": {"Expression": 1051.0, "InternalID": 3605496.0}, "YPO0299": {"Expression": 5691.0, "InternalID": 3605246.0}, "YPO3590": {"Expression": 1269.0, "InternalID": 3608339.0}, "YPO1758": {"Expression": 2933.0, "InternalID": 3606622.0}, "YPO2990": {"Expression": 287.0, "InternalID": 3607778.0}, "YPO3393": {"Expression": 18.7, "InternalID": 3608149.0}, "YPO0241": {"Expression": 233.0, "InternalID": 3605187.0}, "YPO0057": {"Expression": 6.52, "InternalID": 3605018.0}, "YPO1908": {"Expression": 378.0, "InternalID": 3606764.0}, "YPO3749": {"Expression": 48.9, "InternalID": 3608493.0}, "YPO0856": {"Expression": 206.0, "InternalID": 3605772.0}, "YPO2387": {"Expression": 119.0, "InternalID": 3607218.0}, "YPO1033": {"Expression": 862.0, "InternalID": 3605941.0}, "YPO0374": {"Expression": 45.9, "InternalID": 3605317.0}, "YPO1111": {"Expression": 322.0, "InternalID": 3606019.0}, "YPO0196": {"Expression": 45.5, "InternalID": 3605143.0}, "YPO1772": {"Expression": 19.7, "InternalID": 3606634.0}, "YPO0910": {"Expression": 173.0, "InternalID": 3605823.0}, "YPO2870": {"Expression": 1254.0, "InternalID": 3607669.0}, "YPO3569": {"Expression": 169.0, "InternalID": 3608320.0}}, "OrganimsName": "Y.pestis", "Integrated": false, "Weight": 100.0}
