# Supplementary material for: Depletion of Shine-Dalgarno Sequences Within Bacterial Coding Regions Is Expression Dependent
Source: G3 (Bethesda). 2016 Sep 7;6(11):3467–74. doi: 10.1534/g3.116.032227 (PMC5100845; doi:10.1534/g3.116.032227)
Supplement: Supplemental Material [file supp_g3.116.032227_FileS1.zip › SD_Submission 3/Data/PaxDB/GCA_000009085.json]

{"Score": 7.6, "Coverage": 47.0, "GeneExpression": {"Cj0459c": {"Expression": 433.0, "InternalID": 3469908.0}, "Cj0087": {"Expression": 11684.0, "InternalID": 3469562.0}, "Cj0725c": {"Expression": 1898.0, "InternalID": 3470158.0}, "Cj0324": {"Expression": 71.9, "InternalID": 3469777.0}, "Cj1153": {"Expression": 10757.0, "InternalID": 3470559.0}, "Cj0547": {"Expression": 397.0, "InternalID": 3469993.0}, "Cj1451": {"Expression": 368.0, "InternalID": 3470848.0}, "Cj1518": {"Expression": 107.0, "InternalID": 3470911.0}, "Cj0539": {"Expression": 145.0, "InternalID": 3469985.0}, "Cj1625c": {"Expression": 30.3, "InternalID": 3471008.0}, "Cj0807": {"Expression": 963.0, "InternalID": 3470229.0}, "Cj1407c": {"Expression": 36.7, "InternalID": 3470805.0}, "Cj0239c": {"Expression": 802.0, "InternalID": 3469697.0}, "Cj1048c": {"Expression": 277.0, "InternalID": 3470458.0}, "Cj0112": {"Expression": 1188.0, "InternalID": 3469587.0}, "Cj0884": {"Expression": 974.0, "InternalID": 3470299.0}, "Cj1574c": {"Expression": 501.0, "InternalID": 3470957.0}, "Cj0595c": {"Expression": 216.0, "InternalID": 3470040.0}, "Cj1061c": {"Expression": 369.0, "InternalID": 3470471.0}, "Cj1032": {"Expression": 353.0, "InternalID": 3470442.0}, "Cj1356c": {"Expression": 158.0, "InternalID": 3470759.0}, "Cj1564": {"Expression": 3775.0, "InternalID": 3470947.0}, "Cj0021c": {"Expression": 49.0, "InternalID": 3469508.0}, "Cj0009": {"Expression": 202.0, "InternalID": 3469496.0}, "Cj0060c": {"Expression": 28.5, "InternalID": 3469539.0}, "Cj0116": {"Expression": 139.0, "InternalID": 3469591.0}, "Cj0759": {"Expression": 4160.0, "InternalID": 3470181.0}, "Cj1108": {"Expression": 132.0, "InternalID": 3470516.0}, "Cj0828c": {"Expression": 19.1, "InternalID": 3470250.0}, "Cj0360": {"Expression": 1102.0, "InternalID": 3469812.0}, "Cj0103": {"Expression": 1182.0, "InternalID": 3469578.0}, "Cj0434": {"Expression": 276.0, "InternalID": 3469886.0}, "Cj1540": {"Expression": 922.0, "InternalID": 3470927.0}, "Cj0536": {"Expression": 2765.0, "InternalID": 3469982.0}, "Cj0036": {"Expression": 28.0, "InternalID": 3469522.0}, "Cj1459": {"Expression": 454.0, "InternalID": 3470856.0}, "Cj0005c": {"Expression": 57.8, "InternalID": 3469492.0}, "Cj0317": {"Expression": 426.0, "InternalID": 3469770.0}, "Cj1215": {"Expression": 118.0, "InternalID": 3470621.0}, "Cj1031": {"Expression": 219.0, "InternalID": 3470441.0}, "Cj1399c": {"Expression": 57.4, "InternalID": 3470797.0}, "Cj0767c": {"Expression": 271.0, "InternalID": 3470189.0}, "Cj1428c": {"Expression": 439.0, "InternalID": 3470826.0}, "Cj0605": {"Expression": 44.0, "InternalID": 3470050.0}, "Cj0995c": {"Expression": 305.0, "InternalID": 3470405.0}, "Cj1001": {"Expression": 128.0, "InternalID": 3470411.0}, "Cj0643": {"Expression": 1462.0, "InternalID": 3470087.0}, "Cj1284": {"Expression": 61.7, "InternalID": 3470689.0}, "Cj0681": {"Expression": 156.0, "InternalID": 3470114.0}, "Cj1059c": {"Expression": 788.0, "InternalID": 3470469.0}, "Cj0943": {"Expression": 126.0, "InternalID": 3470356.0}, "Cj1479c": {"Expression": 5358.0, "InternalID": 3470874.0}, "Cj1534c": {"Expression": 2261.0, "InternalID": 3470921.0}, "Cj0477": {"Expression": 3003.0, "InternalID": 3469926.0}, "Cj0388": {"Expression": 159.0, "InternalID": 3469840.0}, "Cj0471": {"Expression": 1396.0, "InternalID": 3469920.0}, "Cj1516": {"Expression": 680.0, "InternalID": 3470909.0}, "Cj1366c": {"Expression": 449.0, "InternalID": 3470769.0}, "Cj0912c": {"Expression": 788.0, "InternalID": 3470325.0}, "Cj0285c": {"Expression": 6133.0, "InternalID": 3469741.0}, "Cj0623": {"Expression": 615.0, "InternalID": 3470068.0}, "Cj0982c": {"Expression": 1618.0, "InternalID": 3470392.0}, "Cj0020c": {"Expression": 518.0, "InternalID": 3469507.0}, "Cj0958c": {"Expression": 59.1, "InternalID": 3470371.0}, "Cj1388": {"Expression": 167.0, "InternalID": 3470791.0}, "Cj0144": {"Expression": 3246.0, "InternalID": 3469619.0}, "Cj0277": {"Expression": 51.6, "InternalID": 3469734.0}, "Cj1272c": {"Expression": 29.5, "InternalID": 3470678.0}, "Cj0311": {"Expression": 3109.0, "InternalID": 3469764.0}, "Cj0922c": {"Expression": 603.0, "InternalID": 3470335.0}, "Cj1633": {"Expression": 18.0, "InternalID": 3471016.0}, "Cj1267c": {"Expression": 449.0, "InternalID": 3470673.0}, "Cj1186c": {"Expression": 4469.0, "InternalID": 3470592.0}, "Cj0233c": {"Expression": 251.0, "InternalID": 3469691.0}, "Cj0607": {"Expression": 13.9, "InternalID": 3470052.0}, "Cj1480c": {"Expression": 2339.0, "InternalID": 3470875.0}, "Cj1355": {"Expression": 646.0, "InternalID": 3470758.0}, "Cj0289c": {"Expression": 3513.0, "InternalID": 3469745.0}, "Cj1585c": {"Expression": 70.0, "InternalID": 3470968.0}, "Cj0994c": {"Expression": 661.0, "InternalID": 3470404.0}, "Cj0073c": {"Expression": 2005.0, "InternalID": 3469550.0}, "Cj0318": {"Expression": 184.0, "InternalID": 3469771.0}, "Cj1598": {"Expression": 196.0, "InternalID": 3470981.0}, "Cj0463": {"Expression": 31.3, "InternalID": 3469912.0}, "Cj0252": {"Expression": 95.0, "InternalID": 3469709.0}, "Cj0093": {"Expression": 246.0, "InternalID": 3469568.0}, "Cj1316c": {"Expression": 364.0, "InternalID": 3470721.0}, "Cj0625": {"Expression": 58.1, "InternalID": 3470070.0}, "Cj1044c": {"Expression": 223.0, "InternalID": 3470454.0}, "Cj1260c": {"Expression": 45.1, "InternalID": 3470666.0}, "Cj0296c": {"Expression": 426.0, "InternalID": 3469749.0}, "Cj1432c": {"Expression": 76.3, "InternalID": 3470830.0}, "Cj1565c": {"Expression": 8.43, "InternalID": 3470948.0}, "Cj0955c": {"Expression": 182.0, "InternalID": 3470368.0}, "Cj1705c": {"Expression": 947.0, "InternalID": 3471085.0}, "Cj0012c": {"Expression": 17030.0, "InternalID": 3469499.0}, "Cj0226": {"Expression": 20.7, "InternalID": 3469684.0}, "Cj0950c": {"Expression": 383.0, "InternalID": 3470363.0}, "Cj1673c": {"Expression": 1655.0, "InternalID": 3471055.0}, "Cj0092": {"Expression": 1776.0, "InternalID": 3469567.0}, "Cj1624c": {"Expression": 1346.0, "InternalID": 3471007.0}, "Cj1188c": {"Expression": 136.0, "InternalID": 3470594.0}, "Cj0596": {"Expression": 9568.0, "InternalID": 3470041.0}, "Cj0075c": {"Expression": 516.0, "InternalID": 3469552.0}, "Cj0460": {"Expression": 659.0, "InternalID": 3469909.0}, "Cj1578c": {"Expression": 83.2, "InternalID": 3470961.0}, "Cj0763c": {"Expression": 57.7, "InternalID": 3470185.0}, "Cj0791c": {"Expression": 78.0, "InternalID": 3470213.0}, "Cj0150c": {"Expression": 749.0, "InternalID": 3469625.0}, "Cj1273c": {"Expression": 845.0, "InternalID": 3470679.0}, "Cj1595": {"Expression": 3468.0, "InternalID": 3470978.0}, "Cj0977": {"Expression": 132.0, "InternalID": 3470387.0}, "Cj0598": {"Expression": 533.0, "InternalID": 3470043.0}, "Cj0779": {"Expression": 11682.0, "InternalID": 3470201.0}, "Cj1589": {"Expression": 45.7, "InternalID": 3470972.0}, "Cj1319": {"Expression": 90.3, "InternalID": 3470724.0}, "Cj1240c": {"Expression": 47.3, "InternalID": 3470646.0}, "Cj1425c": {"Expression": 161.0, "InternalID": 3470823.0}, "Cj0172c": {"Expression": 540.0, "InternalID": 3469645.0}, "Cj1699c": {"Expression": 1716.0, "InternalID": 3471079.0}, "Cj1400c": {"Expression": 1650.0, "InternalID": 3470798.0}, "Cj0436": {"Expression": 130.0, "InternalID": 3469888.0}, "Cj0926": {"Expression": 795.0, "InternalID": 3470339.0}, "Cj0114": {"Expression": 2165.0, "InternalID": 3469589.0}, "Cj0469": {"Expression": 79.1, "InternalID": 3469918.0}, "Cj0709": {"Expression": 409.0, "InternalID": 3470142.0}, "Cj0326": {"Expression": 790.0, "InternalID": 3469779.0}, "Cj1182c": {"Expression": 2678.0, "InternalID": 3470588.0}, "Cj0508": {"Expression": 68.9, "InternalID": 3469955.0}, "Cj0276": {"Expression": 2175.0, "InternalID": 3469733.0}, "Cj0764c": {"Expression": 205.0, "InternalID": 3470186.0}, "Cj1058c": {"Expression": 2334.0, "InternalID": 3470468.0}, "Cj0450c": {"Expression": 831.0, "InternalID": 3469899.0}, "Cj1498c": {"Expression": 1469.0, "InternalID": 3470893.0}, "Cj0896c": {"Expression": 485.0, "InternalID": 3470310.0}, "Cj1511c": {"Expression": 2909.0, "InternalID": 3470905.0}, "Cj1007c": {"Expression": 12.8, "InternalID": 3470417.0}, "Cj1437c": {"Expression": 23.8, "InternalID": 3470835.0}, "Cj0665c": {"Expression": 3339.0, "InternalID": 3470104.0}, "Cj1402c": {"Expression": 905.0, "InternalID": 3470800.0}, "Cj0143c": {"Expression": 986.0, "InternalID": 3469618.0}, "Cj1689c": {"Expression": 6993.0, "InternalID": 3471069.0}, "Cj0604": {"Expression": 36.3, "InternalID": 3470049.0}, "Cj1235": {"Expression": 170.0, "InternalID": 3470641.0}, "Cj1248": {"Expression": 452.0, "InternalID": 3470654.0}, "Cj0026c": {"Expression": 502.0, "InternalID": 3469513.0}, "Cj1312": {"Expression": 142.0, "InternalID": 3470717.0}, "Cj0398": {"Expression": 817.0, "InternalID": 3469850.0}, "Cj0207": {"Expression": 994.0, "InternalID": 3469680.0}, "Cj0175c": {"Expression": 2033.0, "InternalID": 3469648.0}, "Cj1206c": {"Expression": 439.0, "InternalID": 3470612.0}, "Cj0497": {"Expression": 134.0, "InternalID": 3469946.0}, "Cj1178c": {"Expression": 177.0, "InternalID": 3470584.0}, "Cj0370": {"Expression": 1261.0, "InternalID": 3469822.0}, "Cj1597": {"Expression": 427.0, "InternalID": 3470980.0}, "Cj1416c": {"Expression": 54.2, "InternalID": 3470814.0}, "Cj1641": {"Expression": 153.0, "InternalID": 3471024.0}, "Cj1050c": {"Expression": 115.0, "InternalID": 3470460.0}, "Cj0337c": {"Expression": 799.0, "InternalID": 3469790.0}, "Cj1222c": {"Expression": 2.55, "InternalID": 3470628.0}, "Cj0612c": {"Expression": 3513.0, "InternalID": 3470057.0}, "Cj0470": {"Expression": 18522.0, "InternalID": 3469919.0}, "Cj0897c": {"Expression": 459.0, "InternalID": 3470311.0}, "Cj0886c": {"Expression": 130.0, "InternalID": 3470300.0}, "Cj1710c": {"Expression": 189.0, "InternalID": 3471090.0}, "Cj0717": {"Expression": 187.0, "InternalID": 3470150.0}, "Cj1605c": {"Expression": 124.0, "InternalID": 3470988.0}, "Cj0358": {"Expression": 20649.0, "InternalID": 3469811.0}, "Cj0079c": {"Expression": 332.0, "InternalID": 3469556.0}, "Cj0930": {"Expression": 239.0, "InternalID": 3470343.0}, "Cj0368c": {"Expression": 68.5, "InternalID": 3469820.0}, "Cj0772c": {"Expression": 3188.0, "InternalID": 3470194.0}, "Cj0384c": {"Expression": 1597.0, "InternalID": 3469836.0}, "Cj0927": {"Expression": 30.3, "InternalID": 3470340.0}, "Cj1279c": {"Expression": 2441.0, "InternalID": 3470685.0}, "Cj0063c": {"Expression": 223.0, "InternalID": 3469542.0}, "Cj0155c": {"Expression": 1120.0, "InternalID": 3469630.0}, "Cj1264c": {"Expression": 650.0, "InternalID": 3470670.0}, "Cj1658": {"Expression": 10.8, "InternalID": 3471040.0}, "Cj1213c": {"Expression": 219.0, "InternalID": 3470619.0}, "Cj1309c": {"Expression": 327.0, "InternalID": 3470714.0}, "Cj1494c": {"Expression": 488.0, "InternalID": 3470889.0}, "Cj1501": {"Expression": 472.0, "InternalID": 3470895.0}, "Cj0798c": {"Expression": 42.2, "InternalID": 3470220.0}, "Cj1443c": {"Expression": 27.8, "InternalID": 3470841.0}, "Cj0367c": {"Expression": 871.0, "InternalID": 3469819.0}, "Cj1311": {"Expression": 513.0, "InternalID": 3470716.0}, "Cj0192c": {"Expression": 1249.0, "InternalID": 3469665.0}, "Cj0002": {"Expression": 1681.0, "InternalID": 3469489.0}, "Cj1702c": {"Expression": 4005.0, "InternalID": 3471082.0}, "Cj0534": {"Expression": 2282.0, "InternalID": 3469980.0}, "Cj0872": {"Expression": 351.0, "InternalID": 3470288.0}, "Cj0718": {"Expression": 7.09, "InternalID": 3470151.0}, "Cj1438c": {"Expression": 179.0, "InternalID": 3470836.0}, "Cj1318": {"Expression": 13.0, "InternalID": 3470723.0}, "Cj0319": {"Expression": 288.0, "InternalID": 3469772.0}, "Cj0704": {"Expression": 193.0, "InternalID": 3470137.0}, "Cj1082c": {"Expression": 112.0, "InternalID": 3470490.0}, "Cj0113": {"Expression": 10735.0, "InternalID": 3469588.0}, "Cj0139": {"Expression": 176.0, "InternalID": 3469614.0}, "Cj1434c": {"Expression": 154.0, "InternalID": 3470832.0}, "Cj1115c": {"Expression": 44.9, "InternalID": 3470523.0}, "Cj1265c": {"Expression": 754.0, "InternalID": 3470671.0}, "Cj0053c": {"Expression": 344.0, "InternalID": 3469532.0}, "Cj0101": {"Expression": 331.0, "InternalID": 3469576.0}, "Cj1176c": {"Expression": 2058.0, "InternalID": 3470582.0}, "Cj0453": {"Expression": 328.0, "InternalID": 3469902.0}, "Cj0924c": {"Expression": 102.0, "InternalID": 3470337.0}, "Cj0734c": {"Expression": 5872.0, "InternalID": 3470167.0}, "Cj0831c": {"Expression": 30.5, "InternalID": 3470253.0}, "Cj1433c": {"Expression": 19.8, "InternalID": 3470831.0}, "Cj0338c": {"Expression": 93.5, "InternalID": 3469791.0}, "Cj0037c": {"Expression": 1289.0, "InternalID": 3469523.0}, "Cj1725": {"Expression": 886.0, "InternalID": 3471105.0}, "Cj0509c": {"Expression": 715.0, "InternalID": 3469956.0}, "Cj0449c": {"Expression": 2688.0, "InternalID": 3469898.0}, "Cj1659": {"Expression": 629.0, "InternalID": 3471041.0}, "Cj1337": {"Expression": 59.6, "InternalID": 3470740.0}, "Cj0893c": {"Expression": 1972.0, "InternalID": 3470307.0}, "Cj0755": {"Expression": 247.0, "InternalID": 3470178.0}, "Cj0265c": {"Expression": 1393.0, "InternalID": 3469722.0}, "Cj0799c": {"Expression": 83.2, "InternalID": 3470221.0}, "Cj0582": {"Expression": 1389.0, "InternalID": 3470027.0}, "Cj0889c": {"Expression": 2.54, "InternalID": 3470303.0}, "Cj1703c": {"Expression": 223.0, "InternalID": 3471083.0}, "Cj1503c": {"Expression": 121.0, "InternalID": 3470897.0}, "Cj0913c": {"Expression": 9572.0, "InternalID": 3470326.0}, "Cj1164c": {"Expression": 446.0, "InternalID": 3470570.0}, "Cj0559": {"Expression": 1880.0, "InternalID": 3470005.0}, "Cj0776c": {"Expression": 1566.0, "InternalID": 3470198.0}, "Cj0939c": {"Expression": 63.9, "InternalID": 3470352.0}, "Cj1073c": {"Expression": 475.0, "InternalID": 3470481.0}, "Cj1116c": {"Expression": 1109.0, "InternalID": 3470524.0}, "Cj1094c": {"Expression": 579.0, "InternalID": 3470502.0}, "Cj0715": {"Expression": 5670.0, "InternalID": 3470148.0}, "Cj1195c": {"Expression": 224.0, "InternalID": 3470601.0}, "Cj1613c": {"Expression": 616.0, "InternalID": 3470996.0}, "Cj0597": {"Expression": 974.0, "InternalID": 3470042.0}, "Cj1606c": {"Expression": 1112.0, "InternalID": 3470989.0}, "Cj1430c": {"Expression": 268.0, "InternalID": 3470828.0}, "Cj1183c": {"Expression": 57.9, "InternalID": 3470589.0}, "Cj0161c": {"Expression": 105.0, "InternalID": 3469636.0}, "Cj1427c": {"Expression": 1608.0, "InternalID": 3470825.0}, "Cj1639": {"Expression": 269.0, "InternalID": 3471022.0}, "Cj0129c": {"Expression": 571.0, "InternalID": 3469604.0}, "Cj0273": {"Expression": 584.0, "InternalID": 3469730.0}, "Cj0332c": {"Expression": 3563.0, "InternalID": 3469785.0}, "Cj0576": {"Expression": 156.0, "InternalID": 3470021.0}, "Cj1229": {"Expression": 154.0, "InternalID": 3470635.0}, "Cj0838c": {"Expression": 272.0, "InternalID": 3470260.0}, "Cj1253": {"Expression": 465.0, "InternalID": 3470659.0}, "Cj1704c": {"Expression": 2598.0, "InternalID": 3471084.0}, "Cj1691c": {"Expression": 2569.0, "InternalID": 3471071.0}, "Cj0646": {"Expression": 1596.0, "InternalID": 3470090.0}, "Cj0390": {"Expression": 128.0, "InternalID": 3469842.0}, "Cj0352": {"Expression": 70.1, "InternalID": 3469805.0}, "Cj1382c": {"Expression": 14890.0, "InternalID": 3470785.0}, "Cj1439c": {"Expression": 228.0, "InternalID": 3470837.0}, "Cj0303c": {"Expression": 239.0, "InternalID": 3469756.0}, "Cj0228c": {"Expression": 138.0, "InternalID": 3469686.0}, "Cj1486c": {"Expression": 910.0, "InternalID": 3470881.0}, "Cj0016": {"Expression": 34.8, "InternalID": 3469503.0}, "Cj1529c": {"Expression": 465.0, "InternalID": 3470916.0}, "Cj0688": {"Expression": 1167.0, "InternalID": 3470121.0}, "Cj0371": {"Expression": 2470.0, "InternalID": 3469823.0}, "Cj0790": {"Expression": 130.0, "InternalID": 3470212.0}, "Cj0399": {"Expression": 51.3, "InternalID": 3469851.0}, "Cj1444c": {"Expression": 857.0, "InternalID": 3470842.0}, "Cj0146c": {"Expression": 544.0, "InternalID": 3469621.0}, "Cj1727c": {"Expression": 376.0, "InternalID": 3471107.0}, "Cj0662c": {"Expression": 2064.0, "InternalID": 3470101.0}, "Cj1495c": {"Expression": 638.0, "InternalID": 3470890.0}, "Cj1171c": {"Expression": 2118.0, "InternalID": 3470577.0}, "Cj1277c": {"Expression": 487.0, "InternalID": 3470683.0}, "Cj1696c": {"Expression": 3299.0, "InternalID": 3471076.0}, "Cj0980": {"Expression": 181.0, "InternalID": 3470390.0}, "Cj0957c": {"Expression": 25.1, "InternalID": 3470370.0}, "Cj0107": {"Expression": 4091.0, "InternalID": 3469582.0}, "Cj0462": {"Expression": 269.0, "InternalID": 3469911.0}, "Cj1233": {"Expression": 61.5, "InternalID": 3470639.0}, "Cj0373": {"Expression": 427.0, "InternalID": 3469825.0}, "Cj1591": {"Expression": 5770.0, "InternalID": 3470974.0}, "Cj1695c": {"Expression": 3259.0, "InternalID": 3471075.0}, "Cj1567c": {"Expression": 332.0, "InternalID": 3470950.0}, "Cj1611": {"Expression": 4880.0, "InternalID": 3470994.0}, "Cj1270c": {"Expression": 449.0, "InternalID": 3470676.0}, "Cj1545c": {"Expression": 314.0, "InternalID": 3470932.0}, "Cj0778": {"Expression": 1551.0, "InternalID": 3470200.0}, "Cj1198": {"Expression": 1734.0, "InternalID": 3470604.0}, "Cj0248": {"Expression": 614.0, "InternalID": 3469705.0}, "Cj1621": {"Expression": 969.0, "InternalID": 3471004.0}, "Cj1096c": {"Expression": 2055.0, "InternalID": 3470504.0}, "Cj1308": {"Expression": 264.0, "InternalID": 3470713.0}, "Cj0316": {"Expression": 82.4, "InternalID": 3469769.0}, "Cj0085c": {"Expression": 74.0, "InternalID": 3469560.0}, "Cj0275": {"Expression": 678.0, "InternalID": 3469732.0}, "Cj0699c": {"Expression": 2294.0, "InternalID": 3470132.0}, "Cj1420c": {"Expression": 2128.0, "InternalID": 3470818.0}, "Cj0406c": {"Expression": 1144.0, "InternalID": 3469858.0}, "Cj0840c": {"Expression": 1104.0, "InternalID": 3470262.0}, "Cj0701": {"Expression": 124.0, "InternalID": 3470134.0}, "Cj1085c": {"Expression": 34.1, "InternalID": 3470493.0}, "Cj0621": {"Expression": 49.8, "InternalID": 3470066.0}, "Cj1418c": {"Expression": 242.0, "InternalID": 3470816.0}, "Cj1027c": {"Expression": 687.0, "InternalID": 3470437.0}, "Cj1221": {"Expression": 24141.0, "InternalID": 3470627.0}, "Cj1204c": {"Expression": 788.0, "InternalID": 3470610.0}, "Cj0383c": {"Expression": 362.0, "InternalID": 3469835.0}, "Cj1357c": {"Expression": 2028.0, "InternalID": 3470760.0}, "Cj1700c": {"Expression": 3908.0, "InternalID": 3471080.0}, "Cj0426": {"Expression": 334.0, "InternalID": 3469878.0}, "Cj1076": {"Expression": 39.7, "InternalID": 3470484.0}, "Cj1508c": {"Expression": 919.0, "InternalID": 3470902.0}, "Cj0696": {"Expression": 409.0, "InternalID": 3470129.0}, "Cj0170": {"Expression": 196.0, "InternalID": 3469644.0}, "Cj1299": {"Expression": 536.0, "InternalID": 3470704.0}, "Cj0091": {"Expression": 3618.0, "InternalID": 3469566.0}, "Cj0152c": {"Expression": 559.0, "InternalID": 3469627.0}, "Cj1674": {"Expression": 288.0, "InternalID": 3471056.0}, "Cj0019c": {"Expression": 509.0, "InternalID": 3469506.0}, "Cj0389": {"Expression": 1795.0, "InternalID": 3469841.0}, "Cj0895c": {"Expression": 104.0, "InternalID": 3470309.0}, "Cj1593": {"Expression": 3491.0, "InternalID": 3470976.0}, "Cj0992c": {"Expression": 487.0, "InternalID": 3470402.0}, "Cj0409": {"Expression": 5048.0, "InternalID": 3469861.0}, "Cj1170c": {"Expression": 2774.0, "InternalID": 3470576.0}, "Cj0376": {"Expression": 21.0, "InternalID": 3469828.0}, "Cj1359": {"Expression": 337.0, "InternalID": 3470762.0}, "Cj0706": {"Expression": 1434.0, "InternalID": 3470139.0}, "Cj0442": {"Expression": 1156.0, "InternalID": 3469894.0}, "Cj1196c": {"Expression": 154.0, "InternalID": 3470602.0}, "Cj0254": {"Expression": 93.9, "InternalID": 3469711.0}, "Cj1519": {"Expression": 218.0, "InternalID": 3470912.0}, "Cj0953c": {"Expression": 163.0, "InternalID": 3470366.0}, "Cj1365c": {"Expression": 4.64, "InternalID": 3470768.0}, "Cj0193c": {"Expression": 7802.0, "InternalID": 3469666.0}, "Cj1324": {"Expression": 487.0, "InternalID": 3470729.0}, "Cj0640c": {"Expression": 1217.0, "InternalID": 3470084.0}, "Cj1290c": {"Expression": 1710.0, "InternalID": 3470695.0}, "Cj1086c": {"Expression": 1437.0, "InternalID": 3470494.0}, "Cj0336c": {"Expression": 538.0, "InternalID": 3469789.0}, "Cj0575": {"Expression": 1921.0, "InternalID": 3470020.0}, "Cj1014c": {"Expression": 569.0, "InternalID": 3470424.0}, "Cj1514c": {"Expression": 391.0, "InternalID": 3470907.0}, "Cj1141": {"Expression": 189.0, "InternalID": 3470549.0}, "Cj0008": {"Expression": 117.0, "InternalID": 3469495.0}, "Cj1256c": {"Expression": 373.0, "InternalID": 3470662.0}, "Cj1576c": {"Expression": 112.0, "InternalID": 3470959.0}, "Cj0781": {"Expression": 265.0, "InternalID": 3470203.0}, "Cj1140": {"Expression": 74.2, "InternalID": 3470548.0}, "Cj0899c": {"Expression": 1916.0, "InternalID": 3470313.0}, "Cj1190c": {"Expression": 4333.0, "InternalID": 3470596.0}, "Cj0268c": {"Expression": 1240.0, "InternalID": 3469725.0}, "Cj0017c": {"Expression": 1436.0, "InternalID": 3469504.0}, "Cj1084c": {"Expression": 86.7, "InternalID": 3470492.0}, "Cj1535c": {"Expression": 169.0, "InternalID": 3470922.0}, "Cj1685c": {"Expression": 228.0, "InternalID": 3471065.0}, "Cj1513c": {"Expression": 775.0, "InternalID": 3470906.0}, "Cj1334": {"Expression": 14.4, "InternalID": 3470738.0}, "Cj1169c": {"Expression": 459.0, "InternalID": 3470575.0}, "Cj1191c": {"Expression": 573.0, "InternalID": 3470597.0}, "Cj0803": {"Expression": 101.0, "InternalID": 3470225.0}, "Cj1652c": {"Expression": 52.1, "InternalID": 3471035.0}, "Cj0029": {"Expression": 108.0, "InternalID": 3469516.0}, "Cj0543": {"Expression": 399.0, "InternalID": 3469989.0}, "Cj0374": {"Expression": 331.0, "InternalID": 3469826.0}, "Cj1601": {"Expression": 273.0, "InternalID": 3470984.0}, "Cj0003": {"Expression": 710.0, "InternalID": 3469490.0}, "Cj0695": {"Expression": 446.0, "InternalID": 3470128.0}, "Cj0933c": {"Expression": 1491.0, "InternalID": 3470346.0}, "Cj1555c": {"Expression": 67.5, "InternalID": 3470941.0}, "Cj0117": {"Expression": 546.0, "InternalID": 3469592.0}, "Cj1162c": {"Expression": 148.0, "InternalID": 3470568.0}, "Cj1577c": {"Expression": 385.0, "InternalID": 3470960.0}, "Cj0015c": {"Expression": 76.8, "InternalID": 3469502.0}, "Cj0066c": {"Expression": 353.0, "InternalID": 3469545.0}, "Cj1573c": {"Expression": 567.0, "InternalID": 3470956.0}, "Cj0127c": {"Expression": 184.0, "InternalID": 3469602.0}, "Cj0914c": {"Expression": 371.0, "InternalID": 3470327.0}, "Cj1670c": {"Expression": 59.5, "InternalID": 3471052.0}, "Cj0264c": {"Expression": 2218.0, "InternalID": 3469721.0}, "Cj0163c": {"Expression": 67.9, "InternalID": 3469638.0}, "Cj1698c": {"Expression": 3211.0, "InternalID": 3471078.0}, "Cj1701c": {"Expression": 4068.0, "InternalID": 3471081.0}, "Cj1592": {"Expression": 2232.0, "InternalID": 3470975.0}, "Cj0682": {"Expression": 250.0, "InternalID": 3470115.0}, "Cj1541": {"Expression": 448.0, "InternalID": 3470928.0}, "Cj0044c": {"Expression": 41.7, "InternalID": 3469530.0}, "Cj0094": {"Expression": 1553.0, "InternalID": 3469569.0}, "Cj1238": {"Expression": 316.0, "InternalID": 3470644.0}, "Cj1635c": {"Expression": 365.0, "InternalID": 3471018.0}, "Cj1207c": {"Expression": 261.0, "InternalID": 3470613.0}, "Cj0393c": {"Expression": 381.0, "InternalID": 3469845.0}, "Cj0102": {"Expression": 633.0, "InternalID": 3469577.0}, "Cj0403": {"Expression": 402.0, "InternalID": 3469855.0}, "Cj1157": {"Expression": 71.1, "InternalID": 3470563.0}, "Cj0435": {"Expression": 2408.0, "InternalID": 3469887.0}, "Cj0998c": {"Expression": 14203.0, "InternalID": 3470408.0}, "Cj1372": {"Expression": 48.4, "InternalID": 3470775.0}, "Cj0891c": {"Expression": 906.0, "InternalID": 3470305.0}, "Cj1505c": {"Expression": 133.0, "InternalID": 3470899.0}, "Cj1041c": {"Expression": 340.0, "InternalID": 3470451.0}, "Cj1345c": {"Expression": 165.0, "InternalID": 3470748.0}, "Cj1380": {"Expression": 2387.0, "InternalID": 3470783.0}, "Cj1023c": {"Expression": 906.0, "InternalID": 3470433.0}, "Cj1037c": {"Expression": 1345.0, "InternalID": 3470447.0}, "Cj1055c": {"Expression": 21.2, "InternalID": 3470465.0}, "Cj1131c": {"Expression": 1057.0, "InternalID": 3470539.0}, "Cj1091c": {"Expression": 417.0, "InternalID": 3470499.0}, "Cj0991c": {"Expression": 36.7, "InternalID": 3470401.0}, "Cj0671": {"Expression": 369.0, "InternalID": 3470109.0}, "Cj0284c": {"Expression": 4736.0, "InternalID": 3469740.0}, "Cj0561c": {"Expression": 76.3, "InternalID": 3470007.0}, "Cj0810": {"Expression": 186.0, "InternalID": 3470232.0}, "Cj0942c": {"Expression": 1178.0, "InternalID": 3470355.0}, "Cj0440c": {"Expression": 118.0, "InternalID": 3469892.0}, "Cj0505c": {"Expression": 39.5, "InternalID": 3469952.0}, "Cj1127c": {"Expression": 129.0, "InternalID": 3470535.0}, "Cj0149c": {"Expression": 128.0, "InternalID": 3469624.0}, "Cj0775c": {"Expression": 325.0, "InternalID": 3470197.0}, "Cj1092c": {"Expression": 95.8, "InternalID": 3470500.0}, "Cj1156": {"Expression": 804.0, "InternalID": 3470562.0}, "Cj1553c": {"Expression": 71.5, "InternalID": 3470940.0}, "Cj1214c": {"Expression": 812.0, "InternalID": 3470620.0}, "Cj0397c": {"Expression": 191.0, "InternalID": 3469849.0}, "Cj1682c": {"Expression": 2588.0, "InternalID": 3471063.0}, "Cj0473": {"Expression": 1354.0, "InternalID": 3469922.0}, "Cj1189c": {"Expression": 1020.0, "InternalID": 3470595.0}, "Cj0297c": {"Expression": 317.0, "InternalID": 3469750.0}, "Cj1492c": {"Expression": 30.8, "InternalID": 3470887.0}, "Cj1424c": {"Expression": 459.0, "InternalID": 3470822.0}, "Cj0196c": {"Expression": 203.0, "InternalID": 3469669.0}, "Cj0513": {"Expression": 485.0, "InternalID": 3469960.0}, "Cj0538": {"Expression": 663.0, "InternalID": 3469984.0}, "Cj1662": {"Expression": 3.93, "InternalID": 3471044.0}, "Cj1026c": {"Expression": 8795.0, "InternalID": 3470436.0}, "Cj0458c": {"Expression": 103.0, "InternalID": 3469907.0}, "Cj1447c": {"Expression": 122.0, "InternalID": 3470844.0}, "Cj0270": {"Expression": 370.0, "InternalID": 3469727.0}, "Cj0476": {"Expression": 1969.0, "InternalID": 3469925.0}, "Cj1098": {"Expression": 391.0, "InternalID": 3470506.0}, "Cj1121c": {"Expression": 430.0, "InternalID": 3470529.0}, "Cj1209": {"Expression": 524.0, "InternalID": 3470615.0}, "Cj0514": {"Expression": 82.6, "InternalID": 3469961.0}, "Cj0441": {"Expression": 564.0, "InternalID": 3469893.0}, "Cj1292": {"Expression": 1135.0, "InternalID": 3470697.0}, "Cj1075": {"Expression": 612.0, "InternalID": 3470483.0}, "Cj0491": {"Expression": 1400.0, "InternalID": 3469940.0}, "Cj0279": {"Expression": 1015.0, "InternalID": 3469735.0}, "Cj0206": {"Expression": 410.0, "InternalID": 3469679.0}, "Cj1462": {"Expression": 37.9, "InternalID": 3470859.0}, "Cj1604": {"Expression": 232.0, "InternalID": 3470987.0}, "Cj1487c": {"Expression": 2252.0, "InternalID": 3470882.0}, "Cj0758": {"Expression": 414.0, "InternalID": 3470180.0}, "Cj1234": {"Expression": 300.0, "InternalID": 3470640.0}, "Cj0106": {"Expression": 954.0, "InternalID": 3469581.0}, "Cj0537": {"Expression": 1480.0, "InternalID": 3469983.0}, "Cj1029c": {"Expression": 1126.0, "InternalID": 3470439.0}, "Cj0327": {"Expression": 81.2, "InternalID": 3469780.0}, "Cj1634c": {"Expression": 75.8, "InternalID": 3471017.0}, "Cj0256": {"Expression": 44.6, "InternalID": 3469713.0}, "Cj0474": {"Expression": 1784.0, "InternalID": 3469923.0}, "Cj1269c": {"Expression": 264.0, "InternalID": 3470675.0}, "Cj0366c": {"Expression": 501.0, "InternalID": 3469818.0}, "Cj0411": {"Expression": 24.6, "InternalID": 3469863.0}, "Cj0853c": {"Expression": 1783.0, "InternalID": 3470275.0}, "Cj1070": {"Expression": 4278.0, "InternalID": 3470478.0}, "Cj1338c": {"Expression": 4761.0, "InternalID": 3470741.0}, "Cj0632": {"Expression": 2900.0, "InternalID": 3470076.0}, "Cj0554": {"Expression": 333.0, "InternalID": 3470000.0}, "Cj0832c": {"Expression": 110.0, "InternalID": 3470254.0}, "Cj0609c": {"Expression": 39.4, "InternalID": 3470054.0}, "Cj0817": {"Expression": 382.0, "InternalID": 3470239.0}, "Cj0812": {"Expression": 476.0, "InternalID": 3470234.0}, "Cj1536c": {"Expression": 303.0, "InternalID": 3470923.0}, "Cj1220": {"Expression": 14254.0, "InternalID": 3470626.0}, "Cj0932c": {"Expression": 1289.0, "InternalID": 3470345.0}, "Cj1455": {"Expression": 72.6, "InternalID": 3470852.0}, "Cj0918c": {"Expression": 2045.0, "InternalID": 3470331.0}, "Cj1600": {"Expression": 176.0, "InternalID": 3470983.0}, "Cj0076c": {"Expression": 489.0, "InternalID": 3469553.0}, "Cj1120c": {"Expression": 15.7, "InternalID": 3470528.0}, "Cj0806": {"Expression": 1101.0, "InternalID": 3470228.0}, "Cj0312": {"Expression": 127.0, "InternalID": 3469765.0}, "Cj0692c": {"Expression": 38.2, "InternalID": 3470125.0}, "Cj1020c": {"Expression": 136.0, "InternalID": 3470430.0}, "Cj1219c": {"Expression": 589.0, "InternalID": 3470625.0}, "Cj0638c": {"Expression": 4838.0, "InternalID": 3470082.0}, "Cj1249": {"Expression": 71.4, "InternalID": 3470655.0}, "Cj1227c": {"Expression": 126.0, "InternalID": 3470633.0}, "Cj1491c": {"Expression": 403.0, "InternalID": 3470886.0}, "Cj1181c": {"Expression": 1802.0, "InternalID": 3470587.0}, "Cj0372": {"Expression": 750.0, "InternalID": 3469824.0}, "Cj1099": {"Expression": 10.8, "InternalID": 3470507.0}, "Cj0586": {"Expression": 53.1, "InternalID": 3470031.0}, "Cj1228c": {"Expression": 4183.0, "InternalID": 3470634.0}, "Cj0606": {"Expression": 202.0, "InternalID": 3470051.0}, "Cj0334": {"Expression": 13158.0, "InternalID": 3469787.0}, "Cj1506c": {"Expression": 4488.0, "InternalID": 3470900.0}, "Cj0234c": {"Expression": 4878.0, "InternalID": 3469692.0}, "Cj1681c": {"Expression": 58.1, "InternalID": 3471062.0}, "Cj1288c": {"Expression": 542.0, "InternalID": 3470693.0}, "Cj0255c": {"Expression": 208.0, "InternalID": 3469712.0}, "Cj1609": {"Expression": 103.0, "InternalID": 3470992.0}, "Cj0572": {"Expression": 116.0, "InternalID": 3470017.0}, "Cj0169": {"Expression": 1048.0, "InternalID": 3469643.0}, "Cj0479": {"Expression": 1018.0, "InternalID": 3469928.0}, "Cj0315": {"Expression": 31.3, "InternalID": 3469768.0}, "Cj1507c": {"Expression": 531.0, "InternalID": 3470901.0}, "Cj1594": {"Expression": 3054.0, "InternalID": 3470977.0}, "Cj0478": {"Expression": 1272.0, "InternalID": 3469927.0}, "Cj1645": {"Expression": 361.0, "InternalID": 3471028.0}, "Cj1071": {"Expression": 669.0, "InternalID": 3470479.0}, "Cj0054c": {"Expression": 730.0, "InternalID": 3469533.0}, "Cj0687c": {"Expression": 64.0, "InternalID": 3470120.0}, "Cj0944c": {"Expression": 23.6, "InternalID": 3470357.0}, "Cj1690c": {"Expression": 3726.0, "InternalID": 3471070.0}, "Cj0562": {"Expression": 75.7, "InternalID": 3470008.0}, "Cj1410c": {"Expression": 109.0, "InternalID": 3470808.0}, "Cj0059c": {"Expression": 45.6, "InternalID": 3469538.0}, "Cj0464": {"Expression": 2.88, "InternalID": 3469913.0}, "Cj0089": {"Expression": 814.0, "InternalID": 3469564.0}, "Cj1575c": {"Expression": 1486.0, "InternalID": 3470958.0}, "Cj0438": {"Expression": 497.0, "InternalID": 3469890.0}, "Cj0902": {"Expression": 127.0, "InternalID": 3470316.0}, "Cj0131": {"Expression": 554.0, "InternalID": 3469606.0}, "Cj0551": {"Expression": 1002.0, "InternalID": 3469997.0}, "Cj0023": {"Expression": 643.0, "InternalID": 3469510.0}, "Cj1411c": {"Expression": 154.0, "InternalID": 3470809.0}, "Cj1339c": {"Expression": 17498.0, "InternalID": 3470742.0}, "Cj1046c": {"Expression": 407.0, "InternalID": 3470456.0}, "Cj1401c": {"Expression": 39.3, "InternalID": 3470799.0}, "Cj0511": {"Expression": 1924.0, "InternalID": 3469958.0}, "Cj1550c": {"Expression": 24.7, "InternalID": 3470937.0}, "Cj1274c": {"Expression": 2207.0, "InternalID": 3470680.0}, "Cj1663": {"Expression": 373.0, "InternalID": 3471045.0}, "Cj0780": {"Expression": 8422.0, "InternalID": 3470202.0}, "Cj1119c": {"Expression": 37.4, "InternalID": 3470527.0}, "Cj0941c": {"Expression": 83.1, "InternalID": 3470354.0}, "Cj0475": {"Expression": 5539.0, "InternalID": 3469924.0}, "Cj0700": {"Expression": 565.0, "InternalID": 3470133.0}, "Cj0240c": {"Expression": 1117.0, "InternalID": 3469698.0}, "Cj1217c": {"Expression": 64.2, "InternalID": 3470623.0}, "Cj0639c": {"Expression": 2616.0, "InternalID": 3470083.0}, "Cj0109": {"Expression": 269.0, "InternalID": 3469584.0}, "Cj0599": {"Expression": 55.7, "InternalID": 3470044.0}, "Cj0329c": {"Expression": 21.7, "InternalID": 3469782.0}, "Cj0719c": {"Expression": 248.0, "InternalID": 3470152.0}, "Cj0298c": {"Expression": 164.0, "InternalID": 3469751.0}, "Cj0493": {"Expression": 3501.0, "InternalID": 3469942.0}, "Cj1358c": {"Expression": 68.5, "InternalID": 3470761.0}, "Cj1706c": {"Expression": 1911.0, "InternalID": 3471086.0}, "Cj0281c": {"Expression": 351.0, "InternalID": 3469737.0}, "Cj0183": {"Expression": 218.0, "InternalID": 3469656.0}, "Cj1118c": {"Expression": 1026.0, "InternalID": 3470526.0}, "Cj0039c": {"Expression": 1226.0, "InternalID": 3469525.0}, "Cj1708c": {"Expression": 2710.0, "InternalID": 3471088.0}, "Cj1317": {"Expression": 152.0, "InternalID": 3470722.0}, "Cj0783": {"Expression": 4545.0, "InternalID": 3470205.0}, "Cj0269c": {"Expression": 1103.0, "InternalID": 3469726.0}, "Cj0726c": {"Expression": 26.3, "InternalID": 3470159.0}, "Cj1341c": {"Expression": 29.2, "InternalID": 3470744.0}, "Cj0410": {"Expression": 2245.0, "InternalID": 3469862.0}, "Cj0437": {"Expression": 1644.0, "InternalID": 3469889.0}, "Cj0532": {"Expression": 96.7, "InternalID": 3469978.0}, "Cj0492": {"Expression": 4632.0, "InternalID": 3469941.0}, "Cj0064c": {"Expression": 419.0, "InternalID": 3469543.0}, "Cj1697c": {"Expression": 593.0, "InternalID": 3471077.0}, "Cj0527c": {"Expression": 74.1, "InternalID": 3469973.0}, "Cj0151c": {"Expression": 255.0, "InternalID": 3469626.0}, "Cj0703": {"Expression": 490.0, "InternalID": 3470136.0}, "Cj1015c": {"Expression": 119.0, "InternalID": 3470425.0}, "Cj1287c": {"Expression": 2286.0, "InternalID": 3470692.0}, "Cj0843c": {"Expression": 71.3, "InternalID": 3470265.0}, "Cj0846": {"Expression": 62.3, "InternalID": 3470268.0}, "Cj0401": {"Expression": 280.0, "InternalID": 3469853.0}, "Cj1175c": {"Expression": 238.0, "InternalID": 3470581.0}, "Cj1278c": {"Expression": 40.6, "InternalID": 3470684.0}, "Cj0983": {"Expression": 366.0, "InternalID": 3470393.0}, "Cj0858c": {"Expression": 622.0, "InternalID": 3470280.0}, "Cj0415": {"Expression": 1910.0, "InternalID": 3469867.0}, "Cj1476c": {"Expression": 5178.0, "InternalID": 3470871.0}, "Cj0448c": {"Expression": 4582.0, "InternalID": 3469897.0}, "Cj1093c": {"Expression": 532.0, "InternalID": 3470501.0}, "Cj0531": {"Expression": 1680.0, "InternalID": 3469977.0}, "Cj0237": {"Expression": 90.0, "InternalID": 3469695.0}, "Cj1615": {"Expression": 27.2, "InternalID": 3470998.0}, "Cj0283c": {"Expression": 3923.0, "InternalID": 3469739.0}, "Cj1252": {"Expression": 16.7, "InternalID": 3470658.0}, "Cj0702": {"Expression": 567.0, "InternalID": 3470135.0}, "Cj0293": {"Expression": 30.7, "InternalID": 3469746.0}, "Cj0710": {"Expression": 2475.0, "InternalID": 3470143.0}, "Cj0396c": {"Expression": 670.0, "InternalID": 3469848.0}, "Cj1453c": {"Expression": 61.8, "InternalID": 3470850.0}, "Cj1419c": {"Expression": 1105.0, "InternalID": 3470817.0}, "Cj1693c": {"Expression": 467.0, "InternalID": 3471073.0}, "Cj0100": {"Expression": 194.0, "InternalID": 3469575.0}, "Cj0603c": {"Expression": 19.5, "InternalID": 3470048.0}, "Cj0686": {"Expression": 465.0, "InternalID": 3470119.0}, "Cj1304": {"Expression": 972.0, "InternalID": 3470709.0}, "Cj1370": {"Expression": 415.0, "InternalID": 3470773.0}, "Cj1483c": {"Expression": 897.0, "InternalID": 3470878.0}, "Cj1596": {"Expression": 1367.0, "InternalID": 3470979.0}, "Cj1489c": {"Expression": 3854.0, "InternalID": 3470884.0}, "Cj0770c": {"Expression": 544.0, "InternalID": 3470192.0}, "Cj0533": {"Expression": 3644.0, "InternalID": 3469979.0}, "Cj1250": {"Expression": 344.0, "InternalID": 3470656.0}, "Cj1584c": {"Expression": 187.0, "InternalID": 3470967.0}, "Cj0439": {"Expression": 527.0, "InternalID": 3469891.0}, "Cj0788": {"Expression": 189.0, "InternalID": 3470210.0}, "Cj1367c": {"Expression": 37.1, "InternalID": 3470770.0}, "Cj0034c": {"Expression": 2127.0, "InternalID": 3469520.0}, "Cj0443": {"Expression": 399.0, "InternalID": 3469895.0}, "Cj0857c": {"Expression": 144.0, "InternalID": 3470279.0}, "Cj0774c": {"Expression": 335.0, "InternalID": 3470196.0}, "Cj0382c": {"Expression": 128.0, "InternalID": 3469834.0}, "Cj1224": {"Expression": 58.4, "InternalID": 3470630.0}, "Cj0111": {"Expression": 65.5, "InternalID": 3469586.0}, "Cj1599": {"Expression": 28.4, "InternalID": 3470982.0}, "Cj1291c": {"Expression": 1378.0, "InternalID": 3470696.0}, "Cj1643": {"Expression": 223.0, "InternalID": 3471026.0}, "Cj1335": {"Expression": 13.0, "InternalID": 3470739.0}, "Cj0342c": {"Expression": 98.5, "InternalID": 3469795.0}, "Cj0162c": {"Expression": 300.0, "InternalID": 3469637.0}, "Cj0800c": {"Expression": 75.8, "InternalID": 3470222.0}, "Cj0204": {"Expression": 75.4, "InternalID": 3469677.0}, "Cj0197c": {"Expression": 607.0, "InternalID": 3469670.0}, "Cj1720": {"Expression": 187.0, "InternalID": 3471100.0}, "Cj1548c": {"Expression": 173.0, "InternalID": 3470935.0}, "Cj1543": {"Expression": 37.6, "InternalID": 3470930.0}, "Cj1642": {"Expression": 488.0, "InternalID": 3471025.0}, "Cj1008c": {"Expression": 85.5, "InternalID": 3470418.0}, "Cj0194": {"Expression": 1015.0, "InternalID": 3469667.0}, "Cj1441c": {"Expression": 380.0, "InternalID": 3470839.0}, "Cj1333": {"Expression": 13.2, "InternalID": 3470737.0}, "Cj1172c": {"Expression": 550.0, "InternalID": 3470578.0}, "Cj1018c": {"Expression": 1177.0, "InternalID": 3470428.0}, "Cj1552c": {"Expression": 20.1, "InternalID": 3470939.0}, "Cj1019c": {"Expression": 2673.0, "InternalID": 3470429.0}, "Cj0386": {"Expression": 161.0, "InternalID": 3469838.0}, "Cj0013": {"Expression": 243.0, "InternalID": 3469500.0}, "Cj0771c": {"Expression": 1485.0, "InternalID": 3470193.0}, "Cj0024": {"Expression": 513.0, "InternalID": 3469511.0}, "Cj1694c": {"Expression": 424.0, "InternalID": 3471074.0}, "Cj1177c": {"Expression": 42.3, "InternalID": 3470583.0}, "Cj1107": {"Expression": 184.0, "InternalID": 3470515.0}, "Cj1266c": {"Expression": 5040.0, "InternalID": 3470672.0}, "Cj1325": {"Expression": 932.0, "InternalID": 3470730.0}, "Cj0989": {"Expression": 129.0, "InternalID": 3470399.0}, "Cj0115": {"Expression": 4223.0, "InternalID": 3469590.0}, "Cj0909": {"Expression": 196.0, "InternalID": 3470322.0}, "Cj0765c": {"Expression": 373.0, "InternalID": 3470187.0}, "Cj0626": {"Expression": 90.6, "InternalID": 3470071.0}, "Cj0392c": {"Expression": 1740.0, "InternalID": 3469844.0}, "Cj1045c": {"Expression": 1320.0, "InternalID": 3470455.0}, "Cj0365c": {"Expression": 734.0, "InternalID": 3469817.0}, "Cj0548": {"Expression": 54.4, "InternalID": 3469994.0}, "Cj0506": {"Expression": 375.0, "InternalID": 3469953.0}, "Cj0402": {"Expression": 4714.0, "InternalID": 3469854.0}, "Cj0074c": {"Expression": 2238.0, "InternalID": 3469551.0}, "Cj0804": {"Expression": 351.0, "InternalID": 3470226.0}, "Cj1608": {"Expression": 34.8, "InternalID": 3470991.0}, "Cj0136": {"Expression": 543.0, "InternalID": 3469611.0}, "Cj0661c": {"Expression": 35.5, "InternalID": 3470100.0}, "Cj0931c": {"Expression": 355.0, "InternalID": 3470344.0}, "Cj0400": {"Expression": 1870.0, "InternalID": 3469852.0}, "Cj0095": {"Expression": 74.5, "InternalID": 3469570.0}, "Cj1405": {"Expression": 261.0, "InternalID": 3470803.0}, "Cj1431c": {"Expression": 79.5, "InternalID": 3470829.0}, "Cj0689": {"Expression": 2217.0, "InternalID": 3470122.0}, "Cj0906c": {"Expression": 243.0, "InternalID": 3470320.0}, "Cj0921c": {"Expression": 7022.0, "InternalID": 3470334.0}, "Cj1651c": {"Expression": 54.1, "InternalID": 3471034.0}, "Cj0821": {"Expression": 95.6, "InternalID": 3470243.0}, "Cj1259": {"Expression": 60446.0, "InternalID": 3470665.0}, "Cj0845c": {"Expression": 25.3, "InternalID": 3470267.0}, "Cj1332": {"Expression": 91.2, "InternalID": 3470736.0}, "Cj0898": {"Expression": 280.0, "InternalID": 3470312.0}, "Cj0147c": {"Expression": 6116.0, "InternalID": 3469622.0}, "Cj0414": {"Expression": 973.0, "InternalID": 3469866.0}, "Cj0314": {"Expression": 126.0, "InternalID": 3469767.0}, "Cj1707c": {"Expression": 4879.0, "InternalID": 3471087.0}, "Cj0231c": {"Expression": 417.0, "InternalID": 3469689.0}, "Cj1261": {"Expression": 1407.0, "InternalID": 3470667.0}, "Cj0694": {"Expression": 1098.0, "InternalID": 3470127.0}, "Cj0105": {"Expression": 4545.0, "InternalID": 3469580.0}, "Cj0238": {"Expression": 107.0, "InternalID": 3469696.0}, "Cj0069": {"Expression": 3769.0, "InternalID": 3469548.0}, "Cj1510c": {"Expression": 821.0, "InternalID": 3470904.0}, "Cj0716": {"Expression": 347.0, "InternalID": 3470149.0}, "Cj0996": {"Expression": 95.1, "InternalID": 3470406.0}, "Cj0929": {"Expression": 908.0, "InternalID": 3470342.0}, "Cj0558c": {"Expression": 56.3, "InternalID": 3470004.0}, "Cj1024c": {"Expression": 401.0, "InternalID": 3470434.0}, "Cj1368": {"Expression": 75.1, "InternalID": 3470771.0}, "Cj1672c": {"Expression": 3351.0, "InternalID": 3471054.0}, "Cj0007": {"Expression": 402.0, "InternalID": 3469494.0}, "Cj0408": {"Expression": 426.0, "InternalID": 3469860.0}, "Cj1571c": {"Expression": 1116.0, "InternalID": 3470954.0}, "Cj0833c": {"Expression": 537.0, "InternalID": 3470255.0}, "Cj1445c": {"Expression": 249.0, "InternalID": 3470843.0}, "Cj0355c": {"Expression": 5971.0, "InternalID": 3469808.0}, "Cj1030c": {"Expression": 191.0, "InternalID": 3470440.0}, "Cj0720c": {"Expression": 1256.0, "InternalID": 3470153.0}, "Cj0541": {"Expression": 106.0, "InternalID": 3469987.0}, "Cj0512": {"Expression": 1352.0, "InternalID": 3469959.0}, "Cj1106": {"Expression": 325.0, "InternalID": 3470514.0}, "Cj0090": {"Expression": 336.0, "InternalID": 3469565.0}, "Cj0287c": {"Expression": 1053.0, "InternalID": 3469743.0}, "Cj1150c": {"Expression": 90.2, "InternalID": 3470556.0}, "Cj1364c": {"Expression": 1937.0, "InternalID": 3470767.0}, "Cj0229": {"Expression": 297.0, "InternalID": 3469687.0}, "Cj1149c": {"Expression": 272.0, "InternalID": 3470555.0}, "Cj1408": {"Expression": 981.0, "InternalID": 3470806.0}, "Cj0404": {"Expression": 1579.0, "InternalID": 3469856.0}, "Cj1072": {"Expression": 137.0, "InternalID": 3470480.0}, "Cj0856": {"Expression": 53.9, "InternalID": 3470278.0}, "Cj0245": {"Expression": 13115.0, "InternalID": 3469702.0}, "Cj0714": {"Expression": 2324.0, "InternalID": 3470147.0}, "Cj1403c": {"Expression": 1683.0, "InternalID": 3470801.0}, "Cj0923c": {"Expression": 186.0, "InternalID": 3470336.0}, "Cj0274": {"Expression": 592.0, "InternalID": 3469731.0}, "Cj0835c": {"Expression": 3698.0, "InternalID": 3470257.0}, "Cj0246c": {"Expression": 250.0, "InternalID": 3469703.0}, "Cj1090c": {"Expression": 31.1, "InternalID": 3470498.0}, "Cj1005c": {"Expression": 50.5, "InternalID": 3470415.0}, "Cj0613": {"Expression": 73.6, "InternalID": 3470058.0}, "Cj1729c": {"Expression": 340.0, "InternalID": 3471109.0}, "Cj0573": {"Expression": 232.0, "InternalID": 3470018.0}, "Cj0108": {"Expression": 878.0, "InternalID": 3469583.0}, "Cj1478c": {"Expression": 4575.0, "InternalID": 3470873.0}, "Cj0762c": {"Expression": 878.0, "InternalID": 3470184.0}, "Cj1686c": {"Expression": 141.0, "InternalID": 3471066.0}, "Cj0993c": {"Expression": 35.6, "InternalID": 3470403.0}, "Cj0546": {"Expression": 36.1, "InternalID": 3469992.0}, "Cj0432c": {"Expression": 34.7, "InternalID": 3469884.0}, "Cj0663c": {"Expression": 622.0, "InternalID": 3470102.0}, "Cj1130c": {"Expression": 17.7, "InternalID": 3470538.0}, "Cj1289": {"Expression": 558.0, "InternalID": 3470694.0}, "Cj0420": {"Expression": 8164.0, "InternalID": 3469872.0}, "Cj1340c": {"Expression": 30.4, "InternalID": 3470743.0}, "Cj0261c": {"Expression": 157.0, "InternalID": 3469718.0}, "Cj1293": {"Expression": 434.0, "InternalID": 3470698.0}, "Cj1602": {"Expression": 70.9, "InternalID": 3470985.0}, "Cj0964": {"Expression": 94.1, "InternalID": 3470377.0}, "Cj0364": {"Expression": 1496.0, "InternalID": 3469816.0}, "Cj1013c": {"Expression": 174.0, "InternalID": 3470423.0}, "Cj1184c": {"Expression": 1804.0, "InternalID": 3470590.0}, "Cj0802": {"Expression": 60.1, "InternalID": 3470224.0}, "Cj1692c": {"Expression": 3107.0, "InternalID": 3471072.0}, "Cj0328c": {"Expression": 563.0, "InternalID": 3469781.0}, "Cj0104": {"Expression": 379.0, "InternalID": 3469579.0}, "Cj0574": {"Expression": 35.8, "InternalID": 3470019.0}, "Cj1110c": {"Expression": 5060.0, "InternalID": 3470518.0}, "Cj0262c": {"Expression": 3974.0, "InternalID": 3469719.0}, "Cj1197c": {"Expression": 1350.0, "InternalID": 3470603.0}, "Cj1151c": {"Expression": 755.0, "InternalID": 3470557.0}, "Cj1039": {"Expression": 30.9, "InternalID": 3470449.0}, "Cj0027": {"Expression": 437.0, "InternalID": 3469514.0}, "Cj0773c": {"Expression": 101.0, "InternalID": 3470195.0}, "Cj1342c": {"Expression": 10.8, "InternalID": 3470745.0}, "Cj0518": {"Expression": 2593.0, "InternalID": 3469965.0}, "Cj1271c": {"Expression": 645.0, "InternalID": 3470677.0}, "Cj1054c": {"Expression": 307.0, "InternalID": 3470464.0}, "Cj1607": {"Expression": 314.0, "InternalID": 3470990.0}, "Cj0637c": {"Expression": 35.2, "InternalID": 3470081.0}, "Cj1523c": {"Expression": 8.35, "InternalID": 3470915.0}, "Cj1056c": {"Expression": 544.0, "InternalID": 3470466.0}, "Cj0664c": {"Expression": 2046.0, "InternalID": 3470103.0}, "Cj0545": {"Expression": 116.0, "InternalID": 3469991.0}}, "OrganimsName": "C.jejuni", "Integrated": true, "Weight": null}
