# Supplementary material for: Depletion of Shine-Dalgarno Sequences Within Bacterial Coding Regions Is Expression Dependent
Source: G3 (Bethesda). 2016 Sep 7;6(11):3467–74. doi: 10.1534/g3.116.032227 (PMC5100845; doi:10.1534/g3.116.032227)
Supplement: Supplemental Material [file supp_g3.116.032227_FileS1.zip › SD_Submission 3/Data/PaxDB/GCA_000009665.json]

{"Score": 12.15, "Coverage": 62.0, "GeneExpression": {"SAV0526": {"New ID": "SAV_RS02955", "Expression": 183.0, "InternalID": 3322706.0}, "SAV2443": {"New ID": "SAV_RS13335", "Expression": 109.0, "InternalID": 3324609.0}, "SAV1099": {"New ID": "SAV_RS05925", "Expression": 74.3, "InternalID": 3323275.0}, "SAV1289": {"New ID": "SAV_RS06940", "Expression": 54.2, "InternalID": 3323463.0}, "SAV2285": {"New ID": "SAV_RS12465", "Expression": 27.5, "InternalID": 3324451.0}, "SAV1732": {"New ID": "SAV_RS09310", "Expression": 1765.0, "InternalID": 3323902.0}, "SAV2438": {"New ID": "SAV_RS13295", "Expression": 65.1, "InternalID": 3324604.0}, "SAV1069": {"New ID": "SAV_RS05765", "Expression": 660.0, "InternalID": 3323245.0}, "SAV1593": {"New ID": "SAV_RS08565", "Expression": 336.0, "InternalID": 3323764.0}, "SAV2460": {"New ID": "SAV_RS13435", "Expression": 39.9, "InternalID": 3324626.0}, "SAV0736": {"New ID": "SAV_RS04045", "Expression": 272.0, "InternalID": 3322916.0}, "SAV0700": {"New ID": "SAV_RS03840", "Expression": 104.0, "InternalID": 3322880.0}, "SAV2238": {"New ID": "SAV_RS12215", "Expression": 5226.0, "InternalID": 3324404.0}, "SAV1612": {"New ID": "SAV_RS08665", "Expression": 42.0, "InternalID": 3323783.0}, "SAV2070": {"New ID": "SAV_RS11330", "Expression": 130.0, "InternalID": 3324237.0}, "SAV2279": {"New ID": "SAV_RS12435", "Expression": 407.0, "InternalID": 3324445.0}, "SAV0934": {"New ID": "SAV_RS05085", "Expression": 795.0, "InternalID": 3323112.0}, "SAV2128": {"New ID": "SAV_RS11635", "Expression": 1074.0, "InternalID": 3324294.0}, "SAV1680": {"New ID": "SAV_RS09015", "Expression": 1739.0, "InternalID": 3323851.0}, "SAV1229": {"New ID": "SAV_RS06620", "Expression": 513.0, "InternalID": 3323403.0}, "SAV2369": {"New ID": "SAV_RS12905", "Expression": 56.4, "InternalID": 3324535.0}, "SAV1812": {"New ID": "SAV_RS09730", "Expression": 19.6, "InternalID": 3323981.0}, "SAV2183": {"New ID": "SAV_RS11945", "Expression": 317.0, "InternalID": 3324349.0}, "SAV1347": {"New ID": "SAV_RS07265", "Expression": 852.0, "InternalID": 3323520.0}, "SAV0299": {"New ID": "SAV_RS01670", "Expression": 94.6, "InternalID": 3322480.0}, "SAV2521": {"New ID": "SAV_RS13755", "Expression": 501.0, "InternalID": 3324687.0}, "SAV0287": {"New ID": "SAV_RS01615", "Expression": 19.1, "InternalID": 3322469.0}, "SAV0621": {"New ID": "SAV_RS03440", "Expression": 4.29, "InternalID": 3322802.0}, "SAV0521": {"New ID": "SAV_RS02925", "Expression": 252.0, "InternalID": 3322701.0}, "SAV0148": {"New ID": "SAV_RS00885", "Expression": 27.8, "InternalID": 3322330.0}, "SAV2066": {"New ID": "SAV_RS11305", "Expression": 990.0, "InternalID": 3324233.0}, "SAV2611": {"New ID": "SAV_RS14235", "Expression": 28.3, "InternalID": 3324777.0}, "SAV1944": {"New ID": "SAV_RS10650", "Expression": 5.79, "InternalID": 3324112.0}, "SAV0636": {"New ID": "SAV_RS03510", "Expression": 44.1, "InternalID": 3322816.0}, "SAV0697": {"New ID": "SAV_RS03825", "Expression": 2.74, "InternalID": 3322877.0}, "SAV1579": {"New ID": "SAV_RS08495", "Expression": 500.0, "InternalID": 3323750.0}, "SAV0483": {"New ID": "SAV_RS02645", "Expression": 348.0, "InternalID": 3322663.0}, "SAV0222": {"Expression": 27.1, "InternalID": 3322404.0}, "SAV1901": {"New ID": "SAV_RS10415", "Expression": 1722.0, "InternalID": 3324070.0}, "SAV1006": {"New ID": "SAV_RS05435", "Expression": 148.0, "InternalID": 3323183.0}, "SAV1497": {"New ID": "SAV_RS08075", "Expression": 4.91, "InternalID": 3323669.0}, "SAV2082": {"New ID": "SAV_RS11395", "Expression": 193.0, "InternalID": 3324249.0}, "SAV0929": {"New ID": "SAV_RS05055", "Expression": 1002.0, "InternalID": 3323107.0}, "SAV0008": {"New ID": "SAV_RS00185", "Expression": 22.8, "InternalID": 3322192.0}, "SAV1823": {"New ID": "SAV_RS09790", "Expression": 2.72, "InternalID": 3323992.0}, "SAV1426": {"New ID": "SAV_RS07685", "Expression": 149.0, "InternalID": 3323598.0}, "SAV1331": {"New ID": "SAV_RS07170", "Expression": 696.0, "InternalID": 3323504.0}, "SAV1551": {"New ID": "SAV_RS08355", "Expression": 45.8, "InternalID": 3323722.0}, "SAV2417": {"New ID": "SAV_RS13165", "Expression": 26.2, "InternalID": 3324583.0}, "SAV2599": {"New ID": "SAV_RS14170", "Expression": 528.0, "InternalID": 3324765.0}, "SAV1479": {"New ID": "SAV_RS07970", "Expression": 125.0, "InternalID": 3323651.0}, "SAV0179": {"New ID": "SAV_RS01040", "Expression": 18.5, "InternalID": 3322361.0}, "SAV0572": {"New ID": "SAV_RS03185", "Expression": 7.2, "InternalID": 3322753.0}, "SAV1453": {"New ID": "SAV_RS07830", "Expression": 2.83, "InternalID": 3323625.0}, "SAV0671": {"New ID": "SAV_RS03695", "Expression": 18.4, "InternalID": 3322851.0}, "SAV0612": {"New ID": "SAV_RS03395", "Expression": 227.0, "InternalID": 3322793.0}, "SAV0566": {"New ID": "SAV_RS03155", "Expression": 300.0, "InternalID": 3322747.0}, "SAV0021": {"New ID": "SAV_RS00260", "Expression": 9.45, "InternalID": 3322205.0}, "SAV1577": {"New ID": "SAV_RS08485", "Expression": 46.0, "InternalID": 3323748.0}, "SAV1690": {"New ID": "SAV_RS09065", "Expression": 438.0, "InternalID": 3323860.0}, "SAV2646": {"New ID": "SAV_RS14460", "Expression": 82.6, "InternalID": 3324812.0}, "SAV1509": {"New ID": "SAV_RS08140", "Expression": 393.0, "InternalID": 3323681.0}, "SAV1641": {"New ID": "SAV_RS08810", "Expression": 30.2, "InternalID": 3323812.0}, "SAV2029": {"New ID": "SAV_RS11080", "Expression": 1334.0, "InternalID": 3324196.0}, "SAV2423": {"New ID": "SAV_RS13205", "Expression": 36.6, "InternalID": 3324589.0}, "SAV2704": {"New ID": "SAV_RS14745", "Expression": 2062.0, "InternalID": 3324870.0}, "SAV1494": {"New ID": "SAV_RS08060", "Expression": 184.0, "InternalID": 3323666.0}, "SAV1057": {"New ID": "SAV_RS05700", "Expression": 34.4, "InternalID": 3323233.0}, "SAV2129": {"New ID": "SAV_RS11640", "Expression": 114.0, "InternalID": 3324295.0}, "SAV1846": {"New ID": "SAV_RS09960", "Expression": 29.4, "InternalID": 3324015.0}, "SAV0668": {"New ID": "SAV_RS03675", "Expression": 5.07, "InternalID": 3322848.0}, "SAV1900": {"New ID": "SAV_RS10410", "Expression": 1073.0, "InternalID": 3324069.0}, "SAV1870": {"New ID": "SAV_RS10240", "Expression": 293.0, "InternalID": 3324039.0}, "SAV1741": {"New ID": "SAV_RS09365", "Expression": 103.0, "InternalID": 3323911.0}, "SAV1630": {"New ID": "SAV_RS08755", "Expression": 684.0, "InternalID": 3323801.0}, "SAV1833": {"New ID": "SAV_RS09885", "Expression": 229.0, "InternalID": 3324002.0}, "SAV1832": {"New ID": "SAV_RS09880", "Expression": 5.74, "InternalID": 3324001.0}, "SAV0236": {"New ID": "SAV_RS01335", "Expression": 2.44, "InternalID": 3322418.0}, "SAV1435": {"New ID": "SAV_RS07735", "Expression": 0.237, "InternalID": 3323607.0}, "SAV1466": {"New ID": "SAV_RS07895", "Expression": 247.0, "InternalID": 3323638.0}, "SAV1745": {"New ID": "SAV_RS09385", "Expression": 71.4, "InternalID": 3323915.0}, "SAV1694": {"New ID": "SAV_RS09090", "Expression": 1299.0, "InternalID": 3323864.0}, "SAV0125": {"New ID": "SAV_RS00765", "Expression": 11.9, "InternalID": 3322307.0}, "SAV2133": {"New ID": "SAV_RS11660", "Expression": 301.0, "InternalID": 3324299.0}, "SAV2224": {"New ID": "SAV_RS12145", "Expression": 3722.0, "InternalID": 3324390.0}, "SAV2041": {"New ID": "SAV_RS11145", "Expression": 132.0, "InternalID": 3324208.0}, "SAV1269": {"New ID": "SAV_RS06840", "Expression": 1119.0, "InternalID": 3323443.0}, "SAV0524": {"New ID": "SAV_RS02940", "Expression": 36.0, "InternalID": 3322704.0}, "SAV1775": {"New ID": "SAV_RS09530", "Expression": 249.0, "InternalID": 3323944.0}, "SAV0456": {"New ID": "SAV_RS02485", "Expression": 59.9, "InternalID": 3322637.0}, "SAV0528": {"New ID": "SAV_RS02965", "Expression": 831.0, "InternalID": 3322708.0}, "SAV2320": {"New ID": "SAV_RS12650", "Expression": 119.0, "InternalID": 3324486.0}, "SAV2580": {"New ID": "SAV_RS14070", "Expression": 130.0, "InternalID": 3324746.0}, "SAV1328": {"New ID": "SAV_RS07155", "Expression": 198.0, "InternalID": 3323501.0}, "SAV1882": {"New ID": "SAV_RS10300", "Expression": 1035.0, "InternalID": 3324051.0}, "SAV0719": {"New ID": "SAV_RS03940", "Expression": 2329.0, "InternalID": 3322899.0}, "SAV2125": {"New ID": "SAV_RS11620", "Expression": 12373.0, "InternalID": 3324291.0}, "SAV2271": {"New ID": "SAV_RS12395", "Expression": 64.8, "InternalID": 3324437.0}, "SAV2654": {"New ID": "SAV_RS14500", "Expression": 6.08, "InternalID": 3324820.0}, "SAV1265": {"New ID": "SAV_RS06820", "Expression": 334.0, "InternalID": 3323439.0}, "SAV1199": {"New ID": "SAV_RS06470", "Expression": 15.5, "InternalID": 3323373.0}, "SAV1664": {"New ID": "SAV_RS08925", "Expression": 34.6, "InternalID": 3323835.0}, "SAV2135": {"New ID": "SAV_RS11670", "Expression": 16.9, "InternalID": 3324301.0}, "SAV1707": {"New ID": "SAV_RS09155", "Expression": 280.0, "InternalID": 3323877.0}, "SAV1844": {"New ID": "SAV_RS09945", "Expression": 190.0, "InternalID": 3324013.0}, "SAV0258": {"New ID": "SAV_RS01460", "Expression": 261.0, "InternalID": 3322440.0}, "SAV0950": {"New ID": "SAV_RS05165", "Expression": 81.1, "InternalID": 3323128.0}, "SAV1763": {"New ID": "SAV_RS09470", "Expression": 5.17, "InternalID": 3323933.0}, "SAV1127": {"New ID": "SAV_RS06065", "Expression": 98.6, "InternalID": 3323302.0}, "SAV0846": {"New ID": "SAV_RS04620", "Expression": 933.0, "InternalID": 3323025.0}, "SAV0714": {"New ID": "SAV_RS03915", "Expression": 23.1, "InternalID": 3322894.0}, "SAV1274": {"New ID": "SAV_RS06865", "Expression": 796.0, "InternalID": 3323448.0}, "SAV1748": {"New ID": "SAV_RS09400", "Expression": 43.7, "InternalID": 3323918.0}, "SAV2353": {"New ID": "SAV_RS12815", "Expression": 101.0, "InternalID": 3324519.0}, "SAV2031": {"New ID": "SAV_RS11090", "Expression": 36.7, "InternalID": 3324198.0}, "SAV1706": {"New ID": "SAV_RS09150", "Expression": 2682.0, "InternalID": 3323876.0}, "SAV1155": {"New ID": "SAV_RS06215", "Expression": 51.7, "InternalID": 3323329.0}, "SAV2084": {"New ID": "SAV_RS11405", "Expression": 56.6, "InternalID": 3324251.0}, "SAV1470": {"New ID": "SAV_RS07910", "Expression": 19.6, "InternalID": 3323642.0}, "SAV2612": {"New ID": "SAV_RS14240", "Expression": 57.3, "InternalID": 3324778.0}, "SAV0655": {"New ID": "SAV_RS03605", "Expression": 4.26, "InternalID": 3322835.0}, "SAV0291": {"New ID": "SAV_RS01630", "Expression": 54.5, "InternalID": 3322472.0}, "SAV0103": {"New ID": "SAV_RS00655", "Expression": 39.5, "InternalID": 3322285.0}, "SAV2328": {"New ID": "SAV_RS12690", "Expression": 320.0, "InternalID": 3324494.0}, "SAV1363": {"New ID": "SAV_RS07345", "Expression": 503.0, "InternalID": 3323535.0}, "SAV0555": {"New ID": "SAV_RS03100", "Expression": 229.0, "InternalID": 3322736.0}, "SAV0219": {"New ID": "SAV_RS01245", "Expression": 31.1, "InternalID": 3322401.0}, "SAV2221": {"New ID": "SAV_RS12130", "Expression": 1.41, "InternalID": 3324387.0}, "SAV0760": {"New ID": "SAV_RS04175", "Expression": 184.0, "InternalID": 3322940.0}, "SAV1360": {"New ID": "SAV_RS07330", "Expression": 56.4, "InternalID": 3323532.0}, "SAV0111": {"New ID": "SAV_RS00690", "Expression": 1676.0, "InternalID": 3322293.0}, "SAV2154": {"New ID": "SAV_RS11755", "Expression": 736.0, "InternalID": 3324320.0}, "SAV1062": {"New ID": "SAV_RS05730", "Expression": 1324.0, "InternalID": 3323238.0}, "SAV1914": {"New ID": "SAV_RS10485", "Expression": 19.8, "InternalID": 3324083.0}, "SAV1458": {"New ID": "SAV_RS07855", "Expression": 159.0, "InternalID": 3323630.0}, "SAV2293": {"New ID": "SAV_RS12500", "Expression": 178.0, "InternalID": 3324459.0}, "SAV1640": {"New ID": "SAV_RS08805", "Expression": 169.0, "InternalID": 3323811.0}, "SAV0964": {"New ID": "SAV_RS05235", "Expression": 9.47, "InternalID": 3323142.0}, "SAV1225": {"New ID": "SAV_RS06600", "Expression": 509.0, "InternalID": 3323399.0}, "SAV0996": {"New ID": "SAV_RS05390", "Expression": 694.0, "InternalID": 3323174.0}, "SAV1399": {"New ID": "SAV_RS07535", "Expression": 4.31, "InternalID": 3323571.0}, "SAV0971": {"New ID": "SAV_RS05270", "Expression": 310.0, "InternalID": 3323149.0}, "SAV0096": {"New ID": "SAV_RS00620", "Expression": 4.19, "InternalID": 3322278.0}, "SAV0752": {"New ID": "SAV_RS04125", "Expression": 2310.0, "InternalID": 3322932.0}, "SAV2239": {"New ID": "SAV_RS12220", "Expression": 1586.0, "InternalID": 3324405.0}, "SAV0188": {"New ID": "SAV_RS01085", "Expression": 60.0, "InternalID": 3322370.0}, "SAV0009": {"New ID": "SAV_RS00190", "Expression": 823.0, "InternalID": 3322193.0}, "SAV2567": {"New ID": "SAV_RS14000", "Expression": 141.0, "InternalID": 3324733.0}, "SAV2502": {"New ID": "SAV_RS13645", "Expression": 28.1, "InternalID": 3324668.0}, "SAV1465": {"New ID": "SAV_RS07890", "Expression": 33.2, "InternalID": 3323637.0}, "SAV1442": {"New ID": "SAV_RS07770", "Expression": 1.34, "InternalID": 3323614.0}, "SAV0187": {"New ID": "SAV_RS01080", "Expression": 46.6, "InternalID": 3322369.0}, "SAV1834": {"New ID": "SAV_RS09890", "Expression": 198.0, "InternalID": 3324003.0}, "SAV1378": {"New ID": "SAV_RS07420", "Expression": 22.7, "InternalID": 3323550.0}, "SAV2186": {"New ID": "SAV_RS11960", "Expression": 92.5, "InternalID": 3324352.0}, "SAV1751": {"New ID": "SAV_RS09415", "Expression": 642.0, "InternalID": 3323921.0}, "SAV1610": {"New ID": "SAV_RS08655", "Expression": 2828.0, "InternalID": 3323781.0}, "SAV0474": {"New ID": "SAV_RS02575", "Expression": 230.0, "InternalID": 3322654.0}, "SAV0553": {"New ID": "SAV_RS03090", "Expression": 224.0, "InternalID": 3322734.0}, "SAV0252": {"New ID": "SAV_RS01430", "Expression": 77.3, "InternalID": 3322434.0}, "SAV1156": {"New ID": "SAV_RS06225", "Expression": 25.2, "InternalID": 3323330.0}, "SAV2545": {"New ID": "SAV_RS13885", "Expression": 89.5, "InternalID": 3324711.0}, "SAV2467": {"New ID": "SAV_RS13465", "Expression": 62.2, "InternalID": 3324633.0}, "SAV1250": {"New ID": "SAV_RS06735", "Expression": 173.0, "InternalID": 3323424.0}, "SAV0144": {"New ID": "SAV_RS00865", "Expression": 4.84, "InternalID": 3322326.0}, "SAV1115": {"New ID": "SAV_RS06005", "Expression": 41.5, "InternalID": 3323291.0}, "SAV1884": {"New ID": "SAV_RS10310", "Expression": 459.0, "InternalID": 3324053.0}, "SAV0845": {"New ID": "SAV_RS04615", "Expression": 520.0, "InternalID": 3323024.0}, "SAV2095": {"New ID": "SAV_RS11470", "Expression": 754.0, "InternalID": 3324262.0}, "SAV0466": {"New ID": "SAV_RS02530", "Expression": 312.0, "InternalID": 3322646.0}, "SAV1918": {"New ID": "SAV_RS10510", "Expression": 75.9, "InternalID": 3324087.0}, "SAV0956": {"New ID": "SAV_RS05195", "Expression": 74.4, "InternalID": 3323134.0}, "SAV2349": {"New ID": "SAV_RS12795", "Expression": 208.0, "InternalID": 3324515.0}, "SAV1072": {"New ID": "SAV_RS05780", "Expression": 237.0, "InternalID": 3323248.0}, "SAV2229": {"New ID": "SAV_RS12170", "Expression": 1832.0, "InternalID": 3324395.0}, "SAV0936": {"New ID": "SAV_RS05095", "Expression": 335.0, "InternalID": 3323114.0}, "SAV1733": {"New ID": "SAV_RS09315", "Expression": 132.0, "InternalID": 3323903.0}, "SAV1913": {"New ID": "SAV_RS10480", "Expression": 237.0, "InternalID": 3324082.0}, "SAV0638": {"New ID": "SAV_RS03520", "Expression": 34.8, "InternalID": 3322818.0}, "SAV1205": {"New ID": "SAV_RS06500", "Expression": 403.0, "InternalID": 3323379.0}, "SAV2535": {"New ID": "SAV_RS13835", "Expression": 203.0, "InternalID": 3324701.0}, "SAV2485": {"New ID": "SAV_RS13565", "Expression": 3.26, "InternalID": 3324651.0}, "SAV1841": {"New ID": "SAV_RS09930", "Expression": 2450.0, "InternalID": 3324010.0}, "SAV1398": {"New ID": "SAV_RS07530", "Expression": 116.0, "InternalID": 3323570.0}, "SAV0211": {"New ID": "SAV_RS01205", "Expression": 111.0, "InternalID": 3322393.0}, "SAV1279": {"New ID": "SAV_RS06890", "Expression": 227.0, "InternalID": 3323453.0}, "SAV0635": {"New ID": "SAV_RS03505", "Expression": 3.69, "InternalID": 3322815.0}, "SAV0489": {"New ID": "SAV_RS02680", "Expression": 28.8, "InternalID": 3322669.0}, "SAV2071": {"New ID": "SAV_RS11335", "Expression": 74.0, "InternalID": 3324238.0}, "SAV2613": {"New ID": "SAV_RS14245", "Expression": 187.0, "InternalID": 3324779.0}, "SAV1500": {"New ID": "SAV_RS08090", "Expression": 211.0, "InternalID": 3323672.0}, "SAV0231": {"New ID": "SAV_RS01310", "Expression": 121.0, "InternalID": 3322413.0}, "SAV2182": {"New ID": "SAV_RS11940", "Expression": 18610.0, "InternalID": 3324348.0}, "SAV0175": {"New ID": "SAV_RS01020", "Expression": 19.8, "InternalID": 3322357.0}, "SAV0830": {"New ID": "SAV_RS04530", "Expression": 118.0, "InternalID": 3323009.0}, "SAV2055": {"New ID": "SAV_RS11225", "Expression": 249.0, "InternalID": 3324222.0}, "SAV0163": {"New ID": "SAV_RS00960", "Expression": 12.9, "InternalID": 3322345.0}, "SAV2409": {"New ID": "SAV_RS13115", "Expression": 97.3, "InternalID": 3324575.0}, "SAV1739": {"New ID": "SAV_RS09355", "Expression": 2953.0, "InternalID": 3323909.0}, "SAV1298": {"New ID": "SAV_RS06980", "Expression": 77.0, "InternalID": 3323471.0}, "SAV2488": {"Expression": 40.2, "InternalID": 3324654.0}, "SAV0133": {"New ID": "SAV_RS00805", "Expression": 236.0, "InternalID": 3322315.0}, "SAV2073": {"New ID": "SAV_RS11345", "Expression": 10.2, "InternalID": 3324240.0}, "SAV2290": {"New ID": "SAV_RS12485", "Expression": 141.0, "InternalID": 3324456.0}, "SAV2424": {"New ID": "SAV_RS13210", "Expression": 81.4, "InternalID": 3324590.0}, "SAV0773": {"New ID": "SAV_RS04250", "Expression": 2757.0, "InternalID": 3322953.0}, "SAV0591": {"New ID": "SAV_RS03275", "Expression": 136.0, "InternalID": 3322772.0}, "SAV1556": {"New ID": "SAV_RS08380", "Expression": 19.9, "InternalID": 3323727.0}, "SAV1293": {"New ID": "SAV_RS06960", "Expression": 11.9, "InternalID": 3323467.0}, "SAV1393": {"New ID": "SAV_RS07505", "Expression": 45.3, "InternalID": 3323565.0}, "SAV1428": {"New ID": "SAV_RS07695", "Expression": 603.0, "InternalID": 3323600.0}, "SAV1487": {"New ID": "SAV_RS08025", "Expression": 6.98, "InternalID": 3323659.0}, "SAV0571": {"New ID": "SAV_RS03180", "Expression": 479.0, "InternalID": 3322752.0}, "SAV2072": {"New ID": "SAV_RS11340", "Expression": 5.69, "InternalID": 3324239.0}, "SAV0259": {"New ID": "SAV_RS01465", "Expression": 72.2, "InternalID": 3322441.0}, "SAV1219": {"New ID": "SAV_RS06570", "Expression": 98.8, "InternalID": 3323393.0}, "SAV0998": {"New ID": "SAV_RS05400", "Expression": 176.0, "InternalID": 3323176.0}, "SAV1619": {"New ID": "SAV_RS08700", "Expression": 15.6, "InternalID": 3323790.0}, "SAV0953": {"New ID": "SAV_RS05180", "Expression": 237.0, "InternalID": 3323131.0}, "SAV1517": {"New ID": "SAV_RS08185", "Expression": 495.0, "InternalID": 3323689.0}, "SAV2689": {"New ID": "SAV_RS14675", "Expression": 105.0, "InternalID": 3324855.0}, "SAV1012": {"New ID": "SAV_RS05465", "Expression": 118.0, "InternalID": 3323189.0}, "SAV2451": {"New ID": "SAV_RS13385", "Expression": 28.3, "InternalID": 3324617.0}, "SAV1148": {"New ID": "SAV_RS06185", "Expression": 313.0, "InternalID": 3323323.0}, "SAV1260": {"New ID": "SAV_RS06795", "Expression": 181.0, "InternalID": 3323434.0}, "SAV0641": {"New ID": "SAV_RS03535", "Expression": 107.0, "InternalID": 3322821.0}, "SAV0116": {"New ID": "SAV_RS00715", "Expression": 9.33, "InternalID": 3322298.0}, "SAV2588": {"New ID": "SAV_RS14110", "Expression": 66.3, "InternalID": 3324754.0}, "SAV2106": {"New ID": "SAV_RS11525", "Expression": 1625.0, "InternalID": 3324272.0}, "SAV0106": {"New ID": "SAV_RS00665", "Expression": 13.8, "InternalID": 3322288.0}, "SAV1936": {"New ID": "SAV_RS10605", "Expression": 630.0, "InternalID": 3324105.0}, "SAV0681": {"New ID": "SAV_RS03745", "Expression": 16.7, "InternalID": 3322861.0}, "SAV0756": {"New ID": "SAV_RS04155", "Expression": 59.7, "InternalID": 3322936.0}, "SAV0989": {"New ID": "SAV_RS05355", "Expression": 68.8, "InternalID": 3323167.0}, "SAV1930": {"New ID": "SAV_RS10570", "Expression": 87.9, "InternalID": 3324099.0}, "SAV1070": {"New ID": "SAV_RS05770", "Expression": 496.0, "InternalID": 3323246.0}, "SAV0942": {"New ID": "SAV_RS05125", "Expression": 161.0, "InternalID": 3323120.0}, "SAV1926": {"New ID": "SAV_RS10550", "Expression": 14.7, "InternalID": 3324095.0}, "SAV2634": {"New ID": "SAV_RS14395", "Expression": 63.8, "InternalID": 3324800.0}, "SAV2338": {"New ID": "SAV_RS12745", "Expression": 29.3, "InternalID": 3324504.0}, "SAV2156": {"New ID": "SAV_RS11760", "Expression": 13.7, "InternalID": 3324322.0}, "SAV1683": {"New ID": "SAV_RS09025", "Expression": 714.0, "InternalID": 3323853.0}, "SAV1348": {"New ID": "SAV_RS07270", "Expression": 258.0, "InternalID": 3323521.0}, "SAV0230": {"New ID": "SAV_RS01295", "Expression": 6.12, "InternalID": 3322412.0}, "SAV2145": {"New ID": "SAV_RS11725", "Expression": 44.1, "InternalID": 3324311.0}, "SAV0952": {"New ID": "SAV_RS05175", "Expression": 131.0, "InternalID": 3323130.0}, "SAV2474": {"New ID": "SAV_RS13500", "Expression": 1168.0, "InternalID": 3324640.0}, "SAV2665": {"New ID": "SAV_RS14555", "Expression": 131.0, "InternalID": 3324831.0}, "SAV1114": {"New ID": "SAV_RS06000", "Expression": 769.0, "InternalID": 3323290.0}, "SAV0513": {"New ID": "SAV_RS02815", "Expression": 2216.0, "InternalID": 3322693.0}, "SAV1355": {"New ID": "SAV_RS07300", "Expression": 271.0, "InternalID": 3323527.0}, "SAV0268": {"New ID": "SAV_RS01520", "Expression": 23.9, "InternalID": 3322450.0}, "SAV1726": {"New ID": "SAV_RS09270", "Expression": 145.0, "InternalID": 3323896.0}, "SAV1132": {"New ID": "SAV_RS06095", "Expression": 50.4, "InternalID": 3323307.0}, "SAV0706": {"New ID": "SAV_RS03875", "Expression": 124.0, "InternalID": 3322886.0}, "SAV2444": {"New ID": "SAV_RS13340", "Expression": 532.0, "InternalID": 3324610.0}, "SAV0025": {"New ID": "SAV_RS00280", "Expression": 1.68, "InternalID": 3322209.0}, "SAV0256": {"New ID": "SAV_RS01450", "Expression": 466.0, "InternalID": 3322438.0}, "SAV0944": {"New ID": "SAV_RS05135", "Expression": 6.57, "InternalID": 3323122.0}, "SAV2400": {"New ID": "SAV_RS13065", "Expression": 8.43, "InternalID": 3324566.0}, "SAV1149": {"New ID": "SAV_RS06190", "Expression": 93.6, "InternalID": 3323324.0}, "SAV2235": {"New ID": "SAV_RS12200", "Expression": 5068.0, "InternalID": 3324401.0}, "SAV1591": {"New ID": "SAV_RS08555", "Expression": 67.9, "InternalID": 3323762.0}, "SAV0497": {"New ID": "SAV_RS02725", "Expression": 141.0, "InternalID": 3322677.0}, "SAV0367": {"New ID": "SAV_RS02030", "Expression": 1062.0, "InternalID": 3322548.0}, "SAV2539": {"New ID": "SAV_RS13855", "Expression": 289.0, "InternalID": 3324705.0}, "SAV2003": {"New ID": "SAV_RS10950", "Expression": 423.0, "InternalID": 3324171.0}, "SAV1512": {"New ID": "SAV_RS08155", "Expression": 118.0, "InternalID": 3323684.0}, "SAV2121": {"New ID": "SAV_RS11600", "Expression": 376.0, "InternalID": 3324287.0}, "SAV0833": {"New ID": "SAV_RS04545", "Expression": 1688.0, "InternalID": 3323012.0}, "SAV1701": {"New ID": "SAV_RS09125", "Expression": 434.0, "InternalID": 3323871.0}, "SAV1158": {"New ID": "SAV_RS06235", "Expression": 264.0, "InternalID": 3323332.0}, "SAV0372": {"New ID": "SAV_RS02055", "Expression": 1688.0, "InternalID": 3322553.0}, "SAV1257": {"New ID": "SAV_RS06780", "Expression": 5444.0, "InternalID": 3323431.0}, "SAV0529": {"New ID": "SAV_RS02970", "Expression": 267.0, "InternalID": 3322709.0}, "SAV0980": {"New ID": "SAV_RS05310", "Expression": 35.3, "InternalID": 3323158.0}, "SAV1302": {"New ID": "SAV_RS06995", "Expression": 722.0, "InternalID": 3323475.0}, "SAV1702": {"New ID": "SAV_RS09130", "Expression": 829.0, "InternalID": 3323872.0}, "SAV0356": {"New ID": "SAV_RS01975", "Expression": 175.0, "InternalID": 3322537.0}, "SAV2234": {"New ID": "SAV_RS12195", "Expression": 2930.0, "InternalID": 3324400.0}, "SAV0470": {"New ID": "SAV_RS02550", "Expression": 3.74, "InternalID": 3322650.0}, "SAV0113": {"New ID": "SAV_RS00700", "Expression": 2.84, "InternalID": 3322295.0}, "SAV0625": {"New ID": "SAV_RS03455", "Expression": 10.1, "InternalID": 3322805.0}, "SAV1522": {"New ID": "SAV_RS08210", "Expression": 360.0, "InternalID": 3323694.0}, "SAV1204": {"New ID": "SAV_RS06495", "Expression": 216.0, "InternalID": 3323378.0}, "SAV0967": {"New ID": "SAV_RS05250", "Expression": 42.6, "InternalID": 3323145.0}, "SAV0282": {"New ID": "SAV_RS01590", "Expression": 2086.0, "InternalID": 3322464.0}, "SAV1533": {"New ID": "SAV_RS08260", "Expression": 299.0, "InternalID": 3323704.0}, "SAV1750": {"New ID": "SAV_RS09410", "Expression": 1042.0, "InternalID": 3323920.0}, "SAV1561": {"New ID": "SAV_RS08405", "Expression": 888.0, "InternalID": 3323732.0}, "SAV2054": {"New ID": "SAV_RS11220", "Expression": 464.0, "InternalID": 3324221.0}, "SAV0586": {"New ID": "SAV_RS03250", "Expression": 8.48, "InternalID": 3322767.0}, "SAV0710": {"New ID": "SAV_RS03895", "Expression": 38.8, "InternalID": 3322890.0}, "SAV2418": {"New ID": "SAV_RS13175", "Expression": 666.0, "InternalID": 3324584.0}, "SAV1581": {"New ID": "SAV_RS08505", "Expression": 1317.0, "InternalID": 3323752.0}, "SAV1307": {"New ID": "SAV_RS07020", "Expression": 23.8, "InternalID": 3323480.0}, "SAV2427": {"New ID": "SAV_RS13225", "Expression": 73.0, "InternalID": 3324593.0}, "SAV0764": {"New ID": "SAV_RS04195", "Expression": 1012.0, "InternalID": 3322944.0}, "SAV0839": {"New ID": "SAV_RS04585", "Expression": 638.0, "InternalID": 3323018.0}, "SAV1883": {"New ID": "SAV_RS10305", "Expression": 206.0, "InternalID": 3324052.0}, "SAV2473": {"New ID": "SAV_RS13495", "Expression": 58.2, "InternalID": 3324639.0}, "SAV1232": {"New ID": "SAV_RS06640", "Expression": 2211.0, "InternalID": 3323406.0}, "SAV2592": {"New ID": "SAV_RS14130", "Expression": 335.0, "InternalID": 3324758.0}, "SAV2507": {"New ID": "SAV_RS13675", "Expression": 3.36, "InternalID": 3324673.0}, "SAV2509": {"New ID": "SAV_RS13685", "Expression": 135.0, "InternalID": 3324675.0}, "SAV2274": {"New ID": "SAV_RS12410", "Expression": 15.9, "InternalID": 3324440.0}, "SAV1444": {"New ID": "SAV_RS07785", "Expression": 319.0, "InternalID": 3323616.0}, "SAV2680": {"New ID": "SAV_RS14630", "Expression": 1.16, "InternalID": 3324846.0}, "SAV2005": {"New ID": "SAV_RS10960", "Expression": 155.0, "InternalID": 3324173.0}, "SAV0815": {"New ID": "SAV_RS04460", "Expression": 1166.0, "InternalID": 3322994.0}, "SAV2105": {"New ID": "SAV_RS11520", "Expression": 2122.0, "InternalID": 3324271.0}, "SAV2255": {"New ID": "SAV_RS12305", "Expression": 25.3, "InternalID": 3324421.0}, "SAV0661": {"New ID": "SAV_RS03640", "Expression": 26.2, "InternalID": 3322841.0}, "SAV1875": {"New ID": "SAV_RS10265", "Expression": 1072.0, "InternalID": 3324044.0}, "SAV0376": {"New ID": "SAV_RS02075", "Expression": 158.0, "InternalID": 3322557.0}, "SAV0647": {"New ID": "SAV_RS03565", "Expression": 289.0, "InternalID": 3322827.0}, "SAV1186": {"New ID": "SAV_RS06405", "Expression": 4348.0, "InternalID": 3323360.0}, "SAV1137": {"New ID": "SAV_RS06125", "Expression": 179.0, "InternalID": 3323312.0}, "SAV2035": {"New ID": "SAV_RS11110", "Expression": 2686.0, "InternalID": 3324202.0}, "SAV0135": {"New ID": "SAV_RS00815", "Expression": 19.0, "InternalID": 3322317.0}, "SAV2420": {"New ID": "SAV_RS13190", "Expression": 149.0, "InternalID": 3324586.0}, "SAV1637": {"New ID": "SAV_RS08790", "Expression": 289.0, "InternalID": 3323808.0}, "SAV2394": {"New ID": "SAV_RS13035", "Expression": 13.8, "InternalID": 3324560.0}, "SAV1693": {"New ID": "SAV_RS09080", "Expression": 127.0, "InternalID": 3323863.0}, "SAV2398": {"New ID": "SAV_RS13055", "Expression": 2.48, "InternalID": 3324564.0}, "SAV1738": {"New ID": "SAV_RS09350", "Expression": 1495.0, "InternalID": 3323908.0}, "SAV0838": {"New ID": "SAV_RS04580", "Expression": 22.5, "InternalID": 3323017.0}, "SAV2326": {"New ID": "SAV_RS12680", "Expression": 52.2, "InternalID": 3324492.0}, "SAV0308": {"New ID": "SAV_RS01720", "Expression": 42.0, "InternalID": 3322489.0}, "SAV1080": {"New ID": "SAV_RS05825", "Expression": 67.7, "InternalID": 3323256.0}, "SAV0002": {"New ID": "SAV_RS00155", "Expression": 995.0, "InternalID": 3322186.0}, "SAV0932": {"New ID": "SAV_RS05075", "Expression": 724.0, "InternalID": 3323110.0}, "SAV1009": {"New ID": "SAV_RS05450", "Expression": 27.7, "InternalID": 3323186.0}, "SAV0460": {"New ID": "SAV_RS02505", "Expression": 107.0, "InternalID": 3322641.0}, "SAV1441": {"New ID": "SAV_RS07765", "Expression": 175.0, "InternalID": 3323613.0}, "SAV2577": {"New ID": "SAV_RS14055", "Expression": 16.1, "InternalID": 3324743.0}, "SAV1423": {"New ID": "SAV_RS07670", "Expression": 1113.0, "InternalID": 3323595.0}, "SAV2310": {"New ID": "SAV_RS12600", "Expression": 583.0, "InternalID": 3324476.0}, "SAV1061": {"New ID": "SAV_RS05720", "Expression": 673.0, "InternalID": 3323237.0}, "SAV1499": {"New ID": "SAV_RS08085", "Expression": 45.0, "InternalID": 3323671.0}, "SAV1752": {"New ID": "SAV_RS09420", "Expression": 1945.0, "InternalID": 3323922.0}, "SAV1253": {"New ID": "SAV_RS06750", "Expression": 400.0, "InternalID": 3323427.0}, "SAV1028": {"New ID": "SAV_RS05550", "Expression": 225.0, "InternalID": 3323205.0}, "SAV1527": {"New ID": "SAV_RS08235", "Expression": 1170.0, "InternalID": 3323699.0}, "SAV2137": {"New ID": "SAV_RS11685", "Expression": 1088.0, "InternalID": 3324303.0}, "SAV1259": {"New ID": "SAV_RS06790", "Expression": 2970.0, "InternalID": 3323433.0}, "SAV2496": {"New ID": "SAV_RS13615", "Expression": 100.0, "InternalID": 3324662.0}, "SAV1267": {"New ID": "SAV_RS06830", "Expression": 246.0, "InternalID": 3323441.0}, "SAV0465": {"New ID": "SAV_RS02525", "Expression": 493.0, "InternalID": 3322645.0}, "SAV1753": {"New ID": "SAV_RS09425", "Expression": 22.9, "InternalID": 3323923.0}, "SAV2562": {"New ID": "SAV_RS13975", "Expression": 8.99, "InternalID": 3324728.0}, "SAV1105": {"New ID": "SAV_RS05955", "Expression": 1419.0, "InternalID": 3323281.0}, "SAV1081": {"New ID": "SAV_RS05830", "Expression": 80.6, "InternalID": 3323257.0}, "SAV1222": {"New ID": "SAV_RS06585", "Expression": 33.9, "InternalID": 3323396.0}, "SAV2458": {"New ID": "SAV_RS13425", "Expression": 454.0, "InternalID": 3324624.0}, "SAV0503": {"New ID": "SAV_RS02765", "Expression": 68.2, "InternalID": 3322683.0}, "SAV2399": {"New ID": "SAV_RS13060", "Expression": 5.71, "InternalID": 3324565.0}, "SAV0949": {"New ID": "SAV_RS05160", "Expression": 29.8, "InternalID": 3323127.0}, "SAV2560": {"New ID": "SAV_RS13965", "Expression": 9.71, "InternalID": 3324726.0}, "SAV1514": {"New ID": "SAV_RS08170", "Expression": 308.0, "InternalID": 3323686.0}, "SAV2617": {"New ID": "SAV_RS14280", "Expression": 15.1, "InternalID": 3324783.0}, "SAV1618": {"New ID": "SAV_RS08695", "Expression": 686.0, "InternalID": 3323789.0}, "SAV1211": {"New ID": "SAV_RS06530", "Expression": 287.0, "InternalID": 3323385.0}, "SAV1405": {"New ID": "SAV_RS07570", "Expression": 23.6, "InternalID": 3323577.0}, "SAV0342": {"New ID": "SAV_RS01900", "Expression": 72.0, "InternalID": 3322523.0}, "SAV1126": {"New ID": "SAV_RS06060", "Expression": 2.2, "InternalID": 3323301.0}, "SAV1460": {"New ID": "SAV_RS07865", "Expression": 605.0, "InternalID": 3323632.0}, "SAV2433": {"New ID": "SAV_RS13270", "Expression": 586.0, "InternalID": 3324599.0}, "SAV0864": {"New ID": "SAV_RS04715", "Expression": 126.0, "InternalID": 3323042.0}, "SAV1489": {"New ID": "SAV_RS08035", "Expression": 4.28, "InternalID": 3323661.0}, "SAV1190": {"New ID": "SAV_RS06425", "Expression": 92.7, "InternalID": 3323364.0}, "SAV0227": {"New ID": "SAV_RS01280", "Expression": 4.32, "InternalID": 3322409.0}, "SAV1480": {"New ID": "SAV_RS07975", "Expression": 170.0, "InternalID": 3323652.0}, "SAV0985": {"New ID": "SAV_RS05335", "Expression": 10.9, "InternalID": 3323163.0}, "SAV0678": {"New ID": "SAV_RS03730", "Expression": 582.0, "InternalID": 3322858.0}, "SAV2609": {"New ID": "SAV_RS14225", "Expression": 395.0, "InternalID": 3324775.0}, "SAV2204": {"New ID": "SAV_RS12055", "Expression": 66.1, "InternalID": 3324370.0}, "SAV1568": {"New ID": "SAV_RS08440", "Expression": 28.6, "InternalID": 3323739.0}, "SAV0329": {"New ID": "SAV_RS01830", "Expression": 26.2, "InternalID": 3322510.0}, "SAV1686": {"New ID": "SAV_RS09045", "Expression": 142.0, "InternalID": 3323856.0}, "SAV2269": {"New ID": "SAV_RS12385", "Expression": 12.9, "InternalID": 3324435.0}, "SAV1557": {"New ID": "SAV_RS08385", "Expression": 279.0, "InternalID": 3323728.0}, "SAV0720": {"New ID": "SAV_RS03950", "Expression": 12.7, "InternalID": 3322900.0}, "SAV1924": {"New ID": "SAV_RS10540", "Expression": 2090.0, "InternalID": 3324093.0}, "SAV0385": {"New ID": "SAV_RS02125", "Expression": 727.0, "InternalID": 3322566.0}, "SAV1617": {"New ID": "SAV_RS08690", "Expression": 839.0, "InternalID": 3323788.0}, "SAV2116": {"New ID": "SAV_RS11575", "Expression": 1.75, "InternalID": 3324282.0}, "SAV0149": {"New ID": "SAV_RS00890", "Expression": 156.0, "InternalID": 3322331.0}, "SAV1409": {"New ID": "SAV_RS07590", "Expression": 389.0, "InternalID": 3323581.0}, "SAV1710": {"New ID": "SAV_RS09175", "Expression": 6647.0, "InternalID": 3323880.0}, "SAV1161": {"New ID": "SAV_RS06265", "Expression": 96.2, "InternalID": 3323335.0}, "SAV0561": {"New ID": "SAV_RS03130", "Expression": 16.6, "InternalID": 3322742.0}, "SAV1819": {"New ID": "SAV_RS09765", "Expression": 53.8, "InternalID": 3323988.0}, "SAV0317": {"New ID": "SAV_RS01765", "Expression": 11.7, "InternalID": 3322498.0}, "SAV0155": {"New ID": "SAV_RS00920", "Expression": 30.1, "InternalID": 3322337.0}, "SAV2179": {"New ID": "SAV_RS11925", "Expression": 46.0, "InternalID": 3324345.0}, "SAV1675": {"New ID": "SAV_RS08980", "Expression": 3681.0, "InternalID": 3323846.0}, "SAV2600": {"New ID": "SAV_RS14175", "Expression": 3.4, "InternalID": 3324766.0}, "SAV2162": {"New ID": "SAV_RS11790", "Expression": 171.0, "InternalID": 3324328.0}, "SAV2282": {"New ID": "SAV_RS12450", "Expression": 81.5, "InternalID": 3324448.0}, "SAV0438": {"New ID": "SAV_RS02395", "Expression": 11.5, "InternalID": 3322619.0}, "SAV1628": {"New ID": "SAV_RS08745", "Expression": 402.0, "InternalID": 3323799.0}, "SAV1187": {"New ID": "SAV_RS06410", "Expression": 31.1, "InternalID": 3323361.0}, "SAV0828": {"New ID": "SAV_RS04520", "Expression": 97.9, "InternalID": 3323007.0}, "SAV0495": {"New ID": "SAV_RS02715", "Expression": 9.07, "InternalID": 3322675.0}, "SAV2391": {"New ID": "SAV_RS13020", "Expression": 41.0, "InternalID": 3324557.0}, "SAV0237": {"New ID": "SAV_RS01340", "Expression": 84.3, "InternalID": 3322419.0}, "SAV2556": {"New ID": "SAV_RS13945", "Expression": 21.3, "InternalID": 3324722.0}, "SAV2307": {"New ID": "SAV_RS12580", "Expression": 5.66, "InternalID": 3324473.0}, "SAV2421": {"New ID": "SAV_RS13195", "Expression": 126.0, "InternalID": 3324587.0}, "SAV2256": {"New ID": "SAV_RS12310", "Expression": 6.92, "InternalID": 3324422.0}, "SAV0754": {"New ID": "SAV_RS04140", "Expression": 47.7, "InternalID": 3322934.0}, "SAV2614": {"New ID": "SAV_RS14255", "Expression": 28.7, "InternalID": 3324780.0}, "SAV2207": {"New ID": "SAV_RS12070", "Expression": 11.3, "InternalID": 3324373.0}, "SAV1140": {"New ID": "SAV_RS06140", "Expression": 5.2, "InternalID": 3323315.0}, "SAV1157": {"New ID": "SAV_RS06230", "Expression": 78.0, "InternalID": 3323331.0}, "SAV1761": {"New ID": "SAV_RS09460", "Expression": 72.0, "InternalID": 3323931.0}, "SAV2068": {"New ID": "SAV_RS11320", "Expression": 394.0, "InternalID": 3324235.0}, "SAV1095": {"New ID": "SAV_RS05905", "Expression": 2591.0, "InternalID": 3323271.0}, "SAV2306": {"New ID": "SAV_RS12575", "Expression": 111.0, "InternalID": 3324472.0}, "SAV1589": {"New ID": "SAV_RS08545", "Expression": 7.82, "InternalID": 3323760.0}, "SAV0478": {"New ID": "SAV_RS02600", "Expression": 92.8, "InternalID": 3322658.0}, "SAV0829": {"New ID": "SAV_RS04525", "Expression": 10.4, "InternalID": 3323008.0}, "SAV0040": {"New ID": "SAV_RS00335", "Expression": 32.6, "InternalID": 3322222.0}, "SAV1235": {"New ID": "SAV_RS06655", "Expression": 362.0, "InternalID": 3323409.0}, "SAV0930": {"New ID": "SAV_RS05060", "Expression": 134.0, "InternalID": 3323108.0}, "SAV1656": {"New ID": "SAV_RS08880", "Expression": 33.7, "InternalID": 3323827.0}, "SAV1871": {"New ID": "SAV_RS10245", "Expression": 31.9, "InternalID": 3324040.0}, "SAV0437": {"New ID": "SAV_RS02390", "Expression": 26.8, "InternalID": 3322618.0}, "SAV1909": {"New ID": "SAV_RS10455", "Expression": 283.0, "InternalID": 3324078.0}, "SAV2386": {"New ID": "SAV_RS12995", "Expression": 148.0, "InternalID": 3324552.0}, "SAV0504": {"New ID": "SAV_RS02770", "Expression": 2.71, "InternalID": 3322684.0}, "SAV1478": {"New ID": "SAV_RS07965", "Expression": 392.0, "InternalID": 3323650.0}, "SAV1200": {"New ID": "SAV_RS06475", "Expression": 157.0, "InternalID": 3323374.0}, "SAV2246": {"New ID": "SAV_RS12255", "Expression": 2303.0, "InternalID": 3324412.0}, "SAV0498": {"New ID": "SAV_RS02730", "Expression": 1227.0, "InternalID": 3322678.0}, "SAV1921": {"New ID": "SAV_RS10530", "Expression": 422.0, "InternalID": 3324090.0}, "SAV2196": {"New ID": "SAV_RS12010", "Expression": 33.8, "InternalID": 3324362.0}, "SAV1037": {"New ID": "SAV_RS05595", "Expression": 42.3, "InternalID": 3323214.0}, "SAV1631": {"New ID": "SAV_RS08760", "Expression": 349.0, "InternalID": 3323802.0}, "SAV1729": {"New ID": "SAV_RS09285", "Expression": 741.0, "InternalID": 3323899.0}, "SAV2624": {"New ID": "SAV_RS14340", "Expression": 1.92, "InternalID": 3324790.0}, "SAV1238": {"New ID": "SAV_RS06670", "Expression": 2633.0, "InternalID": 3323412.0}, "SAV1662": {"New ID": "SAV_RS08915", "Expression": 76.7, "InternalID": 3323833.0}, "SAV0631": {"New ID": "SAV_RS03485", "Expression": 1077.0, "InternalID": 3322811.0}, "SAV1362": {"New ID": "SAV_RS07340", "Expression": 189.0, "InternalID": 3323534.0}, "SAV0769": {"New ID": "SAV_RS04230", "Expression": 181.0, "InternalID": 3322949.0}, "SAV1181": {"New ID": "SAV_RS06380", "Expression": 97.3, "InternalID": 3323355.0}, "SAV0473": {"New ID": "SAV_RS02565", "Expression": 11.0, "InternalID": 3322653.0}, "SAV0452": {"New ID": "SAV_RS02465", "Expression": 1.76, "InternalID": 3322633.0}, "SAV2158": {"New ID": "SAV_RS11770", "Expression": 620.0, "InternalID": 3324324.0}, "SAV1182": {"New ID": "SAV_RS06385", "Expression": 536.0, "InternalID": 3323356.0}, "SAV2414": {"New ID": "SAV_RS13140", "Expression": 425.0, "InternalID": 3324580.0}, "SAV1329": {"New ID": "SAV_RS07160", "Expression": 240.0, "InternalID": 3323502.0}, "SAV2566": {"New ID": "SAV_RS13995", "Expression": 344.0, "InternalID": 3324732.0}, "SAV2629": {"New ID": "SAV_RS14370", "Expression": 15.1, "InternalID": 3324795.0}, "SAV1146": {"New ID": "SAV_RS06175", "Expression": 1.7, "InternalID": 3323321.0}, "SAV2303": {"New ID": "SAV_RS12555", "Expression": 271.0, "InternalID": 3324469.0}, "SAV2489": {"Expression": 48.9, "InternalID": 3324655.0}, "SAV0600": {"New ID": "SAV_RS03325", "Expression": 132.0, "InternalID": 3322781.0}, "SAV0351": {"New ID": "SAV_RS01945", "Expression": 61.5, "InternalID": 3322532.0}, "SAV2004": {"New ID": "SAV_RS10955", "Expression": 217.0, "InternalID": 3324172.0}, "SAV2114": {"New ID": "SAV_RS11565", "Expression": 38.6, "InternalID": 3324280.0}, "SAV1925": {"New ID": "SAV_RS10545", "Expression": 5.86, "InternalID": 3324094.0}, "SAV2324": {"New ID": "SAV_RS12670", "Expression": 14.1, "InternalID": 3324490.0}, "SAV1117": {"New ID": "SAV_RS06015", "Expression": 10.8, "InternalID": 3323293.0}, "SAV2030": {"New ID": "SAV_RS11085", "Expression": 983.0, "InternalID": 3324197.0}, "SAV1056": {"New ID": "SAV_RS05695", "Expression": 207.0, "InternalID": 3323232.0}, "SAV1528": {"New ID": "SAV_RS08240", "Expression": 1684.0, "InternalID": 3323700.0}, "SAV1737": {"New ID": "SAV_RS09340", "Expression": 715.0, "InternalID": 3323907.0}, "SAV1667": {"New ID": "SAV_RS08940", "Expression": 533.0, "InternalID": 3323838.0}, "SAV0834": {"New ID": "SAV_RS04555", "Expression": 37.2, "InternalID": 3323013.0}, "SAV1065": {"New ID": "SAV_RS05745", "Expression": 360.0, "InternalID": 3323241.0}, "SAV1408": {"New ID": "SAV_RS07585", "Expression": 34.0, "InternalID": 3323580.0}, "SAV1515": {"New ID": "SAV_RS08175", "Expression": 429.0, "InternalID": 3323687.0}, "SAV1575": {"New ID": "SAV_RS08475", "Expression": 3408.0, "InternalID": 3323746.0}, "SAV2419": {"New ID": "SAV_RS13185", "Expression": 4.8, "InternalID": 3324585.0}, "SAV2093": {"New ID": "SAV_RS11455", "Expression": 38.3, "InternalID": 3324260.0}, "SAV1256": {"New ID": "SAV_RS06770", "Expression": 4302.0, "InternalID": 3323430.0}, "SAV0811": {"New ID": "SAV_RS04440", "Expression": 114.0, "InternalID": 3322990.0}, "SAV1241": {"New ID": "SAV_RS06685", "Expression": 4697.0, "InternalID": 3323415.0}, "SAV0840": {"New ID": "SAV_RS04590", "Expression": 5372.0, "InternalID": 3323019.0}, "SAV2099": {"New ID": "SAV_RS11490", "Expression": 545.0, "InternalID": 3324266.0}, "SAV1332": {"New ID": "SAV_RS07175", "Expression": 439.0, "InternalID": 3323505.0}, "SAV0673": {"New ID": "SAV_RS03705", "Expression": 63.3, "InternalID": 3322853.0}, "SAV0961": {"New ID": "SAV_RS05220", "Expression": 5.68, "InternalID": 3323139.0}, "SAV1060": {"New ID": "SAV_RS05715", "Expression": 1141.0, "InternalID": 3323236.0}, "SAV2695": {"Expression": 51.9, "InternalID": 3324861.0}, "SAV2710": {"New ID": "SAV_RS14770", "Expression": 69.4, "InternalID": 3324876.0}, "SAV1077": {"New ID": "SAV_RS05805", "Expression": 40.3, "InternalID": 3323253.0}, "SAV0941": {"New ID": "SAV_RS05120", "Expression": 1404.0, "InternalID": 3323119.0}, "SAV1863": {"New ID": "SAV_RS10195", "Expression": 376.0, "InternalID": 3324032.0}, "SAV1762": {"New ID": "SAV_RS09465", "Expression": 34.3, "InternalID": 3323932.0}, "SAV1440": {"New ID": "SAV_RS07760", "Expression": 90.1, "InternalID": 3323612.0}, "SAV1385": {"New ID": "SAV_RS07460", "Expression": 20.2, "InternalID": 3323557.0}, "SAV2712": {"New ID": "SAV_RS14780", "Expression": 98.7, "InternalID": 3324878.0}, "SAV1649": {"New ID": "SAV_RS08850", "Expression": 119.0, "InternalID": 3323820.0}, "SAV1014": {"New ID": "SAV_RS05475", "Expression": 1.63, "InternalID": 3323191.0}, "SAV2230": {"New ID": "SAV_RS12175", "Expression": 830.0, "InternalID": 3324396.0}, "SAV0548": {"New ID": "SAV_RS03065", "Expression": 12938.0, "InternalID": 3322729.0}, "SAV1090": {"New ID": "SAV_RS05875", "Expression": 1668.0, "InternalID": 3323266.0}, "SAV2113": {"New ID": "SAV_RS11560", "Expression": 1156.0, "InternalID": 3324279.0}, "SAV1188": {"New ID": "SAV_RS06415", "Expression": 245.0, "InternalID": 3323362.0}, "SAV0011": {"New ID": "SAV_RS00200", "Expression": 80.3, "InternalID": 3322195.0}, "SAV1807": {"New ID": "SAV_RS09700", "Expression": 5.54, "InternalID": 3323976.0}, "SAV1268": {"New ID": "SAV_RS06835", "Expression": 137.0, "InternalID": 3323442.0}, "SAV0933": {"New ID": "SAV_RS05080", "Expression": 499.0, "InternalID": 3323111.0}, "SAV0569": {"New ID": "SAV_RS03170", "Expression": 160.0, "InternalID": 3322750.0}, "SAV2323": {"New ID": "SAV_RS12665", "Expression": 18.9, "InternalID": 3324489.0}, "SAV1855": {"New ID": "SAV_RS10005", "Expression": 195.0, "InternalID": 3324024.0}, "SAV2174": {"New ID": "SAV_RS11895", "Expression": 34.0, "InternalID": 3324340.0}, "SAV1281": {"New ID": "SAV_RS06900", "Expression": 8.45, "InternalID": 3323455.0}, "SAV1292": {"New ID": "SAV_RS06955", "Expression": 165.0, "InternalID": 3323466.0}, "SAV1521": {"New ID": "SAV_RS08205", "Expression": 245.0, "InternalID": 3323693.0}, "SAV2170": {"New ID": "SAV_RS11875", "Expression": 37.3, "InternalID": 3324336.0}, "SAV1809": {"New ID": "SAV_RS09715", "Expression": 5.8, "InternalID": 3323978.0}, "SAV1536": {"New ID": "SAV_RS08275", "Expression": 595.0, "InternalID": 3323707.0}, "SAV2552": {"New ID": "SAV_RS13920", "Expression": 18.9, "InternalID": 3324718.0}, "SAV1341": {"New ID": "SAV_RS07230", "Expression": 384.0, "InternalID": 3323514.0}, "SAV1790": {"New ID": "SAV_RS09610", "Expression": 546.0, "InternalID": 3323959.0}, "SAV2108": {"New ID": "SAV_RS11535", "Expression": 106.0, "InternalID": 3324274.0}, "SAV0741": {"New ID": "SAV_RS04070", "Expression": 141.0, "InternalID": 3322921.0}, "SAV1837": {"New ID": "SAV_RS09910", "Expression": 94.6, "InternalID": 3324006.0}, "SAV2122": {"New ID": "SAV_RS11605", "Expression": 650.0, "InternalID": 3324288.0}, "SAV2658": {"New ID": "SAV_RS14520", "Expression": 30.7, "InternalID": 3324824.0}, "SAV0780": {"New ID": "SAV_RS04285", "Expression": 131.0, "InternalID": 3322960.0}, "SAV1194": {"New ID": "SAV_RS06445", "Expression": 3.97, "InternalID": 3323368.0}, "SAV1357": {"New ID": "SAV_RS07315", "Expression": 69.6, "InternalID": 3323529.0}, "SAV1098": {"New ID": "SAV_RS05920", "Expression": 4.89, "InternalID": 3323274.0}, "SAV2351": {"New ID": "SAV_RS12805", "Expression": 123.0, "InternalID": 3324517.0}, "SAV1716": {"New ID": "SAV_RS09205", "Expression": 10.7, "InternalID": 3323886.0}, "SAV0480": {"New ID": "SAV_RS02610", "Expression": 8.62, "InternalID": 3322660.0}, "SAV1624": {"New ID": "SAV_RS08725", "Expression": 561.0, "InternalID": 3323795.0}, "SAV1504": {"New ID": "SAV_RS08110", "Expression": 13.7, "InternalID": 3323676.0}, "SAV0094": {"New ID": "SAV_RS00610", "Expression": 27.1, "InternalID": 3322276.0}, "SAV1138": {"New ID": "SAV_RS06130", "Expression": 300.0, "InternalID": 3323313.0}, "SAV2181": {"New ID": "SAV_RS11935", "Expression": 65.0, "InternalID": 3324347.0}, "SAV0001": {"New ID": "SAV_RS00150", "Expression": 202.0, "InternalID": 3322185.0}, "SAV2693": {"New ID": "SAV_RS14695", "Expression": 102.0, "InternalID": 3324859.0}, "SAV1111": {"New ID": "SAV_RS05985", "Expression": 548.0, "InternalID": 3323287.0}, "SAV1283": {"New ID": "SAV_RS06910", "Expression": 324.0, "InternalID": 3323457.0}, "SAV1607": {"New ID": "SAV_RS08640", "Expression": 48.3, "InternalID": 3323778.0}, "SAV2598": {"New ID": "SAV_RS14165", "Expression": 109.0, "InternalID": 3324764.0}, "SAV0562": {"New ID": "SAV_RS03135", "Expression": 38.2, "InternalID": 3322743.0}, "SAV2053": {"New ID": "SAV_RS11215", "Expression": 291.0, "InternalID": 3324220.0}, "SAV2341": {"New ID": "SAV_RS12760", "Expression": 19.0, "InternalID": 3324507.0}, "SAV1873": {"New ID": "SAV_RS10255", "Expression": 16.1, "InternalID": 3324042.0}, "SAV2387": {"New ID": "SAV_RS13000", "Expression": 96.1, "InternalID": 3324553.0}, "SAV1084": {"New ID": "SAV_RS05845", "Expression": 1671.0, "InternalID": 3323260.0}, "SAV1239": {"New ID": "SAV_RS06675", "Expression": 85.7, "InternalID": 3323413.0}, "SAV1210": {"New ID": "SAV_RS06525", "Expression": 926.0, "InternalID": 3323384.0}, "SAV2092": {"New ID": "SAV_RS11450", "Expression": 93.0, "InternalID": 3324259.0}, "SAV2130": {"New ID": "SAV_RS11645", "Expression": 32.1, "InternalID": 3324296.0}, "SAV2385": {"New ID": "SAV_RS12990", "Expression": 261.0, "InternalID": 3324551.0}, "SAV1198": {"New ID": "SAV_RS06465", "Expression": 398.0, "InternalID": 3323372.0}, "SAV1760": {"New ID": "SAV_RS09455", "Expression": 643.0, "InternalID": 3323930.0}, "SAV0702": {"New ID": "SAV_RS03855", "Expression": 65.1, "InternalID": 3322882.0}, "SAV0711": {"New ID": "SAV_RS03900", "Expression": 11.7, "InternalID": 3322891.0}, "SAV2524": {"New ID": "SAV_RS13770", "Expression": 704.0, "InternalID": 3324690.0}, "SAV2555": {"New ID": "SAV_RS13940", "Expression": 12.7, "InternalID": 3324721.0}, "SAV2570": {"New ID": "SAV_RS14015", "Expression": 16.1, "InternalID": 3324736.0}, "SAV2618": {"New ID": "SAV_RS14285", "Expression": 8.98, "InternalID": 3324784.0}, "SAV2691": {"New ID": "SAV_RS14685", "Expression": 22.1, "InternalID": 3324857.0}, "SAV1638": {"New ID": "SAV_RS08795", "Expression": 2291.0, "InternalID": 3323809.0}, "SAV0987": {"New ID": "SAV_RS05345", "Expression": 207.0, "InternalID": 3323165.0}, "SAV1286": {"New ID": "SAV_RS06925", "Expression": 273.0, "InternalID": 3323460.0}, "SAV0775": {"New ID": "SAV_RS04260", "Expression": 1284.0, "InternalID": 3322955.0}, "SAV1713": {"New ID": "SAV_RS09190", "Expression": 2100.0, "InternalID": 3323883.0}, "SAV1425": {"New ID": "SAV_RS07680", "Expression": 375.0, "InternalID": 3323597.0}, "SAV2305": {"New ID": "SAV_RS12570", "Expression": 672.0, "InternalID": 3324471.0}, "SAV2067": {"New ID": "SAV_RS11310", "Expression": 265.0, "InternalID": 3324234.0}, "SAV2635": {"New ID": "SAV_RS14400", "Expression": 67.8, "InternalID": 3324801.0}, "SAV1395": {"New ID": "SAV_RS07515", "Expression": 240.0, "InternalID": 3323567.0}, "SAV0968": {"New ID": "SAV_RS05255", "Expression": 1415.0, "InternalID": 3323146.0}, "SAV1859": {"New ID": "SAV_RS10025", "Expression": 28.8, "InternalID": 3324028.0}, "SAV2537": {"New ID": "SAV_RS13845", "Expression": 73.4, "InternalID": 3324703.0}, "SAV2436": {"New ID": "SAV_RS13285", "Expression": 40.7, "InternalID": 3324602.0}, "SAV1278": {"New ID": "SAV_RS06885", "Expression": 190.0, "InternalID": 3323452.0}, "SAV0508": {"New ID": "SAV_RS02790", "Expression": 1703.0, "InternalID": 3322688.0}, "SAV1047": {"New ID": "SAV_RS05650", "Expression": 450.0, "InternalID": 3323224.0}, "SAV2347": {"New ID": "SAV_RS12785", "Expression": 10.2, "InternalID": 3324513.0}, "SAV1255": {"New ID": "SAV_RS06760", "Expression": 1748.0, "InternalID": 3323429.0}, "SAV1574": {"New ID": "SAV_RS08470", "Expression": 86.4, "InternalID": 3323745.0}, "SAV1066": {"New ID": "SAV_RS05750", "Expression": 1021.0, "InternalID": 3323242.0}, "SAV0640": {"New ID": "SAV_RS03530", "Expression": 14.1, "InternalID": 3322820.0}, "SAV2131": {"New ID": "SAV_RS11650", "Expression": 101.0, "InternalID": 3324297.0}, "SAV2175": {"New ID": "SAV_RS11900", "Expression": 21.8, "InternalID": 3324341.0}, "SAV0592": {"New ID": "SAV_RS03280", "Expression": 92.0, "InternalID": 3322773.0}, "SAV1048": {"New ID": "SAV_RS05655", "Expression": 513.0, "InternalID": 3323225.0}, "SAV2168": {"Expression": 56.9, "InternalID": 3324334.0}, "SAV2354": {"New ID": "SAV_RS12820", "Expression": 42.3, "InternalID": 3324520.0}, "SAV1010": {"New ID": "SAV_RS05455", "Expression": 36.1, "InternalID": 3323187.0}, "SAV2340": {"New ID": "SAV_RS12755", "Expression": 24.1, "InternalID": 3324506.0}, "SAV1106": {"New ID": "SAV_RS05960", "Expression": 261.0, "InternalID": 3323282.0}, "SAV0527": {"New ID": "SAV_RS02960", "Expression": 105.0, "InternalID": 3322707.0}, "SAV1705": {"New ID": "SAV_RS09145", "Expression": 39.1, "InternalID": 3323875.0}, "SAV0807": {"New ID": "SAV_RS04410", "Expression": 34.7, "InternalID": 3322986.0}, "SAV0920": {"New ID": "SAV_RS05005", "Expression": 33.4, "InternalID": 3323098.0}, "SAV2112": {"New ID": "SAV_RS11555", "Expression": 1502.0, "InternalID": 3324278.0}, "SAV2590": {"New ID": "SAV_RS14120", "Expression": 22.0, "InternalID": 3324756.0}, "SAV1915": {"New ID": "SAV_RS10490", "Expression": 21.9, "InternalID": 3324084.0}, "SAV2644": {"New ID": "SAV_RS14450", "Expression": 1235.0, "InternalID": 3324810.0}, "SAV1262": {"New ID": "SAV_RS06805", "Expression": 255.0, "InternalID": 3323436.0}, "SAV2383": {"New ID": "SAV_RS12980", "Expression": 680.0, "InternalID": 3324549.0}, "SAV0226": {"New ID": "SAV_RS01275", "Expression": 576.0, "InternalID": 3322408.0}, "SAV1118": {"New ID": "SAV_RS06025", "Expression": 69.2, "InternalID": 3323294.0}, "SAV1484": {"New ID": "SAV_RS08000", "Expression": 605.0, "InternalID": 3323656.0}, "SAV2083": {"New ID": "SAV_RS11400", "Expression": 846.0, "InternalID": 3324250.0}, "SAV2325": {"New ID": "SAV_RS12675", "Expression": 127.0, "InternalID": 3324491.0}, "SAV1974": {"New ID": "SAV_RS10805", "Expression": 21.5, "InternalID": 3324142.0}, "SAV0988": {"New ID": "SAV_RS05350", "Expression": 58.6, "InternalID": 3323166.0}, "SAV1585": {"New ID": "SAV_RS08525", "Expression": 367.0, "InternalID": 3323756.0}, "SAV2478": {"New ID": "SAV_RS13525", "Expression": 226.0, "InternalID": 3324644.0}, "SAV0301": {"New ID": "SAV_RS01680", "Expression": 16.2, "InternalID": 3322482.0}, "SAV0826": {"New ID": "SAV_RS04515", "Expression": 83.4, "InternalID": 3323005.0}, "SAV1422": {"New ID": "SAV_RS07665", "Expression": 3108.0, "InternalID": 3323594.0}, "SAV1151": {"New ID": "SAV_RS06195", "Expression": 200.0, "InternalID": 3323325.0}, "SAV1272": {"New ID": "SAV_RS06855", "Expression": 291.0, "InternalID": 3323446.0}, "SAV0738": {"New ID": "SAV_RS04055", "Expression": 293.0, "InternalID": 3322918.0}, "SAV2503": {"New ID": "SAV_RS13650", "Expression": 31.3, "InternalID": 3324669.0}, "SAV0220": {"New ID": "SAV_RS01250", "Expression": 4.79, "InternalID": 3322402.0}, "SAV1885": {"New ID": "SAV_RS10315", "Expression": 91.8, "InternalID": 3324054.0}, "SAV0286": {"New ID": "SAV_RS01610", "Expression": 76.4, "InternalID": 3322468.0}, "SAV0986": {"New ID": "SAV_RS05340", "Expression": 321.0, "InternalID": 3323164.0}, "SAV2510": {"New ID": "SAV_RS13690", "Expression": 128.0, "InternalID": 3324676.0}, "SAV1443": {"New ID": "SAV_RS07780", "Expression": 15.7, "InternalID": 3323615.0}, "SAV0746": {"New ID": "SAV_RS04095", "Expression": 24.3, "InternalID": 3322926.0}, "SAV0306": {"New ID": "SAV_RS01705", "Expression": 2.72, "InternalID": 3322487.0}, "SAV0732": {"New ID": "SAV_RS04020", "Expression": 702.0, "InternalID": 3322912.0}, "SAV0170": {"New ID": "SAV_RS00995", "Expression": 86.6, "InternalID": 3322352.0}, "SAV0984": {"New ID": "SAV_RS05330", "Expression": 1757.0, "InternalID": 3323162.0}, "SAV1642": {"New ID": "SAV_RS08815", "Expression": 285.0, "InternalID": 3323813.0}, "SAV1261": {"New ID": "SAV_RS06800", "Expression": 23.3, "InternalID": 3323435.0}, "SAV2119": {"New ID": "SAV_RS11590", "Expression": 283.0, "InternalID": 3324285.0}, "SAV0629": {"New ID": "SAV_RS03475", "Expression": 5.01, "InternalID": 3322809.0}, "SAV0652": {"New ID": "SAV_RS03590", "Expression": 63.8, "InternalID": 3322832.0}, "SAV0637": {"New ID": "SAV_RS03515", "Expression": 248.0, "InternalID": 3322817.0}, "SAV0446": {"New ID": "SAV_RS02435", "Expression": 8.89, "InternalID": 3322627.0}, "SAV1481": {"New ID": "SAV_RS07985", "Expression": 685.0, "InternalID": 3323653.0}, "SAV0728": {"New ID": "SAV_RS04000", "Expression": 175.0, "InternalID": 3322908.0}, "SAV2163": {"New ID": "SAV_RS11795", "Expression": 50.7, "InternalID": 3324329.0}, "SAV2299": {"New ID": "SAV_RS12535", "Expression": 7136.0, "InternalID": 3324465.0}, "SAV1770": {"New ID": "SAV_RS09505", "Expression": 3.97, "InternalID": 3323939.0}, "SAV1698": {"New ID": "SAV_RS09110", "Expression": 854.0, "InternalID": 3323868.0}, "SAV2544": {"New ID": "SAV_RS13880", "Expression": 182.0, "InternalID": 3324710.0}, "SAV1352": {"New ID": "SAV_RS07285", "Expression": 356.0, "InternalID": 3323524.0}, "SAV0543": {"New ID": "SAV_RS03040", "Expression": 1604.0, "InternalID": 3322724.0}, "SAV0354": {"New ID": "SAV_RS01965", "Expression": 889.0, "InternalID": 3322535.0}, "SAV2036": {"New ID": "SAV_RS11115", "Expression": 7.17, "InternalID": 3324203.0}, "SAV0178": {"New ID": "SAV_RS01035", "Expression": 4.27, "InternalID": 3322360.0}, "SAV0443": {"New ID": "SAV_RS02420", "Expression": 11.0, "InternalID": 3322624.0}, "SAV1082": {"New ID": "SAV_RS05835", "Expression": 675.0, "InternalID": 3323258.0}, "SAV1102": {"New ID": "SAV_RS05940", "Expression": 40.5, "InternalID": 3323278.0}, "SAV0502": {"New ID": "SAV_RS02760", "Expression": 306.0, "InternalID": 3322682.0}, "SAV2289": {"New ID": "SAV_RS12480", "Expression": 89.3, "InternalID": 3324455.0}, "SAV2531": {"New ID": "SAV_RS13815", "Expression": 35.4, "InternalID": 3324697.0}, "SAV2313": {"New ID": "SAV_RS12615", "Expression": 31.8, "InternalID": 3324479.0}, "SAV0477": {"New ID": "SAV_RS02595", "Expression": 34.4, "InternalID": 3322657.0}, "SAV1537": {"New ID": "SAV_RS08280", "Expression": 527.0, "InternalID": 3323708.0}, "SAV1175": {"New ID": "SAV_RS06350", "Expression": 78.9, "InternalID": 3323349.0}, "SAV0722": {"New ID": "SAV_RS03960", "Expression": 11.1, "InternalID": 3322902.0}, "SAV2321": {"New ID": "SAV_RS12655", "Expression": 70.8, "InternalID": 3324487.0}, "SAV2559": {"New ID": "SAV_RS13960", "Expression": 60.9, "InternalID": 3324725.0}, "SAV1016": {"New ID": "SAV_RS05485", "Expression": 36.3, "InternalID": 3323193.0}, "SAV2241": {"New ID": "SAV_RS12230", "Expression": 1969.0, "InternalID": 3324407.0}, "SAV2546": {"New ID": "SAV_RS13890", "Expression": 1170.0, "InternalID": 3324712.0}, "SAV1719": {"New ID": "SAV_RS09225", "Expression": 3130.0, "InternalID": 3323889.0}, "SAV1107": {"New ID": "SAV_RS05965", "Expression": 109.0, "InternalID": 3323283.0}, "SAV1831": {"New ID": "SAV_RS09870", "Expression": 57.9, "InternalID": 3324000.0}, "SAV1920": {"New ID": "SAV_RS10525", "Expression": 379.0, "InternalID": 3324089.0}, "SAV0292": {"New ID": "SAV_RS01635", "Expression": 8.86, "InternalID": 3322473.0}, "SAV1288": {"New ID": "SAV_RS06935", "Expression": 78.3, "InternalID": 3323462.0}, "SAV2118": {"New ID": "SAV_RS11585", "Expression": 496.0, "InternalID": 3324284.0}, "SAV0837": {"New ID": "SAV_RS04575", "Expression": 47.1, "InternalID": 3323016.0}, "SAV2366": {"New ID": "SAV_RS12890", "Expression": 78.5, "InternalID": 3324532.0}, "SAV1094": {"New ID": "SAV_RS05900", "Expression": 3349.0, "InternalID": 3323270.0}, "SAV1711": {"New ID": "SAV_RS09180", "Expression": 907.0, "InternalID": 3323881.0}, "SAV1724": {"New ID": "SAV_RS09255", "Expression": 145.0, "InternalID": 3323894.0}, "SAV0659": {"New ID": "SAV_RS03630", "Expression": 41.4, "InternalID": 3322839.0}, "SAV1192": {"New ID": "SAV_RS06435", "Expression": 1280.0, "InternalID": 3323366.0}, "SAV1677": {"New ID": "SAV_RS08995", "Expression": 343.0, "InternalID": 3323848.0}, "SAV1788": {"New ID": "SAV_RS09600", "Expression": 223.0, "InternalID": 3323957.0}, "SAV1177": {"New ID": "SAV_RS06360", "Expression": 36.3, "InternalID": 3323351.0}, "SAV1121": {"New ID": "SAV_RS06035", "Expression": 89.9, "InternalID": 3323296.0}, "SAV1100": {"New ID": "SAV_RS05930", "Expression": 20.9, "InternalID": 3323276.0}, "SAV0670": {"Expression": 47.7, "InternalID": 3322850.0}, "SAV0241": {"New ID": "SAV_RS01365", "Expression": 677.0, "InternalID": 3322423.0}, "SAV2120": {"New ID": "SAV_RS11595", "Expression": 3771.0, "InternalID": 3324286.0}, "SAV0506": {"New ID": "SAV_RS02780", "Expression": 145.0, "InternalID": 3322686.0}, "SAV1852": {"New ID": "SAV_RS09990", "Expression": 219.0, "InternalID": 3324021.0}, "SAV1505": {"New ID": "SAV_RS08115", "Expression": 652.0, "InternalID": 3323677.0}, "SAV2643": {"New ID": "SAV_RS14445", "Expression": 104.0, "InternalID": 3324809.0}, "SAV2034": {"New ID": "SAV_RS11105", "Expression": 37.8, "InternalID": 3324201.0}, "SAV0421": {"New ID": "SAV_RS02300", "Expression": 38.3, "InternalID": 3322602.0}, "SAV1007": {"New ID": "SAV_RS05440", "Expression": 105.0, "InternalID": 3323184.0}, "SAV1474": {"New ID": "SAV_RS07935", "Expression": 319.0, "InternalID": 3323646.0}, "SAV0157": {"New ID": "SAV_RS00930", "Expression": 15.0, "InternalID": 3322339.0}, "SAV1366": {"New ID": "SAV_RS07360", "Expression": 172.0, "InternalID": 3323538.0}, "SAV1207": {"New ID": "SAV_RS06510", "Expression": 133.0, "InternalID": 3323381.0}, "SAV2412": {"New ID": "SAV_RS13130", "Expression": 56.3, "InternalID": 3324578.0}, "SAV1374": {"New ID": "SAV_RS07400", "Expression": 422.0, "InternalID": 3323546.0}, "SAV1243": {"New ID": "SAV_RS06700", "Expression": 129.0, "InternalID": 3323417.0}, "SAV1457": {"New ID": "SAV_RS07850", "Expression": 20.2, "InternalID": 3323629.0}, "SAV1338": {"New ID": "SAV_RS07215", "Expression": 61.0, "InternalID": 3323511.0}, "SAV1055": {"New ID": "SAV_RS05690", "Expression": 52.8, "InternalID": 3323231.0}, "SAV0017": {"New ID": "SAV_RS00230", "Expression": 1027.0, "InternalID": 3322201.0}, "SAV2288": {"New ID": "SAV_RS12475", "Expression": 65.1, "InternalID": 3324454.0}, "SAV1558": {"New ID": "SAV_RS08390", "Expression": 233.0, "InternalID": 3323729.0}, "SAV0181": {"New ID": "SAV_RS01050", "Expression": 80.6, "InternalID": 3322363.0}, "SAV2471": {"New ID": "SAV_RS13485", "Expression": 10.1, "InternalID": 3324637.0}, "SAV1143": {"New ID": "SAV_RS06155", "Expression": 126.0, "InternalID": 3323318.0}, "SAV2601": {"New ID": "SAV_RS14180", "Expression": 17.3, "InternalID": 3324767.0}, "SAV1183": {"New ID": "SAV_RS06390", "Expression": 352.0, "InternalID": 3323357.0}, "SAV1586": {"New ID": "SAV_RS08530", "Expression": 2935.0, "InternalID": 3323757.0}, "SAV1233": {"New ID": "SAV_RS06645", "Expression": 123.0, "InternalID": 3323407.0}, "SAV2529": {"New ID": "SAV_RS13795", "Expression": 3.95, "InternalID": 3324695.0}, "SAV1562": {"New ID": "SAV_RS08410", "Expression": 14.0, "InternalID": 3323733.0}, "SAV1169": {"New ID": "SAV_RS06305", "Expression": 41.0, "InternalID": 3323343.0}, "SAV2585": {"New ID": "SAV_RS14095", "Expression": 203.0, "InternalID": 3324751.0}, "SAV1271": {"New ID": "SAV_RS06850", "Expression": 205.0, "InternalID": 3323445.0}, "SAV0532": {"New ID": "SAV_RS02990", "Expression": 135.0, "InternalID": 3322713.0}, "SAV1516": {"New ID": "SAV_RS08180", "Expression": 635.0, "InternalID": 3323688.0}, "SAV0731": {"New ID": "SAV_RS04015", "Expression": 501.0, "InternalID": 3322911.0}, "SAV1718": {"New ID": "SAV_RS09220", "Expression": 282.0, "InternalID": 3323888.0}, "SAV0928": {"New ID": "SAV_RS05050", "Expression": 210.0, "InternalID": 3323106.0}, "SAV0475": {"New ID": "SAV_RS02580", "Expression": 14.3, "InternalID": 3322655.0}, "SAV1237": {"New ID": "SAV_RS06665", "Expression": 441.0, "InternalID": 3323411.0}, "SAV0616": {"New ID": "SAV_RS03415", "Expression": 2165.0, "InternalID": 3322797.0}, "SAV2292": {"New ID": "SAV_RS12495", "Expression": 15.5, "InternalID": 3324458.0}, "SAV0782": {"New ID": "SAV_RS04290", "Expression": 147.0, "InternalID": 3322961.0}, "SAV1145": {"New ID": "SAV_RS06165", "Expression": 3537.0, "InternalID": 3323320.0}, "SAV1063": {"New ID": "SAV_RS05735", "Expression": 1429.0, "InternalID": 3323239.0}, "SAV0240": {"New ID": "SAV_RS01355", "Expression": 251.0, "InternalID": 3322422.0}, "SAVP026": {"New ID": "SAV_RS00105", "Expression": 6.06, "InternalID": 3324906.0}, "SAV2446": {"New ID": "SAV_RS13350", "Expression": 3.89, "InternalID": 3324612.0}, "SAV0590": {"New ID": "SAV_RS03270", "Expression": 73.4, "InternalID": 3322771.0}, "SAV1044": {"New ID": "SAV_RS05635", "Expression": 16.7, "InternalID": 3323221.0}, "SAV0138": {"New ID": "SAV_RS00835", "Expression": 1192.0, "InternalID": 3322320.0}, "SAV1103": {"New ID": "SAV_RS05945", "Expression": 324.0, "InternalID": 3323279.0}, "SAV1407": {"New ID": "SAV_RS07580", "Expression": 23.6, "InternalID": 3323579.0}, "SAV2687": {"New ID": "SAV_RS14665", "Expression": 167.0, "InternalID": 3324853.0}, "SAV0117": {"New ID": "SAV_RS00720", "Expression": 34.9, "InternalID": 3322299.0}, "SAV1228": {"New ID": "SAV_RS06615", "Expression": 11.2, "InternalID": 3323402.0}, "SAV2273": {"New ID": "SAV_RS12405", "Expression": 168.0, "InternalID": 3324439.0}, "SAV0940": {"New ID": "SAV_RS05115", "Expression": 56.8, "InternalID": 3323118.0}, "SAV0310": {"New ID": "SAV_RS01730", "Expression": 243.0, "InternalID": 3322491.0}, "SAV2523": {"New ID": "SAV_RS13765", "Expression": 250.0, "InternalID": 3324689.0}, "SAV0541": {"New ID": "SAV_RS03030", "Expression": 221.0, "InternalID": 3322722.0}, "SAV0523": {"New ID": "SAV_RS02935", "Expression": 54.1, "InternalID": 3322703.0}, "SAV1580": {"New ID": "SAV_RS08500", "Expression": 3589.0, "InternalID": 3323751.0}, "SAV1104": {"New ID": "SAV_RS05950", "Expression": 102.0, "InternalID": 3323280.0}, "SAV1715": {"New ID": "SAV_RS09200", "Expression": 81.5, "InternalID": 3323885.0}, "SAV0505": {"New ID": "SAV_RS02775", "Expression": 68.4, "InternalID": 3322685.0}, "SAV2045": {"New ID": "SAV_RS11165", "Expression": 55.0, "InternalID": 3324212.0}, "SAV1412": {"New ID": "SAV_RS07605", "Expression": 513.0, "InternalID": 3323584.0}, "SAV2049": {"New ID": "SAV_RS11190", "Expression": 98.1, "InternalID": 3324216.0}, "SAV0164": {"New ID": "SAV_RS00965", "Expression": 8.07, "InternalID": 3322346.0}, "SAV0943": {"New ID": "SAV_RS05130", "Expression": 30.8, "InternalID": 3323121.0}, "SAV2615": {"New ID": "SAV_RS14260", "Expression": 2.18, "InternalID": 3324781.0}, "SAV2094": {"New ID": "SAV_RS11460", "Expression": 16.6, "InternalID": 3324261.0}, "SAV0779": {"New ID": "SAV_RS04280", "Expression": 78.4, "InternalID": 3322959.0}, "SAV1392": {"New ID": "SAV_RS07500", "Expression": 559.0, "InternalID": 3323564.0}, "SAV2548": {"New ID": "SAV_RS13900", "Expression": 277.0, "InternalID": 3324714.0}, "SAV2642": {"New ID": "SAV_RS14440", "Expression": 7.49, "InternalID": 3324808.0}, "SAV1304": {"Expression": 25.0, "InternalID": 3323477.0}, "SAV0383": {"New ID": "SAV_RS02110", "Expression": 6.45, "InternalID": 3322564.0}, "SAV1838": {"New ID": "SAV_RS09915", "Expression": 420.0, "InternalID": 3324007.0}, "SAV1371": {"New ID": "SAV_RS07385", "Expression": 8.97, "InternalID": 3323543.0}, "SAV1668": {"New ID": "SAV_RS08945", "Expression": 547.0, "InternalID": 3323839.0}, "SAV0223": {"New ID": "SAV_RS01260", "Expression": 2.7, "InternalID": 3322405.0}, "SAV2046": {"New ID": "SAV_RS11170", "Expression": 349.0, "InternalID": 3324213.0}, "SAV0810": {"New ID": "SAV_RS04435", "Expression": 32.4, "InternalID": 3322989.0}, "SAV1124": {"New ID": "SAV_RS06050", "Expression": 64.7, "InternalID": 3323299.0}, "SAV2136": {"New ID": "SAV_RS11675", "Expression": 452.0, "InternalID": 3324302.0}, "SAV0965": {"New ID": "SAV_RS05240", "Expression": 529.0, "InternalID": 3323143.0}, "SAV1604": {"New ID": "SAV_RS08625", "Expression": 112.0, "InternalID": 3323775.0}, "SAV2505": {"New ID": "SAV_RS13665", "Expression": 4.08, "InternalID": 3324671.0}, "SAV0649": {"New ID": "SAV_RS03575", "Expression": 17.3, "InternalID": 3322829.0}, "SAV1597": {"New ID": "SAV_RS08585", "Expression": 129.0, "InternalID": 3323768.0}, "SAV0007": {"New ID": "SAV_RS00180", "Expression": 15.2, "InternalID": 3322191.0}, "SAV0570": {"New ID": "SAV_RS03175", "Expression": 3150.0, "InternalID": 3322751.0}, "SAV0510": {"New ID": "SAV_RS02800", "Expression": 1194.0, "InternalID": 3322690.0}, "SAV0962": {"New ID": "SAV_RS05225", "Expression": 2825.0, "InternalID": 3323140.0}, "SAV0126": {"New ID": "SAV_RS00770", "Expression": 1234.0, "InternalID": 3322308.0}, "SAV0777": {"New ID": "SAV_RS04270", "Expression": 251.0, "InternalID": 3322957.0}, "SAV2124": {"New ID": "SAV_RS11615", "Expression": 588.0, "InternalID": 3324290.0}, "SAV0606": {"New ID": "SAV_RS03365", "Expression": 31.8, "InternalID": 3322787.0}, "SAV0019": {"New ID": "SAV_RS00250", "Expression": 8.79, "InternalID": 3322203.0}, "SAV2316": {"New ID": "SAV_RS12630", "Expression": 280.0, "InternalID": 3324482.0}, "SAV0938": {"New ID": "SAV_RS05105", "Expression": 146.0, "InternalID": 3323116.0}, "SAV0270": {"New ID": "SAV_RS01530", "Expression": 44.4, "InternalID": 3322452.0}, "SAV2217": {"New ID": "SAV_RS12110", "Expression": 3401.0, "InternalID": 3324383.0}, "SAV1054": {"New ID": "SAV_RS05685", "Expression": 14.9, "InternalID": 3323230.0}, "SAV0041": {"New ID": "SAV_RS00340", "Expression": 3190.0, "InternalID": 3322223.0}, "SAV0099": {"New ID": "SAV_RS00635", "Expression": 8.38, "InternalID": 3322281.0}, "SAV0565": {"New ID": "SAV_RS03150", "Expression": 63.0, "InternalID": 3322746.0}, "SAV1769": {"New ID": "SAV_RS09500", "Expression": 21.0, "InternalID": 3323938.0}, "SAV2247": {"New ID": "SAV_RS12260", "Expression": 2944.0, "InternalID": 3324413.0}, "SAV0538": {"New ID": "SAV_RS03015", "Expression": 3006.0, "InternalID": 3322719.0}, "SAV1554": {"New ID": "SAV_RS08370", "Expression": 98.0, "InternalID": 3323725.0}, "SAV2226": {"New ID": "SAV_RS12155", "Expression": 4669.0, "InternalID": 3324392.0}, "SAV0946": {"New ID": "SAV_RS05145", "Expression": 52.1, "InternalID": 3323124.0}, "SAV2547": {"New ID": "SAV_RS13895", "Expression": 50.1, "InternalID": 3324713.0}, "SAV1518": {"New ID": "SAV_RS08190", "Expression": 134.0, "InternalID": 3323690.0}, "SAV1433": {"New ID": "SAV_RS07725", "Expression": 17.5, "InternalID": 3323605.0}, "SAV1020": {"Expression": 42.9, "InternalID": 3323197.0}, "SAV0294": {"New ID": "SAV_RS01645", "Expression": 11.3, "InternalID": 3322475.0}, "SAV1754": {"New ID": "SAV_RS09430", "Expression": 115.0, "InternalID": 3323924.0}, "SAV2200": {"New ID": "SAV_RS12030", "Expression": 1546.0, "InternalID": 3324366.0}, "SAV0727": {"New ID": "SAV_RS03995", "Expression": 214.0, "InternalID": 3322907.0}, "SAV0605": {"New ID": "SAV_RS03355", "Expression": 349.0, "InternalID": 3322786.0}, "SAV1692": {"New ID": "SAV_RS09075", "Expression": 2.61, "InternalID": 3323862.0}, "SAV0501": {"New ID": "SAV_RS02755", "Expression": 5646.0, "InternalID": 3322681.0}, "SAV1180": {"New ID": "SAV_RS06375", "Expression": 26.9, "InternalID": 3323354.0}, "SAV0156": {"New ID": "SAV_RS00925", "Expression": 3.96, "InternalID": 3322338.0}, "SAV1747": {"New ID": "SAV_RS09395", "Expression": 2.43, "InternalID": 3323917.0}, "SAV1254": {"New ID": "SAV_RS06755", "Expression": 467.0, "InternalID": 3323428.0}, "SAV0014": {"New ID": "SAV_RS00215", "Expression": 161.0, "InternalID": 3322198.0}, "SAV1339": {"New ID": "SAV_RS07220", "Expression": 245.0, "InternalID": 3323512.0}, "SAV0290": {"New ID": "SAV_RS01625", "Expression": 19.8, "InternalID": 3322471.0}, "SAV0703": {"New ID": "SAV_RS03860", "Expression": 480.0, "InternalID": 3322883.0}, "SAV2312": {"New ID": "SAV_RS12610", "Expression": 123.0, "InternalID": 3324478.0}, "SAV1736": {"New ID": "SAV_RS09330", "Expression": 725.0, "InternalID": 3323906.0}, "SAV0761": {"New ID": "SAV_RS04180", "Expression": 45.7, "InternalID": 3322941.0}, "SAV1245": {"New ID": "SAV_RS06710", "Expression": 1386.0, "InternalID": 3323419.0}, "SAV1064": {"New ID": "SAV_RS05740", "Expression": 422.0, "InternalID": 3323240.0}, "SAV2236": {"New ID": "SAV_RS12205", "Expression": 5854.0, "InternalID": 3324402.0}, "SAV0554": {"New ID": "SAV_RS03095", "Expression": 1253.0, "InternalID": 3322735.0}, "SAV1000": {"New ID": "SAV_RS05410", "Expression": 701.0, "InternalID": 3323178.0}, "SAV1430": {"New ID": "SAV_RS07705", "Expression": 240.0, "InternalID": 3323602.0}, "SAV1093": {"New ID": "SAV_RS05895", "Expression": 4604.0, "InternalID": 3323269.0}, "SAV2057": {"New ID": "SAV_RS11235", "Expression": 154.0, "InternalID": 3324224.0}, "SAV2044": {"New ID": "SAV_RS11160", "Expression": 8.42, "InternalID": 3324211.0}, "SAV2107": {"New ID": "SAV_RS11530", "Expression": 1987.0, "InternalID": 3324273.0}, "SAV1317": {"New ID": "SAV_RS07105", "Expression": 19.1, "InternalID": 3323490.0}, "SAV0281": {"New ID": "SAV_RS01585", "Expression": 253.0, "InternalID": 3322463.0}, "SAV0557": {"New ID": "SAV_RS03110", "Expression": 51.6, "InternalID": 3322738.0}, "SAV2237": {"New ID": "SAV_RS12210", "Expression": 9107.0, "InternalID": 3324403.0}, "SAV0298": {"New ID": "SAV_RS01665", "Expression": 15.5, "InternalID": 3322479.0}, "SAV2164": {"New ID": "SAV_RS11800", "Expression": 113.0, "InternalID": 3324330.0}, "SAV0726": {"New ID": "SAV_RS03985", "Expression": 48.6, "InternalID": 3322906.0}, "SAV2358": {"New ID": "SAV_RS12850", "Expression": 5.13, "InternalID": 3324524.0}, "SAV0458": {"New ID": "SAV_RS02495", "Expression": 7.17, "InternalID": 3322639.0}, "SAV0520": {"New ID": "SAV_RS02920", "Expression": 130.0, "InternalID": 3322700.0}, "SAV1594": {"New ID": "SAV_RS08570", "Expression": 20.2, "InternalID": 3323765.0}, "SAV2117": {"New ID": "SAV_RS11580", "Expression": 5.51, "InternalID": 3324283.0}, "SAV2187": {"New ID": "SAV_RS11965", "Expression": 444.0, "InternalID": 3324353.0}, "SAV1620": {"New ID": "SAV_RS08705", "Expression": 39.7, "InternalID": 3323791.0}, "SAV1892": {"New ID": "SAV_RS10360", "Expression": 222.0, "InternalID": 3324061.0}, "SAV1845": {"New ID": "SAV_RS09955", "Expression": 5090.0, "InternalID": 3324014.0}, "SAV1375": {"New ID": "SAV_RS07405", "Expression": 539.0, "InternalID": 3323547.0}, "SAV2416": {"New ID": "SAV_RS13160", "Expression": 1999.0, "InternalID": 3324582.0}, "SAV1015": {"New ID": "SAV_RS05480", "Expression": 1325.0, "InternalID": 3323192.0}, "SAV1839": {"New ID": "SAV_RS09920", "Expression": 785.0, "InternalID": 3324008.0}, "SAV2649": {"New ID": "SAV_RS14475", "Expression": 1.74, "InternalID": 3324815.0}, "SAV2311": {"New ID": "SAV_RS12605", "Expression": 32.0, "InternalID": 3324477.0}, "SAV1906": {"New ID": "SAV_RS10440", "Expression": 25.2, "InternalID": 3324075.0}, "SAV2283": {"New ID": "SAV_RS12455", "Expression": 4.68, "InternalID": 3324449.0}, "SAV0387": {"New ID": "SAV_RS02135", "Expression": 1052.0, "InternalID": 3322568.0}, "SAV1888": {"New ID": "SAV_RS10330", "Expression": 558.0, "InternalID": 3324057.0}, "SAV1113": {"New ID": "SAV_RS05995", "Expression": 215.0, "InternalID": 3323289.0}, "SAV1322": {"New ID": "SAV_RS07125", "Expression": 18.8, "InternalID": 3323495.0}, "SAV1772": {"New ID": "SAV_RS09515", "Expression": 3.93, "InternalID": 3323941.0}, "SAV0124": {"New ID": "SAV_RS00755", "Expression": 1.72, "InternalID": 3322306.0}, "SAV2486": {"New ID": "SAV_RS13570", "Expression": 3.77, "InternalID": 3324652.0}, "SAV1406": {"New ID": "SAV_RS07575", "Expression": 187.0, "InternalID": 3323578.0}, "SAV2060": {"New ID": "SAV_RS11250", "Expression": 72.9, "InternalID": 3324227.0}, "SAV1404": {"New ID": "SAV_RS07565", "Expression": 358.0, "InternalID": 3323576.0}, "SAV0013": {"New ID": "SAV_RS00210", "Expression": 60.2, "InternalID": 3322197.0}, "SAV1546": {"New ID": "SAV_RS08330", "Expression": 876.0, "InternalID": 3323717.0}, "SAV2382": {"New ID": "SAV_RS12975", "Expression": 711.0, "InternalID": 3324548.0}, "SAV2220": {"New ID": "SAV_RS12125", "Expression": 14.5, "InternalID": 3324386.0}, "SAV1592": {"New ID": "SAV_RS08560", "Expression": 516.0, "InternalID": 3323763.0}, "SAV1004": {"New ID": "SAV_RS05425", "Expression": 61.1, "InternalID": 3323181.0}, "SAV0959": {"New ID": "SAV_RS05210", "Expression": 1210.0, "InternalID": 3323137.0}, "SAV1495": {"New ID": "SAV_RS08065", "Expression": 6.19, "InternalID": 3323667.0}, "SAV1244": {"New ID": "SAV_RS06705", "Expression": 3.35, "InternalID": 3323418.0}, "SAV1670": {"New ID": "SAV_RS08955", "Expression": 220.0, "InternalID": 3323841.0}, "SAV2141": {"New ID": "SAV_RS11705", "Expression": 166.0, "InternalID": 3324307.0}, "SAV0611": {"New ID": "SAV_RS03390", "Expression": 3.32, "InternalID": 3322792.0}, "SAV0972": {"New ID": "SAV_RS05275", "Expression": 491.0, "InternalID": 3323150.0}, "SAV1759": {"New ID": "SAV_RS09450", "Expression": 232.0, "InternalID": 3323929.0}, "SAV1209": {"New ID": "SAV_RS06520", "Expression": 185.0, "InternalID": 3323383.0}, "SAV0112": {"New ID": "SAV_RS00695", "Expression": 86.2, "InternalID": 3322294.0}, "SAV1821": {"New ID": "SAV_RS09775", "Expression": 7.67, "InternalID": 3323990.0}, "SAV0257": {"New ID": "SAV_RS01455", "Expression": 342.0, "InternalID": 3322439.0}, "SAV1226": {"New ID": "SAV_RS06605", "Expression": 934.0, "InternalID": 3323400.0}, "SAV2223": {"New ID": "SAV_RS12140", "Expression": 4041.0, "InternalID": 3324389.0}, "SAV1781": {"New ID": "SAV_RS09560", "Expression": 1232.0, "InternalID": 3323950.0}, "SAV0307": {"New ID": "SAV_RS01710", "Expression": 318.0, "InternalID": 3322488.0}, "SAV1415": {"New ID": "SAV_RS07620", "Expression": 133.0, "InternalID": 3323587.0}, "SAV1902": {"New ID": "SAV_RS10420", "Expression": 18.9, "InternalID": 3324071.0}, "SAV0507": {"New ID": "SAV_RS02785", "Expression": 187.0, "InternalID": 3322687.0}, "SAV2334": {"New ID": "SAV_RS12720", "Expression": 230.0, "InternalID": 3324500.0}, "SAV0289": {"New ID": "SAV_RS01620", "Expression": 31.9, "InternalID": 3322470.0}, "SAV2442": {"New ID": "SAV_RS13325", "Expression": 142.0, "InternalID": 3324608.0}, "SAV0468": {"New ID": "SAV_RS02540", "Expression": 21.6, "InternalID": 3322648.0}, "SAV0693": {"New ID": "SAV_RS03805", "Expression": 2.25, "InternalID": 3322873.0}, "SAV2367": {"New ID": "SAV_RS12895", "Expression": 36.9, "InternalID": 3324533.0}, "SAV0494": {"New ID": "SAV_RS02710", "Expression": 42.7, "InternalID": 3322674.0}, "SAV2453": {"New ID": "SAV_RS13395", "Expression": 119.0, "InternalID": 3324619.0}, "SAV1703": {"New ID": "SAV_RS09135", "Expression": 3.42, "InternalID": 3323873.0}, "SAV0218": {"New ID": "SAV_RS01240", "Expression": 8.99, "InternalID": 3322400.0}, "SAV0486": {"New ID": "SAV_RS02665", "Expression": 33.3, "InternalID": 3322666.0}, "SAV0603": {"New ID": "SAV_RS03345", "Expression": 27.6, "InternalID": 3322784.0}, "SAV0139": {"New ID": "SAV_RS00840", "Expression": 651.0, "InternalID": 3322321.0}, "SAV1270": {"New ID": "SAV_RS06845", "Expression": 923.0, "InternalID": 3323444.0}, "SAV2233": {"New ID": "SAV_RS12190", "Expression": 3807.0, "InternalID": 3324399.0}, "SAV0243": {"New ID": "SAV_RS01380", "Expression": 84.6, "InternalID": 3322425.0}, "SAV1469": {"New ID": "SAV_RS07905", "Expression": 450.0, "InternalID": 3323641.0}, "SAV0576": {"New ID": "SAV_RS03200", "Expression": 3.3, "InternalID": 3322757.0}, "SAV1354": {"New ID": "SAV_RS07295", "Expression": 177.0, "InternalID": 3323526.0}, "SAV2377": {"New ID": "SAV_RS12955", "Expression": 215.0, "InternalID": 3324543.0}, "SAV1908": {"New ID": "SAV_RS10450", "Expression": 743.0, "InternalID": 3324077.0}, "SAV0698": {"New ID": "SAV_RS03830", "Expression": 6.32, "InternalID": 3322878.0}, "SAV2498": {"New ID": "SAV_RS13625", "Expression": 6.41, "InternalID": 3324664.0}, "SAV0552": {"New ID": "SAV_RS03085", "Expression": 0.798, "InternalID": 3322733.0}, "SAV0825": {"New ID": "SAV_RS04510", "Expression": 189.0, "InternalID": 3323004.0}, "SAV1549": {"New ID": "SAV_RS08345", "Expression": 60.0, "InternalID": 3323720.0}, "SAV0831": {"New ID": "SAV_RS04535", "Expression": 692.0, "InternalID": 3323010.0}, "SAV1432": {"New ID": "SAV_RS07715", "Expression": 22.9, "InternalID": 3323604.0}, "SAV0493": {"New ID": "SAV_RS02705", "Expression": 172.0, "InternalID": 3322673.0}, "SAV2081": {"New ID": "SAV_RS11390", "Expression": 1060.0, "InternalID": 3324248.0}, "SAV1450": {"New ID": "SAV_RS07815", "Expression": 773.0, "InternalID": 3323622.0}, "SAV2413": {"Expression": 431.0, "InternalID": 3324579.0}, "SAV1576": {"New ID": "SAV_RS08480", "Expression": 0.94, "InternalID": 3323747.0}, "SAV0723": {"New ID": "SAV_RS03965", "Expression": 170.0, "InternalID": 3322903.0}, "SAV0500": {"New ID": "SAV_RS02745", "Expression": 953.0, "InternalID": 3322680.0}, "SAV0767": {"New ID": "SAV_RS04215", "Expression": 39.5, "InternalID": 3322947.0}, "SAV1212": {"New ID": "SAV_RS06535", "Expression": 14.4, "InternalID": 3323386.0}, "SAV1208": {"New ID": "SAV_RS06515", "Expression": 145.0, "InternalID": 3323382.0}, "SAV2161": {"New ID": "SAV_RS11785", "Expression": 884.0, "InternalID": 3324327.0}, "SAV1153": {"New ID": "SAV_RS06205", "Expression": 71.9, "InternalID": 3323327.0}, "SAV0004": {"New ID": "SAV_RS00165", "Expression": 8.06, "InternalID": 3322188.0}, "SAV0708": {"New ID": "SAV_RS03885", "Expression": 1247.0, "InternalID": 3322888.0}, "SAV2628": {"New ID": "SAV_RS14365", "Expression": 114.0, "InternalID": 3324794.0}, "SAV1560": {"New ID": "SAV_RS08400", "Expression": 143.0, "InternalID": 3323731.0}, "SAV1018": {"New ID": "SAV_RS05495", "Expression": 197.0, "InternalID": 3323195.0}, "SAV0318": {"New ID": "SAV_RS01770", "Expression": 14.4, "InternalID": 3322499.0}, "SAV1898": {"New ID": "SAV_RS10395", "Expression": 142.0, "InternalID": 3324067.0}, "SAV1491": {"New ID": "SAV_RS08045", "Expression": 2.13, "InternalID": 3323663.0}, "SAV2481": {"New ID": "SAV_RS13545", "Expression": 3.09, "InternalID": 3324647.0}, "SAV0680": {"New ID": "SAV_RS03740", "Expression": 334.0, "InternalID": 3322860.0}, "SAV2625": {"New ID": "SAV_RS14345", "Expression": 4.32, "InternalID": 3324791.0}, "SAV1303": {"New ID": "SAV_RS07000", "Expression": 50.7, "InternalID": 3323476.0}, "SAV2603": {"New ID": "SAV_RS14195", "Expression": 205.0, "InternalID": 3324769.0}, "SAV1578": {"New ID": "SAV_RS08490", "Expression": 157.0, "InternalID": 3323749.0}, "SAV2104": {"New ID": "SAV_RS11515", "Expression": 669.0, "InternalID": 3324270.0}, "SAV0581": {"New ID": "SAV_RS03225", "Expression": 51.5, "InternalID": 3322762.0}, "SAV2675": {"New ID": "SAV_RS14605", "Expression": 2.22, "InternalID": 3324841.0}, "SAV1835": {"New ID": "SAV_RS09900", "Expression": 1263.0, "InternalID": 3324004.0}, "SAV1685": {"New ID": "SAV_RS09040", "Expression": 25.1, "InternalID": 3323855.0}, "SAV1276": {"New ID": "SAV_RS06875", "Expression": 96.4, "InternalID": 3323450.0}, "SAV0613": {"New ID": "SAV_RS03400", "Expression": 2042.0, "InternalID": 3322794.0}, "SAV0601": {"New ID": "SAV_RS03335", "Expression": 24.7, "InternalID": 3322782.0}, "SAV1312": {"New ID": "SAV_RS07060", "Expression": 12.8, "InternalID": 3323485.0}, "SAV1493": {"New ID": "SAV_RS08055", "Expression": 512.0, "InternalID": 3323665.0}, "SAV2455": {"New ID": "SAV_RS13405", "Expression": 124.0, "InternalID": 3324621.0}, "SAV1216": {"New ID": "SAV_RS06555", "Expression": 424.0, "InternalID": 3323390.0}, "SAV1294": {"New ID": "SAV_RS06965", "Expression": 82.2, "InternalID": 3323468.0}, "SAV2604": {"New ID": "SAV_RS14200", "Expression": 2.18, "InternalID": 3324770.0}, "SAV1681": {"New ID": "SAV_RS09020", "Expression": 69.8, "InternalID": 3323852.0}, "SAV0545": {"New ID": "SAV_RS03050", "Expression": 3252.0, "InternalID": 3322726.0}, "SAV1684": {"New ID": "SAV_RS09035", "Expression": 102.0, "InternalID": 3323854.0}, "SAV1231": {"New ID": "SAV_RS06630", "Expression": 1934.0, "InternalID": 3323405.0}, "SAV1916": {"New ID": "SAV_RS10500", "Expression": 3.88, "InternalID": 3324085.0}, "SAV2251": {"New ID": "SAV_RS12280", "Expression": 3611.0, "InternalID": 3324417.0}, "SAV0319": {"New ID": "SAV_RS01775", "Expression": 8.01, "InternalID": 3322500.0}, "SAV2645": {"New ID": "SAV_RS14455", "Expression": 186.0, "InternalID": 3324811.0}, "SAV0642": {"New ID": "SAV_RS03540", "Expression": 147.0, "InternalID": 3322822.0}, "SAV2520": {"New ID": "SAV_RS13750", "Expression": 25.7, "InternalID": 3324686.0}, "SAV1071": {"New ID": "SAV_RS05775", "Expression": 512.0, "InternalID": 3323247.0}, "SAV1743": {"New ID": "SAV_RS09375", "Expression": 115.0, "InternalID": 3323913.0}, "SAV0213": {"New ID": "SAV_RS01215", "Expression": 56.2, "InternalID": 3322395.0}, "SAV1410": {"New ID": "SAV_RS07595", "Expression": 192.0, "InternalID": 3323582.0}, "SAV1599": {"New ID": "SAV_RS08595", "Expression": 511.0, "InternalID": 3323770.0}, "SAV1615": {"New ID": "SAV_RS08680", "Expression": 986.0, "InternalID": 3323786.0}, "SAV0657": {"New ID": "SAV_RS03620", "Expression": 153.0, "InternalID": 3322837.0}, "SAV2296": {"New ID": "SAV_RS12520", "Expression": 447.0, "InternalID": 3324462.0}, "SAV2270": {"New ID": "SAV_RS12390", "Expression": 53.1, "InternalID": 3324436.0}, "SAV0687": {"New ID": "SAV_RS03775", "Expression": 2.08, "InternalID": 3322867.0}, "SAV0370": {"New ID": "SAV_RS02045", "Expression": 61.3, "InternalID": 3322551.0}, "SAV0390": {"New ID": "SAV_RS02150", "Expression": 1492.0, "InternalID": 3322571.0}, "SAV2261": {"New ID": "SAV_RS12335", "Expression": 122.0, "InternalID": 3324427.0}, "SAV1446": {"New ID": "SAV_RS07790", "Expression": 4334.0, "InternalID": 3323618.0}, "SAV0729": {"New ID": "SAV_RS04005", "Expression": 9.68, "InternalID": 3322909.0}, "SAV1264": {"New ID": "SAV_RS06815", "Expression": 106.0, "InternalID": 3323438.0}, "SAV0322": {"New ID": "SAV_RS01790", "Expression": 3.28, "InternalID": 3322503.0}, "SAV1419": {"New ID": "SAV_RS07645", "Expression": 287.0, "InternalID": 3323591.0}, "SAV1614": {"New ID": "SAV_RS08675", "Expression": 23.8, "InternalID": 3323785.0}, "SAV2449": {"New ID": "SAV_RS13375", "Expression": 339.0, "InternalID": 3324615.0}, "SAV1414": {"New ID": "SAV_RS07615", "Expression": 14.5, "InternalID": 3323586.0}, "SAV0588": {"New ID": "SAV_RS03260", "Expression": 1698.0, "InternalID": 3322769.0}, "SAV0016": {"New ID": "SAV_RS00225", "Expression": 84.7, "InternalID": 3322200.0}, "SAV0254": {"New ID": "SAV_RS01440", "Expression": 107.0, "InternalID": 3322436.0}, "SAV0382": {"New ID": "SAV_RS02105", "Expression": 59.3, "InternalID": 3322563.0}, "SAV1728": {"New ID": "SAV_RS09280", "Expression": 854.0, "InternalID": 3323898.0}, "SAV2127": {"New ID": "SAV_RS11630", "Expression": 844.0, "InternalID": 3324293.0}, "SAV1476": {"New ID": "SAV_RS07945", "Expression": 2223.0, "InternalID": 3323648.0}, "SAV1836": {"New ID": "SAV_RS09905", "Expression": 104.0, "InternalID": 3324005.0}, "SAV0650": {"New ID": "SAV_RS03580", "Expression": 201.0, "InternalID": 3322830.0}, "SAV0522": {"New ID": "SAV_RS02930", "Expression": 117.0, "InternalID": 3322702.0}, "SAV2132": {"New ID": "SAV_RS11655", "Expression": 126.0, "InternalID": 3324298.0}, "SAV0309": {"New ID": "SAV_RS01725", "Expression": 32.2, "InternalID": 3322490.0}, "SAV2056": {"New ID": "SAV_RS11230", "Expression": 1237.0, "InternalID": 3324223.0}, "SAV1864": {"New ID": "SAV_RS10200", "Expression": 517.0, "InternalID": 3324033.0}, "SAV0921": {"New ID": "SAV_RS05015", "Expression": 2.73, "InternalID": 3323099.0}, "SAV0997": {"New ID": "SAV_RS05395", "Expression": 589.0, "InternalID": 3323175.0}, "SAV0954": {"New ID": "SAV_RS05185", "Expression": 1176.0, "InternalID": 3323132.0}, "SAV0958": {"New ID": "SAV_RS05205", "Expression": 607.0, "InternalID": 3323136.0}, "SAV1402": {"New ID": "SAV_RS07550", "Expression": 8742.0, "InternalID": 3323574.0}, "SAV1448": {"New ID": "SAV_RS07800", "Expression": 17.1, "InternalID": 3323620.0}, "SAV1709": {"New ID": "SAV_RS09170", "Expression": 247.0, "InternalID": 3323879.0}, "SAV2176": {"New ID": "SAV_RS11905", "Expression": 31.2, "InternalID": 3324342.0}, "SAV0990": {"New ID": "SAV_RS05360", "Expression": 97.4, "InternalID": 3323168.0}, "SAV1045": {"New ID": "SAV_RS05640", "Expression": 1324.0, "InternalID": 3323222.0}, "SAV1266": {"New ID": "SAV_RS06825", "Expression": 799.0, "InternalID": 3323440.0}, "SAV1679": {"New ID": "SAV_RS09010", "Expression": 1436.0, "InternalID": 3323850.0}, "SAV2249": {"New ID": "SAV_RS12270", "Expression": 4581.0, "InternalID": 3324415.0}, "SAV1439": {"New ID": "SAV_RS07755", "Expression": 42.7, "InternalID": 3323611.0}, "SAV2304": {"New ID": "SAV_RS12560", "Expression": 46932.0, "InternalID": 3324470.0}, "SAV0389": {"New ID": "SAV_RS02145", "Expression": 14.5, "InternalID": 3322570.0}, "SAV1356": {"New ID": "SAV_RS07310", "Expression": 228.0, "InternalID": 3323528.0}, "SAV2620": {"New ID": "SAV_RS14300", "Expression": 26.5, "InternalID": 3324786.0}, "SAV0699": {"New ID": "SAV_RS03835", "Expression": 125.0, "InternalID": 3322879.0}, "SAV0208": {"New ID": "SAV_RS01190", "Expression": 1.44, "InternalID": 3322390.0}, "SAV0607": {"New ID": "SAV_RS03370", "Expression": 543.0, "InternalID": 3322788.0}, "SAV1490": {"New ID": "SAV_RS08040", "Expression": 34.6, "InternalID": 3323662.0}, "SAV1125": {"New ID": "SAV_RS06055", "Expression": 197.0, "InternalID": 3323300.0}, "SAV0186": {"New ID": "SAV_RS01075", "Expression": 75.6, "InternalID": 3322368.0}, "SAV1808": {"New ID": "SAV_RS09705", "Expression": 202.0, "InternalID": 3323977.0}, "SAV0320": {"New ID": "SAV_RS01780", "Expression": 223.0, "InternalID": 3322501.0}, "SAV2530": {"New ID": "SAV_RS13810", "Expression": 3.5, "InternalID": 3324696.0}, "SAV2294": {"Expression": 22.4, "InternalID": 3324460.0}, "SAV1220": {"New ID": "SAV_RS06575", "Expression": 144.0, "InternalID": 3323394.0}, "SAV1073": {"New ID": "SAV_RS05785", "Expression": 1056.0, "InternalID": 3323249.0}, "SAV1669": {"New ID": "SAV_RS08950", "Expression": 15.7, "InternalID": 3323840.0}, "SAV0701": {"New ID": "SAV_RS03850", "Expression": 86.5, "InternalID": 3322881.0}, "SAV0280": {"New ID": "SAV_RS01580", "Expression": 25.9, "InternalID": 3322462.0}, "SAV1413": {"New ID": "SAV_RS07610", "Expression": 608.0, "InternalID": 3323585.0}, "SAV2434": {"New ID": "SAV_RS13275", "Expression": 82.4, "InternalID": 3324600.0}, "SAV1464": {"New ID": "SAV_RS07885", "Expression": 103.0, "InternalID": 3323636.0}, "SAV0725": {"New ID": "SAV_RS03975", "Expression": 20.8, "InternalID": 3322905.0}, "SAV1727": {"New ID": "SAV_RS09275", "Expression": 225.0, "InternalID": 3323897.0}, "SAV2322": {"New ID": "SAV_RS12660", "Expression": 21.9, "InternalID": 3324488.0}, "SAV0832": {"New ID": "SAV_RS04540", "Expression": 1670.0, "InternalID": 3323011.0}, "SAV0134": {"New ID": "SAV_RS00810", "Expression": 27.9, "InternalID": 3322316.0}, "SAV1251": {"New ID": "SAV_RS06740", "Expression": 424.0, "InternalID": 3323425.0}, "SAV2197": {"New ID": "SAV_RS12015", "Expression": 2.63, "InternalID": 3324363.0}, "SAV0718": {"New ID": "SAV_RS03935", "Expression": 142.0, "InternalID": 3322898.0}, "SAV2138": {"New ID": "SAV_RS11690", "Expression": 2159.0, "InternalID": 3324304.0}, "SAV1263": {"New ID": "SAV_RS06810", "Expression": 958.0, "InternalID": 3323437.0}, "SAV1634": {"New ID": "SAV_RS08775", "Expression": 129.0, "InternalID": 3323805.0}, "SAV1740": {"New ID": "SAV_RS09360", "Expression": 283.0, "InternalID": 3323910.0}, "SAV1520": {"New ID": "SAV_RS08200", "Expression": 737.0, "InternalID": 3323692.0}, "SAV1904": {"New ID": "SAV_RS10430", "Expression": 262.0, "InternalID": 3324073.0}, "SAV1853": {"New ID": "SAV_RS09995", "Expression": 47.2, "InternalID": 3324022.0}, "SAV1197": {"New ID": "SAV_RS06460", "Expression": 307.0, "InternalID": 3323371.0}, "SAV0602": {"New ID": "SAV_RS03340", "Expression": 96.5, "InternalID": 3322783.0}, "SAV0482": {"New ID": "SAV_RS02640", "Expression": 272.0, "InternalID": 3322662.0}, "SAV1650": {"New ID": "SAV_RS08860", "Expression": 155.0, "InternalID": 3323821.0}, "SAV2315": {"New ID": "SAV_RS12625", "Expression": 5.33, "InternalID": 3324481.0}, "SAV0707": {"Expression": 725.0, "InternalID": 3322887.0}, "SAV2694": {"Expression": 18.0, "InternalID": 3324860.0}, "SAV2641": {"New ID": "SAV_RS14435", "Expression": 171.0, "InternalID": 3324807.0}, "SAV1553": {"New ID": "SAV_RS08365", "Expression": 2534.0, "InternalID": 3323724.0}, "SAV1178": {"New ID": "SAV_RS06365", "Expression": 31.4, "InternalID": 3323352.0}, "SAV0053": {"New ID": "SAV_RS00395", "Expression": 33.7, "InternalID": 3322235.0}, "SAV1189": {"New ID": "SAV_RS06420", "Expression": 369.0, "InternalID": 3323363.0}, "SAV0153": {"New ID": "SAV_RS00910", "Expression": 48.7, "InternalID": 3322335.0}, "SAV1346": {"New ID": "SAV_RS07260", "Expression": 31.7, "InternalID": 3323519.0}, "SAV0436": {"New ID": "SAV_RS02385", "Expression": 4.78, "InternalID": 3322617.0}, "SAV0177": {"New ID": "SAV_RS01030", "Expression": 10.1, "InternalID": 3322359.0}, "SAV1854": {"New ID": "SAV_RS10000", "Expression": 2525.0, "InternalID": 3324023.0}, "SAV2089": {"New ID": "SAV_RS11430", "Expression": 5.75, "InternalID": 3324256.0}, "SAV1862": {"New ID": "SAV_RS10190", "Expression": 38.3, "InternalID": 3324031.0}, "SAV0740": {"New ID": "SAV_RS04065", "Expression": 43.4, "InternalID": 3322920.0}, "SAV2126": {"New ID": "SAV_RS11625", "Expression": 41.2, "InternalID": 3324292.0}, "SAV0154": {"New ID": "SAV_RS00915", "Expression": 26.8, "InternalID": 3322336.0}, "SAV2268": {"New ID": "SAV_RS12380", "Expression": 1.94, "InternalID": 3324434.0}, "SAV2302": {"New ID": "SAV_RS12550", "Expression": 1029.0, "InternalID": 3324468.0}, "SAV2064": {"New ID": "SAV_RS11295", "Expression": 54.2, "InternalID": 3324231.0}, "SAV0485": {"Expression": 9.74, "InternalID": 3322665.0}, "SAV0018": {"New ID": "SAV_RS00245", "Expression": 494.0, "InternalID": 3322202.0}, "SAV0302": {"New ID": "SAV_RS01685", "Expression": 2.46, "InternalID": 3322483.0}, "SAV2244": {"New ID": "SAV_RS12245", "Expression": 4100.0, "InternalID": 3324410.0}, "SAV2291": {"New ID": "SAV_RS12490", "Expression": 264.0, "InternalID": 3324457.0}, "SAV0380": {"New ID": "SAV_RS02095", "Expression": 1019.0, "InternalID": 3322561.0}, "SAV0594": {"New ID": "SAV_RS03290", "Expression": 20.3, "InternalID": 3322775.0}, "SAV1367": {"New ID": "SAV_RS07365", "Expression": 4.43, "InternalID": 3323539.0}, "SAV1565": {"New ID": "SAV_RS08425", "Expression": 1390.0, "InternalID": 3323736.0}, "SAV1022": {"New ID": "SAV_RS05510", "Expression": 207.0, "InternalID": 3323199.0}, "SAV1874": {"New ID": "SAV_RS10260", "Expression": 122.0, "InternalID": 3324043.0}, "SAV0165": {"New ID": "SAV_RS00970", "Expression": 279.0, "InternalID": 3322347.0}, "SAV0653": {"New ID": "SAV_RS03595", "Expression": 89.3, "InternalID": 3322833.0}, "SAV2218": {"New ID": "SAV_RS12115", "Expression": 4249.0, "InternalID": 3324384.0}, "SAV1744": {"New ID": "SAV_RS09380", "Expression": 376.0, "InternalID": 3323914.0}, "SAV0283": {"New ID": "SAV_RS01595", "Expression": 153.0, "InternalID": 3322465.0}, "SAV2684": {"New ID": "SAV_RS14650", "Expression": 0.745, "InternalID": 3324850.0}, "SAV0373": {"New ID": "SAV_RS02060", "Expression": 273.0, "InternalID": 3322554.0}, "SAV0440": {"New ID": "SAV_RS02405", "Expression": 9.06, "InternalID": 3322621.0}, "SAV1635": {"New ID": "SAV_RS08780", "Expression": 665.0, "InternalID": 3323806.0}, "SAV2536": {"New ID": "SAV_RS13840", "Expression": 9.4, "InternalID": 3324702.0}, "SAV1696": {"New ID": "SAV_RS09100", "Expression": 294.0, "InternalID": 3323866.0}, "SAV1285": {"New ID": "SAV_RS06920", "Expression": 1013.0, "InternalID": 3323459.0}, "SAV2668": {"New ID": "SAV_RS14570", "Expression": 4.05, "InternalID": 3324834.0}, "SAV2711": {"New ID": "SAV_RS14775", "Expression": 305.0, "InternalID": 3324877.0}, "SAV2432": {"New ID": "SAV_RS13265", "Expression": 2.55, "InternalID": 3324598.0}, "SAV0759": {"New ID": "SAV_RS04170", "Expression": 161.0, "InternalID": 3322939.0}, "SAV0696": {"New ID": "SAV_RS03820", "Expression": 221.0, "InternalID": 3322876.0}, "SAV1218": {"New ID": "SAV_RS06565", "Expression": 72.5, "InternalID": 3323392.0}, "SAV0300": {"New ID": "SAV_RS01675", "Expression": 2.44, "InternalID": 3322481.0}, "SAV0251": {"New ID": "SAV_RS01425", "Expression": 425.0, "InternalID": 3322433.0}, "SAV1861": {"New ID": "SAV_RS10185", "Expression": 336.0, "InternalID": 3324030.0}, "SAV1765": {"New ID": "SAV_RS09480", "Expression": 123.0, "InternalID": 3323935.0}, "SAV0957": {"New ID": "SAV_RS05200", "Expression": 664.0, "InternalID": 3323135.0}, "SAV2589": {"New ID": "SAV_RS14115", "Expression": 138.0, "InternalID": 3324755.0}, "SAV1475": {"New ID": "SAV_RS07940", "Expression": 578.0, "InternalID": 3323647.0}, "SAV0161": {"New ID": "SAV_RS00950", "Expression": 96.4, "InternalID": 3322343.0}, "SAV1139": {"New ID": "SAV_RS06135", "Expression": 387.0, "InternalID": 3323314.0}, "SAV2490": {"New ID": "SAV_RS13585", "Expression": 111.0, "InternalID": 3324656.0}, "SAV1623": {"New ID": "SAV_RS08720", "Expression": 31.2, "InternalID": 3323794.0}, "SAV2144": {"New ID": "SAV_RS11720", "Expression": 651.0, "InternalID": 3324310.0}, "SAV0340": {"New ID": "SAV_RS01885", "Expression": 16.9, "InternalID": 3322521.0}, "SAV0248": {"New ID": "SAV_RS01410", "Expression": 12.9, "InternalID": 3322430.0}, "SAV0596": {"New ID": "SAV_RS03305", "Expression": 1.5, "InternalID": 3322777.0}, "SAV1438": {"New ID": "SAV_RS07750", "Expression": 33.3, "InternalID": 3323610.0}, "SAV1418": {"New ID": "SAV_RS07640", "Expression": 187.0, "InternalID": 3323590.0}, "SAV1547": {"New ID": "SAV_RS08335", "Expression": 618.0, "InternalID": 3323718.0}, "SAV0492": {"New ID": "SAV_RS02700", "Expression": 35.8, "InternalID": 3322672.0}, "SAV1647": {"New ID": "SAV_RS08840", "Expression": 3316.0, "InternalID": 3323818.0}, "SAV2254": {"New ID": "SAV_RS12295", "Expression": 43.5, "InternalID": 3324420.0}, "SAV1919": {"New ID": "SAV_RS10515", "Expression": 1215.0, "InternalID": 3324088.0}, "SAV2435": {"New ID": "SAV_RS13280", "Expression": 7.72, "InternalID": 3324601.0}, "SAV0232": {"New ID": "SAV_RS01315", "Expression": 206.0, "InternalID": 3322414.0}, "SAV0082": {"New ID": "SAV_RS00540", "Expression": 0.712, "InternalID": 3322264.0}, "SAV1454": {"New ID": "SAV_RS07835", "Expression": 660.0, "InternalID": 3323626.0}, "SAV0024": {"New ID": "SAV_RS00275", "Expression": 142.0, "InternalID": 3322208.0}, "SAV0550": {"New ID": "SAV_RS03075", "Expression": 681.0, "InternalID": 3322731.0}, "SAV2457": {"New ID": "SAV_RS13415", "Expression": 34.4, "InternalID": 3324623.0}, "SAV1350": {"New ID": "SAV_RS07275", "Expression": 2523.0, "InternalID": 3323522.0}, "SAV0120": {"New ID": "SAV_RS00735", "Expression": 3.52, "InternalID": 3322302.0}, "SAV1282": {"New ID": "SAV_RS06905", "Expression": 33.8, "InternalID": 3323456.0}, "SAV0273": {"New ID": "SAV_RS01545", "Expression": 19.1, "InternalID": 3322455.0}, "SAV0843": {"New ID": "SAV_RS04605", "Expression": 1117.0, "InternalID": 3323022.0}, "SAV2189": {"New ID": "SAV_RS11975", "Expression": 6.92, "InternalID": 3324355.0}, "SAV2632": {"New ID": "SAV_RS14385", "Expression": 36.2, "InternalID": 3324798.0}, "SAV1471": {"New ID": "SAV_RS07915", "Expression": 260.0, "InternalID": 3323643.0}, "SAV2372": {"New ID": "SAV_RS12920", "Expression": 20.5, "InternalID": 3324538.0}, "SAV1636": {"New ID": "SAV_RS08785", "Expression": 21.1, "InternalID": 3323807.0}, "SAV2538": {"New ID": "SAV_RS13850", "Expression": 178.0, "InternalID": 3324704.0}, "SAV0472": {"New ID": "SAV_RS02560", "Expression": 49.3, "InternalID": 3322652.0}, "SAV1079": {"New ID": "SAV_RS05820", "Expression": 173.0, "InternalID": 3323255.0}, "SAV1337": {"New ID": "SAV_RS07205", "Expression": 320.0, "InternalID": 3323510.0}, "SAV2405": {"New ID": "SAV_RS13090", "Expression": 49.9, "InternalID": 3324571.0}, "SAV0842": {"New ID": "SAV_RS04600", "Expression": 2400.0, "InternalID": 3323021.0}, "SAV1361": {"New ID": "SAV_RS07335", "Expression": 154.0, "InternalID": 3323533.0}, "SAV1571": {"New ID": "SAV_RS08455", "Expression": 229.0, "InternalID": 3323742.0}, "SAV1370": {"New ID": "SAV_RS07380", "Expression": 4.2, "InternalID": 3323542.0}, "SAV1545": {"New ID": "SAV_RS08325", "Expression": 158.0, "InternalID": 3323716.0}, "SAV2597": {"New ID": "SAV_RS14160", "Expression": 16.5, "InternalID": 3324763.0}, "SAV0388": {"New ID": "SAV_RS02140", "Expression": 376.0, "InternalID": 3322569.0}, "SAV1013": {"New ID": "SAV_RS05470", "Expression": 255.0, "InternalID": 3323190.0}, "SAV2275": {"New ID": "SAV_RS12415", "Expression": 282.0, "InternalID": 3324441.0}, "SAV1396": {"New ID": "SAV_RS07520", "Expression": 244.0, "InternalID": 3323568.0}, "SAV1488": {"New ID": "SAV_RS08030", "Expression": 20.1, "InternalID": 3323660.0}, "SAV1472": {"New ID": "SAV_RS07920", "Expression": 70.0, "InternalID": 3323644.0}, "SAV1525": {"New ID": "SAV_RS08225", "Expression": 714.0, "InternalID": 3323697.0}, "SAV0645": {"New ID": "SAV_RS03550", "Expression": 230.0, "InternalID": 3322825.0}, "SAV2561": {"New ID": "SAV_RS13970", "Expression": 11.3, "InternalID": 3324727.0}, "SAV2685": {"New ID": "SAV_RS14655", "Expression": 105.0, "InternalID": 3324851.0}, "SAV0813": {"New ID": "SAV_RS04450", "Expression": 28.2, "InternalID": 3322992.0}, "SAV1273": {"New ID": "SAV_RS06860", "Expression": 5317.0, "InternalID": 3323447.0}, "SAV2606": {"New ID": "SAV_RS14210", "Expression": 2883.0, "InternalID": 3324772.0}, "SAV1942": {"New ID": "SAV_RS10640", "Expression": 84.3, "InternalID": 3324111.0}, "SAV0974": {"New ID": "SAV_RS05280", "Expression": 1.7, "InternalID": 3323152.0}, "SAV1277": {"New ID": "SAV_RS06880", "Expression": 101.0, "InternalID": 3323451.0}, "SAV2674": {"New ID": "SAV_RS14600", "Expression": 2.99, "InternalID": 3324840.0}, "SAV0386": {"New ID": "SAV_RS02130", "Expression": 32.2, "InternalID": 3322567.0}, "SAV1899": {"New ID": "SAV_RS10405", "Expression": 1303.0, "InternalID": 3324068.0}, "SAV2222": {"New ID": "SAV_RS12135", "Expression": 9.7, "InternalID": 3324388.0}, "SAV1767": {"New ID": "SAV_RS09495", "Expression": 779.0, "InternalID": 3323937.0}, "SAV2184": {"New ID": "SAV_RS11950", "Expression": 2406.0, "InternalID": 3324350.0}, "SAV2091": {"New ID": "SAV_RS11445", "Expression": 26.4, "InternalID": 3324258.0}, "SAV0737": {"New ID": "SAV_RS04050", "Expression": 5.71, "InternalID": 3322917.0}, "SAV2152": {"New ID": "SAV_RS11745", "Expression": 134.0, "InternalID": 3324318.0}, "SAV1185": {"New ID": "SAV_RS06400", "Expression": 949.0, "InternalID": 3323359.0}, "SAV1794": {"New ID": "SAV_RS09625", "Expression": 5.29, "InternalID": 3323963.0}, "SAV0519": {"New ID": "SAV_RS02915", "Expression": 989.0, "InternalID": 3322699.0}, "SAV1842": {"New ID": "SAV_RS09935", "Expression": 237.0, "InternalID": 3324011.0}, "SAV0766": {"New ID": "SAV_RS04210", "Expression": 74.6, "InternalID": 3322946.0}, "SAV1723": {"New ID": "SAV_RS09250", "Expression": 160.0, "InternalID": 3323893.0}, "SAV1240": {"New ID": "SAV_RS06680", "Expression": 42.4, "InternalID": 3323414.0}, "SAV1567": {"New ID": "SAV_RS08435", "Expression": 369.0, "InternalID": 3323738.0}, "SAV0453": {"New ID": "SAV_RS02470", "Expression": 4.67, "InternalID": 3322634.0}, "SAV2309": {"New ID": "SAV_RS12595", "Expression": 159.0, "InternalID": 3324475.0}, "SAV1021": {"Expression": 282.0, "InternalID": 3323198.0}, "SAV2370": {"New ID": "SAV_RS12910", "Expression": 313.0, "InternalID": 3324536.0}, "SAV1130": {"New ID": "SAV_RS06085", "Expression": 470.0, "InternalID": 3323305.0}, "SAV1742": {"New ID": "SAV_RS09370", "Expression": 689.0, "InternalID": 3323912.0}, "SAV0686": {"New ID": "SAV_RS03770", "Expression": 1037.0, "InternalID": 3322866.0}, "SAV2683": {"New ID": "SAV_RS14645", "Expression": 23.6, "InternalID": 3324849.0}, "SAV2280": {"New ID": "SAV_RS12440", "Expression": 14.5, "InternalID": 3324446.0}, "SAV2267": {"New ID": "SAV_RS12365", "Expression": 9.1, "InternalID": 3324433.0}, "SAV0743": {"New ID": "SAV_RS04080", "Expression": 284.0, "InternalID": 3322923.0}, "SAV0867": {"New ID": "SAV_RS04730", "Expression": 386.0, "InternalID": 3323045.0}, "SAV0970": {"New ID": "SAV_RS05265", "Expression": 468.0, "InternalID": 3323148.0}, "SAV0321": {"New ID": "SAV_RS01785", "Expression": 6.33, "InternalID": 3322502.0}, "SAV0948": {"New ID": "SAV_RS05155", "Expression": 47.5, "InternalID": 3323126.0}, "SAV0359": {"New ID": "SAV_RS01990", "Expression": 1.96, "InternalID": 3322540.0}, "SAV1351": {"New ID": "SAV_RS07280", "Expression": 217.0, "InternalID": 3323523.0}, "SAV1369": {"New ID": "SAV_RS07375", "Expression": 1.94, "InternalID": 3323541.0}, "SAV1511": {"New ID": "SAV_RS08150", "Expression": 3028.0, "InternalID": 3323683.0}, "SAV0937": {"New ID": "SAV_RS05100", "Expression": 177.0, "InternalID": 3323115.0}, "SAV2342": {"New ID": "SAV_RS12765", "Expression": 77.4, "InternalID": 3324508.0}, "SAV0195": {"New ID": "SAV_RS01125", "Expression": 6.04, "InternalID": 3322377.0}, "SAV0100": {"New ID": "SAV_RS00640", "Expression": 7.34, "InternalID": 3322282.0}, "SAV2497": {"New ID": "SAV_RS13620", "Expression": 308.0, "InternalID": 3324663.0}, "SAV2225": {"New ID": "SAV_RS12150", "Expression": 3317.0, "InternalID": 3324391.0}, "SAV2272": {"New ID": "SAV_RS12400", "Expression": 23.1, "InternalID": 3324438.0}, "SAV0563": {"New ID": "SAV_RS03140", "Expression": 207.0, "InternalID": 3322744.0}, "SAV1963": {"New ID": "SAV_RS10750", "Expression": 11.0, "InternalID": 3324131.0}, "SAV1059": {"New ID": "SAV_RS05710", "Expression": 333.0, "InternalID": 3323235.0}, "SAV1800": {"New ID": "SAV_RS09655", "Expression": 28.6, "InternalID": 3323969.0}, "SAV1284": {"New ID": "SAV_RS06915", "Expression": 118.0, "InternalID": 3323458.0}, "SAV0589": {"New ID": "SAV_RS03265", "Expression": 9.54, "InternalID": 3322770.0}, "SAV1043": {"New ID": "SAV_RS05630", "Expression": 16.1, "InternalID": 3323220.0}, "SAV1643": {"New ID": "SAV_RS08820", "Expression": 24.0, "InternalID": 3323814.0}, "SAV1089": {"New ID": "SAV_RS05870", "Expression": 655.0, "InternalID": 3323265.0}, "SAV1300": {"New ID": "SAV_RS06985", "Expression": 256.0, "InternalID": 3323473.0}, "SAV2264": {"New ID": "SAV_RS12350", "Expression": 130.0, "InternalID": 3324430.0}, "SAV2638": {"New ID": "SAV_RS14420", "Expression": 1040.0, "InternalID": 3324804.0}, "SAV1411": {"New ID": "SAV_RS07600", "Expression": 633.0, "InternalID": 3323583.0}, "SAV0537": {"New ID": "SAV_RS03010", "Expression": 3599.0, "InternalID": 3322718.0}, "SAV0688": {"New ID": "SAV_RS03780", "Expression": 1.93, "InternalID": 3322868.0}, "SAV1287": {"Expression": 211.0, "InternalID": 3323461.0}, "SAV0551": {"New ID": "SAV_RS03080", "Expression": 1452.0, "InternalID": 3322732.0}, "SAV2569": {"New ID": "SAV_RS14010", "Expression": 63578.0, "InternalID": 3324735.0}, "SAV1373": {"New ID": "SAV_RS07395", "Expression": 34.1, "InternalID": 3323545.0}, "SAV0276": {"New ID": "SAV_RS01560", "Expression": 2105.0, "InternalID": 3322458.0}, "SAV2134": {"New ID": "SAV_RS11665", "Expression": 959.0, "InternalID": 3324300.0}, "SAV0664": {"New ID": "SAV_RS03655", "Expression": 181.0, "InternalID": 3322844.0}, "SAV1879": {"New ID": "SAV_RS10285", "Expression": 307.0, "InternalID": 3324048.0}, "SAV1334": {"New ID": "SAV_RS07190", "Expression": 1966.0, "InternalID": 3323507.0}, "SAV2607": {"New ID": "SAV_RS14215", "Expression": 1800.0, "InternalID": 3324773.0}, "SAV1893": {"New ID": "SAV_RS10365", "Expression": 1426.0, "InternalID": 3324062.0}, "SAV0496": {"New ID": "SAV_RS02720", "Expression": 425.0, "InternalID": 3322676.0}, "SAV2456": {"New ID": "SAV_RS13410", "Expression": 19.8, "InternalID": 3324622.0}, "SAV1535": {"New ID": "SAV_RS08270", "Expression": 671.0, "InternalID": 3323706.0}, "SAV1455": {"New ID": "SAV_RS07840", "Expression": 67.8, "InternalID": 3323627.0}, "SAV0643": {"New ID": "SAV_RS03545", "Expression": 224.0, "InternalID": 3322823.0}, "SAV1400": {"New ID": "SAV_RS07540", "Expression": 325.0, "InternalID": 3323572.0}, "SAV0221": {"Expression": 12.1, "InternalID": 3322403.0}, "SAV0525": {"New ID": "SAV_RS02945", "Expression": 780.0, "InternalID": 3322705.0}, "SAV0167": {"New ID": "SAV_RS00980", "Expression": 178.0, "InternalID": 3322349.0}, "SAV0432": {"New ID": "SAV_RS02365", "Expression": 11.7, "InternalID": 3322613.0}, "SAV1152": {"New ID": "SAV_RS06200", "Expression": 306.0, "InternalID": 3323326.0}, "SAV2177": {"New ID": "SAV_RS11910", "Expression": 707.0, "InternalID": 3324343.0}, "SAV1848": {"New ID": "SAV_RS09970", "Expression": 64.9, "InternalID": 3324017.0}, "SAV0587": {"New ID": "SAV_RS03255", "Expression": 640.0, "InternalID": 3322768.0}, "SAV2688": {"New ID": "SAV_RS14670", "Expression": 47.7, "InternalID": 3324854.0}, "SAV0363": {"New ID": "SAV_RS02010", "Expression": 665.0, "InternalID": 3322544.0}, "SAV2088": {"New ID": "SAV_RS11425", "Expression": 21.0, "InternalID": 3324255.0}, "SAV0633": {"New ID": "SAV_RS03495", "Expression": 208.0, "InternalID": 3322813.0}, "SAV1843": {"New ID": "SAV_RS09940", "Expression": 306.0, "InternalID": 3324012.0}, "SAV0614": {"New ID": "SAV_RS03405", "Expression": 3.88, "InternalID": 3322795.0}, "SAV2047": {"New ID": "SAV_RS11175", "Expression": 20.1, "InternalID": 3324214.0}, "SAV1176": {"New ID": "SAV_RS06355", "Expression": 703.0, "InternalID": 3323350.0}, "SAV0542": {"New ID": "SAV_RS03035", "Expression": 1867.0, "InternalID": 3322723.0}, "SAV1983": {"New ID": "SAV_RS10850", "Expression": 102.0, "InternalID": 3324151.0}, "SAV1880": {"New ID": "SAV_RS10290", "Expression": 688.0, "InternalID": 3324049.0}, "SAV0484": {"New ID": "SAV_RS02655", "Expression": 14.7, "InternalID": 3322664.0}, "SAV1029": {"New ID": "SAV_RS05555", "Expression": 986.0, "InternalID": 3323206.0}, "SAV0242": {"New ID": "SAV_RS01375", "Expression": 4.38, "InternalID": 3322424.0}, "SAV2702": {"New ID": "SAV_RS14735", "Expression": 9.19, "InternalID": 3324868.0}, "SAV1427": {"New ID": "SAV_RS07690", "Expression": 174.0, "InternalID": 3323599.0}, "SAV0020": {"New ID": "SAV_RS00255", "Expression": 36.9, "InternalID": 3322204.0}, "SAV2245": {"New ID": "SAV_RS12250", "Expression": 6949.0, "InternalID": 3324411.0}, "SAV2140": {"New ID": "SAV_RS11700", "Expression": 39.9, "InternalID": 3324306.0}, "SAV1128": {"New ID": "SAV_RS06075", "Expression": 832.0, "InternalID": 3323303.0}, "SAV0233": {"New ID": "SAV_RS01320", "Expression": 156.0, "InternalID": 3322415.0}, "SAV0102": {"New ID": "SAV_RS00650", "Expression": 15.1, "InternalID": 3322284.0}, "SAV0339": {"New ID": "SAV_RS01880", "Expression": 9.48, "InternalID": 3322520.0}, "SAV1290": {"New ID": "SAV_RS06945", "Expression": 88.6, "InternalID": 3323464.0}, "SAV1052": {"New ID": "SAV_RS05680", "Expression": 1239.0, "InternalID": 3323229.0}, "SAV1689": {"New ID": "SAV_RS09060", "Expression": 57.4, "InternalID": 3323859.0}, "SAV2115": {"New ID": "SAV_RS11570", "Expression": 3.36, "InternalID": 3324281.0}, "SAV2619": {"New ID": "SAV_RS14295", "Expression": 1.66, "InternalID": 3324785.0}, "SAV0118": {"New ID": "SAV_RS00725", "Expression": 4.96, "InternalID": 3322300.0}, "SAV1552": {"New ID": "SAV_RS08360", "Expression": 206.0, "InternalID": 3323723.0}, "SAV1083": {"New ID": "SAV_RS05840", "Expression": 3865.0, "InternalID": 3323259.0}, "SAV2336": {"New ID": "SAV_RS12730", "Expression": 29.3, "InternalID": 3324502.0}, "SAV1203": {"New ID": "SAV_RS06490", "Expression": 440.0, "InternalID": 3323377.0}, "SAV1717": {"New ID": "SAV_RS09215", "Expression": 425.0, "InternalID": 3323887.0}, "SAV2621": {"New ID": "SAV_RS14310", "Expression": 28.8, "InternalID": 3324787.0}, "SAV2522": {"New ID": "SAV_RS13760", "Expression": 2.97, "InternalID": 3324688.0}, "SAV2671": {"New ID": "SAV_RS14580", "Expression": 125.0, "InternalID": 3324837.0}, "SAV0517": {"New ID": "SAV_RS02840", "Expression": 1197.0, "InternalID": 3322697.0}, "SAV1025": {"New ID": "SAV_RS05525", "Expression": 29.5, "InternalID": 3323202.0}, "SAV0097": {"New ID": "SAV_RS00625", "Expression": 11.5, "InternalID": 3322279.0}, "SAV0327": {"New ID": "SAV_RS01820", "Expression": 30.6, "InternalID": 3322508.0}, "SAV2491": {"New ID": "SAV_RS13590", "Expression": 94.2, "InternalID": 3324657.0}, "SAV1201": {"New ID": "SAV_RS06480", "Expression": 301.0, "InternalID": 3323375.0}, "SAV0434": {"New ID": "SAV_RS02375", "Expression": 38.1, "InternalID": 3322615.0}, "SAV0573": {"New ID": "SAV_RS03190", "Expression": 216.0, "InternalID": 3322754.0}, "SAV1572": {"New ID": "SAV_RS08460", "Expression": 32.7, "InternalID": 3323743.0}, "SAV1766": {"New ID": "SAV_RS09490", "Expression": 44.1, "InternalID": 3323936.0}, "SAV0609": {"New ID": "SAV_RS03380", "Expression": 50.9, "InternalID": 3322790.0}, "SAV2102": {"New ID": "SAV_RS11505", "Expression": 1078.0, "InternalID": 3324268.0}, "SAV2284": {"New ID": "SAV_RS12460", "Expression": 703.0, "InternalID": 3324450.0}, "SAV1503": {"New ID": "SAV_RS08105", "Expression": 378.0, "InternalID": 3323675.0}, "SAV0355": {"New ID": "SAV_RS01970", "Expression": 42.9, "InternalID": 3322536.0}, "SAV0966": {"New ID": "SAV_RS05245", "Expression": 25.2, "InternalID": 3323144.0}, "SAV2109": {"New ID": "SAV_RS11540", "Expression": 203.0, "InternalID": 3324275.0}, "SAV1912": {"New ID": "SAV_RS10475", "Expression": 652.0, "InternalID": 3324081.0}, "SAV2103": {"New ID": "SAV_RS11510", "Expression": 2193.0, "InternalID": 3324269.0}, "SAV2426": {"New ID": "SAV_RS13220", "Expression": 307.0, "InternalID": 3324592.0}, "SAV1306": {"New ID": "SAV_RS07015", "Expression": 488.0, "InternalID": 3323479.0}, "SAV1606": {"New ID": "SAV_RS08635", "Expression": 5.96, "InternalID": 3323777.0}, "SAV1315": {"New ID": "SAV_RS07095", "Expression": 11.4, "InternalID": 3323488.0}, "SAV2602": {"New ID": "SAV_RS14185", "Expression": 739.0, "InternalID": 3324768.0}, "SAV0463": {"New ID": "SAV_RS02515", "Expression": 12.1, "InternalID": 3322643.0}, "SAV2440": {"New ID": "SAV_RS13310", "Expression": 1.86, "InternalID": 3324606.0}, "SAV1308": {"New ID": "SAV_RS07025", "Expression": 162.0, "InternalID": 3323481.0}, "SAV0499": {"New ID": "SAV_RS02740", "Expression": 119.0, "InternalID": 3322679.0}, "SAV0490": {"New ID": "SAV_RS02690", "Expression": 644.0, "InternalID": 3322670.0}, "SAV1397": {"New ID": "SAV_RS07525", "Expression": 700.0, "InternalID": 3323569.0}, "SAV1335": {"New ID": "SAV_RS07195", "Expression": 45.8, "InternalID": 3323508.0}, "SAV1507": {"New ID": "SAV_RS08125", "Expression": 11.3, "InternalID": 3323679.0}, "SAV1295": {"New ID": "SAV_RS06970", "Expression": 106.0, "InternalID": 3323469.0}, "SAV1486": {"New ID": "SAV_RS08010", "Expression": 14.3, "InternalID": 3323658.0}, "SAV1179": {"New ID": "SAV_RS06370", "Expression": 302.0, "InternalID": 3323353.0}, "SAV2356": {"New ID": "SAV_RS12835", "Expression": 26.7, "InternalID": 3324522.0}, "SAV2365": {"New ID": "SAV_RS12885", "Expression": 74.5, "InternalID": 3324531.0}, "SAV2139": {"New ID": "SAV_RS11695", "Expression": 1469.0, "InternalID": 3324305.0}, "SAV1678": {"New ID": "SAV_RS09005", "Expression": 6398.0, "InternalID": 3323849.0}, "SAV1559": {"New ID": "SAV_RS08395", "Expression": 47.3, "InternalID": 3323730.0}, "SAV0464": {"New ID": "SAV_RS02520", "Expression": 113.0, "InternalID": 3322644.0}, "SAV1903": {"New ID": "SAV_RS10425", "Expression": 445.0, "InternalID": 3324072.0}, "SAV1456": {"New ID": "SAV_RS07845", "Expression": 40.7, "InternalID": 3323628.0}, "SAV2445": {"New ID": "SAV_RS13345", "Expression": 168.0, "InternalID": 3324611.0}, "SAV0348": {"New ID": "SAV_RS01930", "Expression": 134.0, "InternalID": 3322529.0}, "SAV0431": {"New ID": "SAV_RS02360", "Expression": 205.0, "InternalID": 3322612.0}, "SAV1459": {"New ID": "SAV_RS07860", "Expression": 171.0, "InternalID": 3323631.0}, "SAV2111": {"New ID": "SAV_RS11550", "Expression": 136.0, "InternalID": 3324277.0}, "SAV0110": {"New ID": "SAV_RS00685", "Expression": 361.0, "InternalID": 3322292.0}, "SAV0742": {"New ID": "SAV_RS04075", "Expression": 342.0, "InternalID": 3322922.0}, "SAV2242": {"New ID": "SAV_RS12235", "Expression": 2228.0, "InternalID": 3324408.0}, "SAV1529": {"New ID": "SAV_RS08245", "Expression": 514.0, "InternalID": 3323701.0}, "SAV0582": {"New ID": "SAV_RS03230", "Expression": 29.6, "InternalID": 3322763.0}, "SAV1621": {"New ID": "SAV_RS08710", "Expression": 173.0, "InternalID": 3323792.0}, "SAV0749": {"New ID": "SAV_RS04110", "Expression": 83.7, "InternalID": 3322929.0}, "SAV0293": {"New ID": "SAV_RS01640", "Expression": 12.0, "InternalID": 3322474.0}, "SAV2165": {"New ID": "SAV_RS11855", "Expression": 538.0, "InternalID": 3324331.0}, "SAV2058": {"New ID": "SAV_RS11240", "Expression": 198.0, "InternalID": 3324225.0}, "SAV2059": {"New ID": "SAV_RS11245", "Expression": 56.1, "InternalID": 3324226.0}, "SAV1789": {"New ID": "SAV_RS09605", "Expression": 483.0, "InternalID": 3323958.0}, "SAV0634": {"New ID": "SAV_RS03500", "Expression": 143.0, "InternalID": 3322814.0}, "SAV0366": {"New ID": "SAV_RS02025", "Expression": 707.0, "InternalID": 3322547.0}, "SAV2228": {"New ID": "SAV_RS12165", "Expression": 1646.0, "InternalID": 3324394.0}, "SAV2528": {"New ID": "SAV_RS13790", "Expression": 246.0, "InternalID": 3324694.0}, "SAV0255": {"New ID": "SAV_RS01445", "Expression": 1506.0, "InternalID": 3322437.0}, "SAV0441": {"New ID": "SAV_RS02410", "Expression": 11.0, "InternalID": 3322622.0}, "SAV0981": {"New ID": "SAV_RS05315", "Expression": 2479.0, "InternalID": 3323159.0}, "SAV1041": {"New ID": "SAV_RS05620", "Expression": 44.0, "InternalID": 3323218.0}, "SAV1324": {"New ID": "SAV_RS07135", "Expression": 15.7, "InternalID": 3323497.0}, "SAV0584": {"New ID": "SAV_RS03240", "Expression": 317.0, "InternalID": 3322765.0}, "SAV2557": {"New ID": "SAV_RS13950", "Expression": 40.4, "InternalID": 3324723.0}, "SAV1563": {"New ID": "SAV_RS08415", "Expression": 261.0, "InternalID": 3323734.0}, "SAV2231": {"New ID": "SAV_RS12180", "Expression": 8294.0, "InternalID": 3324397.0}, "SAV0253": {"New ID": "SAV_RS01435", "Expression": 224.0, "InternalID": 3322435.0}, "SAV0690": {"New ID": "SAV_RS03790", "Expression": 7.37, "InternalID": 3322870.0}, "SAV1877": {"New ID": "SAV_RS10275", "Expression": 7.52, "InternalID": 3324046.0}, "SAV0023": {"New ID": "SAV_RS00270", "Expression": 197.0, "InternalID": 3322207.0}, "SAV1931": {"New ID": "SAV_RS10575", "Expression": 387.0, "InternalID": 3324100.0}, "SAV1342": {"New ID": "SAV_RS07235", "Expression": 2911.0, "InternalID": 3323515.0}, "SAV1534": {"New ID": "SAV_RS08265", "Expression": 416.0, "InternalID": 3323705.0}, "SAV2558": {"New ID": "SAV_RS13955", "Expression": 610.0, "InternalID": 3324724.0}, "SAV1708": {"New ID": "SAV_RS09160", "Expression": 480.0, "InternalID": 3323878.0}, "SAV0457": {"New ID": "SAV_RS02490", "Expression": 46.8, "InternalID": 3322638.0}, "SAV0378": {"New ID": "SAV_RS02085", "Expression": 326.0, "InternalID": 3322559.0}, "SAV2160": {"New ID": "SAV_RS11780", "Expression": 0.484, "InternalID": 3324326.0}, "SAV2350": {"New ID": "SAV_RS12800", "Expression": 65.1, "InternalID": 3324516.0}, "SAV2454": {"New ID": "SAV_RS13400", "Expression": 11.6, "InternalID": 3324620.0}, "SAV2052": {"New ID": "SAV_RS11205", "Expression": 108.0, "InternalID": 3324219.0}, "SAV2253": {"New ID": "SAV_RS12290", "Expression": 580.0, "InternalID": 3324419.0}, "SAV0556": {"New ID": "SAV_RS03105", "Expression": 143.0, "InternalID": 3322737.0}, "SAV1627": {"New ID": "SAV_RS08740", "Expression": 22.8, "InternalID": 3323798.0}, "SAV1771": {"New ID": "SAV_RS09510", "Expression": 14.2, "InternalID": 3323940.0}, "SAV1746": {"New ID": "SAV_RS09390", "Expression": 91.2, "InternalID": 3323916.0}, "SAV1011": {"New ID": "SAV_RS05460", "Expression": 1753.0, "InternalID": 3323188.0}, "SAV0540": {"New ID": "SAV_RS03025", "Expression": 8322.0, "InternalID": 3322721.0}, "SAV0695": {"New ID": "SAV_RS03815", "Expression": 74.7, "InternalID": 3322875.0}, "SAV0481": {"New ID": "SAV_RS02635", "Expression": 1.68, "InternalID": 3322661.0}, "SAV0836": {"New ID": "SAV_RS04570", "Expression": 34.6, "InternalID": 3323015.0}, "SAV1097": {"New ID": "SAV_RS05915", "Expression": 22.1, "InternalID": 3323273.0}, "SAV1957": {"New ID": "SAV_RS10720", "Expression": 6.71, "InternalID": 3324125.0}, "SAV1697": {"New ID": "SAV_RS09105", "Expression": 2608.0, "InternalID": 3323867.0}, "SAV2406": {"New ID": "SAV_RS13095", "Expression": 44.0, "InternalID": 3324572.0}, "SAV0546": {"New ID": "SAV_RS03055", "Expression": 5694.0, "InternalID": 3322727.0}, "SAV0491": {"New ID": "SAV_RS02695", "Expression": 145.0, "InternalID": 3322671.0}, "SAV1492": {"New ID": "SAV_RS08050", "Expression": 613.0, "InternalID": 3323664.0}, "SAV0567": {"New ID": "SAV_RS03160", "Expression": 62.7, "InternalID": 3322748.0}, "SAV0333": {"New ID": "SAV_RS01850", "Expression": 14.4, "InternalID": 3322514.0}, "SAV1626": {"New ID": "SAV_RS08735", "Expression": 871.0, "InternalID": 3323797.0}, "SAV1049": {"New ID": "SAV_RS05660", "Expression": 58.8, "InternalID": 3323226.0}, "SAV1353": {"New ID": "SAV_RS07290", "Expression": 104.0, "InternalID": 3323525.0}, "SAV2205": {"New ID": "SAV_RS12060", "Expression": 115.0, "InternalID": 3324371.0}, "SAV1933": {"New ID": "SAV_RS10585", "Expression": 7.05, "InternalID": 3324102.0}, "SAV0089": {"New ID": "SAV_RS00585", "Expression": 31.2, "InternalID": 3322271.0}, "SAV1613": {"New ID": "SAV_RS08670", "Expression": 94.3, "InternalID": 3323784.0}, "SAV0724": {"New ID": "SAV_RS03970", "Expression": 135.0, "InternalID": 3322904.0}, "SAV2243": {"New ID": "SAV_RS12240", "Expression": 5559.0, "InternalID": 3324409.0}, "SAV0514": {"New ID": "SAV_RS02820", "Expression": 90.9, "InternalID": 3322694.0}, "SAV2553": {"New ID": "SAV_RS13925", "Expression": 77.5, "InternalID": 3324719.0}, "SAV0564": {"New ID": "SAV_RS03145", "Expression": 5.15, "InternalID": 3322745.0}, "SAV2403": {"New ID": "SAV_RS13080", "Expression": 108.0, "InternalID": 3324569.0}, "SAV0535": {"New ID": "SAV_RS03005", "Expression": 1118.0, "InternalID": 3322716.0}, "SAV1695": {"New ID": "SAV_RS09095", "Expression": 648.0, "InternalID": 3323865.0}, "SAV1872": {"New ID": "SAV_RS10250", "Expression": 67.4, "InternalID": 3324041.0}, "SAV2169": {"Expression": 36.7, "InternalID": 3324335.0}, "SAV1236": {"New ID": "SAV_RS06660", "Expression": 26.4, "InternalID": 3323410.0}, "SAV1330": {"New ID": "SAV_RS07165", "Expression": 9.3, "InternalID": 3323503.0}, "SAV2581": {"New ID": "SAV_RS14075", "Expression": 558.0, "InternalID": 3324747.0}, "SAV2357": {"New ID": "SAV_RS12845", "Expression": 41.4, "InternalID": 3324523.0}, "SAV1193": {"New ID": "SAV_RS06440", "Expression": 898.0, "InternalID": 3323367.0}, "SAV1087": {"New ID": "SAV_RS05860", "Expression": 29.2, "InternalID": 3323263.0}, "SAV0924": {"New ID": "SAV_RS05030", "Expression": 243.0, "InternalID": 3323102.0}, "SAV0778": {"New ID": "SAV_RS04275", "Expression": 571.0, "InternalID": 3322958.0}, "SAV0328": {"New ID": "SAV_RS01825", "Expression": 260.0, "InternalID": 3322509.0}, "SAV1674": {"New ID": "SAV_RS08975", "Expression": 808.0, "InternalID": 3323845.0}, "SAV0454": {"New ID": "SAV_RS02475", "Expression": 23.8, "InternalID": 3322635.0}, "SAV1687": {"New ID": "SAV_RS09050", "Expression": 113.0, "InternalID": 3323857.0}, "SAV2171": {"New ID": "SAV_RS11880", "Expression": 604.0, "InternalID": 3324337.0}, "SAV0771": {"New ID": "SAV_RS04240", "Expression": 67.4, "InternalID": 3322951.0}, "SAV0935": {"New ID": "SAV_RS05090", "Expression": 457.0, "InternalID": 3323113.0}, "SAV2202": {"New ID": "SAV_RS12045", "Expression": 11.4, "InternalID": 3324368.0}, "SAV0479": {"New ID": "SAV_RS02605", "Expression": 1768.0, "InternalID": 3322659.0}, "SAV0808": {"New ID": "SAV_RS04420", "Expression": 183.0, "InternalID": 3322987.0}, "SAV1704": {"New ID": "SAV_RS09140", "Expression": 65.9, "InternalID": 3323874.0}, "SAV1616": {"New ID": "SAV_RS08685", "Expression": 186.0, "InternalID": 3323787.0}, "SAV2147": {"New ID": "SAV_RS11735", "Expression": 315.0, "InternalID": 3324313.0}, "SAV1280": {"New ID": "SAV_RS06895", "Expression": 23.4, "InternalID": 3323454.0}, "SAV0713": {"New ID": "SAV_RS03910", "Expression": 31.6, "InternalID": 3322893.0}, "SAV2425": {"New ID": "SAV_RS13215", "Expression": 407.0, "InternalID": 3324591.0}, "SAV0812": {"New ID": "SAV_RS04445", "Expression": 3.31, "InternalID": 3322991.0}, "SAV1881": {"New ID": "SAV_RS10295", "Expression": 270.0, "InternalID": 3324050.0}, "SAV1050": {"New ID": "SAV_RS05665", "Expression": 2.03, "InternalID": 3323227.0}, "SAV0717": {"New ID": "SAV_RS03930", "Expression": 211.0, "InternalID": 3322897.0}, "SAV0115": {"New ID": "SAV_RS00710", "Expression": 333.0, "InternalID": 3322297.0}, "SAV1633": {"New ID": "SAV_RS08770", "Expression": 588.0, "InternalID": 3323804.0}, "SAV2576": {"New ID": "SAV_RS14050", "Expression": 178.0, "InternalID": 3324742.0}, "SAV1092": {"New ID": "SAV_RS05890", "Expression": 672.0, "InternalID": 3323268.0}, "SAV1144": {"New ID": "SAV_RS06160", "Expression": 74.9, "InternalID": 3323319.0}, "SAV1096": {"New ID": "SAV_RS05910", "Expression": 3562.0, "InternalID": 3323272.0}, "SAV1866": {"New ID": "SAV_RS10215", "Expression": 7.29, "InternalID": 3324035.0}, "SAV0005": {"New ID": "SAV_RS00170", "Expression": 529.0, "InternalID": 3322189.0}, "SAV0192": {"New ID": "SAV_RS01110", "Expression": 8.36, "InternalID": 3322374.0}, "SAV1258": {"New ID": "SAV_RS06785", "Expression": 711.0, "InternalID": 3323432.0}, "SAV0927": {"New ID": "SAV_RS05045", "Expression": 253.0, "InternalID": 3323105.0}, "SAV0128": {"New ID": "SAV_RS00780", "Expression": 1.25, "InternalID": 3322310.0}, "SAV2159": {"New ID": "SAV_RS11775", "Expression": 384.0, "InternalID": 3324325.0}, "SAV2655": {"New ID": "SAV_RS14505", "Expression": 11.3, "InternalID": 3324821.0}, "SAV1673": {"New ID": "SAV_RS08970", "Expression": 171.0, "InternalID": 3323844.0}, "SAV0654": {"New ID": "SAV_RS03600", "Expression": 220.0, "InternalID": 3322834.0}, "SAV1230": {"New ID": "SAV_RS06625", "Expression": 620.0, "InternalID": 3323404.0}, "SAV0006": {"New ID": "SAV_RS00175", "Expression": 674.0, "InternalID": 3322190.0}, "SAV0095": {"New ID": "SAV_RS00615", "Expression": 60.9, "InternalID": 3322277.0}, "SAV2006": {"New ID": "SAV_RS10965", "Expression": 85.6, "InternalID": 3324174.0}, "SAV0580": {"New ID": "SAV_RS03220", "Expression": 776.0, "InternalID": 3322761.0}, "SAV0715": {"New ID": "SAV_RS03920", "Expression": 72.0, "InternalID": 3322895.0}, "SAV1611": {"New ID": "SAV_RS08660", "Expression": 299.0, "InternalID": 3323782.0}, "SAV0159": {"New ID": "SAV_RS00940", "Expression": 7.7, "InternalID": 3322341.0}, "SAV1384": {"New ID": "SAV_RS07455", "Expression": 237.0, "InternalID": 3323556.0}, "SAV2500": {"New ID": "SAV_RS13635", "Expression": 215.0, "InternalID": 3324666.0}, "SAV0365": {"New ID": "SAV_RS02020", "Expression": 6787.0, "InternalID": 3322546.0}, "SAV1463": {"New ID": "SAV_RS07880", "Expression": 97.7, "InternalID": 3323635.0}, "SAV0150": {"New ID": "SAV_RS00895", "Expression": 58.4, "InternalID": 3322332.0}, "SAV1343": {"New ID": "SAV_RS07240", "Expression": 1068.0, "InternalID": 3323516.0}, "SAV1042": {"New ID": "SAV_RS05625", "Expression": 29.1, "InternalID": 3323219.0}, "SAV1639": {"New ID": "SAV_RS08800", "Expression": 193.0, "InternalID": 3323810.0}, "SAV0189": {"New ID": "SAV_RS01095", "Expression": 657.0, "InternalID": 3322371.0}, "SAV2709": {"New ID": "SAV_RS14765", "Expression": 167.0, "InternalID": 3324875.0}, "SAV0422": {"New ID": "SAV_RS02305", "Expression": 15.5, "InternalID": 3322603.0}, "SAV2439": {"New ID": "SAV_RS13300", "Expression": 1.58, "InternalID": 3324605.0}, "SAV1928": {"New ID": "SAV_RS10560", "Expression": 42.5, "InternalID": 3324097.0}, "SAV1498": {"New ID": "SAV_RS08080", "Expression": 593.0, "InternalID": 3323670.0}, "SAV2123": {"New ID": "SAV_RS11610", "Expression": 195.0, "InternalID": 3324289.0}, "SAV1473": {"New ID": "SAV_RS07930", "Expression": 11676.0, "InternalID": 3323645.0}, "SAV2063": {"New ID": "SAV_RS11290", "Expression": 407.0, "InternalID": 3324230.0}, "SAV0121": {"New ID": "SAV_RS00740", "Expression": 12.1, "InternalID": 3322303.0}, "SAV2554": {"New ID": "SAV_RS13935", "Expression": 716.0, "InternalID": 3324720.0}, "SAV0450": {"New ID": "SAV_RS02455", "Expression": 4.86, "InternalID": 3322631.0}, "SAV1246": {"New ID": "SAV_RS06715", "Expression": 1666.0, "InternalID": 3323420.0}, "SAV1394": {"New ID": "SAV_RS07510", "Expression": 515.0, "InternalID": 3323566.0}, "SAV0171": {"New ID": "SAV_RS01000", "Expression": 131.0, "InternalID": 3322353.0}, "SAV1865": {"New ID": "SAV_RS10205", "Expression": 11.0, "InternalID": 3324034.0}, "SAV1333": {"New ID": "SAV_RS07185", "Expression": 97.2, "InternalID": 3323506.0}, "SAV0682": {"New ID": "SAV_RS03750", "Expression": 752.0, "InternalID": 3322862.0}, "SAV1595": {"New ID": "SAV_RS08575", "Expression": 311.0, "InternalID": 3323766.0}, "SAV0663": {"New ID": "SAV_RS03650", "Expression": 580.0, "InternalID": 3322843.0}, "SAV1291": {"New ID": "SAV_RS06950", "Expression": 162.0, "InternalID": 3323465.0}, "SAV2396": {"New ID": "SAV_RS13045", "Expression": 20.8, "InternalID": 3324562.0}, "SAV2308": {"New ID": "SAV_RS12590", "Expression": 241.0, "InternalID": 3324474.0}, "SAV2232": {"New ID": "SAV_RS12185", "Expression": 3047.0, "InternalID": 3324398.0}, "SAV0516": {"New ID": "SAV_RS02830", "Expression": 93.8, "InternalID": 3322696.0}, "SAV0104": {"New ID": "SAV_RS00660", "Expression": 92.2, "InternalID": 3322286.0}, "SAV2065": {"New ID": "SAV_RS11300", "Expression": 1312.0, "InternalID": 3324232.0}, "SAV2032": {"New ID": "SAV_RS11095", "Expression": 93.3, "InternalID": 3324199.0}, "SAV2262": {"New ID": "SAV_RS12340", "Expression": 349.0, "InternalID": 3324428.0}, "SAV0176": {"New ID": "SAV_RS01025", "Expression": 15.9, "InternalID": 3322358.0}, "SAV1810": {"New ID": "SAV_RS09720", "Expression": 5.91, "InternalID": 3323979.0}, "SAV1389": {"New ID": "SAV_RS07480", "Expression": 119.0, "InternalID": 3323561.0}, "SAV2448": {"New ID": "SAV_RS13360", "Expression": 37.3, "InternalID": 3324614.0}, "SAV0234": {"New ID": "SAV_RS01325", "Expression": 75.3, "InternalID": 3322416.0}, "SAV1712": {"New ID": "SAV_RS09185", "Expression": 177.0, "InternalID": 3323882.0}, "SAV2512": {"New ID": "SAV_RS13700", "Expression": 72.0, "InternalID": 3324678.0}, "SAV1867": {"New ID": "SAV_RS10220", "Expression": 68.4, "InternalID": 3324036.0}, "SAV0651": {"New ID": "SAV_RS03585", "Expression": 150.0, "InternalID": 3322831.0}, "SAV0266": {"New ID": "SAV_RS01500", "Expression": 2.51, "InternalID": 3322448.0}, "SAV2393": {"New ID": "SAV_RS13030", "Expression": 7.66, "InternalID": 3324559.0}, "SAV0530": {"New ID": "SAV_RS02975", "Expression": 488.0, "InternalID": 3322710.0}, "SAV1519": {"New ID": "SAV_RS08195", "Expression": 139.0, "InternalID": 3323691.0}, "SAV2061": {"New ID": "SAV_RS11255", "Expression": 158.0, "InternalID": 3324228.0}, "SAV1526": {"New ID": "SAV_RS08230", "Expression": 473.0, "InternalID": 3323698.0}, "SAV2090": {"New ID": "SAV_RS11440", "Expression": 597.0, "InternalID": 3324257.0}, "SAV1170": {"New ID": "SAV_RS06310", "Expression": 29.9, "InternalID": 3323344.0}, "SAV2516": {"New ID": "SAV_RS13725", "Expression": 35.4, "InternalID": 3324682.0}, "SAV0304": {"New ID": "SAV_RS01695", "Expression": 71.6, "InternalID": 3322485.0}, "SAV0539": {"New ID": "SAV_RS03020", "Expression": 4701.0, "InternalID": 3322720.0}, "SAV2542": {"New ID": "SAV_RS13870", "Expression": 23.3, "InternalID": 3324708.0}, "SAV2250": {"New ID": "SAV_RS12275", "Expression": 3831.0, "InternalID": 3324416.0}, "SAV0015": {"New ID": "SAV_RS00220", "Expression": 487.0, "InternalID": 3322199.0}, "SAV0975": {"New ID": "SAV_RS05285", "Expression": 411.0, "InternalID": 3323153.0}, "SAV1147": {"New ID": "SAV_RS06180", "Expression": 167.0, "InternalID": 3323322.0}, "SAV1068": {"New ID": "SAV_RS05760", "Expression": 711.0, "InternalID": 3323244.0}, "SAV1163": {"New ID": "SAV_RS06275", "Expression": 273.0, "InternalID": 3323337.0}, "SAV1886": {"New ID": "SAV_RS10320", "Expression": 40.8, "InternalID": 3324055.0}, "SAV0765": {"New ID": "SAV_RS04205", "Expression": 94.7, "InternalID": 3322945.0}, "SAV1550": {"New ID": "SAV_RS08350", "Expression": 3.83, "InternalID": 3323721.0}, "SAV1310": {"New ID": "SAV_RS07035", "Expression": 2270.0, "InternalID": 3323483.0}, "SAV1196": {"New ID": "SAV_RS06455", "Expression": 3.57, "InternalID": 3323370.0}, "SAV1878": {"New ID": "SAV_RS10280", "Expression": 74.7, "InternalID": 3324047.0}, "SAV0303": {"New ID": "SAV_RS01690", "Expression": 49.3, "InternalID": 3322484.0}, "SAV0768": {"New ID": "SAV_RS04225", "Expression": 2975.0, "InternalID": 3322948.0}, "SAV0705": {"New ID": "SAV_RS03870", "Expression": 125.0, "InternalID": 3322885.0}, "SAV1129": {"New ID": "SAV_RS06080", "Expression": 12.3, "InternalID": 3323304.0}, "SAV2335": {"New ID": "SAV_RS12725", "Expression": 222.0, "InternalID": 3324501.0}, "SAV1891": {"New ID": "SAV_RS10355", "Expression": 121.0, "InternalID": 3324060.0}, "SAV2040": {"New ID": "SAV_RS11140", "Expression": 40.1, "InternalID": 3324207.0}, "SAV2345": {"New ID": "SAV_RS12775", "Expression": 59.8, "InternalID": 3324511.0}, "SAV1184": {"New ID": "SAV_RS06395", "Expression": 54.7, "InternalID": 3323358.0}, "SAV2048": {"New ID": "SAV_RS11185", "Expression": 3.77, "InternalID": 3324215.0}, "SAV1907": {"New ID": "SAV_RS10445", "Expression": 425.0, "InternalID": 3324076.0}, "SAV0568": {"New ID": "SAV_RS03165", "Expression": 35.3, "InternalID": 3322749.0}, "SAV1109": {"New ID": "SAV_RS05975", "Expression": 827.0, "InternalID": 3323285.0}, "SAV1316": {"New ID": "SAV_RS07100", "Expression": 1912.0, "InternalID": 3323489.0}, "SAV1851": {"New ID": "SAV_RS09985", "Expression": 608.0, "InternalID": 3324020.0}, "SAV1215": {"New ID": "SAV_RS06550", "Expression": 117.0, "InternalID": 3323389.0}, "SAV2098": {"New ID": "SAV_RS11485", "Expression": 492.0, "InternalID": 3324265.0}, "SAV2188": {"New ID": "SAV_RS11970", "Expression": 66.5, "InternalID": 3324354.0}, "SAV2039": {"New ID": "SAV_RS11130", "Expression": 183.0, "InternalID": 3324206.0}, "SAV1091": {"New ID": "SAV_RS05885", "Expression": 735.0, "InternalID": 3323267.0}, "SAV2206": {"New ID": "SAV_RS12065", "Expression": 30.9, "InternalID": 3324372.0}, "SAV1587": {"New ID": "SAV_RS08535", "Expression": 30.6, "InternalID": 3323758.0}, "SAV1067": {"New ID": "SAV_RS05755", "Expression": 1310.0, "InternalID": 3323243.0}, "SAV2346": {"New ID": "SAV_RS12780", "Expression": 153.0, "InternalID": 3324512.0}, "SAV1297": {"New ID": "SAV_RS06975", "Expression": 37.5, "InternalID": 3323470.0}, "SAV2330": {"New ID": "SAV_RS12700", "Expression": 13.1, "InternalID": 3324496.0}, "SAV2376": {"New ID": "SAV_RS12950", "Expression": 12.7, "InternalID": 3324542.0}, "SAV0549": {"New ID": "SAV_RS03070", "Expression": 28.6, "InternalID": 3322730.0}, "SAV1191": {"Expression": 14.0, "InternalID": 3323365.0}, "SAV0758": {"New ID": "SAV_RS04165", "Expression": 46.8, "InternalID": 3322938.0}, "SAV0003": {"New ID": "SAV_RS00160", "Expression": 342.0, "InternalID": 3322187.0}, "SAV1213": {"New ID": "SAV_RS06540", "Expression": 51.0, "InternalID": 3323387.0}, "SAV1644": {"New ID": "SAV_RS08825", "Expression": 342.0, "InternalID": 3323815.0}, "SAV0646": {"Expression": 27.2, "InternalID": 3322826.0}, "SAV1801": {"New ID": "SAV_RS09660", "Expression": 2.31, "InternalID": 3323970.0}, "SAV1223": {"New ID": "SAV_RS06590", "Expression": 62.9, "InternalID": 3323397.0}, "SAV0151": {"New ID": "SAV_RS00900", "Expression": 3.08, "InternalID": 3322333.0}, "SAV0246": {"New ID": "SAV_RS01400", "Expression": 272.0, "InternalID": 3322428.0}, "SAV0261": {"New ID": "SAV_RS01475", "Expression": 36.7, "InternalID": 3322443.0}, "SAV1570": {"New ID": "SAV_RS08450", "Expression": 233.0, "InternalID": 3323741.0}, "SAV1598": {"New ID": "SAV_RS08590", "Expression": 172.0, "InternalID": 3323769.0}, "SAV2384": {"New ID": "SAV_RS12985", "Expression": 272.0, "InternalID": 3324550.0}, "SAV1934": {"New ID": "SAV_RS10590", "Expression": 9.91, "InternalID": 3324103.0}, "SAV0515": {"New ID": "SAV_RS02825", "Expression": 102.0, "InternalID": 3322695.0}, "SAV1088": {"New ID": "SAV_RS05865", "Expression": 208.0, "InternalID": 3323264.0}, "SAV1023": {"New ID": "SAV_RS05515", "Expression": 75.1, "InternalID": 3323200.0}, "SAV1531": {"New ID": "SAV_RS08250", "Expression": 339.0, "InternalID": 3323702.0}, "SAV1359": {"New ID": "SAV_RS07325", "Expression": 75.8, "InternalID": 3323531.0}, "SAV1217": {"New ID": "SAV_RS06560", "Expression": 127.0, "InternalID": 3323391.0}, "SAV0444": {"New ID": "SAV_RS02425", "Expression": 0.529, "InternalID": 3322625.0}, "SAV2479": {"New ID": "SAV_RS13530", "Expression": 60.2, "InternalID": 3324645.0}, "SAV1596": {"New ID": "SAV_RS08580", "Expression": 128.0, "InternalID": 3323767.0}, "SAV0816": {"New ID": "SAV_RS04465", "Expression": 3748.0, "InternalID": 3322995.0}, "SAV2194": {"New ID": "SAV_RS12000", "Expression": 62.4, "InternalID": 3324360.0}, "SAV1131": {"New ID": "SAV_RS06090", "Expression": 59.6, "InternalID": 3323306.0}, "SAV1894": {"New ID": "SAV_RS10375", "Expression": 39.7, "InternalID": 3324063.0}, "SAV1688": {"New ID": "SAV_RS09055", "Expression": 609.0, "InternalID": 3323858.0}, "SAV2462": {"New ID": "SAV_RS13440", "Expression": 10.9, "InternalID": 3324628.0}, "SAV1421": {"New ID": "SAV_RS07660", "Expression": 81.7, "InternalID": 3323593.0}, "SAV2487": {"New ID": "SAV_RS13575", "Expression": 3.83, "InternalID": 3324653.0}, "SAV1625": {"New ID": "SAV_RS08730", "Expression": 2179.0, "InternalID": 3323796.0}, "SAV0381": {"New ID": "SAV_RS02100", "Expression": 3127.0, "InternalID": 3322562.0}, "SAV0447": {"New ID": "SAV_RS02440", "Expression": 18.8, "InternalID": 3322628.0}, "SAV0316": {"New ID": "SAV_RS01760", "Expression": 7.54, "InternalID": 3322497.0}, "SAV0330": {"New ID": "SAV_RS01835", "Expression": 84.7, "InternalID": 3322511.0}, "SAV1779": {"New ID": "SAV_RS09550", "Expression": 61.2, "InternalID": 3323948.0}, "SAV0512": {"New ID": "SAV_RS02810", "Expression": 413.0, "InternalID": 3322692.0}, "SAV2579": {"New ID": "SAV_RS14065", "Expression": 6.27, "InternalID": 3324745.0}, "SAV2248": {"New ID": "SAV_RS12265", "Expression": 10918.0, "InternalID": 3324414.0}, "SAV0083": {"New ID": "SAV_RS00545", "Expression": 7.19, "InternalID": 3322265.0}, "SAV1869": {"New ID": "SAV_RS10230", "Expression": 10.9, "InternalID": 3324038.0}, "SAV1074": {"New ID": "SAV_RS05790", "Expression": 336.0, "InternalID": 3323250.0}, "SAV1605": {"New ID": "SAV_RS08630", "Expression": 58.0, "InternalID": 3323776.0}, "SAV1911": {"New ID": "SAV_RS10470", "Expression": 77.4, "InternalID": 3324080.0}, "SAV1221": {"New ID": "SAV_RS06580", "Expression": 78.9, "InternalID": 3323395.0}, "SAV1897": {"New ID": "SAV_RS10390", "Expression": 4.31, "InternalID": 3324066.0}, "SAV0531": {"New ID": "SAV_RS02985", "Expression": 252.0, "InternalID": 3322712.0}, "SAV1086": {"New ID": "SAV_RS05855", "Expression": 78.3, "InternalID": 3323262.0}, "SAV0547": {"New ID": "SAV_RS03060", "Expression": 4922.0, "InternalID": 3322728.0}, "SAV1391": {"New ID": "SAV_RS07495", "Expression": 346.0, "InternalID": 3323563.0}, "SAV0776": {"New ID": "SAV_RS04265", "Expression": 5380.0, "InternalID": 3322956.0}, "SAV0559": {"New ID": "SAV_RS03120", "Expression": 321.0, "InternalID": 3322740.0}, "SAV2355": {"New ID": "SAV_RS12825", "Expression": 33.3, "InternalID": 3324521.0}, "SAV1876": {"New ID": "SAV_RS10270", "Expression": 535.0, "InternalID": 3324045.0}, "SAV0098": {"New ID": "SAV_RS00630", "Expression": 8.35, "InternalID": 3322280.0}, "SAV1820": {"New ID": "SAV_RS09770", "Expression": 15.3, "InternalID": 3323989.0}, "SAV1632": {"New ID": "SAV_RS08765", "Expression": 68.2, "InternalID": 3323803.0}, "SAV0983": {"New ID": "SAV_RS05325", "Expression": 686.0, "InternalID": 3323161.0}, "SAV2331": {"New ID": "SAV_RS12705", "Expression": 55.0, "InternalID": 3324497.0}, "SAV2079": {"New ID": "SAV_RS11380", "Expression": 24.1, "InternalID": 3324246.0}, "SAV1776": {"New ID": "SAV_RS09535", "Expression": 79.7, "InternalID": 3323945.0}, "SAV2637": {"New ID": "SAV_RS14415", "Expression": 197.0, "InternalID": 3324803.0}, "SAV1663": {"New ID": "SAV_RS08920", "Expression": 524.0, "InternalID": 3323834.0}, "SAV1058": {"New ID": "SAV_RS05705", "Expression": 184.0, "InternalID": 3323234.0}, "SAV1905": {"New ID": "SAV_RS10435", "Expression": 209.0, "InternalID": 3324074.0}, "SAV2368": {"New ID": "SAV_RS12900", "Expression": 386.0, "InternalID": 3324534.0}, "SAV2447": {"New ID": "SAV_RS13355", "Expression": 8.28, "InternalID": 3324613.0}, "SAV0925": {"New ID": "SAV_RS05035", "Expression": 130.0, "InternalID": 3323103.0}, "SAV1424": {"New ID": "SAV_RS07675", "Expression": 519.0, "InternalID": 3323596.0}, "SAV1275": {"New ID": "SAV_RS06870", "Expression": 590.0, "InternalID": 3323449.0}, "SAV0324": {"New ID": "SAV_RS01805", "Expression": 77.1, "InternalID": 3322505.0}, "SAV1345": {"New ID": "SAV_RS07255", "Expression": 2.44, "InternalID": 3323518.0}, "SAV1725": {"New ID": "SAV_RS09265", "Expression": 32.2, "InternalID": 3323895.0}, "SAV1764": {"New ID": "SAV_RS09475", "Expression": 223.0, "InternalID": 3323934.0}, "SAV0511": {"New ID": "SAV_RS02805", "Expression": 1100.0, "InternalID": 3322691.0}, "SAV2630": {"New ID": "SAV_RS14375", "Expression": 413.0, "InternalID": 3324796.0}, "SAV2459": {"New ID": "SAV_RS13430", "Expression": 18.0, "InternalID": 3324625.0}, "SAV0467": {"New ID": "SAV_RS02535", "Expression": 117.0, "InternalID": 3322647.0}, "SAV0374": {"New ID": "SAV_RS02065", "Expression": 129.0, "InternalID": 3322555.0}, "SAV0560": {"New ID": "SAV_RS03125", "Expression": 374.0, "InternalID": 3322741.0}, "SAV1782": {"New ID": "SAV_RS09565", "Expression": 32.5, "InternalID": 3323951.0}, "SAV1796": {"New ID": "SAV_RS09635", "Expression": 1.95, "InternalID": 3323965.0}, "SAV0361": {"New ID": "SAV_RS02000", "Expression": 64.4, "InternalID": 3322542.0}, "SAV1609": {"New ID": "SAV_RS08650", "Expression": 4.14, "InternalID": 3323780.0}, "SAV1622": {"New ID": "SAV_RS08715", "Expression": 126.0, "InternalID": 3323793.0}, "SAV1234": {"New ID": "SAV_RS06650", "Expression": 108.0, "InternalID": 3323408.0}, "SAV1929": {"New ID": "SAV_RS10565", "Expression": 1207.0, "InternalID": 3324098.0}, "SAV1420": {"New ID": "SAV_RS07650", "Expression": 64.5, "InternalID": 3323592.0}, "SAV1523": {"New ID": "SAV_RS08215", "Expression": 61.9, "InternalID": 3323695.0}, "SAV1700": {"New ID": "SAV_RS09120", "Expression": 577.0, "InternalID": 3323870.0}, "SAV0391": {"New ID": "SAV_RS02155", "Expression": 1087.0, "InternalID": 3322572.0}, "SAV0158": {"New ID": "SAV_RS00935", "Expression": 7.96, "InternalID": 3322340.0}, "SAV0162": {"New ID": "SAV_RS00955", "Expression": 13.1, "InternalID": 3322344.0}, "SAV2173": {"New ID": "SAV_RS11890", "Expression": 1607.0, "InternalID": 3324339.0}, "SAV2676": {"New ID": "SAV_RS14610", "Expression": 10.7, "InternalID": 3324842.0}, "SAV1524": {"New ID": "SAV_RS08220", "Expression": 844.0, "InternalID": 3323696.0}, "SAV1301": {"New ID": "SAV_RS06990", "Expression": 443.0, "InternalID": 3323474.0}, "SAV2033": {"New ID": "SAV_RS11100", "Expression": 53.0, "InternalID": 3324200.0}, "SAV0665": {"New ID": "SAV_RS03660", "Expression": 4257.0, "InternalID": 3322845.0}, "SAV2240": {"New ID": "SAV_RS12225", "Expression": 679.0, "InternalID": 3324406.0}, "SAV1917": {"New ID": "SAV_RS10505", "Expression": 11.9, "InternalID": 3324086.0}, "SAV2051": {"New ID": "SAV_RS11200", "Expression": 122.0, "InternalID": 3324218.0}, "SAV0748": {"New ID": "SAV_RS04105", "Expression": 85.8, "InternalID": 3322928.0}, "SAV1372": {"New ID": "SAV_RS07390", "Expression": 37.9, "InternalID": 3323544.0}, "SAV2699": {"New ID": "SAV_RS14720", "Expression": 62.3, "InternalID": 3324865.0}, "SAV0683": {"New ID": "SAV_RS03755", "Expression": 171.0, "InternalID": 3322863.0}, "SAV1325": {"New ID": "SAV_RS07140", "Expression": 172.0, "InternalID": 3323498.0}, "SAV0774": {"New ID": "SAV_RS04255", "Expression": 2778.0, "InternalID": 3322954.0}, "SAV0753": {"New ID": "SAV_RS04130", "Expression": 478.0, "InternalID": 3322933.0}, "SAV0672": {"Expression": 35.4, "InternalID": 3322852.0}, "SAV2295": {"New ID": "SAV_RS12510", "Expression": 1064.0, "InternalID": 3324461.0}, "SAV0844": {"New ID": "SAV_RS04610", "Expression": 437.0, "InternalID": 3323023.0}, "SAV2153": {"New ID": "SAV_RS11750", "Expression": 1.69, "InternalID": 3324319.0}, "SAV2097": {"New ID": "SAV_RS11480", "Expression": 174.0, "InternalID": 3324264.0}, "SAV1721": {"New ID": "SAV_RS09240", "Expression": 2.29, "InternalID": 3323891.0}, "SAV1645": {"New ID": "SAV_RS08830", "Expression": 1212.0, "InternalID": 3323816.0}, "SAV1227": {"New ID": "SAV_RS06610", "Expression": 14.2, "InternalID": 3323401.0}, "SAV2281": {"New ID": "SAV_RS12445", "Expression": 3.94, "InternalID": 3324447.0}, "SAV1850": {"New ID": "SAV_RS09980", "Expression": 371.0, "InternalID": 3324019.0}, "SAV0770": {"New ID": "SAV_RS04235", "Expression": 9.83, "InternalID": 3322950.0}, "SAV1005": {"New ID": "SAV_RS05430", "Expression": 134.0, "InternalID": 3323182.0}, "SAV1573": {"New ID": "SAV_RS08465", "Expression": 1970.0, "InternalID": 3323744.0}, "SAV1791": {"New ID": "SAV_RS09615", "Expression": 236.0, "InternalID": 3323960.0}, "SAV0620": {"New ID": "SAV_RS03435", "Expression": 15.6, "InternalID": 3322801.0}, "SAV1847": {"New ID": "SAV_RS09965", "Expression": 493.0, "InternalID": 3324016.0}, "SAV0772": {"New ID": "SAV_RS04245", "Expression": 8992.0, "InternalID": 3322952.0}, "SAV0604": {"New ID": "SAV_RS03350", "Expression": 158.0, "InternalID": 3322785.0}, "SAV1202": {"New ID": "SAV_RS06485", "Expression": 405.0, "InternalID": 3323376.0}, "SAV0669": {"New ID": "SAV_RS03680", "Expression": 1195.0, "InternalID": 3322849.0}, "SAV2185": {"New ID": "SAV_RS11955", "Expression": 324.0, "InternalID": 3324351.0}, "SAV0712": {"New ID": "SAV_RS03905", "Expression": 117.0, "InternalID": 3322892.0}}, "OrganimsName": "S.aureus", "Integrated": false, "Weight": 100.0}
