# Supplementary material for: Depletion of Shine-Dalgarno Sequences Within Bacterial Coding Regions Is Expression Dependent
Source: G3 (Bethesda). 2016 Sep 7;6(11):3467–74. doi: 10.1534/g3.116.032227 (PMC5100845; doi:10.1534/g3.116.032227)
Supplement: Supplemental Material [file supp_g3.116.032227_FileS1.zip › SD_Submission 3/Data/PaxDB/GCA_000010625.json]

{"Weight": null, "GeneExpression": {"MAE_RS11225": {"Expression": 0.069, "InternalID": 6324381.0}, "MAE_RS11220": {"Expression": 8.2, "InternalID": 6324380.0}, "MAE_RS08385": {"Expression": 19.3, "InternalID": 6323732.0}, "MAE_RS08380": {"Expression": 342.0, "InternalID": 6323731.0}, "MAE_RS16250": {"Expression": 73.4, "InternalID": 6325575.0}, "MAE_RS19205": {"Expression": 10.0, "InternalID": 6326249.0}, "MAE_RS16255": {"Expression": 9287.0, "InternalID": 6325577.0}, "MAE_RS16920": {"Expression": 1.34, "InternalID": 6325728.0}, "MAE_RS14440": {"Expression": 3.12, "InternalID": 6325156.0}, "MAE_RS15690": {"Expression": 9.33, "InternalID": 6325440.0}, "MAE_RS15695": {"Expression": 5.67, "InternalID": 6325441.0}, "MAE_RS11125": {"Expression": 10.6, "InternalID": 6324360.0}, "MAE_RS23835": {"Expression": 1.89, "InternalID": 6327299.0}, "MAE_RS23830": {"Expression": 4.25, "InternalID": 6327298.0}, "MAE_RS25135": {"Expression": 4.19, "InternalID": 6327583.0}, "MAE_RS11595": {"Expression": 2.23, "InternalID": 6324466.0}, "MAE_RS14070": {"Expression": 0.239, "InternalID": 6325065.0}, "MAE_RS22305": {"Expression": 43.4, "InternalID": 6326947.0}, "MAE_RS22300": {"Expression": 0.607, "InternalID": 6326946.0}, "MAE_RS21960": {"Expression": 17.5, "InternalID": 6326873.0}, "MAE_RS15215": {"Expression": 2.3, "InternalID": 6325330.0}, "MAE_RS21965": {"Expression": 23.2, "InternalID": 6326874.0}, "MAE_RS15210": {"Expression": 2007.0, "InternalID": 6325328.0}, "MAE_RS07060": {"Expression": 0.254, "InternalID": 6323419.0}, "MAE_RS10170": {"Expression": 6751.0, "InternalID": 6324145.0}, "MAE_RS10175": {"Expression": 1.18, "InternalID": 6324146.0}, "MAE_RS07065": {"Expression": 7.88, "InternalID": 6323420.0}, "MAE_RS04155": {"Expression": 1.84, "InternalID": 6322759.0}, "MAE_RS16925": {"Expression": 41.0, "InternalID": 6325730.0}, "MAE_RS09470": {"Expression": 3.83, "InternalID": 6323986.0}, "MAE_RS18155": {"Expression": 0.422, "InternalID": 6326006.0}, "MAE_RS18150": {"Expression": 10.2, "InternalID": 6326005.0}, "MAE_RS19200": {"Expression": 28.0, "InternalID": 6326247.0}, "MAE_RS05400": {"Expression": 13.4, "InternalID": 6323040.0}, "MAE_RS05150": {"Expression": 0.448, "InternalID": 6322984.0}, "MAE_RS00925": {"Expression": 0.132, "InternalID": 6322018.0}, "MAE_RS00385": {"Expression": 1.74, "InternalID": 6321904.0}, "MAE_RS00380": {"Expression": 33.8, "InternalID": 6321903.0}, "MAE_RS09710": {"Expression": 52.7, "InternalID": 6324038.0}, "MAE_RS10315": {"Expression": 20.8, "InternalID": 6324182.0}, "MAE_RS10310": {"Expression": 16.9, "InternalID": 6324180.0}, "MAE_RS23300": {"Expression": 35.8, "InternalID": 6327178.0}, "MAE_RS01525": {"Expression": 1.38, "InternalID": 6322150.0}, "MAE_RS01520": {"Expression": 15.3, "InternalID": 6322148.0}, "MAE_RS23305": {"Expression": 10.4, "InternalID": 6327179.0}, "MAE_RS18565": {"Expression": 146.0, "InternalID": 6326093.0}, "MAE_RS15840": {"Expression": 134.0, "InternalID": 6325474.0}, "MAE_RS20765": {"Expression": 0.376, "InternalID": 6326599.0}, "MAE_RS24070": {"Expression": 99.5, "InternalID": 6327353.0}, "MAE_RS01380": {"Expression": 0.83, "InternalID": 6322120.0}, "MAE_RS24075": {"Expression": 2626.0, "InternalID": 6327354.0}, "MAE_RS01385": {"Expression": 5.71, "InternalID": 6322121.0}, "MAE_RS17335": {"Expression": 0.584, "InternalID": 6325821.0}, "MAE_RS02875": {"Expression": 2.6, "InternalID": 6322462.0}, "MAE_RS08400": {"Expression": 2.01, "InternalID": 6323734.0}, "MAE_RS02870": {"Expression": 3.64, "InternalID": 6322461.0}, "MAE_RS08405": {"Expression": 14.0, "InternalID": 6323735.0}, "MAE_RS19780": {"Expression": 433.0, "InternalID": 6326375.0}, "MAE_RS19785": {"Expression": 27.7, "InternalID": 6326376.0}, "MAE_RS25585": {"Expression": 44.9, "InternalID": 6327677.0}, "MAE_RS06715": {"Expression": 0.571, "InternalID": 6323340.0}, "MAE_RS14075": {"Expression": 2.71, "InternalID": 6325069.0}, "MAE_RS06710": {"Expression": 60.7, "InternalID": 6323338.0}, "MAE_RS18625": {"Expression": 9.68, "InternalID": 6326106.0}, "MAE_RS11590": {"Expression": 0.147, "InternalID": 6324465.0}, "MAE_RS27470": {"Expression": 1850.0, "InternalID": 6328099.0}, "MAE_RS18085": {"Expression": 39.3, "InternalID": 6325992.0}, "MAE_RS16005": {"Expression": 0.971, "InternalID": 6325509.0}, "MAE_RS13035": {"Expression": 4.57, "InternalID": 6324803.0}, "MAE_RS16000": {"Expression": 11.7, "InternalID": 6325508.0}, "MAE_RS21410": {"Expression": 7.65, "InternalID": 6326751.0}, "MAE_RS21140": {"Expression": 10.5, "InternalID": 6326680.0}, "MAE_RS21415": {"Expression": 3305.0, "InternalID": 6326752.0}, "MAE_RS25300": {"Expression": 81.3, "InternalID": 6327612.0}, "MAE_RS02385": {"Expression": 9.03, "InternalID": 6322340.0}, "MAE_RS25305": {"Expression": 66.3, "InternalID": 6327613.0}, "MAE_RS02380": {"Expression": 156.0, "InternalID": 6322339.0}, "MAE_RS22825": {"Expression": 355.0, "InternalID": 6327066.0}, "MAE_RS22820": {"Expression": 1048.0, "InternalID": 6327065.0}, "MAE_RS04435": {"Expression": 16.5, "InternalID": 6322826.0}, "MAE_RS04430": {"Expression": 13.5, "InternalID": 6322825.0}, "MAE_RS02655": {"Expression": 26.6, "InternalID": 6322414.0}, "MAE_RS07445": {"Expression": 2.0, "InternalID": 6323511.0}, "MAE_RS03380": {"Expression": 5.25, "InternalID": 6322575.0}, "MAE_RS04385": {"Expression": 15.3, "InternalID": 6322811.0}, "MAE_RS15200": {"Expression": 1.0, "InternalID": 6325326.0}, "MAE_RS18365": {"Expression": 18.6, "InternalID": 6326050.0}, "MAE_RS11965": {"Expression": 0.343, "InternalID": 6324558.0}, "MAE_RS11960": {"Expression": 0.458, "InternalID": 6324555.0}, "MAE_RS27810": {"Expression": 7.94, "InternalID": 6327307.0}, "MAE_RS18095": {"Expression": 12.1, "InternalID": 6325995.0}, "MAE_RS23155": {"Expression": 59.3, "InternalID": 6327136.0}, "MAE_RS18090": {"Expression": 114.0, "InternalID": 6325993.0}, "MAE_RS23150": {"Expression": 2.9, "InternalID": 6327134.0}, "MAE_RS08255": {"Expression": 50.2, "InternalID": 6323702.0}, "MAE_RS03520": {"Expression": 0.53, "InternalID": 6322605.0}, "MAE_RS08245": {"Expression": 18.4, "InternalID": 6323700.0}, "MAE_RS11100": {"Expression": 8.67, "InternalID": 6324355.0}, "MAE_RS24890": {"Expression": 2.94, "InternalID": 6327527.0}, "MAE_RS24895": {"Expression": 55.5, "InternalID": 6327528.0}, "MAE_RS19410": {"Expression": 15.8, "InternalID": 6326295.0}, "MAE_RS06925": {"Expression": 369.0, "InternalID": 6323387.0}, "MAE_RS06920": {"Expression": 1.31, "InternalID": 6323386.0}, "MAE_RS17520": {"Expression": 0.461, "InternalID": 6325866.0}, "MAE_RS17830": {"Expression": 53.3, "InternalID": 6325933.0}, "MAE_RS17525": {"Expression": 11.9, "InternalID": 6325867.0}, "MAE_RS17835": {"Expression": 1.93, "InternalID": 6325935.0}, "MAE_RS11780": {"Expression": 8.98, "InternalID": 6324509.0}, "MAE_RS11785": {"Expression": 1.46, "InternalID": 6324510.0}, "MAE_RS14335": {"Expression": 39.6, "InternalID": 6325131.0}, "MAE_RS08655": {"Expression": 4.28, "InternalID": 6323793.0}, "MAE_RS08650": {"Expression": 0.156, "InternalID": 6323792.0}, "MAE_RS19570": {"Expression": 7.89, "InternalID": 6326330.0}, "MAE_RS19575": {"Expression": 4.95, "InternalID": 6326331.0}, "MAE_RS17785": {"Expression": 0.466, "InternalID": 6325922.0}, "MAE_RS17780": {"Expression": 2.33, "InternalID": 6325921.0}, "MAE_RS27265": {"Expression": 20.5, "InternalID": 6328051.0}, "MAE_RS10780": {"Expression": 6.71, "InternalID": 6324283.0}, "MAE_RS05365": {"Expression": 2.01, "InternalID": 6323032.0}, "MAE_RS10430": {"Expression": 544.0, "InternalID": 6324206.0}, "MAE_RS06540": {"Expression": 28.9, "InternalID": 6323302.0}, "MAE_RS01265": {"Expression": 12.8, "InternalID": 6322095.0}, "MAE_RS18950": {"Expression": 6482.0, "InternalID": 6326182.0}, "MAE_RS09690": {"Expression": 1.38, "InternalID": 6324033.0}, "MAE_RS09825": {"Expression": 46.8, "InternalID": 6324063.0}, "MAE_RS07630": {"Expression": 18.4, "InternalID": 6323557.0}, "MAE_RS02465": {"Expression": 1.16, "InternalID": 6322357.0}, "MAE_RS07635": {"Expression": 144.0, "InternalID": 6323558.0}, "MAE_RS07140": {"Expression": 1.71, "InternalID": 6323438.0}, "MAE_RS09475": {"Expression": 9.43, "InternalID": 6323987.0}, "MAE_RS04500": {"Expression": 3.39, "InternalID": 6322843.0}, "MAE_RS06415": {"Expression": 25.1, "InternalID": 6323271.0}, "MAE_RS09295": {"Expression": 7.73, "InternalID": 6323940.0}, "MAE_RS24795": {"Expression": 107.0, "InternalID": 6327507.0}, "MAE_RS24790": {"Expression": 32.4, "InternalID": 6327506.0}, "MAE_RS21315": {"Expression": 33.4, "InternalID": 6326726.0}, "MAE_RS01370": {"Expression": 10.7, "InternalID": 6322118.0}, "MAE_RS26335": {"Expression": 0.37, "InternalID": 6327850.0}, "MAE_RS03365": {"Expression": 4.73, "InternalID": 6322572.0}, "MAE_RS26330": {"Expression": 4.14, "InternalID": 6327849.0}, "MAE_RS02760": {"Expression": 1.98, "InternalID": 6322436.0}, "MAE_RS20955": {"Expression": 58.2, "InternalID": 6326638.0}, "MAE_RS20405": {"Expression": 12.4, "InternalID": 6326512.0}, "MAE_RS20950": {"Expression": 1.27, "InternalID": 6326637.0}, "MAE_RS01845": {"Expression": 26.8, "InternalID": 6322219.0}, "MAE_RS24245": {"Expression": 24.4, "InternalID": 6327393.0}, "MAE_RS01840": {"Expression": 220.0, "InternalID": 6322218.0}, "MAE_RS02315": {"Expression": 8.76, "InternalID": 6322321.0}, "MAE_RS03735": {"Expression": 3.68, "InternalID": 6322654.0}, "MAE_RS16490": {"Expression": 29.7, "InternalID": 6325631.0}, "MAE_RS12000": {"Expression": 0.771, "InternalID": 6324567.0}, "MAE_RS12550": {"Expression": 48.0, "InternalID": 6324688.0}, "MAE_RS12005": {"Expression": 19.3, "InternalID": 6324568.0}, "MAE_RS12555": {"Expression": 32.2, "InternalID": 6324689.0}, "MAE_RS14920": {"Expression": 2.31, "InternalID": 6325270.0}, "MAE_RS14925": {"Expression": 6.01, "InternalID": 6325271.0}, "MAE_RS11205": {"Expression": 2.31, "InternalID": 6324376.0}, "MAE_RS00920": {"Expression": 25.4, "InternalID": 6322017.0}, "MAE_RS16270": {"Expression": 78.3, "InternalID": 6325580.0}, "MAE_RS22140": {"Expression": 3.48, "InternalID": 6326913.0}, "MAE_RS05405": {"Expression": 0.299, "InternalID": 6323041.0}, "MAE_RS23815": {"Expression": 1.99, "InternalID": 6327295.0}, "MAE_RS23810": {"Expression": 15.1, "InternalID": 6327294.0}, "MAE_RS25115": {"Expression": 4.38, "InternalID": 6327579.0}, "MAE_RS25110": {"Expression": 0.389, "InternalID": 6327578.0}, "MAE_RS22495": {"Expression": 49.2, "InternalID": 6326991.0}, "MAE_RS22365": {"Expression": 2.11, "InternalID": 6326963.0}, "MAE_RS22490": {"Expression": 13.8, "InternalID": 6326990.0}, "MAE_RS22360": {"Expression": 1.65, "InternalID": 6326960.0}, "MAE_RS21945": {"Expression": 1.28, "InternalID": 6326870.0}, "MAE_RS08990": {"Expression": 0.7, "InternalID": 6323874.0}, "MAE_RS10150": {"Expression": 0.828, "InternalID": 6324141.0}, "MAE_RS09455": {"Expression": 25.4, "InternalID": 6323983.0}, "MAE_RS04170": {"Expression": 10.5, "InternalID": 6322763.0}, "MAE_RS15330": {"Expression": 35.6, "InternalID": 6325359.0}, "MAE_RS05175": {"Expression": 0.368, "InternalID": 6322989.0}, "MAE_RS05170": {"Expression": 17.7, "InternalID": 6322988.0}, "MAE_RS10330": {"Expression": 49.2, "InternalID": 6324185.0}, "MAE_RS10335": {"Expression": 8.28, "InternalID": 6324186.0}, "MAE_RS10845": {"Expression": 5.92, "InternalID": 6324298.0}, "MAE_RS18215": {"Expression": 15.2, "InternalID": 6326018.0}, "MAE_RS07995": {"Expression": 2.54, "InternalID": 6323640.0}, "MAE_RS07990": {"Expression": 5.72, "InternalID": 6323639.0}, "MAE_RS09465": {"Expression": 246.0, "InternalID": 6323985.0}, "MAE_RS16140": {"Expression": 19.4, "InternalID": 6325546.0}, "MAE_RS18545": {"Expression": 71.3, "InternalID": 6326089.0}, "MAE_RS15860": {"Expression": 713.0, "InternalID": 6325477.0}, "MAE_RS16410": {"Expression": 14.7, "InternalID": 6325611.0}, "MAE_RS06850": {"Expression": 12.7, "InternalID": 6323370.0}, "MAE_RS06150": {"Expression": 0.462, "InternalID": 6323212.0}, "MAE_RS06480": {"Expression": 1461.0, "InternalID": 6323288.0}, "MAE_RS17645": {"Expression": 0.122, "InternalID": 6325892.0}, "MAE_RS02815": {"Expression": 0.167, "InternalID": 6322447.0}, "MAE_RS25750": {"Expression": 4.24, "InternalID": 6327714.0}, "MAE_RS25755": {"Expression": 70.7, "InternalID": 6327715.0}, "MAE_RS02810": {"Expression": 0.17, "InternalID": 6322446.0}, "MAE_RS08460": {"Expression": 9.82, "InternalID": 6323748.0}, "MAE_RS05285": {"Expression": 83.1, "InternalID": 6323010.0}, "MAE_RS00675": {"Expression": 7.23, "InternalID": 6321967.0}, "MAE_RS05280": {"Expression": 75.1, "InternalID": 6323009.0}, "MAE_RS06735": {"Expression": 0.004, "InternalID": 6323344.0}, "MAE_RS06730": {"Expression": 7.99, "InternalID": 6323343.0}, "MAE_RS27450": {"Expression": 14.1, "InternalID": 6328094.0}, "MAE_RS27455": {"Expression": 0.206, "InternalID": 6328095.0}, "MAE_RS21430": {"Expression": 5.99, "InternalID": 6326755.0}, "MAE_RS21435": {"Expression": 1.47, "InternalID": 6326757.0}, "MAE_RS07280": {"Expression": 1.38, "InternalID": 6323466.0}, "MAE_RS05820": {"Expression": 0.864, "InternalID": 6323130.0}, "MAE_RS05825": {"Expression": 17.6, "InternalID": 6323131.0}, "MAE_RS09330": {"Expression": 0.787, "InternalID": 6323948.0}, "MAE_RS09335": {"Expression": 10.8, "InternalID": 6323949.0}, "MAE_RS04415": {"Expression": 125.0, "InternalID": 6322820.0}, "MAE_RS07465": {"Expression": 44.1, "InternalID": 6323516.0}, "MAE_RS07460": {"Expression": 1.03, "InternalID": 6323515.0}, "MAE_RS18560": {"Expression": 251.0, "InternalID": 6326092.0}, "MAE_RS13010": {"Expression": 26.3, "InternalID": 6324796.0}, "MAE_RS13545": {"Expression": 67.7, "InternalID": 6324942.0}, "MAE_RS13015": {"Expression": 255.0, "InternalID": 6324797.0}, "MAE_RS13540": {"Expression": 31.6, "InternalID": 6324941.0}, "MAE_RS12760": {"Expression": 1.06, "InternalID": 6324737.0}, "MAE_RS18305": {"Expression": 4.98, "InternalID": 6326039.0}, "MAE_RS12765": {"Expression": 0.66, "InternalID": 6324738.0}, "MAE_RS26470": {"Expression": 3.61, "InternalID": 6327879.0}, "MAE_RS26475": {"Expression": 0.548, "InternalID": 6327880.0}, "MAE_RS11940": {"Expression": 2.23, "InternalID": 6324548.0}, "MAE_RS11945": {"Expression": 0.188, "InternalID": 6324549.0}, "MAE_RS22800": {"Expression": 14.1, "InternalID": 6327061.0}, "MAE_RS23170": {"Expression": 4.69, "InternalID": 6327139.0}, "MAE_RS23175": {"Expression": 8.81, "InternalID": 6327140.0}, "MAE_RS15085": {"Expression": 113.0, "InternalID": 6325302.0}, "MAE_RS08260": {"Expression": 55.7, "InternalID": 6323703.0}, "MAE_RS08265": {"Expression": 7.79, "InternalID": 6323704.0}, "MAE_RS16680": {"Expression": 90.1, "InternalID": 6325677.0}, "MAE_RS16685": {"Expression": 9.8, "InternalID": 6325678.0}, "MAE_RS26150": {"Expression": 4.77, "InternalID": 6327808.0}, "MAE_RS11410": {"Expression": 10.6, "InternalID": 6324423.0}, "MAE_RS11415": {"Expression": 26.3, "InternalID": 6324424.0}, "MAE_RS14685": {"Expression": 0.534, "InternalID": 6325220.0}, "MAE_RS14680": {"Expression": 10.9, "InternalID": 6325219.0}, "MAE_RS19435": {"Expression": 10.2, "InternalID": 6326301.0}, "MAE_RS06900": {"Expression": 0.53, "InternalID": 6323382.0}, "MAE_RS06905": {"Expression": 276.0, "InternalID": 6323383.0}, "MAE_RS22775": {"Expression": 0.735, "InternalID": 6327056.0}, "MAE_RS17815": {"Expression": 967.0, "InternalID": 6325930.0}, "MAE_RS17810": {"Expression": 1.36, "InternalID": 6325929.0}, "MAE_RS25920": {"Expression": 28.8, "InternalID": 6327754.0}, "MAE_RS08670": {"Expression": 5.91, "InternalID": 6323798.0}, "MAE_RS14355": {"Expression": 14.4, "InternalID": 6325135.0}, "MAE_RS25925": {"Expression": 12.9, "InternalID": 6327755.0}, "MAE_RS19550": {"Expression": 17.2, "InternalID": 6326325.0}, "MAE_RS19555": {"Expression": 9.07, "InternalID": 6326326.0}, "MAE_RS00085": {"Expression": 48.2, "InternalID": 6321833.0}, "MAE_RS00080": {"Expression": 47.7, "InternalID": 6321832.0}, "MAE_RS25690": {"Expression": 12.2, "InternalID": 6327699.0}, "MAE_RS25695": {"Expression": 85.8, "InternalID": 6327700.0}, "MAE_RS19885": {"Expression": 13.1, "InternalID": 6326399.0}, "MAE_RS27205": {"Expression": 49.1, "InternalID": 6328039.0}, "MAE_RS19880": {"Expression": 23.9, "InternalID": 6326398.0}, "MAE_RS00880": {"Expression": 41.0, "InternalID": 6322008.0}, "MAE_RS27200": {"Expression": 43.8, "InternalID": 6328038.0}, "MAE_RS06175": {"Expression": 1.75, "InternalID": 6323218.0}, "MAE_RS05610": {"Expression": 120.0, "InternalID": 6323083.0}, "MAE_RS05340": {"Expression": 61.3, "InternalID": 6323023.0}, "MAE_RS05615": {"Expression": 0.117, "InternalID": 6323084.0}, "MAE_RS05345": {"Expression": 61.4, "InternalID": 6323025.0}, "MAE_RS09100": {"Expression": 17.2, "InternalID": 6323898.0}, "MAE_RS10455": {"Expression": 33.3, "InternalID": 6324212.0}, "MAE_RS10450": {"Expression": 6.23, "InternalID": 6324210.0}, "MAE_RS09105": {"Expression": 2.01, "InternalID": 6323899.0}, "MAE_RS18680": {"Expression": 10.6, "InternalID": 6326119.0}, "MAE_RS18685": {"Expression": 4.92, "InternalID": 6326120.0}, "MAE_RS18930": {"Expression": 8.41, "InternalID": 6326178.0}, "MAE_RS05375": {"Expression": 16.4, "InternalID": 6323034.0}, "MAE_RS13225": {"Expression": 0.446, "InternalID": 6324846.0}, "MAE_RS13220": {"Expression": 31.8, "InternalID": 6324845.0}, "MAE_RS21330": {"Expression": 20.0, "InternalID": 6326732.0}, "MAE_RS21335": {"Expression": 0.561, "InternalID": 6326733.0}, "MAE_RS26910": {"Expression": 53.2, "InternalID": 6327974.0}, "MAE_RS26640": {"Expression": 11.2, "InternalID": 6327918.0}, "MAE_RS26315": {"Expression": 721.0, "InternalID": 6327846.0}, "MAE_RS26645": {"Expression": 8.97, "InternalID": 6327919.0}, "MAE_RS20420": {"Expression": 15.4, "InternalID": 6326518.0}, "MAE_RS20425": {"Expression": 20.2, "InternalID": 6326519.0}, "MAE_RS01825": {"Expression": 4.14, "InternalID": 6322215.0}, "MAE_RS01820": {"Expression": 4.05, "InternalID": 6322214.0}, "MAE_RS17100": {"Expression": 5.73, "InternalID": 6325770.0}, "MAE_RS11055": {"Expression": 24.1, "InternalID": 6324346.0}, "MAE_RS07610": {"Expression": 1.33, "InternalID": 6323553.0}, "MAE_RS07615": {"Expression": 95.0, "InternalID": 6323554.0}, "MAE_RS03755": {"Expression": 9.19, "InternalID": 6322658.0}, "MAE_RS03970": {"Expression": 0.657, "InternalID": 6322715.0}, "MAE_RS03750": {"Expression": 71.8, "InternalID": 6322657.0}, "MAE_RS16470": {"Expression": 4.87, "InternalID": 6325625.0}, "MAE_RS13480": {"Expression": 8.63, "InternalID": 6324928.0}, "MAE_RS16475": {"Expression": 504.0, "InternalID": 6325626.0}, "MAE_RS06575": {"Expression": 181.0, "InternalID": 6323310.0}, "MAE_RS21595": {"Expression": 12.2, "InternalID": 6326794.0}, "MAE_RS12575": {"Expression": 12.6, "InternalID": 6324693.0}, "MAE_RS12570": {"Expression": 4.95, "InternalID": 6324692.0}, "MAE_RS11880": {"Expression": 2.22, "InternalID": 6324536.0}, "MAE_RS07150": {"Expression": 0.439, "InternalID": 6323440.0}, "MAE_RS03260": {"Expression": 102.0, "InternalID": 6322547.0}, "MAE_RS16215": {"Expression": 10.6, "InternalID": 6325565.0}, "MAE_RS16210": {"Expression": 2.4, "InternalID": 6325564.0}, "MAE_RS07155": {"Expression": 6.33, "InternalID": 6323441.0}, "MAE_RS12685": {"Expression": 105.0, "InternalID": 6324721.0}, "MAE_RS25170": {"Expression": 14.4, "InternalID": 6327588.0}, "MAE_RS22345": {"Expression": 2.44, "InternalID": 6326956.0}, "MAE_RS27190": {"Expression": 18.0, "InternalID": 6328036.0}, "MAE_RS21925": {"Expression": 21.4, "InternalID": 6326866.0}, "MAE_RS04995": {"Expression": 84.0, "InternalID": 6322949.0}, "MAE_RS10135": {"Expression": 47.0, "InternalID": 6324138.0}, "MAE_RS10130": {"Expression": 5.07, "InternalID": 6324137.0}, "MAE_RS04190": {"Expression": 10.2, "InternalID": 6322768.0}, "MAE_RS04195": {"Expression": 833.0, "InternalID": 6322769.0}, "MAE_RS09925": {"Expression": 3.97, "InternalID": 6324089.0}, "MAE_RS18115": {"Expression": 1.78, "InternalID": 6325999.0}, "MAE_RS00515": {"Expression": 10.6, "InternalID": 6321932.0}, "MAE_RS18260": {"Expression": 14.7, "InternalID": 6326029.0}, "MAE_RS11085": {"Expression": 4.81, "InternalID": 6324352.0}, "MAE_RS11080": {"Expression": 1.24, "InternalID": 6324351.0}, "MAE_RS10680": {"Expression": 78011.0, "InternalID": 6324261.0}, "MAE_RS10865": {"Expression": 3.85, "InternalID": 6324302.0}, "MAE_RS24425": {"Expression": 33.1, "InternalID": 6327429.0}, "MAE_RS23435": {"Expression": 8.37, "InternalID": 6327208.0}, "MAE_RS23340": {"Expression": 7.52, "InternalID": 6327186.0}, "MAE_RS11625": {"Expression": 14.6, "InternalID": 6324472.0}, "MAE_RS08195": {"Expression": 0.681, "InternalID": 6323690.0}, "MAE_RS08190": {"Expression": 5.64, "InternalID": 6323689.0}, "MAE_RS00475": {"Expression": 19.1, "InternalID": 6321923.0}, "MAE_RS23670": {"Expression": 46.4, "InternalID": 6327263.0}, "MAE_RS05110": {"Expression": 2.78, "InternalID": 6322976.0}, "MAE_RS02045": {"Expression": 22.5, "InternalID": 6322259.0}, "MAE_RS06135": {"Expression": 37.7, "InternalID": 6323208.0}, "MAE_RS06130": {"Expression": 3.39, "InternalID": 6323207.0}, "MAE_RS24565": {"Expression": 9.13, "InternalID": 6327456.0}, "MAE_RS17660": {"Expression": 0.218, "InternalID": 6325895.0}, "MAE_RS17665": {"Expression": 3.59, "InternalID": 6325896.0}, "MAE_RS24955": {"Expression": 370.0, "InternalID": 6327543.0}, "MAE_RS02830": {"Expression": 263.0, "InternalID": 6322452.0}, "MAE_RS02835": {"Expression": 21.0, "InternalID": 6322453.0}, "MAE_RS06385": {"Expression": 93.5, "InternalID": 6323264.0}, "MAE_RS25775": {"Expression": 13.4, "InternalID": 6327719.0}, "MAE_RS08445": {"Expression": 149.0, "InternalID": 6323745.0}, "MAE_RS08440": {"Expression": 24.7, "InternalID": 6323744.0}, "MAE_RS27475": {"Expression": 11.4, "InternalID": 6328100.0}, "MAE_RS00695": {"Expression": 0.466, "InternalID": 6321971.0}, "MAE_RS01125": {"Expression": 1076.0, "InternalID": 6322065.0}, "MAE_RS22275": {"Expression": 23.9, "InternalID": 6326940.0}, "MAE_RS27435": {"Expression": 8.21, "InternalID": 6328090.0}, "MAE_RS27430": {"Expression": 9.28, "InternalID": 6328089.0}, "MAE_RS21455": {"Expression": 32.8, "InternalID": 6326762.0}, "MAE_RS21105": {"Expression": 13.7, "InternalID": 6326673.0}, "MAE_RS21100": {"Expression": 20.8, "InternalID": 6326672.0}, "MAE_RS02340": {"Expression": 0.613, "InternalID": 6322327.0}, "MAE_RS02345": {"Expression": 0.39, "InternalID": 6322329.0}, "MAE_RS25345": {"Expression": 27.0, "InternalID": 6327626.0}, "MAE_RS25340": {"Expression": 0.826, "InternalID": 6327625.0}, "MAE_RS05800": {"Expression": 6.05, "InternalID": 6323126.0}, "MAE_RS09315": {"Expression": 15.4, "InternalID": 6323945.0}, "MAE_RS09310": {"Expression": 13.9, "InternalID": 6323944.0}, "MAE_RS02165": {"Expression": 38.7, "InternalID": 6322284.0}, "MAE_RS02690": {"Expression": 99.0, "InternalID": 6322422.0}, "MAE_RS02160": {"Expression": 19.8, "InternalID": 6322283.0}, "MAE_RS20855": {"Expression": 23.2, "InternalID": 6326618.0}, "MAE_RS16040": {"Expression": 13.8, "InternalID": 6325521.0}, "MAE_RS16045": {"Expression": 22.5, "InternalID": 6325522.0}, "MAE_RS24160": {"Expression": 114.0, "InternalID": 6327373.0}, "MAE_RS24165": {"Expression": 26.3, "InternalID": 6327374.0}, "MAE_RS15530": {"Expression": 6.88, "InternalID": 6325401.0}, "MAE_RS18325": {"Expression": 2.04, "InternalID": 6326043.0}, "MAE_RS15535": {"Expression": 0.594, "InternalID": 6325402.0}, "MAE_RS12745": {"Expression": 25.8, "InternalID": 6324733.0}, "MAE_RS05005": {"Expression": 6.99, "InternalID": 6322951.0}, "MAE_RS26100": {"Expression": 26.0, "InternalID": 6327798.0}, "MAE_RS18460": {"Expression": 0.912, "InternalID": 6326070.0}, "MAE_RS15985": {"Expression": 25.6, "InternalID": 6325503.0}, "MAE_RS06395": {"Expression": 12.3, "InternalID": 6323266.0}, "MAE_RS08205": {"Expression": 8.67, "InternalID": 6323692.0}, "MAE_RS08200": {"Expression": 6.79, "InternalID": 6323691.0}, "MAE_RS19180": {"Expression": 4088.0, "InternalID": 6326240.0}, "MAE_RS04695": {"Expression": 7.33, "InternalID": 6322881.0}, "MAE_RS14115": {"Expression": 0.191, "InternalID": 6325078.0}, "MAE_RS14110": {"Expression": 12.7, "InternalID": 6325076.0}, "MAE_RS27530": {"Expression": 12.1, "InternalID": 6328112.0}, "MAE_RS19455": {"Expression": 2.46, "InternalID": 6326305.0}, "MAE_RS19450": {"Expression": 159.0, "InternalID": 6326304.0}, "MAE_RS00850": {"Expression": 0.907, "InternalID": 6322002.0}, "MAE_RS25900": {"Expression": 3.51, "InternalID": 6327749.0}, "MAE_RS14375": {"Expression": 19.1, "InternalID": 6325140.0}, "MAE_RS25905": {"Expression": 3.96, "InternalID": 6327750.0}, "MAE_RS19535": {"Expression": 12.0, "InternalID": 6326322.0}, "MAE_RS19530": {"Expression": 26.6, "InternalID": 6326321.0}, "MAE_RS04030": {"Expression": 49.1, "InternalID": 6322729.0}, "MAE_RS09555": {"Expression": 1.03, "InternalID": 6324004.0}, "MAE_RS27225": {"Expression": 1.69, "InternalID": 6328042.0}, "MAE_RS00865": {"Expression": 8.28, "InternalID": 6322005.0}, "MAE_RS04060": {"Expression": 2.4, "InternalID": 6322736.0}, "MAE_RS17875": {"Expression": 19.0, "InternalID": 6325942.0}, "MAE_RS01020": {"Expression": 0.965, "InternalID": 6322038.0}, "MAE_RS17870": {"Expression": 16.6, "InternalID": 6325941.0}, "MAE_RS05630": {"Expression": 4.65, "InternalID": 6323088.0}, "MAE_RS18280": {"Expression": 4.61, "InternalID": 6326034.0}, "MAE_RS05325": {"Expression": 5.64, "InternalID": 6323020.0}, "MAE_RS05320": {"Expression": 5.85, "InternalID": 6323019.0}, "MAE_RS09120": {"Expression": 2.34, "InternalID": 6323901.0}, "MAE_RS10475": {"Expression": 3.57, "InternalID": 6324215.0}, "MAE_RS10470": {"Expression": 0.836, "InternalID": 6324214.0}, "MAE_RS18660": {"Expression": 4.93, "InternalID": 6326114.0}, "MAE_RS18915": {"Expression": 7.98, "InternalID": 6326174.0}, "MAE_RS18665": {"Expression": 1.98, "InternalID": 6326115.0}, "MAE_RS20620": {"Expression": 5.03, "InternalID": 6326562.0}, "MAE_RS20190": {"Expression": 32.8, "InternalID": 6326466.0}, "MAE_RS20195": {"Expression": 27.1, "InternalID": 6326467.0}, "MAE_RS24750": {"Expression": 4.36, "InternalID": 6327499.0}, "MAE_RS24755": {"Expression": 5.84, "InternalID": 6327500.0}, "MAE_RS17290": {"Expression": 59.9, "InternalID": 6325812.0}, "MAE_RS17295": {"Expression": 21.9, "InternalID": 6325813.0}, "MAE_RS26930": {"Expression": 31.5, "InternalID": 6327978.0}, "MAE_RS26935": {"Expression": 10.6, "InternalID": 6327979.0}, "MAE_RS20995": {"Expression": 47.5, "InternalID": 6326646.0}, "MAE_RS20445": {"Expression": 20.7, "InternalID": 6326524.0}, "MAE_RS20440": {"Expression": 7.34, "InternalID": 6326523.0}, "MAE_RS01800": {"Expression": 31.5, "InternalID": 6322209.0}, "MAE_RS24280": {"Expression": 3.72, "InternalID": 6327400.0}, "MAE_RS06670": {"Expression": 2.88, "InternalID": 6323329.0}, "MAE_RS01805": {"Expression": 9.08, "InternalID": 6322210.0}, "MAE_RS06675": {"Expression": 6.72, "InternalID": 6323331.0}, "MAE_RS24285": {"Expression": 1.5, "InternalID": 6327401.0}, "MAE_RS18935": {"Expression": 28.5, "InternalID": 6326179.0}, "MAE_RS07675": {"Expression": 9.61, "InternalID": 6323566.0}, "MAE_RS07670": {"Expression": 9.49, "InternalID": 6323565.0}, "MAE_RS03770": {"Expression": 22.5, "InternalID": 6322663.0}, "MAE_RS03775": {"Expression": 3.96, "InternalID": 6322664.0}, "MAE_RS16450": {"Expression": 8.46, "InternalID": 6325619.0}, "MAE_RS03950": {"Expression": 24.6, "InternalID": 6322707.0}, "MAE_RS16455": {"Expression": 1.2, "InternalID": 6325620.0}, "MAE_RS16180": {"Expression": 192.0, "InternalID": 6325556.0}, "MAE_RS12515": {"Expression": 4.34, "InternalID": 6324679.0}, "MAE_RS12510": {"Expression": 0.955, "InternalID": 6324678.0}, "MAE_RS14965": {"Expression": 0.666, "InternalID": 6325279.0}, "MAE_RS25485": {"Expression": 9.04, "InternalID": 6327657.0}, "MAE_RS12915": {"Expression": 5.3, "InternalID": 6324774.0}, "MAE_RS25480": {"Expression": 10.4, "InternalID": 6327656.0}, "MAE_RS26665": {"Expression": 23.4, "InternalID": 6327923.0}, "MAE_RS04380": {"Expression": 1.33, "InternalID": 6322810.0}, "MAE_RS13600": {"Expression": 21.5, "InternalID": 6324955.0}, "MAE_RS16985": {"Expression": 102.0, "InternalID": 6325740.0}, "MAE_RS22105": {"Expression": 32.0, "InternalID": 6326906.0}, "MAE_RS16235": {"Expression": 46.1, "InternalID": 6325570.0}, "MAE_RS16980": {"Expression": 4.2, "InternalID": 6325739.0}, "MAE_RS13605": {"Expression": 0.784, "InternalID": 6324956.0}, "MAE_RS16230": {"Expression": 14.1, "InternalID": 6325568.0}, "MAE_RS22100": {"Expression": 7.65, "InternalID": 6326905.0}, "MAE_RS27005": {"Expression": 18.9, "InternalID": 6327994.0}, "MAE_RS21710": {"Expression": 37.7, "InternalID": 6326819.0}, "MAE_RS21715": {"Expression": 2459.0, "InternalID": 6326820.0}, "MAE_RS25155": {"Expression": 3.66, "InternalID": 6327586.0}, "MAE_RS02575": {"Expression": 0.689, "InternalID": 6322387.0}, "MAE_RS11135": {"Expression": 0.856, "InternalID": 6324362.0}, "MAE_RS26595": {"Expression": 1672.0, "InternalID": 6327908.0}, "MAE_RS26590": {"Expression": 3.93, "InternalID": 6327907.0}, "MAE_RS18360": {"Expression": 201.0, "InternalID": 6326049.0}, "MAE_RS21905": {"Expression": 5.61, "InternalID": 6326863.0}, "MAE_RS21900": {"Expression": 28.6, "InternalID": 6326862.0}, "MAE_RS15180": {"Expression": 223.0, "InternalID": 6325323.0}, "MAE_RS04510": {"Expression": 2.5, "InternalID": 6322845.0}, "MAE_RS12925": {"Expression": 1.0, "InternalID": 6324776.0}, "MAE_RS15185": {"Expression": 2114.0, "InternalID": 6325324.0}, "MAE_RS18750": {"Expression": 7.77, "InternalID": 6326136.0}, "MAE_RS26890": {"Expression": 110.0, "InternalID": 6327971.0}, "MAE_RS22500": {"Expression": 4.74, "InternalID": 6326992.0}, "MAE_RS10115": {"Expression": 146.0, "InternalID": 6324134.0}, "MAE_RS09495": {"Expression": 0.052, "InternalID": 6323991.0}, "MAE_RS09945": {"Expression": 16.6, "InternalID": 6324097.0}, "MAE_RS07075": {"Expression": 125.0, "InternalID": 6323422.0}, "MAE_RS09940": {"Expression": 4.43, "InternalID": 6324095.0}, "MAE_RS27025": {"Expression": 2.02, "InternalID": 6328001.0}, "MAE_RS24995": {"Expression": 10.9, "InternalID": 6327551.0}, "MAE_RS15760": {"Expression": 7.43, "InternalID": 6325458.0}, "MAE_RS24990": {"Expression": 718.0, "InternalID": 6327550.0}, "MAE_RS07070": {"Expression": 676.0, "InternalID": 6323421.0}, "MAE_RS16260": {"Expression": 40.0, "InternalID": 6325578.0}, "MAE_RS10805": {"Expression": 1.83, "InternalID": 6324289.0}, "MAE_RS23410": {"Expression": 10.9, "InternalID": 6327202.0}, "MAE_RS17460": {"Expression": 8.12, "InternalID": 6325849.0}, "MAE_RS11605": {"Expression": 0.551, "InternalID": 6324468.0}, "MAE_RS00450": {"Expression": 5.67, "InternalID": 6321918.0}, "MAE_RS00320": {"Expression": 27.7, "InternalID": 6321890.0}, "MAE_RS00325": {"Expression": 3.27, "InternalID": 6321891.0}, "MAE_RS06440": {"Expression": 0.277, "InternalID": 6323278.0}, "MAE_RS06445": {"Expression": 19.8, "InternalID": 6323279.0}, "MAE_RS06110": {"Expression": 2.92, "InternalID": 6323202.0}, "MAE_RS01495": {"Expression": 45.4, "InternalID": 6322143.0}, "MAE_RS17605": {"Expression": 2.76, "InternalID": 6325884.0}, "MAE_RS17600": {"Expression": 6.3, "InternalID": 6325883.0}, "MAE_RS25715": {"Expression": 3.05, "InternalID": 6327705.0}, "MAE_RS25710": {"Expression": 15.7, "InternalID": 6327703.0}, "MAE_RS01145": {"Expression": 23.3, "InternalID": 6322069.0}, "MAE_RS16125": {"Expression": 22.6, "InternalID": 6325542.0}, "MAE_RS27415": {"Expression": 534.0, "InternalID": 6328087.0}, "MAE_RS05790": {"Expression": 436.0, "InternalID": 6323124.0}, "MAE_RS20290": {"Expression": 632.0, "InternalID": 6326485.0}, "MAE_RS20295": {"Expression": 1.41, "InternalID": 6326486.0}, "MAE_RS21475": {"Expression": 6.99, "InternalID": 6326768.0}, "MAE_RS21470": {"Expression": 4.98, "InternalID": 6326766.0}, "MAE_RS02365": {"Expression": 33.5, "InternalID": 6322336.0}, "MAE_RS07795": {"Expression": 25.8, "InternalID": 6323592.0}, "MAE_RS02360": {"Expression": 0.666, "InternalID": 6322334.0}, "MAE_RS25360": {"Expression": 30.1, "InternalID": 6327630.0}, "MAE_RS05865": {"Expression": 7.59, "InternalID": 6323140.0}, "MAE_RS05860": {"Expression": 3.82, "InternalID": 6323139.0}, "MAE_RS19040": {"Expression": 17.4, "InternalID": 6326211.0}, "MAE_RS15970": {"Expression": 31.0, "InternalID": 6325499.0}, "MAE_RS18495": {"Expression": 5.54, "InternalID": 6326078.0}, "MAE_RS07420": {"Expression": 23.2, "InternalID": 6323505.0}, "MAE_RS07425": {"Expression": 41.3, "InternalID": 6323506.0}, "MAE_RS20875": {"Expression": 8.25, "InternalID": 6326622.0}, "MAE_RS03895": {"Expression": 14.4, "InternalID": 6322695.0}, "MAE_RS03890": {"Expression": 0.679, "InternalID": 6322694.0}, "MAE_RS20870": {"Expression": 3.96, "InternalID": 6326621.0}, "MAE_RS24140": {"Expression": 16.1, "InternalID": 6327368.0}, "MAE_RS12720": {"Expression": 74.9, "InternalID": 6324727.0}, "MAE_RS26125": {"Expression": 15.0, "InternalID": 6327803.0}, "MAE_RS26435": {"Expression": 1.41, "InternalID": 6327872.0}, "MAE_RS26430": {"Expression": 12.1, "InternalID": 6327871.0}, "MAE_RS21950": {"Expression": 3.27, "InternalID": 6326871.0}, "MAE_RS03090": {"Expression": 0.197, "InternalID": 6322510.0}, "MAE_RS08240": {"Expression": 1137.0, "InternalID": 6323699.0}, "MAE_RS08950": {"Expression": 2.82, "InternalID": 6323862.0}, "MAE_RS03545": {"Expression": 24.7, "InternalID": 6322610.0}, "MAE_RS08955": {"Expression": 12.0, "InternalID": 6323863.0}, "MAE_RS08220": {"Expression": 0.368, "InternalID": 6323695.0}, "MAE_RS12230": {"Expression": 284.0, "InternalID": 6324621.0}, "MAE_RS12235": {"Expression": 16.5, "InternalID": 6324622.0}, "MAE_RS11455": {"Expression": 43.7, "InternalID": 6324433.0}, "MAE_RS14170": {"Expression": 2.58, "InternalID": 6325091.0}, "MAE_RS03490": {"Expression": 1.0, "InternalID": 6322598.0}, "MAE_RS19470": {"Expression": 475.0, "InternalID": 6326308.0}, "MAE_RS19475": {"Expression": 1542.0, "InternalID": 6326309.0}, "MAE_RS22735": {"Expression": 736.0, "InternalID": 6327047.0}, "MAE_RS22730": {"Expression": 37.0, "InternalID": 6327045.0}, "MAE_RS14395": {"Expression": 1.26, "InternalID": 6325145.0}, "MAE_RS25965": {"Expression": 8.38, "InternalID": 6327764.0}, "MAE_RS25960": {"Expression": 4.93, "InternalID": 6327763.0}, "MAE_RS19515": {"Expression": 10.7, "InternalID": 6326318.0}, "MAE_RS04015": {"Expression": 9.07, "InternalID": 6322726.0}, "MAE_RS09570": {"Expression": 48.0, "InternalID": 6324007.0}, "MAE_RS00840": {"Expression": 5.73, "InternalID": 6322000.0}, "MAE_RS00845": {"Expression": 15.9, "InternalID": 6322001.0}, "MAE_RS23060": {"Expression": 0.404, "InternalID": 6327113.0}, "MAE_RS18705": {"Expression": 0.048, "InternalID": 6326124.0}, "MAE_RS23065": {"Expression": 18.9, "InternalID": 6327115.0}, "MAE_RS17850": {"Expression": 11.1, "InternalID": 6325938.0}, "MAE_RS00150": {"Expression": 0.908, "InternalID": 6321846.0}, "MAE_RS05655": {"Expression": 14.4, "InternalID": 6323093.0}, "MAE_RS05650": {"Expression": 6.96, "InternalID": 6323092.0}, "MAE_RS00155": {"Expression": 138.0, "InternalID": 6321847.0}, "MAE_RS05300": {"Expression": 1.21, "InternalID": 6323014.0}, "MAE_RS09440": {"Expression": 8.25, "InternalID": 6323980.0}, "MAE_RS09140": {"Expression": 0.923, "InternalID": 6323907.0}, "MAE_RS18645": {"Expression": 17.4, "InternalID": 6326111.0}, "MAE_RS01795": {"Expression": 12.0, "InternalID": 6322208.0}, "MAE_RS18640": {"Expression": 325.0, "InternalID": 6326109.0}, "MAE_RS04165": {"Expression": 39.3, "InternalID": 6322762.0}, "MAE_RS04515": {"Expression": 2.64, "InternalID": 6322846.0}, "MAE_RS09830": {"Expression": 83.5, "InternalID": 6324064.0}, "MAE_RS20600": {"Expression": 2.54, "InternalID": 6326555.0}, "MAE_RS20605": {"Expression": 12.4, "InternalID": 6326556.0}, "MAE_RS06405": {"Expression": 50.3, "InternalID": 6323269.0}, "MAE_RS24770": {"Expression": 15.0, "InternalID": 6327502.0}, "MAE_RS24775": {"Expression": 171.0, "InternalID": 6327503.0}, "MAE_RS18145": {"Expression": 29.8, "InternalID": 6326004.0}, "MAE_RS08835": {"Expression": 411.0, "InternalID": 6323833.0}, "MAE_RS26955": {"Expression": 1008.0, "InternalID": 6327984.0}, "MAE_RS26950": {"Expression": 121.0, "InternalID": 6327983.0}, "MAE_RS08760": {"Expression": 29.8, "InternalID": 6323817.0}, "MAE_RS02320": {"Expression": 0.467, "InternalID": 6322322.0}, "MAE_RS20465": {"Expression": 5.46, "InternalID": 6326529.0}, "MAE_RS20460": {"Expression": 7.63, "InternalID": 6326528.0}, "MAE_RS07300": {"Expression": 8.18, "InternalID": 6323471.0}, "MAE_RS06300": {"Expression": 2.64, "InternalID": 6323247.0}, "MAE_RS06305": {"Expression": 32.5, "InternalID": 6323248.0}, "MAE_RS06655": {"Expression": 7.1, "InternalID": 6323326.0}, "MAE_RS06650": {"Expression": 9.15, "InternalID": 6323324.0}, "MAE_RS17145": {"Expression": 11.6, "InternalID": 6325780.0}, "MAE_RS17140": {"Expression": 11.1, "InternalID": 6325779.0}, "MAE_RS02985": {"Expression": 97.7, "InternalID": 6322488.0}, "MAE_RS07650": {"Expression": 5.78, "InternalID": 6323561.0}, "MAE_RS03935": {"Expression": 13.8, "InternalID": 6322704.0}, "MAE_RS03930": {"Expression": 3.08, "InternalID": 6322702.0}, "MAE_RS13915": {"Expression": 16.3, "InternalID": 6325027.0}, "MAE_RS13910": {"Expression": 442.0, "InternalID": 6325026.0}, "MAE_RS12530": {"Expression": 497.0, "InternalID": 6324682.0}, "MAE_RS26605": {"Expression": 1.07, "InternalID": 6327910.0}, "MAE_RS26600": {"Expression": 19.9, "InternalID": 6327909.0}, "MAE_RS27605": {"Expression": 9.18, "InternalID": 6322193.0}, "MAE_RS13620": {"Expression": 9.65, "InternalID": 6324961.0}, "MAE_RS19285": {"Expression": 134.0, "InternalID": 6326266.0}, "MAE_RS21730": {"Expression": 2884.0, "InternalID": 6326823.0}, "MAE_RS05145": {"Expression": 11.6, "InternalID": 6322983.0}, "MAE_RS02550": {"Expression": 55.3, "InternalID": 6322378.0}, "MAE_RS16025": {"Expression": 0.268, "InternalID": 6325518.0}, "MAE_RS00930": {"Expression": 1.25, "InternalID": 6322019.0}, "MAE_RS04220": {"Expression": 18.2, "InternalID": 6322775.0}, "MAE_RS04225": {"Expression": 2.74, "InternalID": 6322776.0}, "MAE_RS15165": {"Expression": 53.1, "InternalID": 6325320.0}, "MAE_RS12395": {"Expression": 4.51, "InternalID": 6324655.0}, "MAE_RS12390": {"Expression": 57.4, "InternalID": 6324654.0}, "MAE_RS11845": {"Expression": 1.33, "InternalID": 6324526.0}, "MAE_RS09965": {"Expression": 10.6, "InternalID": 6324101.0}, "MAE_RS09960": {"Expression": 40.4, "InternalID": 6324100.0}, "MAE_RS24970": {"Expression": 2104.0, "InternalID": 6327546.0}, "MAE_RS11335": {"Expression": 49.3, "InternalID": 6324406.0}, "MAE_RS24975": {"Expression": 79.4, "InternalID": 6327547.0}, "MAE_RS15700": {"Expression": 4.6, "InternalID": 6325442.0}, "MAE_RS14210": {"Expression": 1.07, "InternalID": 6325100.0}, "MAE_RS23740": {"Expression": 1.04, "InternalID": 6327277.0}, "MAE_RS23475": {"Expression": 89.8, "InternalID": 6327218.0}, "MAE_RS23470": {"Expression": 27.7, "InternalID": 6327216.0}, "MAE_RS15340": {"Expression": 2.16, "InternalID": 6325361.0}, "MAE_RS06880": {"Expression": 71.5, "InternalID": 6323376.0}, "MAE_RS06885": {"Expression": 86.8, "InternalID": 6323377.0}, "MAE_RS16175": {"Expression": 8.27, "InternalID": 6325554.0}, "MAE_RS17440": {"Expression": 1.43, "InternalID": 6325843.0}, "MAE_RS17445": {"Expression": 132.0, "InternalID": 6325844.0}, "MAE_RS16170": {"Expression": 2.85, "InternalID": 6325553.0}, "MAE_RS08150": {"Expression": 9.02, "InternalID": 6323679.0}, "MAE_RS11665": {"Expression": 38.2, "InternalID": 6324481.0}, "MAE_RS11660": {"Expression": 2.83, "InternalID": 6324480.0}, "MAE_RS08155": {"Expression": 12.7, "InternalID": 6323680.0}, "MAE_RS00300": {"Expression": 201.0, "InternalID": 6321886.0}, "MAE_RS10820": {"Expression": 0.39, "InternalID": 6324293.0}, "MAE_RS10395": {"Expression": 9.14, "InternalID": 6324200.0}, "MAE_RS10825": {"Expression": 44.4, "InternalID": 6324294.0}, "MAE_RS10390": {"Expression": 0.254, "InternalID": 6324199.0}, "MAE_RS17625": {"Expression": 0.152, "InternalID": 6325888.0}, "MAE_RS17620": {"Expression": 9.35, "InternalID": 6325887.0}, "MAE_RS25730": {"Expression": 4.03, "InternalID": 6327710.0}, "MAE_RS08480": {"Expression": 4.17, "InternalID": 6323753.0}, "MAE_RS25735": {"Expression": 32.3, "InternalID": 6327711.0}, "MAE_RS19700": {"Expression": 0.754, "InternalID": 6326361.0}, "MAE_RS19705": {"Expression": 0.222, "InternalID": 6326362.0}, "MAE_RS27385": {"Expression": 36.8, "InternalID": 6328080.0}, "MAE_RS27380": {"Expression": 0.261, "InternalID": 6328078.0}, "MAE_RS10530": {"Expression": 3.6, "InternalID": 6324229.0}, "MAE_RS10535": {"Expression": 178.0, "InternalID": 6324230.0}, "MAE_RS09685": {"Expression": 15.6, "InternalID": 6324032.0}, "MAE_RS09680": {"Expression": 99.9, "InternalID": 6324031.0}, "MAE_RS01300": {"Expression": 3.16, "InternalID": 6322103.0}, "MAE_RS06465": {"Expression": 95.8, "InternalID": 6323283.0}, "MAE_RS25450": {"Expression": 32.1, "InternalID": 6327649.0}, "MAE_RS07225": {"Expression": 53.7, "InternalID": 6323455.0}, "MAE_RS07220": {"Expression": 1.47, "InternalID": 6323454.0}, "MAE_RS05840": {"Expression": 1.93, "InternalID": 6323135.0}, "MAE_RS05510": {"Expression": 8.67, "InternalID": 6323063.0}, "MAE_RS05845": {"Expression": 8.0, "InternalID": 6323136.0}, "MAE_RS22295": {"Expression": 243.0, "InternalID": 6326944.0}, "MAE_RS05515": {"Expression": 2.0, "InternalID": 6323065.0}, "MAE_RS14990": {"Expression": 16.5, "InternalID": 6325285.0}, "MAE_RS09350": {"Expression": 17.7, "InternalID": 6323952.0}, "MAE_RS09355": {"Expression": 12.4, "InternalID": 6323953.0}, "MAE_RS06500": {"Expression": 21.2, "InternalID": 6323292.0}, "MAE_RS15950": {"Expression": 13.7, "InternalID": 6325495.0}, "MAE_RS15955": {"Expression": 37.8, "InternalID": 6325496.0}, "MAE_RS15875": {"Expression": 0.39, "InternalID": 6325480.0}, "MAE_RS06790": {"Expression": 30.5, "InternalID": 6323357.0}, "MAE_RS01160": {"Expression": 1.68, "InternalID": 6322072.0}, "MAE_RS20815": {"Expression": 12556.0, "InternalID": 6326609.0}, "MAE_RS20810": {"Expression": 10166.0, "InternalID": 6326608.0}, "MAE_RS26145": {"Expression": 7.02, "InternalID": 6327807.0}, "MAE_RS26415": {"Expression": 10.2, "InternalID": 6327868.0}, "MAE_RS26140": {"Expression": 4.02, "InternalID": 6327806.0}, "MAE_RS13995": {"Expression": 16.3, "InternalID": 6325047.0}, "MAE_RS16370": {"Expression": 0.82, "InternalID": 6325601.0}, "MAE_RS12705": {"Expression": 55.4, "InternalID": 6324724.0}, "MAE_RS15570": {"Expression": 0.52, "InternalID": 6325414.0}, "MAE_RS14150": {"Expression": 0.053, "InternalID": 6325087.0}, "MAE_RS14155": {"Expression": 2.82, "InternalID": 6325088.0}, "MAE_RS19490": {"Expression": 15.5, "InternalID": 6326312.0}, "MAE_RS19495": {"Expression": 0.228, "InternalID": 6326313.0}, "MAE_RS22240": {"Expression": 11.5, "InternalID": 6326932.0}, "MAE_RS22245": {"Expression": 192.0, "InternalID": 6326933.0}, "MAE_RS22710": {"Expression": 0.315, "InternalID": 6327038.0}, "MAE_RS03425": {"Expression": 12.3, "InternalID": 6322583.0}, "MAE_RS15525": {"Expression": 21.8, "InternalID": 6325400.0}, "MAE_RS25945": {"Expression": 57.0, "InternalID": 6327759.0}, "MAE_RS25940": {"Expression": 75.7, "InternalID": 6327758.0}, "MAE_RS09515": {"Expression": 10.1, "InternalID": 6323996.0}, "MAE_RS02050": {"Expression": 12.2, "InternalID": 6322260.0}, "MAE_RS09510": {"Expression": 5.99, "InternalID": 6323995.0}, "MAE_RS12870": {"Expression": 9.13, "InternalID": 6324762.0}, "MAE_RS12875": {"Expression": 111.0, "InternalID": 6324764.0}, "MAE_RS07575": {"Expression": 29.6, "InternalID": 6323543.0}, "MAE_RS00825": {"Expression": 709.0, "InternalID": 6321997.0}, "MAE_RS00790": {"Expression": 29.6, "InternalID": 6321990.0}, "MAE_RS10700": {"Expression": 6.56, "InternalID": 6324265.0}, "MAE_RS10705": {"Expression": 46.6, "InternalID": 6324266.0}, "MAE_RS18720": {"Expression": 0.407, "InternalID": 6326126.0}, "MAE_RS18725": {"Expression": 5.42, "InternalID": 6326130.0}, "MAE_RS23040": {"Expression": 2.82, "InternalID": 6327109.0}, "MAE_RS24065": {"Expression": 6.62, "InternalID": 6327352.0}, "MAE_RS00170": {"Expression": 1.23, "InternalID": 6321852.0}, "MAE_RS05670": {"Expression": 10.9, "InternalID": 6323096.0}, "MAE_RS09160": {"Expression": 85.9, "InternalID": 6323913.0}, "MAE_RS18620": {"Expression": 0.648, "InternalID": 6326105.0}, "MAE_RS20665": {"Expression": 648.0, "InternalID": 6326571.0}, "MAE_RS20660": {"Expression": 33.6, "InternalID": 6326570.0}, "MAE_RS24715": {"Expression": 31.5, "InternalID": 6327491.0}, "MAE_RS24710": {"Expression": 15.8, "InternalID": 6327490.0}, "MAE_RS26975": {"Expression": 25.8, "InternalID": 6327988.0}, "MAE_RS08745": {"Expression": 1057.0, "InternalID": 6323814.0}, "MAE_RS08740": {"Expression": 1.75, "InternalID": 6323811.0}, "MAE_RS20485": {"Expression": 66.7, "InternalID": 6326534.0}, "MAE_RS06325": {"Expression": 3.29, "InternalID": 6323252.0}, "MAE_RS06635": {"Expression": 23.1, "InternalID": 6323321.0}, "MAE_RS06630": {"Expression": 4.38, "InternalID": 6323320.0}, "MAE_RS17160": {"Expression": 2.4, "InternalID": 6325784.0}, "MAE_RS02865": {"Expression": 43.7, "InternalID": 6322460.0}, "MAE_RS17165": {"Expression": 15.8, "InternalID": 6325785.0}, "MAE_RS19930": {"Expression": 67.9, "InternalID": 6326410.0}, "MAE_RS06545": {"Expression": 8.95, "InternalID": 6323303.0}, "MAE_RS19935": {"Expression": 10.7, "InternalID": 6326411.0}, "MAE_RS13420": {"Expression": 5.17, "InternalID": 6324894.0}, "MAE_RS13935": {"Expression": 0.124, "InternalID": 6325035.0}, "MAE_RS13425": {"Expression": 7.71, "InternalID": 6324895.0}, "MAE_RS13930": {"Expression": 11.4, "InternalID": 6325034.0}, "MAE_RS13395": {"Expression": 3.05, "InternalID": 6324888.0}, "MAE_RS21530": {"Expression": 4.22, "InternalID": 6326781.0}, "MAE_RS03585": {"Expression": 3.39, "InternalID": 6322618.0}, "MAE_RS21280": {"Expression": 18.4, "InternalID": 6326714.0}, "MAE_RS25445": {"Expression": 6.71, "InternalID": 6327648.0}, "MAE_RS26620": {"Expression": 159.0, "InternalID": 6327912.0}, "MAE_RS03475": {"Expression": 6.83, "InternalID": 6322595.0}, "MAE_RS13645": {"Expression": 9.78, "InternalID": 6324966.0}, "MAE_RS13640": {"Expression": 11.0, "InternalID": 6324965.0}, "MAE_RS16605": {"Expression": 2.64, "InternalID": 6325658.0}, "MAE_RS21755": {"Expression": 4354.0, "InternalID": 6326828.0}, "MAE_RS07145": {"Expression": 12.0, "InternalID": 6323439.0}, "MAE_RS21750": {"Expression": 701.0, "InternalID": 6326827.0}, "MAE_RS02535": {"Expression": 4.9, "InternalID": 6322373.0}, "MAE_RS02530": {"Expression": 1.35, "InternalID": 6322372.0}, "MAE_RS15815": {"Expression": 4.87, "InternalID": 6325469.0}, "MAE_RS03910": {"Expression": 9.21, "InternalID": 6322698.0}, "MAE_RS03915": {"Expression": 8.54, "InternalID": 6322699.0}, "MAE_RS04245": {"Expression": 27.9, "InternalID": 6322781.0}, "MAE_RS04240": {"Expression": 61.1, "InternalID": 6322780.0}, "MAE_RS15145": {"Expression": 4.48, "InternalID": 6325317.0}, "MAE_RS15140": {"Expression": 6.43, "InternalID": 6325316.0}, "MAE_RS15490": {"Expression": 11.9, "InternalID": 6325393.0}, "MAE_RS26085": {"Expression": 0.293, "InternalID": 6327794.0}, "MAE_RS11865": {"Expression": 199.0, "InternalID": 6324531.0}, "MAE_RS09985": {"Expression": 9.25, "InternalID": 6324106.0}, "MAE_RS15720": {"Expression": 1.65, "InternalID": 6325448.0}, "MAE_RS24950": {"Expression": 2131.0, "InternalID": 6327542.0}, "MAE_RS12110": {"Expression": 7.45, "InternalID": 6324595.0}, "MAE_RS15725": {"Expression": 0.466, "InternalID": 6325450.0}, "MAE_RS12115": {"Expression": 7.56, "InternalID": 6324596.0}, "MAE_RS23675": {"Expression": 10.2, "InternalID": 6327264.0}, "MAE_RS03660": {"Expression": 2.29, "InternalID": 6322634.0}, "MAE_RS03665": {"Expression": 51.2, "InternalID": 6322635.0}, "MAE_RS15555": {"Expression": 31.7, "InternalID": 6325408.0}, "MAE_RS23900": {"Expression": 8.71, "InternalID": 6327313.0}, "MAE_RS23455": {"Expression": 36.5, "InternalID": 6327213.0}, "MAE_RS24480": {"Expression": 8.58, "InternalID": 6327439.0}, "MAE_RS23905": {"Expression": 3.96, "InternalID": 6327314.0}, "MAE_RS11395": {"Expression": 14.1, "InternalID": 6324420.0}, "MAE_RS11390": {"Expression": 8.22, "InternalID": 6324419.0}, "MAE_RS13205": {"Expression": 1.08, "InternalID": 6324842.0}, "MAE_RS17425": {"Expression": 4.32, "InternalID": 6325840.0}, "MAE_RS17420": {"Expression": 1.35, "InternalID": 6325839.0}, "MAE_RS14450": {"Expression": 6.17, "InternalID": 6325159.0}, "MAE_RS08170": {"Expression": 6.71, "InternalID": 6323684.0}, "MAE_RS11645": {"Expression": 0.2, "InternalID": 6324476.0}, "MAE_RS14455": {"Expression": 46.8, "InternalID": 6325160.0}, "MAE_RS11640": {"Expression": 22.8, "InternalID": 6324475.0}, "MAE_RS08175": {"Expression": 14.8, "InternalID": 6323685.0}, "MAE_RS27020": {"Expression": 167.0, "InternalID": 6327999.0}, "MAE_RS22505": {"Expression": 2.11, "InternalID": 6326993.0}, "MAE_RS02430": {"Expression": 14.2, "InternalID": 6322350.0}, "MAE_RS17395": {"Expression": 27.5, "InternalID": 6325833.0}, "MAE_RS17390": {"Expression": 0.468, "InternalID": 6325832.0}, "MAE_RS24920": {"Expression": 525.0, "InternalID": 6327533.0}, "MAE_RS27360": {"Expression": 2.24, "InternalID": 6328074.0}, "MAE_RS19720": {"Expression": 1.69, "InternalID": 6326365.0}, "MAE_RS00580": {"Expression": 80.6, "InternalID": 6321946.0}, "MAE_RS10515": {"Expression": 5.35, "InternalID": 6324223.0}, "MAE_RS10510": {"Expression": 8.06, "InternalID": 6324222.0}, "MAE_RS01365": {"Expression": 3.82, "InternalID": 6322117.0}, "MAE_RS07800": {"Expression": 94.3, "InternalID": 6323593.0}, "MAE_RS06400": {"Expression": 11.4, "InternalID": 6323268.0}, "MAE_RS07805": {"Expression": 122.0, "InternalID": 6323594.0}, "MAE_RS07200": {"Expression": 12.9, "InternalID": 6323452.0}, "MAE_RS07755": {"Expression": 11.1, "InternalID": 6323584.0}, "MAE_RS02980": {"Expression": 11.1, "InternalID": 6322487.0}, "MAE_RS01180": {"Expression": 89.2, "InternalID": 6322076.0}, "MAE_RS15935": {"Expression": 29.3, "InternalID": 6325492.0}, "MAE_RS15930": {"Expression": 201.0, "InternalID": 6325491.0}, "MAE_RS01185": {"Expression": 276.0, "InternalID": 6322077.0}, "MAE_RS20830": {"Expression": 10.1, "InternalID": 6326612.0}, "MAE_RS20340": {"Expression": 77.1, "InternalID": 6326495.0}, "MAE_RS20345": {"Expression": 17.9, "InternalID": 6326496.0}, "MAE_RS13090": {"Expression": 2.53, "InternalID": 6324815.0}, "MAE_RS13095": {"Expression": 6.43, "InternalID": 6324816.0}, "MAE_RS01980": {"Expression": 4.08, "InternalID": 6322246.0}, "MAE_RS24100": {"Expression": 54.2, "InternalID": 6327359.0}, "MAE_RS24105": {"Expression": 19.4, "InternalID": 6327360.0}, "MAE_RS01985": {"Expression": 57.5, "InternalID": 6322248.0}, "MAE_RS26160": {"Expression": 25.1, "InternalID": 6327810.0}, "MAE_RS26165": {"Expression": 48.0, "InternalID": 6327811.0}, "MAE_RS03050": {"Expression": 31.0, "InternalID": 6322501.0}, "MAE_RS03055": {"Expression": 62.6, "InternalID": 6322502.0}, "MAE_RS13895": {"Expression": 13.7, "InternalID": 6325022.0}, "MAE_RS22885": {"Expression": 5.86, "InternalID": 6327078.0}, "MAE_RS22880": {"Expression": 3.96, "InternalID": 6327077.0}, "MAE_RS18475": {"Expression": 10.9, "InternalID": 6326073.0}, "MAE_RS18470": {"Expression": 1.01, "InternalID": 6326072.0}, "MAE_RS03580": {"Expression": 83.3, "InternalID": 6322617.0}, "MAE_RS03275": {"Expression": 116.0, "InternalID": 6322551.0}, "MAE_RS16355": {"Expression": 16.6, "InternalID": 6325598.0}, "MAE_RS16350": {"Expression": 2.45, "InternalID": 6325597.0}, "MAE_RS22080": {"Expression": 23.3, "InternalID": 6326899.0}, "MAE_RS12275": {"Expression": 16.3, "InternalID": 6324629.0}, "MAE_RS12270": {"Expression": 6.97, "InternalID": 6324628.0}, "MAE_RS25270": {"Expression": 0.604, "InternalID": 6327606.0}, "MAE_RS25275": {"Expression": 0.15, "InternalID": 6327607.0}, "MAE_RS14605": {"Expression": 107.0, "InternalID": 6325205.0}, "MAE_RS14600": {"Expression": 16.7, "InternalID": 6325204.0}, "MAE_RS06980": {"Expression": 4.44, "InternalID": 6323399.0}, "MAE_RS22260": {"Expression": 4.16, "InternalID": 6326936.0}, "MAE_RS06985": {"Expression": 137.0, "InternalID": 6323400.0}, "MAE_RS22265": {"Expression": 64.0, "InternalID": 6326937.0}, "MAE_RS04585": {"Expression": 0.686, "InternalID": 6322861.0}, "MAE_RS10640": {"Expression": 20.0, "InternalID": 6324252.0}, "MAE_RS09530": {"Expression": 5.34, "InternalID": 6323999.0}, "MAE_RS04055": {"Expression": 12.6, "InternalID": 6322734.0}, "MAE_RS04725": {"Expression": 3.96, "InternalID": 6322888.0}, "MAE_RS12850": {"Expression": 0.971, "InternalID": 6324757.0}, "MAE_RS12855": {"Expression": 0.333, "InternalID": 6324758.0}, "MAE_RS00775": {"Expression": 27.0, "InternalID": 6321987.0}, "MAE_RS00800": {"Expression": 5.92, "InternalID": 6321992.0}, "MAE_RS10720": {"Expression": 5.78, "InternalID": 6324271.0}, "MAE_RS23025": {"Expression": 16.4, "InternalID": 6327106.0}, "MAE_RS07930": {"Expression": 34.1, "InternalID": 6323627.0}, "MAE_RS23020": {"Expression": 1.8, "InternalID": 6327105.0}, "MAE_RS00115": {"Expression": 17.6, "InternalID": 6321839.0}, "MAE_RS18605": {"Expression": 1.69, "InternalID": 6326102.0}, "MAE_RS02645": {"Expression": 24.7, "InternalID": 6322411.0}, "MAE_RS20130": {"Expression": 0.907, "InternalID": 6326453.0}, "MAE_RS20645": {"Expression": 0.407, "InternalID": 6326567.0}, "MAE_RS20135": {"Expression": 28.1, "InternalID": 6326454.0}, "MAE_RS24735": {"Expression": 65.4, "InternalID": 6327495.0}, "MAE_RS24730": {"Expression": 29.0, "InternalID": 6327494.0}, "MAE_RS17980": {"Expression": 16.5, "InternalID": 6325968.0}, "MAE_RS17985": {"Expression": 4.02, "InternalID": 6325969.0}, "MAE_RS26990": {"Expression": 21.4, "InternalID": 6327991.0}, "MAE_RS26995": {"Expression": 8.1, "InternalID": 6327992.0}, "MAE_RS06610": {"Expression": 9.2, "InternalID": 6323317.0}, "MAE_RS01640": {"Expression": 11.1, "InternalID": 6322173.0}, "MAE_RS06615": {"Expression": 2.82, "InternalID": 6323318.0}, "MAE_RS06340": {"Expression": 2.05, "InternalID": 6323256.0}, "MAE_RS05265": {"Expression": 0.53, "InternalID": 6323007.0}, "MAE_RS00805": {"Expression": 6.6, "InternalID": 6321993.0}, "MAE_RS17185": {"Expression": 6.73, "InternalID": 6325789.0}, "MAE_RS19910": {"Expression": 85.0, "InternalID": 6326404.0}, "MAE_RS19915": {"Expression": 48.2, "InternalID": 6326406.0}, "MAE_RS21515": {"Expression": 0.376, "InternalID": 6326776.0}, "MAE_RS21510": {"Expression": 0.865, "InternalID": 6326775.0}, "MAE_RS13530": {"Expression": 13.3, "InternalID": 6324938.0}, "MAE_RS25465": {"Expression": 11.0, "InternalID": 6327653.0}, "MAE_RS25460": {"Expression": 5.58, "InternalID": 6327652.0}, "MAE_RS27645": {"Expression": 29.3, "InternalID": 6323463.0}, "MAE_RS13535": {"Expression": 12.5, "InternalID": 6324939.0}, "MAE_RS21770": {"Expression": 2806.0, "InternalID": 6326831.0}, "MAE_RS21775": {"Expression": 1254.0, "InternalID": 6326832.0}, "MAE_RS14465": {"Expression": 3.29, "InternalID": 6325164.0}, "MAE_RS02040": {"Expression": 25.0, "InternalID": 6322258.0}, "MAE_RS02515": {"Expression": 16.3, "InternalID": 6322369.0}, "MAE_RS02510": {"Expression": 8.81, "InternalID": 6322368.0}, "MAE_RS16160": {"Expression": 10.9, "InternalID": 6325550.0}, "MAE_RS13405": {"Expression": 18.8, "InternalID": 6324891.0}, "MAE_RS04265": {"Expression": 677.0, "InternalID": 6322785.0}, "MAE_RS04915": {"Expression": 11.1, "InternalID": 6322930.0}, "MAE_RS15120": {"Expression": 21.9, "InternalID": 6325311.0}, "MAE_RS12950": {"Expression": 2.64, "InternalID": 6324782.0}, "MAE_RS11800": {"Expression": 1.16, "InternalID": 6324513.0}, "MAE_RS16295": {"Expression": 1.34, "InternalID": 6325585.0}, "MAE_RS13665": {"Expression": 3241.0, "InternalID": 6324970.0}, "MAE_RS16290": {"Expression": 32.5, "InternalID": 6325584.0}, "MAE_RS13660": {"Expression": 19.5, "InternalID": 6324969.0}, "MAE_RS18190": {"Expression": 2.95, "InternalID": 6326013.0}, "MAE_RS18195": {"Expression": 9.89, "InternalID": 6326014.0}, "MAE_RS12135": {"Expression": 1.98, "InternalID": 6324601.0}, "MAE_RS23615": {"Expression": 1.96, "InternalID": 6327251.0}, "MAE_RS23610": {"Expression": 7.88, "InternalID": 6327250.0}, "MAE_RS12130": {"Expression": 15.5, "InternalID": 6324600.0}, "MAE_RS27035": {"Expression": 0.137, "InternalID": 6328002.0}, "MAE_RS03645": {"Expression": 33.5, "InternalID": 6322632.0}, "MAE_RS23920": {"Expression": 0.686, "InternalID": 6327319.0}, "MAE_RS14295": {"Expression": 143.0, "InternalID": 6325122.0}, "MAE_RS19350": {"Expression": 528.0, "InternalID": 6326280.0}, "MAE_RS22690": {"Expression": 2.64, "InternalID": 6327033.0}, "MAE_RS19355": {"Expression": 2187.0, "InternalID": 6326281.0}, "MAE_RS22695": {"Expression": 3.89, "InternalID": 6327034.0}, "MAE_RS11975": {"Expression": 47.6, "InternalID": 6324560.0}, "MAE_RS17405": {"Expression": 61.2, "InternalID": 6325835.0}, "MAE_RS17400": {"Expression": 20.1, "InternalID": 6325834.0}, "MAE_RS14470": {"Expression": 4.38, "InternalID": 6325165.0}, "MAE_RS14475": {"Expression": 57.6, "InternalID": 6325168.0}, "MAE_RS08110": {"Expression": 5.1, "InternalID": 6323667.0}, "MAE_RS00340": {"Expression": 0.016, "InternalID": 6321894.0}, "MAE_RS22525": {"Expression": 27.8, "InternalID": 6326997.0}, "MAE_RS27000": {"Expression": 3.05, "InternalID": 6327993.0}, "MAE_RS20275": {"Expression": 0.771, "InternalID": 6326482.0}, "MAE_RS19745": {"Expression": 0.468, "InternalID": 6326370.0}, "MAE_RS06915": {"Expression": 7.44, "InternalID": 6323385.0}, "MAE_RS27345": {"Expression": 21.4, "InternalID": 6328069.0}, "MAE_RS18600": {"Expression": 17.5, "InternalID": 6326101.0}, "MAE_RS05730": {"Expression": 26.1, "InternalID": 6323110.0}, "MAE_RS05735": {"Expression": 11.9, "InternalID": 6323111.0}, "MAE_RS05085": {"Expression": 7.36, "InternalID": 6322971.0}, "MAE_RS05080": {"Expression": 12.9, "InternalID": 6322970.0}, "MAE_RS10575": {"Expression": 11.1, "InternalID": 6324238.0}, "MAE_RS09645": {"Expression": 1.04, "InternalID": 6324025.0}, "MAE_RS10570": {"Expression": 5.69, "InternalID": 6324237.0}, "MAE_RS01430": {"Expression": 3.52, "InternalID": 6322130.0}, "MAE_RS01345": {"Expression": 52.5, "InternalID": 6322113.0}, "MAE_RS07820": {"Expression": 47.9, "InternalID": 6323599.0}, "MAE_RS04050": {"Expression": 28.6, "InternalID": 6322733.0}, "MAE_RS07770": {"Expression": 2.85, "InternalID": 6323587.0}, "MAE_RS05885": {"Expression": 0.491, "InternalID": 6323145.0}, "MAE_RS05555": {"Expression": 2702.0, "InternalID": 6323072.0}, "MAE_RS05880": {"Expression": 9.39, "InternalID": 6323143.0}, "MAE_RS05550": {"Expression": 8658.0, "InternalID": 6323071.0}, "MAE_RS09395": {"Expression": 3.78, "InternalID": 6323968.0}, "MAE_RS09390": {"Expression": 28.5, "InternalID": 6323967.0}, "MAE_RS24690": {"Expression": 1.06, "InternalID": 6327485.0}, "MAE_RS15915": {"Expression": 260.0, "InternalID": 6325487.0}, "MAE_RS15910": {"Expression": 181.0, "InternalID": 6325486.0}, "MAE_RS26830": {"Expression": 25.3, "InternalID": 6327960.0}, "MAE_RS15375": {"Expression": 0.534, "InternalID": 6325369.0}, "MAE_RS27335": {"Expression": 5.55, "InternalID": 6328067.0}, "MAE_RS20360": {"Expression": 0.676, "InternalID": 6326500.0}, "MAE_RS06280": {"Expression": 350.0, "InternalID": 6323243.0}, "MAE_RS06285": {"Expression": 24.2, "InternalID": 6323244.0}, "MAE_RS21180": {"Expression": 0.171, "InternalID": 6326690.0}, "MAE_RS03070": {"Expression": 91.1, "InternalID": 6322505.0}, "MAE_RS13870": {"Expression": 10.8, "InternalID": 6325017.0}, "MAE_RS13875": {"Expression": 66.4, "InternalID": 6325018.0}, "MAE_RS03515": {"Expression": 17.7, "InternalID": 6322604.0}, "MAE_RS07485": {"Expression": 124.0, "InternalID": 6323520.0}, "MAE_RS07480": {"Expression": 2.41, "InternalID": 6323518.0}, "MAE_RS08285": {"Expression": 29.7, "InternalID": 6323708.0}, "MAE_RS03255": {"Expression": 617.0, "InternalID": 6322546.0}, "MAE_RS08280": {"Expression": 2.53, "InternalID": 6323707.0}, "MAE_RS08270": {"Expression": 14.0, "InternalID": 6323705.0}, "MAE_RS22060": {"Expression": 76.4, "InternalID": 6326895.0}, "MAE_RS16620": {"Expression": 1.04, "InternalID": 6325661.0}, "MAE_RS16330": {"Expression": 23.2, "InternalID": 6325593.0}, "MAE_RS25250": {"Expression": 16.4, "InternalID": 6327602.0}, "MAE_RS25255": {"Expression": 5.56, "InternalID": 6327603.0}, "MAE_RS22205": {"Expression": 0.346, "InternalID": 6326926.0}, "MAE_RS09880": {"Expression": 21.1, "InternalID": 6324080.0}, "MAE_RS09885": {"Expression": 1.59, "InternalID": 6324081.0}, "MAE_RS02700": {"Expression": 15.1, "InternalID": 6322423.0}, "MAE_RS02705": {"Expression": 21867.0, "InternalID": 6322424.0}, "MAE_RS04705": {"Expression": 0.29, "InternalID": 6322884.0}, "MAE_RS14665": {"Expression": 5.11, "InternalID": 6325216.0}, "MAE_RS14660": {"Expression": 67.8, "InternalID": 6325215.0}, "MAE_RS00285": {"Expression": 29.9, "InternalID": 6321881.0}, "MAE_RS00280": {"Expression": 58.8, "InternalID": 6321880.0}, "MAE_RS10745": {"Expression": 7.64, "InternalID": 6324276.0}, "MAE_RS10965": {"Expression": 11.9, "InternalID": 6324324.0}, "MAE_RS27790": {"Expression": 1.31, "InternalID": 6327039.0}, "MAE_RS23000": {"Expression": 125.0, "InternalID": 6327101.0}, "MAE_RS23550": {"Expression": 13.7, "InternalID": 6327239.0}, "MAE_RS23555": {"Expression": 5.94, "InternalID": 6327240.0}, "MAE_RS00020": {"Expression": 14.4, "InternalID": 6321819.0}, "MAE_RS09800": {"Expression": 0.267, "InternalID": 6324057.0}, "MAE_RS09805": {"Expression": 0.458, "InternalID": 6324058.0}, "MAE_RS04175": {"Expression": 108.0, "InternalID": 6322764.0}, "MAE_RS06430": {"Expression": 2.11, "InternalID": 6323276.0}, "MAE_RS11560": {"Expression": 76.2, "InternalID": 6324458.0}, "MAE_RS06435": {"Expression": 0.242, "InternalID": 6323277.0}, "MAE_RS01080": {"Expression": 3.1, "InternalID": 6322055.0}, "MAE_RS01085": {"Expression": 4.16, "InternalID": 6322056.0}, "MAE_RS17210": {"Expression": 5.93, "InternalID": 6325795.0}, "MAE_RS17215": {"Expression": 0.047, "InternalID": 6325796.0}, "MAE_RS25890": {"Expression": 7.08, "InternalID": 6327747.0}, "MAE_RS08700": {"Expression": 5.16, "InternalID": 6323803.0}, "MAE_RS19680": {"Expression": 0.31, "InternalID": 6326357.0}, "MAE_RS00135": {"Expression": 4.76, "InternalID": 6321843.0}, "MAE_RS06360": {"Expression": 6.97, "InternalID": 6323260.0}, "MAE_RS06365": {"Expression": 24.1, "InternalID": 6323261.0}, "MAE_RS01665": {"Expression": 49.3, "InternalID": 6322179.0}, "MAE_RS01660": {"Expression": 24.5, "InternalID": 6322178.0}, "MAE_RS19975": {"Expression": 560.0, "InternalID": 6326420.0}, "MAE_RS20110": {"Expression": 12.1, "InternalID": 6326450.0}, "MAE_RS21575": {"Expression": 5.07, "InternalID": 6326790.0}, "MAE_RS21570": {"Expression": 2.7, "InternalID": 6326789.0}, "MAE_RS02285": {"Expression": 0.733, "InternalID": 6322313.0}, "MAE_RS02280": {"Expression": 0.067, "InternalID": 6322312.0}, "MAE_RS25400": {"Expression": 2.22, "InternalID": 6327638.0}, "MAE_RS23115": {"Expression": 6.11, "InternalID": 6327126.0}, "MAE_RS05940": {"Expression": 3.53, "InternalID": 6323159.0}, "MAE_RS05945": {"Expression": 6.52, "InternalID": 6323160.0}, "MAE_RS09070": {"Expression": 1.81, "InternalID": 6323892.0}, "MAE_RS09075": {"Expression": 63.4, "InternalID": 6323893.0}, "MAE_RS00415": {"Expression": 0.723, "InternalID": 6321912.0}, "MAE_RS21795": {"Expression": 2081.0, "InternalID": 6326840.0}, "MAE_RS07010": {"Expression": 36.1, "InternalID": 6323410.0}, "MAE_RS07015": {"Expression": 8.43, "InternalID": 6323411.0}, "MAE_RS07545": {"Expression": 29.2, "InternalID": 6323534.0}, "MAE_RS00410": {"Expression": 101.0, "InternalID": 6321911.0}, "MAE_RS16105": {"Expression": 73.4, "InternalID": 6325534.0}, "MAE_RS16100": {"Expression": 31.4, "InternalID": 6325533.0}, "MAE_RS15100": {"Expression": 1.97, "InternalID": 6325306.0}, "MAE_RS12330": {"Expression": 8.25, "InternalID": 6324642.0}, "MAE_RS15105": {"Expression": 12.1, "InternalID": 6325307.0}, "MAE_RS15420": {"Expression": 27.4, "InternalID": 6325378.0}, "MAE_RS15455": {"Expression": 3.94, "InternalID": 6325385.0}, "MAE_RS03575": {"Expression": 28.8, "InternalID": 6322616.0}, "MAE_RS14825": {"Expression": 28.4, "InternalID": 6325252.0}, "MAE_RS11820": {"Expression": 36.7, "InternalID": 6324520.0}, "MAE_RS13685": {"Expression": 1.5, "InternalID": 6324974.0}, "MAE_RS24310": {"Expression": 98.9, "InternalID": 6327405.0}, "MAE_RS24315": {"Expression": 7.42, "InternalID": 6327406.0}, "MAE_RS12155": {"Expression": 3.33, "InternalID": 6324605.0}, "MAE_RS24915": {"Expression": 10.7, "InternalID": 6327532.0}, "MAE_RS25935": {"Expression": 211.0, "InternalID": 6327757.0}, "MAE_RS23630": {"Expression": 134.0, "InternalID": 6327254.0}, "MAE_RS12150": {"Expression": 27.2, "InternalID": 6324604.0}, "MAE_RS26220": {"Expression": 9.34, "InternalID": 6327822.0}, "MAE_RS26225": {"Expression": 14.5, "InternalID": 6327823.0}, "MAE_RS04780": {"Expression": 2.64, "InternalID": 6322902.0}, "MAE_RS03625": {"Expression": 40.1, "InternalID": 6322627.0}, "MAE_RS03620": {"Expression": 8.91, "InternalID": 6322626.0}, "MAE_RS05180": {"Expression": 264.0, "InternalID": 6322991.0}, "MAE_RS23880": {"Expression": 69.4, "InternalID": 6327309.0}, "MAE_RS04930": {"Expression": 26.8, "InternalID": 6322934.0}, "MAE_RS04935": {"Expression": 0.254, "InternalID": 6322936.0}, "MAE_RS23945": {"Expression": 13.8, "InternalID": 6327324.0}, "MAE_RS23940": {"Expression": 2.65, "InternalID": 6327322.0}, "MAE_RS11350": {"Expression": 62.6, "InternalID": 6324410.0}, "MAE_RS14275": {"Expression": 2330.0, "InternalID": 6325114.0}, "MAE_RS22600": {"Expression": 123.0, "InternalID": 6327013.0}, "MAE_RS03570": {"Expression": 65.2, "InternalID": 6322615.0}, "MAE_RS16815": {"Expression": 72.8, "InternalID": 6325705.0}, "MAE_RS16880": {"Expression": 26.2, "InternalID": 6325720.0}, "MAE_RS11680": {"Expression": 4.41, "InternalID": 6324484.0}, "MAE_RS11685": {"Expression": 3.73, "InternalID": 6324485.0}, "MAE_RS14415": {"Expression": 0.803, "InternalID": 6325149.0}, "MAE_RS08135": {"Expression": 16.9, "InternalID": 6323676.0}, "MAE_RS11170": {"Expression": 2.57, "InternalID": 6324370.0}, "MAE_RS08130": {"Expression": 4.66, "InternalID": 6323673.0}, "MAE_RS27065": {"Expression": 17.0, "InternalID": 6328008.0}, "MAE_RS27060": {"Expression": 28.8, "InternalID": 6328007.0}, "MAE_RS10885": {"Expression": 0.394, "InternalID": 6324305.0}, "MAE_RS21895": {"Expression": 251.0, "InternalID": 6326860.0}, "MAE_RS07345": {"Expression": 25.9, "InternalID": 6323487.0}, "MAE_RS23490": {"Expression": 26.7, "InternalID": 6327223.0}, "MAE_RS23495": {"Expression": 211.0, "InternalID": 6327225.0}, "MAE_RS25795": {"Expression": 8.21, "InternalID": 6327724.0}, "MAE_RS08800": {"Expression": 12.4, "InternalID": 6323825.0}, "MAE_RS27325": {"Expression": 5.15, "InternalID": 6328065.0}, "MAE_RS27320": {"Expression": 209.0, "InternalID": 6328064.0}, "MAE_RS10085": {"Expression": 71.2, "InternalID": 6324128.0}, "MAE_RS05715": {"Expression": 5.42, "InternalID": 6323106.0}, "MAE_RS27490": {"Expression": 15.1, "InternalID": 6328103.0}, "MAE_RS10550": {"Expression": 9.25, "InternalID": 6324233.0}, "MAE_RS10220": {"Expression": 0.771, "InternalID": 6324158.0}, "MAE_RS10555": {"Expression": 4.61, "InternalID": 6324234.0}, "MAE_RS09665": {"Expression": 4.46, "InternalID": 6324029.0}, "MAE_RS21020": {"Expression": 7.98, "InternalID": 6326651.0}, "MAE_RS09660": {"Expression": 0.76, "InternalID": 6324028.0}, "MAE_RS01410": {"Expression": 19.5, "InternalID": 6322126.0}, "MAE_RS01415": {"Expression": 371.0, "InternalID": 6322127.0}, "MAE_RS17685": {"Expression": 0.805, "InternalID": 6325900.0}, "MAE_RS17680": {"Expression": 6.9, "InternalID": 6325899.0}, "MAE_RS05570": {"Expression": 2.63, "InternalID": 6323075.0}, "MAE_RS18410": {"Expression": 0.2, "InternalID": 6326060.0}, "MAE_RS24670": {"Expression": 51.5, "InternalID": 6327478.0}, "MAE_RS18415": {"Expression": 1.1, "InternalID": 6326061.0}, "MAE_RS24675": {"Expression": 7.59, "InternalID": 6327482.0}, "MAE_RS22280": {"Expression": 16.3, "InternalID": 6326941.0}, "MAE_RS15865": {"Expression": 632.0, "InternalID": 6325478.0}, "MAE_RS26815": {"Expression": 0.21, "InternalID": 6327957.0}, "MAE_RS18540": {"Expression": 43.9, "InternalID": 6326088.0}, "MAE_RS20305": {"Expression": 41.7, "InternalID": 6326488.0}, "MAE_RS20300": {"Expression": 6.23, "InternalID": 6326487.0}, "MAE_RS19895": {"Expression": 76.2, "InternalID": 6326401.0}, "MAE_RS07715": {"Expression": 11.8, "InternalID": 6323577.0}, "MAE_RS19890": {"Expression": 10.5, "InternalID": 6326400.0}, "MAE_RS03010": {"Expression": 77.0, "InternalID": 6322493.0}, "MAE_RS13855": {"Expression": 13.6, "InternalID": 6325014.0}, "MAE_RS13850": {"Expression": 27.9, "InternalID": 6325011.0}, "MAE_RS06000": {"Expression": 12.2, "InternalID": 6323175.0}, "MAE_RS06005": {"Expression": 52.7, "InternalID": 6323176.0}, "MAE_RS16310": {"Expression": 28.8, "InternalID": 6325588.0}, "MAE_RS22040": {"Expression": 1.13, "InternalID": 6326890.0}, "MAE_RS13140": {"Expression": 3.35, "InternalID": 6324826.0}, "MAE_RS13145": {"Expression": 9.49, "InternalID": 6324827.0}, "MAE_RS16640": {"Expression": 0.969, "InternalID": 6325667.0}, "MAE_RS04300": {"Expression": 43.7, "InternalID": 6322791.0}, "MAE_RS02490": {"Expression": 1.0, "InternalID": 6322363.0}, "MAE_RS02495": {"Expression": 7.37, "InternalID": 6322364.0}, "MAE_RS25235": {"Expression": 10.1, "InternalID": 6327600.0}, "MAE_RS25230": {"Expression": 2.09, "InternalID": 6327599.0}, "MAE_RS22955": {"Expression": 2.26, "InternalID": 6327092.0}, "MAE_RS22220": {"Expression": 244.0, "InternalID": 6326929.0}, "MAE_RS04540": {"Expression": 237.0, "InternalID": 6322852.0}, "MAE_RS04545": {"Expression": 247.0, "InternalID": 6322853.0}, "MAE_RS04895": {"Expression": 54.8, "InternalID": 6322926.0}, "MAE_RS04890": {"Expression": 0.126, "InternalID": 6322925.0}, "MAE_RS02720": {"Expression": 0.889, "InternalID": 6322428.0}, "MAE_RS04095": {"Expression": 1.0, "InternalID": 6322744.0}, "MAE_RS07560": {"Expression": 16.7, "InternalID": 6323537.0}, "MAE_RS04765": {"Expression": 0.682, "InternalID": 6322899.0}, "MAE_RS15355": {"Expression": 0.771, "InternalID": 6325365.0}, "MAE_RS16955": {"Expression": 20.1, "InternalID": 6325734.0}, "MAE_RS04760": {"Expression": 26.4, "InternalID": 6322898.0}, "MAE_RS15660": {"Expression": 0.12, "InternalID": 6325433.0}, "MAE_RS23790": {"Expression": 16.8, "InternalID": 6327290.0}, "MAE_RS12815": {"Expression": 2.23, "InternalID": 6324750.0}, "MAE_RS23795": {"Expression": 18.2, "InternalID": 6327291.0}, "MAE_RS15665": {"Expression": 31.4, "InternalID": 6325434.0}, "MAE_RS07565": {"Expression": 14.0, "InternalID": 6323538.0}, "MAE_RS14640": {"Expression": 15.4, "InternalID": 6325212.0}, "MAE_RS14645": {"Expression": 29.5, "InternalID": 6325213.0}, "MAE_RS10940": {"Expression": 4601.0, "InternalID": 6324318.0}, "MAE_RS10945": {"Expression": 2.71, "InternalID": 6324319.0}, "MAE_RS18785": {"Expression": 4.38, "InternalID": 6326142.0}, "MAE_RS11545": {"Expression": 232.0, "InternalID": 6324455.0}, "MAE_RS27350": {"Expression": 3.5, "InternalID": 6328072.0}, "MAE_RS00730": {"Expression": 8.04, "InternalID": 6321976.0}, "MAE_RS01060": {"Expression": 1.47, "InternalID": 6322050.0}, "MAE_RS01065": {"Expression": 6.0, "InternalID": 6322051.0}, "MAE_RS17235": {"Expression": 87.5, "InternalID": 6325800.0}, "MAE_RS17230": {"Expression": 17.0, "InternalID": 6325799.0}, "MAE_RS13400": {"Expression": 55.4, "InternalID": 6324890.0}, "MAE_RS05385": {"Expression": 2.53, "InternalID": 6323037.0}, "MAE_RS05380": {"Expression": 3.37, "InternalID": 6323036.0}, "MAE_RS16165": {"Expression": 2.95, "InternalID": 6325552.0}, "MAE_RS04910": {"Expression": 9.46, "InternalID": 6322929.0}, "MAE_RS01600": {"Expression": 3.82, "InternalID": 6322165.0}, "MAE_RS08465": {"Expression": 0.178, "InternalID": 6323749.0}, "MAE_RS19955": {"Expression": 0.532, "InternalID": 6326416.0}, "MAE_RS19950": {"Expression": 510.0, "InternalID": 6326414.0}, "MAE_RS14550": {"Expression": 112.0, "InternalID": 6325186.0}, "MAE_RS01275": {"Expression": 58.8, "InternalID": 6322097.0}, "MAE_RS03240": {"Expression": 17.0, "InternalID": 6322543.0}, "MAE_RS20175": {"Expression": 3.78, "InternalID": 6326462.0}, "MAE_RS20170": {"Expression": 317.0, "InternalID": 6326461.0}, "MAE_RS21220": {"Expression": 1.99, "InternalID": 6326702.0}, "MAE_RS21555": {"Expression": 14.7, "InternalID": 6326786.0}, "MAE_RS06550": {"Expression": 8.95, "InternalID": 6323304.0}, "MAE_RS21225": {"Expression": 7.22, "InternalID": 6326703.0}, "MAE_RS03245": {"Expression": 178.0, "InternalID": 6322544.0}, "MAE_RS25425": {"Expression": 0.821, "InternalID": 6327644.0}, "MAE_RS02265": {"Expression": 0.708, "InternalID": 6322310.0}, "MAE_RS05960": {"Expression": 8.94, "InternalID": 6323165.0}, "MAE_RS27680": {"Expression": 3.04, "InternalID": 6324041.0}, "MAE_RS27685": {"Expression": 75.7, "InternalID": 6324084.0}, "MAE_RS22420": {"Expression": 2.23, "InternalID": 6326975.0}, "MAE_RS09050": {"Expression": 2.64, "InternalID": 6323887.0}, "MAE_RS00205": {"Expression": 208.0, "InternalID": 6321860.0}, "MAE_RS15890": {"Expression": 18.4, "InternalID": 6325483.0}, "MAE_RS16615": {"Expression": 1951.0, "InternalID": 6325660.0}, "MAE_RS07030": {"Expression": 5.54, "InternalID": 6323414.0}, "MAE_RS22425": {"Expression": 926.0, "InternalID": 6326976.0}, "MAE_RS02005": {"Expression": 0.686, "InternalID": 6322251.0}, "MAE_RS07520": {"Expression": 0.858, "InternalID": 6323529.0}, "MAE_RS20790": {"Expression": 4364.0, "InternalID": 6326604.0}, "MAE_RS20795": {"Expression": 7.32, "InternalID": 6326605.0}, "MAE_RS13330": {"Expression": 1.95, "InternalID": 6324875.0}, "MAE_RS13335": {"Expression": 15.0, "InternalID": 6324876.0}, "MAE_RS13440": {"Expression": 16.9, "InternalID": 6324899.0}, "MAE_RS24080": {"Expression": 401.0, "InternalID": 6327355.0}, "MAE_RS24085": {"Expression": 2.17, "InternalID": 6327356.0}, "MAE_RS12315": {"Expression": 62.5, "InternalID": 6324638.0}, "MAE_RS12310": {"Expression": 7.24, "InternalID": 6324637.0}, "MAE_RS26020": {"Expression": 32.5, "InternalID": 6327777.0}, "MAE_RS26025": {"Expression": 26.1, "InternalID": 6327778.0}, "MAE_RS14485": {"Expression": 4004.0, "InternalID": 6325171.0}, "MAE_RS24330": {"Expression": 8.21, "InternalID": 6327410.0}, "MAE_RS11805": {"Expression": 0.39, "InternalID": 6324516.0}, "MAE_RS26245": {"Expression": 0.947, "InternalID": 6327828.0}, "MAE_RS26240": {"Expression": 55.1, "InternalID": 6327827.0}, "MAE_RS03600": {"Expression": 110.0, "InternalID": 6322622.0}, "MAE_RS03605": {"Expression": 38.5, "InternalID": 6322623.0}, "MAE_RS16780": {"Expression": 13.5, "InternalID": 6325698.0}, "MAE_RS16785": {"Expression": 18.2, "InternalID": 6325699.0}, "MAE_RS04950": {"Expression": 115.0, "InternalID": 6322940.0}, "MAE_RS14250": {"Expression": 11.1, "InternalID": 6325109.0}, "MAE_RS11375": {"Expression": 0.4, "InternalID": 6324415.0}, "MAE_RS14785": {"Expression": 0.048, "InternalID": 6325241.0}, "MAE_RS14780": {"Expression": 0.511, "InternalID": 6325240.0}, "MAE_RS19315": {"Expression": 28.8, "InternalID": 6326273.0}, "MAE_RS19310": {"Expression": 27.5, "InternalID": 6326272.0}, "MAE_RS12170": {"Expression": 16.7, "InternalID": 6324608.0}, "MAE_RS15785": {"Expression": 294.0, "InternalID": 6325464.0}, "MAE_RS12175": {"Expression": 1.6, "InternalID": 6324609.0}, "MAE_RS15780": {"Expression": 6.57, "InternalID": 6325463.0}, "MAE_RS14435": {"Expression": 8.21, "InternalID": 6325155.0}, "MAE_RS14430": {"Expression": 3.41, "InternalID": 6325154.0}, "MAE_RS07400": {"Expression": 2.96, "InternalID": 6323500.0}, "MAE_RS24540": {"Expression": 0.075, "InternalID": 6327451.0}, "MAE_RS22560": {"Expression": 33.8, "InternalID": 6327004.0}, "MAE_RS27045": {"Expression": 5.04, "InternalID": 6328004.0}, "MAE_RS04370": {"Expression": 6.91, "InternalID": 6322808.0}, "MAE_RS23265": {"Expression": 0.991, "InternalID": 6327168.0}, "MAE_RS24935": {"Expression": 287.0, "InternalID": 6327539.0}, "MAE_RS23960": {"Expression": 32.2, "InternalID": 6327327.0}, "MAE_RS24930": {"Expression": 3.7, "InternalID": 6327536.0}, "MAE_RS27305": {"Expression": 16.1, "InternalID": 6328060.0}, "MAE_RS27300": {"Expression": 44.1, "InternalID": 6328059.0}, "MAE_RS26900": {"Expression": 11.2, "InternalID": 6327972.0}, "MAE_RS18045": {"Expression": 1.64, "InternalID": 6325985.0}, "MAE_RS26300": {"Expression": 13.0, "InternalID": 6327843.0}, "MAE_RS05775": {"Expression": 31.6, "InternalID": 6323119.0}, "MAE_RS00075": {"Expression": 1.36, "InternalID": 6321831.0}, "MAE_RS05770": {"Expression": 8.42, "InternalID": 6323118.0}, "MAE_RS10205": {"Expression": 19.3, "InternalID": 6324152.0}, "MAE_RS10200": {"Expression": 1.79, "InternalID": 6324151.0}, "MAE_RS09600": {"Expression": 3.34, "InternalID": 6324013.0}, "MAE_RS23210": {"Expression": 85.2, "InternalID": 6327153.0}, "MAE_RS07860": {"Expression": 10.5, "InternalID": 6323608.0}, "MAE_RS01470": {"Expression": 9.98, "InternalID": 6322139.0}, "MAE_RS23215": {"Expression": 605.0, "InternalID": 6327154.0}, "MAE_RS05590": {"Expression": 5.58, "InternalID": 6323079.0}, "MAE_RS05595": {"Expression": 0.092, "InternalID": 6323080.0}, "MAE_RS20095": {"Expression": 4.42, "InternalID": 6326447.0}, "MAE_RS20540": {"Expression": 16455.0, "InternalID": 6326544.0}, "MAE_RS20090": {"Expression": 3.83, "InternalID": 6326446.0}, "MAE_RS18430": {"Expression": 16.8, "InternalID": 6326064.0}, "MAE_RS18435": {"Expression": 71.5, "InternalID": 6326065.0}, "MAE_RS24655": {"Expression": 3.64, "InternalID": 6327474.0}, "MAE_RS24650": {"Expression": 4.68, "InternalID": 6327473.0}, "MAE_RS26875": {"Expression": 13.8, "InternalID": 6327969.0}, "MAE_RS20895": {"Expression": 4.78, "InternalID": 6326626.0}, "MAE_RS20325": {"Expression": 11.5, "InternalID": 6326492.0}, "MAE_RS20890": {"Expression": 7.19, "InternalID": 6326624.0}, "MAE_RS01290": {"Expression": 19.0, "InternalID": 6322101.0}, "MAE_RS01295": {"Expression": 0.157, "InternalID": 6322102.0}, "MAE_RS17000": {"Expression": 65.4, "InternalID": 6325743.0}, "MAE_RS17005": {"Expression": 57.0, "InternalID": 6325744.0}, "MAE_RS07730": {"Expression": 22.3, "InternalID": 6323579.0}, "MAE_RS07735": {"Expression": 11.3, "InternalID": 6323580.0}, "MAE_RS08510": {"Expression": 11.2, "InternalID": 6323759.0}, "MAE_RS08515": {"Expression": 0.018, "InternalID": 6323760.0}, "MAE_RS03035": {"Expression": 1997.0, "InternalID": 6322498.0}, "MAE_RS03030": {"Expression": 1040.0, "InternalID": 6322497.0}, "MAE_RS13780": {"Expression": 1.72, "InternalID": 6324996.0}, "MAE_RS13830": {"Expression": 75.1, "InternalID": 6325008.0}, "MAE_RS06020": {"Expression": 72.7, "InternalID": 6323180.0}, "MAE_RS06025": {"Expression": 98.3, "InternalID": 6323181.0}, "MAE_RS16660": {"Expression": 6.7, "InternalID": 6325671.0}, "MAE_RS16665": {"Expression": 6.31, "InternalID": 6325672.0}, "MAE_RS13165": {"Expression": 0.204, "InternalID": 6324831.0}, "MAE_RS22025": {"Expression": 36.9, "InternalID": 6326887.0}, "MAE_RS13160": {"Expression": 4.66, "InternalID": 6324830.0}, "MAE_RS21050": {"Expression": 7.04, "InternalID": 6326661.0}, "MAE_RS21055": {"Expression": 1.22, "InternalID": 6326663.0}, "MAE_RS12785": {"Expression": 2.3, "InternalID": 6324743.0}, "MAE_RS12780": {"Expression": 107.0, "InternalID": 6324742.0}, "MAE_RS25215": {"Expression": 22.5, "InternalID": 6327596.0}, "MAE_RS25210": {"Expression": 5.62, "InternalID": 6327595.0}, "MAE_RS26495": {"Expression": 203.0, "InternalID": 6327884.0}, "MAE_RS22970": {"Expression": 134.0, "InternalID": 6327095.0}, "MAE_RS03925": {"Expression": 4.05, "InternalID": 6322701.0}, "MAE_RS22790": {"Expression": 3.66, "InternalID": 6327059.0}, "MAE_RS09845": {"Expression": 11.1, "InternalID": 6324069.0}, "MAE_RS04560": {"Expression": 311.0, "InternalID": 6322856.0}, "MAE_RS02745": {"Expression": 64.7, "InternalID": 6322433.0}, "MAE_RS02740": {"Expression": 88.0, "InternalID": 6322432.0}, "MAE_RS15270": {"Expression": 8.69, "InternalID": 6325346.0}, "MAE_RS03290": {"Expression": 22.7, "InternalID": 6322554.0}, "MAE_RS04740": {"Expression": 22.8, "InternalID": 6322893.0}, "MAE_RS09595": {"Expression": 5.08, "InternalID": 6324012.0}, "MAE_RS04745": {"Expression": 9.11, "InternalID": 6322894.0}, "MAE_RS09590": {"Expression": 27.0, "InternalID": 6324011.0}, "MAE_RS18230": {"Expression": 5.59, "InternalID": 6326022.0}, "MAE_RS04730": {"Expression": 0.39, "InternalID": 6322890.0}, "MAE_RS15640": {"Expression": 10.9, "InternalID": 6325428.0}, "MAE_RS15315": {"Expression": 1.41, "InternalID": 6325356.0}, "MAE_RS23775": {"Expression": 0.322, "InternalID": 6327287.0}, "MAE_RS09520": {"Expression": 5.17, "InternalID": 6323997.0}, "MAE_RS10925": {"Expression": 12.6, "InternalID": 6324315.0}, "MAE_RS10920": {"Expression": 22.6, "InternalID": 6324314.0}, "MAE_RS23510": {"Expression": 10.3, "InternalID": 6327229.0}, "MAE_RS16830": {"Expression": 64.9, "InternalID": 6325708.0}, "MAE_RS16465": {"Expression": 69.9, "InternalID": 6325624.0}, "MAE_RS16835": {"Expression": 1.69, "InternalID": 6325709.0}, "MAE_RS08070": {"Expression": 81.0, "InternalID": 6323658.0}, "MAE_RS08075": {"Expression": 13.5, "InternalID": 6323659.0}, "MAE_RS11520": {"Expression": 7.17, "InternalID": 6324449.0}, "MAE_RS02100": {"Expression": 16.6, "InternalID": 6322272.0}, "MAE_RS00240": {"Expression": 1.17, "InternalID": 6321869.0}, "MAE_RS00715": {"Expression": 2.52, "InternalID": 6321975.0}, "MAE_RS00245": {"Expression": 20.0, "InternalID": 6321870.0}, "MAE_RS01040": {"Expression": 6.33, "InternalID": 6322045.0}, "MAE_RS01590": {"Expression": 38.6, "InternalID": 6322163.0}, "MAE_RS17255": {"Expression": 18.9, "InternalID": 6325804.0}, "MAE_RS17250": {"Expression": 22.6, "InternalID": 6325803.0}, "MAE_RS27410": {"Expression": 108.0, "InternalID": 6328085.0}, "MAE_RS27510": {"Expression": 0.24, "InternalID": 6328107.0}, "MAE_RS27515": {"Expression": 19.1, "InternalID": 6328108.0}, "MAE_RS08885": {"Expression": 0.845, "InternalID": 6323846.0}, "MAE_RS20150": {"Expression": 3.52, "InternalID": 6326457.0}, "MAE_RS21205": {"Expression": 18.8, "InternalID": 6326699.0}, "MAE_RS08880": {"Expression": 0.222, "InternalID": 6323845.0}, "MAE_RS02240": {"Expression": 1.33, "InternalID": 6322304.0}, "MAE_RS11110": {"Expression": 58.6, "InternalID": 6324357.0}, "MAE_RS09035": {"Expression": 0.291, "InternalID": 6323883.0}, "MAE_RS18840": {"Expression": 23.4, "InternalID": 6326156.0}, "MAE_RS09030": {"Expression": 0.226, "InternalID": 6323882.0}, "MAE_RS18595": {"Expression": 21.1, "InternalID": 6326100.0}, "MAE_RS01620": {"Expression": 20.9, "InternalID": 6322169.0}, "MAE_RS01625": {"Expression": 13.5, "InternalID": 6322170.0}, "MAE_RS18590": {"Expression": 86.2, "InternalID": 6326099.0}, "MAE_RS07055": {"Expression": 1.07, "InternalID": 6323418.0}, "MAE_RS11115": {"Expression": 18.7, "InternalID": 6324358.0}, "MAE_RS07050": {"Expression": 5.41, "InternalID": 6323417.0}, "MAE_RS02020": {"Expression": 0.377, "InternalID": 6322254.0}, "MAE_RS08115": {"Expression": 141.0, "InternalID": 6323668.0}, "MAE_RS03990": {"Expression": 11.0, "InternalID": 6322719.0}, "MAE_RS03995": {"Expression": 159.0, "InternalID": 6322720.0}, "MAE_RS13310": {"Expression": 2.45, "InternalID": 6324871.0}, "MAE_RS13315": {"Expression": 135.0, "InternalID": 6324872.0}, "MAE_RS15265": {"Expression": 1.14, "InternalID": 6325345.0}, "MAE_RS26000": {"Expression": 4.34, "InternalID": 6327772.0}, "MAE_RS03190": {"Expression": 7.09, "InternalID": 6322533.0}, "MAE_RS24355": {"Expression": 2.81, "InternalID": 6327417.0}, "MAE_RS24350": {"Expression": 152.0, "InternalID": 6327416.0}, "MAE_RS26265": {"Expression": 19.6, "InternalID": 6327832.0}, "MAE_RS26260": {"Expression": 6.67, "InternalID": 6327831.0}, "MAE_RS08855": {"Expression": 16.5, "InternalID": 6323839.0}, "MAE_RS08850": {"Expression": 10.3, "InternalID": 6323838.0}, "MAE_RS19080": {"Expression": 0.379, "InternalID": 6326220.0}, "MAE_RS04975": {"Expression": 248.0, "InternalID": 6322945.0}, "MAE_RS12375": {"Expression": 7.25, "InternalID": 6324651.0}, "MAE_RS15410": {"Expression": 9.39, "InternalID": 6325376.0}, "MAE_RS11315": {"Expression": 2.44, "InternalID": 6324401.0}, "MAE_RS14230": {"Expression": 10.9, "InternalID": 6325104.0}, "MAE_RS06820": {"Expression": 1.69, "InternalID": 6323363.0}, "MAE_RS19335": {"Expression": 21.7, "InternalID": 6326277.0}, "MAE_RS16505": {"Expression": 121.0, "InternalID": 6325634.0}, "MAE_RS19330": {"Expression": 31.0, "InternalID": 6326276.0}, "MAE_RS06825": {"Expression": 1.59, "InternalID": 6323364.0}, "MAE_RS04110": {"Expression": 13.6, "InternalID": 6322747.0}, "MAE_RS12195": {"Expression": 58.9, "InternalID": 6324613.0}, "MAE_RS25000": {"Expression": 180.0, "InternalID": 6327552.0}, "MAE_RS25005": {"Expression": 334.0, "InternalID": 6327553.0}, "MAE_RS16710": {"Expression": 130.0, "InternalID": 6325683.0}, "MAE_RS12990": {"Expression": 9.47, "InternalID": 6324792.0}, "MAE_RS12995": {"Expression": 0.791, "InternalID": 6324793.0}, "MAE_RS23985": {"Expression": 3.25, "InternalID": 6327332.0}, "MAE_RS14560": {"Expression": 25.8, "InternalID": 6325188.0}, "MAE_RS10045": {"Expression": 13.2, "InternalID": 6324120.0}, "MAE_RS18065": {"Expression": 7.03, "InternalID": 6325988.0}, "MAE_RS18060": {"Expression": 3.09, "InternalID": 6325987.0}, "MAE_RS05750": {"Expression": 27.2, "InternalID": 6323114.0}, "MAE_RS05020": {"Expression": 62.3, "InternalID": 6322955.0}, "MAE_RS05755": {"Expression": 2.51, "InternalID": 6323115.0}, "MAE_RS05025": {"Expression": 7.11, "InternalID": 6322956.0}, "MAE_RS00055": {"Expression": 25.9, "InternalID": 6321827.0}, "MAE_RS04115": {"Expression": 2.41, "InternalID": 6322748.0}, "MAE_RS10595": {"Expression": 94.4, "InternalID": 6324242.0}, "MAE_RS09620": {"Expression": 99.6, "InternalID": 6324018.0}, "MAE_RS10265": {"Expression": 0.623, "InternalID": 6324168.0}, "MAE_RS10590": {"Expression": 36.9, "InternalID": 6324241.0}, "MAE_RS10260": {"Expression": 28.9, "InternalID": 6324167.0}, "MAE_RS27340": {"Expression": 104.0, "InternalID": 6328068.0}, "MAE_RS23230": {"Expression": 361.0, "InternalID": 6327158.0}, "MAE_RS01455": {"Expression": 10.7, "InternalID": 6322135.0}, "MAE_RS23235": {"Expression": 105.0, "InternalID": 6327159.0}, "MAE_RS20525": {"Expression": 73.0, "InternalID": 6326541.0}, "MAE_RS20520": {"Expression": 41.4, "InternalID": 6326540.0}, "MAE_RS18455": {"Expression": 2.26, "InternalID": 6326069.0}, "MAE_RS18450": {"Expression": 12.2, "InternalID": 6326068.0}, "MAE_RS24630": {"Expression": 27.6, "InternalID": 6327469.0}, "MAE_RS08680": {"Expression": 1.22, "InternalID": 6323800.0}, "MAE_RS08685": {"Expression": 5.35, "InternalID": 6323801.0}, "MAE_RS24180": {"Expression": 24.0, "InternalID": 6327379.0}, "MAE_RS24185": {"Expression": 5.59, "InternalID": 6327380.0}, "MAE_RS06595": {"Expression": 24.1, "InternalID": 6323314.0}, "MAE_RS02905": {"Expression": 19.2, "InternalID": 6322469.0}, "MAE_RS08530": {"Expression": 18.5, "InternalID": 6323763.0}, "MAE_RS02900": {"Expression": 3.92, "InternalID": 6322468.0}, "MAE_RS08535": {"Expression": 16.8, "InternalID": 6323764.0}, "MAE_RS19850": {"Expression": 1.76, "InternalID": 6326392.0}, "MAE_RS19855": {"Expression": 19.7, "InternalID": 6326393.0}, "MAE_RS13810": {"Expression": 36.5, "InternalID": 6325003.0}, "MAE_RS13815": {"Expression": 5.83, "InternalID": 6325005.0}, "MAE_RS13765": {"Expression": 6.06, "InternalID": 6324992.0}, "MAE_RS03500": {"Expression": 562.0, "InternalID": 6322601.0}, "MAE_RS06045": {"Expression": 18.2, "InternalID": 6323187.0}, "MAE_RS06040": {"Expression": 13.4, "InternalID": 6323186.0}, "MAE_RS25075": {"Expression": 8.26, "InternalID": 6327571.0}, "MAE_RS21695": {"Expression": 0.952, "InternalID": 6326816.0}, "MAE_RS21690": {"Expression": 31.4, "InternalID": 6326814.0}, "MAE_RS03505": {"Expression": 5.33, "InternalID": 6322602.0}, "MAE_RS25580": {"Expression": 3.39, "InternalID": 6327676.0}, "MAE_RS27720": {"Expression": 1.17, "InternalID": 6324748.0}, "MAE_RS22005": {"Expression": 21.4, "InternalID": 6326883.0}, "MAE_RS13100": {"Expression": 6946.0, "InternalID": 6324817.0}, "MAE_RS21070": {"Expression": 0.05, "InternalID": 6326666.0}, "MAE_RS21075": {"Expression": 0.188, "InternalID": 6326667.0}, "MAE_RS22915": {"Expression": 88.2, "InternalID": 6327083.0}, "MAE_RS04505": {"Expression": 17.3, "InternalID": 6322844.0}, "MAE_RS09820": {"Expression": 0.527, "InternalID": 6324062.0}, "MAE_RS07310": {"Expression": 3.79, "InternalID": 6323473.0}, "MAE_RS02765": {"Expression": 8482.0, "InternalID": 6322437.0}, "MAE_RS07315": {"Expression": 241.0, "InternalID": 6323474.0}, "MAE_RS03390": {"Expression": 17.8, "InternalID": 6322577.0}, "MAE_RS08995": {"Expression": 0.686, "InternalID": 6323875.0}, "MAE_RS18210": {"Expression": 40.4, "InternalID": 6326017.0}, "MAE_RS23755": {"Expression": 15.4, "InternalID": 6327282.0}, "MAE_RS15625": {"Expression": 1.35, "InternalID": 6325425.0}, "MAE_RS15620": {"Expression": 192.0, "InternalID": 6325424.0}, "MAE_RS23750": {"Expression": 31.6, "InternalID": 6327281.0}, "MAE_RS17995": {"Expression": 4.32, "InternalID": 6325971.0}, "MAE_RS23530": {"Expression": 14.7, "InternalID": 6327235.0}, "MAE_RS03410": {"Expression": 79.4, "InternalID": 6322581.0}, "MAE_RS08335": {"Expression": 7.29, "InternalID": 6323720.0}, "MAE_RS14130": {"Expression": 0.856, "InternalID": 6325082.0}, "MAE_RS14135": {"Expression": 8.75, "InternalID": 6325084.0}, "MAE_RS09815": {"Expression": 1.31, "InternalID": 6324061.0}, "MAE_RS11050": {"Expression": 5.08, "InternalID": 6324345.0}, "MAE_RS11505": {"Expression": 5347.0, "InternalID": 6324445.0}, "MAE_RS14575": {"Expression": 24.3, "InternalID": 6325199.0}, "MAE_RS08055": {"Expression": 2151.0, "InternalID": 6323653.0}, "MAE_RS08050": {"Expression": 2.7, "InternalID": 6323652.0}, "MAE_RS00265": {"Expression": 127.0, "InternalID": 6321874.0}, "MAE_RS03330": {"Expression": 2.64, "InternalID": 6322563.0}, "MAE_RS08730": {"Expression": 4.77, "InternalID": 6323808.0}, "MAE_RS10905": {"Expression": 0.267, "InternalID": 6324311.0}, "MAE_RS10900": {"Expression": 0.458, "InternalID": 6324310.0}, "MAE_RS17270": {"Expression": 43.1, "InternalID": 6325808.0}, "MAE_RS17900": {"Expression": 279.0, "InternalID": 6325947.0}, "MAE_RS17275": {"Expression": 0.471, "InternalID": 6325809.0}, "MAE_RS06420": {"Expression": 317.0, "InternalID": 6323274.0}, "MAE_RS17905": {"Expression": 6.56, "InternalID": 6325948.0}, "MAE_RS09810": {"Expression": 6.7, "InternalID": 6324060.0}, "MAE_RS19620": {"Expression": 116.0, "InternalID": 6326346.0}, "MAE_RS02790": {"Expression": 1093.0, "InternalID": 6322442.0}, "MAE_RS19625": {"Expression": 10.5, "InternalID": 6326347.0}, "MAE_RS19045": {"Expression": 43.0, "InternalID": 6326212.0}, "MAE_RS19430": {"Expression": 7.01, "InternalID": 6326300.0}, "MAE_RS19990": {"Expression": 5981.0, "InternalID": 6326423.0}, "MAE_RS19995": {"Expression": 2.58, "InternalID": 6326424.0}, "MAE_RS27535": {"Expression": 1.7, "InternalID": 6328113.0}, "MAE_RS00995": {"Expression": 4.36, "InternalID": 6322031.0}, "MAE_RS00990": {"Expression": 180.0, "InternalID": 6322030.0}, "MAE_RS10675": {"Expression": 128930.0, "InternalID": 6324260.0}, "MAE_RS01650": {"Expression": 9.0, "InternalID": 6322176.0}, "MAE_RS01025": {"Expression": 5.03, "InternalID": 6322041.0}, "MAE_RS02225": {"Expression": 0.39, "InternalID": 6322300.0}, "MAE_RS05250": {"Expression": 44.4, "InternalID": 6323004.0}, "MAE_RS05925": {"Expression": 19.0, "InternalID": 6323156.0}, "MAE_RS09015": {"Expression": 18.3, "InternalID": 6323879.0}, "MAE_RS09010": {"Expression": 0.123, "InternalID": 6323878.0}, "MAE_RS18865": {"Expression": 0.203, "InternalID": 6326162.0}, "MAE_RS06690": {"Expression": 7.42, "InternalID": 6323334.0}, "MAE_RS06695": {"Expression": 28.0, "InternalID": 6323335.0}, "MAE_RS18860": {"Expression": 29.3, "InternalID": 6326161.0}, "MAE_RS02595": {"Expression": 47.2, "InternalID": 6322395.0}, "MAE_RS02590": {"Expression": 7.67, "InternalID": 6322394.0}, "MAE_RS13370": {"Expression": 7.49, "InternalID": 6324883.0}, "MAE_RS21265": {"Expression": 7.66, "InternalID": 6326711.0}, "MAE_RS21260": {"Expression": 3.27, "InternalID": 6326710.0}, "MAE_RS26065": {"Expression": 5.6, "InternalID": 6327789.0}, "MAE_RS26060": {"Expression": 585.0, "InternalID": 6327788.0}, "MAE_RS03170": {"Expression": 27.9, "InternalID": 6322527.0}, "MAE_RS03175": {"Expression": 0.542, "InternalID": 6322529.0}, "MAE_RS08960": {"Expression": 10.0, "InternalID": 6323864.0}, "MAE_RS26280": {"Expression": 22.8, "InternalID": 6327840.0}, "MAE_RS26285": {"Expression": 70.5, "InternalID": 6327841.0}, "MAE_RS12880": {"Expression": 7.88, "InternalID": 6324765.0}, "MAE_RS03315": {"Expression": 3.96, "InternalID": 6322559.0}, "MAE_RS03310": {"Expression": 0.214, "InternalID": 6322558.0}, "MAE_RS15365": {"Expression": 5.91, "InternalID": 6325367.0}, "MAE_RS13595": {"Expression": 0.869, "InternalID": 6324953.0}, "MAE_RS21480": {"Expression": 3.96, "InternalID": 6326769.0}, "MAE_RS21485": {"Expression": 4.3, "InternalID": 6326770.0}, "MAE_RS12350": {"Expression": 7.34, "InternalID": 6324646.0}, "MAE_RS15435": {"Expression": 5.74, "InternalID": 6325381.0}, "MAE_RS12425": {"Expression": 17.5, "InternalID": 6324662.0}, "MAE_RS14810": {"Expression": 12.2, "InternalID": 6325247.0}, "MAE_RS14815": {"Expression": 0.458, "InternalID": 6325248.0}, "MAE_RS25395": {"Expression": 0.271, "InternalID": 6327637.0}, "MAE_RS14740": {"Expression": 0.741, "InternalID": 6325232.0}, "MAE_RS14215": {"Expression": 1.46, "InternalID": 6325101.0}, "MAE_RS14745": {"Expression": 0.32, "InternalID": 6325233.0}, "MAE_RS11330": {"Expression": 29.2, "InternalID": 6324405.0}, "MAE_RS11995": {"Expression": 712.0, "InternalID": 6324566.0}, "MAE_RS16520": {"Expression": 6.83, "InternalID": 6325636.0}, "MAE_RS22610": {"Expression": 13.7, "InternalID": 6327015.0}, "MAE_RS22615": {"Expression": 1.01, "InternalID": 6327017.0}, "MAE_RS16525": {"Expression": 10.2, "InternalID": 6325639.0}, "MAE_RS06845": {"Expression": 58.5, "InternalID": 6323369.0}, "MAE_RS06840": {"Expression": 9.44, "InternalID": 6323368.0}, "MAE_RS26835": {"Expression": 2.64, "InternalID": 6327961.0}, "MAE_RS25025": {"Expression": 223.0, "InternalID": 6327557.0}, "MAE_RS16855": {"Expression": 39.1, "InternalID": 6325714.0}, "MAE_RS25020": {"Expression": 70.0, "InternalID": 6327556.0}, "MAE_RS27080": {"Expression": 92.1, "InternalID": 6328011.0}, "MAE_RS21870": {"Expression": 64.8, "InternalID": 6326855.0}, "MAE_RS21875": {"Expression": 9.29, "InternalID": 6326856.0}, "MAE_RS10065": {"Expression": 3.06, "InternalID": 6324124.0}, "MAE_RS10060": {"Expression": 143.0, "InternalID": 6324123.0}, "MAE_RS18005": {"Expression": 16.6, "InternalID": 6325973.0}, "MAE_RS18000": {"Expression": 21.8, "InternalID": 6325972.0}, "MAE_RS11190": {"Expression": 7.39, "InternalID": 6324374.0}, "MAE_RS11195": {"Expression": 52.1, "InternalID": 6324375.0}, "MAE_RS00525": {"Expression": 6.51, "InternalID": 6321935.0}, "MAE_RS00035": {"Expression": 20.8, "InternalID": 6321823.0}, "MAE_RS05000": {"Expression": 57.9, "InternalID": 6322950.0}, "MAE_RS00030": {"Expression": 32.5, "InternalID": 6321822.0}, "MAE_RS10240": {"Expression": 467.0, "InternalID": 6324164.0}, "MAE_RS24575": {"Expression": 144.0, "InternalID": 6327458.0}, "MAE_RS24570": {"Expression": 20.3, "InternalID": 6327457.0}, "MAE_RS20500": {"Expression": 1.17, "InternalID": 6326537.0}, "MAE_RS20505": {"Expression": 44.1, "InternalID": 6326538.0}, "MAE_RS20055": {"Expression": 4155.0, "InternalID": 6326438.0}, "MAE_RS24610": {"Expression": 6.95, "InternalID": 6327465.0}, "MAE_RS15995": {"Expression": 25.7, "InternalID": 6325505.0}, "MAE_RS24615": {"Expression": 77.5, "InternalID": 6327466.0}, "MAE_RS15990": {"Expression": 19.5, "InternalID": 6325504.0}, "MAE_RS17595": {"Expression": 4.18, "InternalID": 6325882.0}, "MAE_RS17590": {"Expression": 2.88, "InternalID": 6325881.0}, "MAE_RS01920": {"Expression": 10.6, "InternalID": 6322235.0}, "MAE_RS17730": {"Expression": 4.45, "InternalID": 6325911.0}, "MAE_RS17735": {"Expression": 23.8, "InternalID": 6325912.0}, "MAE_RS17040": {"Expression": 0.222, "InternalID": 6325754.0}, "MAE_RS02965": {"Expression": 8.66, "InternalID": 6322484.0}, "MAE_RS25620": {"Expression": 6.04, "InternalID": 6327685.0}, "MAE_RS25625": {"Expression": 18.5, "InternalID": 6327686.0}, "MAE_RS02960": {"Expression": 11.7, "InternalID": 6322483.0}, "MAE_RS08555": {"Expression": 78.2, "InternalID": 6323768.0}, "MAE_RS19875": {"Expression": 12.6, "InternalID": 6326397.0}, "MAE_RS19870": {"Expression": 29.1, "InternalID": 6326396.0}, "MAE_RS13745": {"Expression": 5.57, "InternalID": 6324988.0}, "MAE_RS13740": {"Expression": 2.84, "InternalID": 6324987.0}, "MAE_RS13290": {"Expression": 10.9, "InternalID": 6324866.0}, "MAE_RS06065": {"Expression": 0.315, "InternalID": 6323191.0}, "MAE_RS06060": {"Expression": 0.741, "InternalID": 6323190.0}, "MAE_RS21670": {"Expression": 0.656, "InternalID": 6326809.0}, "MAE_RS21675": {"Expression": 1.8, "InternalID": 6326810.0}, "MAE_RS13435": {"Expression": 33.2, "InternalID": 6324898.0}, "MAE_RS25565": {"Expression": 36.6, "InternalID": 6327673.0}, "MAE_RS21015": {"Expression": 17.2, "InternalID": 6326650.0}, "MAE_RS21010": {"Expression": 15511.0, "InternalID": 6326649.0}, "MAE_RS09205": {"Expression": 0.407, "InternalID": 6323923.0}, "MAE_RS04520": {"Expression": 29.6, "InternalID": 6322847.0}, "MAE_RS04830": {"Expression": 2.99, "InternalID": 6322913.0}, "MAE_RS04525": {"Expression": 68.6, "InternalID": 6322848.0}, "MAE_RS04835": {"Expression": 3.29, "InternalID": 6322914.0}, "MAE_RS03445": {"Expression": 3.29, "InternalID": 6322589.0}, "MAE_RS02780": {"Expression": 627.0, "InternalID": 6322440.0}, "MAE_RS02785": {"Expression": 38.4, "InternalID": 6322441.0}, "MAE_RS05160": {"Expression": 8.47, "InternalID": 6322986.0}, "MAE_RS03440": {"Expression": 3.62, "InternalID": 6322588.0}, "MAE_RS13120": {"Expression": 408.0, "InternalID": 6324821.0}, "MAE_RS00405": {"Expression": 9.61, "InternalID": 6321910.0}, "MAE_RS13125": {"Expression": 12.7, "InternalID": 6324822.0}, "MAE_RS04785": {"Expression": 7.28, "InternalID": 6322904.0}, "MAE_RS07005": {"Expression": 4.12, "InternalID": 6323408.0}, "MAE_RS18275": {"Expression": 9.36, "InternalID": 6326032.0}, "MAE_RS23735": {"Expression": 0.802, "InternalID": 6327276.0}, "MAE_RS15605": {"Expression": 2.91, "InternalID": 6325421.0}, "MAE_RS23885": {"Expression": 19.8, "InternalID": 6327310.0}, "MAE_RS12655": {"Expression": 1.08, "InternalID": 6324713.0}, "MAE_RS15600": {"Expression": 93.1, "InternalID": 6325420.0}, "MAE_RS07555": {"Expression": 10.6, "InternalID": 6323536.0}, "MAE_RS26540": {"Expression": 6.11, "InternalID": 6327895.0}, "MAE_RS26545": {"Expression": 0.794, "InternalID": 6327896.0}, "MAE_RS03780": {"Expression": 39.7, "InternalID": 6322665.0}, "MAE_RS03785": {"Expression": 2.29, "InternalID": 6322666.0}, "MAE_RS02070": {"Expression": 48.7, "InternalID": 6322265.0}, "MAE_RS22285": {"Expression": 153.0, "InternalID": 6326942.0}, "MAE_RS22935": {"Expression": 17.3, "InternalID": 6327088.0}, "MAE_RS22930": {"Expression": 13.2, "InternalID": 6327087.0}, "MAE_RS23080": {"Expression": 22.5, "InternalID": 6327118.0}, "MAE_RS23085": {"Expression": 8.95, "InternalID": 6327119.0}, "MAE_RS11290": {"Expression": 9.36, "InternalID": 6324395.0}, "MAE_RS14760": {"Expression": 16.9, "InternalID": 6325237.0}, "MAE_RS03430": {"Expression": 0.191, "InternalID": 6322585.0}, "MAE_RS08315": {"Expression": 6.09, "InternalID": 6323715.0}, "MAE_RS19275": {"Expression": 15.4, "InternalID": 6326264.0}, "MAE_RS12355": {"Expression": 20.5, "InternalID": 6324647.0}, "MAE_RS14005": {"Expression": 23.8, "InternalID": 6325049.0}, "MAE_RS14555": {"Expression": 3.42, "InternalID": 6325187.0}, "MAE_RS08035": {"Expression": 13.4, "InternalID": 6323649.0}, "MAE_RS11070": {"Expression": 742.0, "InternalID": 6324349.0}, "MAE_RS27140": {"Expression": 13.0, "InternalID": 6328024.0}, "MAE_RS00200": {"Expression": 2.53, "InternalID": 6321859.0}, "MAE_RS27145": {"Expression": 835.0, "InternalID": 6328025.0}, "MAE_RS17925": {"Expression": 16.0, "InternalID": 6325952.0}, "MAE_RS17920": {"Expression": 1.11, "InternalID": 6325951.0}, "MAE_RS25810": {"Expression": 1.61, "InternalID": 6327727.0}, "MAE_RS08780": {"Expression": 7.9, "InternalID": 6323821.0}, "MAE_RS08785": {"Expression": 6.11, "InternalID": 6323822.0}, "MAE_RS25815": {"Expression": 38.0, "InternalID": 6327728.0}, "MAE_RS19600": {"Expression": 42.8, "InternalID": 6326338.0}, "MAE_RS16115": {"Expression": 10.3, "InternalID": 6325536.0}, "MAE_RS19605": {"Expression": 180.0, "InternalID": 6326339.0}, "MAE_RS14540": {"Expression": 340.0, "InternalID": 6325184.0}, "MAE_RS02805": {"Expression": 790.0, "InternalID": 6322445.0}, "MAE_RS27555": {"Expression": 3.21, "InternalID": 6328123.0}, "MAE_RS05495": {"Expression": 2.68, "InternalID": 6323060.0}, "MAE_RS27550": {"Expression": 6.46, "InternalID": 6328121.0}, "MAE_RS10650": {"Expression": 2.13, "InternalID": 6324254.0}, "MAE_RS10655": {"Expression": 15.5, "InternalID": 6324255.0}, "MAE_RS01000": {"Expression": 7.21, "InternalID": 6322032.0}, "MAE_RS01550": {"Expression": 230.0, "InternalID": 6322155.0}, "MAE_RS01005": {"Expression": 34.0, "InternalID": 6322033.0}, "MAE_RS01555": {"Expression": 2704.0, "InternalID": 6322156.0}, "MAE_RS07920": {"Expression": 102.0, "InternalID": 6323625.0}, "MAE_RS07925": {"Expression": 6.55, "InternalID": 6323626.0}, "MAE_RS02205": {"Expression": 0.467, "InternalID": 6322297.0}, "MAE_RS02200": {"Expression": 0.319, "InternalID": 6322296.0}, "MAE_RS05275": {"Expression": 0.156, "InternalID": 6323008.0}, "MAE_RS16625": {"Expression": 6.33, "InternalID": 6325662.0}, "MAE_RS18805": {"Expression": 1.96, "InternalID": 6326147.0}, "MAE_RS18800": {"Expression": 13.5, "InternalID": 6326146.0}, "MAE_RS22415": {"Expression": 19.3, "InternalID": 6326974.0}, "MAE_RS19100": {"Expression": 11.3, "InternalID": 6326223.0}, "MAE_RS20260": {"Expression": 7.83, "InternalID": 6326480.0}, "MAE_RS13355": {"Expression": 23.2, "InternalID": 6324880.0}, "MAE_RS13350": {"Expression": 4.13, "InternalID": 6324879.0}, "MAE_RS21240": {"Expression": 0.908, "InternalID": 6326706.0}, "MAE_RS21245": {"Expression": 0.13, "InternalID": 6326707.0}, "MAE_RS26730": {"Expression": 41.8, "InternalID": 6327938.0}, "MAE_RS26045": {"Expression": 46.9, "InternalID": 6327783.0}, "MAE_RS26735": {"Expression": 112.0, "InternalID": 6327939.0}, "MAE_RS03155": {"Expression": 19.6, "InternalID": 6322524.0}, "MAE_RS03150": {"Expression": 350.0, "InternalID": 6322522.0}, "MAE_RS08810": {"Expression": 15.8, "InternalID": 6323829.0}, "MAE_RS03840": {"Expression": 0.048, "InternalID": 6322679.0}, "MAE_RS03845": {"Expression": 4.41, "InternalID": 6322681.0}, "MAE_RS16720": {"Expression": 9.3, "InternalID": 6325685.0}, "MAE_RS16090": {"Expression": 1.44, "InternalID": 6325531.0}, "MAE_RS16725": {"Expression": 29.1, "InternalID": 6325686.0}, "MAE_RS16095": {"Expression": 3.63, "InternalID": 6325532.0}, "MAE_RS12405": {"Expression": 700.0, "InternalID": 6324657.0}, "MAE_RS13690": {"Expression": 30.6, "InternalID": 6324975.0}, "MAE_RS14835": {"Expression": 1.65, "InternalID": 6325254.0}, "MAE_RS16890": {"Expression": 40.3, "InternalID": 6325722.0}, "MAE_RS16895": {"Expression": 23.0, "InternalID": 6325723.0}, "MAE_RS22635": {"Expression": 2.36, "InternalID": 6327021.0}, "MAE_RS16545": {"Expression": 23.1, "InternalID": 6325644.0}, "MAE_RS06865": {"Expression": 22.9, "InternalID": 6323373.0}, "MAE_RS16540": {"Expression": 0.53, "InternalID": 6325642.0}, "MAE_RS22630": {"Expression": 21.6, "InternalID": 6327020.0}, "MAE_RS06860": {"Expression": 82.0, "InternalID": 6323372.0}, "MAE_RS25045": {"Expression": 10.1, "InternalID": 6327564.0}, "MAE_RS25040": {"Expression": 49.6, "InternalID": 6327563.0}, "MAE_RS08945": {"Expression": 4.95, "InternalID": 6323861.0}, "MAE_RS04640": {"Expression": 18.3, "InternalID": 6322872.0}, "MAE_RS21815": {"Expression": 58.1, "InternalID": 6326844.0}, "MAE_RS04315": {"Expression": 88.3, "InternalID": 6322794.0}, "MAE_RS04310": {"Expression": 8.74, "InternalID": 6322793.0}, "MAE_RS18395": {"Expression": 3.6, "InternalID": 6326057.0}, "MAE_RS24555": {"Expression": 10.7, "InternalID": 6327454.0}, "MAE_RS18390": {"Expression": 1.1, "InternalID": 6326056.0}, "MAE_RS12250": {"Expression": 20.0, "InternalID": 6324625.0}, "MAE_RS23270": {"Expression": 3.68, "InternalID": 6327169.0}, "MAE_RS10005": {"Expression": 5.01, "InternalID": 6324110.0}, "MAE_RS10000": {"Expression": 34.6, "InternalID": 6324109.0}, "MAE_RS15010": {"Expression": 113.0, "InternalID": 6325289.0}, "MAE_RS18025": {"Expression": 28.2, "InternalID": 6325979.0}, "MAE_RS15015": {"Expression": 18.2, "InternalID": 6325290.0}, "MAE_RS14495": {"Expression": 0.753, "InternalID": 6325173.0}, "MAE_RS14490": {"Expression": 937.0, "InternalID": 6325172.0}, "MAE_RS24800": {"Expression": 78.8, "InternalID": 6327508.0}, "MAE_RS23275": {"Expression": 11.5, "InternalID": 6327170.0}, "MAE_RS24805": {"Expression": 12.9, "InternalID": 6327509.0}, "MAE_RS24550": {"Expression": 16.0, "InternalID": 6327453.0}, "MAE_RS18650": {"Expression": 2.01, "InternalID": 6326112.0}, "MAE_RS20070": {"Expression": 161.0, "InternalID": 6326442.0}, "MAE_RS11710": {"Expression": 4.16, "InternalID": 6324491.0}, "MAE_RS11715": {"Expression": 14.6, "InternalID": 6324492.0}, "MAE_RS00010": {"Expression": 12.9, "InternalID": 6321817.0}, "MAE_RS00545": {"Expression": 452.0, "InternalID": 6321939.0}, "MAE_RS00015": {"Expression": 8.51, "InternalID": 6321818.0}, "MAE_RS00540": {"Expression": 24.2, "InternalID": 6321938.0}, "MAE_RS20075": {"Expression": 19.8, "InternalID": 6326443.0}, "MAE_RS03455": {"Expression": 132.0, "InternalID": 6322591.0}, "MAE_RS01760": {"Expression": 8.53, "InternalID": 6322200.0}, "MAE_RS06265": {"Expression": 19.9, "InternalID": 6323240.0}, "MAE_RS06260": {"Expression": 15.6, "InternalID": 6323238.0}, "MAE_RS01765": {"Expression": 11.2, "InternalID": 6322201.0}, "MAE_RS17710": {"Expression": 636.0, "InternalID": 6325906.0}, "MAE_RS13795": {"Expression": 18.0, "InternalID": 6325000.0}, "MAE_RS17715": {"Expression": 5.14, "InternalID": 6325907.0}, "MAE_RS02940": {"Expression": 45.2, "InternalID": 6322476.0}, "MAE_RS02945": {"Expression": 11.8, "InternalID": 6322477.0}, "MAE_RS25605": {"Expression": 13.1, "InternalID": 6327682.0}, "MAE_RS08575": {"Expression": 587.0, "InternalID": 6323775.0}, "MAE_RS25600": {"Expression": 58.7, "InternalID": 6327681.0}, "MAE_RS08570": {"Expression": 0.414, "InternalID": 6323772.0}, "MAE_RS19815": {"Expression": 3.71, "InternalID": 6326385.0}, "MAE_RS19810": {"Expression": 581.0, "InternalID": 6326384.0}, "MAE_RS21650": {"Expression": 31.3, "InternalID": 6326805.0}, "MAE_RS21655": {"Expression": 0.059, "InternalID": 6326806.0}, "MAE_RS25540": {"Expression": 13.9, "InternalID": 6327668.0}, "MAE_RS05680": {"Expression": 0.99, "InternalID": 6323098.0}, "MAE_RS05685": {"Expression": 21.7, "InternalID": 6323099.0}, "MAE_RS27760": {"Expression": 9.07, "InternalID": 6325901.0}, "MAE_RS20385": {"Expression": 4.5, "InternalID": 6326507.0}, "MAE_RS20380": {"Expression": 21.6, "InternalID": 6326506.0}, "MAE_RS21035": {"Expression": 3.96, "InternalID": 6326656.0}, "MAE_RS21030": {"Expression": 1539.0, "InternalID": 6326653.0}, "MAE_RS07130": {"Expression": 54.3, "InternalID": 6323436.0}, "MAE_RS07135": {"Expression": 30.0, "InternalID": 6323437.0}, "MAE_RS13725": {"Expression": 42.3, "InternalID": 6324984.0}, "MAE_RS13720": {"Expression": 60.8, "InternalID": 6324983.0}, "MAE_RS12090": {"Expression": 27.2, "InternalID": 6324589.0}, "MAE_RS07355": {"Expression": 30.1, "InternalID": 6323489.0}, "MAE_RS07350": {"Expression": 36.5, "InternalID": 6323488.0}, "MAE_RS26380": {"Expression": 0.53, "InternalID": 6327859.0}, "MAE_RS26385": {"Expression": 50.7, "InternalID": 6327861.0}, "MAE_RS20920": {"Expression": 6.17, "InternalID": 6326631.0}, "MAE_RS20925": {"Expression": 3.18, "InternalID": 6326632.0}, "MAE_RS16390": {"Expression": 0.156, "InternalID": 6325605.0}, "MAE_RS24230": {"Expression": 19.4, "InternalID": 6327390.0}, "MAE_RS23710": {"Expression": 2.24, "InternalID": 6327270.0}, "MAE_RS18255": {"Expression": 55.9, "InternalID": 6326028.0}, "MAE_RS23715": {"Expression": 58.7, "InternalID": 6327271.0}, "MAE_RS12890": {"Expression": 25.1, "InternalID": 6324768.0}, "MAE_RS12675": {"Expression": 14.1, "InternalID": 6324719.0}, "MAE_RS26565": {"Expression": 14.4, "InternalID": 6327901.0}, "MAE_RS26560": {"Expression": 5.5, "InternalID": 6327900.0}, "MAE_RS07915": {"Expression": 96.6, "InternalID": 6323624.0}, "MAE_RS11275": {"Expression": 36.3, "InternalID": 6324392.0}, "MAE_RS13950": {"Expression": 1.13, "InternalID": 6325038.0}, "MAE_RS08370": {"Expression": 45.9, "InternalID": 6323729.0}, "MAE_RS16975": {"Expression": 21.5, "InternalID": 6325738.0}, "MAE_RS16970": {"Expression": 25.9, "InternalID": 6325737.0}, "MAE_RS22680": {"Expression": 1.6, "InternalID": 6327031.0}, "MAE_RS13955": {"Expression": 33.7, "InternalID": 6325039.0}, "MAE_RS19360": {"Expression": 51.7, "InternalID": 6326282.0}, "MAE_RS14025": {"Expression": 62.4, "InternalID": 6325054.0}, "MAE_RS08010": {"Expression": 22.2, "InternalID": 6323644.0}, "MAE_RS14535": {"Expression": 0.244, "InternalID": 6325183.0}, "MAE_RS08015": {"Expression": 23.5, "InternalID": 6323645.0}, "MAE_RS14020": {"Expression": 386.0, "InternalID": 6325053.0}, "MAE_RS11010": {"Expression": 82.3, "InternalID": 6324336.0}, "MAE_RS27160": {"Expression": 1.61, "InternalID": 6328029.0}, "MAE_RS00225": {"Expression": 6.23, "InternalID": 6321866.0}, "MAE_RS00220": {"Expression": 1.25, "InternalID": 6321865.0}, "MAE_RS27165": {"Expression": 2633.0, "InternalID": 6328030.0}, "MAE_RS19665": {"Expression": 0.376, "InternalID": 6326354.0}, "MAE_RS06235": {"Expression": 30.9, "InternalID": 6323232.0}, "MAE_RS09420": {"Expression": 4.51, "InternalID": 6323976.0}, "MAE_RS04635": {"Expression": 1650.0, "InternalID": 6322871.0}, "MAE_RS27570": {"Expression": 26.4, "InternalID": 6328126.0}, "MAE_RS00480": {"Expression": 21.6, "InternalID": 6321924.0}, "MAE_RS27575": {"Expression": 3.0, "InternalID": 6328127.0}, "MAE_RS00955": {"Expression": 283.0, "InternalID": 6322024.0}, "MAE_RS10635": {"Expression": 26.6, "InternalID": 6324251.0}, "MAE_RS10630": {"Expression": 172.0, "InternalID": 6324250.0}, "MAE_RS09765": {"Expression": 2.0, "InternalID": 6324050.0}, "MAE_RS17940": {"Expression": 171.0, "InternalID": 6325955.0}, "MAE_RS02885": {"Expression": 7.72, "InternalID": 6322465.0}, "MAE_RS05215": {"Expression": 382.0, "InternalID": 6322997.0}, "MAE_RS05210": {"Expression": 0.332, "InternalID": 6322996.0}, "MAE_RS18820": {"Expression": 5.04, "InternalID": 6326150.0}, "MAE_RS18530": {"Expression": 3.46, "InternalID": 6326086.0}, "MAE_RS18825": {"Expression": 286.0, "InternalID": 6326152.0}, "MAE_RS18535": {"Expression": 25.3, "InternalID": 6326087.0}, "MAE_RS16070": {"Expression": 2.51, "InternalID": 6325527.0}, "MAE_RS20240": {"Expression": 17.7, "InternalID": 6326477.0}, "MAE_RS12200": {"Expression": 11244.0, "InternalID": 6324614.0}, "MAE_RS20245": {"Expression": 3.44, "InternalID": 6326478.0}, "MAE_RS12975": {"Expression": 9.44, "InternalID": 6324787.0}, "MAE_RS24005": {"Expression": 47.6, "InternalID": 6327337.0}, "MAE_RS17360": {"Expression": 6.08, "InternalID": 6325827.0}, "MAE_RS18760": {"Expression": 18.6, "InternalID": 6326138.0}, "MAE_RS03135": {"Expression": 17.8, "InternalID": 6322519.0}, "MAE_RS03130": {"Expression": 55.7, "InternalID": 6322518.0}, "MAE_RS06740": {"Expression": 15.5, "InternalID": 6323346.0}, "MAE_RS22165": {"Expression": 19.3, "InternalID": 6326917.0}, "MAE_RS02085": {"Expression": 2.77, "InternalID": 6322268.0}, "MAE_RS02080": {"Expression": 7.68, "InternalID": 6322267.0}, "MAE_RS03680": {"Expression": 14.9, "InternalID": 6322639.0}, "MAE_RS03685": {"Expression": 373.0, "InternalID": 6322640.0}, "MAE_RS03865": {"Expression": 0.356, "InternalID": 6322686.0}, "MAE_RS19060": {"Expression": 23.8, "InternalID": 6326216.0}, "MAE_RS03860": {"Expression": 19.9, "InternalID": 6322685.0}, "MAE_RS16705": {"Expression": 57.8, "InternalID": 6325682.0}, "MAE_RS12460": {"Expression": 14.3, "InternalID": 6324668.0}, "MAE_RS14855": {"Expression": 24.2, "InternalID": 6325259.0}, "MAE_RS14850": {"Expression": 1.08, "InternalID": 6325258.0}, "MAE_RS26710": {"Expression": 7.17, "InternalID": 6327933.0}, "MAE_RS26715": {"Expression": 99.9, "InternalID": 6327934.0}, "MAE_RS19395": {"Expression": 9.19, "InternalID": 6326292.0}, "MAE_RS22655": {"Expression": 0.467, "InternalID": 6327026.0}, "MAE_RS22870": {"Expression": 2.38, "InternalID": 6327075.0}, "MAE_RS22875": {"Expression": 87.0, "InternalID": 6327076.0}, "MAE_RS22650": {"Expression": 27.4, "InternalID": 6327025.0}, "MAE_RS04485": {"Expression": 11324.0, "InternalID": 6322839.0}, "MAE_RS11950": {"Expression": 0.362, "InternalID": 6324550.0}, "MAE_RS02620": {"Expression": 14.3, "InternalID": 6322404.0}, "MAE_RS25060": {"Expression": 35.7, "InternalID": 6327568.0}, "MAE_RS25065": {"Expression": 6.3, "InternalID": 6327569.0}, "MAE_RS02625": {"Expression": 44.0, "InternalID": 6322405.0}, "MAE_RS21380": {"Expression": 0.383, "InternalID": 6326742.0}, "MAE_RS21830": {"Expression": 1.03, "InternalID": 6326847.0}, "MAE_RS12280": {"Expression": 24.5, "InternalID": 6324630.0}, "MAE_RS25175": {"Expression": 40.2, "InternalID": 6327589.0}, "MAE_RS10020": {"Expression": 19.0, "InternalID": 6324114.0}, "MAE_RS10285": {"Expression": 13.5, "InternalID": 6324174.0}, "MAE_RS10280": {"Expression": 3.77, "InternalID": 6324173.0}, "MAE_RS23290": {"Expression": 16.8, "InternalID": 6327176.0}, "MAE_RS24820": {"Expression": 7.6, "InternalID": 6327513.0}, "MAE_RS23295": {"Expression": 1.84, "InternalID": 6327177.0}, "MAE_RS24825": {"Expression": 12.9, "InternalID": 6327514.0}, "MAE_RS11480": {"Expression": 17.0, "InternalID": 6324440.0}, "MAE_RS11485": {"Expression": 0.707, "InternalID": 6324441.0}, "MAE_RS17550": {"Expression": 85.2, "InternalID": 6325873.0}, "MAE_RS17880": {"Expression": 27.9, "InternalID": 6325943.0}, "MAE_RS17555": {"Expression": 2.51, "InternalID": 6325874.0}, "MAE_RS11730": {"Expression": 51.7, "InternalID": 6324495.0}, "MAE_RS11735": {"Expression": 24.3, "InternalID": 6324496.0}, "MAE_RS25995": {"Expression": 246.0, "InternalID": 6327770.0}, "MAE_RS00560": {"Expression": 7.63, "InternalID": 6321942.0}, "MAE_RS00565": {"Expression": 6.04, "InternalID": 6321943.0}, "MAE_RS01210": {"Expression": 19.4, "InternalID": 6322083.0}, "MAE_RS01740": {"Expression": 0.864, "InternalID": 6322195.0}, "MAE_RS01965": {"Expression": 0.648, "InternalID": 6322243.0}, "MAE_RS06535": {"Expression": 4.34, "InternalID": 6323301.0}, "MAE_RS06240": {"Expression": 32.1, "InternalID": 6323233.0}, "MAE_RS01745": {"Expression": 4.8, "InternalID": 6322196.0}, "MAE_RS17775": {"Expression": 3.86, "InternalID": 6325920.0}, "MAE_RS17770": {"Expression": 7.69, "InternalID": 6325919.0}, "MAE_RS11565": {"Expression": 1.72, "InternalID": 6324459.0}, "MAE_RS08590": {"Expression": 16.8, "InternalID": 6323779.0}, "MAE_RS08595": {"Expression": 22.5, "InternalID": 6323780.0}, "MAE_RS19830": {"Expression": 5.32, "InternalID": 6326388.0}, "MAE_RS27295": {"Expression": 5.44, "InternalID": 6328058.0}, "MAE_RS21635": {"Expression": 17.6, "InternalID": 6326802.0}, "MAE_RS21630": {"Expression": 812.0, "InternalID": 6326801.0}, "MAE_RS25520": {"Expression": 5.22, "InternalID": 6327664.0}, "MAE_RS00750": {"Expression": 0.528, "InternalID": 6321981.0}, "MAE_RS27745": {"Expression": 39.8, "InternalID": 6325749.0}, "MAE_RS02415": {"Expression": 45.4, "InternalID": 6322347.0}, "MAE_RS02435": {"Expression": 6.12, "InternalID": 6322351.0}, "MAE_RS25295": {"Expression": 4.34, "InternalID": 6327611.0}, "MAE_RS13700": {"Expression": 7.93, "InternalID": 6324978.0}, "MAE_RS09245": {"Expression": 2.1, "InternalID": 6323929.0}, "MAE_RS13705": {"Expression": 2.32, "InternalID": 6324979.0}, "MAE_RS13255": {"Expression": 0.39, "InternalID": 6324854.0}, "MAE_RS12070": {"Expression": 22.0, "InternalID": 6324584.0}, "MAE_RS07370": {"Expression": 1.24, "InternalID": 6323492.0}, "MAE_RS07375": {"Expression": 20.6, "InternalID": 6323494.0}, "MAE_RS26360": {"Expression": 22.1, "InternalID": 6327855.0}, "MAE_RS26365": {"Expression": 3.43, "InternalID": 6327856.0}, "MAE_RS20905": {"Expression": 15.1, "InternalID": 6326628.0}, "MAE_RS20900": {"Expression": 14.3, "InternalID": 6326627.0}, "MAE_RS24215": {"Expression": 32.0, "InternalID": 6327386.0}, "MAE_RS24210": {"Expression": 1.11, "InternalID": 6327385.0}, "MAE_RS12615": {"Expression": 29.9, "InternalID": 6324703.0}, "MAE_RS23840": {"Expression": 178.0, "InternalID": 6327300.0}, "MAE_RS13445": {"Expression": 0.359, "InternalID": 6324900.0}, "MAE_RS04875": {"Expression": 18.8, "InternalID": 6322922.0}, "MAE_RS11255": {"Expression": 5.45, "InternalID": 6324387.0}, "MAE_RS08355": {"Expression": 4.75, "InternalID": 6323724.0}, "MAE_RS08350": {"Expression": 14.3, "InternalID": 6323723.0}, "MAE_RS19235": {"Expression": 5.2, "InternalID": 6326255.0}, "MAE_RS19230": {"Expression": 4.57, "InternalID": 6326254.0}, "MAE_RS14125": {"Expression": 162.0, "InternalID": 6325081.0}, "MAE_RS14510": {"Expression": 57.9, "InternalID": 6325176.0}, "MAE_RS14045": {"Expression": 61.4, "InternalID": 6325059.0}, "MAE_RS14515": {"Expression": 2.0, "InternalID": 6325177.0}, "MAE_RS14040": {"Expression": 302.0, "InternalID": 6325058.0}, "MAE_RS22460": {"Expression": 88.6, "InternalID": 6326984.0}, "MAE_RS21990": {"Expression": 26.4, "InternalID": 6326880.0}, "MAE_RS04290": {"Expression": 60.3, "InternalID": 6322789.0}, "MAE_RS04810": {"Expression": 13.2, "InternalID": 6322909.0}, "MAE_RS23590": {"Expression": 13.2, "InternalID": 6327246.0}, "MAE_RS25855": {"Expression": 117.0, "InternalID": 6327737.0}, "MAE_RS25850": {"Expression": 24.8, "InternalID": 6327735.0}, "MAE_RS17695": {"Expression": 1.25, "InternalID": 6325902.0}, "MAE_RS09405": {"Expression": 18.8, "InternalID": 6323970.0}, "MAE_RS04120": {"Expression": 0.24, "InternalID": 6322749.0}, "MAE_RS19070": {"Expression": 33.5, "InternalID": 6326218.0}, "MAE_RS01880": {"Expression": 0.479, "InternalID": 6322227.0}, "MAE_RS00970": {"Expression": 24.4, "InternalID": 6322027.0}, "MAE_RS05455": {"Expression": 1.89, "InternalID": 6323052.0}, "MAE_RS05185": {"Expression": 1596.0, "InternalID": 6322992.0}, "MAE_RS01885": {"Expression": 22.5, "InternalID": 6322228.0}, "MAE_RS09740": {"Expression": 0.53, "InternalID": 6324044.0}, "MAE_RS10615": {"Expression": 1.28, "InternalID": 6324247.0}, "MAE_RS10345": {"Expression": 19.4, "InternalID": 6324188.0}, "MAE_RS10610": {"Expression": 38.1, "InternalID": 6324246.0}, "MAE_RS01515": {"Expression": 1.87, "InternalID": 6322147.0}, "MAE_RS23330": {"Expression": 488.0, "InternalID": 6327184.0}, "MAE_RS23335": {"Expression": 10.3, "InternalID": 6327185.0}, "MAE_RS01510": {"Expression": 19.4, "InternalID": 6322146.0}, "MAE_RS17960": {"Expression": 18.7, "InternalID": 6325963.0}, "MAE_RS17965": {"Expression": 2.81, "InternalID": 6325964.0}, "MAE_RS12965": {"Expression": 7.18, "InternalID": 6324785.0}, "MAE_RS05985": {"Expression": 11.7, "InternalID": 6323171.0}, "MAE_RS05235": {"Expression": 0.46, "InternalID": 6323001.0}, "MAE_RS00605": {"Expression": 2.07, "InternalID": 6321951.0}, "MAE_RS05230": {"Expression": 44.2, "InternalID": 6323000.0}, "MAE_RS15835": {"Expression": 2.3, "InternalID": 6325473.0}, "MAE_RS20225": {"Expression": 21.6, "InternalID": 6326474.0}, "MAE_RS20220": {"Expression": 21.6, "InternalID": 6326473.0}, "MAE_RS17345": {"Expression": 21.5, "InternalID": 6325823.0}, "MAE_RS17340": {"Expression": 6.35, "InternalID": 6325822.0}, "MAE_RS08435": {"Expression": 3936.0, "InternalID": 6323742.0}, "MAE_RS07585": {"Expression": 11.5, "InternalID": 6323545.0}, "MAE_RS07580": {"Expression": 162.0, "InternalID": 6323544.0}, "MAE_RS03805": {"Expression": 12.2, "InternalID": 6322670.0}, "MAE_RS13060": {"Expression": 23.4, "InternalID": 6324808.0}, "MAE_RS19005": {"Expression": 386.0, "InternalID": 6326202.0}, "MAE_RS16760": {"Expression": 2.9, "InternalID": 6325693.0}, "MAE_RS12895": {"Expression": 2.97, "InternalID": 6324769.0}, "MAE_RS12440": {"Expression": 0.21, "InternalID": 6324665.0}, "MAE_RS12445": {"Expression": 7.12, "InternalID": 6324666.0}, "MAE_RS15370": {"Expression": 2.63, "InternalID": 6325368.0}, "MAE_RS26775": {"Expression": 33.8, "InternalID": 6327948.0}, "MAE_RS26770": {"Expression": 13.3, "InternalID": 6327947.0}, "MAE_RS16580": {"Expression": 6.75, "InternalID": 6325652.0}, "MAE_RS27820": {"Expression": 7.71, "InternalID": 6327620.0}, "MAE_RS16585": {"Expression": 375.0, "InternalID": 6325653.0}, "MAE_RS27825": {"Expression": 3.42, "InternalID": 6327621.0}, "MAE_RS22850": {"Expression": 255.0, "InternalID": 6327071.0}, "MAE_RS04465": {"Expression": 0.307, "InternalID": 6322833.0}, "MAE_RS02600": {"Expression": 62.0, "InternalID": 6322398.0}, "MAE_RS25080": {"Expression": 5.62, "InternalID": 6327573.0}, "MAE_RS25085": {"Expression": 14.4, "InternalID": 6327574.0}, "MAE_RS02605": {"Expression": 1.75, "InternalID": 6322400.0}, "MAE_RS18350": {"Expression": 6.25, "InternalID": 6326047.0}, "MAE_RS04600": {"Expression": 2.01, "InternalID": 6322864.0}, "MAE_RS18355": {"Expression": 20.7, "InternalID": 6326048.0}, "MAE_RS15585": {"Expression": 6.91, "InternalID": 6325417.0}, "MAE_RS15580": {"Expression": 418.0, "InternalID": 6325416.0}, "MAE_RS26190": {"Expression": 19.1, "InternalID": 6327817.0}, "MAE_RS26195": {"Expression": 0.148, "InternalID": 6327818.0}, "MAE_RS11930": {"Expression": 21.3, "InternalID": 6324546.0}, "MAE_RS14725": {"Expression": 0.72, "InternalID": 6325229.0}, "MAE_RS14720": {"Expression": 13.2, "InternalID": 6325228.0}, "MAE_RS23100": {"Expression": 4.22, "InternalID": 6327123.0}, "MAE_RS15055": {"Expression": 209.0, "InternalID": 6325297.0}, "MAE_RS23105": {"Expression": 11.8, "InternalID": 6327124.0}, "MAE_RS15050": {"Expression": 11.8, "InternalID": 6325296.0}, "MAE_RS24590": {"Expression": 85.5, "InternalID": 6327461.0}, "MAE_RS20375": {"Expression": 0.466, "InternalID": 6326505.0}, "MAE_RS24845": {"Expression": 1.65, "InternalID": 6327518.0}, "MAE_RS24840": {"Expression": 28.1, "InternalID": 6327517.0}, "MAE_RS25405": {"Expression": 17.3, "InternalID": 6327640.0}, "MAE_RS14180": {"Expression": 27.3, "InternalID": 6325093.0}, "MAE_RS06970": {"Expression": 453.0, "InternalID": 6323397.0}, "MAE_RS06975": {"Expression": 28.6, "InternalID": 6323398.0}, "MAE_RS17570": {"Expression": 2.78, "InternalID": 6325877.0}, "MAE_RS17575": {"Expression": 12.0, "InternalID": 6325878.0}, "MAE_RS11750": {"Expression": 0.792, "InternalID": 6324502.0}, "MAE_RS08605": {"Expression": 18.6, "InternalID": 6323783.0}, "MAE_RS19585": {"Expression": 16.2, "InternalID": 6326333.0}, "MAE_RS17755": {"Expression": 11.0, "InternalID": 6325916.0}, "MAE_RS25645": {"Expression": 4.56, "InternalID": 6327690.0}, "MAE_RS20035": {"Expression": 10.7, "InternalID": 6326433.0}, "MAE_RS21340": {"Expression": 15.7, "InternalID": 6326734.0}, "MAE_RS21345": {"Expression": 9.86, "InternalID": 6326735.0}, "MAE_RS25500": {"Expression": 1.69, "InternalID": 6327660.0}, "MAE_RS07760": {"Expression": 38.7, "InternalID": 6323585.0}, "MAE_RS10400": {"Expression": 63.4, "InternalID": 6324201.0}, "MAE_RS10405": {"Expression": 24.7, "InternalID": 6324202.0}, "MAE_RS25835": {"Expression": 559.0, "InternalID": 6327732.0}, "MAE_RS06510": {"Expression": 10.2, "InternalID": 6323294.0}, "MAE_RS18980": {"Expression": 91.2, "InternalID": 6326189.0}, "MAE_RS01235": {"Expression": 22.2, "InternalID": 6322088.0}, "MAE_RS07175": {"Expression": 5.81, "InternalID": 6323445.0}, "MAE_RS07170": {"Expression": 51.3, "InternalID": 6323444.0}, "MAE_RS09260": {"Expression": 14.6, "InternalID": 6323933.0}, "MAE_RS20690": {"Expression": 4.2, "InternalID": 6326577.0}, "MAE_RS13275": {"Expression": 8.41, "InternalID": 6324860.0}, "MAE_RS13270": {"Expression": 9.17, "InternalID": 6324859.0}, "MAE_RS07390": {"Expression": 4.0, "InternalID": 6323498.0}, "MAE_RS07395": {"Expression": 3.99, "InternalID": 6323499.0}, "MAE_RS08375": {"Expression": 7.53, "InternalID": 6323730.0}, "MAE_RS26340": {"Expression": 17.7, "InternalID": 6327851.0}, "MAE_RS26690": {"Expression": 1.39, "InternalID": 6327928.0}, "MAE_RS03450": {"Expression": 21.4, "InternalID": 6322590.0}, "MAE_RS13860": {"Expression": 70.3, "InternalID": 6325015.0}, "MAE_RS20965": {"Expression": 18.7, "InternalID": 6326640.0}, "MAE_RS13185": {"Expression": 46.4, "InternalID": 6324836.0}, "MAE_RS02060": {"Expression": 8.16, "InternalID": 6322263.0}, "MAE_RS13180": {"Expression": 10.0, "InternalID": 6324835.0}, "MAE_RS24275": {"Expression": 0.363, "InternalID": 6327399.0}, "MAE_RS00470": {"Expression": 15.0, "InternalID": 6321922.0}, "MAE_RS13865": {"Expression": 4093.0, "InternalID": 6325016.0}, "MAE_RS26520": {"Expression": 2.18, "InternalID": 6327890.0}, "MAE_RS02065": {"Expression": 19.8, "InternalID": 6322264.0}, "MAE_RS26525": {"Expression": 28.3, "InternalID": 6327891.0}, "MAE_RS19250": {"Expression": 155.0, "InternalID": 6326258.0}, "MAE_RS13980": {"Expression": 6.18, "InternalID": 6325044.0}, "MAE_RS22995": {"Expression": 54.6, "InternalID": 6327100.0}, "MAE_RS04850": {"Expression": 7.61, "InternalID": 6322917.0}, "MAE_RS09450": {"Expression": 221.0, "InternalID": 6323982.0}, "MAE_RS04855": {"Expression": 22.1, "InternalID": 6322918.0}, "MAE_RS06015": {"Expression": 2.5, "InternalID": 6323178.0}, "MAE_RS11235": {"Expression": 20.4, "InternalID": 6324383.0}, "MAE_RS11230": {"Expression": 2.53, "InternalID": 6324382.0}, "MAE_RS19210": {"Expression": 2.2, "InternalID": 6326250.0}, "MAE_RS16240": {"Expression": 73.4, "InternalID": 6325573.0}, "MAE_RS19215": {"Expression": 39.5, "InternalID": 6326251.0}, "MAE_RS16245": {"Expression": 73.4, "InternalID": 6325574.0}, "MAE_RS05625": {"Expression": 5.88, "InternalID": 6323087.0}, "MAE_RS22190": {"Expression": 0.551, "InternalID": 6326921.0}, "MAE_RS05335": {"Expression": 23.0, "InternalID": 6323022.0}, "MAE_RS23825": {"Expression": 0.395, "InternalID": 6327297.0}, "MAE_RS12635": {"Expression": 46.4, "InternalID": 6324709.0}, "MAE_RS12630": {"Expression": 76.6, "InternalID": 6324708.0}, "MAE_RS14060": {"Expression": 36.2, "InternalID": 6325063.0}, "MAE_RS14065": {"Expression": 5940.0, "InternalID": 6325064.0}, "MAE_RS27125": {"Expression": 260.0, "InternalID": 6328021.0}, "MAE_RS22335": {"Expression": 175.0, "InternalID": 6326953.0}, "MAE_RS27120": {"Expression": 1.74, "InternalID": 6328020.0}, "MAE_RS10985": {"Expression": 0.494, "InternalID": 6324330.0}, "MAE_RS10980": {"Expression": 4.82, "InternalID": 6324329.0}, "MAE_RS25875": {"Expression": 0.777, "InternalID": 6327741.0}, "MAE_RS25870": {"Expression": 0.674, "InternalID": 6327740.0}, "MAE_RS13465": {"Expression": 0.267, "InternalID": 6324920.0}, "MAE_RS10180": {"Expression": 152.0, "InternalID": 6324147.0}, "MAE_RS09130": {"Expression": 19.7, "InternalID": 6323905.0}, "MAE_RS04145": {"Expression": 8.26, "InternalID": 6322757.0}, "MAE_RS04140": {"Expression": 3.99, "InternalID": 6322756.0}, "MAE_RS18160": {"Expression": 4.99, "InternalID": 6326007.0}, "MAE_RS13460": {"Expression": 0.458, "InternalID": 6324919.0}, "MAE_RS18165": {"Expression": 5.52, "InternalID": 6326008.0}, "MAE_RS05435": {"Expression": 14.6, "InternalID": 6323048.0}, "MAE_RS00910": {"Expression": 5.58, "InternalID": 6322015.0}, "MAE_RS25770": {"Expression": 7.07, "InternalID": 6327718.0}, "MAE_RS10360": {"Expression": 13.9, "InternalID": 6324191.0}, "MAE_RS10365": {"Expression": 0.904, "InternalID": 6324192.0}, "MAE_RS09720": {"Expression": 1.41, "InternalID": 6324040.0}, "MAE_RS01535": {"Expression": 6.52, "InternalID": 6322152.0}, "MAE_RS12335": {"Expression": 12.9, "InternalID": 6324643.0}, "MAE_RS23315": {"Expression": 25.5, "InternalID": 6327181.0}, "MAE_RS07945": {"Expression": 14.8, "InternalID": 6323630.0}, "MAE_RS23310": {"Expression": 0.756, "InternalID": 6327180.0}, "MAE_RS07940": {"Expression": 97.2, "InternalID": 6323629.0}, "MAE_RS12485": {"Expression": 3.81, "InternalID": 6324673.0}, "MAE_RS00620": {"Expression": 1.96, "InternalID": 6321955.0}, "MAE_RS12480": {"Expression": 1.16, "InternalID": 6324672.0}, "MAE_RS09090": {"Expression": 2.4, "InternalID": 6323896.0}, "MAE_RS15855": {"Expression": 35.4, "InternalID": 6325476.0}, "MAE_RS15850": {"Expression": 3.65, "InternalID": 6325475.0}, "MAE_RS22405": {"Expression": 13.1, "InternalID": 6326972.0}, "MAE_RS22050": {"Expression": 7.26, "InternalID": 6326892.0}, "MAE_RS20200": {"Expression": 0.222, "InternalID": 6326468.0}, "MAE_RS06160": {"Expression": 0.247, "InternalID": 6323214.0}, "MAE_RS24045": {"Expression": 0.352, "InternalID": 6327346.0}, "MAE_RS24040": {"Expression": 1.46, "InternalID": 6327345.0}, "MAE_RS01390": {"Expression": 56.2, "InternalID": 6322122.0}, "MAE_RS17325": {"Expression": 3.04, "InternalID": 6325819.0}, "MAE_RS17320": {"Expression": 7.61, "InternalID": 6325818.0}, "MAE_RS02840": {"Expression": 46.5, "InternalID": 6322454.0}, "MAE_RS02845": {"Expression": 13.0, "InternalID": 6322455.0}, "MAE_RS08415": {"Expression": 4896.0, "InternalID": 6323738.0}, "MAE_RS08410": {"Expression": 4962.0, "InternalID": 6323737.0}, "MAE_RS06705": {"Expression": 695.0, "InternalID": 6323337.0}, "MAE_RS06700": {"Expression": 44.8, "InternalID": 6323336.0}, "MAE_RS27460": {"Expression": 16.6, "InternalID": 6328096.0}, "MAE_RS27465": {"Expression": 67.5, "InternalID": 6328097.0}, "MAE_RS13510": {"Expression": 30.2, "InternalID": 6324934.0}, "MAE_RS13040": {"Expression": 7.55, "InternalID": 6324804.0}, "MAE_RS19025": {"Expression": 1.89, "InternalID": 6326207.0}, "MAE_RS16035": {"Expression": 8.67, "InternalID": 6325520.0}, "MAE_RS19020": {"Expression": 720.0, "InternalID": 6326206.0}, "MAE_RS21150": {"Expression": 13.6, "InternalID": 6326684.0}, "MAE_RS14895": {"Expression": 0.757, "InternalID": 6325265.0}, "MAE_RS25315": {"Expression": 11.5, "InternalID": 6327617.0}, "MAE_RS22835": {"Expression": 172.0, "InternalID": 6327068.0}, "MAE_RS27800": {"Expression": 0.257, "InternalID": 6327224.0}, "MAE_RS12945": {"Expression": 6.39, "InternalID": 6324781.0}, "MAE_RS04445": {"Expression": 1.14, "InternalID": 6322828.0}, "MAE_RS02665": {"Expression": 270.0, "InternalID": 6322416.0}, "MAE_RS02660": {"Expression": 76.9, "InternalID": 6322415.0}, "MAE_RS03820": {"Expression": 25.7, "InternalID": 6322674.0}, "MAE_RS03395": {"Expression": 11.1, "InternalID": 6322578.0}, "MAE_RS03825": {"Expression": 213.0, "InternalID": 6322675.0}, "MAE_RS04620": {"Expression": 9.25, "InternalID": 6322868.0}, "MAE_RS12935": {"Expression": 2.81, "InternalID": 6324779.0}, "MAE_RS23635": {"Expression": 0.659, "InternalID": 6327257.0}, "MAE_RS18370": {"Expression": 151.0, "InternalID": 6326052.0}, "MAE_RS24910": {"Expression": 21.4, "InternalID": 6327531.0}, "MAE_RS11910": {"Expression": 5.32, "InternalID": 6324543.0}, "MAE_RS23120": {"Expression": 14.8, "InternalID": 6327128.0}, "MAE_RS15075": {"Expression": 2.38, "InternalID": 6325301.0}, "MAE_RS03530": {"Expression": 0.374, "InternalID": 6322608.0}, "MAE_RS03535": {"Expression": 0.476, "InternalID": 6322609.0}, "MAE_RS04100": {"Expression": 25.2, "InternalID": 6322745.0}, "MAE_RS06950": {"Expression": 11.4, "InternalID": 6323393.0}, "MAE_RS06955": {"Expression": 8.11, "InternalID": 6323394.0}, "MAE_RS21450": {"Expression": 7.65, "InternalID": 6326760.0}, "MAE_RS08620": {"Expression": 16.2, "InternalID": 6323786.0}, "MAE_RS11775": {"Expression": 9.08, "InternalID": 6324507.0}, "MAE_RS14305": {"Expression": 2.45, "InternalID": 6325125.0}, "MAE_RS08625": {"Expression": 75.6, "InternalID": 6323787.0}, "MAE_RS19560": {"Expression": 22.9, "InternalID": 6326327.0}, "MAE_RS19565": {"Expression": 3.96, "InternalID": 6326329.0}, "MAE_RS27250": {"Expression": 0.35, "InternalID": 6328048.0}, "MAE_RS27255": {"Expression": 1.0, "InternalID": 6328049.0}, "MAE_RS10790": {"Expression": 0.325, "InternalID": 6324285.0}, "MAE_RS05370": {"Expression": 9.68, "InternalID": 6323033.0}, "MAE_RS18250": {"Expression": 1.14, "InternalID": 6326026.0}, "MAE_RS27785": {"Expression": 16.4, "InternalID": 6326837.0}, "MAE_RS18960": {"Expression": 11860.0, "InternalID": 6326184.0}, "MAE_RS05805": {"Expression": 22.1, "InternalID": 6323127.0}, "MAE_RS18965": {"Expression": 1.35, "InternalID": 6326186.0}, "MAE_RS01255": {"Expression": 9.83, "InternalID": 6322093.0}, "MAE_RS01250": {"Expression": 51.2, "InternalID": 6322091.0}, "MAE_RS02470": {"Expression": 2.43, "InternalID": 6322358.0}, "MAE_RS07620": {"Expression": 36.1, "InternalID": 6323555.0}, "MAE_RS02475": {"Expression": 9.79, "InternalID": 6322359.0}, "MAE_RS07625": {"Expression": 1.64, "InternalID": 6323556.0}, "MAE_RS09280": {"Expression": 4.91, "InternalID": 6323938.0}, "MAE_RS09285": {"Expression": 56.4, "InternalID": 6323939.0}, "MAE_RS13215": {"Expression": 88.5, "InternalID": 6324844.0}, "MAE_RS17890": {"Expression": 96.4, "InternalID": 6325945.0}, "MAE_RS24785": {"Expression": 5.04, "InternalID": 6327505.0}, "MAE_RS24780": {"Expression": 12.0, "InternalID": 6327504.0}, "MAE_RS21360": {"Expression": 4.51, "InternalID": 6326738.0}, "MAE_RS21365": {"Expression": 31.4, "InternalID": 6326739.0}, "MAE_RS26325": {"Expression": 9.0, "InternalID": 6327848.0}, "MAE_RS26320": {"Expression": 240.0, "InternalID": 6327847.0}, "MAE_RS20940": {"Expression": 39.1, "InternalID": 6326635.0}, "MAE_RS20410": {"Expression": 8.8, "InternalID": 6326513.0}, "MAE_RS20945": {"Expression": 0.133, "InternalID": 6326636.0}, "MAE_RS20415": {"Expression": 1157.0, "InternalID": 6326517.0}, "MAE_RS14270": {"Expression": 0.598, "InternalID": 6325113.0}, "MAE_RS01870": {"Expression": 14.5, "InternalID": 6322225.0}, "MAE_RS24250": {"Expression": 5.03, "InternalID": 6327394.0}, "MAE_RS24255": {"Expression": 0.395, "InternalID": 6327395.0}, "MAE_RS01875": {"Expression": 23.7, "InternalID": 6322226.0}, "MAE_RS21095": {"Expression": 5.78, "InternalID": 6326671.0}, "MAE_RS03700": {"Expression": 102.0, "InternalID": 6322643.0}, "MAE_RS03705": {"Expression": 0.305, "InternalID": 6322644.0}, "MAE_RS16480": {"Expression": 76.5, "InternalID": 6325629.0}, "MAE_RS16485": {"Expression": 47.2, "InternalID": 6325630.0}, "MAE_RS12035": {"Expression": 542.0, "InternalID": 6324574.0}, "MAE_RS14930": {"Expression": 0.907, "InternalID": 6325272.0}, "MAE_RS12030": {"Expression": 1.52, "InternalID": 6324573.0}, "MAE_RS14935": {"Expression": 0.332, "InternalID": 6325273.0}, "MAE_RS08390": {"Expression": 1.34, "InternalID": 6323733.0}, "MAE_RS16265": {"Expression": 3.83, "InternalID": 6325579.0}, "MAE_RS17945": {"Expression": 44.3, "InternalID": 6325956.0}, "MAE_RS05070": {"Expression": 7.47, "InternalID": 6322967.0}, "MAE_RS23800": {"Expression": 2.93, "InternalID": 6327292.0}, "MAE_RS15685": {"Expression": 14.7, "InternalID": 6325439.0}, "MAE_RS23805": {"Expression": 2.67, "InternalID": 6327293.0}, "MAE_RS15680": {"Expression": 25.3, "InternalID": 6325438.0}, "MAE_RS25120": {"Expression": 0.625, "InternalID": 6327580.0}, "MAE_RS01200": {"Expression": 4.92, "InternalID": 6322081.0}, "MAE_RS22315": {"Expression": 34.0, "InternalID": 6326949.0}, "MAE_RS06525": {"Expression": 0.717, "InternalID": 6323298.0}, "MAE_RS10160": {"Expression": 3.78, "InternalID": 6324143.0}, "MAE_RS10165": {"Expression": 53.2, "InternalID": 6324144.0}, "MAE_RS04160": {"Expression": 13.7, "InternalID": 6322761.0}, "MAE_RS09910": {"Expression": 94.2, "InternalID": 6324087.0}, "MAE_RS09445": {"Expression": 5.08, "InternalID": 6323981.0}, "MAE_RS18140": {"Expression": 0.509, "InternalID": 6326003.0}, "MAE_RS05140": {"Expression": 0.447, "InternalID": 6322982.0}, "MAE_RS00390": {"Expression": 8080.0, "InternalID": 6321907.0}, "MAE_RS05415": {"Expression": 4.6, "InternalID": 6323043.0}, "MAE_RS00425": {"Expression": 28.2, "InternalID": 6321914.0}, "MAE_RS05410": {"Expression": 19.0, "InternalID": 6323042.0}, "MAE_RS00395": {"Expression": 2926.0, "InternalID": 6321908.0}, "MAE_RS17760": {"Expression": 7.25, "InternalID": 6325917.0}, "MAE_RS09705": {"Expression": 1.79, "InternalID": 6324037.0}, "MAE_RS10300": {"Expression": 12.7, "InternalID": 6324178.0}, "MAE_RS09700": {"Expression": 0.625, "InternalID": 6324036.0}, "MAE_RS23375": {"Expression": 3.49, "InternalID": 6327195.0}, "MAE_RS13560": {"Expression": 15.3, "InternalID": 6324945.0}, "MAE_RS13565": {"Expression": 11.1, "InternalID": 6324946.0}, "MAE_RS00640": {"Expression": 31.2, "InternalID": 6321959.0}, "MAE_RS18550": {"Expression": 1160.0, "InternalID": 6326090.0}, "MAE_RS08580": {"Expression": 37.3, "InternalID": 6323776.0}, "MAE_RS18555": {"Expression": 4678.0, "InternalID": 6326091.0}, "MAE_RS02950": {"Expression": 7.76, "InternalID": 6322480.0}, "MAE_RS14410": {"Expression": 1.98, "InternalID": 6325148.0}, "MAE_RS20775": {"Expression": 6.83, "InternalID": 6326601.0}, "MAE_RS20770": {"Expression": 1.93, "InternalID": 6326600.0}, "MAE_RS06495": {"Expression": 0.697, "InternalID": 6323291.0}, "MAE_RS15245": {"Expression": 54.6, "InternalID": 6325339.0}, "MAE_RS24060": {"Expression": 4.61, "InternalID": 6327351.0}, "MAE_RS06490": {"Expression": 91.4, "InternalID": 6323290.0}, "MAE_RS00820": {"Expression": 2.13, "InternalID": 6321996.0}, "MAE_RS17300": {"Expression": 54.9, "InternalID": 6325814.0}, "MAE_RS17650": {"Expression": 1.63, "InternalID": 6325893.0}, "MAE_RS17305": {"Expression": 5.27, "InternalID": 6325815.0}, "MAE_RS12215": {"Expression": 21.1, "InternalID": 6324618.0}, "MAE_RS02860": {"Expression": 44.1, "InternalID": 6322459.0}, "MAE_RS08475": {"Expression": 14.7, "InternalID": 6323752.0}, "MAE_RS19790": {"Expression": 0.268, "InternalID": 6326378.0}, "MAE_RS19795": {"Expression": 14.5, "InternalID": 6326379.0}, "MAE_RS06720": {"Expression": 1.85, "InternalID": 6323341.0}, "MAE_RS01110": {"Expression": 35.1, "InternalID": 6322062.0}, "MAE_RS06725": {"Expression": 8.71, "InternalID": 6323342.0}, "MAE_RS22545": {"Expression": 29.0, "InternalID": 6327001.0}, "MAE_RS01115": {"Expression": 10.4, "InternalID": 6322063.0}, "MAE_RS16990": {"Expression": 58.6, "InternalID": 6325741.0}, "MAE_RS22540": {"Expression": 9.37, "InternalID": 6327000.0}, "MAE_RS27445": {"Expression": 253.0, "InternalID": 6328093.0}, "MAE_RS13025": {"Expression": 14.4, "InternalID": 6324801.0}, "MAE_RS13020": {"Expression": 2.45, "InternalID": 6324798.0}, "MAE_RS21425": {"Expression": 75.6, "InternalID": 6326754.0}, "MAE_RS21135": {"Expression": 142.0, "InternalID": 6326679.0}, "MAE_RS21420": {"Expression": 22.9, "InternalID": 6326753.0}, "MAE_RS25335": {"Expression": 0.771, "InternalID": 6327624.0}, "MAE_RS02390": {"Expression": 7.96, "InternalID": 6322342.0}, "MAE_RS25330": {"Expression": 3.96, "InternalID": 6327623.0}, "MAE_RS26450": {"Expression": 13.9, "InternalID": 6327875.0}, "MAE_RS04425": {"Expression": 9.09, "InternalID": 6322822.0}, "MAE_RS04420": {"Expression": 5.84, "InternalID": 6322821.0}, "MAE_RS07450": {"Expression": 55.3, "InternalID": 6323512.0}, "MAE_RS21620": {"Expression": 32.6, "InternalID": 6326799.0}, "MAE_RS02135": {"Expression": 729.0, "InternalID": 6322277.0}, "MAE_RS08890": {"Expression": 5.93, "InternalID": 6323847.0}, "MAE_RS16010": {"Expression": 1.69, "InternalID": 6325510.0}, "MAE_RS16015": {"Expression": 89.7, "InternalID": 6325516.0}, "MAE_RS18315": {"Expression": 25.2, "InternalID": 6326042.0}, "MAE_RS12770": {"Expression": 2.26, "InternalID": 6324740.0}, "MAE_RS12775": {"Expression": 4.19, "InternalID": 6324741.0}, "MAE_RS18310": {"Expression": 18.0, "InternalID": 6326040.0}, "MAE_RS11970": {"Expression": 3.12, "InternalID": 6324559.0}, "MAE_RS22815": {"Expression": 35.8, "InternalID": 6327064.0}, "MAE_RS27860": {"Expression": 9.99, "InternalID": 6327956.0}, "MAE_RS15090": {"Expression": 1697.0, "InternalID": 6325304.0}, "MAE_RS12920": {"Expression": 61.9, "InternalID": 6324775.0}, "MAE_RS23140": {"Expression": 5.68, "InternalID": 6327132.0}, "MAE_RS19760": {"Expression": 0.376, "InternalID": 6326372.0}, "MAE_RS08275": {"Expression": 11047.0, "InternalID": 6323706.0}, "MAE_RS03510": {"Expression": 9.81, "InternalID": 6322603.0}, "MAE_RS24885": {"Expression": 50.6, "InternalID": 6327526.0}, "MAE_RS19405": {"Expression": 1.15, "InternalID": 6326294.0}, "MAE_RS06935": {"Expression": 12.9, "InternalID": 6323389.0}, "MAE_RS06930": {"Expression": 9.64, "InternalID": 6323388.0}, "MAE_RS17820": {"Expression": 1078.0, "InternalID": 6325931.0}, "MAE_RS17535": {"Expression": 1.66, "InternalID": 6325870.0}, "MAE_RS14320": {"Expression": 5.64, "InternalID": 6325128.0}, "MAE_RS25930": {"Expression": 19.8, "InternalID": 6327756.0}, "MAE_RS11795": {"Expression": 0.273, "InternalID": 6324512.0}, "MAE_RS14325": {"Expression": 0.541, "InternalID": 6325129.0}, "MAE_RS08640": {"Expression": 128.0, "InternalID": 6323790.0}, "MAE_RS19545": {"Expression": 23.6, "InternalID": 6326324.0}, "MAE_RS00090": {"Expression": 15.5, "InternalID": 6321834.0}, "MAE_RS00095": {"Expression": 19.1, "InternalID": 6321835.0}, "MAE_RS19540": {"Expression": 2.99, "InternalID": 6326323.0}, "MAE_RS21910": {"Expression": 10.0, "InternalID": 6326864.0}, "MAE_RS14095": {"Expression": 13.4, "InternalID": 6325073.0}, "MAE_RS25685": {"Expression": 14.2, "InternalID": 6327698.0}, "MAE_RS00890": {"Expression": 2.24, "InternalID": 6322010.0}, "MAE_RS27270": {"Expression": 25.8, "InternalID": 6328053.0}, "MAE_RS27275": {"Expression": 41.9, "InternalID": 6328054.0}, "MAE_RS03565": {"Expression": 38.8, "InternalID": 6322614.0}, "MAE_RS05355": {"Expression": 26.2, "InternalID": 6323028.0}, "MAE_RS03560": {"Expression": 2.81, "InternalID": 6322613.0}, "MAE_RS02400": {"Expression": 3.02, "InternalID": 6322344.0}, "MAE_RS10445": {"Expression": 4.88, "InternalID": 6324209.0}, "MAE_RS09115": {"Expression": 12.2, "InternalID": 6323900.0}, "MAE_RS10440": {"Expression": 400.0, "InternalID": 6324208.0}, "MAE_RS18940": {"Expression": 173.0, "InternalID": 6326180.0}, "MAE_RS18945": {"Expression": 83.9, "InternalID": 6326181.0}, "MAE_RS06555": {"Expression": 342.0, "InternalID": 6323305.0}, "MAE_RS01270": {"Expression": 8.39, "InternalID": 6322096.0}, "MAE_RS02405": {"Expression": 1.74, "InternalID": 6322345.0}, "MAE_RS07605": {"Expression": 13.7, "InternalID": 6323552.0}, "MAE_RS07600": {"Expression": 0.72, "InternalID": 6323551.0}, "MAE_RS13230": {"Expression": 14.1, "InternalID": 6324847.0}, "MAE_RS13235": {"Expression": 0.842, "InternalID": 6324849.0}, "MAE_RS24430": {"Expression": 12.6, "InternalID": 6327430.0}, "MAE_RS06745": {"Expression": 19.7, "InternalID": 6323348.0}, "MAE_RS21300": {"Expression": 14.1, "InternalID": 6326719.0}, "MAE_RS26905": {"Expression": 10.1, "InternalID": 6327973.0}, "MAE_RS26650": {"Expression": 4.37, "InternalID": 6327920.0}, "MAE_RS20435": {"Expression": 4.81, "InternalID": 6326522.0}, "MAE_RS20430": {"Expression": 0.412, "InternalID": 6326520.0}, "MAE_RS01850": {"Expression": 13.1, "InternalID": 6322221.0}, "MAE_RS17205": {"Expression": 12.6, "InternalID": 6325794.0}, "MAE_RS03720": {"Expression": 19.5, "InternalID": 6322649.0}, "MAE_RS03725": {"Expression": 0.988, "InternalID": 6322650.0}, "MAE_RS16460": {"Expression": 24.7, "InternalID": 6325622.0}, "MAE_RS13945": {"Expression": 1604.0, "InternalID": 6325037.0}, "MAE_RS13495": {"Expression": 19.7, "InternalID": 6324931.0}, "MAE_RS13490": {"Expression": 11.7, "InternalID": 6324930.0}, "MAE_RS12540": {"Expression": 68.8, "InternalID": 6324684.0}, "MAE_RS12015": {"Expression": 24.4, "InternalID": 6324571.0}, "MAE_RS12010": {"Expression": 1.71, "InternalID": 6324570.0}, "MAE_RS11895": {"Expression": 39.5, "InternalID": 6324540.0}, "MAE_RS11890": {"Expression": 0.222, "InternalID": 6324539.0}, "MAE_RS22150": {"Expression": 3.11, "InternalID": 6326915.0}, "MAE_RS16205": {"Expression": 6.53, "InternalID": 6325563.0}, "MAE_RS16200": {"Expression": 8.38, "InternalID": 6325562.0}, "MAE_RS11435": {"Expression": 7.64, "InternalID": 6324429.0}, "MAE_RS25100": {"Expression": 16.0, "InternalID": 6327576.0}, "MAE_RS11430": {"Expression": 41.3, "InternalID": 6324428.0}, "MAE_RS22480": {"Expression": 0.136, "InternalID": 6326988.0}, "MAE_RS22375": {"Expression": 0.467, "InternalID": 6326966.0}, "MAE_RS21935": {"Expression": 7.51, "InternalID": 6326868.0}, "MAE_RS04980": {"Expression": 823.0, "InternalID": 6322946.0}, "MAE_RS04985": {"Expression": 59.3, "InternalID": 6322947.0}, "MAE_RS21930": {"Expression": 32.3, "InternalID": 6326867.0}, "MAE_RS16700": {"Expression": 8.67, "InternalID": 6325681.0}, "MAE_RS10140": {"Expression": 3.46, "InternalID": 6324139.0}, "MAE_RS22750": {"Expression": 46.2, "InternalID": 6327051.0}, "MAE_RS10145": {"Expression": 8.6, "InternalID": 6324140.0}, "MAE_RS04180": {"Expression": 2.61, "InternalID": 6322765.0}, "MAE_RS09935": {"Expression": 296.0, "InternalID": 6324094.0}, "MAE_RS19065": {"Expression": 90.2, "InternalID": 6326217.0}, "MAE_RS09930": {"Expression": 5.63, "InternalID": 6324092.0}, "MAE_RS23685": {"Expression": 74.1, "InternalID": 6327267.0}, "MAE_RS18120": {"Expression": 5.7, "InternalID": 6326000.0}, "MAE_RS23680": {"Expression": 111.0, "InternalID": 6327265.0}, "MAE_RS11095": {"Expression": 10.6, "InternalID": 6324354.0}, "MAE_RS11090": {"Expression": 26.3, "InternalID": 6324353.0}, "MAE_RS10850": {"Expression": 0.681, "InternalID": 6324299.0}, "MAE_RS10325": {"Expression": 4.01, "InternalID": 6324184.0}, "MAE_RS10855": {"Expression": 5.22, "InternalID": 6324300.0}, "MAE_RS23350": {"Expression": 2.14, "InternalID": 6327189.0}, "MAE_RS07980": {"Expression": 1.37, "InternalID": 6323637.0}, "MAE_RS23420": {"Expression": 29.3, "InternalID": 6327204.0}, "MAE_RS07985": {"Expression": 11.8, "InternalID": 6323638.0}, "MAE_RS01890": {"Expression": 8.89, "InternalID": 6322229.0}, "MAE_RS17490": {"Expression": 78.7, "InternalID": 6325857.0}, "MAE_RS11630": {"Expression": 9.92, "InternalID": 6324473.0}, "MAE_RS11635": {"Expression": 10.6, "InternalID": 6324474.0}, "MAE_RS08180": {"Expression": 55.4, "InternalID": 6323687.0}, "MAE_RS00400": {"Expression": 1028.0, "InternalID": 6321909.0}, "MAE_RS05165": {"Expression": 14.2, "InternalID": 6322987.0}, "MAE_RS20935": {"Expression": 17.5, "InternalID": 6326634.0}, "MAE_RS06125": {"Expression": 638.0, "InternalID": 6323206.0}, "MAE_RS06120": {"Expression": 96.0, "InternalID": 6323205.0}, "MAE_RS17675": {"Expression": 3.75, "InternalID": 6325898.0}, "MAE_RS17670": {"Expression": 5.59, "InternalID": 6325897.0}, "MAE_RS08450": {"Expression": 4.95, "InternalID": 6323746.0}, "MAE_RS08455": {"Expression": 8.32, "InternalID": 6323747.0}, "MAE_RS05295": {"Expression": 12.4, "InternalID": 6323012.0}, "MAE_RS00665": {"Expression": 28.5, "InternalID": 6321965.0}, "MAE_RS01135": {"Expression": 4.99, "InternalID": 6322067.0}, "MAE_RS01130": {"Expression": 76.2, "InternalID": 6322066.0}, "MAE_RS27420": {"Expression": 5.01, "InternalID": 6328088.0}, "MAE_RS02130": {"Expression": 1.23, "InternalID": 6322276.0}, "MAE_RS09415": {"Expression": 1470.0, "InternalID": 6323975.0}, "MAE_RS21445": {"Expression": 26.7, "InternalID": 6326759.0}, "MAE_RS21115": {"Expression": 60.0, "InternalID": 6326676.0}, "MAE_RS25355": {"Expression": 247.0, "InternalID": 6327629.0}, "MAE_RS07295": {"Expression": 1.06, "InternalID": 6323469.0}, "MAE_RS07290": {"Expression": 0.593, "InternalID": 6323468.0}, "MAE_RS25350": {"Expression": 105.0, "InternalID": 6327627.0}, "MAE_RS05830": {"Expression": 5.4, "InternalID": 6323132.0}, "MAE_RS09320": {"Expression": 1.95, "InternalID": 6323946.0}, "MAE_RS09325": {"Expression": 6.58, "InternalID": 6323947.0}, "MAE_RS04405": {"Expression": 1557.0, "InternalID": 6322816.0}, "MAE_RS04400": {"Expression": 1.33, "InternalID": 6322815.0}, "MAE_RS02110": {"Expression": 0.53, "InternalID": 6322273.0}, "MAE_RS02115": {"Expression": 41.5, "InternalID": 6322274.0}, "MAE_RS13555": {"Expression": 154.0, "InternalID": 6324944.0}, "MAE_RS13005": {"Expression": 0.445, "InternalID": 6324795.0}, "MAE_RS13550": {"Expression": 23.7, "InternalID": 6324943.0}, "MAE_RS13000": {"Expression": 8.07, "InternalID": 6324794.0}, "MAE_RS12970": {"Expression": 5.52, "InternalID": 6324786.0}, "MAE_RS15520": {"Expression": 2.78, "InternalID": 6325399.0}, "MAE_RS15255": {"Expression": 1.58, "InternalID": 6325342.0}, "MAE_RS12205": {"Expression": 32.0, "InternalID": 6324616.0}, "MAE_RS12755": {"Expression": 3.25, "InternalID": 6324736.0}, "MAE_RS12750": {"Expression": 60.1, "InternalID": 6324734.0}, "MAE_RS26460": {"Expression": 2.85, "InternalID": 6327877.0}, "MAE_RS26465": {"Expression": 4.25, "InternalID": 6327878.0}, "MAE_RS11955": {"Expression": 0.267, "InternalID": 6324554.0}, "MAE_RS23165": {"Expression": 8.28, "InternalID": 6327138.0}, "MAE_RS23160": {"Expression": 45.1, "InternalID": 6327137.0}, "MAE_RS08215": {"Expression": 11.7, "InternalID": 6323694.0}, "MAE_RS08210": {"Expression": 149.0, "InternalID": 6323693.0}, "MAE_RS16690": {"Expression": 5.53, "InternalID": 6325679.0}, "MAE_RS16695": {"Expression": 0.525, "InternalID": 6325680.0}, "MAE_RS14120": {"Expression": 452.0, "InternalID": 6325079.0}, "MAE_RS14690": {"Expression": 0.39, "InternalID": 6325221.0}, "MAE_RS11405": {"Expression": 2.64, "InternalID": 6324422.0}, "MAE_RS19420": {"Expression": 4436.0, "InternalID": 6326297.0}, "MAE_RS19425": {"Expression": 5.78, "InternalID": 6326299.0}, "MAE_RS22745": {"Expression": 15.8, "InternalID": 6327050.0}, "MAE_RS22740": {"Expression": 7.21, "InternalID": 6327049.0}, "MAE_RS06910": {"Expression": 84.6, "InternalID": 6323384.0}, "MAE_RS25915": {"Expression": 68.5, "InternalID": 6327753.0}, "MAE_RS14345": {"Expression": 2.58, "InternalID": 6325133.0}, "MAE_RS14340": {"Expression": 39.5, "InternalID": 6325132.0}, "MAE_RS25910": {"Expression": 562.0, "InternalID": 6327752.0}, "MAE_RS08660": {"Expression": 6.14, "InternalID": 6323794.0}, "MAE_RS19525": {"Expression": 2.75, "InternalID": 6326320.0}, "MAE_RS19520": {"Expression": 954.0, "InternalID": 6326319.0}, "MAE_RS00870": {"Expression": 89.4, "InternalID": 6322006.0}, "MAE_RS00875": {"Expression": 2.66, "InternalID": 6322007.0}, "MAE_RS27215": {"Expression": 5.88, "InternalID": 6328040.0}, "MAE_RS17800": {"Expression": 5.86, "InternalID": 6325926.0}, "MAE_RS17805": {"Expression": 1566.0, "InternalID": 6325928.0}, "MAE_RS05330": {"Expression": 26.7, "InternalID": 6323021.0}, "MAE_RS09135": {"Expression": 13.9, "InternalID": 6323906.0}, "MAE_RS18695": {"Expression": 0.242, "InternalID": 6326122.0}, "MAE_RS18920": {"Expression": 237.0, "InternalID": 6326175.0}, "MAE_RS20630": {"Expression": 0.221, "InternalID": 6326564.0}, "MAE_RS20180": {"Expression": 17.9, "InternalID": 6326463.0}, "MAE_RS24740": {"Expression": 1.17, "InternalID": 6327497.0}, "MAE_RS21320": {"Expression": 0.889, "InternalID": 6326728.0}, "MAE_RS26925": {"Expression": 15.2, "InternalID": 6327976.0}, "MAE_RS26675": {"Expression": 1.09, "InternalID": 6327925.0}, "MAE_RS16960": {"Expression": 0.466, "InternalID": 6325735.0}, "MAE_RS20985": {"Expression": 12.8, "InternalID": 6326645.0}, "MAE_RS20455": {"Expression": 35.0, "InternalID": 6326525.0}, "MAE_RS01835": {"Expression": 34.4, "InternalID": 6322217.0}, "MAE_RS01830": {"Expression": 3.3, "InternalID": 6322216.0}, "MAE_RS17110": {"Expression": 17.1, "InternalID": 6325772.0}, "MAE_RS05100": {"Expression": 10.8, "InternalID": 6322974.0}, "MAE_RS19245": {"Expression": 2.98, "InternalID": 6326257.0}, "MAE_RS17115": {"Expression": 14.7, "InternalID": 6325773.0}, "MAE_RS07660": {"Expression": 8.06, "InternalID": 6323563.0}, "MAE_RS03960": {"Expression": 1.0, "InternalID": 6322711.0}, "MAE_RS03745": {"Expression": 18.9, "InternalID": 6322656.0}, "MAE_RS03740": {"Expression": 1.34, "InternalID": 6322655.0}, "MAE_RS03965": {"Expression": 1.22, "InternalID": 6322714.0}, "MAE_RS16195": {"Expression": 131.0, "InternalID": 6325560.0}, "MAE_RS16440": {"Expression": 13.0, "InternalID": 6325618.0}, "MAE_RS16190": {"Expression": 3.96, "InternalID": 6325559.0}, "MAE_RS21580": {"Expression": 16.0, "InternalID": 6326791.0}, "MAE_RS12560": {"Expression": 2.72, "InternalID": 6324690.0}, "MAE_RS14975": {"Expression": 0.657, "InternalID": 6325281.0}, "MAE_RS14970": {"Expression": 1.22, "InternalID": 6325280.0}, "MAE_RS16220": {"Expression": 0.576, "InternalID": 6325566.0}, "MAE_RS13610": {"Expression": 14.0, "InternalID": 6324958.0}, "MAE_RS16225": {"Expression": 0.698, "InternalID": 6325567.0}, "MAE_RS13615": {"Expression": 1.45, "InternalID": 6324959.0}, "MAE_RS22175": {"Expression": 26.8, "InternalID": 6326919.0}, "MAE_RS05635": {"Expression": 5.5, "InternalID": 6323089.0}, "MAE_RS12695": {"Expression": 24.2, "InternalID": 6324722.0}, "MAE_RS02565": {"Expression": 37.8, "InternalID": 6322381.0}, "MAE_RS25165": {"Expression": 7.2, "InternalID": 6327587.0}, "MAE_RS26580": {"Expression": 50.5, "InternalID": 6327905.0}, "MAE_RS27185": {"Expression": 1.88, "InternalID": 6328035.0}, "MAE_RS22355": {"Expression": 3.7, "InternalID": 6326959.0}, "MAE_RS27180": {"Expression": 24.7, "InternalID": 6328034.0}, "MAE_RS04210": {"Expression": 1.13, "InternalID": 6322772.0}, "MAE_RS04215": {"Expression": 3.83, "InternalID": 6322773.0}, "MAE_RS13450": {"Expression": 49.1, "InternalID": 6324901.0}, "MAE_RS10125": {"Expression": 1.94, "InternalID": 6324136.0}, "MAE_RS10120": {"Expression": 2.64, "InternalID": 6324135.0}, "MAE_RS09485": {"Expression": 2.88, "InternalID": 6323989.0}, "MAE_RS09955": {"Expression": 1.21, "InternalID": 6324099.0}, "MAE_RS09480": {"Expression": 204.0, "InternalID": 6323988.0}, "MAE_RS09950": {"Expression": 28.3, "InternalID": 6324098.0}, "MAE_RS15750": {"Expression": 44.5, "InternalID": 6325456.0}, "MAE_RS24980": {"Expression": 2477.0, "InternalID": 6327548.0}, "MAE_RS14035": {"Expression": 69.2, "InternalID": 6325057.0}, "MAE_RS24985": {"Expression": 157.0, "InternalID": 6327549.0}, "MAE_RS15755": {"Expression": 0.53, "InternalID": 6325457.0}, "MAE_RS14525": {"Expression": 1.08, "InternalID": 6325180.0}, "MAE_RS14595": {"Expression": 10.1, "InternalID": 6325203.0}, "MAE_RS12320": {"Expression": 4.04, "InternalID": 6324639.0}, "MAE_RS10695": {"Expression": 10.0, "InternalID": 6324264.0}, "MAE_RS10690": {"Expression": 17821.0, "InternalID": 6324263.0}, "MAE_RS10875": {"Expression": 15.0, "InternalID": 6324304.0}, "MAE_RS23405": {"Expression": 14.9, "InternalID": 6327201.0}, "MAE_RS23400": {"Expression": 135.0, "InternalID": 6327200.0}, "MAE_RS12325": {"Expression": 25.1, "InternalID": 6324640.0}, "MAE_RS08025": {"Expression": 18.1, "InternalID": 6323647.0}, "MAE_RS27115": {"Expression": 7.1, "InternalID": 6328018.0}, "MAE_RS17470": {"Expression": 1.1, "InternalID": 6325851.0}, "MAE_RS17475": {"Expression": 13.0, "InternalID": 6325852.0}, "MAE_RS27110": {"Expression": 0.466, "InternalID": 6328017.0}, "MAE_RS00465": {"Expression": 67.7, "InternalID": 6321921.0}, "MAE_RS00460": {"Expression": 1.25, "InternalID": 6321920.0}, "MAE_RS01330": {"Expression": 0.285, "InternalID": 6322112.0}, "MAE_RS06105": {"Expression": 1.13, "InternalID": 6323199.0}, "MAE_RS06455": {"Expression": 50.6, "InternalID": 6323281.0}, "MAE_RS01485": {"Expression": 0.662, "InternalID": 6322142.0}, "MAE_RS01480": {"Expression": 2.28, "InternalID": 6322141.0}, "MAE_RS17610": {"Expression": 10.7, "InternalID": 6325885.0}, "MAE_RS25760": {"Expression": 6.39, "InternalID": 6327716.0}, "MAE_RS02825": {"Expression": 324.0, "InternalID": 6322451.0}, "MAE_RS02820": {"Expression": 37.4, "InternalID": 6322450.0}, "MAE_RS25765": {"Expression": 0.667, "InternalID": 6327717.0}, "MAE_RS00680": {"Expression": 0.764, "InternalID": 6321968.0}, "MAE_RS17990": {"Expression": 7.48, "InternalID": 6325970.0}, "MAE_RS01155": {"Expression": 2.56, "InternalID": 6322071.0}, "MAE_RS01150": {"Expression": 0.844, "InternalID": 6322070.0}, "MAE_RS27400": {"Expression": 1594.0, "InternalID": 6328083.0}, "MAE_RS27405": {"Expression": 131.0, "InternalID": 6328084.0}, "MAE_RS21465": {"Expression": 2.4, "InternalID": 6326764.0}, "MAE_RS02350": {"Expression": 36.1, "InternalID": 6322331.0}, "MAE_RS25375": {"Expression": 12.5, "InternalID": 6327633.0}, "MAE_RS07275": {"Expression": 2.63, "InternalID": 6323465.0}, "MAE_RS05810": {"Expression": 54.9, "InternalID": 6323128.0}, "MAE_RS09300": {"Expression": 18.0, "InternalID": 6323941.0}, "MAE_RS15960": {"Expression": 66.9, "InternalID": 6325497.0}, "MAE_RS02680": {"Expression": 267.0, "InternalID": 6322419.0}, "MAE_RS02175": {"Expression": 20.1, "InternalID": 6322286.0}, "MAE_RS02170": {"Expression": 2.13, "InternalID": 6322285.0}, "MAE_RS20840": {"Expression": 12.7, "InternalID": 6326614.0}, "MAE_RS03885": {"Expression": 41.3, "InternalID": 6322693.0}, "MAE_RS20845": {"Expression": 2.65, "InternalID": 6326615.0}, "MAE_RS16055": {"Expression": 6.37, "InternalID": 6325524.0}, "MAE_RS13570": {"Expression": 42.0, "InternalID": 6324948.0}, "MAE_RS24170": {"Expression": 1.01, "InternalID": 6327376.0}, "MAE_RS24175": {"Expression": 0.222, "InternalID": 6327378.0}, "MAE_RS15505": {"Expression": 1.44, "InternalID": 6325396.0}, "MAE_RS12735": {"Expression": 2.03, "InternalID": 6324730.0}, "MAE_RS12220": {"Expression": 2.9, "InternalID": 6324619.0}, "MAE_RS26445": {"Expression": 15.7, "InternalID": 6327874.0}, "MAE_RS03085": {"Expression": 53.7, "InternalID": 6322508.0}, "MAE_RS03080": {"Expression": 2.12, "InternalID": 6322507.0}, "MAE_RS22950": {"Expression": 0.493, "InternalID": 6327091.0}, "MAE_RS08235": {"Expression": 7.82, "InternalID": 6323698.0}, "MAE_RS19190": {"Expression": 68.9, "InternalID": 6326245.0}, "MAE_RS19195": {"Expression": 11.2, "InternalID": 6326246.0}, "MAE_RS04685": {"Expression": 40.4, "InternalID": 6322880.0}, "MAE_RS04680": {"Expression": 0.155, "InternalID": 6322878.0}, "MAE_RS09865": {"Expression": 33.2, "InternalID": 6324076.0}, "MAE_RS21460": {"Expression": 12.6, "InternalID": 6326763.0}, "MAE_RS14100": {"Expression": 5.67, "InternalID": 6325074.0}, "MAE_RS11425": {"Expression": 29.4, "InternalID": 6324427.0}, "MAE_RS19445": {"Expression": 1.63, "InternalID": 6326303.0}, "MAE_RS22725": {"Expression": 33.9, "InternalID": 6327041.0}, "MAE_RS19440": {"Expression": 2.14, "InternalID": 6326302.0}, "MAE_RS25975": {"Expression": 23.8, "InternalID": 6327766.0}, "MAE_RS14360": {"Expression": 5.03, "InternalID": 6325137.0}, "MAE_RS25970": {"Expression": 9.81, "InternalID": 6327765.0}, "MAE_RS19505": {"Expression": 21.6, "InternalID": 6326316.0}, "MAE_RS07270": {"Expression": 0.188, "InternalID": 6323464.0}, "MAE_RS09545": {"Expression": 7.45, "InternalID": 6324002.0}, "MAE_RS02355": {"Expression": 0.938, "InternalID": 6322333.0}, "MAE_RS00855": {"Expression": 6.75, "InternalID": 6322003.0}, "MAE_RS27230": {"Expression": 0.598, "InternalID": 6328043.0}, "MAE_RS17860": {"Expression": 3.06, "InternalID": 6325940.0}, "MAE_RS05645": {"Expression": 2.67, "InternalID": 6323091.0}, "MAE_RS00140": {"Expression": 51.9, "InternalID": 6321844.0}, "MAE_RS00145": {"Expression": 9.41, "InternalID": 6321845.0}, "MAE_RS05640": {"Expression": 45.4, "InternalID": 6323090.0}, "MAE_RS09155": {"Expression": 0.466, "InternalID": 6323911.0}, "MAE_RS18670": {"Expression": 4.37, "InternalID": 6326117.0}, "MAE_RS18905": {"Expression": 12.6, "InternalID": 6326172.0}, "MAE_RS18900": {"Expression": 1.43, "InternalID": 6326171.0}, "MAE_RS20610": {"Expression": 21.3, "InternalID": 6326557.0}, "MAE_RS24760": {"Expression": 1.5, "InternalID": 6327501.0}, "MAE_RS17280": {"Expression": 92.1, "InternalID": 6325810.0}, "MAE_RS17285": {"Expression": 15.6, "InternalID": 6325811.0}, "MAE_RS26945": {"Expression": 47.1, "InternalID": 6327981.0}, "MAE_RS10355": {"Expression": 1.45, "InternalID": 6324190.0}, "MAE_RS26940": {"Expression": 5.66, "InternalID": 6327980.0}, "MAE_RS09305": {"Expression": 44.9, "InternalID": 6323943.0}, "MAE_RS20475": {"Expression": 1.6, "InternalID": 6326531.0}, "MAE_RS01815": {"Expression": 5.2, "InternalID": 6322213.0}, "MAE_RS06665": {"Expression": 3159.0, "InternalID": 6323328.0}, "MAE_RS11365": {"Expression": 9.3, "InternalID": 6324413.0}, "MAE_RS17130": {"Expression": 10.7, "InternalID": 6325777.0}, "MAE_RS18480": {"Expression": 99.3, "InternalID": 6326075.0}, "MAE_RS07640": {"Expression": 8.88, "InternalID": 6323559.0}, "MAE_RS07645": {"Expression": 6.45, "InternalID": 6323560.0}, "MAE_RS18485": {"Expression": 2.49, "InternalID": 6326076.0}, "MAE_RS11360": {"Expression": 37.7, "InternalID": 6324412.0}, "MAE_RS03765": {"Expression": 9.85, "InternalID": 6322661.0}, "MAE_RS03760": {"Expression": 3.79, "InternalID": 6322660.0}, "MAE_RS03945": {"Expression": 2.56, "InternalID": 6322706.0}, "MAE_RS13905": {"Expression": 10.5, "InternalID": 6325025.0}, "MAE_RS13900": {"Expression": 5.15, "InternalID": 6325024.0}, "MAE_RS05040": {"Expression": 21.3, "InternalID": 6322959.0}, "MAE_RS14950": {"Expression": 1.01, "InternalID": 6325277.0}, "MAE_RS14955": {"Expression": 3.66, "InternalID": 6325278.0}, "MAE_RS25490": {"Expression": 2.23, "InternalID": 6327658.0}, "MAE_RS13970": {"Expression": 17.7, "InternalID": 6325041.0}, "MAE_RS26610": {"Expression": 30.9, "InternalID": 6327911.0}, "MAE_RS19290": {"Expression": 3.74, "InternalID": 6326267.0}, "MAE_RS22115": {"Expression": 9.22, "InternalID": 6326908.0}, "MAE_RS16865": {"Expression": 3.92, "InternalID": 6325716.0}, "MAE_RS21700": {"Expression": 247.0, "InternalID": 6326817.0}, "MAE_RS13975": {"Expression": 4.68, "InternalID": 6325043.0}, "MAE_RS21705": {"Expression": 3.2, "InternalID": 6326818.0}, "MAE_RS07415": {"Expression": 0.155, "InternalID": 6323502.0}, "MAE_RS02545": {"Expression": 206.0, "InternalID": 6322377.0}, "MAE_RS19300": {"Expression": 13.9, "InternalID": 6326268.0}, "MAE_RS02540": {"Expression": 1.34, "InternalID": 6322374.0}, "MAE_RS25140": {"Expression": 5.0, "InternalID": 6327584.0}, "MAE_RS07410": {"Expression": 148.0, "InternalID": 6323501.0}, "MAE_RS04235": {"Expression": 727.0, "InternalID": 6322779.0}, "MAE_RS06245": {"Expression": 7.3, "InternalID": 6323234.0}, "MAE_RS04230": {"Expression": 5.29, "InternalID": 6322778.0}, "MAE_RS11855": {"Expression": 0.987, "InternalID": 6324528.0}, "MAE_RS10105": {"Expression": 3.4, "InternalID": 6324132.0}, "MAE_RS10100": {"Expression": 12.4, "InternalID": 6324131.0}, "MAE_RS09970": {"Expression": 34.4, "InternalID": 6324103.0}, "MAE_RS09975": {"Expression": 11.7, "InternalID": 6324104.0}, "MAE_RS15770": {"Expression": 14.3, "InternalID": 6325461.0}, "MAE_RS24960": {"Expression": 932.0, "InternalID": 6327544.0}, "MAE_RS24965": {"Expression": 421.0, "InternalID": 6327545.0}, "MAE_RS15775": {"Expression": 15.9, "InternalID": 6325462.0}, "MAE_RS10810": {"Expression": 3.65, "InternalID": 6324290.0}, "MAE_RS23395": {"Expression": 1.9, "InternalID": 6327199.0}, "MAE_RS23465": {"Expression": 28255.0, "InternalID": 6327215.0}, "MAE_RS23390": {"Expression": 1.73, "InternalID": 6327198.0}, "MAE_RS23460": {"Expression": 5551.0, "InternalID": 6327214.0}, "MAE_RS14420": {"Expression": 3.19, "InternalID": 6325150.0}, "MAE_RS06895": {"Expression": 1466.0, "InternalID": 6323380.0}, "MAE_RS16050": {"Expression": 18.2, "InternalID": 6325523.0}, "MAE_RS17455": {"Expression": 6.61, "InternalID": 6325847.0}, "MAE_RS11675": {"Expression": 4.55, "InternalID": 6324483.0}, "MAE_RS08140": {"Expression": 11.0, "InternalID": 6323677.0}, "MAE_RS08145": {"Expression": 30.9, "InternalID": 6323678.0}, "MAE_RS11670": {"Expression": 14.9, "InternalID": 6324482.0}, "MAE_RS00330": {"Expression": 59.9, "InternalID": 6321892.0}, "MAE_RS00335": {"Expression": 0.458, "InternalID": 6321893.0}, "MAE_RS00440": {"Expression": 7.57, "InternalID": 6321916.0}, "MAE_RS01315": {"Expression": 161.0, "InternalID": 6322106.0}, "MAE_RS12225": {"Expression": 249.0, "InternalID": 6324620.0}, "MAE_RS01310": {"Expression": 455.0, "InternalID": 6322105.0}, "MAE_RS17630": {"Expression": 18.7, "InternalID": 6325889.0}, "MAE_RS00110": {"Expression": 15.1, "InternalID": 6321838.0}, "MAE_RS08495": {"Expression": 13.6, "InternalID": 6323756.0}, "MAE_RS25705": {"Expression": 22.7, "InternalID": 6327702.0}, "MAE_RS25700": {"Expression": 1724.0, "InternalID": 6327701.0}, "MAE_RS27390": {"Expression": 4.55, "InternalID": 6328081.0}, "MAE_RS27395": {"Expression": 76.5, "InternalID": 6328082.0}, "MAE_RS27290": {"Expression": 4.37, "InternalID": 6328057.0}, "MAE_RS22555": {"Expression": 28.2, "InternalID": 6327003.0}, "MAE_RS22550": {"Expression": 2.69, "InternalID": 6327002.0}, "MAE_RS05780": {"Expression": 21.2, "InternalID": 6323120.0}, "MAE_RS05785": {"Expression": 14.8, "InternalID": 6323122.0}, "MAE_RS20285": {"Expression": 23.8, "InternalID": 6326484.0}, "MAE_RS20280": {"Expression": 76.6, "InternalID": 6326483.0}, "MAE_RS20010": {"Expression": 5.85, "InternalID": 6326427.0}, "MAE_RS02370": {"Expression": 63.3, "InternalID": 6322337.0}, "MAE_RS02375": {"Expression": 159.0, "InternalID": 6322338.0}, "MAE_RS07785": {"Expression": 11.4, "InternalID": 6323590.0}, "MAE_RS05870": {"Expression": 0.296, "InternalID": 6323141.0}, "MAE_RS09365": {"Expression": 34.7, "InternalID": 6323961.0}, "MAE_RS09360": {"Expression": 142.0, "InternalID": 6323960.0}, "MAE_RS15945": {"Expression": 2.85, "InternalID": 6325494.0}, "MAE_RS01170": {"Expression": 235.0, "InternalID": 6322074.0}, "MAE_RS06785": {"Expression": 25.1, "InternalID": 6323356.0}, "MAE_RS01175": {"Expression": 438.0, "InternalID": 6322075.0}, "MAE_RS15940": {"Expression": 8.98, "InternalID": 6325493.0}, "MAE_RS06780": {"Expression": 68.4, "InternalID": 6323355.0}, "MAE_RS07435": {"Expression": 96.6, "InternalID": 6323509.0}, "MAE_RS02150": {"Expression": 11.3, "InternalID": 6322281.0}, "MAE_RS05055": {"Expression": 14.1, "InternalID": 6322962.0}, "MAE_RS20865": {"Expression": 429.0, "InternalID": 6326620.0}, "MAE_RS24155": {"Expression": 11.1, "InternalID": 6327371.0}, "MAE_RS26130": {"Expression": 12.3, "InternalID": 6327804.0}, "MAE_RS07095": {"Expression": 45.4, "InternalID": 6323426.0}, "MAE_RS26425": {"Expression": 1.63, "InternalID": 6327870.0}, "MAE_RS26420": {"Expression": 8.42, "InternalID": 6327869.0}, "MAE_RS24470": {"Expression": 45.1, "InternalID": 6327437.0}, "MAE_RS08965": {"Expression": 1.29, "InternalID": 6323865.0}, "MAE_RS15565": {"Expression": 4.76, "InternalID": 6325412.0}, "MAE_RS12715": {"Expression": 51.1, "InternalID": 6324726.0}, "MAE_RS12240": {"Expression": 26.2, "InternalID": 6324623.0}, "MAE_RS14165": {"Expression": 38.4, "InternalID": 6325090.0}, "MAE_RS14160": {"Expression": 2.3, "InternalID": 6325089.0}, "MAE_RS27740": {"Expression": 74.9, "InternalID": 6325614.0}, "MAE_RS22250": {"Expression": 1.54, "InternalID": 6326934.0}, "MAE_RS22705": {"Expression": 9.93, "InternalID": 6327036.0}, "MAE_RS19460": {"Expression": 1.03, "InternalID": 6326306.0}, "MAE_RS14380": {"Expression": 1.88, "InternalID": 6325142.0}, "MAE_RS25950": {"Expression": 384.0, "InternalID": 6327760.0}, "MAE_RS25955": {"Expression": 5.99, "InternalID": 6327762.0}, "MAE_RS14385": {"Expression": 1.99, "InternalID": 6325143.0}, "MAE_RS04000": {"Expression": 15.1, "InternalID": 6322722.0}, "MAE_RS24530": {"Expression": 2.58, "InternalID": 6327449.0}, "MAE_RS04005": {"Expression": 145.0, "InternalID": 6322724.0}, "MAE_RS15380": {"Expression": 1.9, "InternalID": 6325370.0}, "MAE_RS12865": {"Expression": 6.17, "InternalID": 6324761.0}, "MAE_RS08090": {"Expression": 12.1, "InternalID": 6323662.0}, "MAE_RS04205": {"Expression": 12.0, "InternalID": 6322771.0}, "MAE_RS00835": {"Expression": 14.6, "InternalID": 6321999.0}, "MAE_RS00785": {"Expression": 31.3, "InternalID": 6321989.0}, "MAE_RS00830": {"Expression": 28.4, "InternalID": 6321998.0}, "MAE_RS10710": {"Expression": 24.5, "InternalID": 6324267.0}, "MAE_RS10715": {"Expression": 106.0, "InternalID": 6324268.0}, "MAE_RS08940": {"Expression": 13.7, "InternalID": 6323860.0}, "MAE_RS23070": {"Expression": 18.4, "InternalID": 6327116.0}, "MAE_RS18730": {"Expression": 2.35, "InternalID": 6326131.0}, "MAE_RS17845": {"Expression": 486.0, "InternalID": 6325937.0}, "MAE_RS17840": {"Expression": 4.9, "InternalID": 6325936.0}, "MAE_RS05660": {"Expression": 0.283, "InternalID": 6323094.0}, "MAE_RS00165": {"Expression": 9.62, "InternalID": 6321851.0}, "MAE_RS09170": {"Expression": 1.41, "InternalID": 6323916.0}, "MAE_RS01785": {"Expression": 36.7, "InternalID": 6322206.0}, "MAE_RS01780": {"Expression": 30.7, "InternalID": 6322205.0}, "MAE_RS14405": {"Expression": 8.95, "InternalID": 6325147.0}, "MAE_RS20670": {"Expression": 2035.0, "InternalID": 6326572.0}, "MAE_RS24705": {"Expression": 1438.0, "InternalID": 6327489.0}, "MAE_RS24700": {"Expression": 4.71, "InternalID": 6327487.0}, "MAE_RS26960": {"Expression": 44.7, "InternalID": 6327985.0}, "MAE_RS26965": {"Expression": 0.65, "InternalID": 6327986.0}, "MAE_RS08775": {"Expression": 230.0, "InternalID": 6323820.0}, "MAE_RS06310": {"Expression": 0.488, "InternalID": 6323249.0}, "MAE_RS06640": {"Expression": 27.9, "InternalID": 6323322.0}, "MAE_RS06315": {"Expression": 53.6, "InternalID": 6323250.0}, "MAE_RS19920": {"Expression": 56.6, "InternalID": 6326408.0}, "MAE_RS19925": {"Expression": 41.0, "InternalID": 6326409.0}, "MAE_RS16400": {"Expression": 3.75, "InternalID": 6325609.0}, "MAE_RS13430": {"Expression": 4.45, "InternalID": 6324897.0}, "MAE_RS03920": {"Expression": 2.49, "InternalID": 6322700.0}, "MAE_RS16155": {"Expression": 20.0, "InternalID": 6325549.0}, "MAE_RS13385": {"Expression": 27.3, "InternalID": 6324886.0}, "MAE_RS13380": {"Expression": 13.8, "InternalID": 6324885.0}, "MAE_RS12525": {"Expression": 1.92, "InternalID": 6324681.0}, "MAE_RS12520": {"Expression": 7.89, "InternalID": 6324680.0}, "MAE_RS15430": {"Expression": 0.253, "InternalID": 6325380.0}, "MAE_RS26635": {"Expression": 82.5, "InternalID": 6327917.0}, "MAE_RS11420": {"Expression": 21.4, "InternalID": 6324426.0}, "MAE_RS13655": {"Expression": 32.9, "InternalID": 6324968.0}, "MAE_RS22135": {"Expression": 0.657, "InternalID": 6326912.0}, "MAE_RS22130": {"Expression": 1.22, "InternalID": 6326911.0}, "MAE_RS13650": {"Expression": 23.0, "InternalID": 6324967.0}, "MAE_RS21720": {"Expression": 432.0, "InternalID": 6326821.0}, "MAE_RS21725": {"Expression": 11.0, "InternalID": 6326822.0}, "MAE_RS02525": {"Expression": 13.6, "InternalID": 6322371.0}, "MAE_RS02520": {"Expression": 4.31, "InternalID": 6322370.0}, "MAE_RS22625": {"Expression": 8.73, "InternalID": 6327019.0}, "MAE_RS23200": {"Expression": 17.0, "InternalID": 6327149.0}, "MAE_RS04255": {"Expression": 3.26, "InternalID": 6322783.0}, "MAE_RS04250": {"Expression": 36.0, "InternalID": 6322782.0}, "MAE_RS15170": {"Expression": 0.759, "InternalID": 6325321.0}, "MAE_RS12380": {"Expression": 5.99, "InternalID": 6324652.0}, "MAE_RS15175": {"Expression": 22.7, "InternalID": 6325322.0}, "MAE_RS12385": {"Expression": 2.6, "InternalID": 6324653.0}, "MAE_RS26095": {"Expression": 25.3, "InternalID": 6327797.0}, "MAE_RS26090": {"Expression": 48.1, "InternalID": 6327795.0}, "MAE_RS11870": {"Expression": 123.0, "InternalID": 6324532.0}, "MAE_RS16775": {"Expression": 21.2, "InternalID": 6325697.0}, "MAE_RS09990": {"Expression": 2.36, "InternalID": 6324107.0}, "MAE_RS09995": {"Expression": 1.85, "InternalID": 6324108.0}, "MAE_RS23665": {"Expression": 16.3, "InternalID": 6327262.0}, "MAE_RS15710": {"Expression": 3838.0, "InternalID": 6325445.0}, "MAE_RS24940": {"Expression": 10.6, "InternalID": 6327540.0}, "MAE_RS22395": {"Expression": 0.77, "InternalID": 6326970.0}, "MAE_RS23440": {"Expression": 16.9, "InternalID": 6327211.0}, "MAE_RS24495": {"Expression": 1431.0, "InternalID": 6327442.0}, "MAE_RS23910": {"Expression": 0.222, "InternalID": 6327315.0}, "MAE_RS24490": {"Expression": 57.7, "InternalID": 6327440.0}, "MAE_RS11385": {"Expression": 17.4, "InternalID": 6324418.0}, "MAE_RS06470": {"Expression": 12.8, "InternalID": 6323286.0}, "MAE_RS17430": {"Expression": 25.5, "InternalID": 6325841.0}, "MAE_RS11120": {"Expression": 99.1, "InternalID": 6324359.0}, "MAE_RS11655": {"Expression": 13.2, "InternalID": 6324479.0}, "MAE_RS14445": {"Expression": 6.2, "InternalID": 6325158.0}, "MAE_RS08165": {"Expression": 13.8, "InternalID": 6323682.0}, "MAE_RS00315": {"Expression": 0.293, "InternalID": 6321889.0}, "MAE_RS14860": {"Expression": 0.243, "InternalID": 6325260.0}, "MAE_RS10385": {"Expression": 7.69, "InternalID": 6324197.0}, "MAE_RS10835": {"Expression": 4.47, "InternalID": 6324296.0}, "MAE_RS10830": {"Expression": 0.407, "InternalID": 6324295.0}, "MAE_RS17380": {"Expression": 33.2, "InternalID": 6325830.0}, "MAE_RS17385": {"Expression": 7.87, "InternalID": 6325831.0}, "MAE_RS14865": {"Expression": 0.191, "InternalID": 6325261.0}, "MAE_RS25725": {"Expression": 98.2, "InternalID": 6327709.0}, "MAE_RS25720": {"Expression": 7.57, "InternalID": 6327708.0}, "MAE_RS19710": {"Expression": 2.73, "InternalID": 6326363.0}, "MAE_RS27375": {"Expression": 11.7, "InternalID": 6328077.0}, "MAE_RS18425": {"Expression": 5.24, "InternalID": 6326063.0}, "MAE_RS01450": {"Expression": 9.04, "InternalID": 6322134.0}, "MAE_RS10520": {"Expression": 23.9, "InternalID": 6324224.0}, "MAE_RS10525": {"Expression": 42.0, "InternalID": 6324225.0}, "MAE_RS09695": {"Expression": 0.312, "InternalID": 6324035.0}, "MAE_RS01375": {"Expression": 23.5, "InternalID": 6322119.0}, "MAE_RS06410": {"Expression": 175.0, "InternalID": 6323270.0}, "MAE_RS07235": {"Expression": 9.24, "InternalID": 6323458.0}, "MAE_RS05500": {"Expression": 3.17, "InternalID": 6323061.0}, "MAE_RS05855": {"Expression": 2.58, "InternalID": 6323138.0}, "MAE_RS05505": {"Expression": 12.3, "InternalID": 6323062.0}, "MAE_RS05850": {"Expression": 12.6, "InternalID": 6323137.0}, "MAE_RS09345": {"Expression": 26.6, "InternalID": 6323951.0}, "MAE_RS09340": {"Expression": 2.26, "InternalID": 6323950.0}, "MAE_RS15925": {"Expression": 19.2, "InternalID": 6325490.0}, "MAE_RS01190": {"Expression": 3.96, "InternalID": 6322078.0}, "MAE_RS20805": {"Expression": 1691.0, "InternalID": 6326607.0}, "MAE_RS20800": {"Expression": 978.0, "InternalID": 6326606.0}, "MAE_RS26505": {"Expression": 0.669, "InternalID": 6327886.0}, "MAE_RS24135": {"Expression": 0.53, "InternalID": 6327367.0}, "MAE_RS01260": {"Expression": 2097.0, "InternalID": 6322094.0}, "MAE_RS26155": {"Expression": 7.59, "InternalID": 6327809.0}, "MAE_RS26405": {"Expression": 0.865, "InternalID": 6327865.0}, "MAE_RS26400": {"Expression": 3.61, "InternalID": 6327864.0}, "MAE_RS03040": {"Expression": 15.3, "InternalID": 6322499.0}, "MAE_RS03045": {"Expression": 1.62, "InternalID": 6322500.0}, "MAE_RS22890": {"Expression": 6.42, "InternalID": 6327079.0}, "MAE_RS22895": {"Expression": 18.7, "InternalID": 6327080.0}, "MAE_RS03265": {"Expression": 23.3, "InternalID": 6322548.0}, "MAE_RS04200": {"Expression": 250.0, "InternalID": 6322770.0}, "MAE_RS16360": {"Expression": 4.78, "InternalID": 6325599.0}, "MAE_RS22095": {"Expression": 0.248, "InternalID": 6326904.0}, "MAE_RS16365": {"Expression": 11.9, "InternalID": 6325600.0}, "MAE_RS02260": {"Expression": 8.24, "InternalID": 6322309.0}, "MAE_RS15545": {"Expression": 5.03, "InternalID": 6325405.0}, "MAE_RS25265": {"Expression": 2.38, "InternalID": 6327605.0}, "MAE_RS14145": {"Expression": 2.46, "InternalID": 6325086.0}, "MAE_RS14635": {"Expression": 1.4, "InternalID": 6325211.0}, "MAE_RS14140": {"Expression": 10.3, "InternalID": 6325085.0}, "MAE_RS19480": {"Expression": 9.35, "InternalID": 6326310.0}, "MAE_RS19485": {"Expression": 47.7, "InternalID": 6326311.0}, "MAE_RS22270": {"Expression": 23.3, "InternalID": 6326939.0}, "MAE_RS04065": {"Expression": 6.6, "InternalID": 6322738.0}, "MAE_RS09500": {"Expression": 24.8, "InternalID": 6323992.0}, "MAE_RS18285": {"Expression": 4.74, "InternalID": 6326035.0}, "MAE_RS12840": {"Expression": 0.53, "InternalID": 6324756.0}, "MAE_RS04870": {"Expression": 2.99, "InternalID": 6322921.0}, "MAE_RS00760": {"Expression": 10.1, "InternalID": 6321983.0}, "MAE_RS00765": {"Expression": 0.466, "InternalID": 6321985.0}, "MAE_RS17010": {"Expression": 16.8, "InternalID": 6325745.0}, "MAE_RS10735": {"Expression": 3.89, "InternalID": 6324275.0}, "MAE_RS10730": {"Expression": 16.9, "InternalID": 6324274.0}, "MAE_RS18755": {"Expression": 23.1, "InternalID": 6326137.0}, "MAE_RS23055": {"Expression": 0.172, "InternalID": 6327112.0}, "MAE_RS00100": {"Expression": 618.0, "InternalID": 6321836.0}, "MAE_RS18635": {"Expression": 4.47, "InternalID": 6326108.0}, "MAE_RS18630": {"Expression": 5.55, "InternalID": 6326107.0}, "MAE_RS20655": {"Expression": 0.764, "InternalID": 6326569.0}, "MAE_RS20125": {"Expression": 2.58, "InternalID": 6326452.0}, "MAE_RS04610": {"Expression": 247.0, "InternalID": 6322866.0}, "MAE_RS24720": {"Expression": 3.44, "InternalID": 6327492.0}, "MAE_RS24725": {"Expression": 334.0, "InternalID": 6327493.0}, "MAE_RS26985": {"Expression": 5.16, "InternalID": 6327990.0}, "MAE_RS08750": {"Expression": 41.2, "InternalID": 6323815.0}, "MAE_RS08755": {"Expression": 14.0, "InternalID": 6323816.0}, "MAE_RS25365": {"Expression": 21.7, "InternalID": 6327631.0}, "MAE_RS16915": {"Expression": 647.0, "InternalID": 6325726.0}, "MAE_RS06625": {"Expression": 21.2, "InternalID": 6323319.0}, "MAE_RS17170": {"Expression": 1.09, "InternalID": 6325786.0}, "MAE_RS07525": {"Expression": 58.0, "InternalID": 6323530.0}, "MAE_RS16910": {"Expression": 2.13, "InternalID": 6325725.0}, "MAE_RS19905": {"Expression": 3.01, "InternalID": 6326403.0}, "MAE_RS19900": {"Expression": 136.0, "InternalID": 6326402.0}, "MAE_RS13415": {"Expression": 37.0, "InternalID": 6324893.0}, "MAE_RS13410": {"Expression": 5.71, "InternalID": 6324892.0}, "MAE_RS21290": {"Expression": 0.146, "InternalID": 6326717.0}, "MAE_RS21525": {"Expression": 53.7, "InternalID": 6326780.0}, "MAE_RS14995": {"Expression": 8.55, "InternalID": 6325286.0}, "MAE_RS25455": {"Expression": 8.5, "InternalID": 6327651.0}, "MAE_RS05310": {"Expression": 27.9, "InternalID": 6323016.0}, "MAE_RS21745": {"Expression": 30.4, "InternalID": 6326826.0}, "MAE_RS07570": {"Expression": 0.08, "InternalID": 6323542.0}, "MAE_RS02505": {"Expression": 22.0, "InternalID": 6322367.0}, "MAE_RS02055": {"Expression": 36.4, "InternalID": 6322262.0}, "MAE_RS25185": {"Expression": 1.92, "InternalID": 6327591.0}, "MAE_RS04090": {"Expression": 0.141, "InternalID": 6322743.0}, "MAE_RS03905": {"Expression": 0.317, "InternalID": 6322697.0}, "MAE_RS03900": {"Expression": 12.4, "InternalID": 6322696.0}, "MAE_RS04275": {"Expression": 5.31, "InternalID": 6322786.0}, "MAE_RS04905": {"Expression": 19.4, "InternalID": 6322928.0}, "MAE_RS15485": {"Expression": 17.3, "InternalID": 6325392.0}, "MAE_RS15480": {"Expression": 4.38, "InternalID": 6325391.0}, "MAE_RS11810": {"Expression": 0.425, "InternalID": 6324517.0}, "MAE_RS13670": {"Expression": 10.5, "InternalID": 6324971.0}, "MAE_RS13675": {"Expression": 25.2, "InternalID": 6324972.0}, "MAE_RS16280": {"Expression": 35.4, "InternalID": 6325582.0}, "MAE_RS12100": {"Expression": 8.09, "InternalID": 6324591.0}, "MAE_RS11035": {"Expression": 1.63, "InternalID": 6324341.0}, "MAE_RS24925": {"Expression": 1207.0, "InternalID": 6327534.0}, "MAE_RS15735": {"Expression": 0.163, "InternalID": 6325452.0}, "MAE_RS23600": {"Expression": 7.54, "InternalID": 6327248.0}, "MAE_RS26210": {"Expression": 3.04, "InternalID": 6327820.0}, "MAE_RS26215": {"Expression": 12.0, "InternalID": 6327821.0}, "MAE_RS03675": {"Expression": 282.0, "InternalID": 6322638.0}, "MAE_RS14280": {"Expression": 1813.0, "InternalID": 6325117.0}, "MAE_RS14285": {"Expression": 2968.0, "InternalID": 6325118.0}, "MAE_RS15470": {"Expression": 0.217, "InternalID": 6325389.0}, "MAE_RS19340": {"Expression": 116.0, "InternalID": 6326278.0}, "MAE_RS19345": {"Expression": 5.97, "InternalID": 6326279.0}, "MAE_RS21940": {"Expression": 32.4, "InternalID": 6326869.0}, "MAE_RS22465": {"Expression": 2.34, "InternalID": 6326985.0}, "MAE_RS19170": {"Expression": 1.32, "InternalID": 6326238.0}, "MAE_RS11105": {"Expression": 2.84, "InternalID": 6324356.0}, "MAE_RS27100": {"Expression": 185.0, "InternalID": 6328015.0}, "MAE_RS08105": {"Expression": 16.8, "InternalID": 6323666.0}, "MAE_RS14460": {"Expression": 21.2, "InternalID": 6325161.0}, "MAE_RS08100": {"Expression": 14.2, "InternalID": 6323664.0}, "MAE_RS22510": {"Expression": 14.2, "InternalID": 6326994.0}, "MAE_RS00375": {"Expression": 5.03, "InternalID": 6321901.0}, "MAE_RS22515": {"Expression": 0.417, "InternalID": 6326995.0}, "MAE_RS19730": {"Expression": 0.109, "InternalID": 6326367.0}, "MAE_RS19735": {"Expression": 0.217, "InternalID": 6326368.0}, "MAE_RS27355": {"Expression": 14.1, "InternalID": 6328073.0}, "MAE_RS00590": {"Expression": 80.2, "InternalID": 6321948.0}, "MAE_RS23595": {"Expression": 15.0, "InternalID": 6327247.0}, "MAE_RS10500": {"Expression": 1.76, "InternalID": 6324220.0}, "MAE_RS01350": {"Expression": 13.4, "InternalID": 6322114.0}, "MAE_RS01420": {"Expression": 18.5, "InternalID": 6322128.0}, "MAE_RS01355": {"Expression": 26.8, "InternalID": 6322115.0}, "MAE_RS01425": {"Expression": 7.55, "InternalID": 6322129.0}, "MAE_RS07810": {"Expression": 1.6, "InternalID": 6323595.0}, "MAE_RS07815": {"Expression": 13.0, "InternalID": 6323596.0}, "MAE_RS07740": {"Expression": 15.7, "InternalID": 6323581.0}, "MAE_RS02990": {"Expression": 19.5, "InternalID": 6322489.0}, "MAE_RS02335": {"Expression": 0.458, "InternalID": 6322325.0}, "MAE_RS07745": {"Expression": 28.4, "InternalID": 6323582.0}, "MAE_RS02330": {"Expression": 0.267, "InternalID": 6322324.0}, "MAE_RS02995": {"Expression": 4.74, "InternalID": 6322490.0}, "MAE_RS05525": {"Expression": 11.9, "InternalID": 6323066.0}, "MAE_RS15905": {"Expression": 27.6, "InternalID": 6325485.0}, "MAE_RS24335": {"Expression": 12.5, "InternalID": 6327411.0}, "MAE_RS20355": {"Expression": 4.87, "InternalID": 6326499.0}, "MAE_RS13085": {"Expression": 13.5, "InternalID": 6324814.0}, "MAE_RS24115": {"Expression": 1.32, "InternalID": 6327363.0}, "MAE_RS06290": {"Expression": 15.9, "InternalID": 6323245.0}, "MAE_RS24110": {"Expression": 0.53, "InternalID": 6327362.0}, "MAE_RS21190": {"Expression": 6.67, "InternalID": 6326694.0}, "MAE_RS21195": {"Expression": 7.81, "InternalID": 6326697.0}, "MAE_RS26175": {"Expression": 424.0, "InternalID": 6327814.0}, "MAE_RS03065": {"Expression": 10.3, "InternalID": 6322504.0}, "MAE_RS03060": {"Expression": 26.6, "InternalID": 6322503.0}, "MAE_RS13885": {"Expression": 2.19, "InternalID": 6325020.0}, "MAE_RS13880": {"Expression": 24.4, "InternalID": 6325019.0}, "MAE_RS02190": {"Expression": 0.764, "InternalID": 6322294.0}, "MAE_RS02195": {"Expression": 0.628, "InternalID": 6322295.0}, "MAE_RS08925": {"Expression": 6.88, "InternalID": 6323856.0}, "MAE_RS08290": {"Expression": 18.7, "InternalID": 6323709.0}, "MAE_RS16610": {"Expression": 9.86, "InternalID": 6325659.0}, "MAE_RS16340": {"Expression": 43.1, "InternalID": 6325595.0}, "MAE_RS22070": {"Expression": 2.17, "InternalID": 6326897.0}, "MAE_RS22075": {"Expression": 1.1, "InternalID": 6326898.0}, "MAE_RS16345": {"Expression": 1.36, "InternalID": 6325596.0}, "MAE_RS09870": {"Expression": 1.01, "InternalID": 6324077.0}, "MAE_RS04125": {"Expression": 3.17, "InternalID": 6322750.0}, "MAE_RS25245": {"Expression": 5.63, "InternalID": 6327601.0}, "MAE_RS04555": {"Expression": 21.7, "InternalID": 6322855.0}, "MAE_RS22215": {"Expression": 24.0, "InternalID": 6326928.0}, "MAE_RS06990": {"Expression": 54.2, "InternalID": 6323405.0}, "MAE_RS22210": {"Expression": 23.3, "InternalID": 6326927.0}, "MAE_RS08875": {"Expression": 9.14, "InternalID": 6323844.0}, "MAE_RS09525": {"Expression": 12.3, "InternalID": 6323998.0}, "MAE_RS04735": {"Expression": 15.5, "InternalID": 6322892.0}, "MAE_RS04040": {"Expression": 43.9, "InternalID": 6322731.0}, "MAE_RS12825": {"Expression": 113.0, "InternalID": 6324753.0}, "MAE_RS12820": {"Expression": 7.27, "InternalID": 6324752.0}, "MAE_RS06965": {"Expression": 9.37, "InternalID": 6323396.0}, "MAE_RS14610": {"Expression": 0.164, "InternalID": 6325206.0}, "MAE_RS00745": {"Expression": 0.048, "InternalID": 6321980.0}, "MAE_RS00290": {"Expression": 4.75, "InternalID": 6321883.0}, "MAE_RS10975": {"Expression": 172.0, "InternalID": 6324328.0}, "MAE_RS10750": {"Expression": 11.2, "InternalID": 6324278.0}, "MAE_RS18770": {"Expression": 15.5, "InternalID": 6326139.0}, "MAE_RS18775": {"Expression": 1.77, "InternalID": 6326140.0}, "MAE_RS23035": {"Expression": 28.4, "InternalID": 6327108.0}, "MAE_RS23030": {"Expression": 17.6, "InternalID": 6327107.0}, "MAE_RS05450": {"Expression": 9.81, "InternalID": 6323051.0}, "MAE_RS18615": {"Expression": 1.93, "InternalID": 6326104.0}, "MAE_RS18610": {"Expression": 1.59, "InternalID": 6326103.0}, "MAE_RS00975": {"Expression": 7.82, "InternalID": 6322028.0}, "MAE_RS20105": {"Expression": 18.5, "InternalID": 6326449.0}, "MAE_RS20100": {"Expression": 6.34, "InternalID": 6326448.0}, "MAE_RS08585": {"Expression": 4.41, "InternalID": 6323778.0}, "MAE_RS08735": {"Expression": 0.363, "InternalID": 6323810.0}, "MAE_RS00120": {"Expression": 1.82, "InternalID": 6321840.0}, "MAE_RS19690": {"Expression": 0.623, "InternalID": 6326359.0}, "MAE_RS06355": {"Expression": 38.8, "InternalID": 6323259.0}, "MAE_RS06605": {"Expression": 64.5, "InternalID": 6323316.0}, "MAE_RS06350": {"Expression": 1.27, "InternalID": 6323258.0}, "MAE_RS06600": {"Expression": 11.0, "InternalID": 6323315.0}, "MAE_RS17190": {"Expression": 91.2, "InternalID": 6325790.0}, "MAE_RS18490": {"Expression": 16.2, "InternalID": 6326077.0}, "MAE_RS17195": {"Expression": 112.0, "InternalID": 6325792.0}, "MAE_RS14255": {"Expression": 0.239, "InternalID": 6325110.0}, "MAE_RS11740": {"Expression": 23.1, "InternalID": 6324499.0}, "MAE_RS15975": {"Expression": 4.27, "InternalID": 6325501.0}, "MAE_RS19965": {"Expression": 949.0, "InternalID": 6326418.0}, "MAE_RS15300": {"Expression": 1.64, "InternalID": 6325353.0}, "MAE_RS19960": {"Expression": 9.11, "InternalID": 6326417.0}, "MAE_RS04770": {"Expression": 5.25, "InternalID": 6322900.0}, "MAE_RS21500": {"Expression": 37.6, "InternalID": 6326773.0}, "MAE_RS25470": {"Expression": 1.87, "InternalID": 6327654.0}, "MAE_RS02295": {"Expression": 16.0, "InternalID": 6322317.0}, "MAE_RS25475": {"Expression": 0.21, "InternalID": 6327655.0}, "MAE_RS05950": {"Expression": 12.0, "InternalID": 6323161.0}, "MAE_RS05955": {"Expression": 2.14, "InternalID": 6323162.0}, "MAE_RS27655": {"Expression": 9.52, "InternalID": 6323588.0}, "MAE_RS00575": {"Expression": 15.0, "InternalID": 6321945.0}, "MAE_RS09060": {"Expression": 0.499, "InternalID": 6323889.0}, "MAE_RS16425": {"Expression": 4.04, "InternalID": 6325615.0}, "MAE_RS09065": {"Expression": 40.0, "InternalID": 6323890.0}, "MAE_RS05050": {"Expression": 51.5, "InternalID": 6322961.0}, "MAE_RS16875": {"Expression": 3.97, "InternalID": 6325718.0}, "MAE_RS21765": {"Expression": 2602.0, "InternalID": 6326830.0}, "MAE_RS21760": {"Expression": 1243.0, "InternalID": 6326829.0}, "MAE_RS02075": {"Expression": 2.97, "InternalID": 6322266.0}, "MAE_RS16870": {"Expression": 24.6, "InternalID": 6325717.0}, "MAE_RS07550": {"Expression": 35.6, "InternalID": 6323535.0}, "MAE_RS22440": {"Expression": 101.0, "InternalID": 6326980.0}, "MAE_RS16110": {"Expression": 21.4, "InternalID": 6325535.0}, "MAE_RS04925": {"Expression": 11.0, "InternalID": 6322932.0}, "MAE_RS06505": {"Expression": 2.91, "InternalID": 6323293.0}, "MAE_RS04920": {"Expression": 8.86, "InternalID": 6322931.0}, "MAE_RS15135": {"Expression": 3.11, "InternalID": 6325315.0}, "MAE_RS11835": {"Expression": 3.69, "InternalID": 6324524.0}, "MAE_RS00600": {"Expression": 1.33, "InternalID": 6321950.0}, "MAE_RS13695": {"Expression": 0.771, "InternalID": 6324976.0}, "MAE_RS24300": {"Expression": 2.74, "InternalID": 6327403.0}, "MAE_RS24305": {"Expression": 0.176, "InternalID": 6327404.0}, "MAE_RS23620": {"Expression": 3116.0, "InternalID": 6327252.0}, "MAE_RS12120": {"Expression": 9.92, "InternalID": 6324597.0}, "MAE_RS23625": {"Expression": 668.0, "InternalID": 6327253.0}, "MAE_RS18180": {"Expression": 12.9, "InternalID": 6326011.0}, "MAE_RS12125": {"Expression": 28.1, "InternalID": 6324599.0}, "MAE_RS26235": {"Expression": 5.96, "InternalID": 6327825.0}, "MAE_RS03650": {"Expression": 3.72, "InternalID": 6322633.0}, "MAE_RS23485": {"Expression": 40.6, "InternalID": 6327222.0}, "MAE_RS23955": {"Expression": 4.74, "InternalID": 6327326.0}, "MAE_RS23480": {"Expression": 49.0, "InternalID": 6327219.0}, "MAE_RS12500": {"Expression": 0.147, "InternalID": 6324676.0}, "MAE_RS14260": {"Expression": 39.8, "InternalID": 6325111.0}, "MAE_RS16805": {"Expression": 47.8, "InternalID": 6325703.0}, "MAE_RS16800": {"Expression": 7.74, "InternalID": 6325702.0}, "MAE_RS18515": {"Expression": 76.8, "InternalID": 6326083.0}, "MAE_RS08120": {"Expression": 9.87, "InternalID": 6323669.0}, "MAE_RS11165": {"Expression": 34.0, "InternalID": 6324368.0}, "MAE_RS08125": {"Expression": 59.4, "InternalID": 6323670.0}, "MAE_RS11690": {"Expression": 4.55, "InternalID": 6324486.0}, "MAE_RS18510": {"Expression": 9.39, "InternalID": 6326081.0}, "MAE_RS22530": {"Expression": 1.08, "InternalID": 6326998.0}, "MAE_RS00355": {"Expression": 10.9, "InternalID": 6321897.0}, "MAE_RS00350": {"Expression": 9.42, "InternalID": 6321896.0}, "MAE_RS27015": {"Expression": 1344.0, "InternalID": 6327997.0}, "MAE_RS21885": {"Expression": 31.8, "InternalID": 6326858.0}, "MAE_RS21880": {"Expression": 229.0, "InternalID": 6326857.0}, "MAE_RS27330": {"Expression": 7.24, "InternalID": 6328066.0}, "MAE_RS22565": {"Expression": 23.6, "InternalID": 6327005.0}, "MAE_RS23760": {"Expression": 9.81, "InternalID": 6327284.0}, "MAE_RS17795": {"Expression": 0.729, "InternalID": 6325925.0}, "MAE_RS13630": {"Expression": 10.7, "InternalID": 6324963.0}, "MAE_RS05720": {"Expression": 1.76, "InternalID": 6323107.0}, "MAE_RS27480": {"Expression": 2.97, "InternalID": 6328101.0}, "MAE_RS27485": {"Expression": 4.89, "InternalID": 6328102.0}, "MAE_RS05725": {"Expression": 24.9, "InternalID": 6323108.0}, "MAE_RS05095": {"Expression": 6.59, "InternalID": 6322973.0}, "MAE_RS09650": {"Expression": 0.12, "InternalID": 6324026.0}, "MAE_RS10565": {"Expression": 34.7, "InternalID": 6324236.0}, "MAE_RS10560": {"Expression": 12.9, "InternalID": 6324235.0}, "MAE_RS01405": {"Expression": 10.8, "InternalID": 6322125.0}, "MAE_RS01400": {"Expression": 24.5, "InternalID": 6322124.0}, "MAE_RS26120": {"Expression": 27.2, "InternalID": 6327802.0}, "MAE_RS21600": {"Expression": 6.76, "InternalID": 6326795.0}, "MAE_RS05890": {"Expression": 291.0, "InternalID": 6323146.0}, "MAE_RS05545": {"Expression": 23.3, "InternalID": 6323070.0}, "MAE_RS09380": {"Expression": 30.1, "InternalID": 6323965.0}, "MAE_RS20595": {"Expression": 69.8, "InternalID": 6326554.0}, "MAE_RS16405": {"Expression": 411.0, "InternalID": 6325610.0}, "MAE_RS09385": {"Expression": 6.38, "InternalID": 6323966.0}, "MAE_RS18405": {"Expression": 4.66, "InternalID": 6326059.0}, "MAE_RS24685": {"Expression": 0.333, "InternalID": 6327484.0}, "MAE_RS24680": {"Expression": 338.0, "InternalID": 6327483.0}, "MAE_RS15360": {"Expression": 48.2, "InternalID": 6325366.0}, "MAE_RS26825": {"Expression": 6.58, "InternalID": 6327959.0}, "MAE_RS20370": {"Expression": 6.73, "InternalID": 6326503.0}, "MAE_RS07765": {"Expression": 1.1, "InternalID": 6323586.0}, "MAE_RS03005": {"Expression": 10.6, "InternalID": 6322492.0}, "MAE_RS06010": {"Expression": 4365.0, "InternalID": 6323177.0}, "MAE_RS07490": {"Expression": 45.4, "InternalID": 6323521.0}, "MAE_RS16630": {"Expression": 0.471, "InternalID": 6325665.0}, "MAE_RS16635": {"Expression": 0.234, "InternalID": 6325666.0}, "MAE_RS22055": {"Expression": 5.62, "InternalID": 6326893.0}, "MAE_RS16325": {"Expression": 169.0, "InternalID": 6325592.0}, "MAE_RS16320": {"Expression": 7.95, "InternalID": 6325591.0}, "MAE_RS25220": {"Expression": 19.4, "InternalID": 6327597.0}, "MAE_RS22940": {"Expression": 80.9, "InternalID": 6327089.0}, "MAE_RS22235": {"Expression": 487.0, "InternalID": 6326931.0}, "MAE_RS09890": {"Expression": 1.69, "InternalID": 6324082.0}, "MAE_RS02715": {"Expression": 4.88, "InternalID": 6322427.0}, "MAE_RS23640": {"Expression": 10.6, "InternalID": 6327258.0}, "MAE_RS15670": {"Expression": 0.267, "InternalID": 6325436.0}, "MAE_RS15675": {"Expression": 0.458, "InternalID": 6325437.0}, "MAE_RS11555": {"Expression": 212.0, "InternalID": 6324457.0}, "MAE_RS14675": {"Expression": 5.19, "InternalID": 6325218.0}, "MAE_RS14670": {"Expression": 3.13, "InternalID": 6325217.0}, "MAE_RS10770": {"Expression": 48.6, "InternalID": 6324281.0}, "MAE_RS10775": {"Expression": 111.0, "InternalID": 6324282.0}, "MAE_RS10950": {"Expression": 3.52, "InternalID": 6324321.0}, "MAE_RS23540": {"Expression": 0.478, "InternalID": 6327237.0}, "MAE_RS23015": {"Expression": 12.0, "InternalID": 6327104.0}, "MAE_RS23645": {"Expression": 4.12, "InternalID": 6327259.0}, "MAE_RS08225": {"Expression": 37.6, "InternalID": 6323696.0}, "MAE_RS03235": {"Expression": 21.2, "InternalID": 6322542.0}, "MAE_RS07100": {"Expression": 22.1, "InternalID": 6323427.0}, "MAE_RS12190": {"Expression": 6.96, "InternalID": 6324612.0}, "MAE_RS02425": {"Expression": 54.5, "InternalID": 6322349.0}, "MAE_RS11570": {"Expression": 7.89, "InternalID": 6324461.0}, "MAE_RS11575": {"Expression": 4.34, "InternalID": 6324462.0}, "MAE_RS01090": {"Expression": 1.7, "InternalID": 6322058.0}, "MAE_RS06765": {"Expression": 214.0, "InternalID": 6323352.0}, "MAE_RS24640": {"Expression": 0.389, "InternalID": 6327471.0}, "MAE_RS08715": {"Expression": 22.8, "InternalID": 6323806.0}, "MAE_RS05390": {"Expression": 0.765, "InternalID": 6323038.0}, "MAE_RS05395": {"Expression": 11.7, "InternalID": 6323039.0}, "MAE_RS18895": {"Expression": 36.4, "InternalID": 6326170.0}, "MAE_RS01670": {"Expression": 20.9, "InternalID": 6322180.0}, "MAE_RS01895": {"Expression": 11.8, "InternalID": 6322230.0}, "MAE_RS18890": {"Expression": 5.47, "InternalID": 6326167.0}, "MAE_RS06370": {"Expression": 19.4, "InternalID": 6323262.0}, "MAE_RS01675": {"Expression": 15.2, "InternalID": 6322181.0}, "MAE_RS15510": {"Expression": 15.8, "InternalID": 6325397.0}, "MAE_RS19940": {"Expression": 412.0, "InternalID": 6326412.0}, "MAE_RS19945": {"Expression": 2.97, "InternalID": 6326413.0}, "MAE_RS20165": {"Expression": 23.4, "InternalID": 6326460.0}, "MAE_RS15515": {"Expression": 10985.0, "InternalID": 6325398.0}, "MAE_RS20160": {"Expression": 98.8, "InternalID": 6326459.0}, "MAE_RS25415": {"Expression": 6.72, "InternalID": 6327642.0}, "MAE_RS25410": {"Expression": 26.7, "InternalID": 6327641.0}, "MAE_RS05975": {"Expression": 16.8, "InternalID": 6323169.0}, "MAE_RS05970": {"Expression": 2.41, "InternalID": 6323167.0}, "MAE_RS09045": {"Expression": 4.83, "InternalID": 6323886.0}, "MAE_RS14175": {"Expression": 2.49, "InternalID": 6325092.0}, "MAE_RS07025": {"Expression": 56.8, "InternalID": 6323413.0}, "MAE_RS07535": {"Expression": 13.4, "InternalID": 6323532.0}, "MAE_RS07020": {"Expression": 0.919, "InternalID": 6323412.0}, "MAE_RS07530": {"Expression": 28.0, "InternalID": 6323531.0}, "MAE_RS11450": {"Expression": 1.35, "InternalID": 6324432.0}, "MAE_RS20780": {"Expression": 5523.0, "InternalID": 6326602.0}, "MAE_RS20785": {"Expression": 0.277, "InternalID": 6326603.0}, "MAE_RS16130": {"Expression": 5.16, "InternalID": 6325543.0}, "MAE_RS13320": {"Expression": 43.7, "InternalID": 6324873.0}, "MAE_RS13455": {"Expression": 8.26, "InternalID": 6324902.0}, "MAE_RS13325": {"Expression": 15.6, "InternalID": 6324874.0}, "MAE_RS24090": {"Expression": 1.37, "InternalID": 6327357.0}, "MAE_RS24095": {"Expression": 189.0, "InternalID": 6327358.0}, "MAE_RS15440": {"Expression": 28.5, "InternalID": 6325382.0}, "MAE_RS15115": {"Expression": 10.9, "InternalID": 6325309.0}, "MAE_RS15445": {"Expression": 6.46, "InternalID": 6325383.0}, "MAE_RS15110": {"Expression": 11.1, "InternalID": 6325308.0}, "MAE_RS12495": {"Expression": 2.23, "InternalID": 6324675.0}, "MAE_RS07865": {"Expression": 5.98, "InternalID": 6323609.0}, "MAE_RS12595": {"Expression": 0.457, "InternalID": 6324698.0}, "MAE_RS24535": {"Expression": 223.0, "InternalID": 6327450.0}, "MAE_RS26030": {"Expression": 1331.0, "InternalID": 6327779.0}, "MAE_RS26035": {"Expression": 31.8, "InternalID": 6327781.0}, "MAE_RS26785": {"Expression": 158.0, "InternalID": 6327950.0}, "MAE_RS26780": {"Expression": 23.0, "InternalID": 6327949.0}, "MAE_RS03800": {"Expression": 44.7, "InternalID": 6322669.0}, "MAE_RS16765": {"Expression": 1.49, "InternalID": 6325694.0}, "MAE_RS24325": {"Expression": 69.6, "InternalID": 6327408.0}, "MAE_RS08565": {"Expression": 8.3, "InternalID": 6323770.0}, "MAE_RS24320": {"Expression": 24.5, "InternalID": 6327407.0}, "MAE_RS12145": {"Expression": 3.33, "InternalID": 6324603.0}, "MAE_RS12140": {"Expression": 27.2, "InternalID": 6324602.0}, "MAE_RS19000": {"Expression": 13.3, "InternalID": 6326200.0}, "MAE_RS26255": {"Expression": 40.4, "InternalID": 6327830.0}, "MAE_RS26250": {"Expression": 429.0, "InternalID": 6327829.0}, "MAE_RS03635": {"Expression": 83.2, "InternalID": 6322629.0}, "MAE_RS03630": {"Expression": 3.16, "InternalID": 6322628.0}, "MAE_RS16795": {"Expression": 25.9, "InternalID": 6325701.0}, "MAE_RS16790": {"Expression": 30.0, "InternalID": 6325700.0}, "MAE_RS04945": {"Expression": 4.25, "InternalID": 6322938.0}, "MAE_RS04940": {"Expression": 133.0, "InternalID": 6322937.0}, "MAE_RS14245": {"Expression": 41.6, "InternalID": 6325108.0}, "MAE_RS14795": {"Expression": 2.23, "InternalID": 6325243.0}, "MAE_RS14240": {"Expression": 8.51, "InternalID": 6325107.0}, "MAE_RS19305": {"Expression": 11.6, "InternalID": 6326270.0}, "MAE_RS06810": {"Expression": 33.0, "InternalID": 6323361.0}, "MAE_RS06815": {"Expression": 4.64, "InternalID": 6323362.0}, "MAE_RS16860": {"Expression": 29.7, "InternalID": 6325715.0}, "MAE_RS21175": {"Expression": 0.171, "InternalID": 6326689.0}, "MAE_RS11140": {"Expression": 0.102, "InternalID": 6324363.0}, "MAE_RS14425": {"Expression": 4.53, "InternalID": 6325153.0}, "MAE_RS27075": {"Expression": 71.3, "InternalID": 6328010.0}, "MAE_RS27070": {"Expression": 425.0, "InternalID": 6328009.0}, "MAE_RS04360": {"Expression": 1.26, "InternalID": 6322806.0}, "MAE_RS23975": {"Expression": 27.2, "InternalID": 6327331.0}, "MAE_RS25785": {"Expression": 27.2, "InternalID": 6327721.0}, "MAE_RS25780": {"Expression": 10.1, "InternalID": 6327720.0}, "MAE_RS27310": {"Expression": 8.29, "InternalID": 6328062.0}, "MAE_RS19775": {"Expression": 12.2, "InternalID": 6326374.0}, "MAE_RS27315": {"Expression": 6.0, "InternalID": 6328063.0}, "MAE_RS19770": {"Expression": 19.9, "InternalID": 6326373.0}, "MAE_RS05535": {"Expression": 1.11, "InternalID": 6323068.0}, "MAE_RS10095": {"Expression": 16.2, "InternalID": 6324130.0}, "MAE_RS10090": {"Expression": 16.0, "InternalID": 6324129.0}, "MAE_RS27505": {"Expression": 1.9, "InternalID": 6328106.0}, "MAE_RS05700": {"Expression": 60.7, "InternalID": 6323103.0}, "MAE_RS05705": {"Expression": 6.61, "InternalID": 6323104.0}, "MAE_RS10545": {"Expression": 11.0, "InternalID": 6324232.0}, "MAE_RS10235": {"Expression": 5.36, "InternalID": 6324163.0}, "MAE_RS10540": {"Expression": 54.5, "InternalID": 6324231.0}, "MAE_RS09675": {"Expression": 12.5, "InternalID": 6324030.0}, "MAE_RS01465": {"Expression": 4.05, "InternalID": 6322138.0}, "MAE_RS24520": {"Expression": 47.8, "InternalID": 6327447.0}, "MAE_RS23205": {"Expression": 202.0, "InternalID": 6327152.0}, "MAE_RS01460": {"Expression": 8.22, "InternalID": 6322136.0}, "MAE_RS05565": {"Expression": 39.5, "InternalID": 6323074.0}, "MAE_RS05560": {"Expression": 6.49, "InternalID": 6323073.0}, "MAE_RS20570": {"Expression": 0.156, "InternalID": 6326550.0}, "MAE_RS20575": {"Expression": 0.554, "InternalID": 6326551.0}, "MAE_RS24660": {"Expression": 1.32, "InternalID": 6327476.0}, "MAE_RS18420": {"Expression": 13.7, "InternalID": 6326062.0}, "MAE_RS26805": {"Expression": 0.685, "InternalID": 6327955.0}, "MAE_RS26870": {"Expression": 0.39, "InternalID": 6327968.0}, "MAE_RS20310": {"Expression": 157.0, "InternalID": 6326489.0}, "MAE_RS01280": {"Expression": 182.0, "InternalID": 6322099.0}, "MAE_RS17015": {"Expression": 1.0, "InternalID": 6325746.0}, "MAE_RS09575": {"Expression": 3.91, "InternalID": 6324008.0}, "MAE_RS07705": {"Expression": 16.1, "InternalID": 6323576.0}, "MAE_RS07700": {"Expression": 13.4, "InternalID": 6323574.0}, "MAE_RS08505": {"Expression": 14.3, "InternalID": 6323758.0}, "MAE_RS03025": {"Expression": 33.1, "InternalID": 6322496.0}, "MAE_RS13840": {"Expression": 16.1, "InternalID": 6325010.0}, "MAE_RS06035": {"Expression": 1758.0, "InternalID": 6323184.0}, "MAE_RS06030": {"Expression": 48.6, "InternalID": 6323182.0}, "MAE_RS03280": {"Expression": 12.1, "InternalID": 6322552.0}, "MAE_RS13150": {"Expression": 19.6, "InternalID": 6324828.0}, "MAE_RS16655": {"Expression": 18.3, "InternalID": 6325670.0}, "MAE_RS16305": {"Expression": 90.8, "InternalID": 6325587.0}, "MAE_RS16650": {"Expression": 37.4, "InternalID": 6325669.0}, "MAE_RS13155": {"Expression": 4.65, "InternalID": 6324829.0}, "MAE_RS16300": {"Expression": 4.05, "InternalID": 6325586.0}, "MAE_RS22030": {"Expression": 7.59, "InternalID": 6326888.0}, "MAE_RS21045": {"Expression": 1.0, "InternalID": 6326660.0}, "MAE_RS12795": {"Expression": 25.0, "InternalID": 6324745.0}, "MAE_RS02480": {"Expression": 4.39, "InternalID": 6322360.0}, "MAE_RS25200": {"Expression": 22.6, "InternalID": 6327593.0}, "MAE_RS25205": {"Expression": 29.4, "InternalID": 6327594.0}, "MAE_RS02485": {"Expression": 20.4, "InternalID": 6322361.0}, "MAE_RS22780": {"Expression": 29.9, "InternalID": 6327057.0}, "MAE_RS22960": {"Expression": 15.4, "InternalID": 6327093.0}, "MAE_RS04550": {"Expression": 30.1, "InternalID": 6322854.0}, "MAE_RS04880": {"Expression": 29.2, "InternalID": 6322923.0}, "MAE_RS09875": {"Expression": 41.8, "InternalID": 6324079.0}, "MAE_RS04885": {"Expression": 11.2, "InternalID": 6322924.0}, "MAE_RS02730": {"Expression": 1.69, "InternalID": 6322430.0}, "MAE_RS02735": {"Expression": 21.9, "InternalID": 6322431.0}, "MAE_RS04085": {"Expression": 35.3, "InternalID": 6322742.0}, "MAE_RS04775": {"Expression": 5.51, "InternalID": 6322901.0}, "MAE_RS18220": {"Expression": 5.87, "InternalID": 6326020.0}, "MAE_RS15655": {"Expression": 21.3, "InternalID": 6325432.0}, "MAE_RS23785": {"Expression": 31.2, "InternalID": 6327289.0}, "MAE_RS15650": {"Expression": 7.06, "InternalID": 6325431.0}, "MAE_RS23780": {"Expression": 1.99, "InternalID": 6327288.0}, "MAE_RS14650": {"Expression": 0.369, "InternalID": 6325214.0}, "MAE_RS10935": {"Expression": 0.135, "InternalID": 6324317.0}, "MAE_RS10930": {"Expression": 40.9, "InternalID": 6324316.0}, "MAE_RS11245": {"Expression": 23.8, "InternalID": 6324385.0}, "MAE_RS11550": {"Expression": 6.43, "InternalID": 6324456.0}, "MAE_RS08085": {"Expression": 0.738, "InternalID": 6323661.0}, "MAE_RS08080": {"Expression": 48.8, "InternalID": 6323660.0}, "MAE_RS00700": {"Expression": 2.45, "InternalID": 6321972.0}, "MAE_RS00250": {"Expression": 0.777, "InternalID": 6321871.0}, "MAE_RS00705": {"Expression": 12.0, "InternalID": 6321973.0}, "MAE_RS00255": {"Expression": 5.82, "InternalID": 6321872.0}, "MAE_RS01070": {"Expression": 24.9, "InternalID": 6322052.0}, "MAE_RS01075": {"Expression": 6.07, "InternalID": 6322053.0}, "MAE_RS17220": {"Expression": 2.39, "InternalID": 6325797.0}, "MAE_RS17225": {"Expression": 1.52, "InternalID": 6325798.0}, "MAE_RS07510": {"Expression": 6.17, "InternalID": 6323525.0}, "MAE_RS17855": {"Expression": 6.49, "InternalID": 6325939.0}, "MAE_RS01610": {"Expression": 1.94, "InternalID": 6322167.0}, "MAE_RS05120": {"Expression": 0.068, "InternalID": 6322978.0}, "MAE_RS16905": {"Expression": 13.2, "InternalID": 6325724.0}, "MAE_RS02035": {"Expression": 6.32, "InternalID": 6322257.0}, "MAE_RS20145": {"Expression": 0.466, "InternalID": 6326456.0}, "MAE_RS06475": {"Expression": 69.8, "InternalID": 6323287.0}, "MAE_RS21235": {"Expression": 30.9, "InternalID": 6326705.0}, "MAE_RS21540": {"Expression": 1.53, "InternalID": 6326783.0}, "MAE_RS02255": {"Expression": 18.9, "InternalID": 6322308.0}, "MAE_RS25435": {"Expression": 36.2, "InternalID": 6327646.0}, "MAE_RS25430": {"Expression": 256.0, "InternalID": 6327645.0}, "MAE_RS27690": {"Expression": 509.0, "InternalID": 6324205.0}, "MAE_RS05915": {"Expression": 20.2, "InternalID": 6323152.0}, "MAE_RS27695": {"Expression": 3.36, "InternalID": 6324297.0}, "MAE_RS05910": {"Expression": 9.3, "InternalID": 6323151.0}, "MAE_RS02030": {"Expression": 28.6, "InternalID": 6322256.0}, "MAE_RS07045": {"Expression": 0.63, "InternalID": 6323416.0}, "MAE_RS07515": {"Expression": 3.05, "InternalID": 6323526.0}, "MAE_RS07040": {"Expression": 3.86, "InternalID": 6323415.0}, "MAE_RS13305": {"Expression": 7.67, "InternalID": 6324870.0}, "MAE_RS13300": {"Expression": 138.0, "InternalID": 6324869.0}, "MAE_RS26015": {"Expression": 6.31, "InternalID": 6327776.0}, "MAE_RS24345": {"Expression": 24.3, "InternalID": 6327414.0}, "MAE_RS24340": {"Expression": 13.5, "InternalID": 6327413.0}, "MAE_RS26275": {"Expression": 28.1, "InternalID": 6327838.0}, "MAE_RS14500": {"Expression": 12.8, "InternalID": 6325174.0}, "MAE_RS03610": {"Expression": 12.0, "InternalID": 6322624.0}, "MAE_RS19090": {"Expression": 5.66, "InternalID": 6326221.0}, "MAE_RS04960": {"Expression": 2.21, "InternalID": 6322942.0}, "MAE_RS04965": {"Expression": 7.69, "InternalID": 6322943.0}, "MAE_RS15460": {"Expression": 0.849, "InternalID": 6325386.0}, "MAE_RS14225": {"Expression": 5.97, "InternalID": 6325103.0}, "MAE_RS11300": {"Expression": 43.9, "InternalID": 6324397.0}, "MAE_RS27130": {"Expression": 10.9, "InternalID": 6328022.0}, "MAE_RS19320": {"Expression": 1.12, "InternalID": 6326274.0}, "MAE_RS19325": {"Expression": 35.6, "InternalID": 6326275.0}, "MAE_RS06835": {"Expression": 5.03, "InternalID": 6323366.0}, "MAE_RS15795": {"Expression": 1.06, "InternalID": 6325467.0}, "MAE_RS15790": {"Expression": 6263.0, "InternalID": 6325466.0}, "MAE_RS27055": {"Expression": 1.1, "InternalID": 6328006.0}, "MAE_RS27050": {"Expression": 46.3, "InternalID": 6328005.0}, "MAE_RS21840": {"Expression": 23.3, "InternalID": 6326849.0}, "MAE_RS21845": {"Expression": 17.5, "InternalID": 6326850.0}, "MAE_RS04345": {"Expression": 0.686, "InternalID": 6322803.0}, "MAE_RS04340": {"Expression": 1.38, "InternalID": 6322802.0}, "MAE_RS23990": {"Expression": 40.2, "InternalID": 6327334.0}, "MAE_RS23995": {"Expression": 22.1, "InternalID": 6327335.0}, "MAE_RS13070": {"Expression": 23.6, "InternalID": 6324810.0}, "MAE_RS23190": {"Expression": 26.1, "InternalID": 6327147.0}, "MAE_RS18055": {"Expression": 1.38, "InternalID": 6325986.0}, "MAE_RS23195": {"Expression": 0.715, "InternalID": 6327148.0}, "MAE_RS05760": {"Expression": 4.77, "InternalID": 6323116.0}, "MAE_RS10210": {"Expression": 0.368, "InternalID": 6324156.0}, "MAE_RS09615": {"Expression": 7.61, "InternalID": 6324017.0}, "MAE_RS09610": {"Expression": 415.0, "InternalID": 6324016.0}, "MAE_RS24505": {"Expression": 9.5, "InternalID": 6327444.0}, "MAE_RS07875": {"Expression": 1078.0, "InternalID": 6323613.0}, "MAE_RS23220": {"Expression": 33.3, "InternalID": 6327156.0}, "MAE_RS07870": {"Expression": 17.7, "InternalID": 6323610.0}, "MAE_RS19500": {"Expression": 5.47, "InternalID": 6326314.0}, "MAE_RS05585": {"Expression": 1.41, "InternalID": 6323078.0}, "MAE_RS20550": {"Expression": 13.9, "InternalID": 6326546.0}, "MAE_RS20555": {"Expression": 3.4, "InternalID": 6326547.0}, "MAE_RS20085": {"Expression": 27.7, "InternalID": 6326445.0}, "MAE_RS20080": {"Expression": 24.9, "InternalID": 6326444.0}, "MAE_RS18445": {"Expression": 14.9, "InternalID": 6326067.0}, "MAE_RS24645": {"Expression": 28.1, "InternalID": 6327472.0}, "MAE_RS26865": {"Expression": 1.73, "InternalID": 6327966.0}, "MAE_RS26860": {"Expression": 15.9, "InternalID": 6327965.0}, "MAE_RS08695": {"Expression": 42.1, "InternalID": 6323802.0}, "MAE_RS20885": {"Expression": 6.53, "InternalID": 6326623.0}, "MAE_RS20335": {"Expression": 21.4, "InternalID": 6326494.0}, "MAE_RS20330": {"Expression": 7.94, "InternalID": 6326493.0}, "MAE_RS06230": {"Expression": 44.3, "InternalID": 6323231.0}, "MAE_RS01915": {"Expression": 8.86, "InternalID": 6322234.0}, "MAE_RS06585": {"Expression": 1159.0, "InternalID": 6323312.0}, "MAE_RS06580": {"Expression": 209.0, "InternalID": 6323311.0}, "MAE_RS17070": {"Expression": 44.4, "InternalID": 6325766.0}, "MAE_RS02930": {"Expression": 41.1, "InternalID": 6322474.0}, "MAE_RS07725": {"Expression": 72.8, "InternalID": 6323578.0}, "MAE_RS02935": {"Expression": 1350.0, "InternalID": 6322475.0}, "MAE_RS08525": {"Expression": 0.888, "InternalID": 6323762.0}, "MAE_RS08520": {"Expression": 9.53, "InternalID": 6323761.0}, "MAE_RS13825": {"Expression": 21.5, "InternalID": 6325007.0}, "MAE_RS13790": {"Expression": 6.37, "InternalID": 6324999.0}, "MAE_RS06055": {"Expression": 0.624, "InternalID": 6323189.0}, "MAE_RS06050": {"Expression": 5.51, "InternalID": 6323188.0}, "MAE_RS21680": {"Expression": 0.991, "InternalID": 6326812.0}, "MAE_RS21685": {"Expression": 4.28, "InternalID": 6326813.0}, "MAE_RS26270": {"Expression": 58.7, "InternalID": 6327833.0}, "MAE_RS27735": {"Expression": 11.4, "InternalID": 6325444.0}, "MAE_RS22010": {"Expression": 250.0, "InternalID": 6326884.0}, "MAE_RS13170": {"Expression": 124.0, "InternalID": 6324833.0}, "MAE_RS16675": {"Expression": 28.2, "InternalID": 6325676.0}, "MAE_RS22015": {"Expression": 22.0, "InternalID": 6326885.0}, "MAE_RS19150": {"Expression": 12.2, "InternalID": 6326233.0}, "MAE_RS13175": {"Expression": 35.0, "InternalID": 6324834.0}, "MAE_RS09410": {"Expression": 10.8, "InternalID": 6323974.0}, "MAE_RS21060": {"Expression": 0.657, "InternalID": 6326664.0}, "MAE_RS07180": {"Expression": 79.9, "InternalID": 6323446.0}, "MAE_RS26485": {"Expression": 12.9, "InternalID": 6327882.0}, "MAE_RS26480": {"Expression": 8.99, "InternalID": 6327881.0}, "MAE_RS22905": {"Expression": 28.2, "InternalID": 6327082.0}, "MAE_RS22900": {"Expression": 40.7, "InternalID": 6327081.0}, "MAE_RS09850": {"Expression": 29.4, "InternalID": 6324070.0}, "MAE_RS09855": {"Expression": 11.5, "InternalID": 6324072.0}, "MAE_RS02755": {"Expression": 2.79, "InternalID": 6322435.0}, "MAE_RS25630": {"Expression": 2.98, "InternalID": 6327687.0}, "MAE_RS02750": {"Expression": 14.8, "InternalID": 6322434.0}, "MAE_RS07250": {"Expression": 2.53, "InternalID": 6323461.0}, "MAE_RS08980": {"Expression": 12.7, "InternalID": 6323869.0}, "MAE_RS09585": {"Expression": 33.7, "InternalID": 6324010.0}, "MAE_RS04755": {"Expression": 19.5, "InternalID": 6322896.0}, "MAE_RS09580": {"Expression": 10.6, "InternalID": 6324009.0}, "MAE_RS04750": {"Expression": 247.0, "InternalID": 6322895.0}, "MAE_RS18205": {"Expression": 0.296, "InternalID": 6326016.0}, "MAE_RS15635": {"Expression": 33.9, "InternalID": 6325427.0}, "MAE_RS15630": {"Expression": 0.153, "InternalID": 6325426.0}, "MAE_RS07255": {"Expression": 0.53, "InternalID": 6323462.0}, "MAE_RS07780": {"Expression": 8.79, "InternalID": 6323589.0}, "MAE_RS23505": {"Expression": 102.0, "InternalID": 6327228.0}, "MAE_RS03400": {"Expression": 72.7, "InternalID": 6322579.0}, "MAE_RS00905": {"Expression": 3.63, "InternalID": 6322014.0}, "MAE_RS08970": {"Expression": 0.732, "InternalID": 6323867.0}, "MAE_RS05875": {"Expression": 0.064, "InternalID": 6323142.0}, "MAE_RS12300": {"Expression": 4.03, "InternalID": 6324634.0}, "MAE_RS08060": {"Expression": 205.0, "InternalID": 6323654.0}, "MAE_RS08065": {"Expression": 256.0, "InternalID": 6323656.0}, "MAE_RS00275": {"Expression": 3260.0, "InternalID": 6321879.0}, "MAE_RS00270": {"Expression": 0.362, "InternalID": 6321878.0}, "MAE_RS01585": {"Expression": 0.224, "InternalID": 6322162.0}, "MAE_RS01580": {"Expression": 8.37, "InternalID": 6322161.0}, "MAE_RS17245": {"Expression": 20.6, "InternalID": 6325802.0}, "MAE_RS17240": {"Expression": 5.99, "InternalID": 6325801.0}, "MAE_RS19630": {"Expression": 498.0, "InternalID": 6326348.0}, "MAE_RS19635": {"Expression": 0.98, "InternalID": 6326349.0}, "MAE_RS00185": {"Expression": 0.31, "InternalID": 6321855.0}, "MAE_RS00180": {"Expression": 42.6, "InternalID": 6321854.0}, "MAE_RS11305": {"Expression": 23.8, "InternalID": 6324398.0}, "MAE_RS11755": {"Expression": 2.48, "InternalID": 6324503.0}, "MAE_RS14220": {"Expression": 15.8, "InternalID": 6325102.0}, "MAE_RS19985": {"Expression": 3022.0, "InternalID": 6326422.0}, "MAE_RS15310": {"Expression": 594.0, "InternalID": 6325354.0}, "MAE_RS19980": {"Expression": 42.4, "InternalID": 6326421.0}, "MAE_RS00980": {"Expression": 10.4, "InternalID": 6322029.0}, "MAE_RS10660": {"Expression": 152.0, "InternalID": 6324256.0}, "MAE_RS10665": {"Expression": 14.0, "InternalID": 6324257.0}, "MAE_RS24440": {"Expression": 108.0, "InternalID": 6327432.0}, "MAE_RS01505": {"Expression": 4.17, "InternalID": 6322145.0}, "MAE_RS01050": {"Expression": 82.9, "InternalID": 6322047.0}, "MAE_RS18235": {"Expression": 17.7, "InternalID": 6326023.0}, "MAE_RS03870": {"Expression": 37.7, "InternalID": 6322689.0}, "MAE_RS07955": {"Expression": 34.5, "InternalID": 6323632.0}, "MAE_RS02235": {"Expression": 53.3, "InternalID": 6322303.0}, "MAE_RS23325": {"Expression": 33.6, "InternalID": 6327183.0}, "MAE_RS16840": {"Expression": 1.29, "InternalID": 6325710.0}, "MAE_RS05930": {"Expression": 15.4, "InternalID": 6323157.0}, "MAE_RS05240": {"Expression": 276.0, "InternalID": 6323002.0}, "MAE_RS05935": {"Expression": 19.6, "InternalID": 6323158.0}, "MAE_RS05245": {"Expression": 14.4, "InternalID": 6323003.0}, "MAE_RS09005": {"Expression": 3.03, "InternalID": 6323877.0}, "MAE_RS18850": {"Expression": 0.739, "InternalID": 6326159.0}, "MAE_RS18580": {"Expression": 4.95, "InternalID": 6326097.0}, "MAE_RS18585": {"Expression": 18.6, "InternalID": 6326098.0}, "MAE_RS01635": {"Expression": 2.92, "InternalID": 6322172.0}, "MAE_RS01630": {"Expression": 8.25, "InternalID": 6322171.0}, "MAE_RS02580": {"Expression": 0.55, "InternalID": 6322388.0}, "MAE_RS02585": {"Expression": 6.47, "InternalID": 6322393.0}, "MAE_RS16430": {"Expression": 1.67, "InternalID": 6325616.0}, "MAE_RS07430": {"Expression": 264.0, "InternalID": 6323507.0}, "MAE_RS03985": {"Expression": 6.67, "InternalID": 6322718.0}, "MAE_RS03980": {"Expression": 16.1, "InternalID": 6322717.0}, "MAE_RS13365": {"Expression": 58.3, "InternalID": 6324882.0}, "MAE_RS13360": {"Expression": 1.54, "InternalID": 6324881.0}, "MAE_RS26075": {"Expression": 33.9, "InternalID": 6327791.0}, "MAE_RS26070": {"Expression": 4.92, "InternalID": 6327790.0}, "MAE_RS03185": {"Expression": 18.4, "InternalID": 6322532.0}, "MAE_RS03180": {"Expression": 11.0, "InternalID": 6322530.0}, "MAE_RS26295": {"Expression": 12.8, "InternalID": 6327842.0}, "MAE_RS03360": {"Expression": 117.0, "InternalID": 6322571.0}, "MAE_RS08845": {"Expression": 3.28, "InternalID": 6323837.0}, "MAE_RS13580": {"Expression": 4.97, "InternalID": 6324950.0}, "MAE_RS13585": {"Expression": 0.637, "InternalID": 6324951.0}, "MAE_RS12365": {"Expression": 140.0, "InternalID": 6324649.0}, "MAE_RS14800": {"Expression": 3.63, "InternalID": 6325244.0}, "MAE_RS12360": {"Expression": 10.7, "InternalID": 6324648.0}, "MAE_RS14750": {"Expression": 0.39, "InternalID": 6325234.0}, "MAE_RS14205": {"Expression": 0.686, "InternalID": 6325099.0}, "MAE_RS14755": {"Expression": 40.9, "InternalID": 6325236.0}, "MAE_RS11985": {"Expression": 1.07, "InternalID": 6324564.0}, "MAE_RS11980": {"Expression": 51.6, "InternalID": 6324561.0}, "MAE_RS25640": {"Expression": 10.4, "InternalID": 6327689.0}, "MAE_RS16535": {"Expression": 24.1, "InternalID": 6325641.0}, "MAE_RS06855": {"Expression": 74.2, "InternalID": 6323371.0}, "MAE_RS16530": {"Expression": 77.3, "InternalID": 6325640.0}, "MAE_RS12180": {"Expression": 62.7, "InternalID": 6324610.0}, "MAE_RS15965": {"Expression": 8.18, "InternalID": 6325498.0}, "MAE_RS25010": {"Expression": 80.6, "InternalID": 6327554.0}, "MAE_RS18505": {"Expression": 1.04, "InternalID": 6326080.0}, "MAE_RS25015": {"Expression": 349.0, "InternalID": 6327555.0}, "MAE_RS22595": {"Expression": 0.961, "InternalID": 6327011.0}, "MAE_RS21860": {"Expression": 11.2, "InternalID": 6326853.0}, "MAE_RS12980": {"Expression": 11.2, "InternalID": 6324790.0}, "MAE_RS12985": {"Expression": 3.02, "InternalID": 6324791.0}, "MAE_RS10050": {"Expression": 4.93, "InternalID": 6324121.0}, "MAE_RS10055": {"Expression": 30.1, "InternalID": 6324122.0}, "MAE_RS22575": {"Expression": 15.2, "InternalID": 6327007.0}, "MAE_RS19280": {"Expression": 4.14, "InternalID": 6326265.0}, "MAE_RS22570": {"Expression": 1.54, "InternalID": 6327006.0}, "MAE_RS00510": {"Expression": 0.319, "InternalID": 6321931.0}, "MAE_RS00040": {"Expression": 0.905, "InternalID": 6321824.0}, "MAE_RS05745": {"Expression": 67.8, "InternalID": 6323113.0}, "MAE_RS05035": {"Expression": 198.0, "InternalID": 6322958.0}, "MAE_RS05740": {"Expression": 9.91, "InternalID": 6323112.0}, "MAE_RS00045": {"Expression": 12.9, "InternalID": 6321825.0}, "MAE_RS10580": {"Expression": 18.3, "InternalID": 6324239.0}, "MAE_RS10585": {"Expression": 0.184, "InternalID": 6324240.0}, "MAE_RS10275": {"Expression": 302.0, "InternalID": 6324172.0}, "MAE_RS10270": {"Expression": 5.18, "InternalID": 6324171.0}, "MAE_RS26135": {"Expression": 51.1, "InternalID": 6327805.0}, "MAE_RS07890": {"Expression": 2.53, "InternalID": 6323616.0}, "MAE_RS23245": {"Expression": 2.87, "InternalID": 6327164.0}, "MAE_RS24560": {"Expression": 1.65, "InternalID": 6327455.0}, "MAE_RS21295": {"Expression": 163.0, "InternalID": 6326718.0}, "MAE_RS20535": {"Expression": 65.2, "InternalID": 6326543.0}, "MAE_RS20530": {"Expression": 32.4, "InternalID": 6326542.0}, "MAE_RS15980": {"Expression": 8.94, "InternalID": 6325502.0}, "MAE_RS21615": {"Expression": 10.2, "InternalID": 6326798.0}, "MAE_RS18465": {"Expression": 20.8, "InternalID": 6326071.0}, "MAE_RS24625": {"Expression": 10.2, "InternalID": 6327468.0}, "MAE_RS24620": {"Expression": 7.62, "InternalID": 6327467.0}, "MAE_RS17580": {"Expression": 2.78, "InternalID": 6325879.0}, "MAE_RS26840": {"Expression": 4.76, "InternalID": 6327962.0}, "MAE_RS01935": {"Expression": 91.5, "InternalID": 6322239.0}, "MAE_RS24195": {"Expression": 1.87, "InternalID": 6327382.0}, "MAE_RS06210": {"Expression": 0.898, "InternalID": 6323227.0}, "MAE_RS24190": {"Expression": 11.6, "InternalID": 6327381.0}, "MAE_RS17050": {"Expression": 0.39, "InternalID": 6325758.0}, "MAE_RS17720": {"Expression": 143.0, "InternalID": 6325908.0}, "MAE_RS17055": {"Expression": 6.99, "InternalID": 6325761.0}, "MAE_RS02910": {"Expression": 7.12, "InternalID": 6322470.0}, "MAE_RS02915": {"Expression": 35.1, "InternalID": 6322471.0}, "MAE_RS08545": {"Expression": 0.486, "InternalID": 6323766.0}, "MAE_RS19840": {"Expression": 0.679, "InternalID": 6326390.0}, "MAE_RS19845": {"Expression": 9.19, "InternalID": 6326391.0}, "MAE_RS13770": {"Expression": 18.0, "InternalID": 6324993.0}, "MAE_RS13805": {"Expression": 3.4, "InternalID": 6325002.0}, "MAE_RS13775": {"Expression": 4127.0, "InternalID": 6324995.0}, "MAE_RS13800": {"Expression": 36.8, "InternalID": 6325001.0}, "MAE_RS06070": {"Expression": 5.19, "InternalID": 6323192.0}, "MAE_RS21660": {"Expression": 10.8, "InternalID": 6326807.0}, "MAE_RS21665": {"Expression": 0.746, "InternalID": 6326808.0}, "MAE_RS25570": {"Expression": 12.8, "InternalID": 6327674.0}, "MAE_RS25575": {"Expression": 19.2, "InternalID": 6327675.0}, "MAE_RS27715": {"Expression": 2.62, "InternalID": 6324723.0}, "MAE_RS27710": {"Expression": 1.84, "InternalID": 6324720.0}, "MAE_RS13115": {"Expression": 87.2, "InternalID": 6324820.0}, "MAE_RS13110": {"Expression": 9.73, "InternalID": 6324819.0}, "MAE_RS21005": {"Expression": 0.22, "InternalID": 6326648.0}, "MAE_RS21000": {"Expression": 7.76, "InternalID": 6326647.0}, "MAE_RS09835": {"Expression": 8.46, "InternalID": 6324067.0}, "MAE_RS26695": {"Expression": 10.3, "InternalID": 6327929.0}, "MAE_RS02775": {"Expression": 7.47, "InternalID": 6322439.0}, "MAE_RS07305": {"Expression": 2.23, "InternalID": 6323472.0}, "MAE_RS15610": {"Expression": 35.1, "InternalID": 6325422.0}, "MAE_RS15345": {"Expression": 1.8, "InternalID": 6325362.0}, "MAE_RS12640": {"Expression": 15.2, "InternalID": 6324710.0}, "MAE_RS15615": {"Expression": 13.0, "InternalID": 6325423.0}, "MAE_RS12645": {"Expression": 11.8, "InternalID": 6324711.0}, "MAE_RS23745": {"Expression": 21.6, "InternalID": 6327280.0}, "MAE_RS03790": {"Expression": 15.1, "InternalID": 6322667.0}, "MAE_RS03795": {"Expression": 33.3, "InternalID": 6322668.0}, "MAE_RS22920": {"Expression": 21.8, "InternalID": 6327084.0}, "MAE_RS06515": {"Expression": 6074.0, "InternalID": 6323295.0}, "MAE_RS22925": {"Expression": 91.5, "InternalID": 6327086.0}, "MAE_RS23525": {"Expression": 1.89, "InternalID": 6327233.0}, "MAE_RS23520": {"Expression": 1.0, "InternalID": 6327232.0}, "MAE_RS03205": {"Expression": 5.53, "InternalID": 6322537.0}, "MAE_RS08305": {"Expression": 93.2, "InternalID": 6323712.0}, "MAE_RS03420": {"Expression": 3.71, "InternalID": 6322582.0}, "MAE_RS03200": {"Expression": 0.754, "InternalID": 6322535.0}, "MAE_RS02455": {"Expression": 0.33, "InternalID": 6322355.0}, "MAE_RS11040": {"Expression": 1.78, "InternalID": 6324342.0}, "MAE_RS08040": {"Expression": 9.42, "InternalID": 6323650.0}, "MAE_RS11515": {"Expression": 8.14, "InternalID": 6324448.0}, "MAE_RS11045": {"Expression": 36.9, "InternalID": 6324344.0}, "MAE_RS11510": {"Expression": 62.3, "InternalID": 6324446.0}, "MAE_RS08045": {"Expression": 59.9, "InternalID": 6323651.0}, "MAE_RS27150": {"Expression": 37.5, "InternalID": 6328026.0}, "MAE_RS00210": {"Expression": 13.8, "InternalID": 6321863.0}, "MAE_RS17910": {"Expression": 11.3, "InternalID": 6325949.0}, "MAE_RS20030": {"Expression": 3.8, "InternalID": 6326432.0}, "MAE_RS17265": {"Expression": 3.74, "InternalID": 6325806.0}, "MAE_RS17915": {"Expression": 11.0, "InternalID": 6325950.0}, "MAE_RS17260": {"Expression": 1.0, "InternalID": 6325805.0}, "MAE_RS25800": {"Expression": 19.6, "InternalID": 6327725.0}, "MAE_RS25805": {"Expression": 5.84, "InternalID": 6327726.0}, "MAE_RS19615": {"Expression": 0.296, "InternalID": 6326342.0}, "MAE_RS19610": {"Expression": 10.6, "InternalID": 6326340.0}, "MAE_RS05765": {"Expression": 0.242, "InternalID": 6323117.0}, "MAE_RS05480": {"Expression": 4.26, "InternalID": 6323057.0}, "MAE_RS05485": {"Expression": 15.9, "InternalID": 6323058.0}, "MAE_RS12245": {"Expression": 573.0, "InternalID": 6324624.0}, "MAE_RS27525": {"Expression": 11.4, "InternalID": 6328110.0}, "MAE_RS10645": {"Expression": 22.9, "InternalID": 6324253.0}, "MAE_RS09790": {"Expression": 46.3, "InternalID": 6324055.0}, "MAE_RS15225": {"Expression": 9.41, "InternalID": 6325332.0}, "MAE_RS20695": {"Expression": 3.57, "InternalID": 6326579.0}, "MAE_RS01035": {"Expression": 5.03, "InternalID": 6322043.0}, "MAE_RS15560": {"Expression": 31.7, "InternalID": 6325410.0}, "MAE_RS07935": {"Expression": 55.0, "InternalID": 6323628.0}, "MAE_RS02210": {"Expression": 5.37, "InternalID": 6322298.0}, "MAE_RS02215": {"Expression": 3.21, "InternalID": 6322299.0}, "MAE_RS05260": {"Expression": 31.3, "InternalID": 6323006.0}, "MAE_RS18870": {"Expression": 7.39, "InternalID": 6326163.0}, "MAE_RS06680": {"Expression": 26.8, "InternalID": 6323332.0}, "MAE_RS11445": {"Expression": 5.6, "InternalID": 6324431.0}, "MAE_RS11440": {"Expression": 4.78, "InternalID": 6324430.0}, "MAE_RS12265": {"Expression": 43.6, "InternalID": 6324627.0}, "MAE_RS20270": {"Expression": 17.2, "InternalID": 6326481.0}, "MAE_RS13340": {"Expression": 273.0, "InternalID": 6324877.0}, "MAE_RS13345": {"Expression": 8.2, "InternalID": 6324878.0}, "MAE_RS21275": {"Expression": 33.4, "InternalID": 6326713.0}, "MAE_RS21270": {"Expression": 20.4, "InternalID": 6326712.0}, "MAE_RS23655": {"Expression": 49.6, "InternalID": 6327261.0}, "MAE_RS26050": {"Expression": 0.369, "InternalID": 6327784.0}, "MAE_RS26720": {"Expression": 59.5, "InternalID": 6327935.0}, "MAE_RS26055": {"Expression": 22.4, "InternalID": 6327785.0}, "MAE_RS26725": {"Expression": 20.1, "InternalID": 6327936.0}, "MAE_RS03815": {"Expression": 32.6, "InternalID": 6322673.0}, "MAE_RS24500": {"Expression": 4390.0, "InternalID": 6327443.0}, "MAE_RS03160": {"Expression": 41.9, "InternalID": 6322525.0}, "MAE_RS16020": {"Expression": 63.5, "InternalID": 6325517.0}, "MAE_RS03165": {"Expression": 46.8, "InternalID": 6322526.0}, "MAE_RS19035": {"Expression": 3.05, "InternalID": 6326209.0}, "MAE_RS19465": {"Expression": 4.55, "InternalID": 6326307.0}, "MAE_RS13505": {"Expression": 105.0, "InternalID": 6324933.0}, "MAE_RS24385": {"Expression": 0.879, "InternalID": 6327422.0}, "MAE_RS19050": {"Expression": 258.0, "InternalID": 6326213.0}, "MAE_RS03300": {"Expression": 13.4, "InternalID": 6322556.0}, "MAE_RS16735": {"Expression": 0.567, "InternalID": 6325687.0}, "MAE_RS16085": {"Expression": 44.9, "InternalID": 6325530.0}, "MAE_RS16080": {"Expression": 9.05, "InternalID": 6325529.0}, "MAE_RS21490": {"Expression": 20.8, "InternalID": 6326771.0}, "MAE_RS12430": {"Expression": 31.9, "InternalID": 6324663.0}, "MAE_RS12345": {"Expression": 30.4, "InternalID": 6324645.0}, "MAE_RS12435": {"Expression": 54.1, "InternalID": 6324664.0}, "MAE_RS12340": {"Expression": 14.0, "InternalID": 6324644.0}, "MAE_RS25380": {"Expression": 49.9, "InternalID": 6327634.0}, "MAE_RS14820": {"Expression": 0.267, "InternalID": 6325249.0}, "MAE_RS14770": {"Expression": 5.53, "InternalID": 6325239.0}, "MAE_RS16885": {"Expression": 851.0, "InternalID": 6325721.0}, "MAE_RS06870": {"Expression": 17.8, "InternalID": 6323374.0}, "MAE_RS16555": {"Expression": 17.6, "InternalID": 6325647.0}, "MAE_RS06875": {"Expression": 23.6, "InternalID": 6323375.0}, "MAE_RS22605": {"Expression": 8.18, "InternalID": 6327014.0}, "MAE_RS16550": {"Expression": 54.7, "InternalID": 6325646.0}, "MAE_RS07105": {"Expression": 2.49, "InternalID": 6323428.0}, "MAE_RS25030": {"Expression": 479.0, "InternalID": 6327558.0}, "MAE_RS25035": {"Expression": 2840.0, "InternalID": 6327561.0}, "MAE_RS27090": {"Expression": 26.7, "InternalID": 6328013.0}, "MAE_RS27095": {"Expression": 39.0, "InternalID": 6328014.0}, "MAE_RS12455": {"Expression": 2.21, "InternalID": 6324667.0}, "MAE_RS04650": {"Expression": 0.321, "InternalID": 6322873.0}, "MAE_RS04305": {"Expression": 59.9, "InternalID": 6322792.0}, "MAE_RS21800": {"Expression": 2.97, "InternalID": 6326841.0}, "MAE_RS10070": {"Expression": 13.3, "InternalID": 6324125.0}, "MAE_RS10075": {"Expression": 1.1, "InternalID": 6324126.0}, "MAE_RS18015": {"Expression": 3.72, "InternalID": 6325976.0}, "MAE_RS18010": {"Expression": 2.36, "InternalID": 6325975.0}, "MAE_RS26740": {"Expression": 60.7, "InternalID": 6327940.0}, "MAE_RS18440": {"Expression": 8.57, "InternalID": 6326066.0}, "MAE_RS14480": {"Expression": 29.2, "InternalID": 6325170.0}, "MAE_RS10255": {"Expression": 4.82, "InternalID": 6324166.0}, "MAE_RS10250": {"Expression": 18.4, "InternalID": 6324165.0}, "MAE_RS23260": {"Expression": 10.3, "InternalID": 6327167.0}, "MAE_RS24545": {"Expression": 5.33, "InternalID": 6327452.0}, "MAE_RS20040": {"Expression": 0.109, "InternalID": 6326434.0}, "MAE_RS20045": {"Expression": 22.4, "InternalID": 6326436.0}, "MAE_RS24605": {"Expression": 2.48, "InternalID": 6327464.0}, "MAE_RS24600": {"Expression": 3.19, "InternalID": 6327463.0}, "MAE_RS11700": {"Expression": 32.0, "InternalID": 6324488.0}, "MAE_RS11705": {"Expression": 123.0, "InternalID": 6324490.0}, "MAE_RS20155": {"Expression": 43.7, "InternalID": 6326458.0}, "MAE_RS00535": {"Expression": 10.9, "InternalID": 6321937.0}, "MAE_RS06275": {"Expression": 1.54, "InternalID": 6323242.0}, "MAE_RS09560": {"Expression": 200.0, "InternalID": 6324005.0}, "MAE_RS01775": {"Expression": 18.3, "InternalID": 6322204.0}, "MAE_RS01950": {"Expression": 6.83, "InternalID": 6322240.0}, "MAE_RS17705": {"Expression": 457.0, "InternalID": 6325905.0}, "MAE_RS17700": {"Expression": 0.273, "InternalID": 6325904.0}, "MAE_RS02975": {"Expression": 10.8, "InternalID": 6322486.0}, "MAE_RS09565": {"Expression": 39.5, "InternalID": 6324006.0}, "MAE_RS02970": {"Expression": 94.6, "InternalID": 6322485.0}, "MAE_RS25635": {"Expression": 23.4, "InternalID": 6327688.0}, "MAE_RS19860": {"Expression": 453.0, "InternalID": 6326394.0}, "MAE_RS19865": {"Expression": 368.0, "InternalID": 6326395.0}, "MAE_RS06090": {"Expression": 3.01, "InternalID": 6323196.0}, "MAE_RS13280": {"Expression": 20.2, "InternalID": 6324862.0}, "MAE_RS06095": {"Expression": 0.923, "InternalID": 6323197.0}, "MAE_RS21395": {"Expression": 9.51, "InternalID": 6326748.0}, "MAE_RS21640": {"Expression": 2.89, "InternalID": 6326804.0}, "MAE_RS21390": {"Expression": 3.06, "InternalID": 6326746.0}, "MAE_RS25550": {"Expression": 11.7, "InternalID": 6327670.0}, "MAE_RS00500": {"Expression": 28.8, "InternalID": 6321929.0}, "MAE_RS27775": {"Expression": 1.25, "InternalID": 6326682.0}, "MAE_RS21025": {"Expression": 29.7, "InternalID": 6326652.0}, "MAE_RS09210": {"Expression": 0.776, "InternalID": 6323924.0}, "MAE_RS13750": {"Expression": 72.0, "InternalID": 6324989.0}, "MAE_RS09215": {"Expression": 23.8, "InternalID": 6323926.0}, "MAE_RS13755": {"Expression": 25.1, "InternalID": 6324990.0}, "MAE_RS04820": {"Expression": 13.2, "InternalID": 6322911.0}, "MAE_RS04535": {"Expression": 5.33, "InternalID": 6322851.0}, "MAE_RS04825": {"Expression": 2.78, "InternalID": 6322912.0}, "MAE_RS04530": {"Expression": 70.5, "InternalID": 6322850.0}, "MAE_RS12080": {"Expression": 76.6, "InternalID": 6324586.0}, "MAE_RS12085": {"Expression": 0.146, "InternalID": 6324588.0}, "MAE_RS07320": {"Expression": 20.1, "InternalID": 6323475.0}, "MAE_RS02795": {"Expression": 380.0, "InternalID": 6322443.0}, "MAE_RS07325": {"Expression": 0.409, "InternalID": 6323479.0}, "MAE_RS13135": {"Expression": 0.222, "InternalID": 6324825.0}, "MAE_RS13130": {"Expression": 76.1, "InternalID": 6324824.0}, "MAE_RS18240": {"Expression": 24.0, "InternalID": 6326024.0}, "MAE_RS12885": {"Expression": 0.294, "InternalID": 6324766.0}, "MAE_RS12665": {"Expression": 9.66, "InternalID": 6324715.0}, "MAE_RS23725": {"Expression": 50.5, "InternalID": 6327273.0}, "MAE_RS23720": {"Expression": 126.0, "InternalID": 6327272.0}, "MAE_RS12660": {"Expression": 14.7, "InternalID": 6324714.0}, "MAE_RS26550": {"Expression": 3.84, "InternalID": 6327897.0}, "MAE_RS26555": {"Expression": 44.6, "InternalID": 6327898.0}, "MAE_RS23095": {"Expression": 2.64, "InternalID": 6327121.0}, "MAE_RS11285": {"Expression": 1.33, "InternalID": 6324394.0}, "MAE_RS11280": {"Expression": 67.6, "InternalID": 6324393.0}, "MAE_RS08365": {"Expression": 34.7, "InternalID": 6323727.0}, "MAE_RS08360": {"Expression": 20.2, "InternalID": 6323725.0}, "MAE_RS19265": {"Expression": 0.466, "InternalID": 6326261.0}, "MAE_RS04630": {"Expression": 10.1, "InternalID": 6322870.0}, "MAE_RS04790": {"Expression": 11.8, "InternalID": 6322905.0}, "MAE_RS04795": {"Expression": 11.1, "InternalID": 6322906.0}, "MAE_RS14010": {"Expression": 23.1, "InternalID": 6325050.0}, "MAE_RS11060": {"Expression": 2.43, "InternalID": 6324347.0}, "MAE_RS14015": {"Expression": 13.4, "InternalID": 6325052.0}, "MAE_RS11065": {"Expression": 8.74, "InternalID": 6324348.0}, "MAE_RS08020": {"Expression": 1049.0, "InternalID": 6323646.0}, "MAE_RS00230": {"Expression": 5.43, "InternalID": 6321867.0}, "MAE_RS00235": {"Expression": 4.64, "InternalID": 6321868.0}, "MAE_RS27175": {"Expression": 28.2, "InternalID": 6328033.0}, "MAE_RS18735": {"Expression": 531.0, "InternalID": 6326132.0}, "MAE_RS18345": {"Expression": 2.87, "InternalID": 6326046.0}, "MAE_RS21170": {"Expression": 2.22, "InternalID": 6326688.0}, "MAE_RS15595": {"Expression": 2666.0, "InternalID": 6325419.0}, "MAE_RS23075": {"Expression": 4.88, "InternalID": 6327117.0}, "MAE_RS25820": {"Expression": 7.1, "InternalID": 6327729.0}, "MAE_RS08790": {"Expression": 7.74, "InternalID": 6323823.0}, "MAE_RS16930": {"Expression": 7.82, "InternalID": 6325731.0}, "MAE_RS19675": {"Expression": 13.0, "InternalID": 6326356.0}, "MAE_RS06450": {"Expression": 104.0, "InternalID": 6323280.0}, "MAE_RS15900": {"Expression": 738.0, "InternalID": 6325484.0}, "MAE_RS07505": {"Expression": 11.3, "InternalID": 6323524.0}, "MAE_RS00940": {"Expression": 8.02, "InternalID": 6322021.0}, "MAE_RS07500": {"Expression": 2.65, "InternalID": 6323523.0}, "MAE_RS00495": {"Expression": 31.0, "InternalID": 6321928.0}, "MAE_RS00490": {"Expression": 3.14, "InternalID": 6321927.0}, "MAE_RS10625": {"Expression": 9.92, "InternalID": 6324249.0}, "MAE_RS09775": {"Expression": 0.222, "InternalID": 6324052.0}, "MAE_RS10620": {"Expression": 1.25, "InternalID": 6324248.0}, "MAE_RS01540": {"Expression": 0.612, "InternalID": 6322153.0}, "MAE_RS01015": {"Expression": 4.18, "InternalID": 6322036.0}, "MAE_RS01545": {"Expression": 11.6, "InternalID": 6322154.0}, "MAE_RS01010": {"Expression": 5.74, "InternalID": 6322035.0}, "MAE_RS17930": {"Expression": 2.77, "InternalID": 6325953.0}, "MAE_RS17935": {"Expression": 9.96, "InternalID": 6325954.0}, "MAE_RS02895": {"Expression": 5.78, "InternalID": 6322467.0}, "MAE_RS02890": {"Expression": 7.97, "InternalID": 6322466.0}, "MAE_RS24900": {"Expression": 40.7, "InternalID": 6327529.0}, "MAE_RS05200": {"Expression": 22.1, "InternalID": 6322995.0}, "MAE_RS18815": {"Expression": 28.9, "InternalID": 6326149.0}, "MAE_RS18810": {"Expression": 1.9, "InternalID": 6326148.0}, "MAE_RS00160": {"Expression": 30.9, "InternalID": 6321850.0}, "MAE_RS20700": {"Expression": 0.282, "InternalID": 6326580.0}, "MAE_RS20255": {"Expression": 19.0, "InternalID": 6326479.0}, "MAE_RS24010": {"Expression": 69.2, "InternalID": 6327339.0}, "MAE_RS24015": {"Expression": 16.1, "InternalID": 6327340.0}, "MAE_RS24905": {"Expression": 34.4, "InternalID": 6327530.0}, "MAE_RS21255": {"Expression": 5.45, "InternalID": 6326709.0}, "MAE_RS21250": {"Expression": 38.4, "InternalID": 6326708.0}, "MAE_RS23820": {"Expression": 15.0, "InternalID": 6327296.0}, "MAE_RS26705": {"Expression": 0.485, "InternalID": 6327931.0}, "MAE_RS26700": {"Expression": 2.14, "InternalID": 6327930.0}, "MAE_RS11580": {"Expression": 0.955, "InternalID": 6324463.0}, "MAE_RS03140": {"Expression": 2.8, "InternalID": 6322520.0}, "MAE_RS03145": {"Expression": 6.92, "InternalID": 6322521.0}, "MAE_RS02095": {"Expression": 7.84, "InternalID": 6322270.0}, "MAE_RS02090": {"Expression": 12.8, "InternalID": 6322269.0}, "MAE_RS03850": {"Expression": 8.98, "InternalID": 6322682.0}, "MAE_RS08805": {"Expression": 9.93, "InternalID": 6323828.0}, "MAE_RS03855": {"Expression": 36.1, "InternalID": 6322684.0}, "MAE_RS19075": {"Expression": 11.8, "InternalID": 6326219.0}, "MAE_RS12410": {"Expression": 184.0, "InternalID": 6324658.0}, "MAE_RS12415": {"Expression": 1.25, "InternalID": 6324659.0}, "MAE_RS14845": {"Expression": 0.466, "InternalID": 6325256.0}, "MAE_RS14840": {"Expression": 1.1, "InternalID": 6325255.0}, "MAE_RS16570": {"Expression": 16.2, "InternalID": 6325650.0}, "MAE_RS04490": {"Expression": 36644.0, "InternalID": 6322841.0}, "MAE_RS04495": {"Expression": 35388.0, "InternalID": 6322842.0}, "MAE_RS16670": {"Expression": 15.8, "InternalID": 6325675.0}, "MAE_RS02630": {"Expression": 46.8, "InternalID": 6322406.0}, "MAE_RS02635": {"Expression": 0.39, "InternalID": 6322407.0}, "MAE_RS25050": {"Expression": 38.0, "InternalID": 6327565.0}, "MAE_RS21820": {"Expression": 5.98, "InternalID": 6326845.0}, "MAE_RS21970": {"Expression": 7.86, "InternalID": 6326875.0}, "MAE_RS21825": {"Expression": 28.9, "InternalID": 6326846.0}, "MAE_RS04675": {"Expression": 0.99, "InternalID": 6322877.0}, "MAE_RS18385": {"Expression": 35.9, "InternalID": 6326055.0}, "MAE_RS18380": {"Expression": 12.3, "InternalID": 6326054.0}, "MAE_RS14715": {"Expression": 0.39, "InternalID": 6325227.0}, "MAE_RS14710": {"Expression": 2.21, "InternalID": 6325226.0}, "MAE_RS10015": {"Expression": 13.4, "InternalID": 6324112.0}, "MAE_RS10010": {"Expression": 18.9, "InternalID": 6324111.0}, "MAE_RS15000": {"Expression": 1.41, "InternalID": 6325287.0}, "MAE_RS18035": {"Expression": 17.9, "InternalID": 6325983.0}, "MAE_RS15005": {"Expression": 11.6, "InternalID": 6325288.0}, "MAE_RS23280": {"Expression": 10.6, "InternalID": 6327172.0}, "MAE_RS23285": {"Expression": 23.8, "InternalID": 6327175.0}, "MAE_RS24835": {"Expression": 1.0, "InternalID": 6327516.0}, "MAE_RS24830": {"Expression": 1.44, "InternalID": 6327515.0}, "MAE_RS11490": {"Expression": 26.0, "InternalID": 6324442.0}, "MAE_RS11495": {"Expression": 158.0, "InternalID": 6324443.0}, "MAE_RS17540": {"Expression": 23.6, "InternalID": 6325871.0}, "MAE_RS17545": {"Expression": 184.0, "InternalID": 6325872.0}, "MAE_RS17895": {"Expression": 2.13, "InternalID": 6325946.0}, "MAE_RS11725": {"Expression": 125.0, "InternalID": 6324494.0}, "MAE_RS11720": {"Expression": 3.97, "InternalID": 6324493.0}, "MAE_RS05075": {"Expression": 20.7, "InternalID": 6322969.0}, "MAE_RS00005": {"Expression": 3.05, "InternalID": 6321816.0}, "MAE_RS00550": {"Expression": 45.5, "InternalID": 6321940.0}, "MAE_RS01970": {"Expression": 17.5, "InternalID": 6322244.0}, "MAE_RS06520": {"Expression": 10.5, "InternalID": 6323297.0}, "MAE_RS06255": {"Expression": 9.11, "InternalID": 6323236.0}, "MAE_RS01205": {"Expression": 0.466, "InternalID": 6322082.0}, "MAE_RS04955": {"Expression": 24.2, "InternalID": 6322941.0}, "MAE_RS01755": {"Expression": 10.9, "InternalID": 6322199.0}, "MAE_RS01750": {"Expression": 298.0, "InternalID": 6322197.0}, "MAE_RS17765": {"Expression": 33.4, "InternalID": 6325918.0}, "MAE_RS25610": {"Expression": 0.568, "InternalID": 6327683.0}, "MAE_RS02955": {"Expression": 29.8, "InternalID": 6322481.0}, "MAE_RS27285": {"Expression": 4.89, "InternalID": 6328056.0}, "MAE_RS19800": {"Expression": 5.03, "InternalID": 6326381.0}, "MAE_RS27280": {"Expression": 36.6, "InternalID": 6328055.0}, "MAE_RS20060": {"Expression": 395.0, "InternalID": 6326440.0}, "MAE_RS20065": {"Expression": 490.0, "InternalID": 6326441.0}, "MAE_RS25530": {"Expression": 2.11, "InternalID": 6327666.0}, "MAE_RS05690": {"Expression": 19.6, "InternalID": 6323100.0}, "MAE_RS27755": {"Expression": 202.0, "InternalID": 6325890.0}, "MAE_RS05695": {"Expression": 0.07, "InternalID": 6323101.0}, "MAE_RS09180": {"Expression": 0.53, "InternalID": 6323918.0}, "MAE_RS09185": {"Expression": 1.32, "InternalID": 6323919.0}, "MAE_RS07120": {"Expression": 39.9, "InternalID": 6323433.0}, "MAE_RS25280": {"Expression": 15.0, "InternalID": 6327608.0}, "MAE_RS25285": {"Expression": 64.6, "InternalID": 6327609.0}, "MAE_RS07125": {"Expression": 9.03, "InternalID": 6323434.0}, "MAE_RS07695": {"Expression": 32.4, "InternalID": 6323571.0}, "MAE_RS06460": {"Expression": 8.71, "InternalID": 6323282.0}, "MAE_RS09460": {"Expression": 13.7, "InternalID": 6323984.0}, "MAE_RS01305": {"Expression": 63.0, "InternalID": 6322104.0}, "MAE_RS13730": {"Expression": 16.2, "InternalID": 6324985.0}, "MAE_RS12060": {"Expression": 9.24, "InternalID": 6324582.0}, "MAE_RS12065": {"Expression": 23.8, "InternalID": 6324583.0}, "MAE_RS03375": {"Expression": 2.93, "InternalID": 6322574.0}, "MAE_RS06165": {"Expression": 53.6, "InternalID": 6323216.0}, "MAE_RS07340": {"Expression": 10.9, "InternalID": 6323486.0}, "MAE_RS26395": {"Expression": 1.59, "InternalID": 6327863.0}, "MAE_RS26390": {"Expression": 1.69, "InternalID": 6327862.0}, "MAE_RS20930": {"Expression": 3.0, "InternalID": 6326633.0}, "MAE_RS16385": {"Expression": 7.87, "InternalID": 6325604.0}, "MAE_RS16380": {"Expression": 57.6, "InternalID": 6325603.0}, "MAE_RS24220": {"Expression": 14.0, "InternalID": 6327387.0}, "MAE_RS12605": {"Expression": 0.222, "InternalID": 6324701.0}, "MAE_RS23705": {"Expression": 19.0, "InternalID": 6327269.0}, "MAE_RS26570": {"Expression": 7.01, "InternalID": 6327903.0}, "MAE_RS26575": {"Expression": 18.4, "InternalID": 6327904.0}, "MAE_RS23650": {"Expression": 16.3, "InternalID": 6327260.0}, "MAE_RS04805": {"Expression": 3.88, "InternalID": 6322908.0}, "MAE_RS11260": {"Expression": 21.7, "InternalID": 6324389.0}, "MAE_RS11265": {"Expression": 19.2, "InternalID": 6324390.0}, "MAE_RS03460": {"Expression": 0.074, "InternalID": 6322592.0}, "MAE_RS19240": {"Expression": 45.4, "InternalID": 6326256.0}, "MAE_RS16965": {"Expression": 642.0, "InternalID": 6325736.0}, "MAE_RS04970": {"Expression": 290.0, "InternalID": 6322944.0}, "MAE_RS11005": {"Expression": 4.54, "InternalID": 6324334.0}, "MAE_RS08005": {"Expression": 6.82, "InternalID": 6323643.0}, "MAE_RS11000": {"Expression": 0.077, "InternalID": 6324333.0}, "MAE_RS08000": {"Expression": 10.1, "InternalID": 6323641.0}, "MAE_RS22475": {"Expression": 41.7, "InternalID": 6326987.0}, "MAE_RS22470": {"Expression": 971.0, "InternalID": 6326986.0}, "MAE_RS12370": {"Expression": 34.8, "InternalID": 6324650.0}, "MAE_RS25845": {"Expression": 0.123, "InternalID": 6327734.0}, "MAE_RS25840": {"Expression": 1449.0, "InternalID": 6327733.0}, "MAE_RS19650": {"Expression": 23.3, "InternalID": 6326352.0}, "MAE_RS19655": {"Expression": 206.0, "InternalID": 6326353.0}, "MAE_RS09430": {"Expression": 10.3, "InternalID": 6323978.0}, "MAE_RS09435": {"Expression": 4964.0, "InternalID": 6323979.0}, "MAE_RS14235": {"Expression": 9.23, "InternalID": 6325106.0}, "MAE_RS11310": {"Expression": 1.52, "InternalID": 6324400.0}, "MAE_RS05445": {"Expression": 16.1, "InternalID": 6323050.0}, "MAE_RS05195": {"Expression": 8.55, "InternalID": 6322994.0}, "MAE_RS27565": {"Expression": 205.0, "InternalID": 6328125.0}, "MAE_RS00960": {"Expression": 11.2, "InternalID": 6322025.0}, "MAE_RS27560": {"Expression": 0.275, "InternalID": 6328124.0}, "MAE_RS05190": {"Expression": 136.0, "InternalID": 6322993.0}, "MAE_RS10600": {"Expression": 1488.0, "InternalID": 6324243.0}, "MAE_RS10350": {"Expression": 19.9, "InternalID": 6324189.0}, "MAE_RS10605": {"Expression": 5.76, "InternalID": 6324244.0}, "MAE_RS15325": {"Expression": 1.41, "InternalID": 6325358.0}, "MAE_RS01560": {"Expression": 22.4, "InternalID": 6322157.0}, "MAE_RS24475": {"Expression": 1.62, "InternalID": 6327438.0}, "MAE_RS17955": {"Expression": 15.6, "InternalID": 6325960.0}, "MAE_RS17950": {"Expression": 36.9, "InternalID": 6325957.0}, "MAE_RS13920": {"Expression": 15.4, "InternalID": 6325029.0}, "MAE_RS05220": {"Expression": 180.0, "InternalID": 6322998.0}, "MAE_RS05995": {"Expression": 14.8, "InternalID": 6323173.0}, "MAE_RS00610": {"Expression": 10.0, "InternalID": 6321952.0}, "MAE_RS05225": {"Expression": 7583.0, "InternalID": 6322999.0}, "MAE_RS00615": {"Expression": 14.7, "InternalID": 6321953.0}, "MAE_RS05990": {"Expression": 49.4, "InternalID": 6323172.0}, "MAE_RS13925": {"Expression": 109.0, "InternalID": 6325032.0}, "MAE_RS18520": {"Expression": 0.918, "InternalID": 6326084.0}, "MAE_RS18835": {"Expression": 38.9, "InternalID": 6326155.0}, "MAE_RS18525": {"Expression": 1.0, "InternalID": 6326085.0}, "MAE_RS01695": {"Expression": 12.9, "InternalID": 6322185.0}, "MAE_RS01690": {"Expression": 0.771, "InternalID": 6322184.0}, "MAE_RS16850": {"Expression": 24.9, "InternalID": 6325712.0}, "MAE_RS20235": {"Expression": 11.7, "InternalID": 6326476.0}, "MAE_RS20230": {"Expression": 21.6, "InternalID": 6326475.0}, "MAE_RS24035": {"Expression": 22.9, "InternalID": 6327344.0}, "MAE_RS24030": {"Expression": 18.9, "InternalID": 6327343.0}, "MAE_RS17370": {"Expression": 0.376, "InternalID": 6325829.0}, "MAE_RS03125": {"Expression": 8.57, "InternalID": 6322517.0}, "MAE_RS06750": {"Expression": 7.72, "InternalID": 6323349.0}, "MAE_RS06755": {"Expression": 0.331, "InternalID": 6323350.0}, "MAE_RS07590": {"Expression": 37.6, "InternalID": 6323546.0}, "MAE_RS07595": {"Expression": 80.3, "InternalID": 6323548.0}, "MAE_RS03695": {"Expression": 17.0, "InternalID": 6322642.0}, "MAE_RS03690": {"Expression": 191.0, "InternalID": 6322641.0}, "MAE_RS03875": {"Expression": 4.22, "InternalID": 6322690.0}, "MAE_RS19015": {"Expression": 0.135, "InternalID": 6326205.0}, "MAE_RS13075": {"Expression": 6.23, "InternalID": 6324812.0}, "MAE_RS16770": {"Expression": 169.0, "InternalID": 6325695.0}, "MAE_RS12475": {"Expression": 9.28, "InternalID": 6324671.0}, "MAE_RS12470": {"Expression": 9.98, "InternalID": 6324670.0}, "MAE_RS09095": {"Expression": 11.0, "InternalID": 6323897.0}, "MAE_RS26760": {"Expression": 2.25, "InternalID": 6327945.0}, "MAE_RS16595": {"Expression": 173.0, "InternalID": 6325655.0}, "MAE_RS22865": {"Expression": 2.16, "InternalID": 6327074.0}, "MAE_RS04475": {"Expression": 247.0, "InternalID": 6322837.0}, "MAE_RS18575": {"Expression": 40.0, "InternalID": 6326096.0}, "MAE_RS26630": {"Expression": 547.0, "InternalID": 6327914.0}, "MAE_RS02615": {"Expression": 59.3, "InternalID": 6322402.0}, "MAE_RS02610": {"Expression": 38.6, "InternalID": 6322401.0}, "MAE_RS25070": {"Expression": 90.1, "InternalID": 6327570.0}, "MAE_RS18570": {"Expression": 42.6, "InternalID": 6326094.0}, "MAE_RS27610": {"Expression": 0.911, "InternalID": 6322311.0}, "MAE_RS12290": {"Expression": 43.1, "InternalID": 6324632.0}, "MAE_RS12295": {"Expression": 52.2, "InternalID": 6324633.0}, "MAE_RS26180": {"Expression": 9.96, "InternalID": 6327815.0}, "MAE_RS26185": {"Expression": 17.5, "InternalID": 6327816.0}, "MAE_RS14730": {"Expression": 5.99, "InternalID": 6325230.0}, "MAE_RS11925": {"Expression": 2.57, "InternalID": 6324544.0}, "MAE_RS10035": {"Expression": 22.9, "InternalID": 6324118.0}, "MAE_RS15020": {"Expression": 1.11, "InternalID": 6325291.0}, "MAE_RS23110": {"Expression": 54.7, "InternalID": 6327125.0}, "MAE_RS15025": {"Expression": 23.4, "InternalID": 6325292.0}, "MAE_RS21850": {"Expression": 91.0, "InternalID": 6326851.0}, "MAE_RS24585": {"Expression": 137.0, "InternalID": 6327460.0}, "MAE_RS24855": {"Expression": 1.35, "InternalID": 6327520.0}, "MAE_RS24580": {"Expression": 306.0, "InternalID": 6327459.0}, "MAE_RS24850": {"Expression": 1.34, "InternalID": 6327519.0}, "MAE_RS21855": {"Expression": 51.6, "InternalID": 6326852.0}, "MAE_RS14195": {"Expression": 2.11, "InternalID": 6325097.0}, "MAE_RS21375": {"Expression": 17.7, "InternalID": 6326741.0}, "MAE_RS08320": {"Expression": 23.4, "InternalID": 6323716.0}, "MAE_RS17565": {"Expression": 138.0, "InternalID": 6325876.0}, "MAE_RS11745": {"Expression": 22.9, "InternalID": 6324500.0}, "MAE_RS25985": {"Expression": 2.42, "InternalID": 6327768.0}, "MAE_RS00570": {"Expression": 7.13, "InternalID": 6321944.0}, "MAE_RS10290": {"Expression": 34.4, "InternalID": 6324175.0}, "MAE_RS01225": {"Expression": 5.36, "InternalID": 6322086.0}, "MAE_RS01735": {"Expression": 8.54, "InternalID": 6322194.0}, "MAE_RS20205": {"Expression": 6.83, "InternalID": 6326470.0}, "MAE_RS01220": {"Expression": 4.7, "InternalID": 6322085.0}, "MAE_RS20750": {"Expression": 3.17, "InternalID": 6326595.0}, "MAE_RS25670": {"Expression": 43.0, "InternalID": 6327695.0}, "MAE_RS19820": {"Expression": 31.3, "InternalID": 6326386.0}, "MAE_RS20005": {"Expression": 24.8, "InternalID": 6326426.0}, "MAE_RS20000": {"Expression": 2.25, "InternalID": 6326425.0}, "MAE_RS21350": {"Expression": 1.75, "InternalID": 6326736.0}, "MAE_RS21355": {"Expression": 16.9, "InternalID": 6326737.0}, "MAE_RS25510": {"Expression": 3.45, "InternalID": 6327662.0}, "MAE_RS18995": {"Expression": 15.1, "InternalID": 6326199.0}, "MAE_RS02420": {"Expression": 661.0, "InternalID": 6322348.0}, "MAE_RS09255": {"Expression": 8.04, "InternalID": 6323932.0}, "MAE_RS13715": {"Expression": 27.5, "InternalID": 6324982.0}, "MAE_RS09250": {"Expression": 7.55, "InternalID": 6323931.0}, "MAE_RS13245": {"Expression": 175.0, "InternalID": 6324851.0}, "MAE_RS13710": {"Expression": 11.9, "InternalID": 6324980.0}, "MAE_RS12045": {"Expression": 0.53, "InternalID": 6324579.0}, "MAE_RS25830": {"Expression": 6.45, "InternalID": 6327731.0}, "MAE_RS12040": {"Expression": 0.792, "InternalID": 6324575.0}, "MAE_RS07365": {"Expression": 20.9, "InternalID": 6323491.0}, "MAE_RS07360": {"Expression": 0.899, "InternalID": 6323490.0}, "MAE_RS26370": {"Expression": 12.1, "InternalID": 6327857.0}, "MAE_RS20915": {"Expression": 0.105, "InternalID": 6326630.0}, "MAE_RS24205": {"Expression": 4.21, "InternalID": 6327384.0}, "MAE_RS18975": {"Expression": 5.3, "InternalID": 6326188.0}, "MAE_RS06565": {"Expression": 30.6, "InternalID": 6323308.0}, "MAE_RS22985": {"Expression": 5.63, "InternalID": 6327098.0}, "MAE_RS04865": {"Expression": 12.0, "InternalID": 6322920.0}, "MAE_RS01240": {"Expression": 15.4, "InternalID": 6322089.0}, "MAE_RS04860": {"Expression": 11.0, "InternalID": 6322919.0}, "MAE_RS11240": {"Expression": 22.3, "InternalID": 6324384.0}, "MAE_RS23185": {"Expression": 45.7, "InternalID": 6327146.0}, "MAE_RS03480": {"Expression": 5.12, "InternalID": 6322596.0}, "MAE_RS19225": {"Expression": 37.8, "InternalID": 6326253.0}, "MAE_RS19220": {"Expression": 860.0, "InternalID": 6326252.0}, "MAE_RS16375": {"Expression": 22.2, "InternalID": 6325602.0}, "MAE_RS07165": {"Expression": 2.94, "InternalID": 6323443.0}, "MAE_RS23850": {"Expression": 28.4, "InternalID": 6327302.0}, "MAE_RS12625": {"Expression": 9.77, "InternalID": 6324706.0}, "MAE_RS14055": {"Expression": 7394.0, "InternalID": 6325062.0}, "MAE_RS14505": {"Expression": 4.12, "InternalID": 6325175.0}, "MAE_RS14050": {"Expression": 30.7, "InternalID": 6325061.0}, "MAE_RS11020": {"Expression": 4.05, "InternalID": 6324338.0}, "MAE_RS22450": {"Expression": 5560.0, "InternalID": 6326982.0}, "MAE_RS22320": {"Expression": 0.511, "InternalID": 6326950.0}, "MAE_RS22455": {"Expression": 2785.0, "InternalID": 6326983.0}, "MAE_RS22325": {"Expression": 21.3, "InternalID": 6326951.0}, "MAE_RS10990": {"Expression": 3.11, "InternalID": 6324331.0}, "MAE_RS10995": {"Expression": 4.07, "InternalID": 6324332.0}, "MAE_RS04280": {"Expression": 0.832, "InternalID": 6322787.0}, "MAE_RS04285": {"Expression": 5.18, "InternalID": 6322788.0}, "MAE_RS25860": {"Expression": 6861.0, "InternalID": 6327738.0}, "MAE_RS25865": {"Expression": 0.749, "InternalID": 6327739.0}, "MAE_RS10190": {"Expression": 93.6, "InternalID": 6324149.0}, "MAE_RS10195": {"Expression": 12.4, "InternalID": 6324150.0}, "MAE_RS04130": {"Expression": 53.7, "InternalID": 6322751.0}, "MAE_RS00505": {"Expression": 16.9, "InternalID": 6321930.0}, "MAE_RS04135": {"Expression": 2.67, "InternalID": 6322753.0}, "MAE_RS18170": {"Expression": 2.47, "InternalID": 6326009.0}, "MAE_RS18175": {"Expression": 4.19, "InternalID": 6326010.0}, "MAE_RS05425": {"Expression": 26.0, "InternalID": 6323046.0}, "MAE_RS00900": {"Expression": 14.3, "InternalID": 6322013.0}, "MAE_RS10375": {"Expression": 14.9, "InternalID": 6324194.0}, "MAE_RS10370": {"Expression": 13.9, "InternalID": 6324193.0}, "MAE_RS09730": {"Expression": 2.1, "InternalID": 6324042.0}, "MAE_RS23320": {"Expression": 22.2, "InternalID": 6327182.0}, "MAE_RS07950": {"Expression": 76.5, "InternalID": 6323631.0}, "MAE_RS01500": {"Expression": 11.5, "InternalID": 6322144.0}, "MAE_RS24445": {"Expression": 47.4, "InternalID": 6327433.0}, "MAE_RS17975": {"Expression": 8.35, "InternalID": 6325967.0}, "MAE_RS17970": {"Expression": 5.44, "InternalID": 6325966.0}, "MAE_RS09275": {"Expression": 3.68, "InternalID": 6323937.0}, "MAE_RS11470": {"Expression": 166.0, "InternalID": 6324436.0}, "MAE_RS00630": {"Expression": 0.676, "InternalID": 6321957.0}, "MAE_RS09080": {"Expression": 6.47, "InternalID": 6323895.0}, "MAE_RS18500": {"Expression": 0.618, "InternalID": 6326079.0}, "MAE_RS15825": {"Expression": 0.554, "InternalID": 6325471.0}, "MAE_RS14625": {"Expression": 1.96, "InternalID": 6325209.0}, "MAE_RS20210": {"Expression": 35.4, "InternalID": 6326471.0}, "MAE_RS20215": {"Expression": 44.5, "InternalID": 6326472.0}, "MAE_RS20740": {"Expression": 0.39, "InternalID": 6326593.0}, "MAE_RS06195": {"Expression": 19.1, "InternalID": 6323224.0}, "MAE_RS24945": {"Expression": 317.0, "InternalID": 6327541.0}, "MAE_RS07885": {"Expression": 0.3, "InternalID": 6323615.0}, "MAE_RS02850": {"Expression": 0.771, "InternalID": 6322456.0}, "MAE_RS08420": {"Expression": 6.86, "InternalID": 6323739.0}, "MAE_RS08425": {"Expression": 24.5, "InternalID": 6323740.0}, "MAE_RS16030": {"Expression": 0.479, "InternalID": 6325519.0}, "MAE_RS03105": {"Expression": 23.4, "InternalID": 6322512.0}, "MAE_RS06770": {"Expression": 26.3, "InternalID": 6323353.0}, "MAE_RS16745": {"Expression": 5.54, "InternalID": 6325689.0}, "MAE_RS06775": {"Expression": 10.2, "InternalID": 6323354.0}, "MAE_RS13515": {"Expression": 11.2, "InternalID": 6324935.0}, "MAE_RS13045": {"Expression": 70.5, "InternalID": 6324805.0}, "MAE_RS16750": {"Expression": 0.139, "InternalID": 6325690.0}, "MAE_RS13500": {"Expression": 31.3, "InternalID": 6324932.0}, "MAE_RS03810": {"Expression": 21.1, "InternalID": 6322671.0}, "MAE_RS13055": {"Expression": 118.0, "InternalID": 6324807.0}, "MAE_RS13050": {"Expression": 23.3, "InternalID": 6324806.0}, "MAE_RS21160": {"Expression": 7.06, "InternalID": 6326686.0}, "MAE_RS21165": {"Expression": 11.0, "InternalID": 6326687.0}, "MAE_RS14880": {"Expression": 0.337, "InternalID": 6325262.0}, "MAE_RS21400": {"Expression": 50.2, "InternalID": 6326749.0}, "MAE_RS26745": {"Expression": 2.34, "InternalID": 6327941.0}, "MAE_RS26680": {"Expression": 1.63, "InternalID": 6327926.0}, "MAE_RS22840": {"Expression": 520.0, "InternalID": 6327069.0}, "MAE_RS22665": {"Expression": 11.1, "InternalID": 6327028.0}, "MAE_RS27835": {"Expression": 4.68, "InternalID": 6327679.0}, "MAE_RS22660": {"Expression": 1.41, "InternalID": 6327027.0}, "MAE_RS22845": {"Expression": 335.0, "InternalID": 6327070.0}, "MAE_RS02675": {"Expression": 0.407, "InternalID": 6322418.0}, "MAE_RS02670": {"Expression": 32.3, "InternalID": 6322417.0}, "MAE_RS12900": {"Expression": 3.11, "InternalID": 6324770.0}, "MAE_RS15590": {"Expression": 65.7, "InternalID": 6325418.0}, "MAE_RS12905": {"Expression": 13.4, "InternalID": 6324771.0}, "MAE_RS11905": {"Expression": 2.11, "InternalID": 6324542.0}, "MAE_RS11900": {"Expression": 189.0, "InternalID": 6324541.0}, "MAE_RS06380": {"Expression": 22.5, "InternalID": 6323263.0}, "MAE_RS13190": {"Expression": 11.3, "InternalID": 6324838.0}, "MAE_RS23135": {"Expression": 0.511, "InternalID": 6327131.0}, "MAE_RS15040": {"Expression": 3.62, "InternalID": 6325295.0}, "MAE_RS23130": {"Expression": 14.0, "InternalID": 6327130.0}, "MAE_RS24870": {"Expression": 2610.0, "InternalID": 6327523.0}, "MAE_RS24875": {"Expression": 6.2, "InternalID": 6327524.0}, "MAE_RS06945": {"Expression": 0.346, "InternalID": 6323391.0}, "MAE_RS06940": {"Expression": 2.84, "InternalID": 6323390.0}, "MAE_RS17500": {"Expression": 42.9, "InternalID": 6325858.0}, "MAE_RS11760": {"Expression": 2.25, "InternalID": 6324504.0}, "MAE_RS14310": {"Expression": 0.048, "InternalID": 6325126.0}, "MAE_RS11765": {"Expression": 13.5, "InternalID": 6324505.0}, "MAE_RS08635": {"Expression": 11.1, "InternalID": 6323789.0}, "MAE_RS08630": {"Expression": 3.53, "InternalID": 6323788.0}, "MAE_RS19595": {"Expression": 133.0, "InternalID": 6326337.0}, "MAE_RS26535": {"Expression": 61.1, "InternalID": 6327894.0}, "MAE_RS04075": {"Expression": 5.71, "InternalID": 6322740.0}, "MAE_RS25655": {"Expression": 10.2, "InternalID": 6327692.0}, "MAE_RS25650": {"Expression": 5.65, "InternalID": 6327691.0}, "MAE_RS27240": {"Expression": 84.3, "InternalID": 6328046.0}, "MAE_RS27245": {"Expression": 41.4, "InternalID": 6328047.0}, "MAE_RS04070": {"Expression": 2.46, "InternalID": 6322739.0}, "MAE_RS15390": {"Expression": 25.1, "InternalID": 6325371.0}, "MAE_RS20025": {"Expression": 3.08, "InternalID": 6326430.0}, "MAE_RS21370": {"Expression": 72.9, "InternalID": 6326740.0}, "MAE_RS15395": {"Expression": 10.5, "InternalID": 6325372.0}, "MAE_RS10410": {"Expression": 23.5, "InternalID": 6324203.0}, "MAE_RS10415": {"Expression": 5.59, "InternalID": 6324204.0}, "MAE_RS18970": {"Expression": 2.64, "InternalID": 6326187.0}, "MAE_RS01245": {"Expression": 4.89, "InternalID": 6322090.0}, "MAE_RS01715": {"Expression": 0.122, "InternalID": 6322188.0}, "MAE_RS06560": {"Expression": 18.1, "InternalID": 6323306.0}, "MAE_RS02445": {"Expression": 7.48, "InternalID": 6322353.0}, "MAE_RS02440": {"Expression": 1.9, "InternalID": 6322352.0}, "MAE_RS20680": {"Expression": 11.9, "InternalID": 6326575.0}, "MAE_RS09270": {"Expression": 18.7, "InternalID": 6323935.0}, "MAE_RS13265": {"Expression": 11.5, "InternalID": 6324858.0}, "MAE_RS07385": {"Expression": 48.9, "InternalID": 6323497.0}, "MAE_RS26350": {"Expression": 3.34, "InternalID": 6327853.0}, "MAE_RS20975": {"Expression": 5.57, "InternalID": 6326642.0}, "MAE_RS20970": {"Expression": 51.4, "InternalID": 6326641.0}, "MAE_RS13195": {"Expression": 19.6, "InternalID": 6324839.0}, "MAE_RS01860": {"Expression": 217.0, "InternalID": 6322223.0}, "MAE_RS01865": {"Expression": 36.3, "InternalID": 6322224.0}, "MAE_RS24265": {"Expression": 47.7, "InternalID": 6327397.0}, "MAE_RS21085": {"Expression": 7.75, "InternalID": 6326669.0}, "MAE_RS21080": {"Expression": 25.0, "InternalID": 6326668.0}, "MAE_RS03710": {"Expression": 0.491, "InternalID": 6322647.0}, "MAE_RS03715": {"Expression": 12.8, "InternalID": 6322648.0}, "MAE_RS00810": {"Expression": 6.51, "InternalID": 6321994.0}, "MAE_RS13990": {"Expression": 3.66, "InternalID": 6325046.0}, "MAE_RS04840": {"Expression": 3.51, "InternalID": 6322915.0}, "MAE_RS12025": {"Expression": 17.6, "InternalID": 6324572.0}}, "OrganimsName": "M.aeruginosa", "Score": 3.81, "Coverage": 79.0, "Integrated": true}
