# Supplementary material for: Depletion of Shine-Dalgarno Sequences Within Bacterial Coding Regions Is Expression Dependent
Source: G3 (Bethesda). 2016 Sep 7;6(11):3467–74. doi: 10.1534/g3.116.032227 (PMC5100845; doi:10.1534/g3.116.032227)
Supplement: Supplemental Material [file supp_g3.116.032227_FileS1.zip › SD_Submission 3/Data/PaxDB/GCA_000011065.json]

{"Score": 5.99, "Coverage": 16.0, "GeneExpression": {"BT_3305": {"Expression": 25.8, "InternalID": 3742633.0}, "BT_0574": {"Expression": 1664.0, "InternalID": 3739903.0}, "BT_0237": {"Expression": 644.0, "InternalID": 3739566.0}, "BT_2718": {"Expression": 890.0, "InternalID": 3742046.0}, "BT_1338": {"Expression": 0.478, "InternalID": 3740667.0}, "BT_2844": {"Expression": 3540.0, "InternalID": 3742172.0}, "BT_1329": {"Expression": 4567.0, "InternalID": 3740658.0}, "BT_3407": {"Expression": 104.0, "InternalID": 3742735.0}, "BT_2058": {"Expression": 229.0, "InternalID": 3741387.0}, "BT_2531": {"Expression": 10.6, "InternalID": 3741860.0}, "BT_2074": {"Expression": 1176.0, "InternalID": 3741403.0}, "BT_2693": {"Expression": 40.9, "InternalID": 3742021.0}, "BT_1200": {"Expression": 575.0, "InternalID": 3740529.0}, "BT_2159": {"Expression": 120.0, "InternalID": 3741488.0}, "BT_0353": {"Expression": 141.0, "InternalID": 3739682.0}, "BT_1846": {"Expression": 16.0, "InternalID": 3741175.0}, "BT_1025": {"Expression": 0.074, "InternalID": 3740354.0}, "BT_4584": {"Expression": 260.0, "InternalID": 3743911.0}, "BT_1536": {"Expression": 143.0, "InternalID": 3740865.0}, "BT_0766": {"Expression": 1960.0, "InternalID": 3740095.0}, "BT_1804": {"Expression": 2748.0, "InternalID": 3741133.0}, "BT_2836": {"Expression": 52.2, "InternalID": 3742164.0}, "BT_1979": {"Expression": 40.7, "InternalID": 3741308.0}, "BT_4592": {"Expression": 119.0, "InternalID": 3743919.0}, "BT_4246": {"Expression": 593.0, "InternalID": 3743573.0}, "BT_1733": {"Expression": 759.0, "InternalID": 3741062.0}, "BT_2071": {"Expression": 225.0, "InternalID": 3741400.0}, "BT_3359": {"Expression": 9786.0, "InternalID": 3742687.0}, "BT_3812": {"Expression": 842.0, "InternalID": 3743139.0}, "BT_3475": {"Expression": 1.03, "InternalID": 3742803.0}, "BT_0329": {"Expression": 312.0, "InternalID": 3739658.0}, "BT_3721": {"Expression": 3837.0, "InternalID": 3743048.0}, "BT_0418": {"Expression": 1139.0, "InternalID": 3739747.0}, "BT_1371": {"Expression": 2116.0, "InternalID": 3740700.0}, "BT_0370": {"Expression": 6553.0, "InternalID": 3739699.0}, "BT_2820": {"Expression": 2.08, "InternalID": 3742148.0}, "BT_2570": {"Expression": 15.0, "InternalID": 3741899.0}, "BT_0354": {"Expression": 77.2, "InternalID": 3739683.0}, "BT_0184": {"Expression": 50.4, "InternalID": 3739513.0}, "BT_1784": {"Expression": 777.0, "InternalID": 3741113.0}, "BT_0855": {"Expression": 19.4, "InternalID": 3740184.0}, "BT_3958": {"Expression": 59.7, "InternalID": 3743285.0}, "BT_3810": {"Expression": 261.0, "InternalID": 3743137.0}, "BT_4455": {"Expression": 142.0, "InternalID": 3743782.0}, "BT_1325": {"Expression": 73.5, "InternalID": 3740654.0}, "BT_4070": {"Expression": 0.365, "InternalID": 3743397.0}, "BT_1955": {"Expression": 345.0, "InternalID": 3741284.0}, "BT_0464": {"Expression": 0.336, "InternalID": 3739793.0}, "BT_0916": {"Expression": 2647.0, "InternalID": 3740245.0}, "BT_2415": {"Expression": 1410.0, "InternalID": 3741744.0}, "BT_0623": {"Expression": 3344.0, "InternalID": 3739952.0}, "BT_3755": {"Expression": 47.4, "InternalID": 3743082.0}, "BT_2759": {"Expression": 8357.0, "InternalID": 3742087.0}, "BT_1796": {"Expression": 15.9, "InternalID": 3741125.0}, "BT_4114": {"Expression": 11.4, "InternalID": 3743441.0}, "BT_3189": {"Expression": 192.0, "InternalID": 3742517.0}, "BT_4041": {"Expression": 407.0, "InternalID": 3743368.0}, "BT_1104": {"Expression": 3584.0, "InternalID": 3740433.0}, "BT_4358": {"Expression": 175.0, "InternalID": 3743685.0}, "BT_3937": {"Expression": 135.0, "InternalID": 3743264.0}, "BT_2737": {"Expression": 3667.0, "InternalID": 3742065.0}, "BT_3873": {"Expression": 690.0, "InternalID": 3743200.0}, "BT_0256": {"Expression": 198.0, "InternalID": 3739585.0}, "BT_3987": {"Expression": 1707.0, "InternalID": 3743314.0}, "BT_2493": {"Expression": 4940.0, "InternalID": 3741822.0}, "BT_2977": {"Expression": 1268.0, "InternalID": 3742305.0}, "BT_1221": {"Expression": 119.0, "InternalID": 3740550.0}, "BT_1560": {"Expression": 205.0, "InternalID": 3740889.0}, "BT_3241": {"Expression": 15.4, "InternalID": 3742569.0}, "BT_3692": {"Expression": 741.0, "InternalID": 3743019.0}, "BT_4321": {"Expression": 131.0, "InternalID": 3743648.0}, "BT_1869": {"Expression": 163.0, "InternalID": 3741198.0}, "BT_3874": {"Expression": 278.0, "InternalID": 3743201.0}, "BT_4610": {"Expression": 1145.0, "InternalID": 3743937.0}, "BT_0865": {"Expression": 760.0, "InternalID": 3740194.0}, "BT_2062": {"Expression": 620.0, "InternalID": 3741391.0}, "BT_0488": {"Expression": 103.0, "InternalID": 3739817.0}, "BT_0787": {"Expression": 92.2, "InternalID": 3740116.0}, "BT_3725": {"Expression": 54.1, "InternalID": 3743052.0}, "BT_3240": {"Expression": 76.0, "InternalID": 3742568.0}, "BT_2052": {"Expression": 606.0, "InternalID": 3741381.0}, "BT_1322": {"Expression": 1.28, "InternalID": 3740651.0}, "BT_2256": {"Expression": 2218.0, "InternalID": 3741585.0}, "BT_1806": {"Expression": 670.0, "InternalID": 3741135.0}, "BT_3403": {"Expression": 605.0, "InternalID": 3742731.0}, "BT_0590": {"Expression": 389.0, "InternalID": 3739919.0}, "BT_4634": {"Expression": 95.4, "InternalID": 3743961.0}, "BT_3351": {"Expression": 259.0, "InternalID": 3742679.0}, "BT_3145": {"Expression": 345.0, "InternalID": 3742473.0}, "BT_0900": {"Expression": 5243.0, "InternalID": 3740229.0}, "BT_3878": {"Expression": 5095.0, "InternalID": 3743205.0}, "BT_3219": {"Expression": 519.0, "InternalID": 3742547.0}, "BT_3808": {"Expression": 2339.0, "InternalID": 3743135.0}, "BT_4177": {"Expression": 1807.0, "InternalID": 3743504.0}, "BT_2393": {"Expression": 11.9, "InternalID": 3741722.0}, "BT_3259": {"Expression": 163.0, "InternalID": 3742587.0}, "BT_1161": {"Expression": 81.9, "InternalID": 3740490.0}, "BT_3876": {"Expression": 2794.0, "InternalID": 3743203.0}, "BT_4005": {"Expression": 783.0, "InternalID": 3743332.0}, "BT_4150": {"Expression": 26.0, "InternalID": 3743477.0}, "BT_2830": {"Expression": 10767.0, "InternalID": 3742158.0}, "BT_1198": {"Expression": 58.0, "InternalID": 3740527.0}, "BT_3811": {"Expression": 1444.0, "InternalID": 3743138.0}, "BT_2626": {"Expression": 12.4, "InternalID": 3741955.0}, "BT_3723": {"Expression": 9077.0, "InternalID": 3743050.0}, "BT_3611": {"Expression": 539.0, "InternalID": 3742938.0}, "BT_2434": {"Expression": 7.11, "InternalID": 3741763.0}, "BT_2715": {"Expression": 3580.0, "InternalID": 3742043.0}, "BT_0319": {"Expression": 4295.0, "InternalID": 3739648.0}, "BT_0545": {"Expression": 632.0, "InternalID": 3739874.0}, "BT_3950": {"Expression": 1241.0, "InternalID": 3743277.0}, "BT_1038": {"Expression": 53.4, "InternalID": 3740367.0}, "BT_1601": {"Expression": 429.0, "InternalID": 3740930.0}, "BT_2665": {"Expression": 334.0, "InternalID": 3741994.0}, "BT_3129": {"Expression": 736.0, "InternalID": 3742457.0}, "BT_0925": {"Expression": 95.1, "InternalID": 3740254.0}, "BT_2519": {"Expression": 3787.0, "InternalID": 3741848.0}, "BT_2722": {"Expression": 170.0, "InternalID": 3742050.0}, "BT_1383": {"Expression": 48.1, "InternalID": 3740712.0}, "BT_1155": {"Expression": 226.0, "InternalID": 3740484.0}, "BT_3470": {"Expression": 89.0, "InternalID": 3742798.0}, "BT_3230": {"Expression": 237.0, "InternalID": 3742558.0}, "BT_0174": {"Expression": 8700.0, "InternalID": 3739503.0}, "BT_3477": {"Expression": 216.0, "InternalID": 3742805.0}, "BT_2472": {"Expression": 125.0, "InternalID": 3741801.0}, "BT_2717": {"Expression": 1079.0, "InternalID": 3742045.0}, "BT_2541": {"Expression": 28.2, "InternalID": 3741870.0}, "BT_3569": {"Expression": 17.1, "InternalID": 3742897.0}, "BT_2708": {"Expression": 2591.0, "InternalID": 3742036.0}, "BT_1969": {"Expression": 564.0, "InternalID": 3741298.0}, "BT_2228": {"Expression": 153.0, "InternalID": 3741557.0}, "BT_2158": {"Expression": 4818.0, "InternalID": 3741487.0}, "BT_3986": {"Expression": 678.0, "InternalID": 3743313.0}, "BT_1636": {"Expression": 50.5, "InternalID": 3740965.0}, "BT_4406": {"Expression": 65.0, "InternalID": 3743733.0}, "BT_4298": {"Expression": 13.0, "InternalID": 3743625.0}, "BT_3757": {"Expression": 70.0, "InternalID": 3743084.0}, "BT_1526": {"Expression": 116.0, "InternalID": 3740855.0}, "BT_3260": {"Expression": 0.068, "InternalID": 3742588.0}, "BT_2264": {"Expression": 446.0, "InternalID": 3741593.0}, "BT_2723": {"Expression": 2233.0, "InternalID": 3742051.0}, "BT_1186": {"Expression": 13.9, "InternalID": 3740515.0}, "BT_0718": {"Expression": 486.0, "InternalID": 3740047.0}, "BT_4050": {"Expression": 162.0, "InternalID": 3743377.0}, "BT_3704": {"Expression": 229.0, "InternalID": 3743031.0}, "BT_3843": {"Expression": 52.5, "InternalID": 3743170.0}, "BT_4702": {"Expression": 374.0, "InternalID": 3744029.0}, "BT_3169": {"Expression": 132.0, "InternalID": 3742497.0}, "BT_2053": {"Expression": 866.0, "InternalID": 3741382.0}, "BT_0565": {"Expression": 3275.0, "InternalID": 3739894.0}, "BT_3404": {"Expression": 198.0, "InternalID": 3742732.0}, "BT_1312": {"Expression": 3054.0, "InternalID": 3740641.0}, "BT_1039": {"Expression": 17.0, "InternalID": 3740368.0}, "BT_3077": {"Expression": 72.9, "InternalID": 3742405.0}, "BT_2790": {"Expression": 8224.0, "InternalID": 3742118.0}, "BT_3985": {"Expression": 220.0, "InternalID": 3743312.0}, "BT_0784": {"Expression": 136.0, "InternalID": 3740113.0}, "BT_3082": {"Expression": 190.0, "InternalID": 3742410.0}, "BT_3908": {"Expression": 171.0, "InternalID": 3743235.0}, "BT_3833": {"Expression": 34326.0, "InternalID": 3743160.0}, "BT_1761": {"Expression": 869.0, "InternalID": 3741090.0}, "BT_1098": {"Expression": 1177.0, "InternalID": 3740427.0}, "BT_1861": {"Expression": 78.4, "InternalID": 3741190.0}, "BT_3764": {"Expression": 189.0, "InternalID": 3743091.0}, "BT_0701": {"Expression": 247.0, "InternalID": 3740030.0}, "BT_1723": {"Expression": 215.0, "InternalID": 3741052.0}, "BT_4308": {"Expression": 43.9, "InternalID": 3743635.0}, "BT_1299": {"Expression": 394.0, "InternalID": 3740628.0}, "BT_4683": {"Expression": 0.172, "InternalID": 3744010.0}, "BT_2262": {"Expression": 100.0, "InternalID": 3741591.0}, "BT_0455": {"Expression": 41.7, "InternalID": 3739784.0}, "BT_3465": {"Expression": 8.86, "InternalID": 3742793.0}, "BT_2070": {"Expression": 1295.0, "InternalID": 3741399.0}, "BT_1370": {"Expression": 873.0, "InternalID": 3740699.0}, "BT_2414": {"Expression": 158559.0, "InternalID": 3741743.0}, "BT_0459": {"Expression": 614.0, "InternalID": 3739788.0}, "BT_1194": {"Expression": 2390.0, "InternalID": 3740523.0}, "BT_3187": {"Expression": 0.184, "InternalID": 3742515.0}, "BT_2735": {"Expression": 42898.0, "InternalID": 3742063.0}, "BT_1377": {"Expression": 162.0, "InternalID": 3740706.0}, "BT_1296": {"Expression": 66.5, "InternalID": 3740625.0}, "BT_1555": {"Expression": 201.0, "InternalID": 3740884.0}, "BT_1433": {"Expression": 2505.0, "InternalID": 3740762.0}, "BT_3182": {"Expression": 134.0, "InternalID": 3742510.0}, "BT_0321": {"Expression": 422.0, "InternalID": 3739650.0}, "BT_4690": {"Expression": 16.7, "InternalID": 3744017.0}, "BT_2700": {"Expression": 3787.0, "InternalID": 3742028.0}, "BT_0872": {"Expression": 198.0, "InternalID": 3740201.0}, "BT_1374": {"Expression": 241.0, "InternalID": 3740703.0}, "BT_2904": {"Expression": 0.097, "InternalID": 3742232.0}, "BT_1847": {"Expression": 4751.0, "InternalID": 3741176.0}, "BT_3443": {"Expression": 1052.0, "InternalID": 3742771.0}, "BT_3895": {"Expression": 22.1, "InternalID": 3743222.0}, "BT_3699": {"Expression": 22.5, "InternalID": 3743026.0}, "BT_2702": {"Expression": 1363.0, "InternalID": 3742030.0}, "BT_1878": {"Expression": 28.4, "InternalID": 3741207.0}, "BT_1871": {"Expression": 345.0, "InternalID": 3741200.0}, "BT_0216": {"Expression": 5601.0, "InternalID": 3739545.0}, "BT_2165": {"Expression": 1201.0, "InternalID": 3741494.0}, "BT_4667": {"Expression": 339.0, "InternalID": 3743994.0}, "BT_3709": {"Expression": 6643.0, "InternalID": 3743036.0}, "BT_4615": {"Expression": 4386.0, "InternalID": 3743942.0}, "BT_3743": {"Expression": 1177.0, "InternalID": 3743070.0}, "BT_3222": {"Expression": 2192.0, "InternalID": 3742550.0}, "BT_3698": {"Expression": 46.4, "InternalID": 3743025.0}, "BT_1298": {"Expression": 1038.0, "InternalID": 3740627.0}, "BT_1450": {"Expression": 240.0, "InternalID": 3740779.0}, "BT_1033": {"Expression": 421.0, "InternalID": 3740362.0}, "BT_3648": {"Expression": 225.0, "InternalID": 3742975.0}, "BT_3952": {"Expression": 11.0, "InternalID": 3743279.0}, "BT_0738": {"Expression": 1486.0, "InternalID": 3740067.0}, "BT_2719": {"Expression": 29588.0, "InternalID": 3742047.0}, "BT_0922": {"Expression": 123.0, "InternalID": 3740251.0}, "BT_4374": {"Expression": 70.5, "InternalID": 3743701.0}, "BT_1293": {"Expression": 440.0, "InternalID": 3740622.0}, "BT_3146": {"Expression": 394.0, "InternalID": 3742474.0}, "BT_2728": {"Expression": 7385.0, "InternalID": 3742056.0}, "BT_0518": {"Expression": 78.1, "InternalID": 3739847.0}, "BT_1970": {"Expression": 549.0, "InternalID": 3741299.0}, "BT_3826": {"Expression": 163.0, "InternalID": 3743153.0}, "BT_1535": {"Expression": 981.0, "InternalID": 3740864.0}, "BT_4204": {"Expression": 286.0, "InternalID": 3743531.0}, "BT_4670": {"Expression": 336.0, "InternalID": 3743997.0}, "BT_2157": {"Expression": 2755.0, "InternalID": 3741486.0}, "BT_1356": {"Expression": 235.0, "InternalID": 3740685.0}, "BT_4738": {"Expression": 28.9, "InternalID": 3744065.0}, "BT_1040": {"Expression": 84.5, "InternalID": 3740369.0}, "BT_1207": {"Expression": 281.0, "InternalID": 3740536.0}, "BT_0350": {"Expression": 665.0, "InternalID": 3739679.0}, "BT_4295": {"Expression": 66.6, "InternalID": 3743622.0}, "BT_4368": {"Expression": 6343.0, "InternalID": 3743695.0}, "BT_4240": {"Expression": 1544.0, "InternalID": 3743567.0}, "BT_0807": {"Expression": 4963.0, "InternalID": 3740136.0}, "BT_3767": {"Expression": 1357.0, "InternalID": 3743094.0}, "BT_1032": {"Expression": 23.3, "InternalID": 3740361.0}, "BT_0423": {"Expression": 755.0, "InternalID": 3739752.0}, "BT_2173": {"Expression": 359.0, "InternalID": 3741502.0}, "BT_2090": {"Expression": 576.0, "InternalID": 3741419.0}, "BT_4205": {"Expression": 245.0, "InternalID": 3743532.0}, "BT_1691": {"Expression": 15928.0, "InternalID": 3741020.0}, "BT_4262": {"Expression": 10.7, "InternalID": 3743589.0}, "BT_2797": {"Expression": 362.0, "InternalID": 3742125.0}, "BT_1615": {"Expression": 23.8, "InternalID": 3740944.0}, "BT_4001": {"Expression": 97.9, "InternalID": 3743328.0}, "BT_3559": {"Expression": 194.0, "InternalID": 3742887.0}, "BT_4167": {"Expression": 97.2, "InternalID": 3743494.0}, "BT_1685": {"Expression": 527.0, "InternalID": 3741014.0}, "BT_1697": {"Expression": 1191.0, "InternalID": 3741026.0}, "BT_2268": {"Expression": 846.0, "InternalID": 3741597.0}, "BT_1226": {"Expression": 16.7, "InternalID": 3740555.0}, "BT_2829": {"Expression": 32.5, "InternalID": 3742157.0}, "BT_2079": {"Expression": 341.0, "InternalID": 3741408.0}, "BT_0333": {"Expression": 126.0, "InternalID": 3739662.0}, "BT_0813": {"Expression": 223.0, "InternalID": 3740142.0}, "BT_2703": {"Expression": 8607.0, "InternalID": 3742031.0}, "BT_1667": {"Expression": 828.0, "InternalID": 3740996.0}, "BT_4353": {"Expression": 17.4, "InternalID": 3743680.0}, "BT_3771": {"Expression": 2496.0, "InternalID": 3743098.0}, "BT_2726": {"Expression": 4042.0, "InternalID": 3742054.0}, "BT_0410": {"Expression": 1079.0, "InternalID": 3739739.0}, "BT_3193": {"Expression": 305.0, "InternalID": 3742521.0}, "BT_2091": {"Expression": 121.0, "InternalID": 3741420.0}, "BT_4614": {"Expression": 138.0, "InternalID": 3743941.0}, "BT_1185": {"Expression": 6.26, "InternalID": 3740514.0}, "BT_1613": {"Expression": 103.0, "InternalID": 3740942.0}, "BT_1041": {"Expression": 0.196, "InternalID": 3740370.0}, "BT_0899": {"Expression": 201.0, "InternalID": 3740228.0}, "BT_0463": {"Expression": 23.3, "InternalID": 3739792.0}, "BT_1491": {"Expression": 134.0, "InternalID": 3740820.0}, "BT_2662": {"Expression": 222.0, "InternalID": 3741991.0}, "BT_2167": {"Expression": 2225.0, "InternalID": 3741496.0}, "BT_2387": {"Expression": 66.9, "InternalID": 3741716.0}, "BT_0361": {"Expression": 243.0, "InternalID": 3739690.0}, "BT_4424": {"Expression": 37.6, "InternalID": 3743751.0}, "BT_0894": {"Expression": 0.093, "InternalID": 3740223.0}, "BT_0360": {"Expression": 9.69, "InternalID": 3739689.0}, "BT_0425": {"Expression": 1302.0, "InternalID": 3739754.0}, "BT_2837": {"Expression": 382.0, "InternalID": 3742165.0}, "BT_4247": {"Expression": 76.4, "InternalID": 3743574.0}, "BT_3253": {"Expression": 836.0, "InternalID": 3742581.0}, "BT_2739": {"Expression": 254.0, "InternalID": 3742067.0}, "BT_2059": {"Expression": 8494.0, "InternalID": 3741388.0}, "BT_1595": {"Expression": 377.0, "InternalID": 3740924.0}, "BT_1669": {"Expression": 59.2, "InternalID": 3740998.0}, "BT_2265": {"Expression": 52.8, "InternalID": 3741594.0}, "BT_3727": {"Expression": 12.6, "InternalID": 3743054.0}, "BT_4448": {"Expression": 4731.0, "InternalID": 3743775.0}, "BT_3990": {"Expression": 27.5, "InternalID": 3743317.0}, "BT_1102": {"Expression": 1429.0, "InternalID": 3740431.0}, "BT_2419": {"Expression": 636.0, "InternalID": 3741748.0}, "BT_3116": {"Expression": 130.0, "InternalID": 3742444.0}, "BT_3710": {"Expression": 566.0, "InternalID": 3743037.0}, "BT_3834": {"Expression": 148.0, "InternalID": 3743161.0}, "BT_1391": {"Expression": 258.0, "InternalID": 3740720.0}, "BT_3864": {"Expression": 50.3, "InternalID": 3743191.0}, "BT_4320": {"Expression": 79.3, "InternalID": 3743647.0}, "BT_3636": {"Expression": 640.0, "InternalID": 3742963.0}, "BT_1333": {"Expression": 2204.0, "InternalID": 3740662.0}, "BT_1488": {"Expression": 78.4, "InternalID": 3740817.0}, "BT_3291": {"Expression": 0.088, "InternalID": 3742619.0}, "BT_2710": {"Expression": 4139.0, "InternalID": 3742038.0}, "BT_2078": {"Expression": 14.0, "InternalID": 3741407.0}, "BT_0346": {"Expression": 451.0, "InternalID": 3739675.0}, "BT_3188": {"Expression": 850.0, "InternalID": 3742516.0}, "BT_0258": {"Expression": 1142.0, "InternalID": 3739587.0}, "BT_4678": {"Expression": 42.0, "InternalID": 3744005.0}, "BT_3552": {"Expression": 97.0, "InternalID": 3742880.0}, "BT_0860": {"Expression": 259.0, "InternalID": 3740189.0}, "BT_1924": {"Expression": 22.9, "InternalID": 3741253.0}, "BT_4303": {"Expression": 153.0, "InternalID": 3743630.0}, "BT_4425": {"Expression": 234.0, "InternalID": 3743752.0}, "BT_0806": {"Expression": 51.9, "InternalID": 3740135.0}, "BT_0883": {"Expression": 1179.0, "InternalID": 3740212.0}, "BT_2565": {"Expression": 1807.0, "InternalID": 3741894.0}, "BT_0173": {"Expression": 14113.0, "InternalID": 3739502.0}, "BT_4589": {"Expression": 2438.0, "InternalID": 3743916.0}, "BT_0318": {"Expression": 1027.0, "InternalID": 3739647.0}, "BT_4245": {"Expression": 220.0, "InternalID": 3743572.0}, "BT_2786": {"Expression": 1484.0, "InternalID": 3742114.0}, "BT_0924": {"Expression": 902.0, "InternalID": 3740253.0}, "BT_3700": {"Expression": 936.0, "InternalID": 3743027.0}, "BT_3778": {"Expression": 419.0, "InternalID": 3743105.0}, "BT_0892": {"Expression": 24.5, "InternalID": 3740221.0}, "BT_0356": {"Expression": 433.0, "InternalID": 3739685.0}, "BT_2720": {"Expression": 5521.0, "InternalID": 3742048.0}, "BT_2731": {"Expression": 2125.0, "InternalID": 3742059.0}, "BT_2038": {"Expression": 215.0, "InternalID": 3741367.0}, "BT_2556": {"Expression": 163.0, "InternalID": 3741885.0}, "BT_4307": {"Expression": 610.0, "InternalID": 3743634.0}, "BT_4724": {"Expression": 4.94, "InternalID": 3744051.0}, "BT_1100": {"Expression": 30.4, "InternalID": 3740429.0}, "BT_0895": {"Expression": 55.1, "InternalID": 3740224.0}, "BT_3483": {"Expression": 0.943, "InternalID": 3742811.0}, "BT_3702": {"Expression": 353.0, "InternalID": 3743029.0}, "BT_4120": {"Expression": 144.0, "InternalID": 3743447.0}, "BT_2461": {"Expression": 8.7, "InternalID": 3741790.0}, "BT_0294": {"Expression": 753.0, "InternalID": 3739623.0}, "BT_3505": {"Expression": 30.2, "InternalID": 3742833.0}, "BT_3660": {"Expression": 15.1, "InternalID": 3742987.0}, "BT_2714": {"Expression": 2283.0, "InternalID": 3742042.0}, "BT_3962": {"Expression": 48.2, "InternalID": 3743289.0}, "BT_2740": {"Expression": 26220.0, "InternalID": 3742068.0}, "BT_2978": {"Expression": 601.0, "InternalID": 3742306.0}, "BT_3410": {"Expression": 371.0, "InternalID": 3742738.0}, "BT_1829": {"Expression": 8634.0, "InternalID": 3741158.0}, "BT_4423": {"Expression": 23.1, "InternalID": 3743750.0}, "BT_2734": {"Expression": 924.0, "InternalID": 3742062.0}, "BT_4206": {"Expression": 83.7, "InternalID": 3743533.0}, "BT_4503": {"Expression": 192.0, "InternalID": 3743830.0}, "BT_2145": {"Expression": 356.0, "InternalID": 3741474.0}, "BT_0364": {"Expression": 174.0, "InternalID": 3739693.0}, "BT_1952": {"Expression": 104.0, "InternalID": 3741281.0}, "BT_3760": {"Expression": 317.0, "InternalID": 3743087.0}, "BT_1273": {"Expression": 103.0, "InternalID": 3740602.0}, "BT_0424": {"Expression": 2064.0, "InternalID": 3739753.0}, "BT_0368": {"Expression": 404.0, "InternalID": 3739697.0}, "BT_0157": {"Expression": 3418.0, "InternalID": 3739486.0}, "BT_4595": {"Expression": 2046.0, "InternalID": 3743922.0}, "BT_1579": {"Expression": 1860.0, "InternalID": 3740908.0}, "BT_4305": {"Expression": 427.0, "InternalID": 3743632.0}, "BT_3429": {"Expression": 44.5, "InternalID": 3742757.0}, "BT_4129": {"Expression": 218.0, "InternalID": 3743456.0}, "BT_4411": {"Expression": 813.0, "InternalID": 3743738.0}, "BT_0656": {"Expression": 12.2, "InternalID": 3739985.0}, "BT_0526": {"Expression": 46.0, "InternalID": 3739855.0}, "BT_2705": {"Expression": 261.0, "InternalID": 3742033.0}, "BT_2122": {"Expression": 185.0, "InternalID": 3741451.0}, "BT_3045": {"Expression": 115.0, "InternalID": 3742373.0}, "BT_3774": {"Expression": 24.0, "InternalID": 3743101.0}, "BT_4202": {"Expression": 261.0, "InternalID": 3743529.0}, "BT_1359": {"Expression": 19.9, "InternalID": 3740688.0}, "BT_3103": {"Expression": 37.2, "InternalID": 3742431.0}, "BT_1373": {"Expression": 655.0, "InternalID": 3740702.0}, "BT_4166": {"Expression": 59.9, "InternalID": 3743493.0}, "BT_1762": {"Expression": 2923.0, "InternalID": 3741091.0}, "BT_4313": {"Expression": 472.0, "InternalID": 3743640.0}, "BT_1499": {"Expression": 2212.0, "InternalID": 3740828.0}, "BT_3995": {"Expression": 46.1, "InternalID": 3743322.0}, "BT_2976": {"Expression": 170.0, "InternalID": 3742304.0}, "BT_3787": {"Expression": 50.1, "InternalID": 3743114.0}, "BT_4040": {"Expression": 25.4, "InternalID": 3743367.0}, "BT_3493": {"Expression": 4.07, "InternalID": 3742821.0}, "BT_1887": {"Expression": 160.0, "InternalID": 3741216.0}, "BT_4361": {"Expression": 28.6, "InternalID": 3743688.0}, "BT_4581": {"Expression": 22.1, "InternalID": 3743908.0}, "BT_2741": {"Expression": 504.0, "InternalID": 3742069.0}, "BT_2783": {"Expression": 474.0, "InternalID": 3742111.0}, "BT_2629": {"Expression": 100.0, "InternalID": 3741958.0}, "BT_2510": {"Expression": 6754.0, "InternalID": 3741839.0}, "BT_3480": {"Expression": 163.0, "InternalID": 3742808.0}, "BT_2975": {"Expression": 28.5, "InternalID": 3742303.0}, "BT_2008": {"Expression": 48.2, "InternalID": 3741337.0}, "BT_1449": {"Expression": 125.0, "InternalID": 3740778.0}, "BT_3046": {"Expression": 11.5, "InternalID": 3742374.0}, "BT_1763": {"Expression": 379.0, "InternalID": 3741092.0}, "BT_3714": {"Expression": 0.154, "InternalID": 3743041.0}, "BT_1619": {"Expression": 31.0, "InternalID": 3740948.0}, "BT_2251": {"Expression": 64.6, "InternalID": 3741580.0}, "BT_4468": {"Expression": 299.0, "InternalID": 3743795.0}, "BT_1466": {"Expression": 78.2, "InternalID": 3740795.0}, "BT_2721": {"Expression": 1590.0, "InternalID": 3742049.0}, "BT_2987": {"Expression": 0.573, "InternalID": 3742315.0}, "BT_2787": {"Expression": 107.0, "InternalID": 3742115.0}, "BT_2827": {"Expression": 114.0, "InternalID": 3742155.0}, "BT_3323": {"Expression": 55.5, "InternalID": 3742651.0}, "BT_0914": {"Expression": 195.0, "InternalID": 3740243.0}, "BT_0304": {"Expression": 14.4, "InternalID": 3739633.0}, "BT_2716": {"Expression": 4022.0, "InternalID": 3742044.0}, "BT_3708": {"Expression": 121.0, "InternalID": 3743035.0}, "BT_1334": {"Expression": 527.0, "InternalID": 3740663.0}, "BT_1077": {"Expression": 19.9, "InternalID": 3740406.0}, "BT_4254": {"Expression": 856.0, "InternalID": 3743581.0}, "BT_3126": {"Expression": 159.0, "InternalID": 3742454.0}, "BT_0711": {"Expression": 3317.0, "InternalID": 3740040.0}, "BT_4591": {"Expression": 211.0, "InternalID": 3743918.0}, "BT_4314": {"Expression": 7555.0, "InternalID": 3743641.0}, "BT_0409": {"Expression": 163.0, "InternalID": 3739738.0}, "BT_3792": {"Expression": 91.9, "InternalID": 3743119.0}, "BT_1196": {"Expression": 39.4, "InternalID": 3740525.0}, "BT_0421": {"Expression": 48.6, "InternalID": 3739750.0}, "BT_2093": {"Expression": 54.9, "InternalID": 3741422.0}, "BT_3232": {"Expression": 4409.0, "InternalID": 3742560.0}, "BT_2489": {"Expression": 3998.0, "InternalID": 3741818.0}, "BT_4188": {"Expression": 827.0, "InternalID": 3743515.0}, "BT_4336": {"Expression": 86.4, "InternalID": 3743663.0}, "BT_1365": {"Expression": 373.0, "InternalID": 3740694.0}, "BT_1672": {"Expression": 6242.0, "InternalID": 3741001.0}, "BT_0420": {"Expression": 205.0, "InternalID": 3739749.0}, "BT_3336": {"Expression": 319.0, "InternalID": 3742664.0}, "BT_1973": {"Expression": 1885.0, "InternalID": 3741302.0}, "BT_1243": {"Expression": 41.3, "InternalID": 3740572.0}, "BT_4327": {"Expression": 18.5, "InternalID": 3743654.0}, "BT_2497": {"Expression": 20.8, "InternalID": 3741826.0}, "BT_3918": {"Expression": 37.8, "InternalID": 3743245.0}, "BT_0675": {"Expression": 31.5, "InternalID": 3740004.0}, "BT_2161": {"Expression": 722.0, "InternalID": 3741490.0}, "BT_3339": {"Expression": 1119.0, "InternalID": 3742667.0}, "BT_0644": {"Expression": 2156.0, "InternalID": 3739973.0}, "BT_2259": {"Expression": 72.9, "InternalID": 3741588.0}, "BT_0694": {"Expression": 513.0, "InternalID": 3740023.0}, "BT_0311": {"Expression": 0.142, "InternalID": 3739640.0}, "BT_1904": {"Expression": 63.2, "InternalID": 3741233.0}, "BT_1047": {"Expression": 59.3, "InternalID": 3740376.0}, "BT_3999": {"Expression": 63.4, "InternalID": 3743326.0}, "BT_3717": {"Expression": 23.1, "InternalID": 3743044.0}, "BT_3844": {"Expression": 385.0, "InternalID": 3743171.0}, "BT_4207": {"Expression": 128.0, "InternalID": 3743534.0}, "BT_1654": {"Expression": 221.0, "InternalID": 3740983.0}, "BT_0186": {"Expression": 17.9, "InternalID": 3739515.0}, "BT_1971": {"Expression": 52.2, "InternalID": 3741300.0}, "BT_0524": {"Expression": 79.4, "InternalID": 3739853.0}, "BT_2748": {"Expression": 39.3, "InternalID": 3742076.0}, "BT_0351": {"Expression": 607.0, "InternalID": 3739680.0}, "BT_4440": {"Expression": 12.7, "InternalID": 3743767.0}, "BT_1224": {"Expression": 46.0, "InternalID": 3740553.0}, "BT_3813": {"Expression": 90.7, "InternalID": 3743140.0}, "BT_0898": {"Expression": 18.7, "InternalID": 3740227.0}, "BT_0742": {"Expression": 194.0, "InternalID": 3740071.0}, "BT_4395": {"Expression": 22.6, "InternalID": 3743722.0}, "BT_2138": {"Expression": 163.0, "InternalID": 3741467.0}, "BT_3927": {"Expression": 93.1, "InternalID": 3743254.0}, "BT_3504": {"Expression": 408.0, "InternalID": 3742832.0}, "BT_1153": {"Expression": 2340.0, "InternalID": 3740482.0}, "BT_3922": {"Expression": 1047.0, "InternalID": 3743249.0}, "BT_2816": {"Expression": 23.4, "InternalID": 3742144.0}, "BT_2416": {"Expression": 73.2, "InternalID": 3741745.0}, "BT_4664": {"Expression": 33.1, "InternalID": 3743991.0}, "BT_2249": {"Expression": 1084.0, "InternalID": 3741578.0}, "BT_2041": {"Expression": 19.8, "InternalID": 3741370.0}, "BT_1548": {"Expression": 1485.0, "InternalID": 3740877.0}, "BT_0618": {"Expression": 67.9, "InternalID": 3739947.0}, "BT_0530": {"Expression": 54.7, "InternalID": 3739859.0}, "BT_1760": {"Expression": 898.0, "InternalID": 3741089.0}, "BT_2894": {"Expression": 9.35, "InternalID": 3742222.0}, "BT_4217": {"Expression": 1442.0, "InternalID": 3743544.0}, "BT_4187": {"Expression": 19.7, "InternalID": 3743514.0}, "BT_1477": {"Expression": 54.1, "InternalID": 3740806.0}, "BT_3231": {"Expression": 197.0, "InternalID": 3742559.0}, "BT_0910": {"Expression": 3991.0, "InternalID": 3740239.0}, "BT_3872": {"Expression": 148.0, "InternalID": 3743199.0}, "BT_4296": {"Expression": 156.0, "InternalID": 3743623.0}, "BT_1222": {"Expression": 312.0, "InternalID": 3740551.0}, "BT_1840": {"Expression": 67.0, "InternalID": 3741169.0}, "BT_2563": {"Expression": 1272.0, "InternalID": 3741892.0}, "BT_2701": {"Expression": 1555.0, "InternalID": 3742029.0}, "BT_2736": {"Expression": 2159.0, "InternalID": 3742064.0}, "BT_2687": {"Expression": 49.4, "InternalID": 3742015.0}, "BT_2150": {"Expression": 192.0, "InternalID": 3741479.0}, "BT_2212": {"Expression": 21.2, "InternalID": 3741541.0}, "BT_3866": {"Expression": 720.0, "InternalID": 3743193.0}, "BT_3703": {"Expression": 362.0, "InternalID": 3743030.0}, "BT_4241": {"Expression": 190.0, "InternalID": 3743568.0}, "BT_4008": {"Expression": 426.0, "InternalID": 3743335.0}, "BT_4122": {"Expression": 267.0, "InternalID": 3743449.0}, "BT_1142": {"Expression": 80.5, "InternalID": 3740471.0}, "BT_3877": {"Expression": 3162.0, "InternalID": 3743204.0}, "BT_2263": {"Expression": 391.0, "InternalID": 3741592.0}, "BT_3097": {"Expression": 3.42, "InternalID": 3742425.0}, "BT_3469": {"Expression": 237.0, "InternalID": 3742797.0}, "BT_2242": {"Expression": 349.0, "InternalID": 3741571.0}, "BT_0550": {"Expression": 366.0, "InternalID": 3739879.0}, "BT_1759": {"Expression": 2258.0, "InternalID": 3741088.0}, "BT_4047": {"Expression": 7.74, "InternalID": 3743374.0}, "BT_0970": {"Expression": 38.7, "InternalID": 3740299.0}, "BT_4417": {"Expression": 70.0, "InternalID": 3743744.0}, "BT_2126": {"Expression": 63.6, "InternalID": 3741455.0}, "BT_0771": {"Expression": 175.0, "InternalID": 3740100.0}, "BT_3338": {"Expression": 20.6, "InternalID": 3742666.0}, "BT_2711": {"Expression": 4761.0, "InternalID": 3742039.0}, "BT_3781": {"Expression": 104.0, "InternalID": 3743108.0}, "BT_2632": {"Expression": 98.3, "InternalID": 3741961.0}, "BT_4243": {"Expression": 1243.0, "InternalID": 3743570.0}, "BT_2738": {"Expression": 5830.0, "InternalID": 3742066.0}, "BT_2085": {"Expression": 39.2, "InternalID": 3741414.0}, "BT_2704": {"Expression": 2613.0, "InternalID": 3742032.0}, "BT_3487": {"Expression": 10.2, "InternalID": 3742815.0}, "BT_0365": {"Expression": 145.0, "InternalID": 3739694.0}, "BT_3528": {"Expression": 130.0, "InternalID": 3742856.0}, "BT_1042": {"Expression": 56.2, "InternalID": 3740371.0}, "BT_3693": {"Expression": 38.3, "InternalID": 3743020.0}, "BT_4671": {"Expression": 75.3, "InternalID": 3743998.0}, "BT_2706": {"Expression": 175.0, "InternalID": 3742034.0}, "BT_0347": {"Expression": 2546.0, "InternalID": 3739676.0}, "BT_4447": {"Expression": 2065.0, "InternalID": 3743774.0}, "BT_4412": {"Expression": 23.2, "InternalID": 3743739.0}, "BT_3147": {"Expression": 315.0, "InternalID": 3742475.0}, "BT_3649": {"Expression": 139.0, "InternalID": 3742976.0}, "BT_1036": {"Expression": 123.0, "InternalID": 3740365.0}, "BT_0789": {"Expression": 2349.0, "InternalID": 3740118.0}, "BT_0875": {"Expression": 155.0, "InternalID": 3740204.0}, "BT_1534": {"Expression": 156.0, "InternalID": 3740863.0}, "BT_3842": {"Expression": 325.0, "InternalID": 3743169.0}, "BT_1838": {"Expression": 41.1, "InternalID": 3741167.0}, "BT_3334": {"Expression": 54.4, "InternalID": 3742662.0}, "BT_1160": {"Expression": 859.0, "InternalID": 3740489.0}, "BT_4163": {"Expression": 47.3, "InternalID": 3743490.0}, "BT_0788": {"Expression": 26.6, "InternalID": 3740117.0}, "BT_1046": {"Expression": 13.9, "InternalID": 3740375.0}, "BT_2571": {"Expression": 155.0, "InternalID": 3741900.0}, "BT_1209": {"Expression": 61.1, "InternalID": 3740538.0}, "BT_3871": {"Expression": 146.0, "InternalID": 3743198.0}, "BT_0555": {"Expression": 163.0, "InternalID": 3739884.0}, "BT_3346": {"Expression": 34.2, "InternalID": 3742674.0}, "BT_3802": {"Expression": 130.0, "InternalID": 3743129.0}, "BT_0543": {"Expression": 1392.0, "InternalID": 3739872.0}, "BT_3419": {"Expression": 485.0, "InternalID": 3742747.0}, "BT_0422": {"Expression": 189.0, "InternalID": 3739751.0}, "BT_3701": {"Expression": 1456.0, "InternalID": 3743028.0}, "BT_2437": {"Expression": 343.0, "InternalID": 3741766.0}, "BT_3983": {"Expression": 351.0, "InternalID": 3743310.0}, "BT_3358": {"Expression": 3158.0, "InternalID": 3742686.0}, "BT_2933": {"Expression": 115.0, "InternalID": 3742261.0}, "BT_3402": {"Expression": 64.3, "InternalID": 3742730.0}, "BT_1152": {"Expression": 1042.0, "InternalID": 3740481.0}, "BT_3440": {"Expression": 20.9, "InternalID": 3742768.0}, "BT_3551": {"Expression": 83.9, "InternalID": 3742879.0}, "BT_3432": {"Expression": 0.113, "InternalID": 3742760.0}, "BT_4382": {"Expression": 270.0, "InternalID": 3743709.0}, "BT_0509": {"Expression": 47.9, "InternalID": 3739838.0}, "BT_2725": {"Expression": 1964.0, "InternalID": 3742053.0}, "BT_0929": {"Expression": 259.0, "InternalID": 3740258.0}, "BT_0332": {"Expression": 543.0, "InternalID": 3739661.0}, "BT_4211": {"Expression": 197.0, "InternalID": 3743538.0}, "BT_4449": {"Expression": 154.0, "InternalID": 3743776.0}, "BT_2727": {"Expression": 4873.0, "InternalID": 3742055.0}, "BT_4106": {"Expression": 243.0, "InternalID": 3743433.0}, "BT_0655": {"Expression": 140.0, "InternalID": 3739984.0}, "BT_4612": {"Expression": 314.0, "InternalID": 3743939.0}, "BT_1998": {"Expression": 873.0, "InternalID": 3741327.0}, "BT_3925": {"Expression": 466.0, "InternalID": 3743252.0}, "BT_1805": {"Expression": 1495.0, "InternalID": 3741134.0}, "BT_4265": {"Expression": 143.0, "InternalID": 3743592.0}, "BT_1007": {"Expression": 366.0, "InternalID": 3740336.0}, "BT_4611": {"Expression": 338.0, "InternalID": 3743938.0}, "BT_0785": {"Expression": 99.8, "InternalID": 3740114.0}, "BT_3340": {"Expression": 113.0, "InternalID": 3742668.0}, "BT_3506": {"Expression": 196.0, "InternalID": 3742834.0}, "BT_4263": {"Expression": 28715.0, "InternalID": 3743590.0}, "BT_3845": {"Expression": 447.0, "InternalID": 3743172.0}, "BT_3929": {"Expression": 6877.0, "InternalID": 3743256.0}, "BT_4465": {"Expression": 417.0, "InternalID": 3743792.0}, "BT_1747": {"Expression": 2974.0, "InternalID": 3741076.0}, "BT_0867": {"Expression": 473.0, "InternalID": 3740196.0}, "BT_4553": {"Expression": 69.8, "InternalID": 3743880.0}, "BT_0888": {"Expression": 36.1, "InternalID": 3740217.0}, "BT_3805": {"Expression": 6.73, "InternalID": 3743132.0}, "BT_2163": {"Expression": 3055.0, "InternalID": 3741492.0}, "BT_2372": {"Expression": 440.0, "InternalID": 3741701.0}, "BT_2835": {"Expression": 383.0, "InternalID": 3742163.0}, "BT_1151": {"Expression": 103.0, "InternalID": 3740480.0}, "BT_4349": {"Expression": 113.0, "InternalID": 3743676.0}, "BT_1607": {"Expression": 114.0, "InternalID": 3740936.0}, "BT_3214": {"Expression": 16.9, "InternalID": 3742542.0}, "BT_0317": {"Expression": 231.0, "InternalID": 3739646.0}, "BT_4268": {"Expression": 49.1, "InternalID": 3743595.0}, "BT_4373": {"Expression": 149.0, "InternalID": 3743700.0}, "BT_3657": {"Expression": 56.5, "InternalID": 3742984.0}, "BT_2812": {"Expression": 1333.0, "InternalID": 3742140.0}, "BT_4291": {"Expression": 163.0, "InternalID": 3743618.0}, "BT_0765": {"Expression": 30.7, "InternalID": 3740094.0}, "BT_0905": {"Expression": 25.3, "InternalID": 3740234.0}, "BT_4038": {"Expression": 438.0, "InternalID": 3743365.0}, "BT_3840": {"Expression": 1511.0, "InternalID": 3743167.0}, "BT_3934": {"Expression": 341.0, "InternalID": 3743261.0}, "BT_3791": {"Expression": 17.2, "InternalID": 3743118.0}, "BT_1532": {"Expression": 44.8, "InternalID": 3740861.0}, "BT_2713": {"Expression": 2295.0, "InternalID": 3742041.0}, "BT_0770": {"Expression": 109.0, "InternalID": 3740099.0}, "BT_0106": {"Expression": 67.2, "InternalID": 3739435.0}, "BT_3904": {"Expression": 229.0, "InternalID": 3743231.0}, "BT_3724": {"Expression": 1687.0, "InternalID": 3743051.0}, "BT_3394": {"Expression": 0.16, "InternalID": 3742722.0}, "BT_1242": {"Expression": 21.0, "InternalID": 3740571.0}, "BT_3868": {"Expression": 9.91, "InternalID": 3743195.0}, "BT_2709": {"Expression": 3983.0, "InternalID": 3742037.0}, "BT_4338": {"Expression": 176.0, "InternalID": 3743665.0}, "BT_0149": {"Expression": 141.0, "InternalID": 3739478.0}, "BT_4345": {"Expression": 4407.0, "InternalID": 3743672.0}, "BT_0981": {"Expression": 0.043, "InternalID": 3740310.0}, "BT_3223": {"Expression": 184.0, "InternalID": 3742551.0}, "BT_3759": {"Expression": 85.3, "InternalID": 3743086.0}, "BT_0408": {"Expression": 1317.0, "InternalID": 3739737.0}, "BT_3568": {"Expression": 35.3, "InternalID": 3742896.0}, "BT_3507": {"Expression": 1072.0, "InternalID": 3742835.0}, "BT_4039": {"Expression": 73.6, "InternalID": 3743366.0}, "BT_1192": {"Expression": 38.0, "InternalID": 3740521.0}, "BT_4312": {"Expression": 226.0, "InternalID": 3743639.0}, "BT_1789": {"Expression": 104.0, "InternalID": 3741118.0}, "BT_2755": {"Expression": 39.0, "InternalID": 3742083.0}, "BT_0825": {"Expression": 354.0, "InternalID": 3740154.0}, "BT_1364": {"Expression": 661.0, "InternalID": 3740693.0}, "BT_2272": {"Expression": 1045.0, "InternalID": 3741601.0}, "BT_4456": {"Expression": 60.9, "InternalID": 3743783.0}, "BT_4339": {"Expression": 51.3, "InternalID": 3743666.0}, "BT_1291": {"Expression": 0.217, "InternalID": 3740620.0}, "BT_1244": {"Expression": 149.0, "InternalID": 3740573.0}, "BT_0748": {"Expression": 453.0, "InternalID": 3740077.0}, "BT_1911": {"Expression": 330.0, "InternalID": 3741240.0}, "BT_4597": {"Expression": 356.0, "InternalID": 3743924.0}, "BT_2712": {"Expression": 7101.0, "InternalID": 3742040.0}, "BT_2124": {"Expression": 290.0, "InternalID": 3741453.0}, "BT_3848": {"Expression": 154.0, "InternalID": 3743175.0}, "BT_1966": {"Expression": 23.9, "InternalID": 3741295.0}, "BT_4500": {"Expression": 58.2, "InternalID": 3743827.0}, "BT_1048": {"Expression": 219.0, "InternalID": 3740377.0}, "BT_3297": {"Expression": 31.6, "InternalID": 3742625.0}, "BT_0902": {"Expression": 3065.0, "InternalID": 3740231.0}, "BT_0626": {"Expression": 151.0, "InternalID": 3739955.0}, "BT_4362": {"Expression": 238.0, "InternalID": 3743689.0}, "BT_1883": {"Expression": 25.0, "InternalID": 3741212.0}, "BT_4304": {"Expression": 141.0, "InternalID": 3743631.0}, "BT_3911": {"Expression": 9842.0, "InternalID": 3743238.0}, "BT_2144": {"Expression": 103.0, "InternalID": 3741473.0}, "BT_3689": {"Expression": 61.4, "InternalID": 3743016.0}, "BT_4371": {"Expression": 2403.0, "InternalID": 3743698.0}, "BT_3226": {"Expression": 149.0, "InternalID": 3742554.0}, "BT_4045": {"Expression": 227.0, "InternalID": 3743372.0}, "BT_3519": {"Expression": 9.45, "InternalID": 3742847.0}, "BT_4555": {"Expression": 528.0, "InternalID": 3743882.0}, "BT_0307": {"Expression": 3498.0, "InternalID": 3739636.0}, "BT_2724": {"Expression": 4474.0, "InternalID": 3742052.0}, "BT_1620": {"Expression": 17.3, "InternalID": 3740949.0}, "BT_2522": {"Expression": 198.0, "InternalID": 3741851.0}, "BT_3852": {"Expression": 65.4, "InternalID": 3743179.0}, "BT_4220": {"Expression": 151.0, "InternalID": 3743547.0}, "BT_3054": {"Expression": 1389.0, "InternalID": 3742382.0}, "BT_0901": {"Expression": 242.0, "InternalID": 3740230.0}, "BT_0330": {"Expression": 46.6, "InternalID": 3739659.0}, "BT_2730": {"Expression": 4206.0, "InternalID": 3742058.0}, "BT_1301": {"Expression": 924.0, "InternalID": 3740630.0}, "BT_0201": {"Expression": 52.3, "InternalID": 3739530.0}, "BT_4572": {"Expression": 399.0, "InternalID": 3743899.0}, "BT_4583": {"Expression": 792.0, "InternalID": 3743910.0}, "BT_3303": {"Expression": 34.9, "InternalID": 3742631.0}, "BT_4586": {"Expression": 392.0, "InternalID": 3743913.0}, "BT_1432": {"Expression": 108.0, "InternalID": 3740761.0}, "BT_1923": {"Expression": 73.4, "InternalID": 3741252.0}, "BT_1757": {"Expression": 3730.0, "InternalID": 3741086.0}, "BT_3823": {"Expression": 500.0, "InternalID": 3743150.0}, "BT_2403": {"Expression": 26.7, "InternalID": 3741732.0}, "BT_3527": {"Expression": 101.0, "InternalID": 3742855.0}, "BT_3789": {"Expression": 28.1, "InternalID": 3743116.0}, "BT_3524": {"Expression": 50.2, "InternalID": 3742852.0}, "BT_1875": {"Expression": 1.23, "InternalID": 3741204.0}, "BT_4388": {"Expression": 70.0, "InternalID": 3743715.0}, "BT_3875": {"Expression": 1049.0, "InternalID": 3743202.0}, "BT_3971": {"Expression": 61.2, "InternalID": 3743298.0}, "BT_2733": {"Expression": 1162.0, "InternalID": 3742061.0}, "BT_3981": {"Expression": 2565.0, "InternalID": 3743308.0}, "BT_4310": {"Expression": 55.0, "InternalID": 3743637.0}, "BT_3841": {"Expression": 3211.0, "InternalID": 3743168.0}, "BT_4387": {"Expression": 430.0, "InternalID": 3743714.0}, "BT_0553": {"Expression": 33.0, "InternalID": 3739882.0}, "BT_4716": {"Expression": 0.198, "InternalID": 3744043.0}, "BT_0363": {"Expression": 15.4, "InternalID": 3739692.0}, "BT_0547": {"Expression": 358.0, "InternalID": 3739876.0}, "BT_0828": {"Expression": 0.638, "InternalID": 3740157.0}, "BT_1688": {"Expression": 359.0, "InternalID": 3741017.0}, "BT_2207": {"Expression": 339.0, "InternalID": 3741536.0}, "BT_1624": {"Expression": 93.3, "InternalID": 3740953.0}, "BT_2518": {"Expression": 2108.0, "InternalID": 3741847.0}, "BT_1659": {"Expression": 28.7, "InternalID": 3740988.0}, "BT_0866": {"Expression": 1707.0, "InternalID": 3740195.0}, "BT_3707": {"Expression": 163.0, "InternalID": 3743034.0}, "BT_1686": {"Expression": 2593.0, "InternalID": 3741015.0}, "BT_3731": {"Expression": 2087.0, "InternalID": 3743058.0}, "BT_2729": {"Expression": 6928.0, "InternalID": 3742057.0}, "BT_0125": {"Expression": 22.0, "InternalID": 3739454.0}, "BT_3788": {"Expression": 31.8, "InternalID": 3743115.0}, "BT_0897": {"Expression": 570.0, "InternalID": 3740226.0}, "BT_4244": {"Expression": 94.6, "InternalID": 3743571.0}, "BT_0554": {"Expression": 137.0, "InternalID": 3739883.0}, "BT_1105": {"Expression": 197.0, "InternalID": 3740434.0}, "BT_3233": {"Expression": 47.7, "InternalID": 3742561.0}, "BT_1734": {"Expression": 0.059, "InternalID": 3741063.0}, "BT_0548": {"Expression": 367.0, "InternalID": 3739877.0}, "BT_3238": {"Expression": 389.0, "InternalID": 3742566.0}, "BT_0823": {"Expression": 402.0, "InternalID": 3740152.0}, "BT_1765": {"Expression": 16.1, "InternalID": 3741094.0}, "BT_0837": {"Expression": 35.2, "InternalID": 3740166.0}, "BT_3756": {"Expression": 94.1, "InternalID": 3743083.0}, "BT_0591": {"Expression": 94.2, "InternalID": 3739920.0}, "BT_3763": {"Expression": 13.5, "InternalID": 3743090.0}, "BT_2162": {"Expression": 2638.0, "InternalID": 3741491.0}, "BT_3395": {"Expression": 22.5, "InternalID": 3742723.0}, "BT_2839": {"Expression": 95.5, "InternalID": 3742167.0}, "BT_1692": {"Expression": 2920.0, "InternalID": 3741021.0}, "BT_3444": {"Expression": 34.5, "InternalID": 3742772.0}, "BT_4495": {"Expression": 996.0, "InternalID": 3743822.0}, "BT_1375": {"Expression": 317.0, "InternalID": 3740704.0}, "BT_3090": {"Expression": 36.0, "InternalID": 3742418.0}, "BT_3239": {"Expression": 64.5, "InternalID": 3742567.0}, "BT_0331": {"Expression": 548.0, "InternalID": 3739660.0}, "BT_3784": {"Expression": 136.0, "InternalID": 3743111.0}, "BT_4297": {"Expression": 423.0, "InternalID": 3743624.0}, "BT_1271": {"Expression": 2010.0, "InternalID": 3740600.0}, "BT_1857": {"Expression": 464.0, "InternalID": 3741186.0}, "BT_2072": {"Expression": 372.0, "InternalID": 3741401.0}, "BT_2229": {"Expression": 2458.0, "InternalID": 3741558.0}, "BT_4419": {"Expression": 0.684, "InternalID": 3743746.0}, "BT_4360": {"Expression": 427.0, "InternalID": 3743687.0}, "BT_2084": {"Expression": 317.0, "InternalID": 3741413.0}, "BT_0083": {"Expression": 70.2, "InternalID": 3739412.0}, "BT_3362": {"Expression": 0.241, "InternalID": 3742690.0}, "BT_1147": {"Expression": 108.0, "InternalID": 3740476.0}, "BT_1220": {"Expression": 73.5, "InternalID": 3740549.0}, "BT_1292": {"Expression": 430.0, "InternalID": 3740621.0}, "BT_2573": {"Expression": 56.4, "InternalID": 3741902.0}, "BT_1843": {"Expression": 959.0, "InternalID": 3741172.0}, "BT_3055": {"Expression": 1801.0, "InternalID": 3742383.0}, "BT_2924": {"Expression": 9.73, "InternalID": 3742252.0}, "BT_0373": {"Expression": 4087.0, "InternalID": 3739702.0}, "BT_3513": {"Expression": 42.7, "InternalID": 3742841.0}, "BT_0489": {"Expression": 94.4, "InternalID": 3739818.0}, "BT_1311": {"Expression": 108.0, "InternalID": 3740640.0}, "BT_0646": {"Expression": 55.2, "InternalID": 3739975.0}, "BT_1830": {"Expression": 3370.0, "InternalID": 3741159.0}, "BT_3655": {"Expression": 22.3, "InternalID": 3742982.0}, "BT_4127": {"Expression": 2177.0, "InternalID": 3743454.0}, "BT_2941": {"Expression": 26.4, "InternalID": 3742269.0}, "BT_2435": {"Expression": 1.62, "InternalID": 3741764.0}, "BT_1363": {"Expression": 269.0, "InternalID": 3740692.0}, "BT_2559": {"Expression": 346.0, "InternalID": 3741888.0}, "BT_0557": {"Expression": 202.0, "InternalID": 3739886.0}, "BT_3033": {"Expression": 24.4, "InternalID": 3742361.0}, "BT_0372": {"Expression": 1470.0, "InternalID": 3739701.0}, "BT_3758": {"Expression": 268.0, "InternalID": 3743085.0}, "BT_0261": {"Expression": 673.0, "InternalID": 3739590.0}}, "OrganimsName": "B.thetaiotaomicron", "Integrated": false, "Weight": 100.0}
