# Supplementary material for: Depletion of Shine-Dalgarno Sequences Within Bacterial Coding Regions Is Expression Dependent
Source: G3 (Bethesda). 2016 Sep 7;6(11):3467–74. doi: 10.1534/g3.116.032227 (PMC5100845; doi:10.1534/g3.116.032227)
Supplement: Supplemental Material [file supp_g3.116.032227_FileS1.zip › SD_Submission 3/Data/PaxDB/GCA_000020685.json]

{"Score": 6.66, "Coverage": 51.0, "GeneExpression": {"Deide_10200": {"New ID": "DEIDE_RS05825", "Expression": 1581.0, "InternalID": 7230976.0}, "Deide_01730": {"New ID": "DEIDE_RS01000", "Expression": 329.0, "InternalID": 7230055.0}, "Deide_15500": {"New ID": "DEIDE_RS08950", "Expression": 12.4, "InternalID": 7231589.0}, "Deide_09190": {"New ID": "DEIDE_RS05285", "Expression": 251.0, "InternalID": 7230870.0}, "Deide_09780": {"New ID": "DEIDE_RS05605", "Expression": 211.0, "InternalID": 7230932.0}, "Deide_06380": {"New ID": "DEIDE_RS03695", "Expression": 2033.0, "InternalID": 7230557.0}, "Deide_18320": {"New ID": "DEIDE_RS10535", "Expression": 529.0, "InternalID": 7231895.0}, "Deide_12140": {"New ID": "DEIDE_RS07005", "Expression": 245.0, "InternalID": 7231202.0}, "Deide_12110": {"New ID": "DEIDE_RS06985", "Expression": 125.0, "InternalID": 7231198.0}, "Deide_06620": {"New ID": "DEIDE_RS03865", "Expression": 80.1, "InternalID": 7230590.0}, "Deide_05301": {"New ID": "DEIDE_RS03025", "Expression": 339.0, "InternalID": 7230441.0}, "Deide_12610": {"New ID": "DEIDE_RS07275", "Expression": 101.0, "InternalID": 7231255.0}, "Deide_14530": {"New ID": "DEIDE_RS08410", "Expression": 181.0, "InternalID": 7231481.0}, "Deide_05180": {"New ID": "DEIDE_RS02960", "Expression": 48.9, "InternalID": 7230428.0}, "Deide_04160": {"New ID": "DEIDE_RS02360", "Expression": 29.5, "InternalID": 7230315.0}, "Deide_19140": {"New ID": "DEIDE_RS10975", "Expression": 37.0, "InternalID": 7231982.0}, "Deide_18980": {"New ID": "DEIDE_RS10870", "Expression": 129.0, "InternalID": 7231962.0}, "Deide_00700": {"New ID": "DEIDE_RS00385", "Expression": 2191.0, "InternalID": 7229943.0}, "Deide_10320": {"New ID": "DEIDE_RS05890", "Expression": 212.0, "InternalID": 7230989.0}, "Deide_09380": {"New ID": "DEIDE_RS05390", "Expression": 770.0, "InternalID": 7230890.0}, "Deide_03070": {"New ID": "DEIDE_RS01745", "Expression": 51.3, "InternalID": 7230200.0}, "Deide_04930": {"New ID": "DEIDE_RS02825", "Expression": 1141.0, "InternalID": 7230401.0}, "Deide_16890": {"New ID": "DEIDE_RS09715", "Expression": 22.6, "InternalID": 7231737.0}, "Deide_16300": {"New ID": "DEIDE_RS09400", "Expression": 28.1, "InternalID": 7231675.0}, "Deide_08370": {"New ID": "DEIDE_RS04825", "Expression": 10.7, "InternalID": 7230779.0}, "Deide_13800": {"New ID": "DEIDE_RS07985", "Expression": 154.0, "InternalID": 7231396.0}, "Deide_19210": {"New ID": "DEIDE_RS11020", "Expression": 4289.0, "InternalID": 7231991.0}, "Deide_00500": {"New ID": "DEIDE_RS00270", "Expression": 239.0, "InternalID": 7229921.0}, "Deide_20120": {"New ID": "DEIDE_RS11530", "Expression": 377.0, "InternalID": 7232092.0}, "Deide_08570": {"New ID": "DEIDE_RS04950", "Expression": 586.0, "InternalID": 7230804.0}, "Deide_03120": {"New ID": "DEIDE_RS01770", "Expression": 11.2, "InternalID": 7230205.0}, "Deide_15280": {"New ID": "DEIDE_RS08835", "Expression": 20.3, "InternalID": 7231564.0}, "Deide_14740": {"New ID": "DEIDE_RS08520", "Expression": 972.0, "InternalID": 7231503.0}, "Deide_08980": {"New ID": "DEIDE_RS05170", "Expression": 5.72, "InternalID": 7230848.0}, "Deide_21830": {"New ID": "DEIDE_RS12510", "Expression": 522.0, "InternalID": 7232286.0}, "Deide_01120": {"New ID": "DEIDE_RS00605", "Expression": 837.0, "InternalID": 7229985.0}, "Deide_03410": {"New ID": "DEIDE_RS01935", "Expression": 1238.0, "InternalID": 7230236.0}, "Deide_19850": {"New ID": "DEIDE_RS11375", "Expression": 1241.0, "InternalID": 7232063.0}, "Deide_15910": {"New ID": "DEIDE_RS09180", "Expression": 540.0, "InternalID": 7231631.0}, "Deide_06550": {"New ID": "DEIDE_RS03815", "Expression": 3769.0, "InternalID": 7230579.0}, "Deide_05880": {"New ID": "DEIDE_RS03395", "Expression": 949.0, "InternalID": 7230502.0}, "Deide_18970": {"New ID": "DEIDE_RS10865", "Expression": 6718.0, "InternalID": 7231961.0}, "Deide_03480": {"New ID": "DEIDE_RS01985", "Expression": 9.22, "InternalID": 7230243.0}, "Deide_06000": {"New ID": "DEIDE_RS03460", "Expression": 238.0, "InternalID": 7230515.0}, "Deide_12810": {"New ID": "DEIDE_RS07390", "Expression": 539.0, "InternalID": 7231277.0}, "Deide_00970": {"New ID": "DEIDE_RS00530", "Expression": 1727.0, "InternalID": 7229970.0}, "Deide_12830": {"New ID": "DEIDE_RS07400", "Expression": 29.0, "InternalID": 7231279.0}, "Deide_16050": {"New ID": "DEIDE_RS09255", "Expression": 1299.0, "InternalID": 7231646.0}, "Deide_04970": {"New ID": "DEIDE_RS02850", "Expression": 290.0, "InternalID": 7230406.0}, "Deide_09760": {"New ID": "DEIDE_RS05595", "Expression": 312.0, "InternalID": 7230930.0}, "Deide_00260": {"New ID": "DEIDE_RS00140", "Expression": 103.0, "InternalID": 7229897.0}, "Deide_14700": {"New ID": "DEIDE_RS08500", "Expression": 284.0, "InternalID": 7231499.0}, "Deide_22200": {"New ID": "DEIDE_RS12705", "Expression": 510.0, "InternalID": 7232326.0}, "Deide_19520": {"New ID": "DEIDE_RS11200", "Expression": 226.0, "InternalID": 7232029.0}, "Deide_08120": {"New ID": "DEIDE_RS04690", "Expression": 365.0, "InternalID": 7230753.0}, "Deide_10350": {"New ID": "DEIDE_RS05930", "Expression": 317.0, "InternalID": 7230997.0}, "Deide_22490": {"New ID": "DEIDE_RS12850", "Expression": 27.3, "InternalID": 7232355.0}, "Deide_20640": {"New ID": "DEIDE_RS11890", "Expression": 252.0, "InternalID": 7232160.0}, "Deide_14021": {"New ID": "DEIDE_RS08110", "Expression": 57.9, "InternalID": 7231421.0}, "Deide_13480": {"New ID": "DEIDE_RS07815", "Expression": 22.6, "InternalID": 7231362.0}, "Deide_14730": {"New ID": "DEIDE_RS08515", "Expression": 155.0, "InternalID": 7231502.0}, "Deide_12710": {"New ID": "DEIDE_RS07335", "Expression": 216.0, "InternalID": 7231266.0}, "Deide_03340": {"New ID": "DEIDE_RS01890", "Expression": 1081.0, "InternalID": 7230229.0}, "Deide_11290": {"New ID": "DEIDE_RS06520", "Expression": 598.0, "InternalID": 7231108.0}, "Deide_16910": {"New ID": "DEIDE_RS09725", "Expression": 2000.0, "InternalID": 7231739.0}, "Deide_14410": {"New ID": "DEIDE_RS08345", "Expression": 32.7, "InternalID": 7231468.0}, "Deide_22880": {"New ID": "DEIDE_RS13080", "Expression": 316.0, "InternalID": 7232398.0}, "Deide_05670": {"New ID": "DEIDE_RS03245", "Expression": 898.0, "InternalID": 7230479.0}, "Deide_13066": {"New ID": "DEIDE_RS07560", "Expression": 44.8, "InternalID": 7231312.0}, "Deide_21970": {"New ID": "DEIDE_RS12595", "Expression": 1414.0, "InternalID": 7232304.0}, "Deide_20900": {"New ID": "DEIDE_RS12045", "Expression": 29.9, "InternalID": 7232192.0}, "Deide_22010": {"New ID": "DEIDE_RS12615", "Expression": 1205.0, "InternalID": 7232308.0}, "Deide_05930": {"New ID": "DEIDE_RS03420", "Expression": 1130.0, "InternalID": 7230507.0}, "Deide_01434": {"New ID": "DEIDE_RS00825", "Expression": 1360.0, "InternalID": 7230024.0}, "Deide_17070": {"New ID": "DEIDE_RS09810", "Expression": 7.83, "InternalID": 7231754.0}, "Deide_00680": {"New ID": "DEIDE_RS00360", "Expression": 5.82, "InternalID": 7229938.0}, "Deide_08670": {"New ID": "DEIDE_RS05010", "Expression": 234.0, "InternalID": 7230816.0}, "Deide_03610": {"New ID": "DEIDE_RS02065", "Expression": 11.1, "InternalID": 7230256.0}, "Deide_19430": {"New ID": "DEIDE_RS11140", "Expression": 95.0, "InternalID": 7232015.0}, "Deide_19250": {"New ID": "DEIDE_RS11040", "Expression": 747.0, "InternalID": 7231996.0}, "Deide_10290": {"New ID": "DEIDE_RS05875", "Expression": 475.0, "InternalID": 7230986.0}, "Deide_12690": {"New ID": "DEIDE_RS07325", "Expression": 7348.0, "InternalID": 7231264.0}, "Deide_04870": {"New ID": "DEIDE_RS02795", "Expression": 70.8, "InternalID": 7230395.0}, "Deide_21990": {"New ID": "DEIDE_RS12605", "Expression": 226.0, "InternalID": 7232306.0}, "Deide_03760": {"New ID": "DEIDE_RS02140", "Expression": 426.0, "InternalID": 7230271.0}, "Deide_01000": {"New ID": "DEIDE_RS00545", "Expression": 5210.0, "InternalID": 7229973.0}, "Deide_21320": {"New ID": "DEIDE_RS12255", "Expression": 44.1, "InternalID": 7232233.0}, "Deide_18920": {"New ID": "DEIDE_RS10840", "Expression": 5525.0, "InternalID": 7231956.0}, "Deide_15230": {"New ID": "DEIDE_RS08805", "Expression": 132.0, "InternalID": 7231558.0}, "Deide_18500": {"New ID": "DEIDE_RS10630", "Expression": 468.0, "InternalID": 7231914.0}, "Deide_23470": {"New ID": "DEIDE_RS13400", "Expression": 830.0, "InternalID": 7232460.0}, "Deide_02580": {"New ID": "DEIDE_RS01420", "Expression": 3186.0, "InternalID": 7230140.0}, "Deide_16060": {"New ID": "DEIDE_RS09260", "Expression": 1303.0, "InternalID": 7231647.0}, "Deide_10500": {"New ID": "DEIDE_RS06020", "Expression": 642.0, "InternalID": 7231016.0}, "Deide_12380": {"New ID": "DEIDE_RS07150", "Expression": 255.0, "InternalID": 7231230.0}, "Deide_15170": {"New ID": "DEIDE_RS08760", "Expression": 117.0, "InternalID": 7231549.0}, "Deide_15650": {"New ID": "DEIDE_RS09045", "Expression": 1810.0, "InternalID": 7231606.0}, "Deide_07350": {"New ID": "DEIDE_RS04265", "Expression": 1400.0, "InternalID": 7230667.0}, "Deide_04020": {"New ID": "DEIDE_RS02290", "Expression": 17.4, "InternalID": 7230301.0}, "Deide_03440": {"New ID": "DEIDE_RS01950", "Expression": 78.4, "InternalID": 7230239.0}, "Deide_04660": {"New ID": "DEIDE_RS02685", "Expression": 1317.0, "InternalID": 7230373.0}, "Deide_08940": {"New ID": "DEIDE_RS05150", "Expression": 156.0, "InternalID": 7230844.0}, "Deide_12920": {"New ID": "DEIDE_RS07445", "Expression": 44.4, "InternalID": 7231288.0}, "Deide_10750": {"New ID": "DEIDE_RS06160", "Expression": 894.0, "InternalID": 7231044.0}, "Deide_07960": {"New ID": "DEIDE_RS04595", "Expression": 409.0, "InternalID": 7230734.0}, "Deide_10560": {"New ID": "DEIDE_RS06045", "Expression": 822.0, "InternalID": 7231021.0}, "Deide_08490": {"New ID": "DEIDE_RS04900", "Expression": 3.05, "InternalID": 7230795.0}, "Deide_06790": {"New ID": "DEIDE_RS03955", "Expression": 1943.0, "InternalID": 7230609.0}, "Deide_07320": {"New ID": "DEIDE_RS04250", "Expression": 78.7, "InternalID": 7230664.0}, "Deide_16070": {"New ID": "DEIDE_RS09265", "Expression": 453.0, "InternalID": 7231648.0}, "Deide_18880": {"New ID": "DEIDE_RS10820", "Expression": 3428.0, "InternalID": 7231952.0}, "Deide_21470": {"New ID": "DEIDE_RS12330", "Expression": 90.2, "InternalID": 7232250.0}, "Deide_01110": {"New ID": "DEIDE_RS00600", "Expression": 98.5, "InternalID": 7229984.0}, "Deide_22380": {"New ID": "DEIDE_RS12795", "Expression": 170.0, "InternalID": 7232344.0}, "Deide_18240": {"New ID": "DEIDE_RS10495", "Expression": 1238.0, "InternalID": 7231887.0}, "Deide_11801": {"New ID": "DEIDE_RS06810", "Expression": 151.0, "InternalID": 7231164.0}, "Deide_02310": {"New ID": "DEIDE_RS01295", "Expression": 2.6, "InternalID": 7230113.0}, "Deide_10380": {"New ID": "DEIDE_RS05950", "Expression": 533.0, "InternalID": 7231002.0}, "Deide_08310": {"New ID": "DEIDE_RS04795", "Expression": 23.8, "InternalID": 7230773.0}, "Deide_21810": {"New ID": "DEIDE_RS12500", "Expression": 100.0, "InternalID": 7232284.0}, "Deide_22140": {"New ID": "DEIDE_RS12675", "Expression": 107.0, "InternalID": 7232320.0}, "Deide_23230": {"New ID": "DEIDE_RS13265", "Expression": 53.1, "InternalID": 7232434.0}, "Deide_21250": {"New ID": "DEIDE_RS12220", "Expression": 26.1, "InternalID": 7232226.0}, "Deide_11101": {"New ID": "DEIDE_RS06365", "Expression": 286.0, "InternalID": 7231084.0}, "Deide_20660": {"New ID": "DEIDE_RS11910", "Expression": 1018.0, "InternalID": 7232164.0}, "Deide_05650": {"New ID": "DEIDE_RS03225", "Expression": 185.0, "InternalID": 7230477.0}, "Deide_04940": {"New ID": "DEIDE_RS02835", "Expression": 1419.0, "InternalID": 7230403.0}, "Deide_06200": {"New ID": "DEIDE_RS03590", "Expression": 78.3, "InternalID": 7230538.0}, "Deide_18040": {"New ID": "DEIDE_RS10395", "Expression": 55.1, "InternalID": 7231867.0}, "Deide_02210": {"New ID": "DEIDE_RS01245", "Expression": 371.0, "InternalID": 7230102.0}, "Deide_05300": {"New ID": "DEIDE_RS03020", "Expression": 2999.0, "InternalID": 7230440.0}, "Deide_07080": {"New ID": "DEIDE_RS04120", "Expression": 241.0, "InternalID": 7230639.0}, "Deide_06270": {"New ID": "DEIDE_RS03635", "Expression": 4.51, "InternalID": 7230545.0}, "Deide_19570": {"New ID": "DEIDE_RS11230", "Expression": 3948.0, "InternalID": 7232034.0}, "Deide_00950": {"New ID": "DEIDE_RS00520", "Expression": 7830.0, "InternalID": 7229968.0}, "Deide_06060": {"New ID": "DEIDE_RS03495", "Expression": 2307.0, "InternalID": 7230522.0}, "Deide_20160": {"New ID": "DEIDE_RS11550", "Expression": 456.0, "InternalID": 7232096.0}, "Deide_04430": {"New ID": "DEIDE_RS02515", "Expression": 267.0, "InternalID": 7230345.0}, "Deide_22750": {"New ID": "DEIDE_RS13000", "Expression": 33.5, "InternalID": 7232383.0}, "Deide_18450": {"New ID": "DEIDE_RS10605", "Expression": 10.0, "InternalID": 7231909.0}, "Deide_06280": {"New ID": "DEIDE_RS03640", "Expression": 234.0, "InternalID": 7230546.0}, "Deide_11840": {"New ID": "DEIDE_RS06830", "Expression": 145.0, "InternalID": 7231168.0}, "Deide_12900": {"New ID": "DEIDE_RS07435", "Expression": 152.0, "InternalID": 7231286.0}, "Deide_11740": {"New ID": "DEIDE_RS06770", "Expression": 1493.0, "InternalID": 7231156.0}, "Deide_21100": {"New ID": "DEIDE_RS12145", "Expression": 192.0, "InternalID": 7232211.0}, "Deide_10660": {"New ID": "DEIDE_RS06105", "Expression": 71.6, "InternalID": 7231033.0}, "Deide_19090": {"New ID": "DEIDE_RS10945", "Expression": 2692.0, "InternalID": 7231976.0}, "Deide_21400": {"New ID": "DEIDE_RS12295", "Expression": 198.0, "InternalID": 7232243.0}, "Deide_05400": {"New ID": "DEIDE_RS03090", "Expression": 234.0, "InternalID": 7230452.0}, "Deide_17500": {"New ID": "DEIDE_RS10050", "Expression": 681.0, "InternalID": 7231797.0}, "Deide_09210": {"New ID": "DEIDE_RS05295", "Expression": 94.4, "InternalID": 7230872.0}, "Deide_18370": {"New ID": "DEIDE_RS10560", "Expression": 66.5, "InternalID": 7231900.0}, "Deide_16480": {"Expression": 268.0, "InternalID": 7231695.0}, "Deide_09460": {"New ID": "DEIDE_RS05435", "Expression": 1447.0, "InternalID": 7230898.0}, "Deide_21280": {"New ID": "DEIDE_RS12235", "Expression": 571.0, "InternalID": 7232229.0}, "Deide_11880": {"New ID": "DEIDE_RS06850", "Expression": 329.0, "InternalID": 7231172.0}, "Deide_22740": {"New ID": "DEIDE_RS12995", "Expression": 819.0, "InternalID": 7232382.0}, "Deide_10571": {"New ID": "DEIDE_RS06055", "Expression": 211.0, "InternalID": 7231023.0}, "Deide_11960": {"New ID": "DEIDE_RS06885", "Expression": 12.9, "InternalID": 7231179.0}, "Deide_05350": {"New ID": "DEIDE_RS03060", "Expression": 77.1, "InternalID": 7230447.0}, "Deide_08990": {"New ID": "DEIDE_RS05175", "Expression": 329.0, "InternalID": 7230849.0}, "Deide_02140": {"New ID": "DEIDE_RS01210", "Expression": 3290.0, "InternalID": 7230095.0}, "Deide_12410": {"New ID": "DEIDE_RS07165", "Expression": 444.0, "InternalID": 7231233.0}, "Deide_17000": {"New ID": "DEIDE_RS09770", "Expression": 36.5, "InternalID": 7231747.0}, "Deide_18710": {"New ID": "DEIDE_RS10735", "Expression": 24.3, "InternalID": 7231935.0}, "Deide_13500": {"New ID": "DEIDE_RS07825", "Expression": 65.0, "InternalID": 7231364.0}, "Deide_00880": {"New ID": "DEIDE_RS00485", "Expression": 101.0, "InternalID": 7229961.0}, "Deide_09080": {"New ID": "DEIDE_RS05235", "Expression": 1424.0, "InternalID": 7230860.0}, "Deide_16800": {"New ID": "DEIDE_RS09655", "Expression": 365.0, "InternalID": 7231727.0}, "Deide_20551": {"New ID": "DEIDE_RS11815", "Expression": 162.0, "InternalID": 7232148.0}, "Deide_10160": {"New ID": "DEIDE_RS05805", "Expression": 973.0, "InternalID": 7230971.0}, "Deide_05440": {"New ID": "DEIDE_RS03110", "Expression": 13.3, "InternalID": 7230456.0}, "Deide_23380": {"New ID": "DEIDE_RS13355", "Expression": 69.0, "InternalID": 7232451.0}, "Deide_16420": {"New ID": "DEIDE_RS09465", "Expression": 342.0, "InternalID": 7231689.0}, "Deide_00692": {"Expression": 14.2, "InternalID": 7229941.0}, "Deide_05430": {"New ID": "DEIDE_RS03105", "Expression": 1165.0, "InternalID": 7230455.0}, "Deide_15340": {"New ID": "DEIDE_RS08870", "Expression": 1670.0, "InternalID": 7231572.0}, "Deide_00050": {"New ID": "DEIDE_RS00030", "Expression": 492.0, "InternalID": 7229874.0}, "Deide_03560": {"New ID": "DEIDE_RS02040", "Expression": 25.9, "InternalID": 7230251.0}, "Deide_02290": {"New ID": "DEIDE_RS01285", "Expression": 10.3, "InternalID": 7230111.0}, "Deide_18190": {"New ID": "DEIDE_RS10470", "Expression": 120.0, "InternalID": 7231882.0}, "Deide_01200": {"New ID": "DEIDE_RS00650", "Expression": 1555.0, "InternalID": 7229994.0}, "Deide_16730": {"New ID": "DEIDE_RS09620", "Expression": 251.0, "InternalID": 7231720.0}, "Deide_03030": {"New ID": "DEIDE_RS01720", "Expression": 28.2, "InternalID": 7230195.0}, "Deide_17710": {"New ID": "DEIDE_RS10175", "Expression": 51.6, "InternalID": 7231821.0}, "Deide_10791": {"New ID": "DEIDE_RS06185", "Expression": 3839.0, "InternalID": 7231049.0}, "Deide_14840": {"New ID": "DEIDE_RS08575", "Expression": 507.0, "InternalID": 7231514.0}, "Deide_20400": {"New ID": "DEIDE_RS11730", "Expression": 64.3, "InternalID": 7232132.0}, "Deide_04030": {"New ID": "DEIDE_RS02295", "Expression": 306.0, "InternalID": 7230302.0}, "Deide_22800": {"New ID": "DEIDE_RS13030", "Expression": 419.0, "InternalID": 7232389.0}, "Deide_08850": {"New ID": "DEIDE_RS05105", "Expression": 4.64, "InternalID": 7230835.0}, "Deide_02370": {"New ID": "DEIDE_RS01325", "Expression": 821.0, "InternalID": 7230119.0}, "Deide_12220": {"New ID": "DEIDE_RS07045", "Expression": 1831.0, "InternalID": 7231210.0}, "Deide_10440": {"New ID": "DEIDE_RS05990", "Expression": 20.4, "InternalID": 7231010.0}, "Deide_12930": {"New ID": "DEIDE_RS07450", "Expression": 716.0, "InternalID": 7231289.0}, "Deide_19890": {"New ID": "DEIDE_RS11395", "Expression": 11.2, "InternalID": 7232067.0}, "Deide_22920": {"New ID": "DEIDE_RS13100", "Expression": 5.47, "InternalID": 7232402.0}, "Deide_20450": {"New ID": "DEIDE_RS11755", "Expression": 998.0, "InternalID": 7232137.0}, "Deide_00400": {"New ID": "DEIDE_RS00220", "Expression": 44.5, "InternalID": 7229911.0}, "Deide_04950": {"New ID": "DEIDE_RS02840", "Expression": 632.0, "InternalID": 7230404.0}, "Deide_00960": {"New ID": "DEIDE_RS00525", "Expression": 3364.0, "InternalID": 7229969.0}, "Deide_09860": {"New ID": "DEIDE_RS05655", "Expression": 2082.0, "InternalID": 7230941.0}, "Deide_19410": {"Expression": 887.0, "InternalID": 7232013.0}, "Deide_14850": {"New ID": "DEIDE_RS08580", "Expression": 385.0, "InternalID": 7231515.0}, "Deide_20253": {"New ID": "DEIDE_RS11620", "Expression": 40.8, "InternalID": 7232109.0}, "Deide_12580": {"New ID": "DEIDE_RS07260", "Expression": 71.2, "InternalID": 7231252.0}, "Deide_15490": {"New ID": "DEIDE_RS08945", "Expression": 446.0, "InternalID": 7231588.0}, "Deide_03160": {"New ID": "DEIDE_RS01790", "Expression": 1881.0, "InternalID": 7230209.0}, "Deide_01270": {"New ID": "DEIDE_RS00715", "Expression": 360.0, "InternalID": 7230004.0}, "Deide_18120": {"New ID": "DEIDE_RS10435", "Expression": 779.0, "InternalID": 7231875.0}, "Deide_19481": {"New ID": "DEIDE_RS11185", "Expression": 225.0, "InternalID": 7232025.0}, "Deide_03670": {"New ID": "DEIDE_RS02095", "Expression": 122.0, "InternalID": 7230262.0}, "Deide_03740": {"New ID": "DEIDE_RS02130", "Expression": 27.7, "InternalID": 7230269.0}, "Deide_04260": {"New ID": "DEIDE_RS02420", "Expression": 97.7, "InternalID": 7230327.0}, "Deide_16560": {"New ID": "DEIDE_RS09540", "Expression": 478.0, "InternalID": 7231704.0}, "Deide_11160": {"New ID": "DEIDE_RS06395", "Expression": 441.0, "InternalID": 7231090.0}, "Deide_05360": {"New ID": "DEIDE_RS03065", "Expression": 237.0, "InternalID": 7230448.0}, "Deide_09650": {"New ID": "DEIDE_RS05530", "Expression": 298.0, "InternalID": 7230917.0}, "Deide_08830": {"New ID": "DEIDE_RS05095", "Expression": 12.9, "InternalID": 7230833.0}, "Deide_20670": {"New ID": "DEIDE_RS11915", "Expression": 442.0, "InternalID": 7232165.0}, "Deide_11070": {"New ID": "DEIDE_RS06345", "Expression": 44.7, "InternalID": 7231080.0}, "Deide_19450": {"New ID": "DEIDE_RS11150", "Expression": 376.0, "InternalID": 7232017.0}, "Deide_11961": {"New ID": "DEIDE_RS06890", "Expression": 854.0, "InternalID": 7231180.0}, "Deide_09030": {"New ID": "DEIDE_RS05195", "Expression": 730.0, "InternalID": 7230853.0}, "Deide_08110": {"New ID": "DEIDE_RS04685", "Expression": 358.0, "InternalID": 7230752.0}, "Deide_09530": {"New ID": "DEIDE_RS05470", "Expression": 2180.0, "InternalID": 7230905.0}, "Deide_19960": {"New ID": "DEIDE_RS11435", "Expression": 38.4, "InternalID": 7232075.0}, "Deide_05790": {"New ID": "DEIDE_RS03320", "Expression": 4150.0, "InternalID": 7230492.0}, "Deide_09010": {"New ID": "DEIDE_RS05185", "Expression": 63.0, "InternalID": 7230851.0}, "Deide_04880": {"New ID": "DEIDE_RS02800", "Expression": 712.0, "InternalID": 7230396.0}, "Deide_00870": {"New ID": "DEIDE_RS00480", "Expression": 999.0, "InternalID": 7229960.0}, "Deide_11570": {"New ID": "DEIDE_RS06670", "Expression": 19.6, "InternalID": 7231137.0}, "Deide_07760": {"New ID": "DEIDE_RS04490", "Expression": 4949.0, "InternalID": 7230713.0}, "Deide_09520": {"New ID": "DEIDE_RS05465", "Expression": 16.9, "InternalID": 7230904.0}, "Deide_19940": {"New ID": "DEIDE_RS11420", "Expression": 128.0, "InternalID": 7232072.0}, "Deide_22660": {"New ID": "DEIDE_RS12955", "Expression": 126.0, "InternalID": 7232374.0}, "Deide_10490": {"New ID": "DEIDE_RS06015", "Expression": 239.0, "InternalID": 7231015.0}, "Deide_18010": {"New ID": "DEIDE_RS10380", "Expression": 374.0, "InternalID": 7231864.0}, "Deide_06581": {"Expression": 14.0, "InternalID": 7230585.0}, "Deide_20750": {"New ID": "DEIDE_RS11950", "Expression": 35.8, "InternalID": 7232172.0}, "Deide_16010": {"New ID": "DEIDE_RS09230", "Expression": 55.8, "InternalID": 7231641.0}, "Deide_01010": {"New ID": "DEIDE_RS00550", "Expression": 1480.0, "InternalID": 7229974.0}, "Deide_03050": {"New ID": "DEIDE_RS01730", "Expression": 73.2, "InternalID": 7230197.0}, "Deide_20272": {"New ID": "DEIDE_RS11635", "Expression": 395.0, "InternalID": 7232112.0}, "Deide_19790": {"New ID": "DEIDE_RS11345", "Expression": 1529.0, "InternalID": 7232057.0}, "Deide_13210": {"New ID": "DEIDE_RS07675", "Expression": 1238.0, "InternalID": 7231333.0}, "Deide_07720": {"New ID": "DEIDE_RS04465", "Expression": 9209.0, "InternalID": 7230708.0}, "Deide_14940": {"New ID": "DEIDE_RS08625", "Expression": 112.0, "InternalID": 7231525.0}, "Deide_09770": {"New ID": "DEIDE_RS05600", "Expression": 52.0, "InternalID": 7230931.0}, "Deide_14071": {"New ID": "DEIDE_RS08150", "Expression": 101.0, "InternalID": 7231429.0}, "Deide_11410": {"New ID": "DEIDE_RS06585", "Expression": 1423.0, "InternalID": 7231121.0}, "Deide_14960": {"New ID": "DEIDE_RS08635", "Expression": 198.0, "InternalID": 7231527.0}, "Deide_20800": {"New ID": "DEIDE_RS11975", "Expression": 147.0, "InternalID": 7232177.0}, "Deide_10570": {"New ID": "DEIDE_RS06050", "Expression": 81.1, "InternalID": 7231022.0}, "Deide_08410": {"New ID": "DEIDE_RS04845", "Expression": 547.0, "InternalID": 7230783.0}, "Deide_20360": {"New ID": "DEIDE_RS11710", "Expression": 95.2, "InternalID": 7232128.0}, "Deide_15480": {"New ID": "DEIDE_RS08940", "Expression": 2.2, "InternalID": 7231587.0}, "Deide_01230": {"New ID": "DEIDE_RS00675", "Expression": 780.0, "InternalID": 7229997.0}, "Deide_20880": {"New ID": "DEIDE_RS12035", "Expression": 481.0, "InternalID": 7232190.0}, "Deide_00530": {"New ID": "DEIDE_RS00280", "Expression": 600.0, "InternalID": 7229923.0}, "Deide_08600": {"New ID": "DEIDE_RS04970", "Expression": 11.4, "InternalID": 7230808.0}, "Deide_18800": {"New ID": "DEIDE_RS10780", "Expression": 457.0, "InternalID": 7231944.0}, "Deide_07950": {"New ID": "DEIDE_RS04590", "Expression": 18.8, "InternalID": 7230733.0}, "Deide_10201": {"New ID": "DEIDE_RS05830", "Expression": 480.0, "InternalID": 7230977.0}, "Deide_21120": {"New ID": "DEIDE_RS12155", "Expression": 850.0, "InternalID": 7232213.0}, "Deide_05920": {"New ID": "DEIDE_RS03415", "Expression": 4795.0, "InternalID": 7230506.0}, "Deide_13511": {"New ID": "DEIDE_RS07835", "Expression": 18.6, "InternalID": 7231366.0}, "Deide_03630": {"New ID": "DEIDE_RS02075", "Expression": 1028.0, "InternalID": 7230258.0}, "Deide_07250": {"New ID": "DEIDE_RS04215", "Expression": 49.1, "InternalID": 7230657.0}, "Deide_09610": {"New ID": "DEIDE_RS05510", "Expression": 419.0, "InternalID": 7230913.0}, "Deide_12630": {"New ID": "DEIDE_RS07285", "Expression": 108.0, "InternalID": 7231257.0}, "Deide_01510": {"New ID": "DEIDE_RS00885", "Expression": 2922.0, "InternalID": 7230033.0}, "Deide_12261": {"New ID": "DEIDE_RS07075", "Expression": 30.2, "InternalID": 7231216.0}, "Deide_00040": {"New ID": "DEIDE_RS00025", "Expression": 1072.0, "InternalID": 7229873.0}, "Deide_15510": {"Expression": 517.0, "InternalID": 7231590.0}, "Deide_15180": {"New ID": "DEIDE_RS08765", "Expression": 32.6, "InternalID": 7231550.0}, "Deide_19350": {"New ID": "DEIDE_RS11100", "Expression": 2098.0, "InternalID": 7232007.0}, "Deide_18580": {"New ID": "DEIDE_RS10670", "Expression": 322.0, "InternalID": 7231922.0}, "Deide_01940": {"New ID": "DEIDE_RS01110", "Expression": 1820.0, "InternalID": 7230076.0}, "Deide_19880": {"New ID": "DEIDE_RS11390", "Expression": 220.0, "InternalID": 7232066.0}, "Deide_10600": {"New ID": "DEIDE_RS06075", "Expression": 2730.0, "InternalID": 7231027.0}, "Deide_16230": {"New ID": "DEIDE_RS09360", "Expression": 870.0, "InternalID": 7231667.0}, "Deide_12310": {"New ID": "DEIDE_RS07105", "Expression": 67.9, "InternalID": 7231222.0}, "Deide_22070": {"New ID": "DEIDE_RS12635", "Expression": 294.0, "InternalID": 7232312.0}, "Deide_04490": {"New ID": "DEIDE_RS02550", "Expression": 193.0, "InternalID": 7230352.0}, "Deide_20550": {"New ID": "DEIDE_RS11810", "Expression": 1085.0, "InternalID": 7232147.0}, "Deide_19690": {"New ID": "DEIDE_RS11290", "Expression": 724.0, "InternalID": 7232046.0}, "Deide_20210": {"New ID": "DEIDE_RS11585", "Expression": 320.0, "InternalID": 7232102.0}, "Deide_00410": {"New ID": "DEIDE_RS00225", "Expression": 47.6, "InternalID": 7229912.0}, "Deide_17170": {"New ID": "DEIDE_RS09860", "Expression": 65.0, "InternalID": 7231763.0}, "Deide_15930": {"New ID": "DEIDE_RS09190", "Expression": 205.0, "InternalID": 7231633.0}, "Deide_18290": {"New ID": "DEIDE_RS10520", "Expression": 18.9, "InternalID": 7231892.0}, "Deide_10480": {"Expression": 69.2, "InternalID": 7231014.0}, "Deide_01500": {"New ID": "DEIDE_RS00880", "Expression": 21.6, "InternalID": 7230032.0}, "Deide_02430": {"New ID": "DEIDE_RS01355", "Expression": 253.0, "InternalID": 7230126.0}, "Deide_23050": {"New ID": "DEIDE_RS13170", "Expression": 1627.0, "InternalID": 7232417.0}, "Deide_08190": {"New ID": "DEIDE_RS04735", "Expression": 48.6, "InternalID": 7230761.0}, "Deide_02000": {"New ID": "DEIDE_RS01135", "Expression": 22.2, "InternalID": 7230081.0}, "Deide_23180": {"New ID": "DEIDE_RS13240", "Expression": 94.6, "InternalID": 7232429.0}, "Deide_18680": {"New ID": "DEIDE_RS10720", "Expression": 2197.0, "InternalID": 7231932.0}, "Deide_09700": {"New ID": "DEIDE_RS05555", "Expression": 467.0, "InternalID": 7230923.0}, "Deide_00690": {"New ID": "DEIDE_RS00365", "Expression": 47.5, "InternalID": 7229939.0}, "Deide_08161": {"New ID": "DEIDE_RS04720", "Expression": 12.6, "InternalID": 7230758.0}, "Deide_04140": {"New ID": "DEIDE_RS02350", "Expression": 376.0, "InternalID": 7230313.0}, "Deide_19900": {"New ID": "DEIDE_RS11400", "Expression": 106.0, "InternalID": 7232068.0}, "Deide_01030": {"New ID": "DEIDE_RS00560", "Expression": 1546.0, "InternalID": 7229976.0}, "Deide_22760": {"Expression": 47.1, "InternalID": 7232384.0}, "Deide_07880": {"New ID": "DEIDE_RS04555", "Expression": 711.0, "InternalID": 7230726.0}, "Deide_13790": {"New ID": "DEIDE_RS07980", "Expression": 280.0, "InternalID": 7231395.0}, "Deide_09900": {"New ID": "DEIDE_RS05675", "Expression": 84.7, "InternalID": 7230945.0}, "Deide_18020": {"New ID": "DEIDE_RS10385", "Expression": 1005.0, "InternalID": 7231865.0}, "Deide_09200": {"New ID": "DEIDE_RS05290", "Expression": 1684.0, "InternalID": 7230871.0}, "Deide_10321": {"New ID": "DEIDE_RS05900", "Expression": 111.0, "InternalID": 7230990.0}, "Deide_05820": {"New ID": "DEIDE_RS03340", "Expression": 866.0, "InternalID": 7230495.0}, "Deide_15530": {"New ID": "DEIDE_RS08975", "Expression": 21.0, "InternalID": 7231593.0}, "Deide_06080": {"New ID": "DEIDE_RS03505", "Expression": 3658.0, "InternalID": 7230524.0}, "Deide_02590": {"New ID": "DEIDE_RS01425", "Expression": 9179.0, "InternalID": 7230141.0}, "Deide_13230": {"New ID": "DEIDE_RS07685", "Expression": 69.0, "InternalID": 7231335.0}, "Deide_17220": {"New ID": "DEIDE_RS09885", "Expression": 737.0, "InternalID": 7231768.0}, "Deide_11350": {"New ID": "DEIDE_RS06555", "Expression": 715.0, "InternalID": 7231115.0}, "Deide_13180": {"New ID": "DEIDE_RS07660", "Expression": 3360.0, "InternalID": 7231330.0}, "Deide_04091": {"New ID": "DEIDE_RS02330", "Expression": 7.66, "InternalID": 7230309.0}, "Deide_13900": {"New ID": "DEIDE_RS08045", "Expression": 538.0, "InternalID": 7231408.0}, "Deide_11390": {"New ID": "DEIDE_RS06575", "Expression": 1618.0, "InternalID": 7231119.0}, "Deide_11100": {"New ID": "DEIDE_RS06360", "Expression": 655.0, "InternalID": 7231083.0}, "Deide_14100": {"New ID": "DEIDE_RS08165", "Expression": 379.0, "InternalID": 7231432.0}, "Deide_09500": {"New ID": "DEIDE_RS05455", "Expression": 4508.0, "InternalID": 7230902.0}, "Deide_05470": {"New ID": "DEIDE_RS03125", "Expression": 856.0, "InternalID": 7230459.0}, "Deide_19120": {"New ID": "DEIDE_RS10960", "Expression": 65.2, "InternalID": 7231979.0}, "Deide_10680": {"New ID": "DEIDE_RS06115", "Expression": 18.6, "InternalID": 7231035.0}, "Deide_08240": {"New ID": "DEIDE_RS04760", "Expression": 187.0, "InternalID": 7230766.0}, "Deide_13780": {"New ID": "DEIDE_RS07975", "Expression": 846.0, "InternalID": 7231394.0}, "Deide_15511": {"New ID": "DEIDE_RS08965", "Expression": 381.0, "InternalID": 7231591.0}, "Deide_15640": {"New ID": "DEIDE_RS09040", "Expression": 386.0, "InternalID": 7231605.0}, "Deide_15970": {"New ID": "DEIDE_RS09210", "Expression": 224.0, "InternalID": 7231637.0}, "Deide_02190": {"New ID": "DEIDE_RS01235", "Expression": 397.0, "InternalID": 7230100.0}, "Deide_02390": {"New ID": "DEIDE_RS01335", "Expression": 259.0, "InternalID": 7230121.0}, "Deide_11240": {"New ID": "DEIDE_RS06490", "Expression": 588.0, "InternalID": 7231103.0}, "Deide_13041": {"Expression": 37.9, "InternalID": 7231302.0}, "Deide_13680": {"New ID": "DEIDE_RS07920", "Expression": 138.0, "InternalID": 7231383.0}, "Deide_01220": {"New ID": "DEIDE_RS00670", "Expression": 357.0, "InternalID": 7229996.0}, "Deide_08840": {"New ID": "DEIDE_RS05100", "Expression": 920.0, "InternalID": 7230834.0}, "Deide_06230": {"New ID": "DEIDE_RS03610", "Expression": 75.5, "InternalID": 7230541.0}, "Deide_18960": {"New ID": "DEIDE_RS10860", "Expression": 1970.0, "InternalID": 7231960.0}, "Deide_15070": {"New ID": "DEIDE_RS08690", "Expression": 1782.0, "InternalID": 7231538.0}, "Deide_18670": {"New ID": "DEIDE_RS10715", "Expression": 5709.0, "InternalID": 7231931.0}, "Deide_01580": {"New ID": "DEIDE_RS00925", "Expression": 29.2, "InternalID": 7230040.0}, "Deide_04290": {"New ID": "DEIDE_RS02435", "Expression": 727.0, "InternalID": 7230330.0}, "Deide_13740": {"New ID": "DEIDE_RS07950", "Expression": 274.0, "InternalID": 7231389.0}, "Deide_15960": {"New ID": "DEIDE_RS09205", "Expression": 1151.0, "InternalID": 7231636.0}, "Deide_07500": {"New ID": "DEIDE_RS04340", "Expression": 569.0, "InternalID": 7230681.0}, "Deide_21410": {"New ID": "DEIDE_RS12300", "Expression": 321.0, "InternalID": 7232244.0}, "Deide_14340": {"New ID": "DEIDE_RS08300", "Expression": 55.2, "InternalID": 7231459.0}, "Deide_02690": {"New ID": "DEIDE_RS01475", "Expression": 566.0, "InternalID": 7230151.0}, "Deide_23400": {"New ID": "DEIDE_RS13365", "Expression": 943.0, "InternalID": 7232453.0}, "Deide_13040": {"New ID": "DEIDE_RS07510", "Expression": 37.8, "InternalID": 7231301.0}, "Deide_12570": {"New ID": "DEIDE_RS07255", "Expression": 1900.0, "InternalID": 7231251.0}, "Deide_20770": {"New ID": "DEIDE_RS11960", "Expression": 7.82, "InternalID": 7232174.0}, "Deide_05680": {"New ID": "DEIDE_RS03250", "Expression": 109.0, "InternalID": 7230480.0}, "Deide_04300": {"New ID": "DEIDE_RS02445", "Expression": 164.0, "InternalID": 7230332.0}, "Deide_10010": {"New ID": "DEIDE_RS05730", "Expression": 637.0, "InternalID": 7230956.0}, "Deide_07532": {"New ID": "DEIDE_RS04365", "Expression": 16.2, "InternalID": 7230685.0}, "Deide_15100": {"New ID": "DEIDE_RS08720", "Expression": 2011.0, "InternalID": 7231542.0}, "Deide_05050": {"New ID": "DEIDE_RS02895", "Expression": 8375.0, "InternalID": 7230415.0}, "Deide_02250": {"New ID": "DEIDE_RS01265", "Expression": 295.0, "InternalID": 7230106.0}, "Deide_23100": {"New ID": "DEIDE_RS13200", "Expression": 339.0, "InternalID": 7232423.0}, "Deide_00210": {"New ID": "DEIDE_RS00115", "Expression": 9.55, "InternalID": 7229892.0}, "Deide_13570": {"New ID": "DEIDE_RS07865", "Expression": 6.43, "InternalID": 7231372.0}, "Deide_10590": {"New ID": "DEIDE_RS06070", "Expression": 968.0, "InternalID": 7231026.0}, "Deide_16140": {"New ID": "DEIDE_RS09310", "Expression": 2787.0, "InternalID": 7231657.0}, "Deide_11090": {"New ID": "DEIDE_RS06355", "Expression": 1306.0, "InternalID": 7231082.0}, "Deide_08661": {"New ID": "DEIDE_RS05005", "Expression": 45.6, "InternalID": 7230815.0}, "Deide_09220": {"New ID": "DEIDE_RS05300", "Expression": 60.6, "InternalID": 7230873.0}, "Deide_21900": {"New ID": "DEIDE_RS12550", "Expression": 18.6, "InternalID": 7232296.0}, "Deide_00780": {"New ID": "DEIDE_RS00430", "Expression": 1083.0, "InternalID": 7229951.0}, "Deide_00910": {"New ID": "DEIDE_RS00500", "Expression": 18.4, "InternalID": 7229964.0}, "Deide_05020": {"New ID": "DEIDE_RS02880", "Expression": 1194.0, "InternalID": 7230412.0}, "Deide_01050": {"New ID": "DEIDE_RS00570", "Expression": 496.0, "InternalID": 7229978.0}, "Deide_13430": {"New ID": "DEIDE_RS07790", "Expression": 122.0, "InternalID": 7231357.0}, "Deide_16150": {"New ID": "DEIDE_RS09315", "Expression": 8.77, "InternalID": 7231658.0}, "Deide_12390": {"New ID": "DEIDE_RS07155", "Expression": 603.0, "InternalID": 7231231.0}, "Deide_14390": {"New ID": "DEIDE_RS08335", "Expression": 173.0, "InternalID": 7231466.0}, "Deide_18900": {"New ID": "DEIDE_RS10830", "Expression": 4505.0, "InternalID": 7231954.0}, "Deide_20510": {"New ID": "DEIDE_RS11785", "Expression": 22.1, "InternalID": 7232143.0}, "Deide_18260": {"New ID": "DEIDE_RS10505", "Expression": 680.0, "InternalID": 7231889.0}, "Deide_18440": {"New ID": "DEIDE_RS10600", "Expression": 1958.0, "InternalID": 7231908.0}, "Deide_05740": {"New ID": "DEIDE_RS03290", "Expression": 961.0, "InternalID": 7230486.0}, "Deide_21090": {"New ID": "DEIDE_RS12140", "Expression": 1468.0, "InternalID": 7232210.0}, "Deide_10360": {"New ID": "DEIDE_RS05935", "Expression": 545.0, "InternalID": 7230998.0}, "Deide_04170": {"New ID": "DEIDE_RS02365", "Expression": 27.5, "InternalID": 7230316.0}, "Deide_12910": {"New ID": "DEIDE_RS07440", "Expression": 244.0, "InternalID": 7231287.0}, "Deide_01130": {"New ID": "DEIDE_RS00610", "Expression": 59.0, "InternalID": 7229986.0}, "Deide_10210": {"New ID": "DEIDE_RS05835", "Expression": 165.0, "InternalID": 7230978.0}, "Deide_17570": {"New ID": "DEIDE_RS10095", "Expression": 220.0, "InternalID": 7231806.0}, "Deide_23480": {"New ID": "DEIDE_RS13405", "Expression": 484.0, "InternalID": 7232461.0}, "Deide_18940": {"New ID": "DEIDE_RS10850", "Expression": 274.0, "InternalID": 7231958.0}, "Deide_09870": {"New ID": "DEIDE_RS05660", "Expression": 427.0, "InternalID": 7230942.0}, "Deide_16500": {"New ID": "DEIDE_RS09510", "Expression": 112.0, "InternalID": 7231698.0}, "Deide_08640": {"New ID": "DEIDE_RS04990", "Expression": 22.8, "InternalID": 7230812.0}, "Deide_08290": {"New ID": "DEIDE_RS04785", "Expression": 470.0, "InternalID": 7230771.0}, "Deide_04590": {"New ID": "DEIDE_RS02610", "Expression": 22.1, "InternalID": 7230362.0}, "Deide_08900": {"New ID": "DEIDE_RS05130", "Expression": 640.0, "InternalID": 7230840.0}, "Deide_21350": {"New ID": "DEIDE_RS12275", "Expression": 87.2, "InternalID": 7232237.0}, "Deide_05550": {"New ID": "DEIDE_RS03170", "Expression": 1544.0, "InternalID": 7230468.0}, "Deide_19530": {"New ID": "DEIDE_RS11205", "Expression": 103.0, "InternalID": 7232030.0}, "Deide_03990": {"New ID": "DEIDE_RS02275", "Expression": 114.0, "InternalID": 7230298.0}, "Deide_21010": {"New ID": "DEIDE_RS12100", "Expression": 49.5, "InternalID": 7232203.0}, "Deide_02280": {"New ID": "DEIDE_RS01280", "Expression": 87.5, "InternalID": 7230110.0}, "Deide_14660": {"New ID": "DEIDE_RS08480", "Expression": 340.0, "InternalID": 7231495.0}, "Deide_13820": {"New ID": "DEIDE_RS07995", "Expression": 84.1, "InternalID": 7231398.0}, "Deide_19620": {"New ID": "DEIDE_RS11255", "Expression": 24.2, "InternalID": 7232039.0}, "Deide_15980": {"New ID": "DEIDE_RS09215", "Expression": 791.0, "InternalID": 7231638.0}, "Deide_17130": {"New ID": "DEIDE_RS09835", "Expression": 621.0, "InternalID": 7231759.0}, "Deide_22170": {"New ID": "DEIDE_RS12690", "Expression": 31.1, "InternalID": 7232323.0}, "Deide_18780": {"New ID": "DEIDE_RS10770", "Expression": 4939.0, "InternalID": 7231942.0}, "Deide_19560": {"New ID": "DEIDE_RS11220", "Expression": 896.0, "InternalID": 7232033.0}, "Deide_03910": {"New ID": "DEIDE_RS02235", "Expression": 676.0, "InternalID": 7230290.0}, "Deide_07030": {"New ID": "DEIDE_RS04095", "Expression": 71.7, "InternalID": 7230634.0}, "Deide_17650": {"New ID": "DEIDE_RS10140", "Expression": 274.0, "InternalID": 7231815.0}, "Deide_12121": {"New ID": "DEIDE_RS06995", "Expression": 357.0, "InternalID": 7231200.0}, "Deide_19000": {"New ID": "DEIDE_RS10880", "Expression": 3953.0, "InternalID": 7231964.0}, "Deide_23130": {"New ID": "DEIDE_RS13210", "Expression": 59.4, "InternalID": 7232425.0}, "Deide_03420": {"New ID": "DEIDE_RS01940", "Expression": 614.0, "InternalID": 7230237.0}, "Deide_09410": {"New ID": "DEIDE_RS05410", "Expression": 17.7, "InternalID": 7230893.0}, "Deide_00310": {"New ID": "DEIDE_RS00175", "Expression": 824.0, "InternalID": 7229902.0}, "Deide_14760": {"New ID": "DEIDE_RS08535", "Expression": 55.9, "InternalID": 7231506.0}, "Deide_15320": {"New ID": "DEIDE_RS08860", "Expression": 1.57, "InternalID": 7231570.0}, "Deide_17080": {"New ID": "DEIDE_RS09815", "Expression": 693.0, "InternalID": 7231755.0}, "Deide_21980": {"New ID": "DEIDE_RS12600", "Expression": 240.0, "InternalID": 7232305.0}, "Deide_01420": {"New ID": "DEIDE_RS00810", "Expression": 175.0, "InternalID": 7230021.0}, "Deide_21240": {"New ID": "DEIDE_RS12215", "Expression": 193.0, "InternalID": 7232225.0}, "Deide_09360": {"New ID": "DEIDE_RS05375", "Expression": 467.0, "InternalID": 7230887.0}, "Deide_23321": {"New ID": "DEIDE_RS13320", "Expression": 472.0, "InternalID": 7232445.0}, "Deide_13010": {"New ID": "DEIDE_RS07490", "Expression": 437.0, "InternalID": 7231297.0}, "Deide_12400": {"New ID": "DEIDE_RS07160", "Expression": 394.0, "InternalID": 7231232.0}, "Deide_22500": {"New ID": "DEIDE_RS12855", "Expression": 18.6, "InternalID": 7232356.0}, "Deide_06030": {"New ID": "DEIDE_RS03475", "Expression": 3180.0, "InternalID": 7230518.0}, "Deide_06650": {"New ID": "DEIDE_RS03880", "Expression": 23.5, "InternalID": 7230593.0}, "Deide_10920": {"New ID": "DEIDE_RS06260", "Expression": 83.6, "InternalID": 7231063.0}, "Deide_12330": {"New ID": "DEIDE_RS07115", "Expression": 403.0, "InternalID": 7231224.0}, "Deide_02930": {"New ID": "DEIDE_RS01660", "Expression": 94.8, "InternalID": 7230184.0}, "Deide_08820": {"New ID": "DEIDE_RS05090", "Expression": 512.0, "InternalID": 7230832.0}, "Deide_20615": {"New ID": "DEIDE_RS11875", "Expression": 233.0, "InternalID": 7232157.0}, "Deide_06160": {"New ID": "DEIDE_RS03570", "Expression": 60.4, "InternalID": 7230534.0}, "Deide_20070": {"New ID": "DEIDE_RS11505", "Expression": 48.7, "InternalID": 7232087.0}, "Deide_22580": {"New ID": "DEIDE_RS12910", "Expression": 8364.0, "InternalID": 7232365.0}, "Deide_00380": {"New ID": "DEIDE_RS00210", "Expression": 903.0, "InternalID": 7229909.0}, "Deide_06601": {"New ID": "DEIDE_RS03855", "Expression": 197.0, "InternalID": 7230588.0}, "Deide_15140": {"New ID": "DEIDE_RS08740", "Expression": 528.0, "InternalID": 7231546.0}, "Deide_23440": {"New ID": "DEIDE_RS13385", "Expression": 193.0, "InternalID": 7232457.0}, "Deide_17100": {"New ID": "DEIDE_RS09825", "Expression": 373.0, "InternalID": 7231757.0}, "Deide_17440": {"New ID": "DEIDE_RS10015", "Expression": 103.0, "InternalID": 7231791.0}, "Deide_10890": {"New ID": "DEIDE_RS06245", "Expression": 382.0, "InternalID": 7231060.0}, "Deide_02400": {"New ID": "DEIDE_RS01340", "Expression": 694.0, "InternalID": 7230122.0}, "Deide_09720": {"New ID": "DEIDE_RS05575", "Expression": 618.0, "InternalID": 7230926.0}, "Deide_00830": {"New ID": "DEIDE_RS00455", "Expression": 178.0, "InternalID": 7229956.0}, "Deide_22650": {"New ID": "DEIDE_RS12950", "Expression": 3256.0, "InternalID": 7232373.0}, "Deide_06150": {"New ID": "DEIDE_RS03565", "Expression": 4959.0, "InternalID": 7230533.0}, "Deide_21300": {"New ID": "DEIDE_RS12245", "Expression": 720.0, "InternalID": 7232231.0}, "Deide_01260": {"New ID": "DEIDE_RS00710", "Expression": 44.9, "InternalID": 7230003.0}, "Deide_13250": {"New ID": "DEIDE_RS07695", "Expression": 25.8, "InternalID": 7231337.0}, "Deide_15120": {"New ID": "DEIDE_RS08730", "Expression": 2254.0, "InternalID": 7231544.0}, "Deide_23490": {"New ID": "DEIDE_RS13410", "Expression": 441.0, "InternalID": 7232462.0}, "Deide_05001": {"New ID": "DEIDE_RS02870", "Expression": 6.49, "InternalID": 7230410.0}, "Deide_19770": {"New ID": "DEIDE_RS11335", "Expression": 66.2, "InternalID": 7232055.0}, "Deide_08540": {"New ID": "DEIDE_RS04935", "Expression": 54.8, "InternalID": 7230801.0}, "Deide_13700": {"New ID": "DEIDE_RS07930", "Expression": 601.0, "InternalID": 7231385.0}, "Deide_07440": {"New ID": "DEIDE_RS04310", "Expression": 490.0, "InternalID": 7230675.0}, "Deide_12430": {"New ID": "DEIDE_RS07185", "Expression": 58.6, "InternalID": 7231237.0}, "Deide_21340": {"New ID": "DEIDE_RS12265", "Expression": 3487.0, "InternalID": 7232235.0}, "Deide_15350": {"New ID": "DEIDE_RS08875", "Expression": 40.9, "InternalID": 7231573.0}, "Deide_11660": {"New ID": "DEIDE_RS06720", "Expression": 972.0, "InternalID": 7231147.0}, "Deide_23370": {"New ID": "DEIDE_RS13350", "Expression": 319.0, "InternalID": 7232450.0}, "Deide_14260": {"New ID": "DEIDE_RS08255", "Expression": 3.67, "InternalID": 7231450.0}, "Deide_10333": {"New ID": "DEIDE_RS05920", "Expression": 144.0, "InternalID": 7230995.0}, "Deide_13870": {"New ID": "DEIDE_RS08030", "Expression": 561.0, "InternalID": 7231405.0}, "Deide_06260": {"New ID": "DEIDE_RS03625", "Expression": 23.5, "InternalID": 7230544.0}, "Deide_02260": {"New ID": "DEIDE_RS01270", "Expression": 438.0, "InternalID": 7230107.0}, "Deide_06660": {"New ID": "DEIDE_RS03885", "Expression": 176.0, "InternalID": 7230594.0}, "Deide_09640": {"New ID": "DEIDE_RS05525", "Expression": 347.0, "InternalID": 7230916.0}, "Deide_04680": {"New ID": "DEIDE_RS02695", "Expression": 49.6, "InternalID": 7230375.0}, "Deide_11400": {"New ID": "DEIDE_RS06580", "Expression": 165.0, "InternalID": 7231120.0}, "Deide_21660": {"New ID": "DEIDE_RS12425", "Expression": 913.0, "InternalID": 7232269.0}, "Deide_23190": {"New ID": "DEIDE_RS13245", "Expression": 443.0, "InternalID": 7232430.0}, "Deide_01470": {"New ID": "DEIDE_RS00865", "Expression": 5059.0, "InternalID": 7230029.0}, "Deide_12020": {"New ID": "DEIDE_RS06930", "Expression": 70.9, "InternalID": 7231187.0}, "Deide_06750": {"New ID": "DEIDE_RS03930", "Expression": 14.9, "InternalID": 7230604.0}, "Deide_18740": {"New ID": "DEIDE_RS10750", "Expression": 240.0, "InternalID": 7231938.0}, "Deide_07420": {"New ID": "DEIDE_RS04300", "Expression": 429.0, "InternalID": 7230673.0}, "Deide_00130": {"New ID": "DEIDE_RS00065", "Expression": 1082.0, "InternalID": 7229881.0}, "Deide_07730": {"New ID": "DEIDE_RS04470", "Expression": 47.1, "InternalID": 7230709.0}, "Deide_01040": {"New ID": "DEIDE_RS00565", "Expression": 86.8, "InternalID": 7229977.0}, "Deide_22210": {"New ID": "DEIDE_RS12710", "Expression": 586.0, "InternalID": 7232327.0}, "Deide_18530": {"New ID": "DEIDE_RS10645", "Expression": 49.6, "InternalID": 7231917.0}, "Deide_18660": {"New ID": "DEIDE_RS10710", "Expression": 2060.0, "InternalID": 7231930.0}, "Deide_11820": {"New ID": "DEIDE_RS06820", "Expression": 58.1, "InternalID": 7231166.0}, "Deide_14720": {"New ID": "DEIDE_RS08510", "Expression": 187.0, "InternalID": 7231501.0}, "Deide_02710": {"New ID": "DEIDE_RS01485", "Expression": 42.1, "InternalID": 7230153.0}, "Deide_02750": {"New ID": "DEIDE_RS01505", "Expression": 9.65, "InternalID": 7230157.0}, "Deide_20220": {"New ID": "DEIDE_RS11590", "Expression": 637.0, "InternalID": 7232103.0}, "Deide_18480": {"New ID": "DEIDE_RS10620", "Expression": 86.0, "InternalID": 7231912.0}, "Deide_17410": {"New ID": "DEIDE_RS10000", "Expression": 168.0, "InternalID": 7231788.0}, "Deide_23110": {"New ID": "DEIDE_RS13205", "Expression": 259.0, "InternalID": 7232424.0}, "Deide_21530": {"New ID": "DEIDE_RS12360", "Expression": 443.0, "InternalID": 7232256.0}, "Deide_20020": {"New ID": "DEIDE_RS11480", "Expression": 220.0, "InternalID": 7232082.0}, "Deide_14500": {"New ID": "DEIDE_RS08390", "Expression": 122.0, "InternalID": 7231477.0}, "Deide_20250": {"New ID": "DEIDE_RS11605", "Expression": 97.4, "InternalID": 7232106.0}, "Deide_00740": {"New ID": "DEIDE_RS00410", "Expression": 48.3, "InternalID": 7229947.0}, "Deide_20080": {"New ID": "DEIDE_RS11510", "Expression": 1275.0, "InternalID": 7232088.0}, "Deide_02650": {"New ID": "DEIDE_RS01455", "Expression": 241.0, "InternalID": 7230147.0}, "Deide_07850": {"New ID": "DEIDE_RS04540", "Expression": 13.9, "InternalID": 7230723.0}, "Deide_01720": {"New ID": "DEIDE_RS00995", "Expression": 2955.0, "InternalID": 7230054.0}, "Deide_22470": {"New ID": "DEIDE_RS12840", "Expression": 85.4, "InternalID": 7232353.0}, "Deide_08450": {"New ID": "DEIDE_RS04870", "Expression": 2.86, "InternalID": 7230788.0}, "Deide_17280": {"New ID": "DEIDE_RS09920", "Expression": 112.0, "InternalID": 7231775.0}, "Deide_02880": {"New ID": "DEIDE_RS01635", "Expression": 1700.0, "InternalID": 7230179.0}, "Deide_00510": {"New ID": "DEIDE_RS00275", "Expression": 234.0, "InternalID": 7229922.0}, "Deide_00770": {"New ID": "DEIDE_RS00425", "Expression": 220.0, "InternalID": 7229950.0}, "Deide_10020": {"New ID": "DEIDE_RS05735", "Expression": 45.4, "InternalID": 7230957.0}, "Deide_12250": {"New ID": "DEIDE_RS07060", "Expression": 77.5, "InternalID": 7231213.0}, "Deide_16000": {"New ID": "DEIDE_RS09225", "Expression": 692.0, "InternalID": 7231640.0}, "Deide_01380": {"New ID": "DEIDE_RS00790", "Expression": 473.0, "InternalID": 7230017.0}, "Deide_08080": {"New ID": "DEIDE_RS04665", "Expression": 1959.0, "InternalID": 7230748.0}, "Deide_20780": {"New ID": "DEIDE_RS11965", "Expression": 37.7, "InternalID": 7232175.0}, "Deide_04770": {"New ID": "DEIDE_RS02745", "Expression": 118.0, "InternalID": 7230385.0}, "Deide_20910": {"New ID": "DEIDE_RS12050", "Expression": 380.0, "InternalID": 7232193.0}, "Deide_11213": {"New ID": "DEIDE_RS06475", "Expression": 417.0, "InternalID": 7231100.0}, "Deide_08100": {"New ID": "DEIDE_RS04680", "Expression": 268.0, "InternalID": 7230751.0}, "Deide_11191": {"New ID": "DEIDE_RS06430", "Expression": 524.0, "InternalID": 7231095.0}, "Deide_14110": {"New ID": "DEIDE_RS08170", "Expression": 421.0, "InternalID": 7231433.0}, "Deide_19130": {"New ID": "DEIDE_RS10965", "Expression": 78.6, "InternalID": 7231980.0}, "Deide_19800": {"New ID": "DEIDE_RS11350", "Expression": 219.0, "InternalID": 7232058.0}, "Deide_10240": {"New ID": "DEIDE_RS05850", "Expression": 136.0, "InternalID": 7230981.0}, "Deide_07570": {"New ID": "DEIDE_RS04390", "Expression": 24.8, "InternalID": 7230693.0}, "Deide_10610": {"New ID": "DEIDE_RS06080", "Expression": 9.77, "InternalID": 7231028.0}, "Deide_06050": {"New ID": "DEIDE_RS03490", "Expression": 3036.0, "InternalID": 7230521.0}, "Deide_19540": {"New ID": "DEIDE_RS11210", "Expression": 21.4, "InternalID": 7232031.0}, "Deide_10572": {"New ID": "DEIDE_RS06060", "Expression": 80.4, "InternalID": 7231024.0}, "Deide_16350": {"New ID": "DEIDE_RS09420", "Expression": 24.2, "InternalID": 7231680.0}, "Deide_13030": {"New ID": "DEIDE_RS07505", "Expression": 52.9, "InternalID": 7231300.0}, "Deide_13280": {"New ID": "DEIDE_RS07715", "Expression": 55.1, "InternalID": 7231341.0}, "Deide_01490": {"New ID": "DEIDE_RS00875", "Expression": 244.0, "InternalID": 7230031.0}, "Deide_20612": {"New ID": "DEIDE_RS11855", "Expression": 110.0, "InternalID": 7232156.0}, "Deide_12040": {"New ID": "DEIDE_RS06940", "Expression": 452.0, "InternalID": 7231189.0}, "Deide_07640": {"New ID": "DEIDE_RS04425", "Expression": 82.9, "InternalID": 7230700.0}, "Deide_09180": {"New ID": "DEIDE_RS05280", "Expression": 424.0, "InternalID": 7230869.0}, "Deide_19600": {"New ID": "DEIDE_RS11245", "Expression": 89.9, "InternalID": 7232037.0}, "Deide_20300": {"New ID": "DEIDE_RS11650", "Expression": 1409.0, "InternalID": 7232115.0}, "Deide_01570": {"New ID": "DEIDE_RS00920", "Expression": 910.0, "InternalID": 7230039.0}, "Deide_09800": {"New ID": "DEIDE_RS05615", "Expression": 793.0, "InternalID": 7230934.0}, "Deide_01210": {"New ID": "DEIDE_RS00665", "Expression": 418.0, "InternalID": 7229995.0}, "Deide_21050": {"New ID": "DEIDE_RS12120", "Expression": 2219.0, "InternalID": 7232207.0}, "Deide_03240": {"New ID": "DEIDE_RS01835", "Expression": 435.0, "InternalID": 7230218.0}, "Deide_17720": {"New ID": "DEIDE_RS10180", "Expression": 125.0, "InternalID": 7231822.0}, "Deide_08620": {"New ID": "DEIDE_RS04980", "Expression": 329.0, "InternalID": 7230810.0}, "Deide_03300": {"New ID": "DEIDE_RS01870", "Expression": 3455.0, "InternalID": 7230225.0}, "Deide_06690": {"New ID": "DEIDE_RS03900", "Expression": 1720.0, "InternalID": 7230598.0}, "Deide_10250": {"New ID": "DEIDE_RS05855", "Expression": 4249.0, "InternalID": 7230982.0}, "Deide_07780": {"New ID": "DEIDE_RS04505", "Expression": 177.0, "InternalID": 7230716.0}, "Deide_07690": {"New ID": "DEIDE_RS04450", "Expression": 26.2, "InternalID": 7230705.0}, "Deide_07410": {"New ID": "DEIDE_RS04295", "Expression": 294.0, "InternalID": 7230672.0}, "Deide_01990": {"New ID": "DEIDE_RS01130", "Expression": 636.0, "InternalID": 7230080.0}, "Deide_03390": {"New ID": "DEIDE_RS01925", "Expression": 205.0, "InternalID": 7230234.0}, "Deide_07650": {"New ID": "DEIDE_RS04430", "Expression": 14.6, "InternalID": 7230701.0}, "Deide_05410": {"New ID": "DEIDE_RS03095", "Expression": 39.5, "InternalID": 7230453.0}, "Deide_05540": {"New ID": "DEIDE_RS03165", "Expression": 1992.0, "InternalID": 7230467.0}, "Deide_16940": {"New ID": "DEIDE_RS09740", "Expression": 144.0, "InternalID": 7231741.0}, "Deide_13530": {"New ID": "DEIDE_RS07845", "Expression": 23.3, "InternalID": 7231368.0}, "Deide_00890": {"New ID": "DEIDE_RS00490", "Expression": 1523.0, "InternalID": 7229962.0}, "Deide_19740": {"New ID": "DEIDE_RS11315", "Expression": 1065.0, "InternalID": 7232051.0}, "Deide_11600": {"New ID": "DEIDE_RS06690", "Expression": 184.0, "InternalID": 7231141.0}, "Deide_12970": {"New ID": "DEIDE_RS07470", "Expression": 113.0, "InternalID": 7231293.0}, "Deide_19741": {"New ID": "DEIDE_RS11320", "Expression": 15.7, "InternalID": 7232052.0}, "Deide_12440": {"New ID": "DEIDE_RS07190", "Expression": 302.0, "InternalID": 7231238.0}, "Deide_13910": {"New ID": "DEIDE_RS08050", "Expression": 55.8, "InternalID": 7231409.0}, "Deide_16700": {"New ID": "DEIDE_RS09605", "Expression": 63.8, "InternalID": 7231717.0}, "Deide_02610": {"New ID": "DEIDE_RS01435", "Expression": 12.7, "InternalID": 7230143.0}, "Deide_01190": {"New ID": "DEIDE_RS00645", "Expression": 53.5, "InternalID": 7229993.0}, "Deide_11130": {"New ID": "DEIDE_RS06380", "Expression": 98.5, "InternalID": 7231087.0}, "Deide_20271": {"New ID": "DEIDE_RS11630", "Expression": 85.0, "InternalID": 7232111.0}, "Deide_17010": {"New ID": "DEIDE_RS09775", "Expression": 75.2, "InternalID": 7231748.0}, "Deide_10150": {"New ID": "DEIDE_RS05800", "Expression": 971.0, "InternalID": 7230970.0}, "Deide_19490": {"Expression": 305.0, "InternalID": 7232026.0}, "Deide_13690": {"New ID": "DEIDE_RS07925", "Expression": 103.0, "InternalID": 7231384.0}, "Deide_09930": {"New ID": "DEIDE_RS05690", "Expression": 3328.0, "InternalID": 7230948.0}, "Deide_09290": {"New ID": "DEIDE_RS05335", "Expression": 58.2, "InternalID": 7230880.0}, "Deide_16410": {"New ID": "DEIDE_RS09460", "Expression": 307.0, "InternalID": 7231688.0}, "Deide_13470": {"New ID": "DEIDE_RS07810", "Expression": 67.5, "InternalID": 7231361.0}, "Deide_21950": {"New ID": "DEIDE_RS12585", "Expression": 0.642, "InternalID": 7232302.0}, "Deide_22440": {"New ID": "DEIDE_RS12825", "Expression": 177.0, "InternalID": 7232350.0}, "Deide_01700": {"New ID": "DEIDE_RS00985", "Expression": 409.0, "InternalID": 7230052.0}, "Deide_05290": {"New ID": "DEIDE_RS03015", "Expression": 2007.0, "InternalID": 7230439.0}, "Deide_12700": {"New ID": "DEIDE_RS07330", "Expression": 551.0, "InternalID": 7231265.0}, "Deide_16770": {"New ID": "DEIDE_RS09640", "Expression": 62.4, "InternalID": 7231724.0}, "Deide_21020": {"New ID": "DEIDE_RS12105", "Expression": 29.1, "InternalID": 7232204.0}, "Deide_22890": {"New ID": "DEIDE_RS13085", "Expression": 214.0, "InternalID": 7232399.0}, "Deide_21730": {"New ID": "DEIDE_RS12460", "Expression": 123.0, "InternalID": 7232276.0}, "Deide_02500": {"New ID": "DEIDE_RS01380", "Expression": 281.0, "InternalID": 7230132.0}, "Deide_14610": {"New ID": "DEIDE_RS08455", "Expression": 46.3, "InternalID": 7231490.0}, "Deide_17760": {"New ID": "DEIDE_RS10200", "Expression": 706.0, "InternalID": 7231826.0}, "Deide_17831": {"Expression": 1795.0, "InternalID": 7231844.0}, "Deide_14040": {"New ID": "DEIDE_RS08125", "Expression": 433.0, "InternalID": 7231424.0}, "Deide_06340": {"New ID": "DEIDE_RS03675", "Expression": 183.0, "InternalID": 7230553.0}, "Deide_12870": {"New ID": "DEIDE_RS07420", "Expression": 9.24, "InternalID": 7231283.0}, "Deide_21570": {"New ID": "DEIDE_RS12380", "Expression": 98.1, "InternalID": 7232260.0}, "Deide_17020": {"New ID": "DEIDE_RS09780", "Expression": 1265.0, "InternalID": 7231749.0}, "Deide_16260": {"New ID": "DEIDE_RS09380", "Expression": 350.0, "InternalID": 7231671.0}, "Deide_13380": {"New ID": "DEIDE_RS07770", "Expression": 45.9, "InternalID": 7231353.0}, "Deide_14270": {"Expression": 116.0, "InternalID": 7231451.0}, "Deide_07540": {"New ID": "DEIDE_RS04375", "Expression": 2277.0, "InternalID": 7230689.0}, "Deide_17680": {"New ID": "DEIDE_RS10155", "Expression": 324.0, "InternalID": 7231818.0}, "Deide_22900": {"New ID": "DEIDE_RS13090", "Expression": 447.0, "InternalID": 7232400.0}, "Deide_03170": {"New ID": "DEIDE_RS01795", "Expression": 720.0, "InternalID": 7230210.0}, "Deide_12960": {"New ID": "DEIDE_RS07465", "Expression": 26.6, "InternalID": 7231292.0}, "Deide_08520": {"New ID": "DEIDE_RS04920", "Expression": 148.0, "InternalID": 7230798.0}, "Deide_17270": {"New ID": "DEIDE_RS09915", "Expression": 92.2, "InternalID": 7231774.0}, "Deide_10460": {"New ID": "DEIDE_RS06000", "Expression": 702.0, "InternalID": 7231012.0}, "Deide_22230": {"New ID": "DEIDE_RS12720", "Expression": 121.0, "InternalID": 7232329.0}, "Deide_21200": {"New ID": "DEIDE_RS12195", "Expression": 9831.0, "InternalID": 7232221.0}, "Deide_21110": {"New ID": "DEIDE_RS12150", "Expression": 5.33, "InternalID": 7232212.0}, "Deide_08380": {"New ID": "DEIDE_RS04830", "Expression": 67.8, "InternalID": 7230780.0}, "Deide_13960": {"New ID": "DEIDE_RS08075", "Expression": 119.0, "InternalID": 7231414.0}, "Deide_09450": {"New ID": "DEIDE_RS05430", "Expression": 607.0, "InternalID": 7230897.0}, "Deide_12670": {"New ID": "DEIDE_RS07310", "Expression": 763.0, "InternalID": 7231261.0}, "Deide_20570": {"New ID": "DEIDE_RS11825", "Expression": 152.0, "InternalID": 7232150.0}, "Deide_13140": {"New ID": "DEIDE_RS07635", "Expression": 39.9, "InternalID": 7231325.0}, "Deide_19590": {"New ID": "DEIDE_RS11240", "Expression": 331.0, "InternalID": 7232036.0}, "Deide_15900": {"New ID": "DEIDE_RS09175", "Expression": 1046.0, "InternalID": 7231630.0}, "Deide_21330": {"New ID": "DEIDE_RS12260", "Expression": 45.4, "InternalID": 7232234.0}, "Deide_13670": {"New ID": "DEIDE_RS07915", "Expression": 1848.0, "InternalID": 7231382.0}, "Deide_00290": {"New ID": "DEIDE_RS00155", "Expression": 734.0, "InternalID": 7229900.0}, "Deide_08650": {"New ID": "DEIDE_RS04995", "Expression": 144.0, "InternalID": 7230813.0}, "Deide_12490": {"New ID": "DEIDE_RS07215", "Expression": 2084.0, "InternalID": 7231243.0}, "Deide_08270": {"New ID": "DEIDE_RS04775", "Expression": 36.6, "InternalID": 7230769.0}, "Deide_11490": {"New ID": "DEIDE_RS06630", "Expression": 1179.0, "InternalID": 7231129.0}, "Deide_03880": {"New ID": "DEIDE_RS02220", "Expression": 158.0, "InternalID": 7230287.0}, "Deide_16110": {"New ID": "DEIDE_RS09295", "Expression": 2697.0, "InternalID": 7231654.0}, "Deide_16270": {"New ID": "DEIDE_RS09385", "Expression": 198.0, "InternalID": 7231672.0}, "Deide_22710": {"New ID": "DEIDE_RS12980", "Expression": 1596.0, "InternalID": 7232379.0}, "Deide_22290": {"New ID": "DEIDE_RS12750", "Expression": 1328.0, "InternalID": 7232335.0}, "Deide_23070": {"New ID": "DEIDE_RS13185", "Expression": 105.0, "InternalID": 7232420.0}, "Deide_08170": {"New ID": "DEIDE_RS04725", "Expression": 169.0, "InternalID": 7230759.0}, "Deide_08460": {"New ID": "DEIDE_RS04875", "Expression": 18.1, "InternalID": 7230789.0}, "Deide_11790": {"New ID": "DEIDE_RS06800", "Expression": 166.0, "InternalID": 7231162.0}, "Deide_01810": {"New ID": "DEIDE_RS01045", "Expression": 1607.0, "InternalID": 7230063.0}, "Deide_14220": {"New ID": "DEIDE_RS08220", "Expression": 144.0, "InternalID": 7231444.0}, "Deide_19480": {"New ID": "DEIDE_RS11180", "Expression": 13.0, "InternalID": 7232024.0}, "Deide_03850": {"New ID": "DEIDE_RS02190", "Expression": 812.0, "InternalID": 7230281.0}, "Deide_11300": {"New ID": "DEIDE_RS06525", "Expression": 18.0, "InternalID": 7231109.0}, "Deide_02920": {"New ID": "DEIDE_RS01655", "Expression": 661.0, "InternalID": 7230183.0}, "Deide_13850": {"New ID": "DEIDE_RS08015", "Expression": 2413.0, "InternalID": 7231402.0}, "Deide_22000": {"New ID": "DEIDE_RS12610", "Expression": 11.9, "InternalID": 7232307.0}, "Deide_06720": {"New ID": "DEIDE_RS03915", "Expression": 408.0, "InternalID": 7230601.0}, "Deide_02700": {"New ID": "DEIDE_RS01480", "Expression": 281.0, "InternalID": 7230152.0}, "Deide_00640": {"New ID": "DEIDE_RS00340", "Expression": 8.54, "InternalID": 7229934.0}, "Deide_08070": {"New ID": "DEIDE_RS04655", "Expression": 54.8, "InternalID": 7230746.0}, "Deide_00100": {"New ID": "DEIDE_RS00050", "Expression": 290.0, "InternalID": 7229878.0}, "Deide_04470": {"New ID": "DEIDE_RS02540", "Expression": 7.84, "InternalID": 7230350.0}, "Deide_06491": {"New ID": "DEIDE_RS03780", "Expression": 43.5, "InternalID": 7230571.0}, "Deide_17400": {"New ID": "DEIDE_RS09995", "Expression": 91.6, "InternalID": 7231787.0}, "Deide_06210": {"New ID": "DEIDE_RS03600", "Expression": 1023.0, "InternalID": 7230539.0}, "Deide_11720": {"New ID": "DEIDE_RS06750", "Expression": 18.8, "InternalID": 7231153.0}, "Deide_19440": {"New ID": "DEIDE_RS11145", "Expression": 717.0, "InternalID": 7232016.0}, "Deide_23450": {"New ID": "DEIDE_RS13390", "Expression": 497.0, "InternalID": 7232458.0}, "Deide_10190": {"New ID": "DEIDE_RS05820", "Expression": 1712.0, "InternalID": 7230974.0}, "Deide_01710": {"New ID": "DEIDE_RS00990", "Expression": 554.0, "InternalID": 7230053.0}, "Deide_05900": {"New ID": "DEIDE_RS03405", "Expression": 278.0, "InternalID": 7230504.0}, "Deide_13420": {"Expression": 44.3, "InternalID": 7231356.0}, "Deide_04460": {"New ID": "DEIDE_RS02535", "Expression": 1288.0, "InternalID": 7230349.0}, "Deide_02110": {"New ID": "DEIDE_RS01195", "Expression": 58.0, "InternalID": 7230092.0}, "Deide_01560": {"New ID": "DEIDE_RS00915", "Expression": 1473.0, "InternalID": 7230038.0}, "Deide_04270": {"New ID": "DEIDE_RS02425", "Expression": 676.0, "InternalID": 7230328.0}, "Deide_17770": {"New ID": "DEIDE_RS10205", "Expression": 5.1, "InternalID": 7231827.0}, "Deide_08461": {"New ID": "DEIDE_RS04885", "Expression": 36.8, "InternalID": 7230790.0}, "Deide_14980": {"New ID": "DEIDE_RS08645", "Expression": 57.3, "InternalID": 7231529.0}, "Deide_00250": {"New ID": "DEIDE_RS00135", "Expression": 64.8, "InternalID": 7229896.0}, "Deide_12760": {"New ID": "DEIDE_RS07360", "Expression": 132.0, "InternalID": 7231271.0}, "Deide_16510": {"New ID": "DEIDE_RS09515", "Expression": 357.0, "InternalID": 7231699.0}, "Deide_16440": {"New ID": "DEIDE_RS09475", "Expression": 178.0, "InternalID": 7231691.0}, "Deide_04910": {"New ID": "DEIDE_RS02815", "Expression": 96.8, "InternalID": 7230399.0}, "Deide_03350": {"New ID": "DEIDE_RS01895", "Expression": 3413.0, "InternalID": 7230230.0}, "Deide_02360": {"New ID": "DEIDE_RS01320", "Expression": 4515.0, "InternalID": 7230118.0}, "Deide_11700": {"New ID": "DEIDE_RS06740", "Expression": 2346.0, "InternalID": 7231151.0}, "Deide_18110": {"New ID": "DEIDE_RS10430", "Expression": 408.0, "InternalID": 7231874.0}, "Deide_05270": {"New ID": "DEIDE_RS03005", "Expression": 70.1, "InternalID": 7230437.0}, "Deide_13710": {"New ID": "DEIDE_RS07935", "Expression": 115.0, "InternalID": 7231386.0}, "Deide_14880": {"New ID": "DEIDE_RS08595", "Expression": 226.0, "InternalID": 7231519.0}, "Deide_13360": {"New ID": "DEIDE_RS07755", "Expression": 679.0, "InternalID": 7231349.0}, "Deide_19680": {"New ID": "DEIDE_RS11285", "Expression": 332.0, "InternalID": 7232045.0}, "Deide_11760": {"New ID": "DEIDE_RS06780", "Expression": 152.0, "InternalID": 7231158.0}, "Deide_05710": {"New ID": "DEIDE_RS03275", "Expression": 4190.0, "InternalID": 7230483.0}, "Deide_07060": {"New ID": "DEIDE_RS04110", "Expression": 1149.0, "InternalID": 7230637.0}, "Deide_16830": {"New ID": "DEIDE_RS09670", "Expression": 2214.0, "InternalID": 7231730.0}, "Deide_20273": {"New ID": "DEIDE_RS11640", "Expression": 53.7, "InternalID": 7232113.0}, "Deide_04280": {"New ID": "DEIDE_RS02430", "Expression": 15.1, "InternalID": 7230329.0}, "Deide_23210": {"New ID": "DEIDE_RS13255", "Expression": 81.1, "InternalID": 7232432.0}, "Deide_17261": {"New ID": "DEIDE_RS09910", "Expression": 1007.0, "InternalID": 7231773.0}, "Deide_10930": {"New ID": "DEIDE_RS06265", "Expression": 244.0, "InternalID": 7231064.0}, "Deide_18620": {"New ID": "DEIDE_RS10690", "Expression": 43.1, "InternalID": 7231926.0}, "Deide_16970": {"New ID": "DEIDE_RS09755", "Expression": 535.0, "InternalID": 7231744.0}, "Deide_02841": {"New ID": "DEIDE_RS01590", "Expression": 50.6, "InternalID": 7230171.0}, "Deide_08760": {"New ID": "DEIDE_RS05055", "Expression": 1296.0, "InternalID": 7230825.0}, "Deide_08970": {"New ID": "DEIDE_RS05165", "Expression": 9.51, "InternalID": 7230847.0}, "Deide_08790": {"New ID": "DEIDE_RS05070", "Expression": 200.0, "InternalID": 7230828.0}, "Deide_15560": {"New ID": "DEIDE_RS09000", "Expression": 41.4, "InternalID": 7231597.0}, "Deide_01310": {"New ID": "DEIDE_RS00750", "Expression": 115.0, "InternalID": 7230009.0}, "Deide_07830": {"New ID": "DEIDE_RS04530", "Expression": 5434.0, "InternalID": 7230721.0}, "Deide_05390": {"New ID": "DEIDE_RS03085", "Expression": 797.0, "InternalID": 7230451.0}, "Deide_18540": {"New ID": "DEIDE_RS10650", "Expression": 14.5, "InternalID": 7231918.0}, "Deide_17390": {"New ID": "DEIDE_RS09990", "Expression": 27.2, "InternalID": 7231786.0}, "Deide_16680": {"New ID": "DEIDE_RS09595", "Expression": 288.0, "InternalID": 7231715.0}, "Deide_05800": {"New ID": "DEIDE_RS03330", "Expression": 1167.0, "InternalID": 7230493.0}, "Deide_17860": {"New ID": "DEIDE_RS10300", "Expression": 85.3, "InternalID": 7231848.0}, "Deide_18630": {"New ID": "DEIDE_RS10695", "Expression": 5021.0, "InternalID": 7231927.0}, "Deide_19580": {"New ID": "DEIDE_RS11235", "Expression": 25.4, "InternalID": 7232035.0}, "Deide_06930": {"New ID": "DEIDE_RS04050", "Expression": 325.0, "InternalID": 7230625.0}, "Deide_23360": {"New ID": "DEIDE_RS13345", "Expression": 38.6, "InternalID": 7232449.0}, "Deide_05590": {"Expression": 33.0, "InternalID": 7230471.0}, "Deide_20317": {"New ID": "DEIDE_RS11685", "Expression": 1011.0, "InternalID": 7232123.0}, "Deide_05120": {"New ID": "DEIDE_RS02930", "Expression": 7.92, "InternalID": 7230422.0}, "Deide_14600": {"New ID": "DEIDE_RS08450", "Expression": 1460.0, "InternalID": 7231489.0}, "Deide_13990": {"New ID": "DEIDE_RS08090", "Expression": 110.0, "InternalID": 7231417.0}, "Deide_01830": {"New ID": "DEIDE_RS01055", "Expression": 16.1, "InternalID": 7230065.0}, "Deide_03875": {"New ID": "DEIDE_RS02215", "Expression": 72.5, "InternalID": 7230286.0}, "Deide_10700": {"New ID": "DEIDE_RS06125", "Expression": 1463.0, "InternalID": 7231037.0}, "Deide_03280": {"New ID": "DEIDE_RS01860", "Expression": 2086.0, "InternalID": 7230223.0}, "Deide_02090": {"New ID": "DEIDE_RS01185", "Expression": 247.0, "InternalID": 7230090.0}, "Deide_02960": {"New ID": "DEIDE_RS01675", "Expression": 81.4, "InternalID": 7230187.0}, "Deide_12421": {"New ID": "DEIDE_RS07175", "Expression": 6.54, "InternalID": 7231235.0}, "Deide_01370": {"New ID": "DEIDE_RS00785", "Expression": 743.0, "InternalID": 7230016.0}, "Deide_21620": {"New ID": "DEIDE_RS12405", "Expression": 17.1, "InternalID": 7232265.0}, "Deide_17900": {"New ID": "DEIDE_RS10325", "Expression": 131.0, "InternalID": 7231852.0}, "Deide_17160": {"New ID": "DEIDE_RS09855", "Expression": 1585.0, "InternalID": 7231762.0}, "Deide_20440": {"New ID": "DEIDE_RS11750", "Expression": 856.0, "InternalID": 7232136.0}, "Deide_14670": {"New ID": "DEIDE_RS08485", "Expression": 48.3, "InternalID": 7231496.0}, "Deide_10910": {"New ID": "DEIDE_RS06255", "Expression": 999.0, "InternalID": 7231062.0}, "Deide_18950": {"New ID": "DEIDE_RS10855", "Expression": 2880.0, "InternalID": 7231959.0}, "Deide_06710": {"New ID": "DEIDE_RS03910", "Expression": 18.8, "InternalID": 7230600.0}, "Deide_19040": {"New ID": "DEIDE_RS10915", "Expression": 488.0, "InternalID": 7231969.0}, "Deide_16090": {"New ID": "DEIDE_RS09275", "Expression": 4756.0, "InternalID": 7231650.0}, "Deide_21520": {"New ID": "DEIDE_RS12355", "Expression": 973.0, "InternalID": 7232255.0}, "Deide_10960": {"New ID": "DEIDE_RS06280", "Expression": 224.0, "InternalID": 7231067.0}, "Deide_16093": {"New ID": "DEIDE_RS09285", "Expression": 68.7, "InternalID": 7231652.0}, "Deide_00730": {"New ID": "DEIDE_RS00405", "Expression": 33.2, "InternalID": 7229946.0}, "Deide_23520": {"New ID": "DEIDE_RS13430", "Expression": 105.0, "InternalID": 7232466.0}, "Deide_22460": {"New ID": "DEIDE_RS12835", "Expression": 121.0, "InternalID": 7232352.0}, "Deide_13370": {"New ID": "DEIDE_RS07765", "Expression": 160.0, "InternalID": 7231351.0}, "Deide_12480": {"New ID": "DEIDE_RS07210", "Expression": 603.0, "InternalID": 7231242.0}, "Deide_05340": {"New ID": "DEIDE_RS03055", "Expression": 498.0, "InternalID": 7230446.0}, "Deide_20590": {"New ID": "DEIDE_RS11835", "Expression": 143.0, "InternalID": 7232152.0}, "Deide_06521": {"Expression": 45.8, "InternalID": 7230577.0}, "Deide_05510": {"New ID": "DEIDE_RS03150", "Expression": 81.2, "InternalID": 7230464.0}, "Deide_17090": {"New ID": "DEIDE_RS09820", "Expression": 1099.0, "InternalID": 7231756.0}, "Deide_12361": {"New ID": "DEIDE_RS07140", "Expression": 95.5, "InternalID": 7231228.0}, "Deide_20310": {"New ID": "DEIDE_RS11655", "Expression": 127.0, "InternalID": 7232116.0}, "Deide_07310": {"New ID": "DEIDE_RS04245", "Expression": 3878.0, "InternalID": 7230663.0}, "Deide_01410": {"New ID": "DEIDE_RS00805", "Expression": 500.0, "InternalID": 7230020.0}, "Deide_12590": {"New ID": "DEIDE_RS07265", "Expression": 8083.0, "InternalID": 7231253.0}, "Deide_10110": {"New ID": "DEIDE_RS05780", "Expression": 669.0, "InternalID": 7230966.0}, "Deide_16250": {"New ID": "DEIDE_RS09370", "Expression": 120.0, "InternalID": 7231669.0}, "Deide_04180": {"New ID": "DEIDE_RS02375", "Expression": 338.0, "InternalID": 7230318.0}, "Deide_14890": {"New ID": "DEIDE_RS08600", "Expression": 1809.0, "InternalID": 7231520.0}, "Deide_05580": {"New ID": "DEIDE_RS03180", "Expression": 2869.0, "InternalID": 7230470.0}, "Deide_09880": {"New ID": "DEIDE_RS05665", "Expression": 2269.0, "InternalID": 7230943.0}, "Deide_05500": {"New ID": "DEIDE_RS03145", "Expression": 70.8, "InternalID": 7230463.0}, "Deide_08510": {"Expression": 709.0, "InternalID": 7230797.0}, "Deide_12850": {"New ID": "DEIDE_RS07410", "Expression": 34.2, "InternalID": 7231281.0}, "Deide_21370": {"New ID": "DEIDE_RS12285", "Expression": 7.23, "InternalID": 7232239.0}, "Deide_22590": {"New ID": "DEIDE_RS12915", "Expression": 17865.0, "InternalID": 7232366.0}, "Deide_19030": {"New ID": "DEIDE_RS10910", "Expression": 499.0, "InternalID": 7231968.0}, "Deide_19650": {"New ID": "DEIDE_RS11270", "Expression": 289.0, "InternalID": 7232042.0}, "Deide_04960": {"New ID": "DEIDE_RS02845", "Expression": 4.52, "InternalID": 7230405.0}, "Deide_15240": {"New ID": "DEIDE_RS08810", "Expression": 135.0, "InternalID": 7231559.0}, "Deide_02050": {"New ID": "DEIDE_RS01165", "Expression": 27.4, "InternalID": 7230086.0}, "Deide_20130": {"New ID": "DEIDE_RS11535", "Expression": 329.0, "InternalID": 7232093.0}, "Deide_22340": {"New ID": "DEIDE_RS12775", "Expression": 328.0, "InternalID": 7232340.0}, "Deide_06120": {"New ID": "DEIDE_RS03525", "Expression": 6718.0, "InternalID": 7230529.0}, "Deide_09620": {"New ID": "DEIDE_RS05515", "Expression": 69.8, "InternalID": 7230914.0}, "Deide_00370": {"New ID": "DEIDE_RS00205", "Expression": 1325.0, "InternalID": 7229908.0}, "Deide_17971": {"Expression": 572.0, "InternalID": 7231860.0}, "Deide_11120": {"New ID": "DEIDE_RS06375", "Expression": 14.6, "InternalID": 7231086.0}, "Deide_08340": {"New ID": "DEIDE_RS04810", "Expression": 12.1, "InternalID": 7230776.0}, "Deide_18080": {"New ID": "DEIDE_RS10415", "Expression": 81.6, "InternalID": 7231871.0}, "Deide_14320": {"New ID": "DEIDE_RS08290", "Expression": 5367.0, "InternalID": 7231457.0}, "Deide_21550": {"New ID": "DEIDE_RS12370", "Expression": 334.0, "InternalID": 7232258.0}, "Deide_02890": {"New ID": "DEIDE_RS01640", "Expression": 467.0, "InternalID": 7230180.0}, "Deide_03000": {"New ID": "DEIDE_RS01700", "Expression": 9.12, "InternalID": 7230192.0}, "Deide_02550": {"New ID": "DEIDE_RS01405", "Expression": 2866.0, "InternalID": 7230137.0}, "Deide_19820": {"New ID": "DEIDE_RS11360", "Expression": 345.0, "InternalID": 7232060.0}, "Deide_04410": {"New ID": "DEIDE_RS02505", "Expression": 76.3, "InternalID": 7230343.0}, "Deide_08550": {"New ID": "DEIDE_RS04940", "Expression": 117.0, "InternalID": 7230802.0}, "Deide_03900": {"New ID": "DEIDE_RS02230", "Expression": 598.0, "InternalID": 7230289.0}, "Deide_22970": {"New ID": "DEIDE_RS13130", "Expression": 113.0, "InternalID": 7232409.0}, "Deide_14222": {"New ID": "DEIDE_RS08235", "Expression": 159.0, "InternalID": 7231446.0}, "Deide_11370": {"New ID": "DEIDE_RS06565", "Expression": 267.0, "InternalID": 7231117.0}, "Deide_08200": {"New ID": "DEIDE_RS04740", "Expression": 98.5, "InternalID": 7230762.0}, "Deide_12010": {"New ID": "DEIDE_RS06925", "Expression": 19.5, "InternalID": 7231186.0}, "Deide_11060": {"New ID": "DEIDE_RS06340", "Expression": 9797.0, "InternalID": 7231079.0}, "Deide_12320": {"New ID": "DEIDE_RS07110", "Expression": 1844.0, "InternalID": 7231223.0}, "Deide_14570": {"New ID": "DEIDE_RS08430", "Expression": 191.0, "InternalID": 7231485.0}, "Deide_16610": {"New ID": "DEIDE_RS09565", "Expression": 254.0, "InternalID": 7231709.0}, "Deide_00390": {"New ID": "DEIDE_RS00215", "Expression": 84.4, "InternalID": 7229910.0}, "Deide_16870": {"New ID": "DEIDE_RS09700", "Expression": 109.0, "InternalID": 7231735.0}, "Deide_01150": {"New ID": "DEIDE_RS00620", "Expression": 430.0, "InternalID": 7229988.0}, "Deide_20150": {"New ID": "DEIDE_RS11545", "Expression": 109.0, "InternalID": 7232095.0}, "Deide_00980": {"New ID": "DEIDE_RS00535", "Expression": 689.0, "InternalID": 7229971.0}, "Deide_20950": {"New ID": "DEIDE_RS12070", "Expression": 124.0, "InternalID": 7232197.0}, "Deide_13580": {"New ID": "DEIDE_RS07870", "Expression": 6066.0, "InternalID": 7231373.0}, "Deide_05990": {"New ID": "DEIDE_RS03455", "Expression": 512.0, "InternalID": 7230514.0}, "Deide_19640": {"New ID": "DEIDE_RS11265", "Expression": 3416.0, "InternalID": 7232041.0}, "Deide_13120": {"New ID": "DEIDE_RS07625", "Expression": 499.0, "InternalID": 7231323.0}, "Deide_21851": {"Expression": 619.0, "InternalID": 7232289.0}, "Deide_10000": {"New ID": "DEIDE_RS05725", "Expression": 630.0, "InternalID": 7230955.0}, "Deide_03960": {"New ID": "DEIDE_RS02260", "Expression": 52.3, "InternalID": 7230295.0}, "Deide_06980": {"New ID": "DEIDE_RS04070", "Expression": 45.2, "InternalID": 7230629.0}, "Deide_04450": {"New ID": "DEIDE_RS02530", "Expression": 14.6, "InternalID": 7230348.0}, "Deide_04700": {"New ID": "DEIDE_RS02705", "Expression": 63.8, "InternalID": 7230377.0}, "Deide_07800": {"New ID": "DEIDE_RS04515", "Expression": 55.1, "InternalID": 7230718.0}, "Deide_03330": {"New ID": "DEIDE_RS01885", "Expression": 2219.0, "InternalID": 7230228.0}, "Deide_10880": {"New ID": "DEIDE_RS06240", "Expression": 261.0, "InternalID": 7231059.0}, "Deide_23320": {"New ID": "DEIDE_RS13315", "Expression": 424.0, "InternalID": 7232444.0}, "Deide_07380": {"New ID": "DEIDE_RS04280", "Expression": 971.0, "InternalID": 7230669.0}, "Deide_17620": {"New ID": "DEIDE_RS10125", "Expression": 101.0, "InternalID": 7231812.0}, "Deide_14420": {"New ID": "DEIDE_RS08350", "Expression": 1239.0, "InternalID": 7231469.0}, "Deide_09040": {"New ID": "DEIDE_RS05200", "Expression": 2326.0, "InternalID": 7230854.0}, "Deide_21430": {"New ID": "DEIDE_RS12310", "Expression": 1066.0, "InternalID": 7232246.0}, "Deide_07550": {"New ID": "DEIDE_RS04380", "Expression": 1231.0, "InternalID": 7230690.0}, "Deide_04840": {"New ID": "DEIDE_RS02780", "Expression": 68.4, "InternalID": 7230392.0}, "Deide_14580": {"New ID": "DEIDE_RS08440", "Expression": 6.53, "InternalID": 7231487.0}, "Deide_01820": {"New ID": "DEIDE_RS01050", "Expression": 130.0, "InternalID": 7230064.0}, "Deide_18810": {"New ID": "DEIDE_RS10785", "Expression": 4018.0, "InternalID": 7231945.0}, "Deide_00140": {"New ID": "DEIDE_RS00075", "Expression": 51.7, "InternalID": 7229885.0}, "Deide_11470": {"New ID": "DEIDE_RS06620", "Expression": 540.0, "InternalID": 7231127.0}, "Deide_00810": {"New ID": "DEIDE_RS00445", "Expression": 873.0, "InternalID": 7229954.0}, "Deide_14930": {"New ID": "DEIDE_RS08620", "Expression": 899.0, "InternalID": 7231524.0}, "Deide_20940": {"New ID": "DEIDE_RS12065", "Expression": 120.0, "InternalID": 7232196.0}, "Deide_07160": {"New ID": "DEIDE_RS04165", "Expression": 882.0, "InternalID": 7230647.0}, "Deide_03290": {"New ID": "DEIDE_RS01865", "Expression": 840.0, "InternalID": 7230224.0}, "Deide_12270": {"New ID": "DEIDE_RS07080", "Expression": 2033.0, "InternalID": 7231217.0}, "Deide_13720": {"New ID": "DEIDE_RS07940", "Expression": 174.0, "InternalID": 7231387.0}, "Deide_21630": {"New ID": "DEIDE_RS12410", "Expression": 17.7, "InternalID": 7232266.0}, "Deide_18750": {"New ID": "DEIDE_RS10755", "Expression": 159.0, "InternalID": 7231939.0}, "Deide_17380": {"New ID": "DEIDE_RS09985", "Expression": 130.0, "InternalID": 7231785.0}, "Deide_04850": {"New ID": "DEIDE_RS02785", "Expression": 1131.0, "InternalID": 7230393.0}, "Deide_12450": {"New ID": "DEIDE_RS07195", "Expression": 1494.0, "InternalID": 7231239.0}, "Deide_20312": {"New ID": "DEIDE_RS11665", "Expression": 267.0, "InternalID": 7232118.0}, "Deide_19180": {"New ID": "DEIDE_RS10995", "Expression": 45.1, "InternalID": 7231986.0}, "Deide_05040": {"New ID": "DEIDE_RS02890", "Expression": 15.7, "InternalID": 7230414.0}, "Deide_05380": {"New ID": "DEIDE_RS03080", "Expression": 991.0, "InternalID": 7230450.0}, "Deide_21670": {"New ID": "DEIDE_RS12430", "Expression": 237.0, "InternalID": 7232270.0}, "Deide_10390": {"New ID": "DEIDE_RS05955", "Expression": 28.8, "InternalID": 7231003.0}, "Deide_09050": {"New ID": "DEIDE_RS05205", "Expression": 115.0, "InternalID": 7230855.0}, "Deide_07280": {"New ID": "DEIDE_RS04230", "Expression": 421.0, "InternalID": 7230660.0}, "Deide_11260": {"New ID": "DEIDE_RS06500", "Expression": 99.6, "InternalID": 7231105.0}, "Deide_19870": {"New ID": "DEIDE_RS11385", "Expression": 30.7, "InternalID": 7232065.0}, "Deide_07020": {"New ID": "DEIDE_RS04090", "Expression": 157.0, "InternalID": 7230633.0}, "Deide_15010": {"New ID": "DEIDE_RS08665", "Expression": 532.0, "InternalID": 7231533.0}, "Deide_11730": {"New ID": "DEIDE_RS06760", "Expression": 13130.0, "InternalID": 7231155.0}, "Deide_15220": {"New ID": "DEIDE_RS08800", "Expression": 455.0, "InternalID": 7231557.0}, "Deide_15310": {"New ID": "DEIDE_RS08850", "Expression": 365.0, "InternalID": 7231568.0}, "Deide_20100": {"New ID": "DEIDE_RS11520", "Expression": 3107.0, "InternalID": 7232090.0}, "Deide_12800": {"New ID": "DEIDE_RS07385", "Expression": 63.4, "InternalID": 7231276.0}, "Deide_23040": {"New ID": "DEIDE_RS13165", "Expression": 185.0, "InternalID": 7232416.0}, "Deide_18890": {"New ID": "DEIDE_RS10825", "Expression": 8851.0, "InternalID": 7231953.0}, "Deide_21270": {"New ID": "DEIDE_RS12230", "Expression": 1507.0, "InternalID": 7232228.0}, "Deide_12640": {"New ID": "DEIDE_RS07290", "Expression": 132.0, "InternalID": 7231258.0}, "Deide_07820": {"New ID": "DEIDE_RS04525", "Expression": 146.0, "InternalID": 7230720.0}, "Deide_22690": {"New ID": "DEIDE_RS12970", "Expression": 504.0, "InternalID": 7232377.0}, "Deide_23390": {"New ID": "DEIDE_RS13360", "Expression": 39.1, "InternalID": 7232452.0}, "Deide_13460": {"New ID": "DEIDE_RS07805", "Expression": 113.0, "InternalID": 7231360.0}, "Deide_21580": {"New ID": "DEIDE_RS12385", "Expression": 48.0, "InternalID": 7232261.0}, "Deide_18270": {"New ID": "DEIDE_RS10510", "Expression": 1218.0, "InternalID": 7231890.0}, "Deide_01860": {"New ID": "DEIDE_RS01070", "Expression": 165.0, "InternalID": 7230068.0}, "Deide_06190": {"New ID": "DEIDE_RS03585", "Expression": 453.0, "InternalID": 7230537.0}, "Deide_14710": {"New ID": "DEIDE_RS08505", "Expression": 52.5, "InternalID": 7231500.0}, "Deide_01070": {"New ID": "DEIDE_RS00580", "Expression": 371.0, "InternalID": 7229980.0}, "Deide_14550": {"New ID": "DEIDE_RS08420", "Expression": 246.0, "InternalID": 7231483.0}, "Deide_16590": {"New ID": "DEIDE_RS09555", "Expression": 433.0, "InternalID": 7231707.0}, "Deide_17260": {"New ID": "DEIDE_RS09905", "Expression": 69.8, "InternalID": 7231772.0}, "Deide_11860": {"New ID": "DEIDE_RS06840", "Expression": 399.0, "InternalID": 7231170.0}, "Deide_02270": {"New ID": "DEIDE_RS01275", "Expression": 115.0, "InternalID": 7230108.0}, "Deide_14150": {"New ID": "DEIDE_RS08190", "Expression": 1148.0, "InternalID": 7231437.0}, "Deide_13068": {"New ID": "DEIDE_RS07545", "Expression": 82.0, "InternalID": 7231314.0}, "Deide_19550": {"New ID": "DEIDE_RS11215", "Expression": 4212.0, "InternalID": 7232032.0}, "Deide_22300": {"New ID": "DEIDE_RS12755", "Expression": 187.0, "InternalID": 7232336.0}, "Deide_03980": {"New ID": "DEIDE_RS02270", "Expression": 97.4, "InternalID": 7230297.0}, "Deide_08430": {"New ID": "DEIDE_RS04860", "Expression": 53.0, "InternalID": 7230786.0}, "Deide_14380": {"New ID": "DEIDE_RS08330", "Expression": 942.0, "InternalID": 7231465.0}, "Deide_10980": {"New ID": "DEIDE_RS06290", "Expression": 190.0, "InternalID": 7231069.0}, "Deide_20930": {"New ID": "DEIDE_RS12060", "Expression": 2265.0, "InternalID": 7232195.0}, "Deide_20311": {"New ID": "DEIDE_RS11660", "Expression": 185.0, "InternalID": 7232117.0}, "Deide_21720": {"New ID": "DEIDE_RS12455", "Expression": 72.7, "InternalID": 7232275.0}, "Deide_12510": {"New ID": "DEIDE_RS07225", "Expression": 1039.0, "InternalID": 7231245.0}, "Deide_09240": {"New ID": "DEIDE_RS05310", "Expression": 1577.0, "InternalID": 7230875.0}, "Deide_12681": {"New ID": "DEIDE_RS07320", "Expression": 379.0, "InternalID": 7231263.0}, "Deide_15630": {"New ID": "DEIDE_RS09035", "Expression": 1422.0, "InternalID": 7231604.0}, "Deide_06142": {"New ID": "DEIDE_RS03560", "Expression": 241.0, "InternalID": 7230532.0}, "Deide_00750": {"New ID": "DEIDE_RS00415", "Expression": 77.4, "InternalID": 7229948.0}, "Deide_13940": {"New ID": "DEIDE_RS08065", "Expression": 6.16, "InternalID": 7231412.0}, "Deide_22131": {"New ID": "DEIDE_RS12670", "Expression": 520.0, "InternalID": 7232319.0}, "Deide_00080": {"New ID": "DEIDE_RS00045", "Expression": 32.0, "InternalID": 7229877.0}, "Deide_11340": {"New ID": "DEIDE_RS06550", "Expression": 878.0, "InternalID": 7231114.0}, "Deide_19010": {"New ID": "DEIDE_RS10885", "Expression": 856.0, "InternalID": 7231965.0}, "Deide_01300": {"New ID": "DEIDE_RS00730", "Expression": 65.1, "InternalID": 7230008.0}, "Deide_05080": {"New ID": "DEIDE_RS02910", "Expression": 9.33, "InternalID": 7230418.0}, "Deide_05000": {"New ID": "DEIDE_RS02865", "Expression": 2.88, "InternalID": 7230409.0}, "Deide_13020": {"New ID": "DEIDE_RS07495", "Expression": 8.86, "InternalID": 7231298.0}, "Deide_06420": {"New ID": "DEIDE_RS03715", "Expression": 90.0, "InternalID": 7230561.0}, "Deide_11050": {"New ID": "DEIDE_RS06325", "Expression": 744.0, "InternalID": 7231076.0}, "Deide_16820": {"New ID": "DEIDE_RS09665", "Expression": 101.0, "InternalID": 7231729.0}, "Deide_13520": {"New ID": "DEIDE_RS07840", "Expression": 3.87, "InternalID": 7231367.0}, "Deide_11140": {"New ID": "DEIDE_RS06385", "Expression": 845.0, "InternalID": 7231088.0}, "Deide_00600": {"New ID": "DEIDE_RS00320", "Expression": 2421.0, "InternalID": 7229930.0}, "Deide_05130": {"New ID": "DEIDE_RS02935", "Expression": 72.3, "InternalID": 7230423.0}, "Deide_17610": {"New ID": "DEIDE_RS10120", "Expression": 27.6, "InternalID": 7231811.0}, "Deide_01900": {"New ID": "DEIDE_RS01090", "Expression": 9.34, "InternalID": 7230072.0}, "Deide_04080": {"New ID": "DEIDE_RS02320", "Expression": 659.0, "InternalID": 7230307.0}, "Deide_12280": {"New ID": "DEIDE_RS07085", "Expression": 85.1, "InternalID": 7231218.0}, "Deide_04600": {"New ID": "DEIDE_RS02615", "Expression": 136.0, "InternalID": 7230363.0}, "Deide_22040": {"New ID": "DEIDE_RS12620", "Expression": 311.0, "InternalID": 7232309.0}, "Deide_03790": {"New ID": "DEIDE_RS02155", "Expression": 190.0, "InternalID": 7230274.0}, "Deide_00940": {"New ID": "DEIDE_RS00515", "Expression": 802.0, "InternalID": 7229967.0}, "Deide_11430": {"New ID": "DEIDE_RS06595", "Expression": 143.0, "InternalID": 7231123.0}, "Deide_12160": {"New ID": "DEIDE_RS07015", "Expression": 69.6, "InternalID": 7231204.0}, "Deide_21700": {"New ID": "DEIDE_RS12445", "Expression": 69.6, "InternalID": 7232273.0}, "Deide_15520": {"New ID": "DEIDE_RS08970", "Expression": 246.0, "InternalID": 7231592.0}, "Deide_18820": {"New ID": "DEIDE_RS10790", "Expression": 3048.0, "InternalID": 7231946.0}, "Deide_17540": {"New ID": "DEIDE_RS10080", "Expression": 38.0, "InternalID": 7231803.0}, "Deide_21170": {"New ID": "DEIDE_RS12180", "Expression": 383.0, "InternalID": 7232218.0}, "Deide_07290": {"New ID": "DEIDE_RS04235", "Expression": 82.5, "InternalID": 7230661.0}, "Deide_02842": {"New ID": "DEIDE_RS01595", "Expression": 132.0, "InternalID": 7230172.0}, "Deide_04400": {"New ID": "DEIDE_RS02495", "Expression": 534.0, "InternalID": 7230342.0}, "Deide_10640": {"New ID": "DEIDE_RS06095", "Expression": 113.0, "InternalID": 7231031.0}, "Deide_06970": {"New ID": "DEIDE_RS04065", "Expression": 765.0, "InternalID": 7230628.0}, "Deide_08150": {"New ID": "DEIDE_RS04705", "Expression": 135.0, "InternalID": 7230756.0}, "Deide_21750": {"New ID": "DEIDE_RS12470", "Expression": 138.0, "InternalID": 7232278.0}, "Deide_06520": {"New ID": "DEIDE_RS03805", "Expression": 5.02, "InternalID": 7230576.0}, "Deide_14020": {"New ID": "DEIDE_RS08105", "Expression": 88.8, "InternalID": 7231420.0}, "Deide_07510": {"New ID": "DEIDE_RS04345", "Expression": 52.2, "InternalID": 7230682.0}, "Deide_18400": {"New ID": "DEIDE_RS10575", "Expression": 790.0, "InternalID": 7231903.0}, "Deide_02220": {"New ID": "DEIDE_RS01250", "Expression": 15.0, "InternalID": 7230103.0}, "Deide_14030": {"New ID": "DEIDE_RS08115", "Expression": 41.9, "InternalID": 7231422.0}, "Deide_23511": {"New ID": "DEIDE_RS13425", "Expression": 59.0, "InternalID": 7232465.0}, "Deide_21610": {"Expression": 28.9, "InternalID": 7232264.0}, "Deide_03400": {"New ID": "DEIDE_RS01930", "Expression": 25.3, "InternalID": 7230235.0}, "Deide_00190": {"New ID": "DEIDE_RS00105", "Expression": 602.0, "InternalID": 7229890.0}, "Deide_12060": {"New ID": "DEIDE_RS06950", "Expression": 13.6, "InternalID": 7231191.0}, "Deide_07210": {"New ID": "DEIDE_RS04190", "Expression": 12.3, "InternalID": 7230652.0}, "Deide_12540": {"New ID": "DEIDE_RS07240", "Expression": 871.0, "InternalID": 7231248.0}, "Deide_20610": {"New ID": "DEIDE_RS11850", "Expression": 7934.0, "InternalID": 7232155.0}, "Deide_18350": {"New ID": "DEIDE_RS10550", "Expression": 56.8, "InternalID": 7231898.0}, "Deide_05840": {"New ID": "DEIDE_RS03355", "Expression": 79.3, "InternalID": 7230498.0}, "Deide_08415": {"New ID": "DEIDE_RS04850", "Expression": 157.0, "InternalID": 7230784.0}, "Deide_20090": {"New ID": "DEIDE_RS11515", "Expression": 12.2, "InternalID": 7232089.0}, "Deide_19260": {"New ID": "DEIDE_RS11045", "Expression": 71.8, "InternalID": 7231997.0}, "Deide_16980": {"New ID": "DEIDE_RS09760", "Expression": 669.0, "InternalID": 7231745.0}, "Deide_12460": {"New ID": "DEIDE_RS07200", "Expression": 1164.0, "InternalID": 7231240.0}, "Deide_01890": {"New ID": "DEIDE_RS01085", "Expression": 174.0, "InternalID": 7230071.0}, "Deide_06090": {"New ID": "DEIDE_RS03510", "Expression": 853.0, "InternalID": 7230525.0}, "Deide_18340": {"New ID": "DEIDE_RS10545", "Expression": 445.0, "InternalID": 7231897.0}, "Deide_19780": {"New ID": "DEIDE_RS11340", "Expression": 26.1, "InternalID": 7232056.0}, "Deide_12620": {"New ID": "DEIDE_RS07280", "Expression": 127.0, "InternalID": 7231256.0}, "Deide_14010": {"New ID": "DEIDE_RS08100", "Expression": 229.0, "InternalID": 7231419.0}, "Deide_14240": {"New ID": "DEIDE_RS08245", "Expression": 159.0, "InternalID": 7231448.0}, "Deide_18850": {"New ID": "DEIDE_RS10805", "Expression": 3934.0, "InternalID": 7231949.0}, "Deide_22310": {"New ID": "DEIDE_RS12760", "Expression": 245.0, "InternalID": 7232337.0}, "Deide_07980": {"New ID": "DEIDE_RS04605", "Expression": 314.0, "InternalID": 7230736.0}, "Deide_00020": {"New ID": "DEIDE_RS00015", "Expression": 365.0, "InternalID": 7229871.0}, "Deide_07100": {"New ID": "DEIDE_RS04130", "Expression": 216.0, "InternalID": 7230641.0}, "Deide_22060": {"New ID": "DEIDE_RS12630", "Expression": 4681.0, "InternalID": 7232311.0}, "Deide_04570": {"New ID": "DEIDE_RS02600", "Expression": 285.0, "InternalID": 7230360.0}, "Deide_16041": {"New ID": "DEIDE_RS09250", "Expression": 33.0, "InternalID": 7231645.0}, "Deide_23090": {"New ID": "DEIDE_RS13195", "Expression": 253.0, "InternalID": 7232422.0}, "Deide_13000": {"New ID": "DEIDE_RS07485", "Expression": 911.0, "InternalID": 7231296.0}, "Deide_06070": {"New ID": "DEIDE_RS03500", "Expression": 3374.0, "InternalID": 7230523.0}, "Deide_16450": {"New ID": "DEIDE_RS09480", "Expression": 783.0, "InternalID": 7231692.0}, "Deide_17825": {"New ID": "DEIDE_RS10265", "Expression": 65.5, "InternalID": 7231839.0}, "Deide_05950": {"New ID": "DEIDE_RS03430", "Expression": 159.0, "InternalID": 7230509.0}, "Deide_00540": {"New ID": "DEIDE_RS00290", "Expression": 18.4, "InternalID": 7229924.0}, "Deide_02950": {"New ID": "DEIDE_RS01670", "Expression": 212.0, "InternalID": 7230186.0}, "Deide_04890": {"New ID": "DEIDE_RS02805", "Expression": 82.5, "InternalID": 7230397.0}, "Deide_05690": {"New ID": "DEIDE_RS03265", "Expression": 638.0, "InternalID": 7230481.0}, "Deide_08280": {"New ID": "DEIDE_RS04780", "Expression": 11.1, "InternalID": 7230770.0}, "Deide_13560": {"New ID": "DEIDE_RS07860", "Expression": 311.0, "InternalID": 7231371.0}, "Deide_03250": {"New ID": "DEIDE_RS01840", "Expression": 7.84, "InternalID": 7230219.0}, "Deide_09560": {"New ID": "DEIDE_RS05485", "Expression": 6.63, "InternalID": 7230908.0}, "Deide_08530": {"New ID": "DEIDE_RS04925", "Expression": 107.0, "InternalID": 7230799.0}, "Deide_12740": {"New ID": "DEIDE_RS07350", "Expression": 354.0, "InternalID": 7231269.0}, "Deide_07910": {"New ID": "DEIDE_RS04570", "Expression": 117.0, "InternalID": 7230729.0}, "Deide_06630": {"New ID": "DEIDE_RS03870", "Expression": 580.0, "InternalID": 7230591.0}, "Deide_12000": {"New ID": "DEIDE_RS06920", "Expression": 526.0, "InternalID": 7231185.0}, "Deide_16360": {"New ID": "DEIDE_RS09425", "Expression": 309.0, "InternalID": 7231681.0}, "Deide_18100": {"New ID": "DEIDE_RS10425", "Expression": 847.0, "InternalID": 7231873.0}, "Deide_02130": {"New ID": "DEIDE_RS01205", "Expression": 384.0, "InternalID": 7230094.0}, "Deide_19100": {"New ID": "DEIDE_RS10950", "Expression": 64.2, "InternalID": 7231977.0}, "Deide_22950": {"New ID": "DEIDE_RS13120", "Expression": 831.0, "InternalID": 7232406.0}, "Deide_04050": {"New ID": "DEIDE_RS02305", "Expression": 16.6, "InternalID": 7230304.0}, "Deide_10430": {"New ID": "DEIDE_RS05980", "Expression": 511.0, "InternalID": 7231008.0}, "Deide_22980": {"New ID": "DEIDE_RS13135", "Expression": 8.77, "InternalID": 7232410.0}, "Deide_10140": {"New ID": "DEIDE_RS05795", "Expression": 103.0, "InternalID": 7230969.0}, "Deide_18600": {"New ID": "DEIDE_RS10680", "Expression": 4728.0, "InternalID": 7231924.0}, "Deide_20290": {"New ID": "DEIDE_RS11645", "Expression": 1163.0, "InternalID": 7232114.0}, "Deide_07150": {"New ID": "DEIDE_RS04160", "Expression": 826.0, "InternalID": 7230646.0}, "Deide_06680": {"New ID": "DEIDE_RS03895", "Expression": 9.54, "InternalID": 7230597.0}, "Deide_11950": {"New ID": "DEIDE_RS06880", "Expression": 100.0, "InternalID": 7231178.0}, "Deide_19360": {"New ID": "DEIDE_RS11105", "Expression": 647.0, "InternalID": 7232008.0}, "Deide_07110": {"New ID": "DEIDE_RS04135", "Expression": 904.0, "InternalID": 7230642.0}, "Deide_02620": {"New ID": "DEIDE_RS01440", "Expression": 239.0, "InternalID": 7230144.0}, "Deide_15110": {"Expression": 93.5, "InternalID": 7231543.0}, "Deide_20321": {"New ID": "DEIDE_RS11690", "Expression": 641.0, "InternalID": 7232124.0}, "Deide_17450": {"New ID": "DEIDE_RS10020", "Expression": 545.0, "InternalID": 7231792.0}, "Deide_10400": {"New ID": "DEIDE_RS05960", "Expression": 498.0, "InternalID": 7231004.0}, "Deide_15920": {"New ID": "DEIDE_RS09185", "Expression": 2140.0, "InternalID": 7231632.0}, "Deide_19220": {"New ID": "DEIDE_RS11025", "Expression": 466.0, "InternalID": 7231992.0}, "Deide_11471": {"New ID": "DEIDE_RS06625", "Expression": 617.0, "InternalID": 7231128.0}, "Deide_01400": {"New ID": "DEIDE_RS00800", "Expression": 1347.0, "InternalID": 7230019.0}, "Deide_15430": {"New ID": "DEIDE_RS08915", "Expression": 430.0, "InternalID": 7231582.0}, "Deide_14620": {"New ID": "DEIDE_RS08460", "Expression": 16.4, "InternalID": 7231491.0}, "Deide_07670": {"New ID": "DEIDE_RS04440", "Expression": 824.0, "InternalID": 7230703.0}, "Deide_17060": {"New ID": "DEIDE_RS09805", "Expression": 93.9, "InternalID": 7231753.0}, "Deide_12680": {"New ID": "DEIDE_RS07315", "Expression": 113.0, "InternalID": 7231262.0}, "Deide_21000": {"New ID": "DEIDE_RS12095", "Expression": 29.8, "InternalID": 7232202.0}, "Deide_07770": {"New ID": "DEIDE_RS04495", "Expression": 852.0, "InternalID": 7230714.0}, "Deide_16080": {"New ID": "DEIDE_RS09270", "Expression": 121.0, "InternalID": 7231649.0}, "Deide_14060": {"New ID": "DEIDE_RS08140", "Expression": 18.7, "InternalID": 7231427.0}, "Deide_05730": {"New ID": "DEIDE_RS03285", "Expression": 1952.0, "InternalID": 7230485.0}, "Deide_08400": {"New ID": "DEIDE_RS04840", "Expression": 33.1, "InternalID": 7230782.0}, "Deide_23290": {"New ID": "DEIDE_RS13295", "Expression": 114.0, "InternalID": 7232440.0}, "Deide_22781": {"New ID": "DEIDE_RS13020", "Expression": 42.4, "InternalID": 7232387.0}, "Deide_21440": {"New ID": "DEIDE_RS12315", "Expression": 3124.0, "InternalID": 7232247.0}, "Deide_18330": {"New ID": "DEIDE_RS10540", "Expression": 109.0, "InternalID": 7231896.0}, "Deide_09670": {"New ID": "DEIDE_RS05540", "Expression": 5.67, "InternalID": 7230919.0}, "Deide_11420": {"New ID": "DEIDE_RS06590", "Expression": 5436.0, "InternalID": 7231122.0}, "Deide_18760": {"New ID": "DEIDE_RS10760", "Expression": 1149.0, "InternalID": 7231940.0}, "Deide_23080": {"New ID": "DEIDE_RS13190", "Expression": 64.6, "InternalID": 7232421.0}, "Deide_14090": {"New ID": "DEIDE_RS08160", "Expression": 10.7, "InternalID": 7231431.0}, "Deide_18401": {"New ID": "DEIDE_RS10580", "Expression": 26.6, "InternalID": 7231904.0}, "Deide_22870": {"New ID": "DEIDE_RS13075", "Expression": 205.0, "InternalID": 7232397.0}, "Deide_14300": {"New ID": "DEIDE_RS08275", "Expression": 159.0, "InternalID": 7231454.0}, "Deide_17030": {"New ID": "DEIDE_RS09790", "Expression": 747.0, "InternalID": 7231750.0}, "Deide_23170": {"New ID": "DEIDE_RS13235", "Expression": 232.0, "InternalID": 7232428.0}, "Deide_06390": {"New ID": "DEIDE_RS03700", "Expression": 24.9, "InternalID": 7230558.0}, "Deide_22430": {"New ID": "DEIDE_RS12820", "Expression": 24.7, "InternalID": 7232349.0}, "Deide_22110": {"New ID": "DEIDE_RS12655", "Expression": 638.0, "InternalID": 7232316.0}, "Deide_09740": {"New ID": "DEIDE_RS05585", "Expression": 504.0, "InternalID": 7230928.0}, "Deide_23250": {"New ID": "DEIDE_RS13275", "Expression": 85.4, "InternalID": 7232436.0}, "Deide_14170": {"New ID": "DEIDE_RS08200", "Expression": 262.0, "InternalID": 7231439.0}, "Deide_05780": {"New ID": "DEIDE_RS03315", "Expression": 326.0, "InternalID": 7230491.0}, "Deide_00240": {"New ID": "DEIDE_RS00130", "Expression": 90.1, "InternalID": 7229895.0}, "Deide_00760": {"New ID": "DEIDE_RS00420", "Expression": 504.0, "InternalID": 7229949.0}, "Deide_20315": {"New ID": "DEIDE_RS11675", "Expression": 1685.0, "InternalID": 7232121.0}, "Deide_12530": {"New ID": "DEIDE_RS07235", "Expression": 1265.0, "InternalID": 7231247.0}, "Deide_21230": {"New ID": "DEIDE_RS12210", "Expression": 9.69, "InternalID": 7232224.0}, "Deide_17960": {"New ID": "DEIDE_RS10355", "Expression": 143.0, "InternalID": 7231858.0}, "Deide_16460": {"New ID": "DEIDE_RS09485", "Expression": 96.1, "InternalID": 7231693.0}, "Deide_22640": {"New ID": "DEIDE_RS12945", "Expression": 307.0, "InternalID": 7232372.0}, "Deide_11610": {"New ID": "DEIDE_RS06695", "Expression": 1738.0, "InternalID": 7231142.0}, "Deide_04920": {"New ID": "DEIDE_RS02820", "Expression": 973.0, "InternalID": 7230400.0}, "Deide_09230": {"New ID": "DEIDE_RS05305", "Expression": 53.4, "InternalID": 7230874.0}, "Deide_09390": {"New ID": "DEIDE_RS05395", "Expression": 64.4, "InternalID": 7230891.0}, "Deide_18650": {"New ID": "DEIDE_RS10705", "Expression": 1651.0, "InternalID": 7231929.0}, "Deide_05610": {"New ID": "DEIDE_RS03200", "Expression": 32.4, "InternalID": 7230472.0}, "Deide_15740": {"New ID": "DEIDE_RS09090", "Expression": 397.0, "InternalID": 7231614.0}, "Deide_16640": {"New ID": "DEIDE_RS09580", "Expression": 30.0, "InternalID": 7231712.0}, "Deide_01140": {"New ID": "DEIDE_RS00615", "Expression": 39.7, "InternalID": 7229987.0}, "Deide_00350": {"New ID": "DEIDE_RS00195", "Expression": 2303.0, "InternalID": 7229906.0}, "Deide_10120": {"New ID": "DEIDE_RS05785", "Expression": 160.0, "InternalID": 7230967.0}, "Deide_03180": {"New ID": "DEIDE_RS01800", "Expression": 21.7, "InternalID": 7230211.0}, "Deide_02240": {"New ID": "DEIDE_RS01260", "Expression": 2354.0, "InternalID": 7230105.0}, "Deide_02990": {"New ID": "DEIDE_RS01695", "Expression": 146.0, "InternalID": 7230191.0}, "Deide_08730": {"New ID": "DEIDE_RS05040", "Expression": 10.1, "InternalID": 7230822.0}, "Deide_03550": {"New ID": "DEIDE_RS02035", "Expression": 181.0, "InternalID": 7230250.0}, "Deide_20260": {"New ID": "DEIDE_RS11625", "Expression": 4.54, "InternalID": 7232110.0}, "Deide_08770": {"New ID": "DEIDE_RS05060", "Expression": 303.0, "InternalID": 7230826.0}, "Deide_05750": {"New ID": "DEIDE_RS03295", "Expression": 3129.0, "InternalID": 7230487.0}, "Deide_15450": {"New ID": "DEIDE_RS08925", "Expression": 1168.0, "InternalID": 7231584.0}, "Deide_07590": {"New ID": "DEIDE_RS04400", "Expression": 33.2, "InternalID": 7230695.0}, "Deide_11040": {"New ID": "DEIDE_RS06320", "Expression": 133.0, "InternalID": 7231075.0}, "Deide_08910": {"New ID": "DEIDE_RS05135", "Expression": 1426.0, "InternalID": 7230841.0}, "Deide_16370": {"New ID": "DEIDE_RS09430", "Expression": 2135.0, "InternalID": 7231682.0}, "Deide_12771": {"New ID": "DEIDE_RS07370", "Expression": 463.0, "InternalID": 7231273.0}, "Deide_13840": {"New ID": "DEIDE_RS08010", "Expression": 714.0, "InternalID": 7231401.0}, "Deide_22370": {"New ID": "DEIDE_RS12790", "Expression": 196.0, "InternalID": 7232343.0}, "Deide_06020": {"New ID": "DEIDE_RS03470", "Expression": 3085.0, "InternalID": 7230517.0}, "Deide_08720": {"New ID": "DEIDE_RS05035", "Expression": 337.0, "InternalID": 7230821.0}, "Deide_00030": {"New ID": "DEIDE_RS00020", "Expression": 4053.0, "InternalID": 7229872.0}, "Deide_11380": {"New ID": "DEIDE_RS06570", "Expression": 739.0, "InternalID": 7231118.0}, "Deide_05530": {"New ID": "DEIDE_RS03160", "Expression": 2062.0, "InternalID": 7230466.0}, "Deide_07040": {"New ID": "DEIDE_RS04100", "Expression": 26.5, "InternalID": 7230635.0}, "Deide_00010": {"New ID": "DEIDE_RS00005", "Expression": 189.0, "InternalID": 7229870.0}, "Deide_01630": {"New ID": "DEIDE_RS00950", "Expression": 582.0, "InternalID": 7230045.0}, "Deide_12300": {"New ID": "DEIDE_RS07095", "Expression": 5808.0, "InternalID": 7231220.0}, "Deide_18360": {"New ID": "DEIDE_RS10555", "Expression": 152.0, "InternalID": 7231899.0}, "Deide_09671": {"Expression": 333.0, "InternalID": 7230920.0}, "Deide_01160": {"New ID": "DEIDE_RS00625", "Expression": 17.7, "InternalID": 7229989.0}, "Deide_05870": {"New ID": "DEIDE_RS03380", "Expression": 1136.0, "InternalID": 7230501.0}, "Deide_04580": {"New ID": "DEIDE_RS02605", "Expression": 99.9, "InternalID": 7230361.0}, "Deide_19340": {"New ID": "DEIDE_RS11095", "Expression": 6244.0, "InternalID": 7232006.0}, "Deide_18280": {"New ID": "DEIDE_RS10515", "Expression": 19.0, "InternalID": 7231891.0}, "Deide_19160": {"New ID": "DEIDE_RS10985", "Expression": 23.1, "InternalID": 7231984.0}, "Deide_17210": {"New ID": "DEIDE_RS09880", "Expression": 1058.0, "InternalID": 7231767.0}, "Deide_14160": {"New ID": "DEIDE_RS08195", "Expression": 155.0, "InternalID": 7231438.0}, "Deide_14540": {"New ID": "DEIDE_RS08415", "Expression": 4049.0, "InternalID": 7231482.0}, "Deide_15570": {"New ID": "DEIDE_RS09005", "Expression": 20.0, "InternalID": 7231598.0}, "Deide_09840": {"New ID": "DEIDE_RS05640", "Expression": 984.0, "InternalID": 7230939.0}, "Deide_17590": {"New ID": "DEIDE_RS10105", "Expression": 589.0, "InternalID": 7231808.0}, "Deide_03620": {"New ID": "DEIDE_RS02070", "Expression": 829.0, "InternalID": 7230257.0}, "Deide_13730": {"New ID": "DEIDE_RS07945", "Expression": 7.27, "InternalID": 7231388.0}, "Deide_00200": {"New ID": "DEIDE_RS00110", "Expression": 3275.0, "InternalID": 7229891.0}, "Deide_05170": {"New ID": "DEIDE_RS02955", "Expression": 108.0, "InternalID": 7230427.0}, "Deide_08780": {"New ID": "DEIDE_RS05065", "Expression": 8.12, "InternalID": 7230827.0}, "Deide_03750": {"New ID": "DEIDE_RS02135", "Expression": 92.5, "InternalID": 7230270.0}, "Deide_05280": {"New ID": "DEIDE_RS03010", "Expression": 103.0, "InternalID": 7230438.0}, "Deide_01680": {"New ID": "DEIDE_RS00975", "Expression": 1336.0, "InternalID": 7230050.0}, "Deide_11200": {"Expression": 7.24, "InternalID": 7231096.0}, "Deide_06180": {"New ID": "DEIDE_RS03580", "Expression": 3003.0, "InternalID": 7230536.0}, "Deide_01660": {"New ID": "DEIDE_RS00965", "Expression": 35.3, "InternalID": 7230048.0}, "Deide_18050": {"New ID": "DEIDE_RS10400", "Expression": 144.0, "InternalID": 7231868.0}, "Deide_23200": {"New ID": "DEIDE_RS13250", "Expression": 559.0, "InternalID": 7232431.0}, "Deide_09580": {"New ID": "DEIDE_RS05495", "Expression": 96.6, "InternalID": 7230910.0}, "Deide_09850": {"New ID": "DEIDE_RS05650", "Expression": 84.1, "InternalID": 7230940.0}, "Deide_13260": {"New ID": "DEIDE_RS07700", "Expression": 370.0, "InternalID": 7231338.0}, "Deide_03690": {"New ID": "DEIDE_RS02105", "Expression": 146.0, "InternalID": 7230264.0}, "Deide_05030": {"New ID": "DEIDE_RS02885", "Expression": 494.0, "InternalID": 7230413.0}, "Deide_03920": {"New ID": "DEIDE_RS02240", "Expression": 26.0, "InternalID": 7230291.0}, "Deide_06610": {"New ID": "DEIDE_RS03860", "Expression": 7.9, "InternalID": 7230589.0}, "Deide_07620": {"New ID": "DEIDE_RS04415", "Expression": 1381.0, "InternalID": 7230698.0}, "Deide_19930": {"New ID": "DEIDE_RS11415", "Expression": 66.7, "InternalID": 7232071.0}, "Deide_02120": {"New ID": "DEIDE_RS01200", "Expression": 119.0, "InternalID": 7230093.0}, "Deide_02910": {"New ID": "DEIDE_RS01650", "Expression": 20.2, "InternalID": 7230182.0}, "Deide_18030": {"New ID": "DEIDE_RS10390", "Expression": 75.5, "InternalID": 7231866.0}, "Deide_20700": {"New ID": "DEIDE_RS11930", "Expression": 1605.0, "InternalID": 7232168.0}, "Deide_10030": {"New ID": "DEIDE_RS05740", "Expression": 81.9, "InternalID": 7230958.0}, "Deide_14900": {"New ID": "DEIDE_RS08605", "Expression": 11.0, "InternalID": 7231521.0}, "Deide_16950": {"New ID": "DEIDE_RS09745", "Expression": 154.0, "InternalID": 7231742.0}, "Deide_16551": {"New ID": "DEIDE_RS09535", "Expression": 851.0, "InternalID": 7231703.0}, "Deide_08630": {"New ID": "DEIDE_RS04985", "Expression": 54.4, "InternalID": 7230811.0}, "Deide_23430": {"New ID": "DEIDE_RS13380", "Expression": 1.94, "InternalID": 7232456.0}, "Deide_13980": {"New ID": "DEIDE_RS08085", "Expression": 45.5, "InternalID": 7231416.0}, "Deide_23340": {"New ID": "DEIDE_RS13335", "Expression": 711.0, "InternalID": 7232447.0}, "Deide_05700": {"New ID": "DEIDE_RS03270", "Expression": 1017.0, "InternalID": 7230482.0}, "Deide_01290": {"New ID": "DEIDE_RS00725", "Expression": 55.4, "InternalID": 7230007.0}, "Deide_12420": {"New ID": "DEIDE_RS07170", "Expression": 32.9, "InternalID": 7231234.0}, "Deide_06920": {"New ID": "DEIDE_RS04045", "Expression": 80.2, "InternalID": 7230624.0}, "Deide_12080": {"New ID": "DEIDE_RS06960", "Expression": 49.6, "InternalID": 7231193.0}, "Deide_22670": {"New ID": "DEIDE_RS12960", "Expression": 54.0, "InternalID": 7232375.0}, "Deide_15250": {"New ID": "DEIDE_RS08815", "Expression": 1155.0, "InternalID": 7231560.0}, "Deide_04730": {"New ID": "DEIDE_RS02725", "Expression": 122.0, "InternalID": 7230381.0}, "Deide_08480": {"New ID": "DEIDE_RS04895", "Expression": 301.0, "InternalID": 7230793.0}, "Deide_13190": {"New ID": "DEIDE_RS07665", "Expression": 8456.0, "InternalID": 7231331.0}, "Deide_08810": {"New ID": "DEIDE_RS05085", "Expression": 45.8, "InternalID": 7230831.0}, "Deide_11310": {"New ID": "DEIDE_RS06530", "Expression": 938.0, "InternalID": 7231110.0}, "Deide_06500": {"New ID": "DEIDE_RS03790", "Expression": 34.5, "InternalID": 7230573.0}, "Deide_10340": {"New ID": "DEIDE_RS05925", "Expression": 94.0, "InternalID": 7230996.0}, "Deide_11640": {"New ID": "DEIDE_RS06710", "Expression": 332.0, "InternalID": 7231145.0}, "Deide_10300": {"New ID": "DEIDE_RS05880", "Expression": 661.0, "InternalID": 7230987.0}, "Deide_17340": {"New ID": "DEIDE_RS09965", "Expression": 122.0, "InternalID": 7231781.0}, "Deide_15620": {"New ID": "DEIDE_RS09030", "Expression": 1426.0, "InternalID": 7231603.0}, "Deide_22240": {"New ID": "DEIDE_RS12725", "Expression": 198.0, "InternalID": 7232330.0}, "Deide_02470": {"New ID": "DEIDE_RS01370", "Expression": 89.4, "InternalID": 7230129.0}, "Deide_11052": {"New ID": "DEIDE_RS06335", "Expression": 339.0, "InternalID": 7231078.0}, "Deide_21840": {"New ID": "DEIDE_RS12515", "Expression": 72.8, "InternalID": 7232287.0}, "Deide_01281": {"Expression": 433.0, "InternalID": 7230006.0}, "Deide_21310": {"New ID": "DEIDE_RS12250", "Expression": 88.1, "InternalID": 7232232.0}, "Deide_03840": {"New ID": "DEIDE_RS02185", "Expression": 27.4, "InternalID": 7230280.0}, "Deide_12980": {"Expression": 262.0, "InternalID": 7231294.0}, "Deide_15130": {"New ID": "DEIDE_RS08735", "Expression": 63.4, "InternalID": 7231545.0}, "Deide_10650": {"New ID": "DEIDE_RS06100", "Expression": 1874.0, "InternalID": 7231032.0}, "Deide_10470": {"New ID": "DEIDE_RS06005", "Expression": 17.1, "InternalID": 7231013.0}, "Deide_08220": {"New ID": "DEIDE_RS04750", "Expression": 145.0, "InternalID": 7230764.0}, "Deide_00790": {"New ID": "DEIDE_RS00435", "Expression": 89.4, "InternalID": 7229952.0}, "Deide_10790": {"New ID": "DEIDE_RS06180", "Expression": 1732.0, "InternalID": 7231048.0}, "Deide_18560": {"New ID": "DEIDE_RS10660", "Expression": 54.2, "InternalID": 7231920.0}, "Deide_01610": {"New ID": "DEIDE_RS00940", "Expression": 7.46, "InternalID": 7230043.0}, "Deide_03871": {"New ID": "DEIDE_RS02210", "Expression": 25.7, "InternalID": 7230285.0}, "Deide_16990": {"New ID": "DEIDE_RS09765", "Expression": 16.1, "InternalID": 7231746.0}, "Deide_07360": {"New ID": "DEIDE_RS04275", "Expression": 536.0, "InternalID": 7230668.0}, "Deide_04690": {"New ID": "DEIDE_RS02700", "Expression": 212.0, "InternalID": 7230376.0}, "Deide_09000": {"New ID": "DEIDE_RS05180", "Expression": 103.0, "InternalID": 7230850.0}, "Deide_16710": {"New ID": "DEIDE_RS09610", "Expression": 1075.0, "InternalID": 7231718.0}, "Deide_00990": {"New ID": "DEIDE_RS00540", "Expression": 6051.0, "InternalID": 7229972.0}, "Deide_02600": {"New ID": "DEIDE_RS01430", "Expression": 1280.0, "InternalID": 7230142.0}, "Deide_15531": {"New ID": "DEIDE_RS08980", "Expression": 119.0, "InternalID": 7231594.0}, "Deide_02380": {"New ID": "DEIDE_RS01330", "Expression": 123.0, "InternalID": 7230120.0}, "Deide_00720": {"New ID": "DEIDE_RS00400", "Expression": 1213.0, "InternalID": 7229945.0}, "Deide_18640": {"New ID": "DEIDE_RS10700", "Expression": 3522.0, "InternalID": 7231928.0}, "Deide_07180": {"New ID": "DEIDE_RS04175", "Expression": 264.0, "InternalID": 7230649.0}, "Deide_14990": {"New ID": "DEIDE_RS08655", "Expression": 189.0, "InternalID": 7231531.0}, "Deide_09440": {"New ID": "DEIDE_RS05425", "Expression": 37.4, "InternalID": 7230896.0}, "Deide_16520": {"New ID": "DEIDE_RS09520", "Expression": 358.0, "InternalID": 7231700.0}, "Deide_15210": {"New ID": "DEIDE_RS08795", "Expression": 129.0, "InternalID": 7231556.0}, "Deide_17560": {"New ID": "DEIDE_RS10090", "Expression": 818.0, "InternalID": 7231805.0}, "Deide_06490": {"New ID": "DEIDE_RS03775", "Expression": 11.5, "InternalID": 7230570.0}, "Deide_18520": {"New ID": "DEIDE_RS10640", "Expression": 69.4, "InternalID": 7231916.0}, "Deide_14140": {"New ID": "DEIDE_RS08185", "Expression": 80.0, "InternalID": 7231436.0}, "Deide_03310": {"New ID": "DEIDE_RS01875", "Expression": 4170.0, "InternalID": 7230226.0}, "Deide_08680": {"New ID": "DEIDE_RS05015", "Expression": 15.1, "InternalID": 7230817.0}, "Deide_04310": {"New ID": "DEIDE_RS02450", "Expression": 428.0, "InternalID": 7230333.0}, "Deide_14230": {"New ID": "DEIDE_RS08240", "Expression": 47.7, "InternalID": 7231447.0}, "Deide_06740": {"New ID": "DEIDE_RS03925", "Expression": 91.4, "InternalID": 7230603.0}, "Deide_19240": {"New ID": "DEIDE_RS11035", "Expression": 847.0, "InternalID": 7231995.0}, "Deide_09270": {"New ID": "DEIDE_RS05325", "Expression": 38.7, "InternalID": 7230878.0}, "Deide_06100": {"New ID": "DEIDE_RS03515", "Expression": 57.0, "InternalID": 7230526.0}, "Deide_03260": {"New ID": "DEIDE_RS01845", "Expression": 482.0, "InternalID": 7230220.0}, "Deide_01280": {"New ID": "DEIDE_RS00720", "Expression": 633.0, "InternalID": 7230005.0}, "Deide_21820": {"New ID": "DEIDE_RS12505", "Expression": 40.7, "InternalID": 7232285.0}, "Deide_15090": {"New ID": "DEIDE_RS08710", "Expression": 98.6, "InternalID": 7231541.0}, "Deide_00710": {"New ID": "DEIDE_RS00395", "Expression": 2375.0, "InternalID": 7229944.0}, "Deide_11750": {"New ID": "DEIDE_RS06775", "Expression": 88.7, "InternalID": 7231157.0}, "Deide_04602": {"New ID": "DEIDE_RS02620", "Expression": 6.1, "InternalID": 7230364.0}, "Deide_12770": {"New ID": "DEIDE_RS07365", "Expression": 332.0, "InternalID": 7231272.0}, "Deide_09680": {"New ID": "DEIDE_RS05545", "Expression": 3.4, "InternalID": 7230921.0}, "Deide_22270": {"New ID": "DEIDE_RS12740", "Expression": 526.0, "InternalID": 7232333.0}, "Deide_19270": {"New ID": "DEIDE_RS11055", "Expression": 933.0, "InternalID": 7232000.0}, "Deide_11710": {"New ID": "DEIDE_RS06745", "Expression": 4150.0, "InternalID": 7231152.0}, "Deide_12120": {"New ID": "DEIDE_RS06990", "Expression": 15.6, "InternalID": 7231199.0}, "Deide_18990": {"New ID": "DEIDE_RS10875", "Expression": 7046.0, "InternalID": 7231963.0}, "Deide_09990": {"New ID": "DEIDE_RS05720", "Expression": 1329.0, "InternalID": 7230954.0}, "Deide_14560": {"New ID": "DEIDE_RS08425", "Expression": 796.0, "InternalID": 7231484.0}, "Deide_19020": {"New ID": "DEIDE_RS10905", "Expression": 53.7, "InternalID": 7231967.0}, "Deide_10370": {"New ID": "DEIDE_RS05945", "Expression": 747.0, "InternalID": 7231000.0}, "Deide_04650": {"New ID": "DEIDE_RS02670", "Expression": 609.0, "InternalID": 7230370.0}, "Deide_15190": {"New ID": "DEIDE_RS08770", "Expression": 1146.0, "InternalID": 7231551.0}, "Deide_20600": {"New ID": "DEIDE_RS11845", "Expression": 2931.0, "InternalID": 7232154.0}, "Deide_11530": {"New ID": "DEIDE_RS06650", "Expression": 103.0, "InternalID": 7231133.0}, "Deide_08140": {"New ID": "DEIDE_RS04700", "Expression": 60.1, "InternalID": 7230755.0}, "Deide_12200": {"New ID": "DEIDE_RS07035", "Expression": 4.01, "InternalID": 7231208.0}, "Deide_13200": {"New ID": "DEIDE_RS07670", "Expression": 411.0, "InternalID": 7231332.0}, "Deide_17750": {"New ID": "DEIDE_RS10195", "Expression": 945.0, "InternalID": 7231825.0}, "Deide_16290": {"New ID": "DEIDE_RS09395", "Expression": 21.0, "InternalID": 7231674.0}, "Deide_15950": {"New ID": "DEIDE_RS09200", "Expression": 62.4, "InternalID": 7231635.0}, "Deide_10780": {"New ID": "DEIDE_RS06175", "Expression": 54.0, "InternalID": 7231047.0}, "Deide_23020": {"New ID": "DEIDE_RS13155", "Expression": 229.0, "InternalID": 7232414.0}, "Deide_17480": {"New ID": "DEIDE_RS10040", "Expression": 39.8, "InternalID": 7231795.0}, "Deide_07920": {"New ID": "DEIDE_RS04575", "Expression": 4026.0, "InternalID": 7230730.0}, "Deide_13110": {"New ID": "DEIDE_RS07620", "Expression": 48.8, "InternalID": 7231322.0}, "Deide_14590": {"New ID": "DEIDE_RS08445", "Expression": 977.0, "InternalID": 7231488.0}, "Deide_16670": {"New ID": "DEIDE_RS09590", "Expression": 894.0, "InternalID": 7231714.0}, "Deide_17950": {"New ID": "DEIDE_RS10350", "Expression": 111.0, "InternalID": 7231857.0}, "Deide_09020": {"New ID": "DEIDE_RS05190", "Expression": 203.0, "InternalID": 7230852.0}, "Deide_05110": {"New ID": "DEIDE_RS02925", "Expression": 16.7, "InternalID": 7230421.0}, "Deide_13830": {"New ID": "DEIDE_RS08005", "Expression": 74.2, "InternalID": 7231400.0}, "Deide_10332": {"New ID": "DEIDE_RS05915", "Expression": 19.7, "InternalID": 7230994.0}, "Deide_09420": {"Expression": 55.6, "InternalID": 7230894.0}, "Deide_22820": {"New ID": "DEIDE_RS13040", "Expression": 23.2, "InternalID": 7232391.0}, "Deide_05960": {"New ID": "DEIDE_RS03435", "Expression": 10.3, "InternalID": 7230510.0}, "Deide_03720": {"New ID": "DEIDE_RS02120", "Expression": 81.6, "InternalID": 7230267.0}, "Deide_19460": {"New ID": "DEIDE_RS11170", "Expression": 366.0, "InternalID": 7232022.0}, "Deide_10580": {"New ID": "DEIDE_RS06065", "Expression": 585.0, "InternalID": 7231025.0}, "Deide_19610": {"New ID": "DEIDE_RS11250", "Expression": 8.5, "InternalID": 7232038.0}, "Deide_19110": {"New ID": "DEIDE_RS10955", "Expression": 8511.0, "InternalID": 7231978.0}, "Deide_01450": {"New ID": "DEIDE_RS00855", "Expression": 202.0, "InternalID": 7230027.0}, "Deide_10900": {"New ID": "DEIDE_RS06250", "Expression": 969.0, "InternalID": 7231061.0}, "Deide_04040": {"New ID": "DEIDE_RS02300", "Expression": 489.0, "InternalID": 7230303.0}, "Deide_16570": {"New ID": "DEIDE_RS09545", "Expression": 563.0, "InternalID": 7231705.0}, "Deide_20540": {"New ID": "DEIDE_RS11800", "Expression": 1984.0, "InternalID": 7232146.0}, "Deide_13741": {"New ID": "DEIDE_RS07955", "Expression": 58.9, "InternalID": 7231390.0}, "Deide_04860": {"New ID": "DEIDE_RS02790", "Expression": 34.6, "InternalID": 7230394.0}, "Deide_06600": {"New ID": "DEIDE_RS03850", "Expression": 49.3, "InternalID": 7230587.0}, "Deide_07560": {"Expression": 859.0, "InternalID": 7230692.0}, "Deide_21341": {"New ID": "DEIDE_RS12270", "Expression": 259.0, "InternalID": 7232236.0}, "Deide_08300": {"New ID": "DEIDE_RS04790", "Expression": 2.19, "InternalID": 7230772.0}, "Deide_20190": {"New ID": "DEIDE_RS11570", "Expression": 996.0, "InternalID": 7232100.0}, "Deide_03100": {"New ID": "DEIDE_RS01760", "Expression": 443.0, "InternalID": 7230203.0}, "Deide_20760": {"New ID": "DEIDE_RS11955", "Expression": 16.7, "InternalID": 7232173.0}, "Deide_23420": {"New ID": "DEIDE_RS13375", "Expression": 6.76, "InternalID": 7232455.0}, "Deide_21260": {"New ID": "DEIDE_RS12225", "Expression": 4.89, "InternalID": 7232227.0}, "Deide_03770": {"New ID": "DEIDE_RS02145", "Expression": 25.3, "InternalID": 7230272.0}, "Deide_01590": {"New ID": "DEIDE_RS00930", "Expression": 1750.0, "InternalID": 7230041.0}, "Deide_20240": {"New ID": "DEIDE_RS11600", "Expression": 5160.0, "InternalID": 7232105.0}, "Deide_08500": {"New ID": "DEIDE_RS04905", "Expression": 132.0, "InternalID": 7230796.0}, "Deide_03090": {"New ID": "DEIDE_RS01755", "Expression": 70.7, "InternalID": 7230202.0}, "Deide_21290": {"New ID": "DEIDE_RS12240", "Expression": 147.0, "InternalID": 7232230.0}, "Deide_03230": {"New ID": "DEIDE_RS01830", "Expression": 9.07, "InternalID": 7230217.0}, "Deide_02180": {"New ID": "DEIDE_RS01230", "Expression": 1160.0, "InternalID": 7230099.0}, "Deide_03060": {"New ID": "DEIDE_RS01740", "Expression": 831.0, "InternalID": 7230199.0}, "Deide_18410": {"New ID": "DEIDE_RS10585", "Expression": 111.0, "InternalID": 7231905.0}, "Deide_00450": {"New ID": "DEIDE_RS00245", "Expression": 6.39, "InternalID": 7229916.0}, "Deide_07430": {"New ID": "DEIDE_RS04305", "Expression": 224.0, "InternalID": 7230674.0}, "Deide_12520": {"New ID": "DEIDE_RS07230", "Expression": 1165.0, "InternalID": 7231246.0}, "Deide_18470": {"New ID": "DEIDE_RS10615", "Expression": 36.3, "InternalID": 7231911.0}, "Deide_22850": {"New ID": "DEIDE_RS13060", "Expression": 361.0, "InternalID": 7232394.0}, "Deide_11900": {"New ID": "DEIDE_RS06860", "Expression": 21.2, "InternalID": 7231174.0}, "Deide_06410": {"New ID": "DEIDE_RS03710", "Expression": 255.0, "InternalID": 7230560.0}, "Deide_07870": {"New ID": "DEIDE_RS04550", "Expression": 53.7, "InternalID": 7230725.0}, "Deide_00630": {"New ID": "DEIDE_RS00335", "Expression": 42.7, "InternalID": 7229933.0}, "Deide_17580": {"New ID": "DEIDE_RS10100", "Expression": 499.0, "InternalID": 7231807.0}, "Deide_01840": {"New ID": "DEIDE_RS01060", "Expression": 93.2, "InternalID": 7230066.0}, "Deide_06640": {"New ID": "DEIDE_RS03875", "Expression": 882.0, "InternalID": 7230592.0}, "Deide_14950": {"New ID": "DEIDE_RS08630", "Expression": 14.2, "InternalID": 7231526.0}, "Deide_00930": {"New ID": "DEIDE_RS00510", "Expression": 672.0, "InternalID": 7229966.0}, "Deide_07120": {"New ID": "DEIDE_RS04145", "Expression": 697.0, "InternalID": 7230643.0}, "Deide_19965": {"New ID": "DEIDE_RS11440", "Expression": 156.0, "InternalID": 7232076.0}, "Deide_17290": {"New ID": "DEIDE_RS09925", "Expression": 2538.0, "InternalID": 7231776.0}, "Deide_00360": {"New ID": "DEIDE_RS00200", "Expression": 166.0, "InternalID": 7229907.0}, "Deide_12720": {"New ID": "DEIDE_RS07340", "Expression": 120.0, "InternalID": 7231267.0}, "Deide_05640": {"New ID": "DEIDE_RS03215", "Expression": 2030.0, "InternalID": 7230475.0}, "Deide_20591": {"New ID": "DEIDE_RS11840", "Expression": 61.0, "InternalID": 7232153.0}, "Deide_22190": {"New ID": "DEIDE_RS12700", "Expression": 172.0, "InternalID": 7232325.0}, "Deide_14970": {"New ID": "DEIDE_RS08640", "Expression": 735.0, "InternalID": 7231528.0}, "Deide_20316": {"New ID": "DEIDE_RS11680", "Expression": 1732.0, "InternalID": 7232122.0}, "Deide_10830": {"New ID": "DEIDE_RS06215", "Expression": 158.0, "InternalID": 7231054.0}, "Deide_20650": {"New ID": "DEIDE_RS11905", "Expression": 224.0, "InternalID": 7232163.0}, "Deide_00120": {"New ID": "DEIDE_RS00060", "Expression": 901.0, "InternalID": 7229880.0}, "Deide_02720": {"New ID": "DEIDE_RS01490", "Expression": 4740.0, "InternalID": 7230154.0}, "Deide_12150": {"New ID": "DEIDE_RS07010", "Expression": 297.0, "InternalID": 7231203.0}, "Deide_11150": {"New ID": "DEIDE_RS06390", "Expression": 68.5, "InternalID": 7231089.0}, "Deide_12290": {"New ID": "DEIDE_RS07090", "Expression": 84.0, "InternalID": 7231219.0}, "Deide_07680": {"New ID": "DEIDE_RS04445", "Expression": 5004.0, "InternalID": 7230704.0}, "Deide_05150": {"New ID": "DEIDE_RS02945", "Expression": 137.0, "InternalID": 7230425.0}, "Deide_17040": {"New ID": "DEIDE_RS09795", "Expression": 1141.0, "InternalID": 7231751.0}, "Deide_11650": {"New ID": "DEIDE_RS06715", "Expression": 3058.0, "InternalID": 7231146.0}, "Deide_02680": {"New ID": "DEIDE_RS01470", "Expression": 54.0, "InternalID": 7230150.0}, "Deide_13880": {"New ID": "DEIDE_RS08035", "Expression": 1336.0, "InternalID": 7231406.0}, "Deide_07240": {"New ID": "DEIDE_RS04210", "Expression": 3149.0, "InternalID": 7230656.0}, "Deide_03010": {"New ID": "DEIDE_RS01705", "Expression": 767.0, "InternalID": 7230193.0}, "Deide_10270": {"New ID": "DEIDE_RS05865", "Expression": 880.0, "InternalID": 7230984.0}, "Deide_08420": {"New ID": "DEIDE_RS04855", "Expression": 70.0, "InternalID": 7230785.0}, "Deide_17490": {"New ID": "DEIDE_RS10045", "Expression": 9.3, "InternalID": 7231796.0}, "Deide_12500": {"New ID": "DEIDE_RS07220", "Expression": 1984.0, "InternalID": 7231244.0}, "Deide_04610": {"New ID": "DEIDE_RS02625", "Expression": 27.1, "InternalID": 7230365.0}, "Deide_11460": {"New ID": "DEIDE_RS06615", "Expression": 576.0, "InternalID": 7231126.0}, "Deide_13330": {"New ID": "DEIDE_RS07740", "Expression": 192.0, "InternalID": 7231346.0}, "Deide_16540": {"New ID": "DEIDE_RS09530", "Expression": 364.0, "InternalID": 7231702.0}, "Deide_14290": {"New ID": "DEIDE_RS08270", "Expression": 5.15, "InternalID": 7231453.0}, "Deide_18830": {"New ID": "DEIDE_RS10795", "Expression": 2216.0, "InternalID": 7231947.0}, "Deide_19970": {"New ID": "DEIDE_RS11445", "Expression": 563.0, "InternalID": 7232077.0}, "Deide_08591": {"New ID": "DEIDE_RS04965", "Expression": 57.3, "InternalID": 7230807.0}, "Deide_09430": {"New ID": "DEIDE_RS05420", "Expression": 54.7, "InternalID": 7230895.0}}, "OrganimsName": "D.deserti", "Integrated": false, "Weight": 100.0}
