# Supplementary material for: Depletion of Shine-Dalgarno Sequences Within Bacterial Coding Regions Is Expression Dependent
Source: G3 (Bethesda). 2016 Sep 7;6(11):3467–74. doi: 10.1534/g3.116.032227 (PMC5100845; doi:10.1534/g3.116.032227)
Supplement: Supplemental Material [file supp_g3.116.032227_FileS1.zip › SD_Submission 3/Data/PaxDB/GCA_000021485.json]

{"Weight": null, "GeneExpression": {"AFE_RS00630": {"Expression": 108.0, "InternalID": 3861844.0}, "AFE_RS01930": {"Expression": 625.0, "InternalID": 3862101.0}, "AFE_RS00145": {"Expression": 83.8, "InternalID": 3861744.0}, "AFE_RS00635": {"Expression": 833.0, "InternalID": 3861846.0}, "AFE_RS00140": {"Expression": 414.0, "InternalID": 3861743.0}, "AFE_RS08395": {"Expression": 152.0, "InternalID": 3863427.0}, "AFE_RS14035": {"Expression": 273.0, "InternalID": 3864627.0}, "AFE_RS10915": {"Expression": 27.1, "InternalID": 3863963.0}, "AFE_RS10020": {"Expression": 168.0, "InternalID": 3863771.0}, "AFE_RS10025": {"Expression": 290.0, "InternalID": 3863772.0}, "AFE_RS10090": {"Expression": 43.2, "InternalID": 3863785.0}, "AFE_RS09360": {"Expression": 560.0, "InternalID": 3863628.0}, "AFE_RS00030": {"Expression": 479.0, "InternalID": 3861720.0}, "AFE_RS04245": {"Expression": 852.0, "InternalID": 3862582.0}, "AFE_RS14785": {"Expression": 795.0, "InternalID": 3864779.0}, "AFE_RS09165": {"Expression": 119.0, "InternalID": 3863584.0}, "AFE_RS10245": {"Expression": 692.0, "InternalID": 3863818.0}, "AFE_RS10240": {"Expression": 1458.0, "InternalID": 3863817.0}, "AFE_RS12660": {"Expression": 206.0, "InternalID": 3864329.0}, "AFE_RS14760": {"Expression": 43.2, "InternalID": 3864774.0}, "AFE_RS14765": {"Expression": 43.2, "InternalID": 3864775.0}, "AFE_RS08165": {"Expression": 365.0, "InternalID": 3863379.0}, "AFE_RS08160": {"Expression": 246.0, "InternalID": 3863378.0}, "AFE_RS15145": {"Expression": 568.0, "InternalID": 3864855.0}, "AFE_RS04645": {"Expression": 43.2, "InternalID": 3862664.0}, "AFE_RS14365": {"Expression": 508.0, "InternalID": 3864694.0}, "AFE_RS11680": {"Expression": 3163.0, "InternalID": 3864130.0}, "AFE_RS11685": {"Expression": 581.0, "InternalID": 3864131.0}, "AFE_RS09945": {"Expression": 146.0, "InternalID": 3863754.0}, "AFE_RS09940": {"Expression": 3514.0, "InternalID": 3863753.0}, "AFE_RS11440": {"Expression": 135.0, "InternalID": 3864078.0}, "AFE_RS12880": {"Expression": 21.6, "InternalID": 3864372.0}, "AFE_RS03045": {"Expression": 506.0, "InternalID": 3862335.0}, "AFE_RS08015": {"Expression": 357.0, "InternalID": 3863342.0}, "AFE_RS03040": {"Expression": 40.6, "InternalID": 3862333.0}, "AFE_RS04020": {"Expression": 89.3, "InternalID": 3862542.0}, "AFE_RS04025": {"Expression": 527.0, "InternalID": 3862543.0}, "AFE_RS12060": {"Expression": 40.6, "InternalID": 3864206.0}, "AFE_RS08360": {"Expression": 257.0, "InternalID": 3863418.0}, "AFE_RS09380": {"Expression": 203.0, "InternalID": 3863632.0}, "AFE_RS09385": {"Expression": 48.7, "InternalID": 3863634.0}, "AFE_RS12240": {"Expression": 130.0, "InternalID": 3864243.0}, "AFE_RS12080": {"Expression": 357.0, "InternalID": 3864209.0}, "AFE_RS14030": {"Expression": 479.0, "InternalID": 3864626.0}, "AFE_RS12085": {"Expression": 395.0, "InternalID": 3864210.0}, "AFE_RS02950": {"Expression": 993.0, "InternalID": 3862316.0}, "AFE_RS07125": {"Expression": 27.1, "InternalID": 3863150.0}, "AFE_RS02955": {"Expression": 1747.0, "InternalID": 3862317.0}, "AFE_RS03130": {"Expression": 208.0, "InternalID": 3862350.0}, "AFE_RS03135": {"Expression": 243.0, "InternalID": 3862351.0}, "AFE_RS03425": {"Expression": 295.0, "InternalID": 3862410.0}, "AFE_RS13930": {"Expression": 230.0, "InternalID": 3864604.0}, "AFE_RS03420": {"Expression": 292.0, "InternalID": 3862409.0}, "AFE_RS13935": {"Expression": 273.0, "InternalID": 3864605.0}, "AFE_RS08830": {"Expression": 836.0, "InternalID": 3863520.0}, "AFE_RS08835": {"Expression": 1548.0, "InternalID": 3863521.0}, "AFE_RS07385": {"Expression": 40.6, "InternalID": 3863209.0}, "AFE_RS07380": {"Expression": 278.0, "InternalID": 3863208.0}, "AFE_RS06725": {"Expression": 573.0, "InternalID": 3863067.0}, "AFE_RS06720": {"Expression": 665.0, "InternalID": 3863066.0}, "AFE_RS08945": {"Expression": 2047.0, "InternalID": 3863541.0}, "AFE_RS03555": {"Expression": 152.0, "InternalID": 3862436.0}, "AFE_RS08940": {"Expression": 435.0, "InternalID": 3863540.0}, "AFE_RS02175": {"Expression": 1082.0, "InternalID": 3862156.0}, "AFE_RS09565": {"Expression": 1866.0, "InternalID": 3863674.0}, "AFE_RS02170": {"Expression": 1504.0, "InternalID": 3862155.0}, "AFE_RS09560": {"Expression": 97.4, "InternalID": 3863673.0}, "AFE_RS03955": {"Expression": 187.0, "InternalID": 3862531.0}, "AFE_RS13115": {"Expression": 709.0, "InternalID": 3864424.0}, "AFE_RS14815": {"Expression": 414.0, "InternalID": 3864786.0}, "AFE_RS13110": {"Expression": 208.0, "InternalID": 3864423.0}, "AFE_RS11730": {"Expression": 81.2, "InternalID": 3864140.0}, "AFE_RS01735": {"Expression": 2075.0, "InternalID": 3862069.0}, "AFE_RS01975": {"Expression": 1601.0, "InternalID": 3862114.0}, "AFE_RS01600": {"Expression": 1385.0, "InternalID": 3862040.0}, "AFE_RS07700": {"Expression": 1412.0, "InternalID": 3863280.0}, "AFE_RS07705": {"Expression": 2067.0, "InternalID": 3863282.0}, "AFE_RS02550": {"Expression": 3366.0, "InternalID": 3862234.0}, "AFE_RS00555": {"Expression": 368.0, "InternalID": 3861824.0}, "AFE_RS08760": {"Expression": 141.0, "InternalID": 3863505.0}, "AFE_RS00965": {"Expression": 992.0, "InternalID": 3861913.0}, "AFE_RS02770": {"Expression": 709.0, "InternalID": 3862278.0}, "AFE_RS00950": {"Expression": 54.0, "InternalID": 3861910.0}, "AFE_RS14250": {"Expression": 809.0, "InternalID": 3864671.0}, "AFE_RS00955": {"Expression": 181.0, "InternalID": 3861911.0}, "AFE_RS04240": {"Expression": 5930.0, "InternalID": 3862580.0}, "AFE_RS14965": {"Expression": 595.0, "InternalID": 3864817.0}, "AFE_RS14960": {"Expression": 560.0, "InternalID": 3864816.0}, "AFE_RS13855": {"Expression": 1136.0, "InternalID": 3864590.0}, "AFE_RS01775": {"Expression": 831.0, "InternalID": 3862077.0}, "AFE_RS01395": {"Expression": 2066.0, "InternalID": 3862001.0}, "AFE_RS08490": {"Expression": 165.0, "InternalID": 3863446.0}, "AFE_RS02600": {"Expression": 346.0, "InternalID": 3862244.0}, "AFE_RS02605": {"Expression": 143.0, "InternalID": 3862245.0}, "AFE_RS12585": {"Expression": 21465.0, "InternalID": 3864315.0}, "AFE_RS10650": {"Expression": 162.0, "InternalID": 3863909.0}, "AFE_RS10305": {"Expression": 489.0, "InternalID": 3863830.0}, "AFE_RS01555": {"Expression": 960.0, "InternalID": 3862031.0}, "AFE_RS01550": {"Expression": 2210.0, "InternalID": 3862030.0}, "AFE_RS03010": {"Expression": 1902.0, "InternalID": 3862327.0}, "AFE_RS00605": {"Expression": 314.0, "InternalID": 3861837.0}, "AFE_RS08380": {"Expression": 97.4, "InternalID": 3863424.0}, "AFE_RS08385": {"Expression": 273.0, "InternalID": 3863425.0}, "AFE_RS11870": {"Expression": 235.0, "InternalID": 3864168.0}, "AFE_RS08540": {"Expression": 206.0, "InternalID": 3863458.0}, "AFE_RS08545": {"Expression": 27.1, "InternalID": 3863459.0}, "AFE_RS14025": {"Expression": 243.0, "InternalID": 3864625.0}, "AFE_RS14020": {"Expression": 314.0, "InternalID": 3864624.0}, "AFE_RS09015": {"Expression": 83.8, "InternalID": 3863555.0}, "AFE_RS00730": {"Expression": 284.0, "InternalID": 3861866.0}, "AFE_RS09375": {"Expression": 287.0, "InternalID": 3863631.0}, "AFE_RS04250": {"Expression": 133.0, "InternalID": 3862583.0}, "AFE_RS08230": {"Expression": 1209.0, "InternalID": 3863392.0}, "AFE_RS09170": {"Expression": 441.0, "InternalID": 3863585.0}, "AFE_RS14795": {"Expression": 27.1, "InternalID": 3864783.0}, "AFE_RS09175": {"Expression": 81.2, "InternalID": 3863586.0}, "AFE_RS14790": {"Expression": 316.0, "InternalID": 3864781.0}, "AFE_RS14150": {"Expression": 278.0, "InternalID": 3864646.0}, "AFE_RS01925": {"Expression": 506.0, "InternalID": 3862100.0}, "AFE_RS12650": {"Expression": 97.4, "InternalID": 3864328.0}, "AFE_RS14775": {"Expression": 54.2, "InternalID": 3864777.0}, "AFE_RS04385": {"Expression": 422.0, "InternalID": 3862609.0}, "AFE_RS04380": {"Expression": 2248.0, "InternalID": 3862608.0}, "AFE_RS11690": {"Expression": 3803.0, "InternalID": 3864132.0}, "AFE_RS11695": {"Expression": 2253.0, "InternalID": 3864133.0}, "AFE_RS10900": {"Expression": 146.0, "InternalID": 3863960.0}, "AFE_RS08020": {"Expression": 43.2, "InternalID": 3863344.0}, "AFE_RS01180": {"Expression": 246.0, "InternalID": 3861958.0}, "AFE_RS09390": {"Expression": 43.2, "InternalID": 3863635.0}, "AFE_RS01185": {"Expression": 2457.0, "InternalID": 3861959.0}, "AFE_RS09395": {"Expression": 633.0, "InternalID": 3863636.0}, "AFE_RS06870": {"Expression": 179.0, "InternalID": 3863098.0}, "AFE_RS02940": {"Expression": 730.0, "InternalID": 3862314.0}, "AFE_RS02945": {"Expression": 143.0, "InternalID": 3862315.0}, "AFE_RS03410": {"Expression": 157.0, "InternalID": 3862407.0}, "AFE_RS03145": {"Expression": 40.6, "InternalID": 3862353.0}, "AFE_RS03140": {"Expression": 173.0, "InternalID": 3862352.0}, "AFE_RS13435": {"Expression": 974.0, "InternalID": 3864496.0}, "AFE_RS13430": {"Expression": 27.1, "InternalID": 3864495.0}, "AFE_RS08840": {"Expression": 849.0, "InternalID": 3863522.0}, "AFE_RS13215": {"Expression": 43.2, "InternalID": 3864448.0}, "AFE_RS03605": {"Expression": 165.0, "InternalID": 3862448.0}, "AFE_RS07390": {"Expression": 730.0, "InternalID": 3863210.0}, "AFE_RS07650": {"Expression": 2265.0, "InternalID": 3863269.0}, "AFE_RS07395": {"Expression": 3491.0, "InternalID": 3863211.0}, "AFE_RS06860": {"Expression": 744.0, "InternalID": 3863095.0}, "AFE_RS06865": {"Expression": 1742.0, "InternalID": 3863096.0}, "AFE_RS13690": {"Expression": 27.1, "InternalID": 3864550.0}, "AFE_RS03565": {"Expression": 373.0, "InternalID": 3862439.0}, "AFE_RS13320": {"Expression": 427.0, "InternalID": 3864470.0}, "AFE_RS03560": {"Expression": 73.0, "InternalID": 3862438.0}, "AFE_RS13325": {"Expression": 91.9, "InternalID": 3864472.0}, "AFE_RS02160": {"Expression": 187.0, "InternalID": 3862153.0}, "AFE_RS02165": {"Expression": 1591.0, "InternalID": 3862154.0}, "AFE_RS03960": {"Expression": 969.0, "InternalID": 3862532.0}, "AFE_RS09570": {"Expression": 1169.0, "InternalID": 3863676.0}, "AFE_RS03820": {"Expression": 67.7, "InternalID": 3862496.0}, "AFE_RS13100": {"Expression": 839.0, "InternalID": 3864421.0}, "AFE_RS13105": {"Expression": 86.4, "InternalID": 3864422.0}, "AFE_RS02545": {"Expression": 39642.0, "InternalID": 3862233.0}, "AFE_RS07715": {"Expression": 54.0, "InternalID": 3863284.0}, "AFE_RS02540": {"Expression": 119.0, "InternalID": 3862231.0}, "AFE_RS01015": {"Expression": 149.0, "InternalID": 3861923.0}, "AFE_RS15140": {"Expression": 316.0, "InternalID": 3864854.0}, "AFE_RS08715": {"Expression": 888.0, "InternalID": 3863497.0}, "AFE_RS08710": {"Expression": 3135.0, "InternalID": 3863496.0}, "AFE_RS02765": {"Expression": 1642.0, "InternalID": 3862277.0}, "AFE_RS02760": {"Expression": 330.0, "InternalID": 3862276.0}, "AFE_RS09880": {"Expression": 392.0, "InternalID": 3863741.0}, "AFE_RS00945": {"Expression": 1282.0, "InternalID": 3861909.0}, "AFE_RS14975": {"Expression": 260.0, "InternalID": 3864820.0}, "AFE_RS01495": {"Expression": 2813.0, "InternalID": 3862018.0}, "AFE_RS01490": {"Expression": 1525.0, "InternalID": 3862017.0}, "AFE_RS01125": {"Expression": 43.2, "InternalID": 3861947.0}, "AFE_RS01120": {"Expression": 368.0, "InternalID": 3861946.0}, "AFE_RS02615": {"Expression": 1231.0, "InternalID": 3862247.0}, "AFE_RS00355": {"Expression": 62.2, "InternalID": 3861786.0}, "AFE_RS10640": {"Expression": 122.0, "InternalID": 3863908.0}, "AFE_RS10310": {"Expression": 75.6, "InternalID": 3863831.0}, "AFE_RS00830": {"Expression": 284.0, "InternalID": 3861886.0}, "AFE_RS00835": {"Expression": 157.0, "InternalID": 3861887.0}, "AFE_RS00610": {"Expression": 243.0, "InternalID": 3861838.0}, "AFE_RS00615": {"Expression": 70.3, "InternalID": 3861839.0}, "AFE_RS11840": {"Expression": 124.0, "InternalID": 3864162.0}, "AFE_RS01235": {"Expression": 27.1, "InternalID": 3861968.0}, "AFE_RS14010": {"Expression": 97.4, "InternalID": 3864620.0}, "AFE_RS08535": {"Expression": 268.0, "InternalID": 3863457.0}, "AFE_RS14015": {"Expression": 75.6, "InternalID": 3864623.0}, "AFE_RS08530": {"Expression": 400.0, "InternalID": 3863456.0}, "AFE_RS00720": {"Expression": 527.0, "InternalID": 3861864.0}, "AFE_RS00055": {"Expression": 203.0, "InternalID": 3861724.0}, "AFE_RS00345": {"Expression": 1223.0, "InternalID": 3861784.0}, "AFE_RS09145": {"Expression": 1277.0, "InternalID": 3863580.0}, "AFE_RS09140": {"Expression": 473.0, "InternalID": 3863579.0}, "AFE_RS08440": {"Expression": 814.0, "InternalID": 3863436.0}, "AFE_RS08445": {"Expression": 1333.0, "InternalID": 3863437.0}, "AFE_RS10460": {"Expression": 822.0, "InternalID": 3863869.0}, "AFE_RS14745": {"Expression": 70.3, "InternalID": 3864771.0}, "AFE_RS14340": {"Expression": 217.0, "InternalID": 3864688.0}, "AFE_RS04625": {"Expression": 43.2, "InternalID": 3862660.0}, "AFE_RS04620": {"Expression": 403.0, "InternalID": 3862659.0}, "AFE_RS13945": {"Expression": 722.0, "InternalID": 3864607.0}, "AFE_RS03710": {"Expression": 178.0, "InternalID": 3862473.0}, "AFE_RS02270": {"Expression": 1001.0, "InternalID": 3862175.0}, "AFE_RS08035": {"Expression": 43.2, "InternalID": 3863347.0}, "AFE_RS09815": {"Expression": 27.1, "InternalID": 3863728.0}, "AFE_RS04285": {"Expression": 2711.0, "InternalID": 3862591.0}, "AFE_RS12640": {"Expression": 146.0, "InternalID": 3864326.0}, "AFE_RS04280": {"Expression": 2139.0, "InternalID": 3862589.0}, "AFE_RS12645": {"Expression": 43.2, "InternalID": 3864327.0}, "AFE_RS13590": {"Expression": 340.0, "InternalID": 3864527.0}, "AFE_RS09135": {"Expression": 503.0, "InternalID": 3863578.0}, "AFE_RS11735": {"Expression": 1017.0, "InternalID": 3864141.0}, "AFE_RS02975": {"Expression": 271.0, "InternalID": 3862320.0}, "AFE_RS02970": {"Expression": 379.0, "InternalID": 3862319.0}, "AFE_RS03155": {"Expression": 465.0, "InternalID": 3862355.0}, "AFE_RS03400": {"Expression": 54.2, "InternalID": 3862405.0}, "AFE_RS13915": {"Expression": 846.0, "InternalID": 3864601.0}, "AFE_RS13910": {"Expression": 368.0, "InternalID": 3864600.0}, "AFE_RS03390": {"Expression": 422.0, "InternalID": 3862403.0}, "AFE_RS08855": {"Expression": 273.0, "InternalID": 3863524.0}, "AFE_RS09790": {"Expression": 70.3, "InternalID": 3863724.0}, "AFE_RS14380": {"Expression": 43.2, "InternalID": 3864698.0}, "AFE_RS06705": {"Expression": 359.0, "InternalID": 3863063.0}, "AFE_RS06700": {"Expression": 27.1, "InternalID": 3863062.0}, "AFE_RS03570": {"Expression": 54.2, "InternalID": 3862440.0}, "AFE_RS13355": {"Expression": 281.0, "InternalID": 3864480.0}, "AFE_RS13350": {"Expression": 406.0, "InternalID": 3864479.0}, "AFE_RS09540": {"Expression": 673.0, "InternalID": 3863669.0}, "AFE_RS10535": {"Expression": 141.0, "InternalID": 3863884.0}, "AFE_RS09545": {"Expression": 422.0, "InternalID": 3863670.0}, "AFE_RS02110": {"Expression": 287.0, "InternalID": 3862142.0}, "AFE_RS03975": {"Expression": 2505.0, "InternalID": 3862535.0}, "AFE_RS03970": {"Expression": 257.0, "InternalID": 3862534.0}, "AFE_RS13175": {"Expression": 43.2, "InternalID": 3864436.0}, "AFE_RS13000": {"Expression": 808.0, "InternalID": 3864401.0}, "AFE_RS01955": {"Expression": 178.0, "InternalID": 3862108.0}, "AFE_RS02570": {"Expression": 1977.0, "InternalID": 3862238.0}, "AFE_RS02575": {"Expression": 54.2, "InternalID": 3862239.0}, "AFE_RS13005": {"Expression": 40.6, "InternalID": 3864402.0}, "AFE_RS03880": {"Expression": 124.0, "InternalID": 3862514.0}, "AFE_RS02020": {"Expression": 40.6, "InternalID": 3862123.0}, "AFE_RS09495": {"Expression": 94.6, "InternalID": 3863660.0}, "AFE_RS02025": {"Expression": 749.0, "InternalID": 3862124.0}, "AFE_RS02590": {"Expression": 408.0, "InternalID": 3862242.0}, "AFE_RS01485": {"Expression": 1231.0, "InternalID": 3862016.0}, "AFE_RS09490": {"Expression": 866.0, "InternalID": 3863659.0}, "AFE_RS03290": {"Expression": 1913.0, "InternalID": 3862383.0}, "AFE_RS01715": {"Expression": 1009.0, "InternalID": 3862065.0}, "AFE_RS01710": {"Expression": 1720.0, "InternalID": 3862064.0}, "AFE_RS00440": {"Expression": 143.0, "InternalID": 3861800.0}, "AFE_RS00995": {"Expression": 571.0, "InternalID": 3861919.0}, "AFE_RS00990": {"Expression": 598.0, "InternalID": 3861918.0}, "AFE_RS01135": {"Expression": 27.1, "InternalID": 3861949.0}, "AFE_RS04560": {"Expression": 955.0, "InternalID": 3862646.0}, "AFE_RS09720": {"Expression": 1439.0, "InternalID": 3863710.0}, "AFE_RS09725": {"Expression": 1020.0, "InternalID": 3863711.0}, "AFE_RS02620": {"Expression": 414.0, "InternalID": 3862248.0}, "AFE_RS10670": {"Expression": 187.0, "InternalID": 3863914.0}, "AFE_RS00845": {"Expression": 105.0, "InternalID": 3861889.0}, "AFE_RS00665": {"Expression": 890.0, "InternalID": 3861852.0}, "AFE_RS00660": {"Expression": 27.1, "InternalID": 3861851.0}, "AFE_RS11850": {"Expression": 1336.0, "InternalID": 3864165.0}, "AFE_RS01220": {"Expression": 48.7, "InternalID": 3861965.0}, "AFE_RS08520": {"Expression": 592.0, "InternalID": 3863455.0}, "AFE_RS14000": {"Expression": 820.0, "InternalID": 3864618.0}, "AFE_RS10070": {"Expression": 21.6, "InternalID": 3863781.0}, "AFE_RS00280": {"Expression": 265.0, "InternalID": 3861771.0}, "AFE_RS04185": {"Expression": 476.0, "InternalID": 3862569.0}, "AFE_RS00285": {"Expression": 541.0, "InternalID": 3861772.0}, "AFE_RS00060": {"Expression": 1431.0, "InternalID": 3861725.0}, "AFE_RS13085": {"Expression": 2332.0, "InternalID": 3864418.0}, "AFE_RS00065": {"Expression": 227.0, "InternalID": 3861726.0}, "AFE_RS09150": {"Expression": 608.0, "InternalID": 3863581.0}, "AFE_RS04265": {"Expression": 3557.0, "InternalID": 3862586.0}, "AFE_RS00265": {"Expression": 40.6, "InternalID": 3861768.0}, "AFE_RS09155": {"Expression": 111.0, "InternalID": 3863582.0}, "AFE_RS10290": {"Expression": 214.0, "InternalID": 3863826.0}, "AFE_RS08450": {"Expression": 224.0, "InternalID": 3863438.0}, "AFE_RS14170": {"Expression": 847.0, "InternalID": 3864653.0}, "AFE_RS14175": {"Expression": 346.0, "InternalID": 3864654.0}, "AFE_RS13425": {"Expression": 354.0, "InternalID": 3864494.0}, "AFE_RS04260": {"Expression": 254.0, "InternalID": 3862585.0}, "AFE_RS14750": {"Expression": 803.0, "InternalID": 3864772.0}, "AFE_RS11505": {"Expression": 322.0, "InternalID": 3864093.0}, "AFE_RS10855": {"Expression": 362.0, "InternalID": 3863951.0}, "AFE_RS12740": {"Expression": 259.0, "InternalID": 3864343.0}, "AFE_RS14235": {"Expression": 430.0, "InternalID": 3864665.0}, "AFE_RS10920": {"Expression": 124.0, "InternalID": 3863965.0}, "AFE_RS09800": {"Expression": 160.0, "InternalID": 3863726.0}, "AFE_RS04525": {"Expression": 403.0, "InternalID": 3862639.0}, "AFE_RS12980": {"Expression": 91.9, "InternalID": 3864397.0}, "AFE_RS12635": {"Expression": 368.0, "InternalID": 3864325.0}, "AFE_RS12985": {"Expression": 108.0, "InternalID": 3864398.0}, "AFE_RS12295": {"Expression": 1174.0, "InternalID": 3864255.0}, "AFE_RS12290": {"Expression": 500.0, "InternalID": 3864254.0}, "AFE_RS12560": {"Expression": 67.7, "InternalID": 3864310.0}, "AFE_RS13585": {"Expression": 701.0, "InternalID": 3864526.0}, "AFE_RS13580": {"Expression": 406.0, "InternalID": 3864525.0}, "AFE_RS02960": {"Expression": 27.1, "InternalID": 3862318.0}, "AFE_RS11725": {"Expression": 546.0, "InternalID": 3864139.0}, "AFE_RS03160": {"Expression": 625.0, "InternalID": 3862356.0}, "AFE_RS03165": {"Expression": 27.1, "InternalID": 3862357.0}, "AFE_RS03360": {"Expression": 227.0, "InternalID": 3862397.0}, "AFE_RS03365": {"Expression": 122.0, "InternalID": 3862398.0}, "AFE_RS08190": {"Expression": 43.2, "InternalID": 3863384.0}, "AFE_RS03180": {"Expression": 1309.0, "InternalID": 3862360.0}, "AFE_RS03185": {"Expression": 701.0, "InternalID": 3862361.0}, "AFE_RS06845": {"Expression": 1079.0, "InternalID": 3863092.0}, "AFE_RS06840": {"Expression": 430.0, "InternalID": 3863090.0}, "AFE_RS07640": {"Expression": 21.6, "InternalID": 3863267.0}, "AFE_RS08995": {"Expression": 387.0, "InternalID": 3863551.0}, "AFE_RS03505": {"Expression": 1028.0, "InternalID": 3862426.0}, "AFE_RS00435": {"Expression": 135.0, "InternalID": 3861799.0}, "AFE_RS08990": {"Expression": 717.0, "InternalID": 3863550.0}, "AFE_RS03500": {"Expression": 441.0, "InternalID": 3862425.0}, "AFE_RS13340": {"Expression": 1715.0, "InternalID": 3864477.0}, "AFE_RS15030": {"Expression": 890.0, "InternalID": 3864832.0}, "AFE_RS02100": {"Expression": 879.0, "InternalID": 3862140.0}, "AFE_RS03985": {"Expression": 1041.0, "InternalID": 3862537.0}, "AFE_RS02295": {"Expression": 476.0, "InternalID": 3862180.0}, "AFE_RS06595": {"Expression": 757.0, "InternalID": 3863036.0}, "AFE_RS06605": {"Expression": 192.0, "InternalID": 3863038.0}, "AFE_RS06600": {"Expression": 62.2, "InternalID": 3863037.0}, "AFE_RS07260": {"Expression": 67.7, "InternalID": 3863179.0}, "AFE_RS02560": {"Expression": 43.2, "InternalID": 3862236.0}, "AFE_RS07265": {"Expression": 135.0, "InternalID": 3863180.0}, "AFE_RS08865": {"Expression": 21.6, "InternalID": 3863526.0}, "AFE_RS03215": {"Expression": 43.2, "InternalID": 3862367.0}, "AFE_RS01035": {"Expression": 149.0, "InternalID": 3861929.0}, "AFE_RS08730": {"Expression": 744.0, "InternalID": 3863500.0}, "AFE_RS08735": {"Expression": 638.0, "InternalID": 3863501.0}, "AFE_RS01030": {"Expression": 517.0, "InternalID": 3861927.0}, "AFE_RS02030": {"Expression": 335.0, "InternalID": 3862125.0}, "AFE_RS02035": {"Expression": 75.6, "InternalID": 3862126.0}, "AFE_RS13010": {"Expression": 384.0, "InternalID": 3864403.0}, "AFE_RS13015": {"Expression": 146.0, "InternalID": 3864404.0}, "AFE_RS09485": {"Expression": 170.0, "InternalID": 3863658.0}, "AFE_RS14910": {"Expression": 2367.0, "InternalID": 3864805.0}, "AFE_RS01720": {"Expression": 216.0, "InternalID": 3862066.0}, "AFE_RS01725": {"Expression": 176.0, "InternalID": 3862067.0}, "AFE_RS00825": {"Expression": 765.0, "InternalID": 3861885.0}, "AFE_RS00980": {"Expression": 295.0, "InternalID": 3861916.0}, "AFE_RS00215": {"Expression": 1073.0, "InternalID": 3861758.0}, "AFE_RS01100": {"Expression": 91.9, "InternalID": 3861942.0}, "AFE_RS01450": {"Expression": 3024.0, "InternalID": 3862012.0}, "AFE_RS08605": {"Expression": 203.0, "InternalID": 3863475.0}, "AFE_RS02635": {"Expression": 484.0, "InternalID": 3862251.0}, "AFE_RS04465": {"Expression": 97.4, "InternalID": 3862627.0}, "AFE_RS10660": {"Expression": 227.0, "InternalID": 3863912.0}, "AFE_RS09735": {"Expression": 257.0, "InternalID": 3863713.0}, "AFE_RS10665": {"Expression": 27.1, "InternalID": 3863913.0}, "AFE_RS00855": {"Expression": 103.0, "InternalID": 3861891.0}, "AFE_RS00850": {"Expression": 270.0, "InternalID": 3861890.0}, "AFE_RS01585": {"Expression": 130.0, "InternalID": 3862037.0}, "AFE_RS01855": {"Expression": 1742.0, "InternalID": 3862086.0}, "AFE_RS01580": {"Expression": 1771.0, "InternalID": 3862036.0}, "AFE_RS01850": {"Expression": 795.0, "InternalID": 3862085.0}, "AFE_RS00520": {"Expression": 27.1, "InternalID": 3861817.0}, "AFE_RS00670": {"Expression": 64.8, "InternalID": 3861853.0}, "AFE_RS01340": {"Expression": 143.0, "InternalID": 3861989.0}, "AFE_RS01215": {"Expression": 54.2, "InternalID": 3861964.0}, "AFE_RS08510": {"Expression": 43.2, "InternalID": 3863450.0}, "AFE_RS15125": {"Expression": 579.0, "InternalID": 3864851.0}, "AFE_RS01210": {"Expression": 587.0, "InternalID": 3861963.0}, "AFE_RS00295": {"Expression": 48.7, "InternalID": 3861774.0}, "AFE_RS00075": {"Expression": 409.0, "InternalID": 3861728.0}, "AFE_RS07410": {"Expression": 460.0, "InternalID": 3863216.0}, "AFE_RS14005": {"Expression": 441.0, "InternalID": 3864619.0}, "AFE_RS00270": {"Expression": 2492.0, "InternalID": 3861769.0}, "AFE_RS09125": {"Expression": 3243.0, "InternalID": 3863576.0}, "AFE_RS00275": {"Expression": 233.0, "InternalID": 3861770.0}, "AFE_RS14290": {"Expression": 7434.0, "InternalID": 3864679.0}, "AFE_RS10280": {"Expression": 430.0, "InternalID": 3863824.0}, "AFE_RS08465": {"Expression": 619.0, "InternalID": 3863442.0}, "AFE_RS08460": {"Expression": 27.1, "InternalID": 3863440.0}, "AFE_RS14100": {"Expression": 1045.0, "InternalID": 3864641.0}, "AFE_RS10445": {"Expression": 119.0, "InternalID": 3863866.0}, "AFE_RS14725": {"Expression": 91.9, "InternalID": 3864767.0}, "AFE_RS14720": {"Expression": 387.0, "InternalID": 3864766.0}, "AFE_RS09030": {"Expression": 241.0, "InternalID": 3863558.0}, "AFE_RS04190": {"Expression": 790.0, "InternalID": 3862570.0}, "AFE_RS04195": {"Expression": 1458.0, "InternalID": 3862571.0}, "AFE_RS04600": {"Expression": 587.0, "InternalID": 3862655.0}, "AFE_RS07860": {"Expression": 70.3, "InternalID": 3863313.0}, "AFE_RS09960": {"Expression": 27.1, "InternalID": 3863757.0}, "AFE_RS14430": {"Expression": 2396.0, "InternalID": 3864711.0}, "AFE_RS14435": {"Expression": 1612.0, "InternalID": 3864712.0}, "AFE_RS03775": {"Expression": 54.0, "InternalID": 3862486.0}, "AFE_RS08290": {"Expression": 64.8, "InternalID": 3863404.0}, "AFE_RS09835": {"Expression": 81.2, "InternalID": 3863732.0}, "AFE_RS09830": {"Expression": 1588.0, "InternalID": 3863731.0}, "AFE_RS12620": {"Expression": 300.0, "InternalID": 3864322.0}, "AFE_RS12570": {"Expression": 149.0, "InternalID": 3864312.0}, "AFE_RS14185": {"Expression": 435.0, "InternalID": 3864656.0}, "AFE_RS11715": {"Expression": 495.0, "InternalID": 3864137.0}, "AFE_RS11710": {"Expression": 1385.0, "InternalID": 3864136.0}, "AFE_RS03175": {"Expression": 244.0, "InternalID": 3862359.0}, "AFE_RS03170": {"Expression": 422.0, "InternalID": 3862358.0}, "AFE_RS13975": {"Expression": 141.0, "InternalID": 3864613.0}, "AFE_RS14180": {"Expression": 647.0, "InternalID": 3864655.0}, "AFE_RS13970": {"Expression": 763.0, "InternalID": 3864612.0}, "AFE_RS01605": {"Expression": 1893.0, "InternalID": 3862041.0}, "AFE_RS08185": {"Expression": 435.0, "InternalID": 3863385.0}, "AFE_RS09900": {"Expression": 533.0, "InternalID": 3863745.0}, "AFE_RS09905": {"Expression": 48.7, "InternalID": 3863746.0}, "AFE_RS03190": {"Expression": 130.0, "InternalID": 3862362.0}, "AFE_RS03195": {"Expression": 957.0, "InternalID": 3862363.0}, "AFE_RS10195": {"Expression": 338.0, "InternalID": 3863809.0}, "AFE_RS06850": {"Expression": 587.0, "InternalID": 3863093.0}, "AFE_RS02825": {"Expression": 1055.0, "InternalID": 3862288.0}, "AFE_RS03515": {"Expression": 138.0, "InternalID": 3862429.0}, "AFE_RS03510": {"Expression": 108.0, "InternalID": 3862428.0}, "AFE_RS12280": {"Expression": 2253.0, "InternalID": 3864252.0}, "AFE_RS12285": {"Expression": 241.0, "InternalID": 3864253.0}, "AFE_RS03990": {"Expression": 233.0, "InternalID": 3862538.0}, "AFE_RS13620": {"Expression": 114.0, "InternalID": 3864534.0}, "AFE_RS13625": {"Expression": 119.0, "InternalID": 3864536.0}, "AFE_RS06585": {"Expression": 389.0, "InternalID": 3863034.0}, "AFE_RS06615": {"Expression": 43.2, "InternalID": 3863040.0}, "AFE_RS06610": {"Expression": 271.0, "InternalID": 3863039.0}, "AFE_RS07210": {"Expression": 27.1, "InternalID": 3863169.0}, "AFE_RS03200": {"Expression": 812.0, "InternalID": 3862364.0}, "AFE_RS08875": {"Expression": 595.0, "InternalID": 3863527.0}, "AFE_RS03205": {"Expression": 219.0, "InternalID": 3862365.0}, "AFE_RS08725": {"Expression": 1141.0, "InternalID": 3863499.0}, "AFE_RS14670": {"Expression": 295.0, "InternalID": 3864756.0}, "AFE_RS02005": {"Expression": 898.0, "InternalID": 3862120.0}, "AFE_RS02000": {"Expression": 1517.0, "InternalID": 3862119.0}, "AFE_RS14675": {"Expression": 303.0, "InternalID": 3864757.0}, "AFE_RS14925": {"Expression": 27.1, "InternalID": 3864809.0}, "AFE_RS13020": {"Expression": 671.0, "InternalID": 3864405.0}, "AFE_RS08350": {"Expression": 406.0, "InternalID": 3863416.0}, "AFE_RS01730": {"Expression": 195.0, "InternalID": 3862068.0}, "AFE_RS02130": {"Expression": 197.0, "InternalID": 3862146.0}, "AFE_RS02135": {"Expression": 81.1, "InternalID": 3862147.0}, "AFE_RS08610": {"Expression": 217.0, "InternalID": 3863476.0}, "AFE_RS01115": {"Expression": 130.0, "InternalID": 3861945.0}, "AFE_RS01445": {"Expression": 81.1, "InternalID": 3862011.0}, "AFE_RS02645": {"Expression": 279.0, "InternalID": 3862254.0}, "AFE_RS02640": {"Expression": 641.0, "InternalID": 3862253.0}, "AFE_RS11985": {"Expression": 811.0, "InternalID": 3864192.0}, "AFE_RS09585": {"Expression": 279.0, "InternalID": 3863679.0}, "AFE_RS01590": {"Expression": 1496.0, "InternalID": 3862038.0}, "AFE_RS01595": {"Expression": 950.0, "InternalID": 3862039.0}, "AFE_RS01845": {"Expression": 32.4, "InternalID": 3862084.0}, "AFE_RS01025": {"Expression": 311.0, "InternalID": 3861926.0}, "AFE_RS00880": {"Expression": 83.8, "InternalID": 3861896.0}, "AFE_RS00885": {"Expression": 2502.0, "InternalID": 3861897.0}, "AFE_RS10455": {"Expression": 43.2, "InternalID": 3863868.0}, "AFE_RS01200": {"Expression": 40.6, "InternalID": 3861961.0}, "AFE_RS01205": {"Expression": 197.0, "InternalID": 3861962.0}, "AFE_RS08500": {"Expression": 598.0, "InternalID": 3863448.0}, "AFE_RS09055": {"Expression": 116.0, "InternalID": 3863562.0}, "AFE_RS10725": {"Expression": 847.0, "InternalID": 3863927.0}, "AFE_RS00085": {"Expression": 43.2, "InternalID": 3861730.0}, "AFE_RS07980": {"Expression": 203.0, "InternalID": 3863335.0}, "AFE_RS14285": {"Expression": 257.0, "InternalID": 3864678.0}, "AFE_RS14280": {"Expression": 574.0, "InternalID": 3864677.0}, "AFE_RS00240": {"Expression": 433.0, "InternalID": 3861763.0}, "AFE_RS08470": {"Expression": 273.0, "InternalID": 3863443.0}, "AFE_RS01070": {"Expression": 75.6, "InternalID": 3861936.0}, "AFE_RS10125": {"Expression": 54.2, "InternalID": 3863793.0}, "AFE_RS10435": {"Expression": 725.0, "InternalID": 3863864.0}, "AFE_RS00640": {"Expression": 105.0, "InternalID": 3861847.0}, "AFE_RS00645": {"Expression": 319.0, "InternalID": 3861848.0}, "AFE_RS14690": {"Expression": 5762.0, "InternalID": 3864760.0}, "AFE_RS14730": {"Expression": 154.0, "InternalID": 3864768.0}, "AFE_RS04340": {"Expression": 235.0, "InternalID": 3862599.0}, "AFE_RS04615": {"Expression": 6984.0, "InternalID": 3862658.0}, "AFE_RS04345": {"Expression": 111.0, "InternalID": 3862600.0}, "AFE_RS04610": {"Expression": 695.0, "InternalID": 3862657.0}, "AFE_RS07855": {"Expression": 6830.0, "InternalID": 3863312.0}, "AFE_RS07850": {"Expression": 5652.0, "InternalID": 3863311.0}, "AFE_RS14600": {"Expression": 365.0, "InternalID": 3864741.0}, "AFE_RS11890": {"Expression": 462.0, "InternalID": 3864173.0}, "AFE_RS14420": {"Expression": 54.0, "InternalID": 3864709.0}, "AFE_RS03525": {"Expression": 1049.0, "InternalID": 3862431.0}, "AFE_RS14425": {"Expression": 1447.0, "InternalID": 3864710.0}, "AFE_RS11410": {"Expression": 64.8, "InternalID": 3864072.0}, "AFE_RS10945": {"Expression": 235.0, "InternalID": 3863971.0}, "AFE_RS10940": {"Expression": 257.0, "InternalID": 3863969.0}, "AFE_RS15085": {"Expression": 376.0, "InternalID": 3864843.0}, "AFE_RS11095": {"Expression": 138.0, "InternalID": 3864000.0}, "AFE_RS12610": {"Expression": 249.0, "InternalID": 3864320.0}, "AFE_RS12960": {"Expression": 923.0, "InternalID": 3864393.0}, "AFE_RS12615": {"Expression": 1430.0, "InternalID": 3864321.0}, "AFE_RS12965": {"Expression": 108.0, "InternalID": 3864394.0}, "AFE_RS11525": {"Expression": 48.7, "InternalID": 3864098.0}, "AFE_RS13560": {"Expression": 912.0, "InternalID": 3864521.0}, "AFE_RS09325": {"Expression": 657.0, "InternalID": 3863621.0}, "AFE_RS01255": {"Expression": 43.2, "InternalID": 3861972.0}, "AFE_RS15060": {"Expression": 241.0, "InternalID": 3864838.0}, "AFE_RS11700": {"Expression": 2183.0, "InternalID": 3864134.0}, "AFE_RS11705": {"Expression": 252.0, "InternalID": 3864135.0}, "AFE_RS09320": {"Expression": 2269.0, "InternalID": 3863620.0}, "AFE_RS13965": {"Expression": 1306.0, "InternalID": 3864611.0}, "AFE_RS13960": {"Expression": 295.0, "InternalID": 3864610.0}, "AFE_RS01575": {"Expression": 2732.0, "InternalID": 3862035.0}, "AFE_RS03345": {"Expression": 103.0, "InternalID": 3862394.0}, "AFE_RS04165": {"Expression": 425.0, "InternalID": 3862566.0}, "AFE_RS13490": {"Expression": 43.2, "InternalID": 3864506.0}, "AFE_RS06825": {"Expression": 406.0, "InternalID": 3863088.0}, "AFE_RS02830": {"Expression": 54.2, "InternalID": 3862290.0}, "AFE_RS07665": {"Expression": 1004.0, "InternalID": 3863273.0}, "AFE_RS02835": {"Expression": 200.0, "InternalID": 3862291.0}, "AFE_RS07660": {"Expression": 1050.0, "InternalID": 3863272.0}, "AFE_RS03520": {"Expression": 590.0, "InternalID": 3862430.0}, "AFE_RS12810": {"Expression": 438.0, "InternalID": 3864359.0}, "AFE_RS13630": {"Expression": 522.0, "InternalID": 3864537.0}, "AFE_RS13145": {"Expression": 130.0, "InternalID": 3864430.0}, "AFE_RS13140": {"Expression": 360.0, "InternalID": 3864429.0}, "AFE_RS01900": {"Expression": 64.8, "InternalID": 3862095.0}, "AFE_RS01905": {"Expression": 181.0, "InternalID": 3862096.0}, "AFE_RS07205": {"Expression": 67.7, "InternalID": 3863168.0}, "AFE_RS08880": {"Expression": 522.0, "InternalID": 3863528.0}, "AFE_RS03235": {"Expression": 411.0, "InternalID": 3862371.0}, "AFE_RS03230": {"Expression": 744.0, "InternalID": 3862370.0}, "AFE_RS02015": {"Expression": 692.0, "InternalID": 3862122.0}, "AFE_RS00780": {"Expression": 108.0, "InternalID": 3861877.0}, "AFE_RS13030": {"Expression": 1131.0, "InternalID": 3864407.0}, "AFE_RS13035": {"Expression": 620.0, "InternalID": 3864408.0}, "AFE_RS14930": {"Expression": 800.0, "InternalID": 3864810.0}, "AFE_RS04595": {"Expression": 67.7, "InternalID": 3862654.0}, "AFE_RS14905": {"Expression": 5210.0, "InternalID": 3864804.0}, "AFE_RS02125": {"Expression": 133.0, "InternalID": 3862145.0}, "AFE_RS02120": {"Expression": 43.2, "InternalID": 3862144.0}, "AFE_RS06620": {"Expression": 27.1, "InternalID": 3863041.0}, "AFE_RS08665": {"Expression": 154.0, "InternalID": 3863487.0}, "AFE_RS08660": {"Expression": 1539.0, "InternalID": 3863486.0}, "AFE_RS02655": {"Expression": 192.0, "InternalID": 3862256.0}, "AFE_RS02650": {"Expression": 457.0, "InternalID": 3862255.0}, "AFE_RS09590": {"Expression": 97.3, "InternalID": 3863680.0}, "AFE_RS01870": {"Expression": 360.0, "InternalID": 3862089.0}, "AFE_RS01875": {"Expression": 3041.0, "InternalID": 3862090.0}, "AFE_RS03485": {"Expression": 1996.0, "InternalID": 3862422.0}, "AFE_RS01055": {"Expression": 43.2, "InternalID": 3861933.0}, "AFE_RS01050": {"Expression": 281.0, "InternalID": 3861932.0}, "AFE_RS00890": {"Expression": 94.6, "InternalID": 3861898.0}, "AFE_RS01160": {"Expression": 54.0, "InternalID": 3861954.0}, "AFE_RS01275": {"Expression": 173.0, "InternalID": 3861976.0}, "AFE_RS10730": {"Expression": 105.0, "InternalID": 3863928.0}, "AFE_RS00475": {"Expression": 319.0, "InternalID": 3861807.0}, "AFE_RS00090": {"Expression": 879.0, "InternalID": 3861731.0}, "AFE_RS00095": {"Expression": 517.0, "InternalID": 3861732.0}, "AFE_RS09105": {"Expression": 130.0, "InternalID": 3863572.0}, "AFE_RS01300": {"Expression": 100.0, "InternalID": 3861981.0}, "AFE_RS14120": {"Expression": 1022.0, "InternalID": 3864645.0}, "AFE_RS11950": {"Expression": 119.0, "InternalID": 3864185.0}, "AFE_RS03310": {"Expression": 130.0, "InternalID": 3862387.0}, "AFE_RS11955": {"Expression": 1418.0, "InternalID": 3864186.0}, "AFE_RS10130": {"Expression": 322.0, "InternalID": 3863794.0}, "AFE_RS10425": {"Expression": 135.0, "InternalID": 3863861.0}, "AFE_RS10420": {"Expression": 67.7, "InternalID": 3863860.0}, "AFE_RS00655": {"Expression": 335.0, "InternalID": 3861850.0}, "AFE_RS00650": {"Expression": 446.0, "InternalID": 3861849.0}, "AFE_RS04440": {"Expression": 744.0, "InternalID": 3862621.0}, "AFE_RS14385": {"Expression": 232.0, "InternalID": 3864699.0}, "AFE_RS07840": {"Expression": 1177.0, "InternalID": 3863309.0}, "AFE_RS09210": {"Expression": 192.0, "InternalID": 3863596.0}, "AFE_RS07845": {"Expression": 6939.0, "InternalID": 3863310.0}, "AFE_RS08315": {"Expression": 4134.0, "InternalID": 3863409.0}, "AFE_RS14635": {"Expression": 552.0, "InternalID": 3864749.0}, "AFE_RS14630": {"Expression": 1209.0, "InternalID": 3864748.0}, "AFE_RS09805": {"Expression": 1234.0, "InternalID": 3863727.0}, "AFE_RS05970": {"Expression": 506.0, "InternalID": 3862895.0}, "AFE_RS14415": {"Expression": 16820.0, "InternalID": 3864707.0}, "AFE_RS10955": {"Expression": 27.1, "InternalID": 3863973.0}, "AFE_RS03755": {"Expression": 103.0, "InternalID": 3862482.0}, "AFE_RS10950": {"Expression": 111.0, "InternalID": 3863972.0}, "AFE_RS15095": {"Expression": 157.0, "InternalID": 3864845.0}, "AFE_RS15090": {"Expression": 1990.0, "InternalID": 3864844.0}, "AFE_RS04575": {"Expression": 730.0, "InternalID": 3862650.0}, "AFE_RS09850": {"Expression": 822.0, "InternalID": 3863735.0}, "AFE_RS12975": {"Expression": 27.1, "InternalID": 3864396.0}, "AFE_RS12600": {"Expression": 446.0, "InternalID": 3864318.0}, "AFE_RS13555": {"Expression": 395.0, "InternalID": 3864520.0}, "AFE_RS13550": {"Expression": 122.0, "InternalID": 3864519.0}, "AFE_RS15070": {"Expression": 665.0, "InternalID": 3864840.0}, "AFE_RS11775": {"Expression": 21.6, "InternalID": 3864149.0}, "AFE_RS02935": {"Expression": 792.0, "InternalID": 3862312.0}, "AFE_RS11770": {"Expression": 408.0, "InternalID": 3864148.0}, "AFE_RS13950": {"Expression": 389.0, "InternalID": 3864608.0}, "AFE_RS14935": {"Expression": 381.0, "InternalID": 3864811.0}, "AFE_RS13955": {"Expression": 373.0, "InternalID": 3864609.0}, "AFE_RS11600": {"Expression": 54.2, "InternalID": 3864114.0}, "AFE_RS06830": {"Expression": 655.0, "InternalID": 3863089.0}, "AFE_RS11605": {"Expression": 411.0, "InternalID": 3864115.0}, "AFE_RS02805": {"Expression": 160.0, "InternalID": 3862285.0}, "AFE_RS03535": {"Expression": 1158.0, "InternalID": 3862433.0}, "AFE_RS03530": {"Expression": 1548.0, "InternalID": 3862432.0}, "AFE_RS13825": {"Expression": 541.0, "InternalID": 3864584.0}, "AFE_RS02240": {"Expression": 976.0, "InternalID": 3862169.0}, "AFE_RS02245": {"Expression": 43.2, "InternalID": 3862170.0}, "AFE_RS07235": {"Expression": 140.0, "InternalID": 3863175.0}, "AFE_RS03220": {"Expression": 40.6, "InternalID": 3862368.0}, "AFE_RS08895": {"Expression": 168.0, "InternalID": 3863531.0}, "AFE_RS02330": {"Expression": 2113.0, "InternalID": 3862187.0}, "AFE_RS02795": {"Expression": 322.0, "InternalID": 3862283.0}, "AFE_RS02065": {"Expression": 636.0, "InternalID": 3862132.0}, "AFE_RS02790": {"Expression": 70.3, "InternalID": 3862282.0}, "AFE_RS02060": {"Expression": 241.0, "InternalID": 3862131.0}, "AFE_RS01685": {"Expression": 222.0, "InternalID": 3862059.0}, "AFE_RS01680": {"Expression": 506.0, "InternalID": 3862058.0}, "AFE_RS13045": {"Expression": 563.0, "InternalID": 3864410.0}, "AFE_RS13040": {"Expression": 1023.0, "InternalID": 3864409.0}, "AFE_RS03825": {"Expression": 40.6, "InternalID": 3862497.0}, "AFE_RS04255": {"Expression": 433.0, "InternalID": 3862584.0}, "AFE_RS02485": {"Expression": 798.0, "InternalID": 3862219.0}, "AFE_RS08675": {"Expression": 184.0, "InternalID": 3863489.0}, "AFE_RS08670": {"Expression": 360.0, "InternalID": 3863488.0}, "AFE_RS03005": {"Expression": 1133.0, "InternalID": 3862326.0}, "AFE_RS02465": {"Expression": 554.0, "InternalID": 3862215.0}, "AFE_RS12845": {"Expression": 43.2, "InternalID": 3864365.0}, "AFE_RS01865": {"Expression": 64.8, "InternalID": 3862088.0}, "AFE_RS06540": {"Expression": 409.0, "InternalID": 3863025.0}, "AFE_RS01045": {"Expression": 2212.0, "InternalID": 3861931.0}, "AFE_RS04310": {"Expression": 75.6, "InternalID": 3862593.0}, "AFE_RS06545": {"Expression": 238.0, "InternalID": 3863026.0}, "AFE_RS10085": {"Expression": 114.0, "InternalID": 3863784.0}, "AFE_RS00310": {"Expression": 219.0, "InternalID": 3861777.0}, "AFE_RS00315": {"Expression": 165.0, "InternalID": 3861778.0}, "AFE_RS01260": {"Expression": 1233.0, "InternalID": 3861973.0}, "AFE_RS00400": {"Expression": 130.0, "InternalID": 3861795.0}, "AFE_RS10095": {"Expression": 381.0, "InternalID": 3863786.0}, "AFE_RS00225": {"Expression": 200.0, "InternalID": 3861760.0}, "AFE_RS09110": {"Expression": 533.0, "InternalID": 3863573.0}, "AFE_RS01310": {"Expression": 146.0, "InternalID": 3861983.0}, "AFE_RS01315": {"Expression": 70.3, "InternalID": 3861984.0}, "AFE_RS08415": {"Expression": 238.0, "InternalID": 3863431.0}, "AFE_RS08410": {"Expression": 357.0, "InternalID": 3863430.0}, "AFE_RS10410": {"Expression": 787.0, "InternalID": 3863858.0}, "AFE_RS10415": {"Expression": 200.0, "InternalID": 3863859.0}, "AFE_RS10380": {"Expression": 162.0, "InternalID": 3863852.0}, "AFE_RS10385": {"Expression": 841.0, "InternalID": 3863853.0}, "AFE_RS10890": {"Expression": 187.0, "InternalID": 3863958.0}, "AFE_RS00130": {"Expression": 43.2, "InternalID": 3861740.0}, "AFE_RS00135": {"Expression": 3328.0, "InternalID": 3861742.0}, "AFE_RS07835": {"Expression": 124.0, "InternalID": 3863308.0}, "AFE_RS07830": {"Expression": 184.0, "InternalID": 3863307.0}, "AFE_RS08300": {"Expression": 178.0, "InternalID": 3863406.0}, "AFE_RS14620": {"Expression": 712.0, "InternalID": 3864746.0}, "AFE_RS11160": {"Expression": 316.0, "InternalID": 3864015.0}, "AFE_RS11165": {"Expression": 43.2, "InternalID": 3864016.0}, "AFE_RS10960": {"Expression": 91.9, "InternalID": 3863974.0}, "AFE_RS10965": {"Expression": 91.9, "InternalID": 3863975.0}, "AFE_RS04095": {"Expression": 2732.0, "InternalID": 3862555.0}, "AFE_RS04090": {"Expression": 238.0, "InternalID": 3862554.0}, "AFE_RS08245": {"Expression": 887.0, "InternalID": 3863395.0}, "AFE_RS08240": {"Expression": 1138.0, "InternalID": 3863394.0}, "AFE_RS09845": {"Expression": 286.0, "InternalID": 3863734.0}, "AFE_RS09840": {"Expression": 43.2, "InternalID": 3863733.0}, "AFE_RS12945": {"Expression": 641.0, "InternalID": 3864389.0}, "AFE_RS12940": {"Expression": 208.0, "InternalID": 3864388.0}, "AFE_RS11760": {"Expression": 389.0, "InternalID": 3864146.0}, "AFE_RS06550": {"Expression": 1791.0, "InternalID": 3863027.0}, "AFE_RS13940": {"Expression": 684.0, "InternalID": 3864606.0}, "AFE_RS03325": {"Expression": 335.0, "InternalID": 3862390.0}, "AFE_RS10875": {"Expression": 476.0, "InternalID": 3863955.0}, "AFE_RS03320": {"Expression": 1755.0, "InternalID": 3862389.0}, "AFE_RS06555": {"Expression": 525.0, "InternalID": 3863028.0}, "AFE_RS12705": {"Expression": 749.0, "InternalID": 3864338.0}, "AFE_RS06800": {"Expression": 484.0, "InternalID": 3863083.0}, "AFE_RS06805": {"Expression": 260.0, "InternalID": 3863084.0}, "AFE_RS11610": {"Expression": 165.0, "InternalID": 3864116.0}, "AFE_RS02810": {"Expression": 281.0, "InternalID": 3862286.0}, "AFE_RS02815": {"Expression": 224.0, "InternalID": 3862287.0}, "AFE_RS03030": {"Expression": 960.0, "InternalID": 3862331.0}, "AFE_RS03035": {"Expression": 489.0, "InternalID": 3862332.0}, "AFE_RS12835": {"Expression": 349.0, "InternalID": 3864362.0}, "AFE_RS13540": {"Expression": 149.0, "InternalID": 3864517.0}, "AFE_RS13545": {"Expression": 655.0, "InternalID": 3864518.0}, "AFE_RS13610": {"Expression": 105.0, "InternalID": 3864531.0}, "AFE_RS02255": {"Expression": 130.0, "InternalID": 3862172.0}, "AFE_RS14900": {"Expression": 7241.0, "InternalID": 3864803.0}, "AFE_RS08935": {"Expression": 273.0, "InternalID": 3863539.0}, "AFE_RS04220": {"Expression": 1550.0, "InternalID": 3862576.0}, "AFE_RS12230": {"Expression": 13342.0, "InternalID": 3864241.0}, "AFE_RS12235": {"Expression": 676.0, "InternalID": 3864242.0}, "AFE_RS07225": {"Expression": 501.0, "InternalID": 3863172.0}, "AFE_RS03250": {"Expression": 105.0, "InternalID": 3862374.0}, "AFE_RS02325": {"Expression": 54.2, "InternalID": 3862186.0}, "AFE_RS04650": {"Expression": 398.0, "InternalID": 3862665.0}, "AFE_RS01670": {"Expression": 2735.0, "InternalID": 3862056.0}, "AFE_RS02070": {"Expression": 200.0, "InternalID": 3862133.0}, "AFE_RS01675": {"Expression": 1112.0, "InternalID": 3862057.0}, "AFE_RS02510": {"Expression": 4350.0, "InternalID": 3862225.0}, "AFE_RS13050": {"Expression": 119.0, "InternalID": 3864411.0}, "AFE_RS03815": {"Expression": 83.8, "InternalID": 3862495.0}, "AFE_RS04655": {"Expression": 316.0, "InternalID": 3862666.0}, "AFE_RS09550": {"Expression": 606.0, "InternalID": 3863671.0}, "AFE_RS02495": {"Expression": 1120.0, "InternalID": 3862221.0}, "AFE_RS06790": {"Expression": 462.0, "InternalID": 3863081.0}, "AFE_RS06795": {"Expression": 433.0, "InternalID": 3863082.0}, "AFE_RS01415": {"Expression": 571.0, "InternalID": 3862005.0}, "AFE_RS01410": {"Expression": 257.0, "InternalID": 3862004.0}, "AFE_RS01785": {"Expression": 762.0, "InternalID": 3862078.0}, "AFE_RS02470": {"Expression": 435.0, "InternalID": 3862216.0}, "AFE_RS02475": {"Expression": 779.0, "InternalID": 3862217.0}, "AFE_RS10735": {"Expression": 70.3, "InternalID": 3863929.0}, "AFE_RS06575": {"Expression": 165.0, "InternalID": 3863032.0}, "AFE_RS06570": {"Expression": 498.0, "InternalID": 3863031.0}, "AFE_RS00300": {"Expression": 573.0, "InternalID": 3861775.0}, "AFE_RS00305": {"Expression": 157.0, "InternalID": 3861776.0}, "AFE_RS01250": {"Expression": 341.0, "InternalID": 3861971.0}, "AFE_RS01520": {"Expression": 781.0, "InternalID": 3862024.0}, "AFE_RS01525": {"Expression": 2697.0, "InternalID": 3862025.0}, "AFE_RS08795": {"Expression": 232.0, "InternalID": 3863513.0}, "AFE_RS00785": {"Expression": 119.0, "InternalID": 3861876.0}, "AFE_RS00235": {"Expression": 541.0, "InternalID": 3861762.0}, "AFE_RS01325": {"Expression": 403.0, "InternalID": 3861985.0}, "AFE_RS08420": {"Expression": 733.0, "InternalID": 3863432.0}, "AFE_RS08425": {"Expression": 1802.0, "InternalID": 3863433.0}, "AFE_RS01320": {"Expression": 197.0, "InternalID": 3861986.0}, "AFE_RS11975": {"Expression": 203.0, "InternalID": 3864190.0}, "AFE_RS11970": {"Expression": 549.0, "InternalID": 3864189.0}, "AFE_RS10405": {"Expression": 1101.0, "InternalID": 3863857.0}, "AFE_RS10150": {"Expression": 3300.0, "InternalID": 3863799.0}, "AFE_RS10400": {"Expression": 40.6, "InternalID": 3863856.0}, "AFE_RS11370": {"Expression": 195.0, "InternalID": 3864062.0}, "AFE_RS00120": {"Expression": 1290.0, "InternalID": 3861737.0}, "AFE_RS09275": {"Expression": 124.0, "InternalID": 3863610.0}, "AFE_RS01920": {"Expression": 1207.0, "InternalID": 3862099.0}, "AFE_RS09270": {"Expression": 64.8, "InternalID": 3863609.0}, "AFE_RS07825": {"Expression": 641.0, "InternalID": 3863306.0}, "AFE_RS07820": {"Expression": 257.0, "InternalID": 3863305.0}, "AFE_RS08335": {"Expression": 503.0, "InternalID": 3863412.0}, "AFE_RS14655": {"Expression": 181.0, "InternalID": 3864753.0}, "AFE_RS14090": {"Expression": 635.0, "InternalID": 3864639.0}, "AFE_RS14095": {"Expression": 990.0, "InternalID": 3864640.0}, "AFE_RS14470": {"Expression": 741.0, "InternalID": 3864722.0}, "AFE_RS10975": {"Expression": 617.0, "InternalID": 3863977.0}, "AFE_RS10970": {"Expression": 695.0, "InternalID": 3863976.0}, "AFE_RS08255": {"Expression": 119.0, "InternalID": 3863397.0}, "AFE_RS09870": {"Expression": 114.0, "InternalID": 3863739.0}, "AFE_RS03210": {"Expression": 162.0, "InternalID": 3862366.0}, "AFE_RS04225": {"Expression": 360.0, "InternalID": 3862577.0}, "AFE_RS12955": {"Expression": 828.0, "InternalID": 3864392.0}, "AFE_RS11570": {"Expression": 344.0, "InternalID": 3864108.0}, "AFE_RS11575": {"Expression": 449.0, "InternalID": 3864109.0}, "AFE_RS10880": {"Expression": 449.0, "InternalID": 3863956.0}, "AFE_RS14270": {"Expression": 197.0, "InternalID": 3864675.0}, "AFE_RS10885": {"Expression": 254.0, "InternalID": 3863957.0}, "AFE_RS15055": {"Expression": 83.8, "InternalID": 3864837.0}, "AFE_RS09890": {"Expression": 1266.0, "InternalID": 3863743.0}, "AFE_RS09895": {"Expression": 140.0, "InternalID": 3863744.0}, "AFE_RS11590": {"Expression": 584.0, "InternalID": 3864112.0}, "AFE_RS06975": {"Expression": 43.2, "InternalID": 3863120.0}, "AFE_RS03330": {"Expression": 81.1, "InternalID": 3862391.0}, "AFE_RS04425": {"Expression": 587.0, "InternalID": 3862617.0}, "AFE_RS04420": {"Expression": 143.0, "InternalID": 3862616.0}, "AFE_RS13445": {"Expression": 203.0, "InternalID": 3864498.0}, "AFE_RS13995": {"Expression": 1375.0, "InternalID": 3864617.0}, "AFE_RS08405": {"Expression": 316.0, "InternalID": 3863429.0}, "AFE_RS12135": {"Expression": 303.0, "InternalID": 3864220.0}, "AFE_RS12130": {"Expression": 21.6, "InternalID": 3864219.0}, "AFE_RS06810": {"Expression": 733.0, "InternalID": 3863085.0}, "AFE_RS11620": {"Expression": 444.0, "InternalID": 3864118.0}, "AFE_RS13845": {"Expression": 81.1, "InternalID": 3864588.0}, "AFE_RS08400": {"Expression": 617.0, "InternalID": 3863428.0}, "AFE_RS13840": {"Expression": 216.0, "InternalID": 3864587.0}, "AFE_RS03020": {"Expression": 197.0, "InternalID": 3862329.0}, "AFE_RS12820": {"Expression": 54.0, "InternalID": 3864360.0}, "AFE_RS13535": {"Expression": 21.6, "InternalID": 3864516.0}, "AFE_RS13530": {"Expression": 425.0, "InternalID": 3864515.0}, "AFE_RS14890": {"Expression": 2304.0, "InternalID": 3864801.0}, "AFE_RS14895": {"Expression": 3541.0, "InternalID": 3864802.0}, "AFE_RS08925": {"Expression": 922.0, "InternalID": 3863537.0}, "AFE_RS12220": {"Expression": 646.0, "InternalID": 3864239.0}, "AFE_RS12225": {"Expression": 901.0, "InternalID": 3864240.0}, "AFE_RS07780": {"Expression": 64.8, "InternalID": 3863296.0}, "AFE_RS07785": {"Expression": 498.0, "InternalID": 3863297.0}, "AFE_RS02310": {"Expression": 86.4, "InternalID": 3862183.0}, "AFE_RS03240": {"Expression": 94.6, "InternalID": 3862372.0}, "AFE_RS14370": {"Expression": 1215.0, "InternalID": 3864696.0}, "AFE_RS01660": {"Expression": 798.0, "InternalID": 3862054.0}, "AFE_RS01665": {"Expression": 3356.0, "InternalID": 3862055.0}, "AFE_RS14915": {"Expression": 152.0, "InternalID": 3864806.0}, "AFE_RS13065": {"Expression": 1355.0, "InternalID": 3864414.0}, "AFE_RS07765": {"Expression": 300.0, "InternalID": 3863294.0}, "AFE_RS13990": {"Expression": 81.1, "InternalID": 3864616.0}, "AFE_RS09470": {"Expression": 249.0, "InternalID": 3863656.0}, "AFE_RS06785": {"Expression": 262.0, "InternalID": 3863080.0}, "AFE_RS06780": {"Expression": 1223.0, "InternalID": 3863079.0}, "AFE_RS01405": {"Expression": 116.0, "InternalID": 3862003.0}, "AFE_RS08655": {"Expression": 509.0, "InternalID": 3863485.0}, "AFE_RS01400": {"Expression": 252.0, "InternalID": 3862002.0}, "AFE_RS09785": {"Expression": 127.0, "InternalID": 3863723.0}, "AFE_RS09780": {"Expression": 376.0, "InternalID": 3863722.0}, "AFE_RS01795": {"Expression": 184.0, "InternalID": 3862080.0}, "AFE_RS01790": {"Expression": 530.0, "InternalID": 3862079.0}, "AFE_RS02445": {"Expression": 855.0, "InternalID": 3862211.0}, "AFE_RS02440": {"Expression": 273.0, "InternalID": 3862210.0}, "AFE_RS14870": {"Expression": 408.0, "InternalID": 3864797.0}, "AFE_RS14875": {"Expression": 579.0, "InternalID": 3864798.0}, "AFE_RS06560": {"Expression": 817.0, "InternalID": 3863029.0}, "AFE_RS01065": {"Expression": 64.8, "InternalID": 3861935.0}, "AFE_RS02040": {"Expression": 70.3, "InternalID": 3862127.0}, "AFE_RS02045": {"Expression": 463.0, "InternalID": 3862128.0}, "AFE_RS00335": {"Expression": 173.0, "InternalID": 3861782.0}, "AFE_RS01530": {"Expression": 5356.0, "InternalID": 3862026.0}, "AFE_RS01245": {"Expression": 1003.0, "InternalID": 3861970.0}, "AFE_RS01535": {"Expression": 19942.0, "InternalID": 3862027.0}, "AFE_RS10765": {"Expression": 1304.0, "InternalID": 3863935.0}, "AFE_RS10760": {"Expression": 260.0, "InternalID": 3863934.0}, "AFE_RS08785": {"Expression": 5598.0, "InternalID": 3863510.0}, "AFE_RS08780": {"Expression": 1512.0, "InternalID": 3863509.0}, "AFE_RS00930": {"Expression": 54.0, "InternalID": 3861906.0}, "AFE_RS00200": {"Expression": 1280.0, "InternalID": 3861755.0}, "AFE_RS00205": {"Expression": 3452.0, "InternalID": 3861756.0}, "AFE_RS00755": {"Expression": 141.0, "InternalID": 3861871.0}, "AFE_RS01335": {"Expression": 178.0, "InternalID": 3861987.0}, "AFE_RS11960": {"Expression": 1020.0, "InternalID": 3864187.0}, "AFE_RS08435": {"Expression": 67.7, "InternalID": 3863435.0}, "AFE_RS08430": {"Expression": 40.6, "InternalID": 3863434.0}, "AFE_RS11965": {"Expression": 468.0, "InternalID": 3864188.0}, "AFE_RS10165": {"Expression": 2302.0, "InternalID": 3863802.0}, "AFE_RS04270": {"Expression": 573.0, "InternalID": 3862587.0}, "AFE_RS10365": {"Expression": 1049.0, "InternalID": 3863848.0}, "AFE_RS00115": {"Expression": 27.1, "InternalID": 3861736.0}, "AFE_RS07810": {"Expression": 514.0, "InternalID": 3863303.0}, "AFE_RS07815": {"Expression": 9129.0, "InternalID": 3863304.0}, "AFE_RS04370": {"Expression": 1093.0, "InternalID": 3862606.0}, "AFE_RS08320": {"Expression": 322.0, "InternalID": 3863410.0}, "AFE_RS09855": {"Expression": 565.0, "InternalID": 3863736.0}, "AFE_RS11105": {"Expression": 276.0, "InternalID": 3864002.0}, "AFE_RS10980": {"Expression": 438.0, "InternalID": 3863978.0}, "AFE_RS14460": {"Expression": 3655.0, "InternalID": 3864719.0}, "AFE_RS11290": {"Expression": 168.0, "InternalID": 3864045.0}, "AFE_RS14220": {"Expression": 1052.0, "InternalID": 3864663.0}, "AFE_RS04230": {"Expression": 728.0, "InternalID": 3862578.0}, "AFE_RS09865": {"Expression": 40.6, "InternalID": 3863738.0}, "AFE_RS04235": {"Expression": 506.0, "InternalID": 3862579.0}, "AFE_RS09860": {"Expression": 579.0, "InternalID": 3863737.0}, "AFE_RS12925": {"Expression": 571.0, "InternalID": 3864385.0}, "AFE_RS12920": {"Expression": 1038.0, "InternalID": 3864384.0}, "AFE_RS14260": {"Expression": 1395.0, "InternalID": 3864673.0}, "AFE_RS10215": {"Expression": 752.0, "InternalID": 3863812.0}, "AFE_RS12035": {"Expression": 987.0, "InternalID": 3864201.0}, "AFE_RS15025": {"Expression": 425.0, "InternalID": 3864831.0}, "AFE_RS14510": {"Expression": 330.0, "InternalID": 3864729.0}, "AFE_RS11740": {"Expression": 40.6, "InternalID": 3864142.0}, "AFE_RS03490": {"Expression": 1214.0, "InternalID": 3862423.0}, "AFE_RS03495": {"Expression": 471.0, "InternalID": 3862424.0}, "AFE_RS11580": {"Expression": 995.0, "InternalID": 3864110.0}, "AFE_RS11585": {"Expression": 119.0, "InternalID": 3864111.0}, "AFE_RS03300": {"Expression": 479.0, "InternalID": 3862385.0}, "AFE_RS08700": {"Expression": 116.0, "InternalID": 3863494.0}, "AFE_RS09630": {"Expression": 2589.0, "InternalID": 3863688.0}, "AFE_RS04435": {"Expression": 119.0, "InternalID": 3862619.0}, "AFE_RS13450": {"Expression": 43.2, "InternalID": 3864499.0}, "AFE_RS13980": {"Expression": 54.0, "InternalID": 3864614.0}, "AFE_RS13985": {"Expression": 168.0, "InternalID": 3864615.0}, "AFE_RS12100": {"Expression": 1558.0, "InternalID": 3864213.0}, "AFE_RS12105": {"Expression": 1603.0, "InternalID": 3864214.0}, "AFE_RS11630": {"Expression": 181.0, "InternalID": 3864120.0}, "AFE_RS11635": {"Expression": 1207.0, "InternalID": 3864121.0}, "AFE_RS02875": {"Expression": 43.2, "InternalID": 3862300.0}, "AFE_RS07025": {"Expression": 43.2, "InternalID": 3863130.0}, "AFE_RS13850": {"Expression": 498.0, "InternalID": 3864589.0}, "AFE_RS03015": {"Expression": 820.0, "InternalID": 3862328.0}, "AFE_RS12580": {"Expression": 1850.0, "InternalID": 3864314.0}, "AFE_RS13525": {"Expression": 349.0, "InternalID": 3864514.0}, "AFE_RS13520": {"Expression": 511.0, "InternalID": 3864513.0}, "AFE_RS14885": {"Expression": 8747.0, "InternalID": 3864800.0}, "AFE_RS14880": {"Expression": 1076.0, "InternalID": 3864799.0}, "AFE_RS08915": {"Expression": 54.0, "InternalID": 3863535.0}, "AFE_RS08910": {"Expression": 159.0, "InternalID": 3863534.0}, "AFE_RS12215": {"Expression": 741.0, "InternalID": 3864238.0}, "AFE_RS12210": {"Expression": 2145.0, "InternalID": 3864237.0}, "AFE_RS07795": {"Expression": 1901.0, "InternalID": 3863299.0}, "AFE_RS07790": {"Expression": 2597.0, "InternalID": 3863298.0}, "AFE_RS03275": {"Expression": 1209.0, "InternalID": 3862379.0}, "AFE_RS02305": {"Expression": 70.3, "InternalID": 3862182.0}, "AFE_RS02300": {"Expression": 59.5, "InternalID": 3862181.0}, "AFE_RS03470": {"Expression": 871.0, "InternalID": 3862419.0}, "AFE_RS03475": {"Expression": 860.0, "InternalID": 3862420.0}, "AFE_RS01655": {"Expression": 519.0, "InternalID": 3862053.0}, "AFE_RS11560": {"Expression": 203.0, "InternalID": 3864107.0}, "AFE_RS01650": {"Expression": 122.0, "InternalID": 3862051.0}, "AFE_RS07770": {"Expression": 124.0, "InternalID": 3863295.0}, "AFE_RS13070": {"Expression": 97.4, "InternalID": 3864416.0}, "AFE_RS03875": {"Expression": 83.8, "InternalID": 3862513.0}, "AFE_RS13270": {"Expression": 354.0, "InternalID": 3864461.0}, "AFE_RS03245": {"Expression": 114.0, "InternalID": 3862373.0}, "AFE_RS06770": {"Expression": 498.0, "InternalID": 3863077.0}, "AFE_RS06775": {"Expression": 27.1, "InternalID": 3863078.0}, "AFE_RS13180": {"Expression": 171.0, "InternalID": 3864437.0}, "AFE_RS13185": {"Expression": 222.0, "InternalID": 3864438.0}, "AFE_RS02695": {"Expression": 162.0, "InternalID": 3862264.0}, "AFE_RS09795": {"Expression": 308.0, "InternalID": 3863725.0}, "AFE_RS02455": {"Expression": 1128.0, "InternalID": 3862213.0}, "AFE_RS14860": {"Expression": 341.0, "InternalID": 3864795.0}, "AFE_RS14865": {"Expression": 133.0, "InternalID": 3864796.0}, "AFE_RS06515": {"Expression": 168.0, "InternalID": 3863021.0}, "AFE_RS06510": {"Expression": 81.1, "InternalID": 3863019.0}, "AFE_RS02055": {"Expression": 295.0, "InternalID": 3862130.0}, "AFE_RS15155": {"Expression": 54.0, "InternalID": 3864857.0}, "AFE_RS02050": {"Expression": 354.0, "InternalID": 3862129.0}, "AFE_RS01505": {"Expression": 1765.0, "InternalID": 3862020.0}, "AFE_RS01500": {"Expression": 1079.0, "InternalID": 3862019.0}, "AFE_RS04570": {"Expression": 27.1, "InternalID": 3862649.0}, "AFE_RS10770": {"Expression": 122.0, "InternalID": 3863936.0}, "AFE_RS09280": {"Expression": 552.0, "InternalID": 3863611.0}, "AFE_RS00920": {"Expression": 587.0, "InternalID": 3861904.0}, "AFE_RS12605": {"Expression": 75.6, "InternalID": 3864319.0}, "AFE_RS09575": {"Expression": 1331.0, "InternalID": 3863677.0}, "AFE_RS01430": {"Expression": 152.0, "InternalID": 3862008.0}, "AFE_RS01435": {"Expression": 219.0, "InternalID": 3862009.0}, "AFE_RS00330": {"Expression": 184.0, "InternalID": 3861781.0}, "AFE_RS00740": {"Expression": 162.0, "InternalID": 3861868.0}, "AFE_RS03965": {"Expression": 679.0, "InternalID": 3862533.0}, "AFE_RS09285": {"Expression": 140.0, "InternalID": 3863612.0}, "AFE_RS00745": {"Expression": 1028.0, "InternalID": 3861869.0}, "AFE_RS00210": {"Expression": 1139.0, "InternalID": 3861757.0}, "AFE_RS01345": {"Expression": 714.0, "InternalID": 3861990.0}, "AFE_RS14700": {"Expression": 392.0, "InternalID": 3864762.0}, "AFE_RS11555": {"Expression": 122.0, "InternalID": 3864105.0}, "AFE_RS10175": {"Expression": 119.0, "InternalID": 3863804.0}, "AFE_RS08685": {"Expression": 455.0, "InternalID": 3863491.0}, "AFE_RS08680": {"Expression": 508.0, "InternalID": 3863490.0}, "AFE_RS00695": {"Expression": 346.0, "InternalID": 3861859.0}, "AFE_RS10370": {"Expression": 1310.0, "InternalID": 3863850.0}, "AFE_RS14255": {"Expression": 1049.0, "InternalID": 3864672.0}, "AFE_RS00320": {"Expression": 21.6, "InternalID": 3861779.0}, "AFE_RS00325": {"Expression": 1577.0, "InternalID": 3861780.0}, "AFE_RS10190": {"Expression": 684.0, "InternalID": 3863808.0}, "AFE_RS04330": {"Expression": 91.9, "InternalID": 3862597.0}, "AFE_RS00100": {"Expression": 487.0, "InternalID": 3861733.0}, "AFE_RS04335": {"Expression": 40.6, "InternalID": 3862598.0}, "AFE_RS00105": {"Expression": 27.1, "InternalID": 3861734.0}, "AFE_RS07805": {"Expression": 43.2, "InternalID": 3863302.0}, "AFE_RS07800": {"Expression": 325.0, "InternalID": 3863301.0}, "AFE_RS11820": {"Expression": 419.0, "InternalID": 3864159.0}, "AFE_RS11825": {"Expression": 1150.0, "InternalID": 3864160.0}, "AFE_RS14070": {"Expression": 1485.0, "InternalID": 3864635.0}, "AFE_RS14075": {"Expression": 1628.0, "InternalID": 3864636.0}, "AFE_RS14695": {"Expression": 260.0, "InternalID": 3864761.0}, "AFE_RS04205": {"Expression": 922.0, "InternalID": 3862573.0}, "AFE_RS04200": {"Expression": 2088.0, "InternalID": 3862572.0}, "AFE_RS12935": {"Expression": 83.8, "InternalID": 3864387.0}, "AFE_RS12930": {"Expression": 64.8, "InternalID": 3864386.0}, "AFE_RS14215": {"Expression": 81.1, "InternalID": 3864662.0}, "AFE_RS10200": {"Expression": 141.0, "InternalID": 3863810.0}, "AFE_RS01755": {"Expression": 398.0, "InternalID": 3862073.0}, "AFE_RS14525": {"Expression": 103.0, "InternalID": 3864731.0}, "AFE_RS04590": {"Expression": 760.0, "InternalID": 3862653.0}, "AFE_RS03315": {"Expression": 409.0, "InternalID": 3862388.0}, "AFE_RS04115": {"Expression": 27.1, "InternalID": 3862558.0}, "AFE_RS15100": {"Expression": 484.0, "InternalID": 3864846.0}, "AFE_RS15105": {"Expression": 665.0, "InternalID": 3864847.0}, "AFE_RS14320": {"Expression": 235.0, "InternalID": 3864684.0}, "AFE_RS14325": {"Expression": 706.0, "InternalID": 3864685.0}, "AFE_RS13465": {"Expression": 40.6, "InternalID": 3864502.0}, "AFE_RS12115": {"Expression": 43.2, "InternalID": 3864216.0}, "AFE_RS12110": {"Expression": 103.0, "InternalID": 3864215.0}, "AFE_RS11645": {"Expression": 124.0, "InternalID": 3864123.0}, "AFE_RS11640": {"Expression": 389.0, "InternalID": 3864122.0}, "AFE_RS13860": {"Expression": 625.0, "InternalID": 3864591.0}, "AFE_RS13865": {"Expression": 519.0, "InternalID": 3864592.0}, "AFE_RS09825": {"Expression": 4198.0, "InternalID": 3863730.0}, "AFE_RS12595": {"Expression": 346.0, "InternalID": 3864316.0}, "AFE_RS13510": {"Expression": 233.0, "InternalID": 3864511.0}, "AFE_RS13515": {"Expression": 214.0, "InternalID": 3864512.0}, "AFE_RS12020": {"Expression": 54.0, "InternalID": 3864198.0}, "AFE_RS04060": {"Expression": 97.3, "InternalID": 3862549.0}, "AFE_RS12025": {"Expression": 419.0, "InternalID": 3864199.0}, "AFE_RS08900": {"Expression": 40.6, "InternalID": 3863532.0}, "AFE_RS08905": {"Expression": 501.0, "InternalID": 3863533.0}, "AFE_RS13880": {"Expression": 21.6, "InternalID": 3864595.0}, "AFE_RS13885": {"Expression": 346.0, "InternalID": 3864596.0}, "AFE_RS02680": {"Expression": 814.0, "InternalID": 3862261.0}, "AFE_RS12205": {"Expression": 405.0, "InternalID": 3864236.0}, "AFE_RS10685": {"Expression": 765.0, "InternalID": 3863917.0}, "AFE_RS03460": {"Expression": 2740.0, "InternalID": 3862417.0}, "AFE_RS09120": {"Expression": 865.0, "InternalID": 3863575.0}, "AFE_RS03465": {"Expression": 489.0, "InternalID": 3862418.0}, "AFE_RS06695": {"Expression": 617.0, "InternalID": 3863061.0}, "AFE_RS13080": {"Expression": 489.0, "InternalID": 3864417.0}, "AFE_RS02515": {"Expression": 933.0, "InternalID": 3862226.0}, "AFE_RS07745": {"Expression": 54.2, "InternalID": 3863290.0}, "AFE_RS07740": {"Expression": 181.0, "InternalID": 3863289.0}, "AFE_RS09410": {"Expression": 108.0, "InternalID": 3863639.0}, "AFE_RS13240": {"Expression": 43.2, "InternalID": 3864454.0}, "AFE_RS02195": {"Expression": 27.1, "InternalID": 3862160.0}, "AFE_RS06760": {"Expression": 141.0, "InternalID": 3863075.0}, "AFE_RS13640": {"Expression": 195.0, "InternalID": 3864539.0}, "AFE_RS02205": {"Expression": 327.0, "InternalID": 3862162.0}, "AFE_RS13645": {"Expression": 343.0, "InternalID": 3864540.0}, "AFE_RS02200": {"Expression": 7435.0, "InternalID": 3862161.0}, "AFE_RS09520": {"Expression": 822.0, "InternalID": 3863665.0}, "AFE_RS09525": {"Expression": 560.0, "InternalID": 3863666.0}, "AFE_RS14855": {"Expression": 346.0, "InternalID": 3864794.0}, "AFE_RS14850": {"Expression": 130.0, "InternalID": 3864793.0}, "AFE_RS06505": {"Expression": 392.0, "InternalID": 3863018.0}, "AFE_RS01645": {"Expression": 1133.0, "InternalID": 3862050.0}, "AFE_RS01510": {"Expression": 5813.0, "InternalID": 3862022.0}, "AFE_RS01515": {"Expression": 4150.0, "InternalID": 3862023.0}, "AFE_RS00595": {"Expression": 279.0, "InternalID": 3861835.0}, "AFE_RS10740": {"Expression": 268.0, "InternalID": 3863930.0}, "AFE_RS10745": {"Expression": 782.0, "InternalID": 3863931.0}, "AFE_RS02735": {"Expression": 27.1, "InternalID": 3862273.0}, "AFE_RS01885": {"Expression": 238.0, "InternalID": 3862092.0}, "AFE_RS00940": {"Expression": 1176.0, "InternalID": 3861908.0}, "AFE_RS00915": {"Expression": 763.0, "InternalID": 3861903.0}, "AFE_RS00910": {"Expression": 43.2, "InternalID": 3861902.0}, "AFE_RS01425": {"Expression": 54.0, "InternalID": 3862007.0}, "AFE_RS01420": {"Expression": 649.0, "InternalID": 3862006.0}, "AFE_RS01350": {"Expression": 1956.0, "InternalID": 3861991.0}, "AFE_RS06565": {"Expression": 48.7, "InternalID": 3863030.0}, "AFE_RS11900": {"Expression": 1168.0, "InternalID": 3864175.0}, "AFE_RS08690": {"Expression": 1301.0, "InternalID": 3863492.0}, "AFE_RS08695": {"Expression": 619.0, "InternalID": 3863493.0}, "AFE_RS09740": {"Expression": 695.0, "InternalID": 3863714.0}, "AFE_RS09745": {"Expression": 135.0, "InternalID": 3863715.0}, "AFE_RS14195": {"Expression": 289.0, "InternalID": 3864658.0}, "AFE_RS00175": {"Expression": 43.2, "InternalID": 3861750.0}, "AFE_RS11830": {"Expression": 649.0, "InternalID": 3864161.0}, "AFE_RS14665": {"Expression": 357.0, "InternalID": 3864755.0}, "AFE_RS10520": {"Expression": 27.1, "InternalID": 3863881.0}, "AFE_RS14060": {"Expression": 216.0, "InternalID": 3864633.0}, "AFE_RS14065": {"Expression": 1577.0, "InternalID": 3864634.0}, "AFE_RS14680": {"Expression": 8315.0, "InternalID": 3864758.0}, "AFE_RS14685": {"Expression": 1404.0, "InternalID": 3864759.0}, "AFE_RS08200": {"Expression": 728.0, "InternalID": 3863387.0}, "AFE_RS08205": {"Expression": 462.0, "InternalID": 3863388.0}, "AFE_RS04210": {"Expression": 614.0, "InternalID": 3862574.0}, "AFE_RS09330": {"Expression": 468.0, "InternalID": 3863622.0}, "AFE_RS00005": {"Expression": 1677.0, "InternalID": 3861715.0}, "AFE_RS04215": {"Expression": 83.8, "InternalID": 3862575.0}, "AFE_RS10235": {"Expression": 64.8, "InternalID": 3863816.0}, "AFE_RS11340": {"Expression": 187.0, "InternalID": 3864055.0}, "AFE_RS10230": {"Expression": 40.6, "InternalID": 3863815.0}, "AFE_RS11345": {"Expression": 97.3, "InternalID": 3864056.0}, "AFE_RS04580": {"Expression": 279.0, "InternalID": 3862651.0}, "AFE_RS04585": {"Expression": 809.0, "InternalID": 3862652.0}, "AFE_RS12690": {"Expression": 446.0, "InternalID": 3864336.0}, "AFE_RS12695": {"Expression": 64.8, "InternalID": 3864337.0}, "AFE_RS01240": {"Expression": 124.0, "InternalID": 3861969.0}, "AFE_RS10830": {"Expression": 1696.0, "InternalID": 3863947.0}, "AFE_RS10835": {"Expression": 984.0, "InternalID": 3863948.0}, "AFE_RS03675": {"Expression": 43.2, "InternalID": 3862466.0}, "AFE_RS04275": {"Expression": 1252.0, "InternalID": 3862588.0}, "AFE_RS03670": {"Expression": 70.3, "InternalID": 3862465.0}, "AFE_RS15130": {"Expression": 533.0, "InternalID": 3864852.0}, "AFE_RS14330": {"Expression": 879.0, "InternalID": 3864686.0}, "AFE_RS14445": {"Expression": 2895.0, "InternalID": 3864714.0}, "AFE_RS14335": {"Expression": 64.8, "InternalID": 3864687.0}, "AFE_RS14440": {"Expression": 2313.0, "InternalID": 3864713.0}, "AFE_RS11655": {"Expression": 154.0, "InternalID": 3864125.0}, "AFE_RS02855": {"Expression": 533.0, "InternalID": 3862295.0}, "AFE_RS11650": {"Expression": 365.0, "InternalID": 3864124.0}, "AFE_RS03585": {"Expression": 357.0, "InternalID": 3862444.0}, "AFE_RS13875": {"Expression": 181.0, "InternalID": 3864594.0}, "AFE_RS07000": {"Expression": 803.0, "InternalID": 3863125.0}, "AFE_RS12870": {"Expression": 64.8, "InternalID": 3864370.0}, "AFE_RS03075": {"Expression": 154.0, "InternalID": 3862340.0}, "AFE_RS15000": {"Expression": 749.0, "InternalID": 3864826.0}, "AFE_RS12055": {"Expression": 571.0, "InternalID": 3864205.0}, "AFE_RS15005": {"Expression": 313.0, "InternalID": 3864827.0}, "AFE_RS12050": {"Expression": 746.0, "InternalID": 3864204.0}, "AFE_RS08975": {"Expression": 2567.0, "InternalID": 3863547.0}, "AFE_RS13895": {"Expression": 27.1, "InternalID": 3864597.0}, "AFE_RS12270": {"Expression": 749.0, "InternalID": 3864250.0}, "AFE_RS03295": {"Expression": 1877.0, "InternalID": 3862384.0}, "AFE_RS03100": {"Expression": 1426.0, "InternalID": 3862344.0}, "AFE_RS03105": {"Expression": 1940.0, "InternalID": 3862345.0}, "AFE_RS03455": {"Expression": 836.0, "InternalID": 3862416.0}, "AFE_RS13470": {"Expression": 67.7, "InternalID": 3864503.0}, "AFE_RS03450": {"Expression": 441.0, "InternalID": 3862415.0}, "AFE_RS02500": {"Expression": 27.1, "InternalID": 3862222.0}, "AFE_RS07750": {"Expression": 130.0, "InternalID": 3863291.0}, "AFE_RS02505": {"Expression": 2572.0, "InternalID": 3862223.0}, "AFE_RS07755": {"Expression": 75.8, "InternalID": 3863292.0}, "AFE_RS14995": {"Expression": 1571.0, "InternalID": 3864825.0}, "AFE_RS09400": {"Expression": 292.0, "InternalID": 3863637.0}, "AFE_RS08805": {"Expression": 151.0, "InternalID": 3863515.0}, "AFE_RS13255": {"Expression": 108.0, "InternalID": 3864457.0}, "AFE_RS12300": {"Expression": 433.0, "InternalID": 3864256.0}, "AFE_RS02185": {"Expression": 646.0, "InternalID": 3862158.0}, "AFE_RS06755": {"Expression": 1101.0, "InternalID": 3863074.0}, "AFE_RS06750": {"Expression": 1036.0, "InternalID": 3863073.0}, "AFE_RS13655": {"Expression": 43.2, "InternalID": 3864542.0}, "AFE_RS02210": {"Expression": 776.0, "InternalID": 3862163.0}, "AFE_RS13650": {"Expression": 254.0, "InternalID": 3864541.0}, "AFE_RS01740": {"Expression": 40.6, "InternalID": 3862070.0}, "AFE_RS01745": {"Expression": 297.0, "InternalID": 3862071.0}, "AFE_RS01915": {"Expression": 165.0, "InternalID": 3862098.0}, "AFE_RS11155": {"Expression": 27.1, "InternalID": 3864014.0}, "AFE_RS14840": {"Expression": 205.0, "InternalID": 3864791.0}, "AFE_RS01910": {"Expression": 430.0, "InternalID": 3862097.0}, "AFE_RS14845": {"Expression": 409.0, "InternalID": 3864792.0}, "AFE_RS06535": {"Expression": 27.1, "InternalID": 3863023.0}, "AFE_RS07230": {"Expression": 233.0, "InternalID": 3863173.0}, "AFE_RS01980": {"Expression": 1293.0, "InternalID": 3862115.0}, "AFE_RS01635": {"Expression": 1063.0, "InternalID": 3862048.0}, "AFE_RS01630": {"Expression": 86.4, "InternalID": 3862047.0}, "AFE_RS01565": {"Expression": 1377.0, "InternalID": 3862033.0}, "AFE_RS08595": {"Expression": 617.0, "InternalID": 3863471.0}, "AFE_RS01290": {"Expression": 165.0, "InternalID": 3861979.0}, "AFE_RS01560": {"Expression": 2489.0, "InternalID": 3862032.0}, "AFE_RS00585": {"Expression": 75.6, "InternalID": 3861833.0}, "AFE_RS00580": {"Expression": 21.6, "InternalID": 3861832.0}, "AFE_RS08750": {"Expression": 1331.0, "InternalID": 3863503.0}, "AFE_RS08755": {"Expression": 317.0, "InternalID": 3863504.0}, "AFE_RS08055": {"Expression": 27.1, "InternalID": 3863352.0}, "AFE_RS09625": {"Expression": 165.0, "InternalID": 3863687.0}, "AFE_RS00905": {"Expression": 322.0, "InternalID": 3861901.0}, "AFE_RS10690": {"Expression": 633.0, "InternalID": 3863918.0}, "AFE_RS00765": {"Expression": 257.0, "InternalID": 3861873.0}, "AFE_RS01365": {"Expression": 8191.0, "InternalID": 3861994.0}, "AFE_RS11930": {"Expression": 75.6, "InternalID": 3864182.0}, "AFE_RS11935": {"Expression": 43.2, "InternalID": 3864183.0}, "AFE_RS11980": {"Expression": 544.0, "InternalID": 3864191.0}, "AFE_RS09750": {"Expression": 157.0, "InternalID": 3863716.0}, "AFE_RS10350": {"Expression": 184.0, "InternalID": 3863843.0}, "AFE_RS01330": {"Expression": 609.0, "InternalID": 3861988.0}, "AFE_RS10355": {"Expression": 1455.0, "InternalID": 3863845.0}, "AFE_RS00340": {"Expression": 1003.0, "InternalID": 3861783.0}, "AFE_RS08370": {"Expression": 284.0, "InternalID": 3863420.0}, "AFE_RS11805": {"Expression": 1044.0, "InternalID": 3864155.0}, "AFE_RS11800": {"Expression": 1155.0, "InternalID": 3864154.0}, "AFE_RS08570": {"Expression": 40.6, "InternalID": 3863466.0}, "AFE_RS08575": {"Expression": 308.0, "InternalID": 3863467.0}, "AFE_RS14055": {"Expression": 454.0, "InternalID": 3864631.0}, "AFE_RS14050": {"Expression": 433.0, "InternalID": 3864630.0}, "AFE_RS04510": {"Expression": 306.0, "InternalID": 3862636.0}, "AFE_RS08215": {"Expression": 168.0, "InternalID": 3863390.0}, "AFE_RS08210": {"Expression": 625.0, "InternalID": 3863389.0}, "AFE_RS09345": {"Expression": 738.0, "InternalID": 3863625.0}, "AFE_RS00015": {"Expression": 1371.0, "InternalID": 3861717.0}, "AFE_RS09340": {"Expression": 149.0, "InternalID": 3863624.0}, "AFE_RS12910": {"Expression": 5808.0, "InternalID": 3864380.0}, "AFE_RS14230": {"Expression": 552.0, "InternalID": 3864664.0}, "AFE_RS09185": {"Expression": 108.0, "InternalID": 3863588.0}, "AFE_RS10220": {"Expression": 43.2, "InternalID": 3863814.0}, "AFE_RS11795": {"Expression": 122.0, "InternalID": 3864153.0}, "AFE_RS11790": {"Expression": 151.0, "InternalID": 3864152.0}, "AFE_RS12685": {"Expression": 108.0, "InternalID": 3864335.0}, "AFE_RS12680": {"Expression": 273.0, "InternalID": 3864334.0}, "AFE_RS13120": {"Expression": 844.0, "InternalID": 3864425.0}, "AFE_RS10820": {"Expression": 901.0, "InternalID": 3863945.0}, "AFE_RS10825": {"Expression": 987.0, "InternalID": 3863946.0}, "AFE_RS15120": {"Expression": 1312.0, "InternalID": 3864850.0}, "AFE_RS11660": {"Expression": 6665.0, "InternalID": 3864126.0}, "AFE_RS04480": {"Expression": 91.9, "InternalID": 3862630.0}, "AFE_RS11665": {"Expression": 419.0, "InternalID": 3864127.0}, "AFE_RS12865": {"Expression": 151.0, "InternalID": 3864369.0}, "AFE_RS12045": {"Expression": 230.0, "InternalID": 3864203.0}, "AFE_RS15015": {"Expression": 1071.0, "InternalID": 3864829.0}, "AFE_RS12040": {"Expression": 890.0, "InternalID": 3864202.0}, "AFE_RS08965": {"Expression": 568.0, "InternalID": 3863545.0}, "AFE_RS13310": {"Expression": 70.3, "InternalID": 3864468.0}, "AFE_RS08960": {"Expression": 381.0, "InternalID": 3863544.0}, "AFE_RS02850": {"Expression": 249.0, "InternalID": 3862294.0}, "AFE_RS12265": {"Expression": 630.0, "InternalID": 3864249.0}, "AFE_RS12260": {"Expression": 522.0, "InternalID": 3864247.0}, "AFE_RS02480": {"Expression": 1392.0, "InternalID": 3862218.0}, "AFE_RS03440": {"Expression": 54.0, "InternalID": 3862413.0}, "AFE_RS03115": {"Expression": 652.0, "InternalID": 3862347.0}, "AFE_RS13405": {"Expression": 511.0, "InternalID": 3864490.0}, "AFE_RS03580": {"Expression": 149.0, "InternalID": 3862443.0}, "AFE_RS02535": {"Expression": 857.0, "InternalID": 3862230.0}, "AFE_RS10180": {"Expression": 549.0, "InternalID": 3863805.0}, "AFE_RS09435": {"Expression": 170.0, "InternalID": 3863647.0}, "AFE_RS08810": {"Expression": 181.0, "InternalID": 3863516.0}, "AFE_RS08815": {"Expression": 154.0, "InternalID": 3863517.0}, "AFE_RS10185": {"Expression": 381.0, "InternalID": 3863807.0}, "AFE_RS13220": {"Expression": 140.0, "InternalID": 3864449.0}, "AFE_RS13870": {"Expression": 108.0, "InternalID": 3864593.0}, "AFE_RS06740": {"Expression": 2954.0, "InternalID": 3863071.0}, "AFE_RS06745": {"Expression": 4483.0, "InternalID": 3863072.0}, "AFE_RS02220": {"Expression": 214.0, "InternalID": 3862165.0}, "AFE_RS02225": {"Expression": 241.0, "InternalID": 3862166.0}, "AFE_RS01750": {"Expression": 746.0, "InternalID": 3862072.0}, "AFE_RS09505": {"Expression": 111.0, "InternalID": 3863662.0}, "AFE_RS09500": {"Expression": 75.6, "InternalID": 3863661.0}, "AFE_RS03935": {"Expression": 21.6, "InternalID": 3862527.0}, "AFE_RS13135": {"Expression": 54.0, "InternalID": 3864428.0}, "AFE_RS14835": {"Expression": 27.1, "InternalID": 3864790.0}, "AFE_RS14830": {"Expression": 32.4, "InternalID": 3864789.0}, "AFE_RS06525": {"Expression": 379.0, "InternalID": 3863022.0}, "AFE_RS02085": {"Expression": 381.0, "InternalID": 3862137.0}, "AFE_RS02080": {"Expression": 1101.0, "InternalID": 3862136.0}, "AFE_RS01625": {"Expression": 1255.0, "InternalID": 3862046.0}, "AFE_RS01995": {"Expression": 2356.0, "InternalID": 3862118.0}, "AFE_RS01620": {"Expression": 1466.0, "InternalID": 3862045.0}, "AFE_RS01990": {"Expression": 700.0, "InternalID": 3862117.0}, "AFE_RS02665": {"Expression": 149.0, "InternalID": 3862258.0}, "AFE_RS08740": {"Expression": 1095.0, "InternalID": 3863502.0}, "AFE_RS14940": {"Expression": 21.6, "InternalID": 3864812.0}, "AFE_RS00970": {"Expression": 43.2, "InternalID": 3861914.0}, "AFE_RS06410": {"Expression": 203.0, "InternalID": 3863000.0}, "AFE_RS00715": {"Expression": 114.0, "InternalID": 3861863.0}, "AFE_RS10265": {"Expression": 592.0, "InternalID": 3863822.0}, "AFE_RS01375": {"Expression": 27.1, "InternalID": 3861997.0}, "AFE_RS01370": {"Expression": 1271.0, "InternalID": 3861995.0}, "AFE_RS00485": {"Expression": 21.6, "InternalID": 3861809.0}, "AFE_RS10260": {"Expression": 67.7, "InternalID": 3863821.0}, "AFE_RS02460": {"Expression": 741.0, "InternalID": 3862214.0}, "AFE_RS09760": {"Expression": 114.0, "InternalID": 3863718.0}, "AFE_RS00375": {"Expression": 21.6, "InternalID": 3861790.0}, "AFE_RS00805": {"Expression": 617.0, "InternalID": 3861881.0}, "AFE_RS01285": {"Expression": 216.0, "InternalID": 3861978.0}, "AFE_RS00150": {"Expression": 825.0, "InternalID": 3861745.0}, "AFE_RS00625": {"Expression": 208.0, "InternalID": 3861843.0}, "AFE_RS11810": {"Expression": 403.0, "InternalID": 3864156.0}, "AFE_RS08365": {"Expression": 1133.0, "InternalID": 3863419.0}, "AFE_RS00395": {"Expression": 787.0, "InternalID": 3861794.0}, "AFE_RS11815": {"Expression": 739.0, "InternalID": 3864157.0}, "AFE_RS14040": {"Expression": 27.1, "InternalID": 3864628.0}, "AFE_RS08565": {"Expression": 246.0, "InternalID": 3863465.0}, "AFE_RS14045": {"Expression": 541.0, "InternalID": 3864629.0}, "AFE_RS10780": {"Expression": 376.0, "InternalID": 3863938.0}, "AFE_RS09355": {"Expression": 262.0, "InternalID": 3863627.0}, "AFE_RS09350": {"Expression": 306.0, "InternalID": 3863626.0}, "AFE_RS00020": {"Expression": 2675.0, "InternalID": 3861718.0}, "AFE_RS11515": {"Expression": 108.0, "InternalID": 3864095.0}, "AFE_RS09195": {"Expression": 21.6, "InternalID": 3863593.0}, "AFE_RS09190": {"Expression": 1561.0, "InternalID": 3863592.0}, "AFE_RS10255": {"Expression": 917.0, "InternalID": 3863820.0}, "AFE_RS10250": {"Expression": 197.0, "InternalID": 3863819.0}, "AFE_RS11075": {"Expression": 81.1, "InternalID": 3863996.0}, "AFE_RS12675": {"Expression": 419.0, "InternalID": 3864333.0}, "AFE_RS10815": {"Expression": 1290.0, "InternalID": 3863944.0}, "AFE_RS04470": {"Expression": 67.7, "InternalID": 3862628.0}, "AFE_RS14310": {"Expression": 1262.0, "InternalID": 3864682.0}, "AFE_RS11490": {"Expression": 83.8, "InternalID": 3864088.0}, "AFE_RS14315": {"Expression": 1190.0, "InternalID": 3864683.0}, "AFE_RS04490": {"Expression": 865.0, "InternalID": 3862631.0}, "AFE_RS14480": {"Expression": 124.0, "InternalID": 3864724.0}, "AFE_RS11675": {"Expression": 2067.0, "InternalID": 3864129.0}, "AFE_RS04495": {"Expression": 649.0, "InternalID": 3862633.0}, "AFE_RS11670": {"Expression": 444.0, "InternalID": 3864128.0}, "AFE_RS11470": {"Expression": 21.6, "InternalID": 3864085.0}, "AFE_RS11475": {"Expression": 43.2, "InternalID": 3864086.0}, "AFE_RS03050": {"Expression": 135.0, "InternalID": 3862334.0}, "AFE_RS12890": {"Expression": 673.0, "InternalID": 3864374.0}, "AFE_RS12895": {"Expression": 108.0, "InternalID": 3864375.0}, "AFE_RS04015": {"Expression": 27.1, "InternalID": 3862541.0}, "AFE_RS11780": {"Expression": 27.1, "InternalID": 3864150.0}, "AFE_RS11785": {"Expression": 260.0, "InternalID": 3864151.0}, "AFE_RS13300": {"Expression": 187.0, "InternalID": 3864466.0}, "AFE_RS13305": {"Expression": 91.9, "InternalID": 3864467.0}, "AFE_RS12250": {"Expression": 333.0, "InternalID": 3864246.0}, "AFE_RS12255": {"Expression": 1228.0, "InternalID": 3864248.0}, "AFE_RS15165": {"Expression": 114.0, "InternalID": 3864861.0}, "AFE_RS12090": {"Expression": 206.0, "InternalID": 3864211.0}, "AFE_RS12095": {"Expression": 1006.0, "InternalID": 3864212.0}, "AFE_RS15400": {"Expression": 122.0, "InternalID": 3864533.0}, "AFE_RS13780": {"Expression": 498.0, "InternalID": 3864574.0}, "AFE_RS03125": {"Expression": 944.0, "InternalID": 3862349.0}, "AFE_RS13410": {"Expression": 1428.0, "InternalID": 3864491.0}, "AFE_RS07735": {"Expression": 2494.0, "InternalID": 3863288.0}, "AFE_RS07730": {"Expression": 971.0, "InternalID": 3863287.0}, "AFE_RS09420": {"Expression": 1461.0, "InternalID": 3863643.0}, "AFE_RS08825": {"Expression": 771.0, "InternalID": 3863519.0}, "AFE_RS08820": {"Expression": 203.0, "InternalID": 3863518.0}, "AFE_RS13235": {"Expression": 135.0, "InternalID": 3864451.0}, "AFE_RS14485": {"Expression": 165.0, "InternalID": 3864725.0}, "AFE_RS06730": {"Expression": 133.0, "InternalID": 3863068.0}, "AFE_RS02235": {"Expression": 955.0, "InternalID": 3862168.0}, "AFE_RS02230": {"Expression": 1685.0, "InternalID": 3862167.0}, "AFE_RS08950": {"Expression": 755.0, "InternalID": 3863542.0}, "AFE_RS03540": {"Expression": 3851.0, "InternalID": 3862434.0}, "AFE_RS08955": {"Expression": 97.4, "InternalID": 3863543.0}, "AFE_RS03545": {"Expression": 360.0, "InternalID": 3862435.0}, "AFE_RS01765": {"Expression": 173.0, "InternalID": 3862075.0}, "AFE_RS10705": {"Expression": 506.0, "InternalID": 3863920.0}, "AFE_RS01760": {"Expression": 97.4, "InternalID": 3862074.0}, "AFE_RS02140": {"Expression": 27.1, "InternalID": 3862148.0}, "AFE_RS09510": {"Expression": 43.2, "InternalID": 3863663.0}, "AFE_RS14265": {"Expression": 83.8, "InternalID": 3864674.0}, "AFE_RS02145": {"Expression": 1542.0, "InternalID": 3862149.0}, "AFE_RS09515": {"Expression": 3105.0, "InternalID": 3863664.0}, "AFE_RS03940": {"Expression": 83.8, "InternalID": 3862528.0}, "AFE_RS13125": {"Expression": 27.1, "InternalID": 3864426.0}, "AFE_RS14825": {"Expression": 184.0, "InternalID": 3864788.0}, "AFE_RS02090": {"Expression": 48.7, "InternalID": 3862138.0}, "AFE_RS02095": {"Expression": 122.0, "InternalID": 3862139.0}, "AFE_RS01610": {"Expression": 2487.0, "InternalID": 3862043.0}, "AFE_RS01615": {"Expression": 1372.0, "InternalID": 3862044.0}, "AFE_RS02520": {"Expression": 4055.0, "InternalID": 3862227.0}, "AFE_RS08775": {"Expression": 273.0, "InternalID": 3863508.0}, "AFE_RS02705": {"Expression": 352.0, "InternalID": 3862266.0}, "AFE_RS00790": {"Expression": 895.0, "InternalID": 3861878.0}, "AFE_RS01800": {"Expression": 949.0, "InternalID": 3862081.0}, "AFE_RS14950": {"Expression": 230.0, "InternalID": 3864814.0}, "AFE_RS00960": {"Expression": 230.0, "InternalID": 3861912.0}, "AFE_RS14245": {"Expression": 1363.0, "InternalID": 3864669.0}, "AFE_RS01380": {"Expression": 54.2, "InternalID": 3861998.0}, "AFE_RS01385": {"Expression": 119.0, "InternalID": 3861999.0}, "AFE_RS08480": {"Expression": 54.0, "InternalID": 3863445.0}, "AFE_RS00495": {"Expression": 91.9, "InternalID": 3861811.0}, "AFE_RS00490": {"Expression": 27.1, "InternalID": 3861810.0}, "AFE_RS01145": {"Expression": 21.6, "InternalID": 3861951.0}, "AFE_RS09770": {"Expression": 1363.0, "InternalID": 3863720.0}, "AFE_RS00810": {"Expression": 143.0, "InternalID": 3861882.0}, "AFE_RS00815": {"Expression": 143.0, "InternalID": 3861883.0}, "AFE_RS00360": {"Expression": 482.0, "InternalID": 3861787.0}, "AFE_RS01935": {"Expression": 1001.0, "InternalID": 3862102.0}, "AFE_RS01540": {"Expression": 1699.0, "InternalID": 3862028.0}, "AFE_RS01810": {"Expression": 465.0, "InternalID": 3862083.0}, "AFE_RS01545": {"Expression": 987.0, "InternalID": 3862029.0}}, "OrganimsName": "A.ferrooxidans", "Score": 6.94, "Coverage": 42.0, "Integrated": true}
