# Supplementary material for: Depletion of Shine-Dalgarno Sequences Within Bacterial Coding Regions Is Expression Dependent
Source: G3 (Bethesda). 2016 Sep 7;6(11):3467–74. doi: 10.1534/g3.116.032227 (PMC5100845; doi:10.1534/g3.116.032227)
Supplement: Supplemental Material [file supp_g3.116.032227_FileS1.zip › SD_Submission 3/Data/PaxDB/GCA_000046705.json]

{"Weight": 100.0, "GeneExpression": {"BH_RS05105": {"Expression": 2199.0, "InternalID": 4304597.0}, "BH_RS03665": {"Expression": 160.0, "InternalID": 4304322.0}, "BH_RS03660": {"Expression": 71.7, "InternalID": 4304321.0}, "BH_RS05845": {"Expression": 114.0, "InternalID": 4304730.0}, "BH_RS03060": {"Expression": 11.7, "InternalID": 4304210.0}, "BH_RS03065": {"Expression": 106.0, "InternalID": 4304211.0}, "BH_RS05840": {"Expression": 620.0, "InternalID": 4304729.0}, "BH_RS01030": {"Expression": 6.72, "InternalID": 4303826.0}, "BH_RS01035": {"Expression": 853.0, "InternalID": 4303827.0}, "BH_RS05900": {"Expression": 304.0, "InternalID": 4304738.0}, "BH_RS05905": {"Expression": 476.0, "InternalID": 4304739.0}, "BH_RS06340": {"Expression": 1298.0, "InternalID": 4304801.0}, "BH_RS03195": {"Expression": 95.7, "InternalID": 4304237.0}, "BH_RS03190": {"Expression": 144.0, "InternalID": 4304236.0}, "BH_RS07830": {"Expression": 211.0, "InternalID": 4305016.0}, "BH_RS07835": {"Expression": 10.3, "InternalID": 4305017.0}, "BH_RS01105": {"Expression": 117.0, "InternalID": 4303841.0}, "BH_RS01100": {"Expression": 451.0, "InternalID": 4303840.0}, "BH_RS02135": {"Expression": 220.0, "InternalID": 4304037.0}, "BH_RS02130": {"Expression": 507.0, "InternalID": 4304036.0}, "BH_RS08365": {"Expression": 203.0, "InternalID": 4305117.0}, "BH_RS03440": {"Expression": 18.1, "InternalID": 4304282.0}, "BH_RS03680": {"Expression": 240.0, "InternalID": 4304325.0}, "BH_RS03685": {"Expression": 41.9, "InternalID": 4304326.0}, "BH_RS00185": {"Expression": 13.7, "InternalID": 4303668.0}, "BH_RS00180": {"Expression": 1335.0, "InternalID": 4303667.0}, "BH_RS00340": {"Expression": 122.0, "InternalID": 4303698.0}, "BH_RS04875": {"Expression": 1876.0, "InternalID": 4304552.0}, "BH_RS00345": {"Expression": 204.0, "InternalID": 4303699.0}, "BH_RS04870": {"Expression": 611.0, "InternalID": 4304551.0}, "BH_RS01210": {"Expression": 106.0, "InternalID": 4303862.0}, "BH_RS01215": {"Expression": 828.0, "InternalID": 4303863.0}, "BH_RS04505": {"Expression": 35.8, "InternalID": 4304486.0}, "BH_RS05055": {"Expression": 2161.0, "InternalID": 4304587.0}, "BH_RS02005": {"Expression": 264.0, "InternalID": 4304013.0}, "BH_RS05050": {"Expression": 12462.0, "InternalID": 4304586.0}, "BH_RS06010": {"Expression": 127.0, "InternalID": 4304758.0}, "BH_RS06015": {"Expression": 733.0, "InternalID": 4304759.0}, "BH_RS05690": {"Expression": 124.0, "InternalID": 4304703.0}, "BH_RS05695": {"Expression": 109.0, "InternalID": 4304704.0}, "BH_RS07740": {"Expression": 131.0, "InternalID": 4304999.0}, "BH_RS07745": {"Expression": 272.0, "InternalID": 4305000.0}, "BH_RS07270": {"Expression": 66.5, "InternalID": 4304926.0}, "BH_RS01365": {"Expression": 22.3, "InternalID": 4303890.0}, "BH_RS01880": {"Expression": 68.0, "InternalID": 4303990.0}, "BH_RS02315": {"Expression": 89.0, "InternalID": 4304072.0}, "BH_RS05470": {"Expression": 77.9, "InternalID": 4304662.0}, "BH_RS04250": {"Expression": 607.0, "InternalID": 4304436.0}, "BH_RS04255": {"Expression": 132.0, "InternalID": 4304437.0}, "BH_RS06905": {"Expression": 127.0, "InternalID": 4304875.0}, "BH_RS05300": {"Expression": 16.8, "InternalID": 4304630.0}, "BH_RS08185": {"Expression": 473.0, "InternalID": 4305082.0}, "BH_RS05095": {"Expression": 3815.0, "InternalID": 4304595.0}, "BH_RS00760": {"Expression": 19.5, "InternalID": 4303773.0}, "BH_RS07695": {"Expression": 4075.0, "InternalID": 4304992.0}, "BH_RS07690": {"Expression": 670.0, "InternalID": 4304991.0}, "BH_RS00160": {"Expression": 136.0, "InternalID": 4303663.0}, "BH_RS04655": {"Expression": 364.0, "InternalID": 4304515.0}, "BH_RS00165": {"Expression": 407.0, "InternalID": 4303664.0}, "BH_RS04650": {"Expression": 425.0, "InternalID": 4304514.0}, "BH_RS04890": {"Expression": 1031.0, "InternalID": 4304554.0}, "BH_RS04895": {"Expression": 50.0, "InternalID": 4304555.0}, "BH_RS02825": {"Expression": 358.0, "InternalID": 4304170.0}, "BH_RS02820": {"Expression": 195.0, "InternalID": 4304169.0}, "BH_RS03840": {"Expression": 123.0, "InternalID": 4304358.0}, "BH_RS06835": {"Expression": 28.3, "InternalID": 4304863.0}, "BH_RS03845": {"Expression": 549.0, "InternalID": 4304359.0}, "BH_RS01750": {"Expression": 24.5, "InternalID": 4303964.0}, "BH_RS01590": {"Expression": 144.0, "InternalID": 4303930.0}, "BH_RS04090": {"Expression": 18.6, "InternalID": 4304406.0}, "BH_RS03995": {"Expression": 164.0, "InternalID": 4304389.0}, "BH_RS03990": {"Expression": 233.0, "InternalID": 4304388.0}, "BH_RS00575": {"Expression": 640.0, "InternalID": 4303742.0}, "BH_RS00570": {"Expression": 303.0, "InternalID": 4303741.0}, "BH_RS03205": {"Expression": 159.0, "InternalID": 4304239.0}, "BH_RS02620": {"Expression": 4840.0, "InternalID": 4304130.0}, "BH_RS03200": {"Expression": 24.7, "InternalID": 4304238.0}, "BH_RS01680": {"Expression": 5.18, "InternalID": 4303949.0}, "BH_RS05555": {"Expression": 196.0, "InternalID": 4304678.0}, "BH_RS02625": {"Expression": 3005.0, "InternalID": 4304131.0}, "BH_RS00885": {"Expression": 54.1, "InternalID": 4303797.0}, "BH_RS00880": {"Expression": 78.6, "InternalID": 4303796.0}, "BH_RS02485": {"Expression": 449.0, "InternalID": 4304105.0}, "BH_RS02955": {"Expression": 387.0, "InternalID": 4304193.0}, "BH_RS02480": {"Expression": 102.0, "InternalID": 4304104.0}, "BH_RS02950": {"Expression": 342.0, "InternalID": 4304192.0}, "BH_RS05550": {"Expression": 221.0, "InternalID": 4304677.0}, "BH_RS00400": {"Expression": 5233.0, "InternalID": 4303710.0}, "BH_RS02740": {"Expression": 63.0, "InternalID": 4304154.0}, "BH_RS00405": {"Expression": 148.0, "InternalID": 4303711.0}, "BH_RS01975": {"Expression": 715.0, "InternalID": 4304008.0}, "BH_RS00970": {"Expression": 276.0, "InternalID": 4303814.0}, "BH_RS05415": {"Expression": 140.0, "InternalID": 4304651.0}, "BH_RS01970": {"Expression": 206.0, "InternalID": 4304007.0}, "BH_RS00975": {"Expression": 152.0, "InternalID": 4303815.0}, "BH_RS05410": {"Expression": 133.0, "InternalID": 4304650.0}, "BH_RS03055": {"Expression": 8.28, "InternalID": 4304209.0}, "BH_RS03050": {"Expression": 5.52, "InternalID": 4304208.0}, "BH_RS02555": {"Expression": 83.5, "InternalID": 4304118.0}, "BH_RS01025": {"Expression": 702.0, "InternalID": 4303825.0}, "BH_RS01020": {"Expression": 204.0, "InternalID": 4303824.0}, "BH_RS02635": {"Expression": 294.0, "InternalID": 4304133.0}, "BH_RS02630": {"Expression": 14.1, "InternalID": 4304132.0}, "BH_RS06330": {"Expression": 76.0, "InternalID": 4304799.0}, "BH_RS01110": {"Expression": 217.0, "InternalID": 4303842.0}, "BH_RS01115": {"Expression": 88.9, "InternalID": 4303843.0}, "BH_RS02120": {"Expression": 312.0, "InternalID": 4304034.0}, "BH_RS02125": {"Expression": 311.0, "InternalID": 4304035.0}, "BH_RS06480": {"Expression": 148.0, "InternalID": 4304817.0}, "BH_RS06485": {"Expression": 97.9, "InternalID": 4304818.0}, "BH_RS08160": {"Expression": 34.4, "InternalID": 4305077.0}, "BH_RS06240": {"Expression": 1534.0, "InternalID": 4304786.0}, "BH_RS06245": {"Expression": 103.0, "InternalID": 4304787.0}, "BH_RS08165": {"Expression": 150.0, "InternalID": 4305078.0}, "BH_RS06465": {"Expression": 74.4, "InternalID": 4304814.0}, "BH_RS00020": {"Expression": 198.0, "InternalID": 4303640.0}, "BH_RS07930": {"Expression": 9.66, "InternalID": 4305036.0}, "BH_RS00370": {"Expression": 195.0, "InternalID": 4303704.0}, "BH_RS01205": {"Expression": 95.6, "InternalID": 4303861.0}, "BH_RS01200": {"Expression": 405.0, "InternalID": 4303860.0}, "BH_RS05045": {"Expression": 3474.0, "InternalID": 4304585.0}, "BH_RS02015": {"Expression": 1872.0, "InternalID": 4304015.0}, "BH_RS05040": {"Expression": 2047.0, "InternalID": 4304584.0}, "BH_RS02010": {"Expression": 501.0, "InternalID": 4304014.0}, "BH_RS03545": {"Expression": 5.4, "InternalID": 4304303.0}, "BH_RS03540": {"Expression": 10.5, "InternalID": 4304302.0}, "BH_RS05685": {"Expression": 178.0, "InternalID": 4304702.0}, "BH_RS05680": {"Expression": 3622.0, "InternalID": 4304701.0}, "BH_RS05265": {"Expression": 224.0, "InternalID": 4304626.0}, "BH_RS07755": {"Expression": 235.0, "InternalID": 4305001.0}, "BH_RS05260": {"Expression": 39.6, "InternalID": 4304625.0}, "BH_RS00085": {"Expression": 392.0, "InternalID": 4303653.0}, "BH_RS00080": {"Expression": 36.5, "InternalID": 4303652.0}, "BH_RS04795": {"Expression": 120.0, "InternalID": 4304540.0}, "BH_RS04790": {"Expression": 128.0, "InternalID": 4304539.0}, "BH_RS01370": {"Expression": 226.0, "InternalID": 4303891.0}, "BH_RS01375": {"Expression": 57.8, "InternalID": 4303892.0}, "BH_RS03975": {"Expression": 96.9, "InternalID": 4304385.0}, "BH_RS05465": {"Expression": 5.05, "InternalID": 4304661.0}, "BH_RS06660": {"Expression": 260.0, "InternalID": 4304846.0}, "BH_RS04225": {"Expression": 419.0, "InternalID": 4304431.0}, "BH_RS04220": {"Expression": 207.0, "InternalID": 4304430.0}, "BH_RS05310": {"Expression": 70.3, "InternalID": 4304632.0}, "BH_RS05315": {"Expression": 384.0, "InternalID": 4304633.0}, "BH_RS08170": {"Expression": 136.0, "InternalID": 4305079.0}, "BH_RS00795": {"Expression": 212.0, "InternalID": 4303779.0}, "BH_RS07685": {"Expression": 11.6, "InternalID": 4304990.0}, "BH_RS07680": {"Expression": 1093.0, "InternalID": 4304989.0}, "BH_RS04310": {"Expression": 287.0, "InternalID": 4304448.0}, "BH_RS05395": {"Expression": 167.0, "InternalID": 4304649.0}, "BH_RS04130": {"Expression": 453.0, "InternalID": 4304413.0}, "BH_RS02830": {"Expression": 1590.0, "InternalID": 4304171.0}, "BH_RS04135": {"Expression": 135.0, "InternalID": 4304414.0}, "BH_RS01760": {"Expression": 7.59, "InternalID": 4303966.0}, "BH_RS03835": {"Expression": 3302.0, "InternalID": 4304357.0}, "BH_RS06800": {"Expression": 165.0, "InternalID": 4304859.0}, "BH_RS08310": {"Expression": 1157.0, "InternalID": 4305106.0}, "BH_RS07535": {"Expression": 356.0, "InternalID": 4304969.0}, "BH_RS07530": {"Expression": 1387.0, "InternalID": 4304968.0}, "BH_RS08085": {"Expression": 103.0, "InternalID": 4305064.0}, "BH_RS08080": {"Expression": 413.0, "InternalID": 4305063.0}, "BH_RS01565": {"Expression": 3.3, "InternalID": 4303925.0}, "BH_RS02205": {"Expression": 221.0, "InternalID": 4304051.0}, "BH_RS02900": {"Expression": 109.0, "InternalID": 4304184.0}, "BH_RS03230": {"Expression": 68.7, "InternalID": 4304243.0}, "BH_RS03940": {"Expression": 172.0, "InternalID": 4304380.0}, "BH_RS00560": {"Expression": 638.0, "InternalID": 4303739.0}, "BH_RS03945": {"Expression": 161.0, "InternalID": 4304381.0}, "BH_RS02450": {"Expression": 24.8, "InternalID": 4304098.0}, "BH_RS00895": {"Expression": 161.0, "InternalID": 4303799.0}, "BH_RS00890": {"Expression": 1419.0, "InternalID": 4303798.0}, "BH_RS02490": {"Expression": 34.9, "InternalID": 4304106.0}, "BH_RS02495": {"Expression": 138.0, "InternalID": 4304107.0}, "BH_RS02945": {"Expression": 580.0, "InternalID": 4304191.0}, "BH_RS02940": {"Expression": 2080.0, "InternalID": 4304190.0}, "BH_RS07320": {"Expression": 368.0, "InternalID": 4304933.0}, "BH_RS00410": {"Expression": 152.0, "InternalID": 4303712.0}, "BH_RS00415": {"Expression": 96.5, "InternalID": 4303713.0}, "BH_RS01940": {"Expression": 59.2, "InternalID": 4304001.0}, "BH_RS01945": {"Expression": 376.0, "InternalID": 4304002.0}, "BH_RS00960": {"Expression": 325.0, "InternalID": 4303812.0}, "BH_RS00965": {"Expression": 18.0, "InternalID": 4303813.0}, "BH_RS01780": {"Expression": 2.64, "InternalID": 4303970.0}, "BH_RS01785": {"Expression": 268.0, "InternalID": 4303971.0}, "BH_RS03040": {"Expression": 281.0, "InternalID": 4304206.0}, "BH_RS03045": {"Expression": 96.3, "InternalID": 4304207.0}, "BH_RS05860": {"Expression": 338.0, "InternalID": 4304733.0}, "BH_RS01670": {"Expression": 149.0, "InternalID": 4303947.0}, "BH_RS07420": {"Expression": 249.0, "InternalID": 4304947.0}, "BH_RS06325": {"Expression": 868.0, "InternalID": 4304798.0}, "BH_RS06320": {"Expression": 144.0, "InternalID": 4304797.0}, "BH_RS07785": {"Expression": 602.0, "InternalID": 4305007.0}, "BH_RS07815": {"Expression": 728.0, "InternalID": 4305013.0}, "BH_RS01165": {"Expression": 245.0, "InternalID": 4303853.0}, "BH_RS07810": {"Expression": 146.0, "InternalID": 4305012.0}, "BH_RS01160": {"Expression": 52.9, "InternalID": 4303852.0}, "BH_RS02155": {"Expression": 257.0, "InternalID": 4304041.0}, "BH_RS02150": {"Expression": 647.0, "InternalID": 4304040.0}, "BH_RS02795": {"Expression": 64.1, "InternalID": 4304164.0}, "BH_RS05785": {"Expression": 556.0, "InternalID": 4304720.0}, "BH_RS05780": {"Expression": 59.6, "InternalID": 4304719.0}, "BH_RS06470": {"Expression": 342.0, "InternalID": 4304815.0}, "BH_RS00360": {"Expression": 102.0, "InternalID": 4303702.0}, "BH_RS06475": {"Expression": 21.3, "InternalID": 4304816.0}, "BH_RS00365": {"Expression": 225.0, "InternalID": 4303703.0}, "BH_RS05070": {"Expression": 8638.0, "InternalID": 4304590.0}, "BH_RS05075": {"Expression": 16666.0, "InternalID": 4304591.0}, "BH_RS06780": {"Expression": 211.0, "InternalID": 4304856.0}, "BH_RS06785": {"Expression": 32.7, "InternalID": 4304857.0}, "BH_RS05670": {"Expression": 110.0, "InternalID": 4304699.0}, "BH_RS06070": {"Expression": 146.0, "InternalID": 4304767.0}, "BH_RS05675": {"Expression": 32.2, "InternalID": 4304700.0}, "BH_RS07450": {"Expression": 361.0, "InternalID": 4304953.0}, "BH_RS00095": {"Expression": 383.0, "InternalID": 4303654.0}, "BH_RS05090": {"Expression": 4335.0, "InternalID": 4304594.0}, "BH_RS04785": {"Expression": 418.0, "InternalID": 4304538.0}, "BH_RS04780": {"Expression": 40.8, "InternalID": 4304537.0}, "BH_RS02375": {"Expression": 494.0, "InternalID": 4304084.0}, "BH_RS02370": {"Expression": 73.6, "InternalID": 4304083.0}, "BH_RS06675": {"Expression": 223.0, "InternalID": 4304849.0}, "BH_RS06670": {"Expression": 197.0, "InternalID": 4304848.0}, "BH_RS04235": {"Expression": 112.0, "InternalID": 4304433.0}, "BH_RS06925": {"Expression": 980.0, "InternalID": 4304880.0}, "BH_RS04230": {"Expression": 420.0, "InternalID": 4304432.0}, "BH_RS05325": {"Expression": 2047.0, "InternalID": 4304635.0}, "BH_RS05320": {"Expression": 1368.0, "InternalID": 4304634.0}, "BH_RS00780": {"Expression": 242.0, "InternalID": 4303776.0}, "BH_RS00785": {"Expression": 206.0, "InternalID": 4303777.0}, "BH_RS03430": {"Expression": 23.5, "InternalID": 4304280.0}, "BH_RS00140": {"Expression": 21.9, "InternalID": 4303662.0}, "BH_RS04300": {"Expression": 139.0, "InternalID": 4304446.0}, "BH_RS05250": {"Expression": 742.0, "InternalID": 4304623.0}, "BH_RS02200": {"Expression": 127.0, "InternalID": 4304050.0}, "BH_RS06155": {"Expression": 1823.0, "InternalID": 4304775.0}, "BH_RS05255": {"Expression": 109.0, "InternalID": 4304624.0}, "BH_RS05525": {"Expression": 1087.0, "InternalID": 4304672.0}, "BH_RS02800": {"Expression": 1597.0, "InternalID": 4304165.0}, "BH_RS02805": {"Expression": 215.0, "InternalID": 4304166.0}, "BH_RS04120": {"Expression": 265.0, "InternalID": 4304412.0}, "BH_RS06810": {"Expression": 1222.0, "InternalID": 4304860.0}, "BH_RS06815": {"Expression": 193.0, "InternalID": 4304861.0}, "BH_RS03825": {"Expression": 844.0, "InternalID": 4304355.0}, "BH_RS01775": {"Expression": 164.0, "InternalID": 4303969.0}, "BH_RS08300": {"Expression": 321.0, "InternalID": 4305104.0}, "BH_RS01770": {"Expression": 25.4, "InternalID": 4303968.0}, "BH_RS08095": {"Expression": 1124.0, "InternalID": 4305066.0}, "BH_RS08090": {"Expression": 166.0, "InternalID": 4305065.0}, "BH_RS03955": {"Expression": 26.4, "InternalID": 4304383.0}, "BH_RS07780": {"Expression": 355.0, "InternalID": 4305006.0}, "BH_RS00555": {"Expression": 31.8, "InternalID": 4303738.0}, "BH_RS08230": {"Expression": 2230.0, "InternalID": 4305090.0}, "BH_RS03225": {"Expression": 231.0, "InternalID": 4304242.0}, "BH_RS08235": {"Expression": 53.4, "InternalID": 4305091.0}, "BH_RS07250": {"Expression": 1.34, "InternalID": 4304924.0}, "BH_RS02970": {"Expression": 150.0, "InternalID": 4304195.0}, "BH_RS07335": {"Expression": 32.9, "InternalID": 4304934.0}, "BH_RS03310": {"Expression": 6.44, "InternalID": 4304256.0}, "BH_RS00420": {"Expression": 32.5, "InternalID": 4303714.0}, "BH_RS01955": {"Expression": 11.5, "InternalID": 4304004.0}, "BH_RS01950": {"Expression": 7.21, "InternalID": 4304003.0}, "BH_RS00955": {"Expression": 462.0, "InternalID": 4303811.0}, "BH_RS00950": {"Expression": 296.0, "InternalID": 4303810.0}, "BH_RS01795": {"Expression": 6.49, "InternalID": 4303973.0}, "BH_RS01445": {"Expression": 223.0, "InternalID": 4303902.0}, "BH_RS05890": {"Expression": 1723.0, "InternalID": 4304736.0}, "BH_RS05895": {"Expression": 295.0, "InternalID": 4304737.0}, "BH_RS03035": {"Expression": 53.8, "InternalID": 4304205.0}, "BH_RS03030": {"Expression": 1796.0, "InternalID": 4304204.0}, "BH_RS04375": {"Expression": 568.0, "InternalID": 4304461.0}, "BH_RS07020": {"Expression": 196.0, "InternalID": 4304897.0}, "BH_RS02575": {"Expression": 219.0, "InternalID": 4304122.0}, "BH_RS02570": {"Expression": 1369.0, "InternalID": 4304121.0}, "BH_RS03780": {"Expression": 287.0, "InternalID": 4304345.0}, "BH_RS06310": {"Expression": 118.0, "InternalID": 4304796.0}, "BH_RS05575": {"Expression": 1907.0, "InternalID": 4304681.0}, "BH_RS03140": {"Expression": 241.0, "InternalID": 4304226.0}, "BH_RS03145": {"Expression": 446.0, "InternalID": 4304227.0}, "BH_RS02600": {"Expression": 634.0, "InternalID": 4304127.0}, "BH_RS07800": {"Expression": 1449.0, "InternalID": 4305010.0}, "BH_RS07805": {"Expression": 70.9, "InternalID": 4305011.0}, "BH_RS01175": {"Expression": 98.8, "InternalID": 4303855.0}, "BH_RS04305": {"Expression": 427.0, "InternalID": 4304447.0}, "BH_RS01170": {"Expression": 175.0, "InternalID": 4303854.0}, "BH_RS05475": {"Expression": 53.3, "InternalID": 4304663.0}, "BH_RS02145": {"Expression": 12.5, "InternalID": 4304039.0}, "BH_RS02140": {"Expression": 42.7, "InternalID": 4304038.0}, "BH_RS02310": {"Expression": 90.2, "InternalID": 4304071.0}, "BH_RS02785": {"Expression": 2565.0, "InternalID": 4304162.0}, "BH_RS02780": {"Expression": 1169.0, "InternalID": 4304161.0}, "BH_RS06265": {"Expression": 917.0, "InternalID": 4304790.0}, "BH_RS05795": {"Expression": 265.0, "InternalID": 4304722.0}, "BH_RS05790": {"Expression": 162.0, "InternalID": 4304721.0}, "BH_RS06445": {"Expression": 62.5, "InternalID": 4304811.0}, "BH_RS00315": {"Expression": 4054.0, "InternalID": 4303694.0}, "BH_RS06440": {"Expression": 367.0, "InternalID": 4304810.0}, "BH_RS00310": {"Expression": 547.0, "InternalID": 4303693.0}, "BH_RS05065": {"Expression": 5095.0, "InternalID": 4304589.0}, "BH_RS03560": {"Expression": 402.0, "InternalID": 4304306.0}, "BH_RS06045": {"Expression": 26.2, "InternalID": 4304764.0}, "BH_RS05660": {"Expression": 168.0, "InternalID": 4304697.0}, "BH_RS05665": {"Expression": 810.0, "InternalID": 4304698.0}, "BH_RS03760": {"Expression": 238.0, "InternalID": 4304341.0}, "BH_RS03765": {"Expression": 198.0, "InternalID": 4304342.0}, "BH_RS05080": {"Expression": 6653.0, "InternalID": 4304592.0}, "BH_RS05085": {"Expression": 3539.0, "InternalID": 4304593.0}, "BH_RS00220": {"Expression": 498.0, "InternalID": 4303675.0}, "BH_RS00225": {"Expression": 203.0, "InternalID": 4303676.0}, "BH_RS01315": {"Expression": 103.0, "InternalID": 4303880.0}, "BH_RS04930": {"Expression": 4923.0, "InternalID": 4304562.0}, "BH_RS01310": {"Expression": 359.0, "InternalID": 4303879.0}, "BH_RS04935": {"Expression": 160.0, "InternalID": 4304563.0}, "BH_RS02365": {"Expression": 5.29, "InternalID": 4304082.0}, "BH_RS02360": {"Expression": 22083.0, "InternalID": 4304081.0}, "BH_RS05330": {"Expression": 402.0, "InternalID": 4304636.0}, "BH_RS08155": {"Expression": 44.6, "InternalID": 4305076.0}, "BH_RS08150": {"Expression": 262.0, "InternalID": 4305075.0}, "BH_RS03255": {"Expression": 156.0, "InternalID": 4304246.0}, "BH_RS00765": {"Expression": 15.7, "InternalID": 4303774.0}, "BH_RS00135": {"Expression": 18.6, "InternalID": 4303661.0}, "BH_RS00130": {"Expression": 2814.0, "InternalID": 4303660.0}, "BH_RS04335": {"Expression": 101.0, "InternalID": 4304453.0}, "BH_RS01815": {"Expression": 14.0, "InternalID": 4303979.0}, "BH_RS04330": {"Expression": 80.1, "InternalID": 4304452.0}, "BH_RS02210": {"Expression": 11.3, "InternalID": 4304052.0}, "BH_RS05245": {"Expression": 65.9, "InternalID": 4304621.0}, "BH_RS08180": {"Expression": 5.67, "InternalID": 4305081.0}, "BH_RS02215": {"Expression": 35.7, "InternalID": 4304053.0}, "BH_RS05240": {"Expression": 170.0, "InternalID": 4304620.0}, "BH_RS02815": {"Expression": 182.0, "InternalID": 4304168.0}, "BH_RS02810": {"Expression": 990.0, "InternalID": 4304167.0}, "BH_RS08330": {"Expression": 1702.0, "InternalID": 4305110.0}, "BH_RS04115": {"Expression": 47.8, "InternalID": 4304411.0}, "BH_RS06865": {"Expression": 109.0, "InternalID": 4304868.0}, "BH_RS04110": {"Expression": 14.4, "InternalID": 4304410.0}, "BH_RS03815": {"Expression": 538.0, "InternalID": 4304352.0}, "BH_RS06860": {"Expression": 35.0, "InternalID": 4304867.0}, "BH_RS07790": {"Expression": 1174.0, "InternalID": 4305008.0}, "BH_RS01540": {"Expression": 31.6, "InternalID": 4303920.0}, "BH_RS07795": {"Expression": 42.3, "InternalID": 4305009.0}, "BH_RS08325": {"Expression": 2641.0, "InternalID": 4305109.0}, "BH_RS00040": {"Expression": 342.0, "InternalID": 4303644.0}, "BH_RS00045": {"Expression": 30.5, "InternalID": 4303645.0}, "BH_RS04750": {"Expression": 1150.0, "InternalID": 4304531.0}, "BH_RS04755": {"Expression": 25.0, "InternalID": 4304532.0}, "BH_RS01125": {"Expression": 168.0, "InternalID": 4303845.0}, "BH_RS00545": {"Expression": 77.4, "InternalID": 4303736.0}, "BH_RS00540": {"Expression": 8.55, "InternalID": 4303734.0}, "BH_RS08205": {"Expression": 310.0, "InternalID": 4305085.0}, "BH_RS03960": {"Expression": 6581.0, "InternalID": 4304384.0}, "BH_RS01890": {"Expression": 436.0, "InternalID": 4303992.0}, "BH_RS03950": {"Expression": 25.1, "InternalID": 4304382.0}, "BH_RS02965": {"Expression": 65.2, "InternalID": 4304194.0}, "BH_RS07300": {"Expression": 81.1, "InternalID": 4304931.0}, "BH_RS00435": {"Expression": 42.1, "InternalID": 4303717.0}, "BH_RS00940": {"Expression": 10.3, "InternalID": 4303808.0}, "BH_RS00945": {"Expression": 476.0, "InternalID": 4303809.0}, "BH_RS05885": {"Expression": 1353.0, "InternalID": 4304735.0}, "BH_RS03025": {"Expression": 1416.0, "InternalID": 4304203.0}, "BH_RS03020": {"Expression": 5578.0, "InternalID": 4304202.0}, "BH_RS07015": {"Expression": 440.0, "InternalID": 4304896.0}, "BH_RS02560": {"Expression": 53.3, "InternalID": 4304119.0}, "BH_RS02565": {"Expression": 296.0, "InternalID": 4304120.0}, "BH_RS03920": {"Expression": 785.0, "InternalID": 4304377.0}, "BH_RS03795": {"Expression": 21.6, "InternalID": 4304347.0}, "BH_RS03790": {"Expression": 825.0, "InternalID": 4304346.0}, "BH_RS03150": {"Expression": 42.6, "InternalID": 4304228.0}, "BH_RS06305": {"Expression": 593.0, "InternalID": 4304795.0}, "BH_RS03155": {"Expression": 218.0, "InternalID": 4304229.0}, "BH_RS01140": {"Expression": 596.0, "InternalID": 4303848.0}, "BH_RS01145": {"Expression": 655.0, "InternalID": 4303849.0}, "BH_RS02170": {"Expression": 81.0, "InternalID": 4304044.0}, "BH_RS02175": {"Expression": 114.0, "InternalID": 4304045.0}, "BH_RS03480": {"Expression": 1641.0, "InternalID": 4304289.0}, "BH_RS03485": {"Expression": 47.2, "InternalID": 4304290.0}, "BH_RS02770": {"Expression": 434.0, "InternalID": 4304159.0}, "BH_RS02775": {"Expression": 173.0, "InternalID": 4304160.0}, "BH_RS06270": {"Expression": 800.0, "InternalID": 4304791.0}, "BH_RS06275": {"Expression": 322.0, "InternalID": 4304792.0}, "BH_RS06450": {"Expression": 222.0, "InternalID": 4304812.0}, "BH_RS06455": {"Expression": 219.0, "InternalID": 4304813.0}, "BH_RS00305": {"Expression": 4528.0, "InternalID": 4303692.0}, "BH_RS07900": {"Expression": 13.9, "InternalID": 4305030.0}, "BH_RS00300": {"Expression": 9596.0, "InternalID": 4303691.0}, "BH_RS02220": {"Expression": 202.0, "InternalID": 4304054.0}, "BH_RS01095": {"Expression": 101.0, "InternalID": 4303839.0}, "BH_RS01090": {"Expression": 1610.0, "InternalID": 4303838.0}, "BH_RS03575": {"Expression": 9.23, "InternalID": 4304310.0}, "BH_RS03570": {"Expression": 62.7, "InternalID": 4304309.0}, "BH_RS05655": {"Expression": 36.8, "InternalID": 4304696.0}, "BH_RS02685": {"Expression": 81.6, "InternalID": 4304143.0}, "BH_RS05650": {"Expression": 209.0, "InternalID": 4304695.0}, "BH_RS02680": {"Expression": 252.0, "InternalID": 4304142.0}, "BH_RS03770": {"Expression": 9.92, "InternalID": 4304343.0}, "BH_RS01925": {"Expression": 708.0, "InternalID": 4303998.0}, "BH_RS03775": {"Expression": 35.3, "InternalID": 4304344.0}, "BH_RS00235": {"Expression": 5747.0, "InternalID": 4303678.0}, "BH_RS01320": {"Expression": 905.0, "InternalID": 4303881.0}, "BH_RS04920": {"Expression": 236.0, "InternalID": 4304560.0}, "BH_RS04925": {"Expression": 402.0, "InternalID": 4304561.0}, "BH_RS05430": {"Expression": 1760.0, "InternalID": 4304654.0}, "BH_RS02355": {"Expression": 45.5, "InternalID": 4304080.0}, "BH_RS04095": {"Expression": 100.0, "InternalID": 4304407.0}, "BH_RS02190": {"Expression": 240.0, "InternalID": 4304048.0}, "BH_RS02195": {"Expression": 53.6, "InternalID": 4304049.0}, "BH_RS05345": {"Expression": 62.9, "InternalID": 4304639.0}, "BH_RS07495": {"Expression": 138.0, "InternalID": 4304963.0}, "BH_RS05340": {"Expression": 159.0, "InternalID": 4304638.0}, "BH_RS08140": {"Expression": 113.0, "InternalID": 4305074.0}, "BH_RS04690": {"Expression": 149.0, "InternalID": 4304519.0}, "BH_RS04695": {"Expression": 631.0, "InternalID": 4304520.0}, "BH_RS00125": {"Expression": 80.9, "InternalID": 4303659.0}, "BH_RS00120": {"Expression": 468.0, "InternalID": 4303658.0}, "BH_RS04320": {"Expression": 52.4, "InternalID": 4304450.0}, "BH_RS01430": {"Expression": 59.2, "InternalID": 4303898.0}, "BH_RS04325": {"Expression": 148.0, "InternalID": 4304451.0}, "BH_RS02225": {"Expression": 26.1, "InternalID": 4304055.0}, "BH_RS05500": {"Expression": 373.0, "InternalID": 4304668.0}, "BH_RS02345": {"Expression": 562.0, "InternalID": 4304078.0}, "BH_RS04100": {"Expression": 55.0, "InternalID": 4304408.0}, "BH_RS04105": {"Expression": 5361.0, "InternalID": 4304409.0}, "BH_RS06875": {"Expression": 52.4, "InternalID": 4304869.0}, "BH_RS03805": {"Expression": 16.5, "InternalID": 4304349.0}, "BH_RS08320": {"Expression": 563.0, "InternalID": 4305108.0}, "BH_RS01550": {"Expression": 10.3, "InternalID": 4303922.0}, "BH_RS01555": {"Expression": 1.11, "InternalID": 4303923.0}, "BH_RS00050": {"Expression": 14.1, "InternalID": 4303646.0}, "BH_RS00055": {"Expression": 26.4, "InternalID": 4303647.0}, "BH_RS04740": {"Expression": 431.0, "InternalID": 4304529.0}, "BH_RS04215": {"Expression": 167.0, "InternalID": 4304429.0}, "BH_RS04745": {"Expression": 522.0, "InternalID": 4304530.0}, "BH_RS04210": {"Expression": 157.0, "InternalID": 4304428.0}, "BH_RS02650": {"Expression": 677.0, "InternalID": 4304136.0}, "BH_RS08210": {"Expression": 31.0, "InternalID": 4305086.0}, "BH_RS08215": {"Expression": 83.9, "InternalID": 4305087.0}, "BH_RS06030": {"Expression": 166.0, "InternalID": 4304762.0}, "BH_RS01885": {"Expression": 1333.0, "InternalID": 4303991.0}, "BH_RS07275": {"Expression": 5.7, "InternalID": 4304927.0}, "BH_RS07470": {"Expression": 131.0, "InternalID": 4304957.0}, "BH_RS08480": {"Expression": 98.5, "InternalID": 4304833.0}, "BH_RS05800": {"Expression": 382.0, "InternalID": 4304723.0}, "BH_RS05355": {"Expression": 3555.0, "InternalID": 4304641.0}, "BH_RS02995": {"Expression": 1748.0, "InternalID": 4304197.0}, "BH_RS07315": {"Expression": 8.03, "InternalID": 4304932.0}, "BH_RS00445": {"Expression": 53.6, "InternalID": 4303718.0}, "BH_RS00680": {"Expression": 1975.0, "InternalID": 4303760.0}, "BH_RS00685": {"Expression": 173.0, "InternalID": 4303761.0}, "BH_RS00930": {"Expression": 9.67, "InternalID": 4303806.0}, "BH_RS03010": {"Expression": 3156.0, "InternalID": 4304200.0}, "BH_RS03015": {"Expression": 2552.0, "InternalID": 4304201.0}, "BH_RS05305": {"Expression": 112.0, "InternalID": 4304631.0}, "BH_RS02515": {"Expression": 30.5, "InternalID": 4304111.0}, "BH_RS02510": {"Expression": 116.0, "InternalID": 4304110.0}, "BH_RS00840": {"Expression": 648.0, "InternalID": 4303788.0}, "BH_RS00845": {"Expression": 160.0, "InternalID": 4303789.0}, "BH_RS00595": {"Expression": 1900.0, "InternalID": 4303746.0}, "BH_RS00590": {"Expression": 1033.0, "InternalID": 4303745.0}, "BH_RS05460": {"Expression": 155.0, "InternalID": 4304660.0}, "BH_RS03165": {"Expression": 838.0, "InternalID": 4304231.0}, "BH_RS02425": {"Expression": 163.0, "InternalID": 4304093.0}, "BH_RS07865": {"Expression": 80.1, "InternalID": 4305023.0}, "BH_RS01150": {"Expression": 1403.0, "InternalID": 4303850.0}, "BH_RS02165": {"Expression": 107.0, "InternalID": 4304043.0}, "BH_RS02160": {"Expression": 177.0, "InternalID": 4304042.0}, "BH_RS06190": {"Expression": 58.0, "InternalID": 4304781.0}, "BH_RS02760": {"Expression": 80.4, "InternalID": 4304157.0}, "BH_RS02765": {"Expression": 36.7, "InternalID": 4304158.0}, "BH_RS06200": {"Expression": 173.0, "InternalID": 4304782.0}, "BH_RS00330": {"Expression": 441.0, "InternalID": 4303696.0}, "BH_RS06425": {"Expression": 1576.0, "InternalID": 4304809.0}, "BH_RS00335": {"Expression": 124.0, "InternalID": 4303697.0}, "BH_RS07910": {"Expression": 34.1, "InternalID": 4305032.0}, "BH_RS07915": {"Expression": 14.0, "InternalID": 4305033.0}, "BH_RS01085": {"Expression": 430.0, "InternalID": 4303837.0}, "BH_RS01080": {"Expression": 63.4, "InternalID": 4303836.0}, "BH_RS05640": {"Expression": 568.0, "InternalID": 4304693.0}, "BH_RS05645": {"Expression": 140.0, "InternalID": 4304694.0}, "BH_RS02695": {"Expression": 17.7, "InternalID": 4304145.0}, "BH_RS06510": {"Expression": 394.0, "InternalID": 4304823.0}, "BH_RS02690": {"Expression": 58.9, "InternalID": 4304144.0}, "BH_RS06515": {"Expression": 164.0, "InternalID": 4304824.0}, "BH_RS03745": {"Expression": 509.0, "InternalID": 4304338.0}, "BH_RS03740": {"Expression": 174.0, "InternalID": 4304337.0}, "BH_RS02665": {"Expression": 70.4, "InternalID": 4304139.0}, "BH_RS03640": {"Expression": 98.1, "InternalID": 4304317.0}, "BH_RS00205": {"Expression": 480.0, "InternalID": 4303672.0}, "BH_RS00200": {"Expression": 182.0, "InternalID": 4303671.0}, "BH_RS03490": {"Expression": 17.5, "InternalID": 4304291.0}, "BH_RS01335": {"Expression": 116.0, "InternalID": 4303883.0}, "BH_RS02330": {"Expression": 14.4, "InternalID": 4304075.0}, "BH_RS01330": {"Expression": 223.0, "InternalID": 4303882.0}, "BH_RS04915": {"Expression": 1105.0, "InternalID": 4304559.0}, "BH_RS04910": {"Expression": 1628.0, "InternalID": 4304558.0}, "BH_RS05425": {"Expression": 28.3, "InternalID": 4304653.0}, "BH_RS05420": {"Expression": 3164.0, "InternalID": 4304652.0}, "BH_RS02180": {"Expression": 79.7, "InternalID": 4304046.0}, "BH_RS05455": {"Expression": 219.0, "InternalID": 4304659.0}, "BH_RS02185": {"Expression": 301.0, "InternalID": 4304047.0}, "BH_RS07485": {"Expression": 4836.0, "InternalID": 4304960.0}, "BH_RS05350": {"Expression": 69.5, "InternalID": 4304640.0}, "BH_RS08135": {"Expression": 166.0, "InternalID": 4305073.0}, "BH_RS08130": {"Expression": 149.0, "InternalID": 4305072.0}, "BH_RS06540": {"Expression": 6.29, "InternalID": 4304828.0}, "BH_RS04175": {"Expression": 1.97, "InternalID": 4304422.0}, "BH_RS00110": {"Expression": 5.03, "InternalID": 4303657.0}, "BH_RS07350": {"Expression": 57.8, "InternalID": 4304937.0}, "BH_RS04355": {"Expression": 534.0, "InternalID": 4304457.0}, "BH_RS04350": {"Expression": 125.0, "InternalID": 4304456.0}, "BH_RS02230": {"Expression": 8.91, "InternalID": 4304056.0}, "BH_RS02235": {"Expression": 69.0, "InternalID": 4304057.0}, "BH_RS04590": {"Expression": 9.8, "InternalID": 4304504.0}, "BH_RS02520": {"Expression": 233.0, "InternalID": 4304112.0}, "BH_RS06840": {"Expression": 337.0, "InternalID": 4304864.0}, "BH_RS04170": {"Expression": 135.0, "InternalID": 4304421.0}, "BH_RS08045": {"Expression": 72.5, "InternalID": 4305056.0}, "BH_RS01525": {"Expression": 28.4, "InternalID": 4303917.0}, "BH_RS01520": {"Expression": 30.0, "InternalID": 4303916.0}, "BH_RS00065": {"Expression": 70.6, "InternalID": 4303649.0}, "BH_RS00060": {"Expression": 50.5, "InternalID": 4303648.0}, "BH_RS08040": {"Expression": 107.0, "InternalID": 4305055.0}, "BH_RS04775": {"Expression": 169.0, "InternalID": 4304536.0}, "BH_RS04770": {"Expression": 120.0, "InternalID": 4304535.0}, "BH_RS04000": {"Expression": 176.0, "InternalID": 4304390.0}, "BH_RS06990": {"Expression": 616.0, "InternalID": 4304893.0}, "BH_RS07460": {"Expression": 4.79, "InternalID": 4304955.0}, "BH_RS07465": {"Expression": 45.0, "InternalID": 4304956.0}, "BH_RS00790": {"Expression": 46.9, "InternalID": 4303778.0}, "BH_RS02985": {"Expression": 2491.0, "InternalID": 4304196.0}, "BH_RS00455": {"Expression": 1804.0, "InternalID": 4303720.0}, "BH_RS00450": {"Expression": 28.5, "InternalID": 4303719.0}, "BH_RS01985": {"Expression": 58.1, "InternalID": 4304010.0}, "BH_RS01980": {"Expression": 408.0, "InternalID": 4304009.0}, "BH_RS00925": {"Expression": 710.0, "InternalID": 4303805.0}, "BH_RS00920": {"Expression": 32.5, "InternalID": 4303804.0}, "BH_RS03005": {"Expression": 2573.0, "InternalID": 4304199.0}, "BH_RS03000": {"Expression": 1751.0, "InternalID": 4304198.0}, "BH_RS07075": {"Expression": 73.6, "InternalID": 4304907.0}, "BH_RS02505": {"Expression": 219.0, "InternalID": 4304109.0}, "BH_RS04675": {"Expression": 35.1, "InternalID": 4304518.0}, "BH_RS02500": {"Expression": 1267.0, "InternalID": 4304108.0}, "BH_RS00850": {"Expression": 113.0, "InternalID": 4303790.0}, "BH_RS00580": {"Expression": 40.7, "InternalID": 4303743.0}, "BH_RS00855": {"Expression": 2.99, "InternalID": 4303791.0}, "BH_RS00585": {"Expression": 109.0, "InternalID": 4303744.0}, "BH_RS01850": {"Expression": 100.0, "InternalID": 4303985.0}, "BH_RS01855": {"Expression": 82.0, "InternalID": 4303986.0}, "BH_RS03170": {"Expression": 429.0, "InternalID": 4304232.0}, "BH_RS03175": {"Expression": 3.9, "InternalID": 4304233.0}, "BH_RS02430": {"Expression": 45.4, "InternalID": 4304094.0}, "BH_RS05060": {"Expression": 4437.0, "InternalID": 4304588.0}, "BH_RS02435": {"Expression": 677.0, "InternalID": 4304095.0}, "BH_RS03565": {"Expression": 317.0, "InternalID": 4304308.0}, "BH_RS06185": {"Expression": 33.7, "InternalID": 4304780.0}, "BH_RS02755": {"Expression": 321.0, "InternalID": 4304156.0}, "BH_RS06160": {"Expression": 59.3, "InternalID": 4304776.0}, "BH_RS00320": {"Expression": 1210.0, "InternalID": 4303695.0}, "BH_RS07925": {"Expression": 84.9, "InternalID": 4305035.0}, "BH_RS07920": {"Expression": 21.3, "InternalID": 4305034.0}, "BH_RS00230": {"Expression": 281.0, "InternalID": 4303677.0}, "BH_RS04005": {"Expression": 157.0, "InternalID": 4304391.0}, "BH_RS05980": {"Expression": 187.0, "InternalID": 4304752.0}, "BH_RS05635": {"Expression": 799.0, "InternalID": 4304692.0}, "BH_RS06505": {"Expression": 725.0, "InternalID": 4304822.0}, "BH_RS03755": {"Expression": 1224.0, "InternalID": 4304340.0}, "BH_RS07855": {"Expression": 7.02, "InternalID": 4305021.0}, "BH_RS00210": {"Expression": 43.7, "InternalID": 4303673.0}, "BH_RS00215": {"Expression": 35.6, "InternalID": 4303674.0}, "BH_RS05125": {"Expression": 2491.0, "InternalID": 4304601.0}, "BH_RS08340": {"Expression": 107.0, "InternalID": 4305112.0}, "BH_RS04905": {"Expression": 108.0, "InternalID": 4304557.0}, "BH_RS05180": {"Expression": 869.0, "InternalID": 4304612.0}, "BH_RS05185": {"Expression": 1481.0, "InternalID": 4304613.0}, "BH_RS01185": {"Expression": 227.0, "InternalID": 4303857.0}, "BH_RS01180": {"Expression": 258.0, "InternalID": 4303856.0}, "BH_RS05740": {"Expression": 66.2, "InternalID": 4304714.0}, "BH_RS06610": {"Expression": 12563.0, "InternalID": 4304839.0}, "BH_RS08125": {"Expression": 18.7, "InternalID": 4305071.0}, "BH_RS05160": {"Expression": 250.0, "InternalID": 4304608.0}, "BH_RS08120": {"Expression": 4.16, "InternalID": 4305070.0}, "BH_RS05165": {"Expression": 4752.0, "InternalID": 4304609.0}, "BH_RS07675": {"Expression": 155.0, "InternalID": 4304988.0}, "BH_RS07670": {"Expression": 79.3, "InternalID": 4304987.0}, "BH_RS00105": {"Expression": 52.1, "InternalID": 4303656.0}, "BH_RS00100": {"Expression": 3481.0, "InternalID": 4303655.0}, "BH_RS04345": {"Expression": 506.0, "InternalID": 4304455.0}, "BH_RS04340": {"Expression": 513.0, "InternalID": 4304454.0}, "BH_RS05295": {"Expression": 108.0, "InternalID": 4304629.0}, "BH_RS05565": {"Expression": 233.0, "InternalID": 4304680.0}, "BH_RS05290": {"Expression": 2898.0, "InternalID": 4304628.0}, "BH_RS02240": {"Expression": 888.0, "InternalID": 4304058.0}, "BH_RS04165": {"Expression": 40.1, "InternalID": 4304420.0}, "BH_RS06855": {"Expression": 201.0, "InternalID": 4304866.0}, "BH_RS04160": {"Expression": 67.2, "InternalID": 4304419.0}, "BH_RS06850": {"Expression": 3.53, "InternalID": 4304865.0}, "BH_RS08055": {"Expression": 770.0, "InternalID": 4305058.0}, "BH_RS04425": {"Expression": 3.53, "InternalID": 4304466.0}, "BH_RS01530": {"Expression": 21.5, "InternalID": 4303918.0}, "BH_RS00075": {"Expression": 4.63, "InternalID": 4303651.0}, "BH_RS04760": {"Expression": 290.0, "InternalID": 4304533.0}, "BH_RS05360": {"Expression": 371.0, "InternalID": 4304642.0}, "BH_RS05365": {"Expression": 152.0, "InternalID": 4304643.0}, "BH_RS04010": {"Expression": 150.0, "InternalID": 4304392.0}, "BH_RS08275": {"Expression": 2.86, "InternalID": 4305099.0}, "BH_RS03910": {"Expression": 525.0, "InternalID": 4304375.0}, "BH_RS00380": {"Expression": 283.0, "InternalID": 4303706.0}, "BH_RS01620": {"Expression": 286.0, "InternalID": 4303936.0}, "BH_RS08290": {"Expression": 3.11, "InternalID": 4305102.0}, "BH_RS01625": {"Expression": 171.0, "InternalID": 4303937.0}, "BH_RS07455": {"Expression": 89.0, "InternalID": 4304954.0}, "BH_RS00460": {"Expression": 234.0, "InternalID": 4303721.0}, "BH_RS00465": {"Expression": 266.0, "InternalID": 4303722.0}, "BH_RS01990": {"Expression": 1507.0, "InternalID": 4304011.0}, "BH_RS01995": {"Expression": 173.0, "InternalID": 4304012.0}, "BH_RS00910": {"Expression": 538.0, "InternalID": 4303802.0}, "BH_RS00660": {"Expression": 201.0, "InternalID": 4303757.0}, "BH_RS06020": {"Expression": 89.6, "InternalID": 4304760.0}, "BH_RS00915": {"Expression": 44.6, "InternalID": 4303803.0}, "BH_RS00665": {"Expression": 91.9, "InternalID": 4303758.0}, "BH_RS02530": {"Expression": 109.0, "InternalID": 4304114.0}, "BH_RS02535": {"Expression": 54.5, "InternalID": 4304115.0}, "BH_RS00865": {"Expression": 149.0, "InternalID": 4303793.0}, "BH_RS01845": {"Expression": 227.0, "InternalID": 4303984.0}, "BH_RS03105": {"Expression": 61.0, "InternalID": 4304219.0}, "BH_RS03100": {"Expression": 2452.0, "InternalID": 4304218.0}, "BH_RS05335": {"Expression": 149.0, "InternalID": 4304637.0}, "BH_RS02405": {"Expression": 47.8, "InternalID": 4304090.0}, "BH_RS02400": {"Expression": 204.0, "InternalID": 4304089.0}, "BH_RS00485": {"Expression": 202.0, "InternalID": 4303724.0}, "BH_RS00510": {"Expression": 55.3, "InternalID": 4303728.0}, "BH_RS02745": {"Expression": 58.3, "InternalID": 4304155.0}, "BH_RS03610": {"Expression": 9713.0, "InternalID": 4304315.0}, "BH_RS06225": {"Expression": 158.0, "InternalID": 4304783.0}, "BH_RS01295": {"Expression": 94.4, "InternalID": 4303878.0}, "BH_RS06085": {"Expression": 118.0, "InternalID": 4304771.0}, "BH_RS06080": {"Expression": 22.5, "InternalID": 4304770.0}, "BH_RS05625": {"Expression": 934.0, "InternalID": 4304690.0}, "BH_RS05995": {"Expression": 110.0, "InternalID": 4304755.0}, "BH_RS03725": {"Expression": 506.0, "InternalID": 4304334.0}, "BH_RS06530": {"Expression": 63.9, "InternalID": 4304827.0}, "BH_RS03720": {"Expression": 134.0, "InternalID": 4304333.0}, "BH_RS07845": {"Expression": 15.1, "InternalID": 4305019.0}, "BH_RS07840": {"Expression": 60.6, "InternalID": 4305018.0}, "BH_RS00265": {"Expression": 442.0, "InternalID": 4303684.0}, "BH_RS00260": {"Expression": 154.0, "InternalID": 4303683.0}, "BH_RS04975": {"Expression": 1325.0, "InternalID": 4304571.0}, "BH_RS04970": {"Expression": 272.0, "InternalID": 4304570.0}, "BH_RS01190": {"Expression": 248.0, "InternalID": 4303858.0}, "BH_RS01195": {"Expression": 379.0, "InternalID": 4303859.0}, "BH_RS05190": {"Expression": 342.0, "InternalID": 4304614.0}, "BH_RS05750": {"Expression": 1015.0, "InternalID": 4304715.0}, "BH_RS05755": {"Expression": 546.0, "InternalID": 4304716.0}, "BH_RS06150": {"Expression": 696.0, "InternalID": 4304774.0}, "BH_RS06405": {"Expression": 509.0, "InternalID": 4304805.0}, "BH_RS03435": {"Expression": 331.0, "InternalID": 4304281.0}, "BH_RS08115": {"Expression": 1223.0, "InternalID": 4305069.0}, "BH_RS05170": {"Expression": 4.92, "InternalID": 4304610.0}, "BH_RS05175": {"Expression": 181.0, "InternalID": 4304611.0}, "BH_RS04370": {"Expression": 647.0, "InternalID": 4304460.0}, "BH_RS04800": {"Expression": 105.0, "InternalID": 4304541.0}, "BH_RS01440": {"Expression": 812.0, "InternalID": 4303901.0}, "BH_RS05285": {"Expression": 455.0, "InternalID": 4304627.0}, "BH_RS02255": {"Expression": 16.3, "InternalID": 4304061.0}, "BH_RS04570": {"Expression": 39.4, "InternalID": 4304499.0}, "BH_RS02250": {"Expression": 56.0, "InternalID": 4304060.0}, "BH_RS04575": {"Expression": 10.7, "InternalID": 4304500.0}, "BH_RS07595": {"Expression": 85.2, "InternalID": 4304977.0}, "BH_RS05960": {"Expression": 820.0, "InternalID": 4304748.0}, "BH_RS08065": {"Expression": 215.0, "InternalID": 4305060.0}, "BH_RS08060": {"Expression": 5062.0, "InternalID": 4305059.0}, "BH_RS01505": {"Expression": 3.16, "InternalID": 4303913.0}, "BH_RS05530": {"Expression": 26.8, "InternalID": 4304673.0}, "BH_RS00005": {"Expression": 316.0, "InternalID": 4303637.0}, "BH_RS05535": {"Expression": 23.4, "InternalID": 4304674.0}, "BH_RS02645": {"Expression": 1414.0, "InternalID": 4304135.0}, "BH_RS04715": {"Expression": 322.0, "InternalID": 4304524.0}, "BH_RS04710": {"Expression": 94.8, "InternalID": 4304523.0}, "BH_RS05375": {"Expression": 59.7, "InternalID": 4304645.0}, "BH_RS05370": {"Expression": 35.5, "InternalID": 4304644.0}, "BH_RS08240": {"Expression": 61.6, "InternalID": 4305092.0}, "BH_RS04020": {"Expression": 431.0, "InternalID": 4304394.0}, "BH_RS08245": {"Expression": 69.9, "InternalID": 4305093.0}, "BH_RS03290": {"Expression": 21.7, "InternalID": 4304252.0}, "BH_RS07280": {"Expression": 3.26, "InternalID": 4304928.0}, "BH_RS07440": {"Expression": 191.0, "InternalID": 4304951.0}, "BH_RS01610": {"Expression": 250.0, "InternalID": 4303934.0}, "BH_RS07445": {"Expression": 91.0, "InternalID": 4304952.0}, "BH_RS00715": {"Expression": 60.0, "InternalID": 4303765.0}, "BH_RS04150": {"Expression": 79.8, "InternalID": 4304417.0}, "BH_RS04620": {"Expression": 91.7, "InternalID": 4304510.0}, "BH_RS04155": {"Expression": 205.0, "InternalID": 4304418.0}, "BH_RS04625": {"Expression": 62.9, "InternalID": 4304511.0}, "BH_RS08335": {"Expression": 1176.0, "InternalID": 4305111.0}, "BH_RS00470": {"Expression": 593.0, "InternalID": 4303723.0}, "BH_RS00905": {"Expression": 373.0, "InternalID": 4303801.0}, "BH_RS00675": {"Expression": 6534.0, "InternalID": 4303759.0}, "BH_RS00900": {"Expression": 251.0, "InternalID": 4303800.0}, "BH_RS06880": {"Expression": 2516.0, "InternalID": 4304870.0}, "BH_RS02525": {"Expression": 148.0, "InternalID": 4304113.0}, "BH_RS00870": {"Expression": 147.0, "InternalID": 4303794.0}, "BH_RS00875": {"Expression": 700.0, "InternalID": 4303795.0}, "BH_RS01870": {"Expression": 35.9, "InternalID": 4303989.0}, "BH_RS03115": {"Expression": 5242.0, "InternalID": 4304221.0}, "BH_RS03110": {"Expression": 387.0, "InternalID": 4304220.0}, "BH_RS02410": {"Expression": 302.0, "InternalID": 4304091.0}, "BH_RS07120": {"Expression": 65.0, "InternalID": 4304911.0}, "BH_RS02415": {"Expression": 656.0, "InternalID": 4304092.0}, "BH_RS00375": {"Expression": 264.0, "InternalID": 4303705.0}, "BH_RS07640": {"Expression": 94.3, "InternalID": 4304986.0}, "BH_RS00495": {"Expression": 167.0, "InternalID": 4303725.0}, "BH_RS05520": {"Expression": 33.3, "InternalID": 4304671.0}, "BH_RS02735": {"Expression": 131.0, "InternalID": 4304153.0}, "BH_RS02730": {"Expression": 2131.0, "InternalID": 4304152.0}, "BH_RS03600": {"Expression": 608.0, "InternalID": 4304313.0}, "BH_RS06235": {"Expression": 496.0, "InternalID": 4304785.0}, "BH_RS03605": {"Expression": 240.0, "InternalID": 4304314.0}, "BH_RS06230": {"Expression": 405.0, "InternalID": 4304784.0}, "BH_RS01290": {"Expression": 423.0, "InternalID": 4303877.0}, "BH_RS07945": {"Expression": 1988.0, "InternalID": 4305038.0}, "BH_RS04615": {"Expression": 58.7, "InternalID": 4304509.0}, "BH_RS07940": {"Expression": 1720.0, "InternalID": 4305037.0}, "BH_RS02080": {"Expression": 14.1, "InternalID": 4304027.0}, "BH_RS01050": {"Expression": 67.2, "InternalID": 4303830.0}, "BH_RS02085": {"Expression": 6.9, "InternalID": 4304028.0}, "BH_RS01055": {"Expression": 372.0, "InternalID": 4303831.0}, "BH_RS06095": {"Expression": 223.0, "InternalID": 4304772.0}, "BH_RS05610": {"Expression": 6.99, "InternalID": 4304688.0}, "BH_RS02640": {"Expression": 799.0, "InternalID": 4304134.0}, "BH_RS05615": {"Expression": 395.0, "InternalID": 4304689.0}, "BH_RS05965": {"Expression": 322.0, "InternalID": 4304749.0}, "BH_RS06520": {"Expression": 31.0, "InternalID": 4304825.0}, "BH_RS06525": {"Expression": 52.1, "InternalID": 4304826.0}, "BH_RS03735": {"Expression": 3569.0, "InternalID": 4304336.0}, "BH_RS03730": {"Expression": 156.0, "InternalID": 4304335.0}, "BH_RS06705": {"Expression": 223.0, "InternalID": 4304850.0}, "BH_RS00275": {"Expression": 235.0, "InternalID": 4303686.0}, "BH_RS00270": {"Expression": 2226.0, "InternalID": 4303685.0}, "BH_RS04965": {"Expression": 1.23, "InternalID": 4304569.0}, "BH_RS04960": {"Expression": 121.0, "InternalID": 4304568.0}, "BH_RS02395": {"Expression": 123.0, "InternalID": 4304088.0}, "BH_RS02390": {"Expression": 53.8, "InternalID": 4304087.0}, "BH_RS05760": {"Expression": 1635.0, "InternalID": 4304717.0}, "BH_RS03420": {"Expression": 9.76, "InternalID": 4304278.0}, "BH_RS06415": {"Expression": 583.0, "InternalID": 4304808.0}, "BH_RS06410": {"Expression": 427.0, "InternalID": 4304806.0}, "BH_RS08105": {"Expression": 133.0, "InternalID": 4305068.0}, "BH_RS06060": {"Expression": 11309.0, "InternalID": 4304766.0}, "BH_RS08100": {"Expression": 1635.0, "InternalID": 4305067.0}, "BH_RS05145": {"Expression": 186.0, "InternalID": 4304605.0}, "BH_RS07615": {"Expression": 182.0, "InternalID": 4304981.0}, "BH_RS05140": {"Expression": 10213.0, "InternalID": 4304604.0}, "BH_RS07610": {"Expression": 212.0, "InternalID": 4304980.0}, "BH_RS01470": {"Expression": 85.3, "InternalID": 4303906.0}, "BH_RS01475": {"Expression": 831.0, "InternalID": 4303907.0}, "BH_RS04365": {"Expression": 1022.0, "InternalID": 4304459.0}, "BH_RS04360": {"Expression": 480.0, "InternalID": 4304458.0}, "BH_RS02260": {"Expression": 202.0, "InternalID": 4304062.0}, "BH_RS01270": {"Expression": 7733.0, "InternalID": 4303873.0}, "BH_RS05545": {"Expression": 790.0, "InternalID": 4304676.0}, "BH_RS01275": {"Expression": 184.0, "InternalID": 4303874.0}, "BH_RS04560": {"Expression": 296.0, "InternalID": 4304497.0}, "BH_RS04565": {"Expression": 322.0, "InternalID": 4304498.0}, "BH_RS02060": {"Expression": 27.3, "InternalID": 4304024.0}, "BH_RS04380": {"Expression": 646.0, "InternalID": 4304462.0}, "BH_RS08070": {"Expression": 954.0, "InternalID": 4305061.0}, "BH_RS04385": {"Expression": 316.0, "InternalID": 4304463.0}, "BH_RS08075": {"Expression": 266.0, "InternalID": 4305062.0}, "BH_RS07725": {"Expression": 35.0, "InternalID": 4304996.0}, "BH_RS00015": {"Expression": 15.2, "InternalID": 4303639.0}, "BH_RS00010": {"Expression": 137.0, "InternalID": 4303638.0}, "BH_RS08200": {"Expression": 284.0, "InternalID": 4305084.0}, "BH_RS05380": {"Expression": 17.5, "InternalID": 4304646.0}, "BH_RS04700": {"Expression": 395.0, "InternalID": 4304521.0}, "BH_RS04030": {"Expression": 984.0, "InternalID": 4304395.0}, "BH_RS04035": {"Expression": 508.0, "InternalID": 4304396.0}, "BH_RS03285": {"Expression": 99.0, "InternalID": 4304251.0}, "BH_RS03935": {"Expression": 23.8, "InternalID": 4304379.0}, "BH_RS08250": {"Expression": 818.0, "InternalID": 4305094.0}, "BH_RS07435": {"Expression": 247.0, "InternalID": 4304950.0}, "BH_RS07430": {"Expression": 410.0, "InternalID": 4304949.0}, "BH_RS00700": {"Expression": 116.0, "InternalID": 4303762.0}, "BH_RS04145": {"Expression": 83.5, "InternalID": 4304416.0}, "BH_RS04635": {"Expression": 1404.0, "InternalID": 4304512.0}, "BH_RS04140": {"Expression": 109.0, "InternalID": 4304415.0}, "BH_RS02880": {"Expression": 132.0, "InternalID": 4304180.0}, "BH_RS02885": {"Expression": 61.2, "InternalID": 4304181.0}, "BH_RS06890": {"Expression": 20.4, "InternalID": 4304872.0}, "BH_RS00640": {"Expression": 14151.0, "InternalID": 4303755.0}, "BH_RS06895": {"Expression": 320.0, "InternalID": 4304873.0}, "BH_RS07540": {"Expression": 456.0, "InternalID": 4304970.0}, "BH_RS07545": {"Expression": 540.0, "InternalID": 4304971.0}, "BH_RS00805": {"Expression": 87.9, "InternalID": 4303781.0}, "BH_RS00800": {"Expression": 230.0, "InternalID": 4303780.0}, "BH_RS05540": {"Expression": 5.99, "InternalID": 4304675.0}, "BH_RS01860": {"Expression": 45.5, "InternalID": 4303987.0}, "BH_RS01865": {"Expression": 426.0, "InternalID": 4303988.0}, "BH_RS02265": {"Expression": 658.0, "InternalID": 4304063.0}, "BH_RS03120": {"Expression": 423.0, "InternalID": 4304222.0}, "BH_RS03125": {"Expression": 707.0, "InternalID": 4304223.0}, "BH_RS07135": {"Expression": 88.4, "InternalID": 4304912.0}, "BH_RS02465": {"Expression": 481.0, "InternalID": 4304101.0}, "BH_RS02460": {"Expression": 697.0, "InternalID": 4304100.0}, "BH_RS05930": {"Expression": 386.0, "InternalID": 4304743.0}, "BH_RS02300": {"Expression": 7.04, "InternalID": 4304069.0}, "BH_RS02305": {"Expression": 17.4, "InternalID": 4304070.0}, "BH_RS02725": {"Expression": 20.2, "InternalID": 4304151.0}, "BH_RS02720": {"Expression": 88.0, "InternalID": 4304150.0}, "BH_RS03635": {"Expression": 82.7, "InternalID": 4304316.0}, "BH_RS05810": {"Expression": 346.0, "InternalID": 4304724.0}, "BH_RS07955": {"Expression": 571.0, "InternalID": 4305040.0}, "BH_RS01285": {"Expression": 10.6, "InternalID": 4303876.0}, "BH_RS07950": {"Expression": 554.0, "InternalID": 4305039.0}, "BH_RS01280": {"Expression": 773.0, "InternalID": 4303875.0}, "BH_RS01040": {"Expression": 4605.0, "InternalID": 4303828.0}, "BH_RS02095": {"Expression": 60.9, "InternalID": 4304030.0}, "BH_RS01045": {"Expression": 155.0, "InternalID": 4303829.0}, "BH_RS02090": {"Expression": 273.0, "InternalID": 4304029.0}, "BH_RS05605": {"Expression": 51.5, "InternalID": 4304687.0}, "BH_RS02655": {"Expression": 464.0, "InternalID": 4304137.0}, "BH_RS05600": {"Expression": 65.2, "InternalID": 4304686.0}, "BH_RS03700": {"Expression": 134.0, "InternalID": 4304329.0}, "BH_RS06555": {"Expression": 106.0, "InternalID": 4304831.0}, "BH_RS03705": {"Expression": 834.0, "InternalID": 4304330.0}, "BH_RS06395": {"Expression": 235.0, "InternalID": 4304804.0}, "BH_RS00240": {"Expression": 392.0, "InternalID": 4303679.0}, "BH_RS00245": {"Expression": 36.5, "InternalID": 4303680.0}, "BH_RS04950": {"Expression": 230.0, "InternalID": 4304566.0}, "BH_RS04955": {"Expression": 59.2, "InternalID": 4304567.0}, "BH_RS02380": {"Expression": 104.0, "InternalID": 4304085.0}, "BH_RS02385": {"Expression": 38.8, "InternalID": 4304086.0}, "BH_RS05775": {"Expression": 36.1, "InternalID": 4304718.0}, "BH_RS03415": {"Expression": 9.87, "InternalID": 4304277.0}, "BH_RS06170": {"Expression": 7.09, "InternalID": 4304778.0}, "BH_RS05150": {"Expression": 2624.0, "InternalID": 4304606.0}, "BH_RS05155": {"Expression": 536.0, "InternalID": 4304607.0}, "BH_RS07605": {"Expression": 213.0, "InternalID": 4304979.0}, "BH_RS06600": {"Expression": 406.0, "InternalID": 4304837.0}, "BH_RS08175": {"Expression": 369.0, "InternalID": 4305080.0}, "BH_RS07600": {"Expression": 7864.0, "InternalID": 4304978.0}, "BH_RS06605": {"Expression": 456.0, "InternalID": 4304838.0}, "BH_RS01465": {"Expression": 1.59, "InternalID": 4303905.0}, "BH_RS03160": {"Expression": 1014.0, "InternalID": 4304230.0}, "BH_RS01460": {"Expression": 4.13, "InternalID": 4303904.0}, "BH_RS04825": {"Expression": 498.0, "InternalID": 4304542.0}, "BH_RS00395": {"Expression": 2682.0, "InternalID": 4303709.0}, "BH_RS00390": {"Expression": 2.31, "InternalID": 4303708.0}, "BH_RS01260": {"Expression": 10561.0, "InternalID": 4303871.0}, "BH_RS02275": {"Expression": 653.0, "InternalID": 4304065.0}, "BH_RS01265": {"Expression": 49298.0, "InternalID": 4303872.0}, "BH_RS02270": {"Expression": 222.0, "InternalID": 4304064.0}, "BH_RS04555": {"Expression": 15.5, "InternalID": 4304496.0}, "BH_RS02070": {"Expression": 53.8, "InternalID": 4304025.0}, "BH_RS02075": {"Expression": 155.0, "InternalID": 4304026.0}, "BH_RS08000": {"Expression": 53.8, "InternalID": 4305049.0}, "BH_RS07730": {"Expression": 163.0, "InternalID": 4304997.0}, "BH_RS07735": {"Expression": 501.0, "InternalID": 4304998.0}, "BH_RS00025": {"Expression": 300.0, "InternalID": 4303641.0}, "BH_RS01130": {"Expression": 21.4, "InternalID": 4303846.0}, "BH_RS04730": {"Expression": 1346.0, "InternalID": 4304527.0}, "BH_RS04735": {"Expression": 665.0, "InternalID": 4304528.0}, "BH_RS05390": {"Expression": 167.0, "InternalID": 4304648.0}, "BH_RS04045": {"Expression": 186.0, "InternalID": 4304398.0}, "BH_RS04040": {"Expression": 96.2, "InternalID": 4304397.0}, "BH_RS01675": {"Expression": 6.97, "InternalID": 4303948.0}, "BH_RS07425": {"Expression": 589.0, "InternalID": 4304948.0}, "BH_RS04705": {"Expression": 19.7, "InternalID": 4304522.0}, "BH_RS00735": {"Expression": 2270.0, "InternalID": 4303768.0}, "BH_RS04605": {"Expression": 12.7, "InternalID": 4304507.0}, "BH_RS08395": {"Expression": 113.0, "InternalID": 4305123.0}, "BH_RS04600": {"Expression": 2.98, "InternalID": 4304506.0}, "BH_RS08390": {"Expression": 112.0, "InternalID": 4305122.0}, "BH_RS03385": {"Expression": 25.7, "InternalID": 4304270.0}, "BH_RS03380": {"Expression": 27.3, "InternalID": 4304269.0}, "BH_RS02895": {"Expression": 773.0, "InternalID": 4304183.0}, "BH_RS00655": {"Expression": 327.0, "InternalID": 4303756.0}, "BH_RS02890": {"Expression": 175.0, "InternalID": 4304182.0}, "BH_RS07550": {"Expression": 914.0, "InternalID": 4304972.0}, "BH_RS07555": {"Expression": 396.0, "InternalID": 4304973.0}, "BH_RS05630": {"Expression": 303.0, "InternalID": 4304691.0}, "BH_RS06500": {"Expression": 147.0, "InternalID": 4304821.0}, "BH_RS00815": {"Expression": 61.1, "InternalID": 4303783.0}, "BH_RS03250": {"Expression": 10.8, "InternalID": 4304245.0}, "BH_RS00810": {"Expression": 1167.0, "InternalID": 4303782.0}, "BH_RS02445": {"Expression": 4840.0, "InternalID": 4304097.0}, "BH_RS03750": {"Expression": 449.0, "InternalID": 4304339.0}, "BH_RS08255": {"Expression": 1546.0, "InternalID": 4305095.0}, "BH_RS03135": {"Expression": 360.0, "InternalID": 4304225.0}, "BH_RS03130": {"Expression": 597.0, "InternalID": 4304224.0}, "BH_RS07145": {"Expression": 61.6, "InternalID": 4304914.0}, "BH_RS07140": {"Expression": 255.0, "InternalID": 4304913.0}, "BH_RS02475": {"Expression": 2540.0, "InternalID": 4304103.0}, "BH_RS02470": {"Expression": 43.1, "InternalID": 4304102.0}, "BH_RS08315": {"Expression": 1890.0, "InternalID": 4305107.0}, "BH_RS01920": {"Expression": 41.6, "InternalID": 4303997.0}, "BH_RS00190": {"Expression": 77.2, "InternalID": 4303669.0}, "BH_RS03830": {"Expression": 6559.0, "InternalID": 4304356.0}, "BH_RS02710": {"Expression": 13.3, "InternalID": 4304148.0}, "BH_RS02715": {"Expression": 457.0, "InternalID": 4304149.0}, "BH_RS06825": {"Expression": 82.3, "InternalID": 4304862.0}, "BH_RS07095": {"Expression": 208.0, "InternalID": 4304909.0}, "BH_RS01075": {"Expression": 372.0, "InternalID": 4303835.0}, "BH_RS01070": {"Expression": 1414.0, "InternalID": 4303834.0}, "BH_RS01930": {"Expression": 112.0, "InternalID": 4303999.0}, "BH_RS05945": {"Expression": 130.0, "InternalID": 4304745.0}, "BH_RS02660": {"Expression": 72.6, "InternalID": 4304138.0}, "BH_RS06545": {"Expression": 132.0, "InternalID": 4304829.0}, "BH_RS03715": {"Expression": 29.4, "InternalID": 4304332.0}, "BH_RS00350": {"Expression": 13.0, "InternalID": 4303700.0}, "BH_RS03710": {"Expression": 704.0, "InternalID": 4304331.0}, "BH_RS07895": {"Expression": 70.9, "InternalID": 4305029.0}, "BH_RS06385": {"Expression": 262.0, "InternalID": 4304803.0}, "BH_RS04865": {"Expression": 426.0, "InternalID": 4304550.0}, "BH_RS06765": {"Expression": 60.0, "InternalID": 4304853.0}, "BH_RS00255": {"Expression": 69.9, "InternalID": 4303682.0}, "BH_RS06760": {"Expression": 109.0, "InternalID": 4304852.0}, "BH_RS00250": {"Expression": 73.2, "InternalID": 4303681.0}, "BH_RS01380": {"Expression": 429.0, "InternalID": 4303893.0}, "BH_RS04945": {"Expression": 752.0, "InternalID": 4304565.0}, "BH_RS04940": {"Expression": 465.0, "InternalID": 4304564.0}, "BH_RS05495": {"Expression": 10.4, "InternalID": 4304667.0}, "BH_RS05490": {"Expression": 64.8, "InternalID": 4304666.0}, "BH_RS05705": {"Expression": 3847.0, "InternalID": 4304707.0}, "BH_RS05700": {"Expression": 18.2, "InternalID": 4304705.0}, "BH_RS03405": {"Expression": 14.0, "InternalID": 4304274.0}, "BH_RS07960": {"Expression": 4628.0, "InternalID": 4305041.0}, "BH_RS07965": {"Expression": 95.6, "InternalID": 4305042.0}, "BH_RS07630": {"Expression": 234.0, "InternalID": 4304984.0}, "BH_RS07635": {"Expression": 12118.0, "InternalID": 4304985.0}, "BH_RS05120": {"Expression": 3075.0, "InternalID": 4304600.0}, "BH_RS06615": {"Expression": 10921.0, "InternalID": 4304840.0}, "BH_RS06950": {"Expression": 1546.0, "InternalID": 4304883.0}, "BH_RS04830": {"Expression": 174.0, "InternalID": 4304543.0}, "BH_RS04835": {"Expression": 5.62, "InternalID": 4304544.0}, "BH_RS01220": {"Expression": 334.0, "InternalID": 4303864.0}, "BH_RS00385": {"Expression": 665.0, "InternalID": 4303707.0}, "BH_RS01255": {"Expression": 241.0, "InternalID": 4303870.0}, "BH_RS01250": {"Expression": 373.0, "InternalID": 4303869.0}, "BH_RS05010": {"Expression": 748.0, "InternalID": 4304578.0}, "BH_RS05015": {"Expression": 1519.0, "InternalID": 4304579.0}, "BH_RS02045": {"Expression": 109.0, "InternalID": 4304021.0}, "BH_RS02040": {"Expression": 257.0, "InternalID": 4304020.0}, "BH_RS08015": {"Expression": 2882.0, "InternalID": 4305051.0}, "BH_RS08010": {"Expression": 105.0, "InternalID": 4305050.0}, "BH_RS07705": {"Expression": 4608.0, "InternalID": 4304994.0}, "BH_RS07700": {"Expression": 2032.0, "InternalID": 4304993.0}, "BH_RS05385": {"Expression": 994.0, "InternalID": 4304647.0}, "BH_RS00035": {"Expression": 132.0, "InternalID": 4303643.0}, "BH_RS00030": {"Expression": 183.0, "InternalID": 4303642.0}, "BH_RS04725": {"Expression": 937.0, "InternalID": 4304526.0}, "BH_RS04720": {"Expression": 244.0, "InternalID": 4304525.0}, "BH_RS04055": {"Expression": 789.0, "InternalID": 4304400.0}, "BH_RS04050": {"Expression": 1133.0, "InternalID": 4304399.0}, "BH_RS06940": {"Expression": 118.0, "InternalID": 4304881.0}, "BH_RS06945": {"Expression": 309.0, "InternalID": 4304882.0}, "BH_RS01665": {"Expression": 40.8, "InternalID": 4303945.0}, "BH_RS07415": {"Expression": 588.0, "InternalID": 4304946.0}, "BH_RS00725": {"Expression": 133.0, "InternalID": 4303767.0}, "BH_RS03520": {"Expression": 9.8, "InternalID": 4304297.0}, "BH_RS04610": {"Expression": 47.2, "InternalID": 4304508.0}, "BH_RS08385": {"Expression": 31.5, "InternalID": 4305121.0}, "BH_RS08380": {"Expression": 251.0, "InternalID": 4305120.0}, "BH_RS03390": {"Expression": 1.43, "InternalID": 4304271.0}, "BH_RS00565": {"Expression": 6908.0, "InternalID": 4303740.0}, "BH_RS02860": {"Expression": 673.0, "InternalID": 4304176.0}, "BH_RS02865": {"Expression": 57.9, "InternalID": 4304177.0}, "BH_RS00625": {"Expression": 588.0, "InternalID": 4303752.0}, "BH_RS00620": {"Expression": 801.0, "InternalID": 4303751.0}, "BH_RS01710": {"Expression": 132.0, "InternalID": 4303956.0}, "BH_RS01715": {"Expression": 807.0, "InternalID": 4303958.0}, "BH_RS07565": {"Expression": 95.3, "InternalID": 4304974.0}, "BH_RS03235": {"Expression": 26.3, "InternalID": 4304244.0}, "BH_RS08225": {"Expression": 189.0, "InternalID": 4305089.0}, "BH_RS00820": {"Expression": 4277.0, "InternalID": 4303784.0}, "BH_RS00530": {"Expression": 42.7, "InternalID": 4303732.0}, "BH_RS00825": {"Expression": 123.0, "InternalID": 4303785.0}, "BH_RS03930": {"Expression": 291.0, "InternalID": 4304378.0}, "BH_RS00535": {"Expression": 342.0, "InternalID": 4303733.0}, "BH_RS01805": {"Expression": 9.87, "InternalID": 4303976.0}, "BH_RS02440": {"Expression": 119.0, "InternalID": 4304096.0}, "BH_RS02910": {"Expression": 1075.0, "InternalID": 4304185.0}, "BH_RS07150": {"Expression": 453.0, "InternalID": 4304915.0}, "BH_RS02915": {"Expression": 439.0, "InternalID": 4304186.0}, "BH_RS07395": {"Expression": 1254.0, "InternalID": 4304942.0}, "BH_RS01935": {"Expression": 155.0, "InternalID": 4304000.0}, "BH_RS02705": {"Expression": 890.0, "InternalID": 4304147.0}, "BH_RS03655": {"Expression": 127.0, "InternalID": 4304320.0}, "BH_RS03650": {"Expression": 475.0, "InternalID": 4304319.0}, "BH_RS03090": {"Expression": 2004.0, "InternalID": 4304216.0}, "BH_RS05835": {"Expression": 56.7, "InternalID": 4304728.0}, "BH_RS05830": {"Expression": 87.4, "InternalID": 4304727.0}, "BH_RS03095": {"Expression": 395.0, "InternalID": 4304217.0}, "BH_RS07080": {"Expression": 38.0, "InternalID": 4304908.0}, "BH_RS06285": {"Expression": 124.0, "InternalID": 4304794.0}, "BH_RS06280": {"Expression": 429.0, "InternalID": 4304793.0}, "BH_RS01060": {"Expression": 1455.0, "InternalID": 4303832.0}, "BH_RS01065": {"Expression": 197.0, "InternalID": 4303833.0}, "BH_RS02670": {"Expression": 42.0, "InternalID": 4304140.0}, "BH_RS05955": {"Expression": 101.0, "InternalID": 4304747.0}, "BH_RS05950": {"Expression": 2.59, "InternalID": 4304746.0}, "BH_RS07880": {"Expression": 28.8, "InternalID": 4305026.0}, "BH_RS02245": {"Expression": 450.0, "InternalID": 4304059.0}, "BH_RS02675": {"Expression": 2239.0, "InternalID": 4304141.0}, "BH_RS06590": {"Expression": 278.0, "InternalID": 4304835.0}, "BH_RS06595": {"Expression": 363.0, "InternalID": 4304836.0}, "BH_RS02320": {"Expression": 51.4, "InternalID": 4304073.0}, "BH_RS05485": {"Expression": 884.0, "InternalID": 4304665.0}, "BH_RS05480": {"Expression": 183.0, "InternalID": 4304664.0}, "BH_RS05715": {"Expression": 12.2, "InternalID": 4304709.0}, "BH_RS02325": {"Expression": 139.0, "InternalID": 4304074.0}, "BH_RS05710": {"Expression": 185.0, "InternalID": 4304708.0}, "BH_RS03475": {"Expression": 161.0, "InternalID": 4304288.0}, "BH_RS07975": {"Expression": 2795.0, "InternalID": 4305044.0}, "BH_RS07970": {"Expression": 17.8, "InternalID": 4305043.0}, "BH_RS07625": {"Expression": 131.0, "InternalID": 4304983.0}, "BH_RS05130": {"Expression": 2171.0, "InternalID": 4304602.0}, "BH_RS07620": {"Expression": 219.0, "InternalID": 4304982.0}, "BH_RS07040": {"Expression": 116.0, "InternalID": 4304902.0}, "BH_RS06620": {"Expression": 1178.0, "InternalID": 4304841.0}, "BH_RS01480": {"Expression": 5.18, "InternalID": 4303908.0}, "BH_RS04845": {"Expression": 598.0, "InternalID": 4304546.0}, "BH_RS04840": {"Expression": 107.0, "InternalID": 4304545.0}, "BH_RS02290": {"Expression": 41.6, "InternalID": 4304067.0}, "BH_RS01240": {"Expression": 229.0, "InternalID": 4303867.0}, "BH_RS02295": {"Expression": 36.3, "InternalID": 4304068.0}, "BH_RS01245": {"Expression": 232.0, "InternalID": 4303868.0}, "BH_RS04535": {"Expression": 2.86, "InternalID": 4304492.0}, "BH_RS04530": {"Expression": 1.54, "InternalID": 4304491.0}, "BH_RS05000": {"Expression": 3290.0, "InternalID": 4304576.0}, "BH_RS02050": {"Expression": 112.0, "InternalID": 4304022.0}, "BH_RS05005": {"Expression": 4400.0, "InternalID": 4304577.0}, "BH_RS02055": {"Expression": 4459.0, "InternalID": 4304023.0}, "BH_RS06025": {"Expression": 1093.0, "InternalID": 4304761.0}, "BH_RS08020": {"Expression": 249.0, "InternalID": 4305052.0}, "BH_RS07710": {"Expression": 931.0, "InternalID": 4304995.0}, "BH_RS05225": {"Expression": 70.7, "InternalID": 4304619.0}, "BH_RS04280": {"Expression": 360.0, "InternalID": 4304442.0}, "BH_RS04285": {"Expression": 70.1, "InternalID": 4304443.0}, "BH_RS08050": {"Expression": 1026.0, "InternalID": 4305057.0}, "BH_RS00285": {"Expression": 16.8, "InternalID": 4303688.0}, "BH_RS04995": {"Expression": 1604.0, "InternalID": 4304575.0}, "BH_RS04990": {"Expression": 6996.0, "InternalID": 4304574.0}, "BH_RS08285": {"Expression": 7.01, "InternalID": 4305101.0}, "BH_RS04260": {"Expression": 344.0, "InternalID": 4304438.0}, "BH_RS04265": {"Expression": 99.6, "InternalID": 4304439.0}, "BH_RS06975": {"Expression": 307.0, "InternalID": 4304887.0}, "BH_RS07405": {"Expression": 928.0, "InternalID": 4304944.0}, "BH_RS07400": {"Expression": 1200.0, "InternalID": 4304943.0}, "BH_RS00755": {"Expression": 65.1, "InternalID": 4303772.0}, "BH_RS08195": {"Expression": 104.0, "InternalID": 4305083.0}, "BH_RS04195": {"Expression": 594.0, "InternalID": 4304425.0}, "BH_RS03895": {"Expression": 35.9, "InternalID": 4304370.0}, "BH_RS04660": {"Expression": 175.0, "InternalID": 4304516.0}, "BH_RS02870": {"Expression": 64.1, "InternalID": 4304178.0}, "BH_RS00070": {"Expression": 1598.0, "InternalID": 4303650.0}, "BH_RS02875": {"Expression": 9.52, "InternalID": 4304179.0}, "BH_RS00635": {"Expression": 660.0, "InternalID": 4303754.0}, "BH_RS08350": {"Expression": 108.0, "InternalID": 4305114.0}, "BH_RS00630": {"Expression": 80.7, "InternalID": 4303753.0}, "BH_RS08355": {"Expression": 20.2, "InternalID": 4305115.0}, "BH_RS01725": {"Expression": 30.1, "InternalID": 4303960.0}, "BH_RS07570": {"Expression": 101.0, "InternalID": 4304975.0}, "BH_RS07575": {"Expression": 2136.0, "InternalID": 4304976.0}, "BH_RS04060": {"Expression": 326.0, "InternalID": 4304401.0}, "BH_RS04065": {"Expression": 354.0, "InternalID": 4304402.0}, "BH_RS00520": {"Expression": 62.9, "InternalID": 4303730.0}, "BH_RS00835": {"Expression": 1142.0, "InternalID": 4303787.0}, "BH_RS00525": {"Expression": 133.0, "InternalID": 4303731.0}, "BH_RS00830": {"Expression": 51.6, "InternalID": 4303786.0}, "BH_RS01830": {"Expression": 9.05, "InternalID": 4303982.0}, "BH_RS03270": {"Expression": 605.0, "InternalID": 4304249.0}, "BH_RS04765": {"Expression": 156.0, "InternalID": 4304534.0}, "BH_RS02455": {"Expression": 102.0, "InternalID": 4304099.0}, "BH_RS07365": {"Expression": 803.0, "InternalID": 4304938.0}, "BH_RS01905": {"Expression": 160.0, "InternalID": 4303994.0}, "BH_RS01900": {"Expression": 175.0, "InternalID": 4303993.0}, "BH_RS03645": {"Expression": 128.0, "InternalID": 4304318.0}, "BH_RS05865": {"Expression": 199.0, "InternalID": 4304734.0}, "BH_RS05825": {"Expression": 66.5, "InternalID": 4304726.0}, "BH_RS03085": {"Expression": 4489.0, "InternalID": 4304215.0}, "BH_RS03080": {"Expression": 320.0, "InternalID": 4304214.0}, "BH_RS04015": {"Expression": 1061.0, "InternalID": 4304393.0}, "BH_RS01015": {"Expression": 177.0, "InternalID": 4303823.0}, "BH_RS01010": {"Expression": 56.9, "InternalID": 4303822.0}, "BH_RS05925": {"Expression": 134.0, "InternalID": 4304742.0}, "BH_RS05920": {"Expression": 46.7, "InternalID": 4304741.0}, "BH_RS03915": {"Expression": 2416.0, "InternalID": 4304376.0}, "BH_RS00615": {"Expression": 356.0, "InternalID": 4303750.0}, "BH_RS02540": {"Expression": 115.0, "InternalID": 4304116.0}, "BH_RS08270": {"Expression": 13.0, "InternalID": 4305098.0}, "BH_RS05135": {"Expression": 5707.0, "InternalID": 4304603.0}, "BH_RS07295": {"Expression": 9.61, "InternalID": 4304930.0}, "BH_RS06585": {"Expression": 69.1, "InternalID": 4304834.0}, "BH_RS01120": {"Expression": 51.5, "InternalID": 4303844.0}, "BH_RS03855": {"Expression": 33.8, "InternalID": 4304361.0}, "BH_RS05720": {"Expression": 35.9, "InternalID": 4304710.0}, "BH_RS02110": {"Expression": 1139.0, "InternalID": 4304032.0}, "BH_RS05725": {"Expression": 924.0, "InternalID": 4304711.0}, "BH_RS02115": {"Expression": 1025.0, "InternalID": 4304033.0}, "BH_RS08370": {"Expression": 15.7, "InternalID": 4305118.0}, "BH_RS07980": {"Expression": 29.8, "InternalID": 4305045.0}, "BH_RS07985": {"Expression": 92.7, "InternalID": 4305046.0}, "BH_RS06630": {"Expression": 26.1, "InternalID": 4304843.0}, "BH_RS06635": {"Expression": 5544.0, "InternalID": 4304844.0}, "BH_RS04855": {"Expression": 166.0, "InternalID": 4304548.0}, "BH_RS04850": {"Expression": 98.8, "InternalID": 4304547.0}, "BH_RS05585": {"Expression": 647.0, "InternalID": 4304683.0}, "BH_RS01235": {"Expression": 631.0, "InternalID": 4303866.0}, "BH_RS05580": {"Expression": 5.96, "InternalID": 4304682.0}, "BH_RS01230": {"Expression": 1318.0, "InternalID": 4303865.0}, "BH_RS04520": {"Expression": 43.4, "InternalID": 4304489.0}, "BH_RS05035": {"Expression": 5634.0, "InternalID": 4304583.0}, "BH_RS02025": {"Expression": 1880.0, "InternalID": 4304017.0}, "BH_RS05030": {"Expression": 6759.0, "InternalID": 4304582.0}, "BH_RS02020": {"Expression": 1944.0, "InternalID": 4304016.0}, "BH_RS03510": {"Expression": 5.61, "InternalID": 4304295.0}, "BH_RS06035": {"Expression": 428.0, "InternalID": 4304763.0}, "BH_RS08035": {"Expression": 557.0, "InternalID": 4305054.0}, "BH_RS05215": {"Expression": 12.1, "InternalID": 4304618.0}, "BH_RS07765": {"Expression": 132.0, "InternalID": 4305003.0}, "BH_RS07760": {"Expression": 795.0, "InternalID": 4305002.0}, "BH_RS04295": {"Expression": 439.0, "InternalID": 4304445.0}, "BH_RS00290": {"Expression": 80.1, "InternalID": 4303689.0}, "BH_RS04290": {"Expression": 53.1, "InternalID": 4304444.0}, "BH_RS01340": {"Expression": 157.0, "InternalID": 4303884.0}, "BH_RS01345": {"Expression": 334.0, "InternalID": 4303885.0}, "BH_RS04980": {"Expression": 112.0, "InternalID": 4304572.0}, "BH_RS04455": {"Expression": 538.0, "InternalID": 4304473.0}, "BH_RS04985": {"Expression": 1210.0, "InternalID": 4304573.0}, "BH_RS05100": {"Expression": 6099.0, "InternalID": 4304596.0}, "BH_RS05450": {"Expression": 160.0, "InternalID": 4304658.0}, "BH_RS02335": {"Expression": 25.8, "InternalID": 4304076.0}, "BH_RS04270": {"Expression": 507.0, "InternalID": 4304440.0}, "BH_RS04275": {"Expression": 2906.0, "InternalID": 4304441.0}, "BH_RS01645": {"Expression": 2.24, "InternalID": 4303941.0}, "BH_RS01640": {"Expression": 6.98, "InternalID": 4303940.0}, "BH_RS04180": {"Expression": 87.7, "InternalID": 4304423.0}, "BH_RS02350": {"Expression": 104.0, "InternalID": 4304079.0}, "BH_RS04670": {"Expression": 55.3, "InternalID": 4304517.0}, "BH_RS03880": {"Expression": 33.5, "InternalID": 4304366.0}, "BH_RS05435": {"Expression": 184.0, "InternalID": 4304655.0}, "BH_RS00600": {"Expression": 168.0, "InternalID": 4303747.0}, "BH_RS02845": {"Expression": 2526.0, "InternalID": 4304173.0}, "BH_RS02840": {"Expression": 12.1, "InternalID": 4304172.0}, "BH_RS00605": {"Expression": 2385.0, "InternalID": 4303748.0}, "BH_RS03860": {"Expression": 2591.0, "InternalID": 4304362.0}, "BH_RS01730": {"Expression": 50.3, "InternalID": 4303961.0}, "BH_RS08345": {"Expression": 509.0, "InternalID": 4305113.0}, "BH_RS07505": {"Expression": 119.0, "InternalID": 4304965.0}, "BH_RS07500": {"Expression": 295.0, "InternalID": 4304964.0}, "BH_RS04075": {"Expression": 478.0, "InternalID": 4304403.0}, "BH_RS08295": {"Expression": 119.0, "InternalID": 4305103.0}, "BH_RS02595": {"Expression": 227.0, "InternalID": 4304126.0}, "BH_RS02590": {"Expression": 594.0, "InternalID": 4304125.0}, "BH_RS03500": {"Expression": 94.3, "InternalID": 4304293.0}, "BH_RS00515": {"Expression": 475.0, "InternalID": 4303729.0}, "BH_RS03260": {"Expression": 1377.0, "InternalID": 4304247.0}, "BH_RS02340": {"Expression": 7663.0, "InternalID": 4304077.0}, "BH_RS03505": {"Expression": 67.9, "InternalID": 4304294.0}, "BH_RS07175": {"Expression": 54.5, "InternalID": 4304918.0}, "BH_RS05815": {"Expression": 32.2, "InternalID": 4304725.0}, "BH_RS02930": {"Expression": 68.4, "InternalID": 4304189.0}, "BH_RS07370": {"Expression": 2132.0, "InternalID": 4304939.0}, "BH_RS07375": {"Expression": 35.8, "InternalID": 4304940.0}, "BH_RS01910": {"Expression": 99.1, "InternalID": 4303995.0}, "BH_RS01915": {"Expression": 104.0, "InternalID": 4303996.0}, "BH_RS00990": {"Expression": 197.0, "InternalID": 4303818.0}, "BH_RS03350": {"Expression": 162.0, "InternalID": 4304266.0}, "BH_RS00995": {"Expression": 217.0, "InternalID": 4303819.0}, "BH_RS03670": {"Expression": 510.0, "InternalID": 4304323.0}, "BH_RS03675": {"Expression": 305.0, "InternalID": 4304324.0}, "BH_RS03070": {"Expression": 1784.0, "InternalID": 4304212.0}, "BH_RS05855": {"Expression": 88.3, "InternalID": 4304732.0}, "BH_RS05850": {"Expression": 380.0, "InternalID": 4304731.0}, "BH_RS03075": {"Expression": 691.0, "InternalID": 4304213.0}, "BH_RS01005": {"Expression": 656.0, "InternalID": 4303821.0}, "BH_RS01000": {"Expression": 51.5, "InternalID": 4303820.0}, "BH_RS02615": {"Expression": 115.0, "InternalID": 4304129.0}, "BH_RS02610": {"Expression": 3118.0, "InternalID": 4304128.0}, "BH_RS03185": {"Expression": 1309.0, "InternalID": 4304235.0}, "BH_RS06350": {"Expression": 3941.0, "InternalID": 4304802.0}, "BH_RS03180": {"Expression": 753.0, "InternalID": 4304234.0}, "BH_RS07195": {"Expression": 42.3, "InternalID": 4304919.0}, "BH_RS01135": {"Expression": 257.0, "InternalID": 4303847.0}, "BH_RS05735": {"Expression": 1341.0, "InternalID": 4304713.0}, "BH_RS02105": {"Expression": 81.9, "InternalID": 4304031.0}, "BH_RS05730": {"Expression": 44.5, "InternalID": 4304712.0}, "BH_RS03450": {"Expression": 2.77, "InternalID": 4304284.0}, "BH_RS07990": {"Expression": 513.0, "InternalID": 4305047.0}, "BH_RS07995": {"Expression": 563.0, "InternalID": 4305048.0}, "BH_RS03690": {"Expression": 288.0, "InternalID": 4304327.0}, "BH_RS03695": {"Expression": 81.3, "InternalID": 4304328.0}, "BH_RS00195": {"Expression": 167.0, "InternalID": 4303670.0}, "BH_RS04860": {"Expression": 708.0, "InternalID": 4304549.0}, "BH_RS04315": {"Expression": 39.7, "InternalID": 4304449.0}, "BH_RS00355": {"Expression": 18.8, "InternalID": 4303701.0}, "BH_RS05590": {"Expression": 139.0, "InternalID": 4304684.0}, "BH_RS05595": {"Expression": 730.0, "InternalID": 4304685.0}, "BH_RS04510": {"Expression": 0.371, "InternalID": 4304487.0}, "BH_RS05020": {"Expression": 8260.0, "InternalID": 4304580.0}, "BH_RS05025": {"Expression": 8794.0, "InternalID": 4304581.0}, "BH_RS02035": {"Expression": 123.0, "InternalID": 4304019.0}, "BH_RS02030": {"Expression": 122.0, "InternalID": 4304018.0}, "BH_RS06005": {"Expression": 26273.0, "InternalID": 4304757.0}, "BH_RS06000": {"Expression": 341.0, "InternalID": 4304756.0}, "BH_RS05970": {"Expression": 108.0, "InternalID": 4304750.0}, "BH_RS07775": {"Expression": 5.04, "InternalID": 4305005.0}, "BH_RS07770": {"Expression": 131.0, "InternalID": 4305004.0}, "BH_RS01350": {"Expression": 86.6, "InternalID": 4303886.0}, "BH_RS06490": {"Expression": 36.2, "InternalID": 4304819.0}, "BH_RS01355": {"Expression": 320.0, "InternalID": 4303887.0}, "BH_RS02790": {"Expression": 239.0, "InternalID": 4304163.0}, "BH_RS02920": {"Expression": 514.0, "InternalID": 4304187.0}, "BH_RS05440": {"Expression": 38.8, "InternalID": 4304656.0}, "BH_RS05115": {"Expression": 3399.0, "InternalID": 4304599.0}, "BH_RS05445": {"Expression": 289.0, "InternalID": 4304657.0}, "BH_RS05110": {"Expression": 4670.0, "InternalID": 4304598.0}, "BH_RS04245": {"Expression": 225.0, "InternalID": 4304435.0}, "BH_RS06915": {"Expression": 371.0, "InternalID": 4304878.0}, "BH_RS04240": {"Expression": 394.0, "InternalID": 4304434.0}, "BH_RS06910": {"Expression": 7.65, "InternalID": 4304876.0}, "BH_RS00775": {"Expression": 464.0, "InternalID": 4303775.0}, "BH_RS06250": {"Expression": 289.0, "InternalID": 4304788.0}, "BH_RS00170": {"Expression": 463.0, "InternalID": 4303665.0}, "BH_RS04645": {"Expression": 142.0, "InternalID": 4304513.0}, "BH_RS00175": {"Expression": 26.1, "InternalID": 4303666.0}, "BH_RS04880": {"Expression": 572.0, "InternalID": 4304553.0}, "BH_RS02850": {"Expression": 1102.0, "InternalID": 4304174.0}, "BH_RS02855": {"Expression": 964.0, "InternalID": 4304175.0}, "BH_RS00610": {"Expression": 113.0, "InternalID": 4303749.0}, "BH_RS08375": {"Expression": 1271.0, "InternalID": 4305119.0}, "BH_RS03850": {"Expression": 192.0, "InternalID": 4304360.0}, "BH_RS01740": {"Expression": 91.7, "InternalID": 4303962.0}, "BH_RS07515": {"Expression": 3877.0, "InternalID": 4304967.0}, "BH_RS07510": {"Expression": 571.0, "InternalID": 4304966.0}, "BH_RS01580": {"Expression": 11.6, "InternalID": 4303928.0}, "BH_RS01585": {"Expression": 22.5, "InternalID": 4303929.0}, "BH_RS04080": {"Expression": 126.0, "InternalID": 4304404.0}, "BH_RS04085": {"Expression": 491.0, "InternalID": 4304405.0}, "BH_RS03985": {"Expression": 280.0, "InternalID": 4304387.0}, "BH_RS03320": {"Expression": 173.0, "InternalID": 4304259.0}, "BH_RS03980": {"Expression": 395.0, "InternalID": 4304386.0}, "BH_RS02585": {"Expression": 356.0, "InternalID": 4304124.0}, "BH_RS02580": {"Expression": 155.0, "InternalID": 4304123.0}, "BH_RS00500": {"Expression": 286.0, "InternalID": 4303726.0}, "BH_RS00505": {"Expression": 761.0, "InternalID": 4303727.0}, "BH_RS03215": {"Expression": 125.0, "InternalID": 4304241.0}, "BH_RS03210": {"Expression": 434.0, "InternalID": 4304240.0}, "BH_RS00860": {"Expression": 295.0, "InternalID": 4303792.0}, "BH_RS02925": {"Expression": 7713.0, "InternalID": 4304188.0}, "BH_RS01840": {"Expression": 426.0, "InternalID": 4303983.0}, "BH_RS07345": {"Expression": 590.0, "InternalID": 4304936.0}, "BH_RS07340": {"Expression": 546.0, "InternalID": 4304935.0}, "BH_RS08400": {"Expression": 1735.0, "InternalID": 4305124.0}, "BH_RS03325": {"Expression": 403.0, "InternalID": 4304261.0}, "BH_RS01965": {"Expression": 725.0, "InternalID": 4304006.0}, "BH_RS01960": {"Expression": 3088.0, "InternalID": 4304005.0}, "BH_RS00985": {"Expression": 7442.0, "InternalID": 4303817.0}, "BH_RS00980": {"Expression": 1142.0, "InternalID": 4303816.0}}, "OrganimsName": "B.henselae", "Score": 9.38, "Coverage": 86.0, "Integrated": false}
