# Supplementary material for: Depletion of Shine-Dalgarno Sequences Within Bacterial Coding Regions Is Expression Dependent
Source: G3 (Bethesda). 2016 Sep 7;6(11):3467–74. doi: 10.1534/g3.116.032227 (PMC5100845; doi:10.1534/g3.116.032227)
Supplement: Supplemental Material [file supp_g3.116.032227_FileS1.zip › SD_Submission 3/Data/PaxDB/GCA_000143945.json]

{"Score": 2.59, "Coverage": 61.0, "GeneExpression": {"MPNE_0708": {"New ID": "MPNE_RS03415", "Expression": 187.0, "InternalID": 8582117.0}, "MPNE_0257": {"New ID": "MPNE_RS01260", "Expression": 2361.0, "InternalID": 8581772.0}, "MPNE_0064": {"New ID": "MPNE_RS00315", "Expression": 560.0, "InternalID": 8581622.0}, "MPNE_0636": {"New ID": "MPNE_RS03060", "Expression": 340.0, "InternalID": 8582062.0}, "MPNE_0777": {"New ID": "MPNE_RS03735", "Expression": 67.9, "InternalID": 8582174.0}, "MPNE_0674": {"New ID": "MPNE_RS03240", "Expression": 21926.0, "InternalID": 8582091.0}, "MPNE_0675": {"New ID": "MPNE_RS03245", "Expression": 37075.0, "InternalID": 8582092.0}, "MPNE_0795": {"New ID": "MPNE_RS03815", "Expression": 459.0, "InternalID": 8582192.0}, "MPNE_0471": {"New ID": "MPNE_RS02285", "Expression": 238.0, "InternalID": 8581936.0}, "MPNE_0248": {"New ID": "MPNE_RS01215", "Expression": 3363.0, "InternalID": 8581765.0}, "MPNE_0055": {"New ID": "MPNE_RS00275", "Expression": 3804.0, "InternalID": 8581615.0}, "MPNE_0461": {"New ID": "MPNE_RS02245", "Expression": 119.0, "InternalID": 8581933.0}, "MPNE_0477": {"New ID": "MPNE_RS02315", "Expression": 153.0, "InternalID": 8581940.0}, "MPNE_0382": {"New ID": "MPNE_RS01855", "Expression": 67.9, "InternalID": 8581869.0}, "MPNE_0264": {"New ID": "MPNE_RS01295", "Expression": 255.0, "InternalID": 8581779.0}, "MPNE_0413": {"New ID": "MPNE_RS02000", "Expression": 391.0, "InternalID": 8581897.0}, "MPNE_0183": {"New ID": "MPNE_RS00900", "Expression": 2055.0, "InternalID": 8581710.0}, "MPNE_0406": {"New ID": "MPNE_RS01960", "Expression": 696.0, "InternalID": 8581890.0}, "MPNE_0638": {"Expression": 357.0, "InternalID": 8582064.0}, "MPNE_0572": {"New ID": "MPNE_RS02775", "Expression": 255.0, "InternalID": 8582011.0}, "MPNE_0630": {"New ID": "MPNE_RS03030", "Expression": 12143.0, "InternalID": 8582056.0}, "MPNE_0271": {"New ID": "MPNE_RS01330", "Expression": 1240.0, "InternalID": 8581786.0}, "MPNE_0188": {"New ID": "MPNE_RS00920", "Expression": 204.0, "InternalID": 8581713.0}, "MPNE_0086": {"New ID": "MPNE_RS00430", "Expression": 1053.0, "InternalID": 8581643.0}, "MPNE_0604": {"New ID": "MPNE_RS02920", "Expression": 2853.0, "InternalID": 8582038.0}, "MPNE_0800": {"New ID": "MPNE_RS03840", "Expression": 4042.0, "InternalID": 8582197.0}, "MPNE_0074": {"New ID": "MPNE_RS00365", "Expression": 2531.0, "InternalID": 8581632.0}, "MPNE_0069": {"New ID": "MPNE_RS00340", "Expression": 798.0, "InternalID": 8581627.0}, "MPNE_0496": {"New ID": "MPNE_RS02405", "Expression": 153.0, "InternalID": 8581954.0}, "MPNE_0032": {"New ID": "MPNE_RS00165", "Expression": 2514.0, "InternalID": 8581596.0}, "MPNE_0797": {"New ID": "MPNE_RS03825", "Expression": 2921.0, "InternalID": 8582194.0}, "MPNE_0627": {"New ID": "MPNE_RS03020", "Expression": 1579.0, "InternalID": 8582053.0}, "MPNE_0697": {"New ID": "MPNE_RS03355", "Expression": 84.9, "InternalID": 8582107.0}, "MPNE_0668": {"New ID": "MPNE_RS03210", "Expression": 2649.0, "InternalID": 8582087.0}, "MPNE_0712": {"New ID": "MPNE_RS03430", "Expression": 526.0, "InternalID": 8582121.0}, "MPNE_0744": {"New ID": "MPNE_RS03570", "Expression": 6539.0, "InternalID": 8582149.0}, "MPNE_0439": {"New ID": "MPNE_RS02135", "Expression": 2615.0, "InternalID": 8581912.0}, "MPNE_0363": {"New ID": "MPNE_RS01765", "Expression": 102.0, "InternalID": 8581853.0}, "MPNE_0015": {"New ID": "MPNE_RS00085", "Expression": 730.0, "InternalID": 8581581.0}, "MPNE_0357": {"New ID": "MPNE_RS01740", "Expression": 84.9, "InternalID": 8581849.0}, "MPNE_0293": {"New ID": "MPNE_RS01440", "Expression": 5078.0, "InternalID": 8581807.0}, "MPNE_0275": {"New ID": "MPNE_RS01350", "Expression": 1936.0, "InternalID": 8581789.0}, "MPNE_0518": {"New ID": "MPNE_RS02510", "Expression": 153.0, "InternalID": 8581973.0}, "MPNE_0252": {"New ID": "MPNE_RS01235", "Expression": 1104.0, "InternalID": 8581767.0}, "MPNE_0067": {"New ID": "MPNE_RS00330", "Expression": 187.0, "InternalID": 8581625.0}, "MPNE_0215": {"New ID": "MPNE_RS01055", "Expression": 357.0, "InternalID": 8581738.0}, "MPNE_0419": {"New ID": "MPNE_RS02030", "Expression": 493.0, "InternalID": 8581900.0}, "MPNE_0768": {"New ID": "MPNE_RS03690", "Expression": 442.0, "InternalID": 8582165.0}, "MPNE_0157": {"New ID": "MPNE_RS00790", "Expression": 1766.0, "InternalID": 8581688.0}, "MPNE_0204": {"New ID": "MPNE_RS01000", "Expression": 153.0, "InternalID": 8581727.0}, "MPNE_0132": {"New ID": "MPNE_RS00680", "Expression": 4382.0, "InternalID": 8581670.0}, "MPNE_0443": {"New ID": "MPNE_RS02155", "Expression": 526.0, "InternalID": 8581916.0}, "MPNE_0077": {"New ID": "MPNE_RS00375", "Expression": 1359.0, "InternalID": 8581635.0}, "MPNE_0082": {"New ID": "MPNE_RS00410", "Expression": 645.0, "InternalID": 8581640.0}, "MPNE_0380": {"New ID": "MPNE_RS01845", "Expression": 1257.0, "InternalID": 8581867.0}, "MPNE_0277": {"New ID": "MPNE_RS01355", "Expression": 102.0, "InternalID": 8581791.0}, "MPNE_0661": {"New ID": "MPNE_RS03185", "Expression": 289.0, "InternalID": 8582082.0}, "MPNE_0197": {"New ID": "MPNE_RS00965", "Expression": 2089.0, "InternalID": 8581721.0}, "MPNE_0184": {"New ID": "MPNE_RS00905", "Expression": 67.9, "InternalID": 8581711.0}, "MPNE_0033": {"New ID": "MPNE_RS00170", "Expression": 764.0, "InternalID": 8581597.0}, "MPNE_0390": {"New ID": "MPNE_RS01890", "Expression": 119.0, "InternalID": 8581875.0}, "MPNE_0660": {"New ID": "MPNE_RS03175", "Expression": 2514.0, "InternalID": 8582081.0}, "MPNE_0729": {"New ID": "MPNE_RS03500", "Expression": 289.0, "InternalID": 8582135.0}, "MPNE_0391": {"New ID": "MPNE_RS01895", "Expression": 408.0, "InternalID": 8581876.0}, "MPNE_0269": {"New ID": "MPNE_RS01320", "Expression": 1240.0, "InternalID": 8581784.0}, "MPNE_0569": {"New ID": "MPNE_RS02755", "Expression": 153.0, "InternalID": 8582008.0}, "MPNE_0495": {"New ID": "MPNE_RS02400", "Expression": 391.0, "InternalID": 8581953.0}, "MPNE_0393": {"New ID": "MPNE_RS01905", "Expression": 51.0, "InternalID": 8581878.0}, "MPNE_0287": {"New ID": "MPNE_RS01410", "Expression": 1732.0, "InternalID": 8581801.0}, "MPNE_0699": {"New ID": "MPNE_RS03365", "Expression": 4178.0, "InternalID": 8582109.0}, "MPNE_0676": {"New ID": "MPNE_RS03250", "Expression": 21875.0, "InternalID": 8582093.0}, "MPNE_0735": {"New ID": "MPNE_RS03530", "Expression": 289.0, "InternalID": 8582141.0}, "MPNE_0023": {"New ID": "MPNE_RS00120", "Expression": 747.0, "InternalID": 8581587.0}, "MPNE_0240": {"New ID": "MPNE_RS01175", "Expression": 9120.0, "InternalID": 8581757.0}, "MPNE_0080": {"New ID": "MPNE_RS00400", "Expression": 255.0, "InternalID": 8581638.0}, "MPNE_0454": {"New ID": "MPNE_RS02210", "Expression": 4229.0, "InternalID": 8581926.0}, "MPNE_0068": {"New ID": "MPNE_RS00335", "Expression": 204.0, "InternalID": 8581626.0}, "MPNE_0226": {"New ID": "MPNE_RS01110", "Expression": 3957.0, "InternalID": 8581749.0}, "MPNE_0501": {"New ID": "MPNE_RS02430", "Expression": 8135.0, "InternalID": 8581959.0}, "MPNE_0410": {"New ID": "MPNE_RS01985", "Expression": 2242.0, "InternalID": 8581894.0}, "MPNE_0452": {"New ID": "MPNE_RS02200", "Expression": 11905.0, "InternalID": 8581924.0}, "MPNE_0655": {"New ID": "MPNE_RS03155", "Expression": 391.0, "InternalID": 8582079.0}, "MPNE_0505": {"New ID": "MPNE_RS02450", "Expression": 255.0, "InternalID": 8581963.0}, "MPNE_0290": {"New ID": "MPNE_RS01425", "Expression": 2327.0, "InternalID": 8581804.0}, "MPNE_0243": {"New ID": "MPNE_RS01190", "Expression": 934.0, "InternalID": 8581760.0}, "MPNE_0510": {"New ID": "MPNE_RS02470", "Expression": 968.0, "InternalID": 8581968.0}, "MPNE_0039": {"New ID": "MPNE_RS00200", "Expression": 238.0, "InternalID": 8581603.0}, "MPNE_0451": {"New ID": "MPNE_RS02195", "Expression": 8797.0, "InternalID": 8581923.0}, "MPNE_0345": {"New ID": "MPNE_RS01680", "Expression": 7099.0, "InternalID": 8581848.0}, "MPNE_0408": {"New ID": "MPNE_RS01975", "Expression": 2208.0, "InternalID": 8581892.0}, "MPNE_0442": {"New ID": "MPNE_RS02150", "Expression": 408.0, "InternalID": 8581915.0}, "MPNE_0725": {"New ID": "MPNE_RS03480", "Expression": 204.0, "InternalID": 8582131.0}, "MPNE_0641": {"New ID": "MPNE_RS03095", "Expression": 679.0, "InternalID": 8582067.0}, "MPNE_0134": {"New ID": "MPNE_RS00695", "Expression": 526.0, "InternalID": 8581672.0}, "MPNE_0219": {"New ID": "MPNE_RS01075", "Expression": 1698.0, "InternalID": 8581742.0}, "MPNE_0652": {"New ID": "MPNE_RS03140", "Expression": 34.0, "InternalID": 8582076.0}, "MPNE_0213": {"New ID": "MPNE_RS01045", "Expression": 951.0, "InternalID": 8581736.0}, "MPNE_0381": {"New ID": "MPNE_RS01850", "Expression": 4501.0, "InternalID": 8581868.0}, "MPNE_0332": {"New ID": "MPNE_RS01620", "Expression": 289.0, "InternalID": 8581835.0}, "MPNE_0251": {"New ID": "MPNE_RS01230", "Expression": 1749.0, "InternalID": 8581766.0}, "MPNE_0079": {"New ID": "MPNE_RS00395", "Expression": 170.0, "InternalID": 8581637.0}, "MPNE_0667": {"New ID": "MPNE_RS03205", "Expression": 84.9, "InternalID": 8582086.0}, "MPNE_0375": {"New ID": "MPNE_RS01820", "Expression": 7744.0, "InternalID": 8581862.0}, "MPNE_0101": {"New ID": "MPNE_RS00515", "Expression": 84.9, "InternalID": 8581656.0}, "MPNE_0180": {"New ID": "MPNE_RS00885", "Expression": 3193.0, "InternalID": 8581708.0}, "MPNE_0024": {"New ID": "MPNE_RS00125", "Expression": 1257.0, "InternalID": 8581588.0}, "MPNE_0075": {"New ID": "MPNE_RS00370", "Expression": 357.0, "InternalID": 8581633.0}, "MPNE_0796": {"New ID": "MPNE_RS03820", "Expression": 1376.0, "InternalID": 8582193.0}, "MPNE_0456": {"New ID": "MPNE_RS02220", "Expression": 29942.0, "InternalID": 8581928.0}, "MPNE_0144": {"New ID": "MPNE_RS00740", "Expression": 84.9, "InternalID": 8581680.0}, "MPNE_0519": {"New ID": "MPNE_RS02515", "Expression": 2395.0, "InternalID": 8581974.0}, "MPNE_0036": {"New ID": "MPNE_RS00185", "Expression": 221.0, "InternalID": 8581600.0}, "MPNE_0494": {"New ID": "MPNE_RS02395", "Expression": 951.0, "InternalID": 8581952.0}, "MPNE_0242": {"New ID": "MPNE_RS01185", "Expression": 1189.0, "InternalID": 8581759.0}, "MPNE_0222": {"New ID": "MPNE_RS01090", "Expression": 425.0, "InternalID": 8581745.0}, "MPNE_0239": {"New ID": "MPNE_RS01165", "Expression": 8067.0, "InternalID": 8581756.0}, "MPNE_0437": {"New ID": "MPNE_RS02120", "Expression": 2734.0, "InternalID": 8581911.0}, "MPNE_0662": {"New ID": "MPNE_RS03180", "Expression": 696.0, "InternalID": 8582083.0}, "MPNE_0142": {"New ID": "MPNE_RS00725", "Expression": 238.0, "InternalID": 8581679.0}, "MPNE_0421": {"New ID": "MPNE_RS02040", "Expression": 102.0, "InternalID": 8581902.0}, "MPNE_0728": {"New ID": "MPNE_RS03495", "Expression": 102.0, "InternalID": 8582134.0}, "MPNE_0373": {"New ID": "MPNE_RS01810", "Expression": 3668.0, "InternalID": 8581860.0}, "MPNE_0089": {"New ID": "MPNE_RS00445", "Expression": 67.9, "InternalID": 8581645.0}, "MPNE_0441": {"New ID": "MPNE_RS02145", "Expression": 849.0, "InternalID": 8581914.0}, "MPNE_0792": {"New ID": "MPNE_RS03800", "Expression": 289.0, "InternalID": 8582189.0}, "MPNE_0299": {"New ID": "MPNE_RS01470", "Expression": 5622.0, "InternalID": 8581812.0}, "MPNE_0540": {"New ID": "MPNE_RS02620", "Expression": 713.0, "InternalID": 8581985.0}, "MPNE_0091": {"New ID": "MPNE_RS00450", "Expression": 357.0, "InternalID": 8581647.0}, "MPNE_0057": {"New ID": "MPNE_RS00285", "Expression": 6657.0, "InternalID": 8581617.0}, "MPNE_0444": {"New ID": "MPNE_RS02165", "Expression": 4093.0, "InternalID": 8581917.0}, "MPNE_0773": {"New ID": "MPNE_RS03715", "Expression": 255.0, "InternalID": 8582170.0}, "MPNE_0220": {"New ID": "MPNE_RS01080", "Expression": 8050.0, "InternalID": 8581743.0}, "MPNE_0246": {"New ID": "MPNE_RS01200", "Expression": 577.0, "InternalID": 8581763.0}, "MPNE_0022": {"New ID": "MPNE_RS00115", "Expression": 560.0, "InternalID": 8581586.0}, "MPNE_0551": {"New ID": "MPNE_RS02660", "Expression": 7354.0, "InternalID": 8581991.0}, "MPNE_0005": {"New ID": "MPNE_RS00025", "Expression": 1800.0, "InternalID": 8581571.0}, "MPNE_0262": {"New ID": "MPNE_RS01285", "Expression": 526.0, "InternalID": 8581777.0}, "MPNE_0140": {"New ID": "MPNE_RS00720", "Expression": 153.0, "InternalID": 8581677.0}, "MPNE_0561": {"New ID": "MPNE_RS02715", "Expression": 442.0, "InternalID": 8582001.0}, "MPNE_0359": {"New ID": "MPNE_RS01750", "Expression": 1834.0, "InternalID": 8581851.0}, "MPNE_0799": {"New ID": "MPNE_RS03835", "Expression": 340.0, "InternalID": 8582196.0}, "MPNE_0337": {"New ID": "MPNE_RS01640", "Expression": 9035.0, "InternalID": 8581840.0}, "MPNE_0071": {"New ID": "MPNE_RS00350", "Expression": 2412.0, "InternalID": 8581629.0}, "MPNE_0339": {"New ID": "MPNE_RS01650", "Expression": 1036.0, "InternalID": 8581842.0}, "MPNE_0002": {"New ID": "MPNE_RS00015", "Expression": 102.0, "InternalID": 8581570.0}, "MPNE_0420": {"New ID": "MPNE_RS02035", "Expression": 289.0, "InternalID": 8581901.0}, "MPNE_0726": {"New ID": "MPNE_RS03485", "Expression": 2904.0, "InternalID": 8582132.0}, "MPNE_0260": {"New ID": "MPNE_RS01275", "Expression": 1104.0, "InternalID": 8581775.0}, "MPNE_0772": {"New ID": "MPNE_RS03710", "Expression": 3397.0, "InternalID": 8582169.0}, "MPNE_0376": {"New ID": "MPNE_RS01825", "Expression": 1919.0, "InternalID": 8581863.0}, "MPNE_0211": {"New ID": "MPNE_RS01035", "Expression": 2649.0, "InternalID": 8581734.0}, "MPNE_0241": {"New ID": "MPNE_RS01180", "Expression": 2242.0, "InternalID": 8581758.0}, "MPNE_0563": {"New ID": "MPNE_RS02725", "Expression": 221.0, "InternalID": 8582003.0}, "MPNE_0731": {"New ID": "MPNE_RS03515", "Expression": 1444.0, "InternalID": 8582137.0}, "MPNE_0480": {"New ID": "MPNE_RS02325", "Expression": 1189.0, "InternalID": 8581941.0}, "MPNE_0225": {"New ID": "MPNE_RS01105", "Expression": 51.0, "InternalID": 8581748.0}, "MPNE_0280": {"New ID": "MPNE_RS01375", "Expression": 119.0, "InternalID": 8581794.0}, "MPNE_0733": {"New ID": "MPNE_RS03520", "Expression": 1325.0, "InternalID": 8582139.0}, "MPNE_0469": {"New ID": "MPNE_RS02280", "Expression": 4891.0, "InternalID": 8581934.0}, "MPNE_0268": {"New ID": "MPNE_RS01315", "Expression": 153.0, "InternalID": 8581783.0}, "MPNE_0531": {"New ID": "MPNE_RS02575", "Expression": 3804.0, "InternalID": 8581983.0}, "MPNE_0203": {"New ID": "MPNE_RS00995", "Expression": 1257.0, "InternalID": 8581726.0}, "MPNE_0283": {"New ID": "MPNE_RS01390", "Expression": 408.0, "InternalID": 8581797.0}, "MPNE_0663": {"New ID": "MPNE_RS03190", "Expression": 170.0, "InternalID": 8582084.0}, "MPNE_0187": {"New ID": "MPNE_RS00915", "Expression": 204.0, "InternalID": 8581712.0}, "MPNE_0554": {"New ID": "MPNE_RS02680", "Expression": 2887.0, "InternalID": 8581994.0}, "MPNE_0190": {"New ID": "MPNE_RS00930", "Expression": 2632.0, "InternalID": 8581715.0}, "MPNE_0457": {"New ID": "MPNE_RS02225", "Expression": 425.0, "InternalID": 8581929.0}, "MPNE_0789": {"New ID": "MPNE_RS03785", "Expression": 1698.0, "InternalID": 8582186.0}, "MPNE_0245": {"New ID": "MPNE_RS01205", "Expression": 136.0, "InternalID": 8581762.0}, "MPNE_0558": {"New ID": "MPNE_RS02700", "Expression": 713.0, "InternalID": 8581998.0}, "MPNE_0707": {"New ID": "MPNE_RS03405", "Expression": 22588.0, "InternalID": 8582116.0}, "MPNE_0026": {"New ID": "MPNE_RS00135", "Expression": 408.0, "InternalID": 8581590.0}, "MPNE_0076": {"New ID": "MPNE_RS00380", "Expression": 5146.0, "InternalID": 8581634.0}, "MPNE_0678": {"New ID": "MPNE_RS03260", "Expression": 6980.0, "InternalID": 8582095.0}, "MPNE_0459": {"New ID": "MPNE_RS02240", "Expression": 102.0, "InternalID": 8581931.0}, "MPNE_0366": {"New ID": "MPNE_RS01780", "Expression": 13655.0, "InternalID": 8581855.0}, "MPNE_0194": {"New ID": "MPNE_RS00950", "Expression": 3906.0, "InternalID": 8581718.0}, "MPNE_0336": {"New ID": "MPNE_RS01635", "Expression": 7982.0, "InternalID": 8581839.0}, "MPNE_0006": {"New ID": "MPNE_RS00030", "Expression": 1359.0, "InternalID": 8581572.0}, "MPNE_0198": {"New ID": "MPNE_RS00970", "Expression": 136.0, "InternalID": 8581722.0}, "MPNE_0502": {"New ID": "MPNE_RS02435", "Expression": 16576.0, "InternalID": 8581960.0}, "MPNE_0050": {"New ID": "MPNE_RS00250", "Expression": 51.0, "InternalID": 8581612.0}, "MPNE_0491": {"New ID": "MPNE_RS02380", "Expression": 1172.0, "InternalID": 8581949.0}, "MPNE_0379": {"New ID": "MPNE_RS01840", "Expression": 102.0, "InternalID": 8581866.0}, "MPNE_0307": {"New ID": "MPNE_RS01505", "Expression": 408.0, "InternalID": 8581817.0}, "MPNE_0343": {"New ID": "MPNE_RS01670", "Expression": 1002.0, "InternalID": 8581846.0}, "MPNE_0650": {"New ID": "MPNE_RS03130", "Expression": 153.0, "InternalID": 8582074.0}, "MPNE_0272": {"New ID": "MPNE_RS01335", "Expression": 2004.0, "InternalID": 8581787.0}, "MPNE_0192": {"New ID": "MPNE_RS00940", "Expression": 917.0, "InternalID": 8581717.0}, "MPNE_0555": {"New ID": "MPNE_RS02685", "Expression": 272.0, "InternalID": 8581995.0}, "MPNE_0559": {"New ID": "MPNE_RS02705", "Expression": 10088.0, "InternalID": 8581999.0}, "MPNE_0284": {"New ID": "MPNE_RS01395", "Expression": 832.0, "InternalID": 8581798.0}, "MPNE_0289": {"New ID": "MPNE_RS01420", "Expression": 832.0, "InternalID": 8581803.0}, "MPNE_0141": {"New ID": "MPNE_RS00730", "Expression": 1223.0, "InternalID": 8581678.0}, "MPNE_0259": {"New ID": "MPNE_RS01270", "Expression": 4144.0, "InternalID": 8581774.0}, "MPNE_0286": {"New ID": "MPNE_RS01405", "Expression": 221.0, "InternalID": 8581800.0}, "MPNE_0774": {"New ID": "MPNE_RS03720", "Expression": 1053.0, "InternalID": 8582171.0}, "MPNE_0475": {"Expression": 357.0, "InternalID": 8581939.0}, "MPNE_0310": {"New ID": "MPNE_RS01520", "Expression": 119.0, "InternalID": 8581820.0}, "MPNE_0642": {"New ID": "MPNE_RS03090", "Expression": 67.9, "InternalID": 8582068.0}, "MPNE_0786": {"New ID": "MPNE_RS03775", "Expression": 17629.0, "InternalID": 8582183.0}, "MPNE_0615": {"New ID": "MPNE_RS02965", "Expression": 238.0, "InternalID": 8582043.0}, "MPNE_0377": {"New ID": "MPNE_RS01830", "Expression": 5112.0, "InternalID": 8581864.0}, "MPNE_0625": {"New ID": "MPNE_RS03010", "Expression": 577.0, "InternalID": 8582051.0}, "MPNE_0209": {"New ID": "MPNE_RS01025", "Expression": 1936.0, "InternalID": 8581732.0}, "MPNE_0709": {"New ID": "MPNE_RS03410", "Expression": 289.0, "InternalID": 8582118.0}, "MPNE_0306": {"New ID": "MPNE_RS01510", "Expression": 11430.0, "InternalID": 8581816.0}, "MPNE_0200": {"New ID": "MPNE_RS00980", "Expression": 1953.0, "InternalID": 8581724.0}, "MPNE_0214": {"New ID": "MPNE_RS01050", "Expression": 493.0, "InternalID": 8581737.0}, "MPNE_0567": {"New ID": "MPNE_RS02750", "Expression": 272.0, "InternalID": 8582007.0}, "MPNE_0721": {"New ID": "MPNE_RS03460", "Expression": 3295.0, "InternalID": 8582127.0}, "MPNE_0296": {"New ID": "MPNE_RS01455", "Expression": 408.0, "InternalID": 8581810.0}, "MPNE_0056": {"New ID": "MPNE_RS00280", "Expression": 1053.0, "InternalID": 8581616.0}, "MPNE_0412": {"New ID": "MPNE_RS01995", "Expression": 136.0, "InternalID": 8581896.0}, "MPNE_0384": {"New ID": "MPNE_RS01865", "Expression": 3431.0, "InternalID": 8581871.0}, "MPNE_0049": {"New ID": "MPNE_RS00245", "Expression": 187.0, "InternalID": 8581611.0}, "MPNE_0300": {"New ID": "MPNE_RS01475", "Expression": 781.0, "InternalID": 8581813.0}, "MPNE_0458": {"New ID": "MPNE_RS02230", "Expression": 1698.0, "InternalID": 8581930.0}, "MPNE_0165": {"New ID": "MPNE_RS00820", "Expression": 10309.0, "InternalID": 8581696.0}, "MPNE_0770": {"New ID": "MPNE_RS03700", "Expression": 849.0, "InternalID": 8582167.0}, "MPNE_0785": {"New ID": "MPNE_RS03770", "Expression": 1053.0, "InternalID": 8582182.0}, "MPNE_0253": {"New ID": "MPNE_RS01240", "Expression": 136.0, "InternalID": 8581768.0}, "MPNE_0047": {"New ID": "MPNE_RS00240", "Expression": 1257.0, "InternalID": 8581609.0}, "MPNE_0782": {"New ID": "MPNE_RS03760", "Expression": 3057.0, "InternalID": 8582179.0}, "MPNE_0522": {"New ID": "MPNE_RS02530", "Expression": 1002.0, "InternalID": 8581977.0}, "MPNE_0058": {"New ID": "MPNE_RS00290", "Expression": 12755.0, "InternalID": 8581618.0}, "MPNE_0273": {"New ID": "MPNE_RS01340", "Expression": 67.9, "InternalID": 8581788.0}, "MPNE_0552": {"New ID": "MPNE_RS02670", "Expression": 628.0, "InternalID": 8581992.0}, "MPNE_0212": {"New ID": "MPNE_RS01040", "Expression": 560.0, "InternalID": 8581735.0}, "MPNE_0342": {"New ID": "MPNE_RS01665", "Expression": 255.0, "InternalID": 8581845.0}, "MPNE_0206": {"New ID": "MPNE_RS01010", "Expression": 730.0, "InternalID": 8581729.0}, "MPNE_0775": {"New ID": "MPNE_RS03725", "Expression": 38909.0, "InternalID": 8582172.0}, "MPNE_0136": {"New ID": "MPNE_RS00700", "Expression": 493.0, "InternalID": 8581674.0}, "MPNE_0093": {"New ID": "MPNE_RS00460", "Expression": 4993.0, "InternalID": 8581649.0}, "MPNE_0440": {"New ID": "MPNE_RS02140", "Expression": 493.0, "InternalID": 8581913.0}, "MPNE_0314": {"New ID": "MPNE_RS01540", "Expression": 306.0, "InternalID": 8581822.0}, "MPNE_0341": {"New ID": "MPNE_RS01660", "Expression": 1172.0, "InternalID": 8581844.0}, "MPNE_0433": {"New ID": "MPNE_RS02095", "Expression": 3465.0, "InternalID": 8581908.0}, "MPNE_0122": {"New ID": "MPNE_RS00625", "Expression": 391.0, "InternalID": 8581667.0}, "MPNE_0508": {"New ID": "MPNE_RS02460", "Expression": 26137.0, "InternalID": 8581966.0}, "MPNE_0560": {"New ID": "MPNE_RS02710", "Expression": 594.0, "InternalID": 8582000.0}, "MPNE_0224": {"New ID": "MPNE_RS01100", "Expression": 238.0, "InternalID": 8581747.0}, "MPNE_0362": {"New ID": "MPNE_RS01760", "Expression": 1393.0, "InternalID": 8581852.0}, "MPNE_0195": {"New ID": "MPNE_RS00955", "Expression": 1444.0, "InternalID": 8581719.0}, "MPNE_0527": {"New ID": "MPNE_RS02555", "Expression": 1512.0, "InternalID": 8581981.0}, "MPNE_0210": {"New ID": "MPNE_RS01030", "Expression": 204.0, "InternalID": 8581733.0}, "MPNE_0761": {"New ID": "MPNE_RS03655", "Expression": 204.0, "InternalID": 8582160.0}, "MPNE_0669": {"New ID": "MPNE_RS03215", "Expression": 985.0, "InternalID": 8582088.0}, "MPNE_0372": {"New ID": "MPNE_RS01805", "Expression": 1002.0, "InternalID": 8581859.0}, "MPNE_0703": {"New ID": "MPNE_RS03385", "Expression": 459.0, "InternalID": 8582113.0}, "MPNE_0028": {"New ID": "MPNE_RS00145", "Expression": 20346.0, "InternalID": 8581592.0}, "MPNE_0008": {"New ID": "MPNE_RS00040", "Expression": 51.0, "InternalID": 8581574.0}, "MPNE_0265": {"New ID": "MPNE_RS01300", "Expression": 577.0, "InternalID": 8581780.0}, "MPNE_0571": {"New ID": "MPNE_RS02770", "Expression": 1681.0, "InternalID": 8582010.0}, "MPNE_0624": {"New ID": "MPNE_RS03000", "Expression": 2038.0, "InternalID": 8582050.0}, "MPNE_0138": {"New ID": "MPNE_RS00710", "Expression": 4636.0, "InternalID": 8581676.0}, "MPNE_0295": {"New ID": "MPNE_RS01450", "Expression": 21484.0, "InternalID": 8581809.0}, "MPNE_0603": {"New ID": "MPNE_RS02915", "Expression": 6216.0, "InternalID": 8582037.0}, "MPNE_0396": {"New ID": "MPNE_RS01920", "Expression": 102.0, "InternalID": 8581881.0}, "MPNE_0367": {"New ID": "MPNE_RS01785", "Expression": 11260.0, "InternalID": 8581856.0}, "MPNE_0378": {"New ID": "MPNE_RS01835", "Expression": 255.0, "InternalID": 8581865.0}, "MPNE_0072": {"New ID": "MPNE_RS00355", "Expression": 7252.0, "InternalID": 8581630.0}, "MPNE_0255": {"New ID": "MPNE_RS01250", "Expression": 374.0, "InternalID": 8581770.0}, "MPNE_0261": {"New ID": "MPNE_RS01280", "Expression": 2836.0, "InternalID": 8581776.0}, "MPNE_0566": {"New ID": "MPNE_RS02745", "Expression": 815.0, "InternalID": 8582006.0}, "MPNE_0025": {"New ID": "MPNE_RS00130", "Expression": 611.0, "InternalID": 8581589.0}, "MPNE_0734": {"New ID": "MPNE_RS03525", "Expression": 1070.0, "InternalID": 8582140.0}, "MPNE_0692": {"New ID": "MPNE_RS03325", "Expression": 357.0, "InternalID": 8582102.0}, "MPNE_0453": {"New ID": "MPNE_RS02205", "Expression": 21025.0, "InternalID": 8581925.0}, "MPNE_0313": {"New ID": "MPNE_RS01535", "Expression": 289.0, "InternalID": 8581821.0}, "MPNE_0591": {"New ID": "MPNE_RS02855", "Expression": 153.0, "InternalID": 8582026.0}, "MPNE_0550": {"New ID": "MPNE_RS02655", "Expression": 136.0, "InternalID": 8581990.0}, "MPNE_0092": {"New ID": "MPNE_RS00455", "Expression": 255.0, "InternalID": 8581648.0}, "MPNE_0503": {"New ID": "MPNE_RS02440", "Expression": 37856.0, "InternalID": 8581961.0}, "MPNE_0724": {"New ID": "MPNE_RS03475", "Expression": 730.0, "InternalID": 8582130.0}, "MPNE_0196": {"New ID": "MPNE_RS00960", "Expression": 3244.0, "InternalID": 8581720.0}, "MPNE_0021": {"New ID": "MPNE_RS00110", "Expression": 221.0, "InternalID": 8581585.0}, "MPNE_0723": {"New ID": "MPNE_RS03470", "Expression": 1206.0, "InternalID": 8582129.0}, "MPNE_0727": {"New ID": "MPNE_RS03490", "Expression": 2412.0, "InternalID": 8582133.0}, "MPNE_0279": {"New ID": "MPNE_RS01370", "Expression": 1885.0, "InternalID": 8581793.0}, "MPNE_0216": {"New ID": "MPNE_RS01060", "Expression": 425.0, "InternalID": 8581739.0}, "MPNE_0696": {"New ID": "MPNE_RS03350", "Expression": 459.0, "InternalID": 8582106.0}, "MPNE_0798": {"New ID": "MPNE_RS03830", "Expression": 934.0, "InternalID": 8582195.0}, "MPNE_0693": {"New ID": "MPNE_RS03335", "Expression": 238.0, "InternalID": 8582103.0}, "MPNE_0247": {"New ID": "MPNE_RS01210", "Expression": 1953.0, "InternalID": 8581764.0}, "MPNE_0208": {"New ID": "MPNE_RS01020", "Expression": 611.0, "InternalID": 8581731.0}, "MPNE_0088": {"New ID": "MPNE_RS00440", "Expression": 51.0, "InternalID": 8581644.0}, "MPNE_0270": {"New ID": "MPNE_RS01325", "Expression": 2208.0, "InternalID": 8581785.0}, "MPNE_0628": {"New ID": "MPNE_RS03015", "Expression": 5231.0, "InternalID": 8582054.0}, "MPNE_0409": {"New ID": "MPNE_RS01980", "Expression": 374.0, "InternalID": 8581893.0}, "MPNE_0643": {"New ID": "MPNE_RS03100", "Expression": 1189.0, "InternalID": 8582069.0}, "MPNE_0258": {"New ID": "MPNE_RS01265", "Expression": 1613.0, "InternalID": 8581773.0}, "MPNE_0344": {"New ID": "MPNE_RS01675", "Expression": 1036.0, "InternalID": 8581847.0}, "MPNE_0737": {"New ID": "MPNE_RS03540", "Expression": 119.0, "InternalID": 8582143.0}, "MPNE_0315": {"New ID": "MPNE_RS01545", "Expression": 798.0, "InternalID": 8581823.0}, "MPNE_0294": {"New ID": "MPNE_RS01445", "Expression": 374.0, "InternalID": 8581808.0}, "MPNE_0573": {"New ID": "MPNE_RS02780", "Expression": 119.0, "InternalID": 8582012.0}, "MPNE_0447": {"New ID": "MPNE_RS02180", "Expression": 3431.0, "InternalID": 8581920.0}, "MPNE_0201": {"New ID": "MPNE_RS00985", "Expression": 408.0, "InternalID": 8581725.0}, "MPNE_0646": {"New ID": "MPNE_RS03110", "Expression": 272.0, "InternalID": 8582070.0}, "MPNE_0297": {"New ID": "MPNE_RS01460", "Expression": 306.0, "InternalID": 8581811.0}, "MPNE_0778": {"New ID": "MPNE_RS03740", "Expression": 2021.0, "InternalID": 8582175.0}, "MPNE_0037": {"New ID": "MPNE_RS00190", "Expression": 1189.0, "InternalID": 8581601.0}, "MPNE_0487": {"New ID": "MPNE_RS02365", "Expression": 679.0, "InternalID": 8581947.0}, "MPNE_0771": {"New ID": "MPNE_RS03705", "Expression": 204.0, "InternalID": 8582168.0}, "MPNE_0722": {"New ID": "MPNE_RS03465", "Expression": 136.0, "InternalID": 8582128.0}, "MPNE_0556": {"New ID": "MPNE_RS02690", "Expression": 526.0, "InternalID": 8581996.0}, "MPNE_0647": {"New ID": "MPNE_RS03115", "Expression": 526.0, "InternalID": 8582071.0}, "MPNE_0449": {"New ID": "MPNE_RS02185", "Expression": 2463.0, "InternalID": 8581921.0}, "MPNE_0164": {"New ID": "MPNE_RS00815", "Expression": 3668.0, "InternalID": 8581695.0}, "MPNE_0288": {"New ID": "MPNE_RS01415", "Expression": 1376.0, "InternalID": 8581802.0}, "MPNE_0517": {"New ID": "MPNE_RS02505", "Expression": 815.0, "InternalID": 8581972.0}, "MPNE_0218": {"New ID": "MPNE_RS01070", "Expression": 289.0, "InternalID": 8581741.0}, "MPNE_0301": {"New ID": "MPNE_RS01480", "Expression": 289.0, "InternalID": 8581814.0}, "MPNE_0605": {"New ID": "MPNE_RS02925", "Expression": 4059.0, "InternalID": 8582039.0}, "MPNE_0278": {"New ID": "MPNE_RS01365", "Expression": 2293.0, "InternalID": 8581792.0}, "MPNE_0291": {"New ID": "MPNE_RS01430", "Expression": 425.0, "InternalID": 8581805.0}, "MPNE_0121": {"New ID": "MPNE_RS00620", "Expression": 1121.0, "InternalID": 8581666.0}, "MPNE_0710": {"New ID": "MPNE_RS03420", "Expression": 357.0, "InternalID": 8582119.0}, "MPNE_0594": {"New ID": "MPNE_RS02870", "Expression": 153.0, "InternalID": 8582029.0}, "MPNE_0383": {"New ID": "MPNE_RS01860", "Expression": 119.0, "InternalID": 8581870.0}, "MPNE_0741": {"New ID": "MPNE_RS03560", "Expression": 5961.0, "InternalID": 8582146.0}, "MPNE_0525": {"New ID": "MPNE_RS02545", "Expression": 8950.0, "InternalID": 8581980.0}, "MPNE_0779": {"New ID": "MPNE_RS03745", "Expression": 153.0, "InternalID": 8582176.0}, "MPNE_0137": {"New ID": "MPNE_RS00705", "Expression": 3702.0, "InternalID": 8581675.0}, "MPNE_0612": {"New ID": "MPNE_RS02950", "Expression": 611.0, "InternalID": 8582041.0}, "MPNE_0411": {"New ID": "MPNE_RS01990", "Expression": 289.0, "InternalID": 8581895.0}, "MPNE_0199": {"New ID": "MPNE_RS00975", "Expression": 170.0, "InternalID": 8581723.0}, "MPNE_0701": {"New ID": "MPNE_RS03375", "Expression": 1070.0, "InternalID": 8582111.0}, "MPNE_0073": {"New ID": "MPNE_RS00360", "Expression": 2768.0, "InternalID": 8581631.0}, "MPNE_0018": {"New ID": "MPNE_RS00095", "Expression": 221.0, "InternalID": 8581584.0}, "MPNE_0651": {"New ID": "MPNE_RS03135", "Expression": 493.0, "InternalID": 8582075.0}, "MPNE_0649": {"New ID": "MPNE_RS03125", "Expression": 119.0, "InternalID": 8582073.0}, "MPNE_0656": {"New ID": "MPNE_RS03160", "Expression": 272.0, "InternalID": 8582080.0}, "MPNE_0223": {"New ID": "MPNE_RS01095", "Expression": 476.0, "InternalID": 8581746.0}, "MPNE_0010": {"New ID": "MPNE_RS00050", "Expression": 51.0, "InternalID": 8581576.0}, "MPNE_0539": {"New ID": "MPNE_RS02615", "Expression": 136.0, "InternalID": 8581984.0}, "MPNE_0791": {"New ID": "MPNE_RS03795", "Expression": 1274.0, "InternalID": 8582188.0}, "MPNE_0613": {"New ID": "MPNE_RS02955", "Expression": 136.0, "InternalID": 8582042.0}, "MPNE_0790": {"New ID": "MPNE_RS03790", "Expression": 3142.0, "InternalID": 8582187.0}, "MPNE_0324": {"New ID": "MPNE_RS01580", "Expression": 1342.0, "InternalID": 8581830.0}, "MPNE_0007": {"New ID": "MPNE_RS00035", "Expression": 323.0, "InternalID": 8581573.0}, "MPNE_0455": {"New ID": "MPNE_RS02215", "Expression": 16797.0, "InternalID": 8581927.0}, "MPNE_0520": {"New ID": "MPNE_RS02520", "Expression": 1596.0, "InternalID": 8581975.0}, "MPNE_0621": {"New ID": "MPNE_RS02985", "Expression": 323.0, "InternalID": 8582048.0}, "MPNE_0309": {"New ID": "MPNE_RS01525", "Expression": 119.0, "InternalID": 8581819.0}, "MPNE_0256": {"New ID": "MPNE_RS01255", "Expression": 7048.0, "InternalID": 8581771.0}, "MPNE_0027": {"New ID": "MPNE_RS00140", "Expression": 747.0, "InternalID": 8581591.0}, "MPNE_0368": {"New ID": "MPNE_RS01790", "Expression": 136.0, "InternalID": 8581857.0}, "MPNE_0582": {"New ID": "MPNE_RS02810", "Expression": 272.0, "InternalID": 8582018.0}, "MPNE_0374": {"New ID": "MPNE_RS01815", "Expression": 1308.0, "InternalID": 8581861.0}, "MPNE_0135": {"New ID": "MPNE_RS00690", "Expression": 170.0, "InternalID": 8581673.0}, "MPNE_0385": {"New ID": "MPNE_RS01870", "Expression": 2072.0, "InternalID": 8581872.0}, "MPNE_0418": {"New ID": "MPNE_RS02025", "Expression": 153.0, "InternalID": 8581899.0}, "MPNE_0445": {"New ID": "MPNE_RS02170", "Expression": 2480.0, "InternalID": 8581918.0}, "MPNE_0001": {"New ID": "MPNE_RS00010", "Expression": 4518.0, "InternalID": 8581569.0}, "MPNE_0085": {"New ID": "MPNE_RS00425", "Expression": 4840.0, "InternalID": 8581642.0}, "MPNE_0654": {"New ID": "MPNE_RS03150", "Expression": 3753.0, "InternalID": 8582078.0}, "MPNE_0653": {"New ID": "MPNE_RS03145", "Expression": 3397.0, "InternalID": 8582077.0}, "MPNE_0460": {"New ID": "MPNE_RS02235", "Expression": 459.0, "InternalID": 8581932.0}, "MPNE_0191": {"New ID": "MPNE_RS00935", "Expression": 2395.0, "InternalID": 8581716.0}, "MPNE_0207": {"New ID": "MPNE_RS01015", "Expression": 391.0, "InternalID": 8581730.0}, "MPNE_0609": {"New ID": "MPNE_RS02940", "Expression": 102.0, "InternalID": 8582040.0}, "MPNE_0282": {"New ID": "MPNE_RS01385", "Expression": 9103.0, "InternalID": 8581796.0}, "MPNE_0392": {"New ID": "MPNE_RS01900", "Expression": 1749.0, "InternalID": 8581877.0}, "MPNE_0780": {"New ID": "MPNE_RS03750", "Expression": 917.0, "InternalID": 8582177.0}, "MPNE_0730": {"New ID": "MPNE_RS03505", "Expression": 4738.0, "InternalID": 8582136.0}, "MPNE_0276": {"New ID": "MPNE_RS01360", "Expression": 2870.0, "InternalID": 8581790.0}, "MPNE_0415": {"New ID": "MPNE_RS02010", "Expression": 476.0, "InternalID": 8581898.0}, "MPNE_0736": {"New ID": "MPNE_RS03535", "Expression": 5689.0, "InternalID": 8582142.0}, "MPNE_0263": {"New ID": "MPNE_RS01290", "Expression": 2174.0, "InternalID": 8581778.0}, "MPNE_0700": {"New ID": "MPNE_RS03370", "Expression": 357.0, "InternalID": 8582110.0}, "MPNE_0629": {"New ID": "MPNE_RS03025", "Expression": 1121.0, "InternalID": 8582055.0}, "MPNE_0698": {"New ID": "MPNE_RS03360", "Expression": 51.0, "InternalID": 8582108.0}, "MPNE_0292": {"New ID": "MPNE_RS01435", "Expression": 238.0, "InternalID": 8581806.0}, "MPNE_0637": {"New ID": "MPNE_RS03065", "Expression": 4195.0, "InternalID": 8582063.0}, "MPNE_0553": {"New ID": "MPNE_RS02675", "Expression": 187.0, "InternalID": 8581993.0}, "MPNE_0575": {"New ID": "MPNE_RS02790", "Expression": 968.0, "InternalID": 8582014.0}, "MPNE_0493": {"New ID": "MPNE_RS02390", "Expression": 832.0, "InternalID": 8581951.0}, "MPNE_0498": {"New ID": "MPNE_RS02415", "Expression": 493.0, "InternalID": 8581956.0}, "MPNE_0499": {"New ID": "MPNE_RS02420", "Expression": 900.0, "InternalID": 8581957.0}, "MPNE_0500": {"New ID": "MPNE_RS02425", "Expression": 2208.0, "InternalID": 8581958.0}}, "OrganimsName": "M.pneumoniae", "Integrated": true, "Weight": 100.0}
