# Supplementary material for: Depletion of Shine-Dalgarno Sequences Within Bacterial Coding Regions Is Expression Dependent
Source: G3 (Bethesda). 2016 Sep 7;6(11):3467–74. doi: 10.1534/g3.116.032227 (PMC5100845; doi:10.1534/g3.116.032227)
Supplement: Supplemental Material [file supp_g3.116.032227_FileS1.zip › SD_Submission 3/Data/PaxDB/GCA_000146165.json]

{"Score": 6.31, "Coverage": 31.0, "GeneExpression": {"SO_0640": {"Expression": 52.6, "InternalID": 3595479.0}, "SO_1807": {"Expression": 3610.0, "InternalID": 3596532.0}, "SO_3186": {"Expression": 147.0, "InternalID": 3597786.0}, "SO_1463": {"Expression": 6.83, "InternalID": 3596240.0}, "SO_1332": {"Expression": 120.0, "InternalID": 3596117.0}, "SO_0228": {"Expression": 611.0, "InternalID": 3595094.0}, "SO_0275": {"Expression": 454.0, "InternalID": 3595140.0}, "SO_1037": {"Expression": 38.2, "InternalID": 3595848.0}, "SO_1430": {"Expression": 158.0, "InternalID": 3596211.0}, "SO_2098": {"Expression": 10.5, "InternalID": 3596791.0}, "SO_1784": {"Expression": 15.3, "InternalID": 3596511.0}, "SO_3649": {"Expression": 65.1, "InternalID": 3598202.0}, "SO_2107": {"Expression": 118.0, "InternalID": 3596799.0}, "SO_3562": {"Expression": 5.64, "InternalID": 3598130.0}, "SO_4723": {"Expression": 114.0, "InternalID": 3599170.0}, "SO_3235": {"Expression": 7.34, "InternalID": 3597833.0}, "SO_2646": {"Expression": 22.1, "InternalID": 3597281.0}, "SO_0511": {"Expression": 43.5, "InternalID": 3595362.0}, "SO_2728": {"Expression": 142.0, "InternalID": 3597361.0}, "SO_3110": {"Expression": 29.7, "InternalID": 3597711.0}, "SO_4263": {"Expression": 256.0, "InternalID": 3598745.0}, "SO_1680": {"Expression": 106.0, "InternalID": 3596427.0}, "SO_1827": {"Expression": 2436.0, "InternalID": 3596551.0}, "SO_4465": {"Expression": 9.54, "InternalID": 3598933.0}, "SO_1931": {"Expression": 3169.0, "InternalID": 3596644.0}, "SO_0052": {"Expression": 2742.0, "InternalID": 3594936.0}, "SO_4118": {"Expression": 94.8, "InternalID": 3598613.0}, "SO_2705": {"Expression": 137.0, "InternalID": 3597340.0}, "SO_0588": {"Expression": 300.0, "InternalID": 3595436.0}, "SO_1880": {"Expression": 173.0, "InternalID": 3596598.0}, "SO_1779": {"Expression": 1252.0, "InternalID": 3596506.0}, "SO_1339": {"Expression": 446.0, "InternalID": 3596124.0}, "SO_3686": {"Expression": 56.9, "InternalID": 3598234.0}, "SO_0584": {"Expression": 81.3, "InternalID": 3595430.0}, "SO_1933": {"Expression": 1311.0, "InternalID": 3596646.0}, "SO_0703": {"Expression": 3457.0, "InternalID": 3595540.0}, "SO_1639": {"Expression": 88.8, "InternalID": 3596388.0}, "SO_2604": {"Expression": 717.0, "InternalID": 3597242.0}, "SO_3203": {"Expression": 16.9, "InternalID": 3597802.0}, "SO_1360": {"Expression": 5429.0, "InternalID": 3596145.0}, "SO_2265": {"Expression": 167.0, "InternalID": 3596938.0}, "SO_1162": {"Expression": 142.0, "InternalID": 3595960.0}, "SO_4456": {"Expression": 22.2, "InternalID": 3598927.0}, "SO_2433": {"Expression": 700.0, "InternalID": 3597084.0}, "SO_2763": {"Expression": 12.6, "InternalID": 3597395.0}, "SO_3726": {"Expression": 242.0, "InternalID": 3598268.0}, "SO_0915": {"Expression": 4.32, "InternalID": 3595734.0}, "SO_3175": {"Expression": 209.0, "InternalID": 3597775.0}, "SO_2751": {"Expression": 150.0, "InternalID": 3597384.0}, "SO_1267": {"Expression": 95.5, "InternalID": 3596054.0}, "SO_4247": {"Expression": 4649.0, "InternalID": 3598730.0}, "SO_1309": {"Expression": 1.92, "InternalID": 3596095.0}, "SO_2270": {"Expression": 16.6, "InternalID": 3596943.0}, "SO_2771": {"Expression": 31.4, "InternalID": 3597401.0}, "SO_0538": {"Expression": 10.8, "InternalID": 3595386.0}, "SO_3313": {"Expression": 45.9, "InternalID": 3597903.0}, "SO_3464": {"Expression": 169.0, "InternalID": 3598039.0}, "SO_0456": {"Expression": 1023.0, "InternalID": 3595311.0}, "SO_0215": {"Expression": 90.4, "InternalID": 3595081.0}, "SO_0276": {"Expression": 524.0, "InternalID": 3595141.0}, "SO_3668": {"Expression": 50.1, "InternalID": 3598216.0}, "SO_1295": {"Expression": 2406.0, "InternalID": 3596080.0}, "SO_1200": {"Expression": 142.0, "InternalID": 3595997.0}, "SO_4130": {"Expression": 27.2, "InternalID": 3598622.0}, "SO_4018": {"Expression": 17.9, "InternalID": 3598528.0}, "SO_2240": {"Expression": 139.0, "InternalID": 3596917.0}, "SO_3113": {"Expression": 37.9, "InternalID": 3597714.0}, "SO_3988": {"Expression": 3542.0, "InternalID": 3598502.0}, "SO_3800": {"Expression": 295.0, "InternalID": 3598332.0}, "SO_2069": {"Expression": 29.4, "InternalID": 3596763.0}, "SO_4257": {"Expression": 63.2, "InternalID": 3598739.0}, "SO_2920": {"Expression": 13.1, "InternalID": 3597529.0}, "SO_0542": {"Expression": 70.1, "InternalID": 3595390.0}, "SO_0801": {"Expression": 76.3, "InternalID": 3595629.0}, "SO_3770": {"Expression": 11.0, "InternalID": 3598307.0}, "SO_1810": {"Expression": 7.94, "InternalID": 3596535.0}, "SO_3927": {"Expression": 7273.0, "InternalID": 3598449.0}, "SO_3580": {"Expression": 48.7, "InternalID": 3598143.0}, "SO_2747": {"Expression": 2655.0, "InternalID": 3597380.0}, "SO_3227": {"Expression": 262.0, "InternalID": 3597825.0}, "SO_3391": {"Expression": 6.7, "InternalID": 3597974.0}, "SO_1479": {"Expression": 1569.0, "InternalID": 3596253.0}, "SO_0233": {"Expression": 2276.0, "InternalID": 3595099.0}, "SO_2882": {"Expression": 780.0, "InternalID": 3597495.0}, "SO_4047": {"Expression": 137.0, "InternalID": 3598554.0}, "SO_3733": {"Expression": 1307.0, "InternalID": 3598273.0}, "SO_0798": {"Expression": 136.0, "InternalID": 3595627.0}, "SO_1476": {"Expression": 308.0, "InternalID": 3596251.0}, "SO_2785": {"Expression": 180.0, "InternalID": 3597413.0}, "SO_2085": {"Expression": 1226.0, "InternalID": 3596778.0}, "SO_0699": {"Expression": 36.1, "InternalID": 3595536.0}, "SO_2901": {"Expression": 89.5, "InternalID": 3597513.0}, "SO_0904": {"Expression": 44.7, "InternalID": 3595724.0}, "SO_1789": {"Expression": 29.3, "InternalID": 3596515.0}, "SO_4747": {"Expression": 2227.0, "InternalID": 3599191.0}, "SO_1197": {"Expression": 181.0, "InternalID": 3595994.0}, "SO_1254": {"Expression": 78.0, "InternalID": 3596043.0}, "SO_3913": {"Expression": 14.3, "InternalID": 3598436.0}, "SO_1798": {"Expression": 504.0, "InternalID": 3596524.0}, "SO_1913": {"Expression": 303.0, "InternalID": 3596628.0}, "SO_2274": {"Expression": 2735.0, "InternalID": 3596946.0}, "SO_2759": {"Expression": 976.0, "InternalID": 3597391.0}, "SO_3211": {"Expression": 151.0, "InternalID": 3597810.0}, "SO_0918": {"Expression": 114.0, "InternalID": 3595737.0}, "SO_2347": {"Expression": 598.0, "InternalID": 3597007.0}, "SO_3052": {"Expression": 581.0, "InternalID": 3597653.0}, "SO_2260": {"Expression": 20.8, "InternalID": 3596933.0}, "SO_4619": {"Expression": 879.0, "InternalID": 3599071.0}, "SO_4321": {"Expression": 2387.0, "InternalID": 3598804.0}, "SO_2645": {"Expression": 172.0, "InternalID": 3597280.0}, "SO_0234": {"Expression": 6006.0, "InternalID": 3595100.0}, "SO_0189": {"Expression": 12.7, "InternalID": 3595059.0}, "SO_2201": {"Expression": 460.0, "InternalID": 3596883.0}, "SO_2262": {"Expression": 83.3, "InternalID": 3596935.0}, "SO_0442": {"Expression": 12.8, "InternalID": 3595298.0}, "SO_1848": {"Expression": 208.0, "InternalID": 3596569.0}, "SO_3642": {"Expression": 64.1, "InternalID": 3598196.0}, "SO_2217": {"Expression": 22.8, "InternalID": 3596898.0}, "SO_3834": {"Expression": 112.0, "InternalID": 3598364.0}, "SO_0831": {"Expression": 302.0, "InternalID": 3595655.0}, "SO_4741": {"Expression": 51.9, "InternalID": 3599186.0}, "SO_0439": {"Expression": 164.0, "InternalID": 3595295.0}, "SO_3239": {"Expression": 45.8, "InternalID": 3597839.0}, "SO_0148": {"Expression": 59.3, "InternalID": 3595025.0}, "SO_1899": {"Expression": 16.5, "InternalID": 3596616.0}, "SO_2897": {"Expression": 131.0, "InternalID": 3597509.0}, "SO_0425": {"Expression": 644.0, "InternalID": 3595283.0}, "SO_4202": {"Expression": 1071.0, "InternalID": 3598686.0}, "SO_4748": {"Expression": 479.0, "InternalID": 3599192.0}, "SO_0112": {"Expression": 52.1, "InternalID": 3594993.0}, "SO_1074": {"Expression": 17.0, "InternalID": 3595881.0}, "SO_3651": {"Expression": 3057.0, "InternalID": 3598203.0}, "SO_3292": {"Expression": 148.0, "InternalID": 3597885.0}, "SO_0344": {"Expression": 188.0, "InternalID": 3595204.0}, "SO_0292": {"Expression": 473.0, "InternalID": 3595157.0}, "SO_2277": {"Expression": 508.0, "InternalID": 3596949.0}, "SO_1111": {"Expression": 481.0, "InternalID": 3595914.0}, "SO_4403": {"Expression": 393.0, "InternalID": 3598879.0}, "SO_2303": {"Expression": 1140.0, "InternalID": 3596971.0}, "SO_0624": {"Expression": 933.0, "InternalID": 3595467.0}, "SO_0231": {"Expression": 5176.0, "InternalID": 3595097.0}, "SO_4219": {"Expression": 26.6, "InternalID": 3598703.0}, "SO_1678": {"Expression": 121.0, "InternalID": 3596425.0}, "SO_2267": {"Expression": 40.7, "InternalID": 3596940.0}, "SO_0655": {"Expression": 1133.0, "InternalID": 3595493.0}, "SO_0603": {"Expression": 44.0, "InternalID": 3595447.0}, "SO_0433": {"Expression": 721.0, "InternalID": 3595291.0}, "SO_1191": {"Expression": 249.0, "InternalID": 3595988.0}, "SO_1102": {"Expression": 10.7, "InternalID": 3595905.0}, "SO_4521": {"Expression": 213.0, "InternalID": 3598982.0}, "SO_3188": {"Expression": 182.0, "InternalID": 3597787.0}, "SO_1261": {"Expression": 35.8, "InternalID": 3596049.0}, "SO_2002": {"Expression": 147.0, "InternalID": 3596706.0}, "SO_0053": {"Expression": 33.1, "InternalID": 3594937.0}, "SO_2884": {"Expression": 43.7, "InternalID": 3597497.0}, "SO_3409": {"Expression": 178.0, "InternalID": 3597988.0}, "SO_1349": {"Expression": 22.4, "InternalID": 3596134.0}, "SO_0162": {"Expression": 748.0, "InternalID": 3595033.0}, "SO_2302": {"Expression": 27371.0, "InternalID": 3596970.0}, "SO_1303": {"Expression": 59.8, "InternalID": 3596090.0}, "SO_0230": {"Expression": 4384.0, "InternalID": 3595096.0}, "SO_0841": {"Expression": 8.66, "InternalID": 3595663.0}, "SO_3220": {"Expression": 57.9, "InternalID": 3597818.0}, "SO_3441": {"Expression": 267.0, "InternalID": 3598019.0}, "SO_4662": {"Expression": 122.0, "InternalID": 3599114.0}, "SO_3711": {"Expression": 28.2, "InternalID": 3598255.0}, "SO_1946": {"Expression": 416.0, "InternalID": 3596657.0}, "SO_1284": {"Expression": 442.0, "InternalID": 3596070.0}, "SO_4133": {"Expression": 2293.0, "InternalID": 3598624.0}, "SO_4647": {"Expression": 67.3, "InternalID": 3599098.0}, "SO_4602": {"Expression": 31.9, "InternalID": 3599055.0}, "SO_1276": {"Expression": 305.0, "InternalID": 3596063.0}, "SO_3811": {"Expression": 280.0, "InternalID": 3598341.0}, "SO_3351": {"Expression": 33.7, "InternalID": 3597938.0}, "SO_3193": {"Expression": 43.2, "InternalID": 3597792.0}, "SO_1522": {"Expression": 72.1, "InternalID": 3596292.0}, "SO_0167": {"Expression": 48.5, "InternalID": 3595038.0}, "SO_1215": {"Expression": 387.0, "InternalID": 3596010.0}, "SO_0693": {"Expression": 68.8, "InternalID": 3595530.0}, "SO_1367": {"Expression": 113.0, "InternalID": 3596152.0}, "SO_4702": {"Expression": 577.0, "InternalID": 3599150.0}, "SO_1786": {"Expression": 214.0, "InternalID": 3596512.0}, "SO_3963": {"Expression": 191.0, "InternalID": 3598481.0}, "SO_1796": {"Expression": 360.0, "InternalID": 3596522.0}, "SO_3369": {"Expression": 321.0, "InternalID": 3597954.0}, "SO_0235": {"Expression": 3291.0, "InternalID": 3595101.0}, "SO_2299": {"Expression": 294.0, "InternalID": 3596967.0}, "SO_2401": {"Expression": 13577.0, "InternalID": 3597056.0}, "SO_3613": {"Expression": 273.0, "InternalID": 3598171.0}, "SO_3547": {"Expression": 421.0, "InternalID": 3598115.0}, "SO_0279": {"Expression": 375.0, "InternalID": 3595144.0}, "SO_0294": {"Expression": 750.0, "InternalID": 3595159.0}, "SO_1059": {"Expression": 9.03, "InternalID": 3595867.0}, "SO_3458": {"Expression": 68.8, "InternalID": 3598033.0}, "SO_0286": {"Expression": 208.0, "InternalID": 3595151.0}, "SO_1341": {"Expression": 48.1, "InternalID": 3596126.0}, "SO_1324": {"Expression": 388.0, "InternalID": 3596109.0}, "SO_4514": {"Expression": 195.0, "InternalID": 3598977.0}, "SO_2300": {"Expression": 172.0, "InternalID": 3596968.0}, "SO_0620": {"Expression": 365.0, "InternalID": 3595463.0}, "SO_1095": {"Expression": 1702.0, "InternalID": 3595898.0}, "SO_0407": {"Expression": 103.0, "InternalID": 3595265.0}, "SO_0876": {"Expression": 286.0, "InternalID": 3595698.0}, "SO_1825": {"Expression": 5584.0, "InternalID": 3596549.0}, "SO_3727": {"Expression": 341.0, "InternalID": 3598269.0}, "SO_4236": {"Expression": 389.0, "InternalID": 3598720.0}, "SO_3440": {"Expression": 2592.0, "InternalID": 3598018.0}, "SO_1717": {"Expression": 633.0, "InternalID": 3596456.0}, "SO_3941": {"Expression": 20.9, "InternalID": 3598462.0}, "SO_1195": {"Expression": 1692.0, "InternalID": 3595992.0}, "SO_3954": {"Expression": 83.8, "InternalID": 3598473.0}, "SO_2487": {"Expression": 344.0, "InternalID": 3597136.0}, "SO_3305": {"Expression": 46.7, "InternalID": 3597896.0}, "SO_1853": {"Expression": 33.1, "InternalID": 3596574.0}, "SO_2278": {"Expression": 680.0, "InternalID": 3596950.0}, "SO_3908": {"Expression": 255.0, "InternalID": 3598431.0}, "SO_1127": {"Expression": 373.0, "InternalID": 3595928.0}, "SO_2341": {"Expression": 205.0, "InternalID": 3597002.0}, "SO_4633": {"Expression": 117.0, "InternalID": 3599083.0}, "SO_1421": {"Expression": 34.2, "InternalID": 3596204.0}, "SO_2891": {"Expression": 1260.0, "InternalID": 3597504.0}, "SO_0907": {"Expression": 31.1, "InternalID": 3595727.0}, "SO_0238": {"Expression": 2677.0, "InternalID": 3595104.0}, "SO_1158": {"Expression": 148.0, "InternalID": 3595956.0}, "SO_4492": {"Expression": 2004.0, "InternalID": 3598960.0}, "SO_3206": {"Expression": 17.1, "InternalID": 3597805.0}, "SO_1622": {"Expression": 62.1, "InternalID": 3596372.0}, "SO_3069": {"Expression": 244.0, "InternalID": 3597669.0}, "SO_2328": {"Expression": 3850.0, "InternalID": 3596990.0}, "SO_0249": {"Expression": 6141.0, "InternalID": 3595115.0}, "SO_0795": {"Expression": 139.0, "InternalID": 3595624.0}, "SO_2603": {"Expression": 234.0, "InternalID": 3597241.0}, "SO_3051": {"Expression": 18.5, "InternalID": 3597652.0}, "SO_2650": {"Expression": 18.7, "InternalID": 3597285.0}, "SO_2601": {"Expression": 188.0, "InternalID": 3597239.0}, "SO_2723": {"Expression": 1459.0, "InternalID": 3597356.0}, "SO_1489": {"Expression": 48.1, "InternalID": 3596262.0}, "SO_2177": {"Expression": 70.2, "InternalID": 3596862.0}, "SO_4597": {"Expression": 103.0, "InternalID": 3599050.0}, "SO_0611": {"Expression": 404.0, "InternalID": 3595454.0}, "SO_3903": {"Expression": 87.9, "InternalID": 3598426.0}, "SO_0360": {"Expression": 3010.0, "InternalID": 3595220.0}, "SO_4048": {"Expression": 17.9, "InternalID": 3598555.0}, "SO_4323": {"Expression": 328.0, "InternalID": 3598806.0}, "SO_0277": {"Expression": 313.0, "InternalID": 3595142.0}, "SO_0055": {"Expression": 27.3, "InternalID": 3594939.0}, "SO_4178": {"Expression": 97.1, "InternalID": 3598664.0}, "SO_1242": {"Expression": 399.0, "InternalID": 3596033.0}, "SO_0466": {"Expression": 42.8, "InternalID": 3595318.0}, "SO_0428": {"Expression": 90.7, "InternalID": 3595286.0}, "SO_2117": {"Expression": 45.7, "InternalID": 3596809.0}, "SO_3748": {"Expression": 62.6, "InternalID": 3598287.0}, "SO_0867": {"Expression": 342.0, "InternalID": 3595689.0}, "SO_3411": {"Expression": 30.8, "InternalID": 3597990.0}, "SO_1725": {"Expression": 138.0, "InternalID": 3596462.0}, "SO_2629": {"Expression": 1612.0, "InternalID": 3597266.0}, "SO_4751": {"Expression": 980.0, "InternalID": 3599195.0}, "SO_2834": {"Expression": 35.9, "InternalID": 3597453.0}, "SO_4180": {"Expression": 10.6, "InternalID": 3598666.0}, "SO_4106": {"Expression": 606.0, "InternalID": 3598601.0}, "SO_3966": {"Expression": 12.4, "InternalID": 3598484.0}, "SO_4718": {"Expression": 9.51, "InternalID": 3599165.0}, "SO_3144": {"Expression": 1516.0, "InternalID": 3597744.0}, "SO_4644": {"Expression": 58.7, "InternalID": 3599095.0}, "SO_2934": {"Expression": 136.0, "InternalID": 3597542.0}, "SO_1362": {"Expression": 250.0, "InternalID": 3596147.0}, "SO_2301": {"Expression": 15570.0, "InternalID": 3596969.0}, "SO_4516": {"Expression": 180.0, "InternalID": 3598979.0}, "SO_1219": {"Expression": 58.5, "InternalID": 3596013.0}, "SO_2339": {"Expression": 164.0, "InternalID": 3597000.0}, "SO_2903": {"Expression": 8572.0, "InternalID": 3597515.0}, "SO_2777": {"Expression": 178.0, "InternalID": 3597407.0}, "SO_3064": {"Expression": 461.0, "InternalID": 3597665.0}, "SO_3082": {"Expression": 25.6, "InternalID": 3597681.0}, "SO_4451": {"Expression": 111.0, "InternalID": 3598922.0}, "SO_1777": {"Expression": 75.2, "InternalID": 3596504.0}, "SO_4129": {"Expression": 394.0, "InternalID": 3598621.0}, "SO_3105": {"Expression": 239.0, "InternalID": 3597706.0}, "SO_4072": {"Expression": 7.05, "InternalID": 3598574.0}, "SO_0426": {"Expression": 3731.0, "InternalID": 3595284.0}, "SO_3948": {"Expression": 62.5, "InternalID": 3598467.0}, "SO_0406": {"Expression": 6515.0, "InternalID": 3595264.0}, "SO_3928": {"Expression": 2063.0, "InternalID": 3598450.0}, "SO_3072": {"Expression": 1905.0, "InternalID": 3597672.0}, "SO_3032": {"Expression": 38.0, "InternalID": 3597635.0}, "SO_0337": {"Expression": 156.0, "InternalID": 3595197.0}, "SO_3597": {"Expression": 303.0, "InternalID": 3598157.0}, "SO_4329": {"Expression": 150.0, "InternalID": 3598812.0}, "SO_3455": {"Expression": 35.2, "InternalID": 3598030.0}, "SO_1700": {"Expression": 4.75, "InternalID": 3596443.0}, "SO_0696": {"Expression": 14.9, "InternalID": 3595533.0}, "SO_4477": {"Expression": 21.2, "InternalID": 3598945.0}, "SO_1105": {"Expression": 93.5, "InternalID": 3595908.0}, "SO_0740": {"Expression": 148.0, "InternalID": 3595571.0}, "SO_4235": {"Expression": 693.0, "InternalID": 3598719.0}, "SO_0300": {"Expression": 193.0, "InternalID": 3595165.0}, "SO_1681": {"Expression": 21.1, "InternalID": 3596428.0}, "SO_3070": {"Expression": 1527.0, "InternalID": 3597670.0}, "SO_1877": {"Expression": 17.5, "InternalID": 3596595.0}, "SO_0250": {"Expression": 14174.0, "InternalID": 3595116.0}, "SO_2839": {"Expression": 199.0, "InternalID": 3597457.0}, "SO_4684": {"Expression": 70.0, "InternalID": 3599134.0}, "SO_4315": {"Expression": 605.0, "InternalID": 3598798.0}, "SO_3907": {"Expression": 254.0, "InternalID": 3598430.0}, "SO_1175": {"Expression": 989.0, "InternalID": 3595973.0}, "SO_3844": {"Expression": 860.0, "InternalID": 3598372.0}, "SO_0943": {"Expression": 66.9, "InternalID": 3595762.0}, "SO_2602": {"Expression": 157.0, "InternalID": 3597240.0}, "SO_2087": {"Expression": 11093.0, "InternalID": 3596780.0}, "SO_4164": {"Expression": 71.7, "InternalID": 3598652.0}, "SO_1137": {"Expression": 23.1, "InternalID": 3595937.0}, "SO_2714": {"Expression": 66.9, "InternalID": 3597348.0}, "SO_0719": {"Expression": 56.3, "InternalID": 3595554.0}, "SO_0159": {"Expression": 46.2, "InternalID": 3595031.0}, "SO_0575": {"Expression": 10.7, "InternalID": 3595422.0}, "SO_2991": {"Expression": 16.4, "InternalID": 3597599.0}, "SO_4303": {"Expression": 120.0, "InternalID": 3598786.0}, "SO_4266": {"Expression": 16.1, "InternalID": 3598748.0}, "SO_1375": {"Expression": 11.1, "InternalID": 3596160.0}, "SO_2016": {"Expression": 1081.0, "InternalID": 3596719.0}, "SO_1794": {"Expression": 1165.0, "InternalID": 3596520.0}, "SO_3496": {"Expression": 97.9, "InternalID": 3598069.0}, "SO_3934": {"Expression": 47.0, "InternalID": 3598455.0}, "SO_0040": {"Expression": 46.2, "InternalID": 3594924.0}, "SO_2469": {"Expression": 65.2, "InternalID": 3597119.0}, "SO_4286": {"Expression": 18.1, "InternalID": 3598769.0}, "SO_3812": {"Expression": 162.0, "InternalID": 3598342.0}, "SO_0049": {"Expression": 386.0, "InternalID": 3594933.0}, "SO_3413": {"Expression": 792.0, "InternalID": 3597992.0}, "SO_3615": {"Expression": 9.93, "InternalID": 3598173.0}, "SO_2883": {"Expression": 36.6, "InternalID": 3597496.0}, "SO_1929": {"Expression": 1084.0, "InternalID": 3596642.0}, "SO_0163": {"Expression": 45.4, "InternalID": 3595034.0}, "SO_2935": {"Expression": 389.0, "InternalID": 3597543.0}, "SO_0617": {"Expression": 571.0, "InternalID": 3595460.0}, "SO_1763": {"Expression": 176.0, "InternalID": 3596491.0}, "SO_4369": {"Expression": 1036.0, "InternalID": 3598848.0}, "SO_3355": {"Expression": 13.9, "InternalID": 3597941.0}, "SO_0242": {"Expression": 9914.0, "InternalID": 3595108.0}, "SO_0186": {"Expression": 122.0, "InternalID": 3595056.0}, "SO_0987": {"Expression": 405.0, "InternalID": 3595802.0}, "SO_0110": {"Expression": 421.0, "InternalID": 3594991.0}, "SO_4399": {"Expression": 186.0, "InternalID": 3598875.0}, "SO_0065": {"Expression": 368.0, "InternalID": 3594948.0}, "SO_1928": {"Expression": 426.0, "InternalID": 3596641.0}, "SO_2768": {"Expression": 206.0, "InternalID": 3597399.0}, "SO_4453": {"Expression": 70.7, "InternalID": 3598924.0}, "SO_1334": {"Expression": 8.26, "InternalID": 3596119.0}, "SO_2402": {"Expression": 3695.0, "InternalID": 3597057.0}, "SO_1434": {"Expression": 20.7, "InternalID": 3596214.0}, "SO_2782": {"Expression": 78.9, "InternalID": 3597412.0}, "SO_2851": {"Expression": 61.4, "InternalID": 3597468.0}, "SO_3529": {"Expression": 181.0, "InternalID": 3598099.0}, "SO_3196": {"Expression": 11.8, "InternalID": 3597796.0}, "SO_2938": {"Expression": 554.0, "InternalID": 3597545.0}, "SO_0221": {"Expression": 4196.0, "InternalID": 3595087.0}, "SO_4693": {"Expression": 132.0, "InternalID": 3599142.0}, "SO_3890": {"Expression": 198.0, "InternalID": 3598415.0}, "SO_0080": {"Expression": 18.8, "InternalID": 3594963.0}, "SO_3959": {"Expression": 79.2, "InternalID": 3598477.0}, "SO_1196": {"Expression": 84.3, "InternalID": 3595993.0}, "SO_1690": {"Expression": 38.5, "InternalID": 3596435.0}, "SO_0333": {"Expression": 2162.0, "InternalID": 3595193.0}, "SO_4223": {"Expression": 33.7, "InternalID": 3598707.0}, "SO_2215": {"Expression": 96.3, "InternalID": 3596896.0}, "SO_1989": {"Expression": 17.1, "InternalID": 3596696.0}, "SO_1637": {"Expression": 84.6, "InternalID": 3596386.0}, "SO_2361": {"Expression": 383.0, "InternalID": 3597020.0}, "SO_1945": {"Expression": 32.1, "InternalID": 3596656.0}, "SO_1304": {"Expression": 22.3, "InternalID": 3596091.0}, "SO_3915": {"Expression": 1467.0, "InternalID": 3598438.0}, "SO_0988": {"Expression": 6.65, "InternalID": 3595803.0}, "SO_3460": {"Expression": 17.9, "InternalID": 3598035.0}, "SO_2928": {"Expression": 64.1, "InternalID": 3597536.0}, "SO_2046": {"Expression": 17.2, "InternalID": 3596744.0}, "SO_3681": {"Expression": 4408.0, "InternalID": 3598229.0}, "SO_2445": {"Expression": 9.9, "InternalID": 3597098.0}, "SO_0424": {"Expression": 1219.0, "InternalID": 3595282.0}, "SO_1519": {"Expression": 507.0, "InternalID": 3596289.0}, "SO_3185": {"Expression": 120.0, "InternalID": 3597785.0}, "SO_0449": {"Expression": 30.6, "InternalID": 3595304.0}, "SO_3680": {"Expression": 63.3, "InternalID": 3598228.0}, "SO_4316": {"Expression": 80.5, "InternalID": 3598799.0}, "SO_1556": {"Expression": 290.0, "InternalID": 3596319.0}, "SO_2583": {"Expression": 741.0, "InternalID": 3597221.0}, "SO_0219": {"Expression": 727.0, "InternalID": 3595085.0}, "SO_2411": {"Expression": 455.0, "InternalID": 3597065.0}, "SO_1139": {"Expression": 1673.0, "InternalID": 3595938.0}, "SO_1632": {"Expression": 1945.0, "InternalID": 3596381.0}, "SO_0340": {"Expression": 79.2, "InternalID": 3595200.0}, "SO_1325": {"Expression": 465.0, "InternalID": 3596110.0}, "SO_0265": {"Expression": 379.0, "InternalID": 3595132.0}, "SO_1832": {"Expression": 89.6, "InternalID": 3596556.0}, "SO_4405": {"Expression": 10.8, "InternalID": 3598881.0}, "SO_4345": {"Expression": 241.0, "InternalID": 3598826.0}, "SO_4121": {"Expression": 7.99, "InternalID": 3598615.0}, "SO_2533": {"Expression": 26.2, "InternalID": 3597177.0}, "SO_2073": {"Expression": 530.0, "InternalID": 3596767.0}, "SO_0807": {"Expression": 498.0, "InternalID": 3595634.0}, "SO_4218": {"Expression": 153.0, "InternalID": 3598702.0}, "SO_3204": {"Expression": 177.0, "InternalID": 3597803.0}, "SO_2116": {"Expression": 215.0, "InternalID": 3596808.0}, "SO_0013": {"Expression": 76.4, "InternalID": 3594897.0}, "SO_1995": {"Expression": 58.5, "InternalID": 3596701.0}, "SO_1141": {"Expression": 112.0, "InternalID": 3595940.0}, "SO_3765": {"Expression": 7040.0, "InternalID": 3598302.0}, "SO_4719": {"Expression": 520.0, "InternalID": 3599166.0}, "SO_3560": {"Expression": 155.0, "InternalID": 3598128.0}, "SO_1824": {"Expression": 9308.0, "InternalID": 3596548.0}, "SO_1221": {"Expression": 2421.0, "InternalID": 3596014.0}, "SO_3639": {"Expression": 197.0, "InternalID": 3598193.0}, "SO_2956": {"Expression": 31.2, "InternalID": 3597563.0}, "SO_1380": {"Expression": 23.1, "InternalID": 3596165.0}, "SO_2597": {"Expression": 341.0, "InternalID": 3597235.0}, "SO_2420": {"Expression": 99.8, "InternalID": 3597073.0}, "SO_4029": {"Expression": 18.3, "InternalID": 3598538.0}, "SO_2044": {"Expression": 77.0, "InternalID": 3596742.0}, "SO_3586": {"Expression": 46.9, "InternalID": 3598148.0}, "SO_1496": {"Expression": 22.3, "InternalID": 3596268.0}, "SO_4667": {"Expression": 68.7, "InternalID": 3599118.0}, "SO_4163": {"Expression": 260.0, "InternalID": 3598651.0}, "SO_0274": {"Expression": 406.0, "InternalID": 3595139.0}, "SO_3848": {"Expression": 123.0, "InternalID": 3598375.0}, "SO_2622": {"Expression": 96.8, "InternalID": 3597259.0}, "SO_1926": {"Expression": 1543.0, "InternalID": 3596638.0}, "SO_1571": {"Expression": 76.8, "InternalID": 3596333.0}, "SO_2731": {"Expression": 12.2, "InternalID": 3597363.0}, "SO_3238": {"Expression": 3142.0, "InternalID": 3597836.0}, "SO_0166": {"Expression": 209.0, "InternalID": 3595037.0}, "SO_0930": {"Expression": 798.0, "InternalID": 3595749.0}, "SO_2922": {"Expression": 98.3, "InternalID": 3597531.0}, "SO_4053": {"Expression": 30.2, "InternalID": 3598559.0}, "SO_1631": {"Expression": 127.0, "InternalID": 3596380.0}, "SO_4105": {"Expression": 2963.0, "InternalID": 3598600.0}, "SO_1315": {"Expression": 636.0, "InternalID": 3596101.0}, "SO_1791": {"Expression": 65.1, "InternalID": 3596517.0}, "SO_3350": {"Expression": 192.0, "InternalID": 3597937.0}, "SO_0570": {"Expression": 178.0, "InternalID": 3595419.0}, "SO_3985": {"Expression": 84.0, "InternalID": 3598499.0}, "SO_2540": {"Expression": 29.7, "InternalID": 3597183.0}, "SO_3815": {"Expression": 316.0, "InternalID": 3598345.0}, "SO_3695": {"Expression": 12.3, "InternalID": 3598242.0}, "SO_1004": {"Expression": 8.04, "InternalID": 3595817.0}, "SO_3775": {"Expression": 238.0, "InternalID": 3598311.0}, "SO_1189": {"Expression": 109.0, "InternalID": 3595986.0}, "SO_1971": {"Expression": 167.0, "InternalID": 3596682.0}, "SO_3134": {"Expression": 1153.0, "InternalID": 3597732.0}, "SO_4685": {"Expression": 11.9, "InternalID": 3599135.0}, "SO_3247": {"Expression": 68.2, "InternalID": 3597845.0}, "SO_2333": {"Expression": 13.3, "InternalID": 3596995.0}, "SO_2416": {"Expression": 110.0, "InternalID": 3597069.0}, "SO_0077": {"Expression": 43.0, "InternalID": 3594960.0}, "SO_4017": {"Expression": 90.1, "InternalID": 3598527.0}, "SO_1388": {"Expression": 14.3, "InternalID": 3596171.0}, "SO_2436": {"Expression": 167.0, "InternalID": 3597087.0}, "SO_3190": {"Expression": 199.0, "InternalID": 3597789.0}, "SO_3067": {"Expression": 56.1, "InternalID": 3597668.0}, "SO_4757": {"Expression": 29.3, "InternalID": 3599201.0}, "SO_2247": {"Expression": 82.3, "InternalID": 3596921.0}, "SO_3782": {"Expression": 12.6, "InternalID": 3598318.0}, "SO_3799": {"Expression": 40.6, "InternalID": 3598331.0}, "SO_2635": {"Expression": 304.0, "InternalID": 3597271.0}, "SO_1190": {"Expression": 630.0, "InternalID": 3595987.0}, "SO_0830": {"Expression": 20.1, "InternalID": 3595654.0}, "SO_2123": {"Expression": 24.1, "InternalID": 3596815.0}, "SO_0770": {"Expression": 4410.0, "InternalID": 3595600.0}, "SO_1676": {"Expression": 25.0, "InternalID": 3596423.0}, "SO_2800": {"Expression": 1404.0, "InternalID": 3597427.0}, "SO_0840": {"Expression": 704.0, "InternalID": 3595662.0}, "SO_1932": {"Expression": 1021.0, "InternalID": 3596645.0}, "SO_0756": {"Expression": 319.0, "InternalID": 3595586.0}, "SO_0251": {"Expression": 31.1, "InternalID": 3595117.0}, "SO_2621": {"Expression": 160.0, "InternalID": 3597258.0}, "SO_0022": {"Expression": 343.0, "InternalID": 3594906.0}, "SO_1891": {"Expression": 598.0, "InternalID": 3596608.0}, "SO_4467": {"Expression": 323.0, "InternalID": 3598935.0}, "SO_3465": {"Expression": 47.2, "InternalID": 3598040.0}, "SO_4211": {"Expression": 372.0, "InternalID": 3598695.0}, "SO_3019": {"Expression": 32.2, "InternalID": 3597624.0}, "SO_3984": {"Expression": 64.5, "InternalID": 3598498.0}, "SO_4141": {"Expression": 16.3, "InternalID": 3598631.0}, "SO_0342": {"Expression": 25.5, "InternalID": 3595202.0}, "SO_1949": {"Expression": 133.0, "InternalID": 3596660.0}, "SO_0748": {"Expression": 32.0, "InternalID": 3595579.0}, "SO_4669": {"Expression": 154.0, "InternalID": 3599119.0}, "SO_4513": {"Expression": 320.0, "InternalID": 3598976.0}, "SO_3090": {"Expression": 597.0, "InternalID": 3597688.0}, "SO_1750": {"Expression": 459.0, "InternalID": 3596481.0}, "SO_3088": {"Expression": 67.6, "InternalID": 3597686.0}, "SO_2776": {"Expression": 561.0, "InternalID": 3597406.0}, "SO_1208": {"Expression": 23.4, "InternalID": 3596004.0}, "SO_1174": {"Expression": 246.0, "InternalID": 3595972.0}, "SO_4509": {"Expression": 1227.0, "InternalID": 3598972.0}, "SO_3827": {"Expression": 190.0, "InternalID": 3598357.0}, "SO_1214": {"Expression": 18.7, "InternalID": 3596009.0}, "SO_2767": {"Expression": 1241.0, "InternalID": 3597398.0}, "SO_2594": {"Expression": 16.3, "InternalID": 3597232.0}, "SO_1030": {"Expression": 44.0, "InternalID": 3595842.0}, "SO_2893": {"Expression": 1446.0, "InternalID": 3597505.0}, "SO_3023": {"Expression": 59.8, "InternalID": 3597628.0}, "SO_1199": {"Expression": 127.0, "InternalID": 3595996.0}, "SO_1237": {"Expression": 129.0, "InternalID": 3596029.0}, "SO_3048": {"Expression": 83.7, "InternalID": 3597649.0}, "SO_3714": {"Expression": 82.7, "InternalID": 3598258.0}, "SO_2191": {"Expression": 123.0, "InternalID": 3596873.0}, "SO_3099": {"Expression": 232.0, "InternalID": 3597700.0}, "SO_1204": {"Expression": 1040.0, "InternalID": 3596001.0}, "SO_3906": {"Expression": 400.0, "InternalID": 3598429.0}, "SO_0015": {"Expression": 126.0, "InternalID": 3594899.0}, "SO_2926": {"Expression": 63.8, "InternalID": 3597534.0}, "SO_2794": {"Expression": 140.0, "InternalID": 3597421.0}, "SO_1209": {"Expression": 1253.0, "InternalID": 3596005.0}, "SO_0789": {"Expression": 27.6, "InternalID": 3595620.0}, "SO_0828": {"Expression": 13.8, "InternalID": 3595653.0}, "SO_3255": {"Expression": 72.0, "InternalID": 3597853.0}, "SO_3638": {"Expression": 67.6, "InternalID": 3598192.0}, "SO_2927": {"Expression": 146.0, "InternalID": 3597535.0}, "SO_0014": {"Expression": 616.0, "InternalID": 3594898.0}, "SO_1748": {"Expression": 19.0, "InternalID": 3596480.0}, "SO_1170": {"Expression": 785.0, "InternalID": 3595968.0}, "SO_2915": {"Expression": 374.0, "InternalID": 3597524.0}, "SO_1351": {"Expression": 76.6, "InternalID": 3596136.0}, "SO_1301": {"Expression": 396.0, "InternalID": 3596088.0}, "SO_4561": {"Expression": 33.7, "InternalID": 3599016.0}, "SO_2018": {"Expression": 2644.0, "InternalID": 3596721.0}, "SO_3960": {"Expression": 90.3, "InternalID": 3598478.0}, "SO_4655": {"Expression": 219.0, "InternalID": 3599106.0}, "SO_0872": {"Expression": 12.2, "InternalID": 3595694.0}, "SO_0622": {"Expression": 38.3, "InternalID": 3595465.0}, "SO_0226": {"Expression": 1361.0, "InternalID": 3595092.0}, "SO_1368": {"Expression": 346.0, "InternalID": 3596153.0}, "SO_4311": {"Expression": 185.0, "InternalID": 3598794.0}, "SO_3539": {"Expression": 93.0, "InternalID": 3598107.0}, "SO_3817": {"Expression": 21.9, "InternalID": 3598347.0}, "SO_1551": {"Expression": 740.0, "InternalID": 3596315.0}, "SO_2755": {"Expression": 21.9, "InternalID": 3597388.0}, "SO_0256": {"Expression": 3384.0, "InternalID": 3595122.0}, "SO_2067": {"Expression": 52.8, "InternalID": 3596761.0}, "SO_0935": {"Expression": 6.02, "InternalID": 3595754.0}, "SO_4308": {"Expression": 40.9, "InternalID": 3598791.0}, "SO_2178": {"Expression": 133.0, "InternalID": 3596863.0}, "SO_3682": {"Expression": 956.0, "InternalID": 3598230.0}, "SO_2726": {"Expression": 16.5, "InternalID": 3597359.0}, "SO_0861": {"Expression": 197.0, "InternalID": 3595683.0}, "SO_1821": {"Expression": 65.9, "InternalID": 3596546.0}, "SO_2404": {"Expression": 527.0, "InternalID": 3597059.0}, "SO_2251": {"Expression": 37.3, "InternalID": 3596925.0}, "SO_1483": {"Expression": 57.1, "InternalID": 3596257.0}, "SO_1249": {"Expression": 16.3, "InternalID": 3596039.0}, "SO_4112": {"Expression": 73.7, "InternalID": 3598607.0}, "SO_0208": {"Expression": 42.6, "InternalID": 3595076.0}, "SO_2198": {"Expression": 91.8, "InternalID": 3596880.0}, "SO_2813": {"Expression": 168.0, "InternalID": 3597438.0}, "SO_3262": {"Expression": 40.5, "InternalID": 3597860.0}, "SO_0084": {"Expression": 390.0, "InternalID": 3594967.0}, "SO_4679": {"Expression": 54.0, "InternalID": 3599129.0}, "SO_2862": {"Expression": 50.6, "InternalID": 3597478.0}, "SO_4066": {"Expression": 67.7, "InternalID": 3598569.0}, "SO_1814": {"Expression": 248.0, "InternalID": 3596539.0}, "SO_1576": {"Expression": 506.0, "InternalID": 3596336.0}, "SO_2218": {"Expression": 578.0, "InternalID": 3596899.0}, "SO_1795": {"Expression": 263.0, "InternalID": 3596521.0}, "SO_0244": {"Expression": 5294.0, "InternalID": 3595110.0}, "SO_3796": {"Expression": 185.0, "InternalID": 3598329.0}, "SO_3158": {"Expression": 40.6, "InternalID": 3597758.0}, "SO_1792": {"Expression": 140.0, "InternalID": 3596518.0}, "SO_4711": {"Expression": 37.0, "InternalID": 3599158.0}, "SO_0184": {"Expression": 9.3, "InternalID": 3595054.0}, "SO_3024": {"Expression": 513.0, "InternalID": 3597629.0}, "SO_2627": {"Expression": 40.5, "InternalID": 3597264.0}, "SO_2748": {"Expression": 12.8, "InternalID": 3597381.0}, "SO_3312": {"Expression": 100.0, "InternalID": 3597902.0}, "SO_1915": {"Expression": 5.13, "InternalID": 3596629.0}, "SO_1101": {"Expression": 780.0, "InternalID": 3595904.0}, "SO_4640": {"Expression": 106.0, "InternalID": 3599090.0}, "SO_3323": {"Expression": 310.0, "InternalID": 3597913.0}, "SO_3896": {"Expression": 5759.0, "InternalID": 3598419.0}, "SO_0929": {"Expression": 1077.0, "InternalID": 3595748.0}, "SO_3434": {"Expression": 50.2, "InternalID": 3598012.0}, "SO_1627": {"Expression": 89.9, "InternalID": 3596377.0}, "SO_1202": {"Expression": 39.3, "InternalID": 3595999.0}, "SO_2222": {"Expression": 856.0, "InternalID": 3596903.0}, "SO_2112": {"Expression": 1355.0, "InternalID": 3596804.0}, "SO_3669": {"Expression": 246.0, "InternalID": 3598217.0}, "SO_3112": {"Expression": 639.0, "InternalID": 3597713.0}, "SO_0970": {"Expression": 5156.0, "InternalID": 3595787.0}, "SO_1482": {"Expression": 156.0, "InternalID": 3596256.0}, "SO_2223": {"Expression": 151.0, "InternalID": 3596904.0}, "SO_0011": {"Expression": 168.0, "InternalID": 3594895.0}, "SO_2088": {"Expression": 25.8, "InternalID": 3596781.0}, "SO_0345": {"Expression": 936.0, "InternalID": 3595205.0}, "SO_0422": {"Expression": 67.3, "InternalID": 3595280.0}, "SO_0293": {"Expression": 129.0, "InternalID": 3595158.0}, "SO_2587": {"Expression": 796.0, "InternalID": 3597225.0}, "SO_1313": {"Expression": 15.1, "InternalID": 3596099.0}, "SO_1999": {"Expression": 93.3, "InternalID": 3596704.0}, "SO_0359": {"Expression": 14.5, "InternalID": 3595219.0}, "SO_0283": {"Expression": 58.6, "InternalID": 3595148.0}, "SO_0576": {"Expression": 301.0, "InternalID": 3595423.0}, "SO_3311": {"Expression": 126.0, "InternalID": 3597901.0}, "SO_4656": {"Expression": 178.0, "InternalID": 3599107.0}, "SO_3037": {"Expression": 28.0, "InternalID": 3597640.0}, "SO_1335": {"Expression": 39.9, "InternalID": 3596120.0}, "SO_0761": {"Expression": 1653.0, "InternalID": 3595590.0}, "SO_3952": {"Expression": 394.0, "InternalID": 3598471.0}, "SO_0506": {"Expression": 98.8, "InternalID": 3595358.0}, "SO_0029": {"Expression": 64.6, "InternalID": 3594913.0}, "SO_1178": {"Expression": 214.0, "InternalID": 3595976.0}, "SO_4098": {"Expression": 501.0, "InternalID": 3598594.0}, "SO_2236": {"Expression": 299.0, "InternalID": 3596913.0}, "SO_2176": {"Expression": 886.0, "InternalID": 3596861.0}, "SO_0152": {"Expression": 13.6, "InternalID": 3595028.0}, "SO_1108": {"Expression": 209.0, "InternalID": 3595911.0}, "SO_1941": {"Expression": 31.3, "InternalID": 3596653.0}, "SO_3914": {"Expression": 237.0, "InternalID": 3598437.0}, "SO_4511": {"Expression": 30.9, "InternalID": 3598974.0}, "SO_4454": {"Expression": 152.0, "InternalID": 3598925.0}, "SO_2490": {"Expression": 57.9, "InternalID": 3597139.0}, "SO_0009": {"Expression": 507.0, "InternalID": 3594893.0}, "SO_3772": {"Expression": 683.0, "InternalID": 3598309.0}, "SO_0174": {"Expression": 67.1, "InternalID": 3595045.0}, "SO_0217": {"Expression": 16580.0, "InternalID": 3595083.0}, "SO_0381": {"Expression": 10.5, "InternalID": 3595239.0}, "SO_1656": {"Expression": 468.0, "InternalID": 3596405.0}, "SO_2068": {"Expression": 31.6, "InternalID": 3596762.0}, "SO_0610": {"Expression": 500.0, "InternalID": 3595453.0}, "SO_0541": {"Expression": 336.0, "InternalID": 3595389.0}, "SO_0239": {"Expression": 15707.0, "InternalID": 3595105.0}, "SO_3195": {"Expression": 56.9, "InternalID": 3597795.0}, "SO_4713": {"Expression": 42.4, "InternalID": 3599160.0}, "SO_2424": {"Expression": 212.0, "InternalID": 3597077.0}, "SO_3671": {"Expression": 8.28, "InternalID": 3598219.0}, "SO_3286": {"Expression": 623.0, "InternalID": 3597881.0}, "SO_2090": {"Expression": 4.7, "InternalID": 3596783.0}, "SO_1361": {"Expression": 223.0, "InternalID": 3596146.0}, "SO_3937": {"Expression": 244.0, "InternalID": 3598458.0}, "SO_4245": {"Expression": 34.4, "InternalID": 3598728.0}, "SO_4227": {"Expression": 122.0, "InternalID": 3598711.0}, "SO_1664": {"Expression": 91.0, "InternalID": 3596412.0}, "SO_4365": {"Expression": 515.0, "InternalID": 3598844.0}, "SO_3842": {"Expression": 1094.0, "InternalID": 3598371.0}, "SO_3367": {"Expression": 52.3, "InternalID": 3597952.0}, "SO_1484": {"Expression": 1887.0, "InternalID": 3596258.0}, "SO_1828": {"Expression": 786.0, "InternalID": 3596552.0}, "SO_3956": {"Expression": 63.2, "InternalID": 3598474.0}, "SO_3033": {"Expression": 86.8, "InternalID": 3597636.0}, "SO_2330": {"Expression": 244.0, "InternalID": 3596992.0}, "SO_0423": {"Expression": 369.0, "InternalID": 3595281.0}, "SO_3602": {"Expression": 54.9, "InternalID": 3598162.0}, "SO_0832": {"Expression": 66.2, "InternalID": 3595656.0}, "SO_0500": {"Expression": 32.3, "InternalID": 3595351.0}, "SO_1185": {"Expression": 156.0, "InternalID": 3595983.0}, "SO_1882": {"Expression": 2.61, "InternalID": 3596600.0}, "SO_2045": {"Expression": 40.2, "InternalID": 3596743.0}, "SO_2086": {"Expression": 512.0, "InternalID": 3596779.0}, "SO_0592": {"Expression": 386.0, "InternalID": 3595438.0}, "SO_1322": {"Expression": 185.0, "InternalID": 3596107.0}, "SO_2643": {"Expression": 28.0, "InternalID": 3597278.0}, "SO_3363": {"Expression": 435.0, "InternalID": 3597948.0}, "SO_2796": {"Expression": 13.2, "InternalID": 3597423.0}, "SO_1829": {"Expression": 2265.0, "InternalID": 3596553.0}, "SO_1377": {"Expression": 663.0, "InternalID": 3596162.0}, "SO_1602": {"Expression": 2.19, "InternalID": 3596354.0}, "SO_2708": {"Expression": 76.3, "InternalID": 3597343.0}, "SO_0741": {"Expression": 6.98, "InternalID": 3595572.0}, "SO_3546": {"Expression": 1783.0, "InternalID": 3598114.0}, "SO_1300": {"Expression": 309.0, "InternalID": 3596087.0}, "SO_4070": {"Expression": 92.6, "InternalID": 3598572.0}, "SO_0243": {"Expression": 9853.0, "InternalID": 3595109.0}, "SO_3325": {"Expression": 976.0, "InternalID": 3597915.0}, "SO_3738": {"Expression": 230.0, "InternalID": 3598278.0}, "SO_1287": {"Expression": 149.0, "InternalID": 3596072.0}, "SO_1826": {"Expression": 27.2, "InternalID": 3596550.0}, "SO_0992": {"Expression": 151.0, "InternalID": 3595806.0}, "SO_0441": {"Expression": 210.0, "InternalID": 3595297.0}, "SO_2569": {"Expression": 50.3, "InternalID": 3597209.0}, "SO_2581": {"Expression": 17.9, "InternalID": 3597219.0}, "SO_4030": {"Expression": 31.6, "InternalID": 3598539.0}, "SO_3855": {"Expression": 414.0, "InternalID": 3598382.0}, "SO_3340": {"Expression": 911.0, "InternalID": 3597927.0}, "SO_0554": {"Expression": 219.0, "InternalID": 3595403.0}, "SO_3838": {"Expression": 157.0, "InternalID": 3598368.0}, "SO_2570": {"Expression": 340.0, "InternalID": 3597210.0}, "SO_0933": {"Expression": 1462.0, "InternalID": 3595752.0}, "SO_0568": {"Expression": 128.0, "InternalID": 3595417.0}, "SO_2626": {"Expression": 39.9, "InternalID": 3597263.0}, "SO_2091": {"Expression": 25.1, "InternalID": 3596784.0}, "SO_3466": {"Expression": 3340.0, "InternalID": 3598041.0}, "SO_0946": {"Expression": 35.5, "InternalID": 3595765.0}, "SO_3273": {"Expression": 5.91, "InternalID": 3597871.0}, "SO_3078": {"Expression": 702.0, "InternalID": 3597678.0}, "SO_1797": {"Expression": 56116.0, "InternalID": 3596523.0}, "SO_1346": {"Expression": 38.8, "InternalID": 3596131.0}, "SO_1937": {"Expression": 161.0, "InternalID": 3596649.0}, "SO_2071": {"Expression": 94.5, "InternalID": 3596765.0}, "SO_1552": {"Expression": 6.53, "InternalID": 3596316.0}, "SO_3939": {"Expression": 5398.0, "InternalID": 3598460.0}, "SO_2711": {"Expression": 18.5, "InternalID": 3597345.0}, "SO_3942": {"Expression": 3374.0, "InternalID": 3598463.0}, "SO_4055": {"Expression": 295.0, "InternalID": 3598561.0}, "SO_3935": {"Expression": 37.8, "InternalID": 3598456.0}, "SO_2507": {"Expression": 185.0, "InternalID": 3597154.0}, "SO_2307": {"Expression": 99.8, "InternalID": 3596974.0}, "SO_2774": {"Expression": 109.0, "InternalID": 3597404.0}, "SO_4215": {"Expression": 228.0, "InternalID": 3598699.0}, "SO_2566": {"Expression": 150.0, "InternalID": 3597207.0}, "SO_1112": {"Expression": 1170.0, "InternalID": 3595915.0}, "SO_1846": {"Expression": 109.0, "InternalID": 3596568.0}, "SO_1016": {"Expression": 44.4, "InternalID": 3595829.0}, "SO_0355": {"Expression": 88.2, "InternalID": 3595215.0}, "SO_2974": {"Expression": 31.7, "InternalID": 3597582.0}, "SO_0432": {"Expression": 2672.0, "InternalID": 3595290.0}, "SO_4349": {"Expression": 3568.0, "InternalID": 3598829.0}, "SO_0704": {"Expression": 9545.0, "InternalID": 3595541.0}, "SO_2338": {"Expression": 115.0, "InternalID": 3596999.0}, "SO_3553": {"Expression": 21.1, "InternalID": 3598121.0}, "SO_4056": {"Expression": 425.0, "InternalID": 3598562.0}, "SO_2506": {"Expression": 30.7, "InternalID": 3597153.0}, "SO_4635": {"Expression": 32.7, "InternalID": 3599085.0}, "SO_1822": {"Expression": 1115.0, "InternalID": 3596547.0}, "SO_3155": {"Expression": 15.8, "InternalID": 3597754.0}, "SO_0968": {"Expression": 198.0, "InternalID": 3595786.0}, "SO_0097": {"Expression": 169.0, "InternalID": 3594980.0}, "SO_2760": {"Expression": 233.0, "InternalID": 3597392.0}, "SO_1198": {"Expression": 19.7, "InternalID": 3595995.0}, "SO_4749": {"Expression": 4272.0, "InternalID": 3599193.0}, "SO_2745": {"Expression": 3899.0, "InternalID": 3597378.0}, "SO_3980": {"Expression": 206.0, "InternalID": 3598494.0}, "SO_1698": {"Expression": 325.0, "InternalID": 3596441.0}, "SO_0248": {"Expression": 4237.0, "InternalID": 3595114.0}, "SO_1181": {"Expression": 87.7, "InternalID": 3595979.0}, "SO_1526": {"Expression": 35.4, "InternalID": 3596296.0}, "SO_3404": {"Expression": 22.6, "InternalID": 3597984.0}, "SO_2410": {"Expression": 401.0, "InternalID": 3597064.0}, "SO_0033": {"Expression": 9.25, "InternalID": 3594917.0}, "SO_2652": {"Expression": 185.0, "InternalID": 3597287.0}, "SO_0246": {"Expression": 4419.0, "InternalID": 3595112.0}, "SO_1122": {"Expression": 287.0, "InternalID": 3595923.0}, "SO_2279": {"Expression": 423.0, "InternalID": 3596951.0}, "SO_1498": {"Expression": 114.0, "InternalID": 3596269.0}, "SO_1935": {"Expression": 164.0, "InternalID": 3596647.0}, "SO_1930": {"Expression": 570.0, "InternalID": 3596643.0}, "SO_2175": {"Expression": 26.2, "InternalID": 3596860.0}, "SO_0769": {"Expression": 52.2, "InternalID": 3595599.0}, "SO_2379": {"Expression": 82.7, "InternalID": 3597036.0}, "SO_1630": {"Expression": 5060.0, "InternalID": 3596379.0}, "SO_1344": {"Expression": 26.7, "InternalID": 3596129.0}, "SO_2147": {"Expression": 11.5, "InternalID": 3596835.0}, "SO_1770": {"Expression": 13.9, "InternalID": 3596498.0}, "SO_1490": {"Expression": 6996.0, "InternalID": 3596263.0}, "SO_4670": {"Expression": 160.0, "InternalID": 3599120.0}, "SO_2398": {"Expression": 291.0, "InternalID": 3597053.0}, "SO_3233": {"Expression": 309.0, "InternalID": 3597831.0}, "SO_0247": {"Expression": 6325.0, "InternalID": 3595113.0}, "SO_3637": {"Expression": 224.0, "InternalID": 3598191.0}, "SO_0298": {"Expression": 814.0, "InternalID": 3595163.0}, "SO_4507": {"Expression": 93.8, "InternalID": 3598970.0}, "SO_3163": {"Expression": 90.2, "InternalID": 3597763.0}, "SO_1173": {"Expression": 46.1, "InternalID": 3595971.0}, "SO_0776": {"Expression": 55.0, "InternalID": 3595606.0}, "SO_1683": {"Expression": 32.6, "InternalID": 3596430.0}, "SO_0959": {"Expression": 6.98, "InternalID": 3595777.0}, "SO_3257": {"Expression": 56.0, "InternalID": 3597855.0}, "SO_1210": {"Expression": 44.5, "InternalID": 3596007.0}, "SO_2355": {"Expression": 546.0, "InternalID": 3597014.0}, "SO_0223": {"Expression": 19397.0, "InternalID": 3595089.0}, "SO_3184": {"Expression": 35.6, "InternalID": 3597784.0}, "SO_0527": {"Expression": 70.4, "InternalID": 3595377.0}, "SO_4652": {"Expression": 3711.0, "InternalID": 3599103.0}, "SO_4120": {"Expression": 89.3, "InternalID": 3598614.0}, "SO_3417": {"Expression": 1373.0, "InternalID": 3597995.0}, "SO_0874": {"Expression": 615.0, "InternalID": 3595696.0}, "SO_0474": {"Expression": 41.6, "InternalID": 3595327.0}, "SO_2778": {"Expression": 163.0, "InternalID": 3597408.0}, "SO_3430": {"Expression": 203.0, "InternalID": 3598008.0}, "SO_3629": {"Expression": 40.6, "InternalID": 3598183.0}, "SO_0606": {"Expression": 627.0, "InternalID": 3595450.0}, "SO_2494": {"Expression": 6.93, "InternalID": 3597143.0}, "SO_0604": {"Expression": 82.5, "InternalID": 3595448.0}, "SO_1642": {"Expression": 19.1, "InternalID": 3596391.0}, "SO_1521": {"Expression": 1103.0, "InternalID": 3596291.0}, "SO_2907": {"Expression": 4512.0, "InternalID": 3597518.0}, "SO_3021": {"Expression": 38.8, "InternalID": 3597626.0}, "SO_3833": {"Expression": 27.2, "InternalID": 3598363.0}, "SO_0595": {"Expression": 106.0, "InternalID": 3595439.0}, "SO_2492": {"Expression": 218.0, "InternalID": 3597141.0}, "SO_3664": {"Expression": 131.0, "InternalID": 3598213.0}, "SO_4134": {"Expression": 5154.0, "InternalID": 3598625.0}, "SO_4591": {"Expression": 879.0, "InternalID": 3599045.0}, "SO_4116": {"Expression": 11.1, "InternalID": 3598612.0}, "SO_3564": {"Expression": 111.0, "InternalID": 3598132.0}, "SO_2269": {"Expression": 19.5, "InternalID": 3596942.0}, "SO_3577": {"Expression": 797.0, "InternalID": 3598141.0}, "SO_1056": {"Expression": 444.0, "InternalID": 3595866.0}, "SO_4653": {"Expression": 12.3, "InternalID": 3599104.0}, "SO_2403": {"Expression": 506.0, "InternalID": 3597058.0}, "SO_1675": {"Expression": 759.0, "InternalID": 3596422.0}, "SO_3388": {"Expression": 5.0, "InternalID": 3597971.0}, "SO_2625": {"Expression": 269.0, "InternalID": 3597262.0}, "SO_4249": {"Expression": 36.2, "InternalID": 3598732.0}, "SO_3594": {"Expression": 531.0, "InternalID": 3598154.0}, "SO_3370": {"Expression": 59.5, "InternalID": 3597955.0}, "SO_4287": {"Expression": 42.4, "InternalID": 3598770.0}, "SO_0266": {"Expression": 20.6, "InternalID": 3595133.0}, "SO_3392": {"Expression": 9.57, "InternalID": 3597975.0}, "SO_4319": {"Expression": 102.0, "InternalID": 3598802.0}, "SO_4557": {"Expression": 65.9, "InternalID": 3599012.0}, "SO_2593": {"Expression": 604.0, "InternalID": 3597231.0}, "SO_2001": {"Expression": 544.0, "InternalID": 3596705.0}, "SO_4692": {"Expression": 67.9, "InternalID": 3599141.0}, "SO_2435": {"Expression": 19.9, "InternalID": 3597086.0}, "SO_1726": {"Expression": 180.0, "InternalID": 3596463.0}, "SO_3991": {"Expression": 602.0, "InternalID": 3598504.0}, "SO_1673": {"Expression": 729.0, "InternalID": 3596420.0}, "SO_0438": {"Expression": 39.6, "InternalID": 3595294.0}, "SO_3683": {"Expression": 225.0, "InternalID": 3598231.0}, "SO_3154": {"Expression": 921.0, "InternalID": 3597753.0}, "SO_2345": {"Expression": 1535.0, "InternalID": 3597005.0}, "SO_1115": {"Expression": 151.0, "InternalID": 3595918.0}, "SO_3653": {"Expression": 424.0, "InternalID": 3598205.0}, "SO_2567": {"Expression": 84.0, "InternalID": 3597208.0}, "SO_3930": {"Expression": 5620.0, "InternalID": 3598452.0}, "SO_4054": {"Expression": 294.0, "InternalID": 3598560.0}, "SO_3293": {"Expression": 1469.0, "InternalID": 3597886.0}, "SO_2350": {"Expression": 1464.0, "InternalID": 3597009.0}, "SO_4396": {"Expression": 73.2, "InternalID": 3598872.0}, "SO_0619": {"Expression": 46.1, "InternalID": 3595462.0}, "SO_3170": {"Expression": 9.79, "InternalID": 3597770.0}, "SO_2916": {"Expression": 946.0, "InternalID": 3597525.0}, "SO_2791": {"Expression": 1447.0, "InternalID": 3597418.0}, "SO_3310": {"Expression": 492.0, "InternalID": 3597900.0}, "SO_4678": {"Expression": 18.8, "InternalID": 3599128.0}, "SO_1458": {"Expression": 65.4, "InternalID": 3596235.0}, "SO_2843": {"Expression": 8.57, "InternalID": 3597461.0}, "SO_1952": {"Expression": 139.0, "InternalID": 3596663.0}, "SO_4750": {"Expression": 768.0, "InternalID": 3599194.0}, "SO_2478": {"Expression": 266.0, "InternalID": 3597127.0}, "SO_0018": {"Expression": 21.8, "InternalID": 3594902.0}, "SO_3582": {"Expression": 303.0, "InternalID": 3598145.0}, "SO_3472": {"Expression": 343.0, "InternalID": 3598047.0}, "SO_3905": {"Expression": 8.69, "InternalID": 3598428.0}, "SO_2034": {"Expression": 125.0, "InternalID": 3596733.0}, "SO_0453": {"Expression": 47.4, "InternalID": 3595308.0}, "SO_4343": {"Expression": 617.0, "InternalID": 3598824.0}, "SO_1625": {"Expression": 121.0, "InternalID": 3596375.0}, "SO_0272": {"Expression": 221.0, "InternalID": 3595137.0}, "SO_3210": {"Expression": 14.4, "InternalID": 3597809.0}, "SO_1328": {"Expression": 64.4, "InternalID": 3596113.0}, "SO_4537": {"Expression": 157.0, "InternalID": 3598996.0}, "SO_3299": {"Expression": 58.8, "InternalID": 3597891.0}, "SO_2440": {"Expression": 28.4, "InternalID": 3597093.0}, "SO_4224": {"Expression": 73.5, "InternalID": 3598708.0}, "SO_0900": {"Expression": 357.0, "InternalID": 3595721.0}, "SO_0232": {"Expression": 7269.0, "InternalID": 3595098.0}, "SO_0020": {"Expression": 43.5, "InternalID": 3594904.0}, "SO_1268": {"Expression": 159.0, "InternalID": 3596055.0}, "SO_0762": {"Expression": 1389.0, "InternalID": 3595591.0}, "SO_1670": {"Expression": 18.9, "InternalID": 3596417.0}, "SO_3208": {"Expression": 70.0, "InternalID": 3597807.0}, "SO_2775": {"Expression": 1647.0, "InternalID": 3597405.0}, "SO_1348": {"Expression": 65.2, "InternalID": 3596133.0}, "SO_0811": {"Expression": 89.7, "InternalID": 3595638.0}, "SO_2406": {"Expression": 507.0, "InternalID": 3597060.0}, "SO_3202": {"Expression": 1669.0, "InternalID": 3597801.0}, "SO_4203": {"Expression": 42.1, "InternalID": 3598687.0}, "SO_0220": {"Expression": 4807.0, "InternalID": 3595086.0}, "SO_1776": {"Expression": 1396.0, "InternalID": 3596503.0}, "SO_2491": {"Expression": 1352.0, "InternalID": 3597140.0}, "SO_2228": {"Expression": 468.0, "InternalID": 3596908.0}, "SO_0431": {"Expression": 54.5, "InternalID": 3595289.0}, "SO_1075": {"Expression": 260.0, "InternalID": 3595882.0}, "SO_3961": {"Expression": 56.3, "InternalID": 3598479.0}, "SO_0842": {"Expression": 2183.0, "InternalID": 3595664.0}, "SO_2638": {"Expression": 127.0, "InternalID": 3597274.0}, "SO_3949": {"Expression": 90.9, "InternalID": 3598468.0}, "SO_2746": {"Expression": 242.0, "InternalID": 3597379.0}, "SO_1270": {"Expression": 1986.0, "InternalID": 3596057.0}, "SO_4327": {"Expression": 141.0, "InternalID": 3598810.0}, "SO_1055": {"Expression": 33.9, "InternalID": 3595865.0}, "SO_2083": {"Expression": 60.4, "InternalID": 3596777.0}, "SO_4313": {"Expression": 779.0, "InternalID": 3598796.0}, "SO_2633": {"Expression": 29.5, "InternalID": 3597269.0}, "SO_4078": {"Expression": 67.0, "InternalID": 3598578.0}, "SO_0815": {"Expression": 13.1, "InternalID": 3595641.0}, "SO_0268": {"Expression": 100.0, "InternalID": 3595135.0}, "SO_0004": {"Expression": 93.9, "InternalID": 3594888.0}, "SO_0267": {"Expression": 221.0, "InternalID": 3595134.0}, "SO_4252": {"Expression": 28.8, "InternalID": 3598735.0}, "SO_3763": {"Expression": 6.07, "InternalID": 3598300.0}, "SO_0816": {"Expression": 144.0, "InternalID": 3595642.0}, "SO_3532": {"Expression": 194.0, "InternalID": 3598102.0}, "SO_3395": {"Expression": 91.7, "InternalID": 3597977.0}, "SO_1019": {"Expression": 73.9, "InternalID": 3595833.0}, "SO_2399": {"Expression": 43.9, "InternalID": 3597054.0}, "SO_0581": {"Expression": 56.5, "InternalID": 3595427.0}, "SO_3287": {"Expression": 240.0, "InternalID": 3597882.0}, "SO_2802": {"Expression": 11.4, "InternalID": 3597429.0}, "SO_2762": {"Expression": 57.8, "InternalID": 3597394.0}, "SO_2072": {"Expression": 15.7, "InternalID": 3596766.0}, "SO_2062": {"Expression": 280.0, "InternalID": 3596757.0}, "SO_1378": {"Expression": 28.4, "InternalID": 3596163.0}, "SO_4717": {"Expression": 8.57, "InternalID": 3599164.0}, "SO_0255": {"Expression": 3747.0, "InternalID": 3595121.0}, "SO_2268": {"Expression": 16.2, "InternalID": 3596941.0}, "SO_1288": {"Expression": 3502.0, "InternalID": 3596073.0}, "SO_3401": {"Expression": 71.8, "InternalID": 3597981.0}, "SO_2237": {"Expression": 26.4, "InternalID": 3596914.0}, "SO_1356": {"Expression": 165.0, "InternalID": 3596141.0}, "SO_0881": {"Expression": 19.3, "InternalID": 3595703.0}, "SO_1278": {"Expression": 278.0, "InternalID": 3596065.0}, "SO_4666": {"Expression": 499.0, "InternalID": 3599117.0}, "SO_0254": {"Expression": 1197.0, "InternalID": 3595120.0}, "SO_0191": {"Expression": 89.2, "InternalID": 3595061.0}, "SO_4674": {"Expression": 215.0, "InternalID": 3599124.0}, "SO_3108": {"Expression": 393.0, "InternalID": 3597709.0}, "SO_0227": {"Expression": 10476.0, "InternalID": 3595093.0}, "SO_3183": {"Expression": 183.0, "InternalID": 3597783.0}, "SO_2536": {"Expression": 14.3, "InternalID": 3597179.0}, "SO_4681": {"Expression": 15.0, "InternalID": 3599131.0}, "SO_1218": {"Expression": 226.0, "InternalID": 3596012.0}, "SO_2438": {"Expression": 29.2, "InternalID": 3597089.0}, "SO_3740": {"Expression": 1110.0, "InternalID": 3598279.0}, "SO_3743": {"Expression": 348.0, "InternalID": 3598282.0}, "SO_4673": {"Expression": 397.0, "InternalID": 3599123.0}, "SO_0326": {"Expression": 139.0, "InternalID": 3595188.0}, "SO_0781": {"Expression": 204.0, "InternalID": 3595611.0}, "SO_0778": {"Expression": 221.0, "InternalID": 3595608.0}, "SO_4503": {"Expression": 34.4, "InternalID": 3598966.0}, "SO_0747": {"Expression": 21.2, "InternalID": 3595578.0}, "SO_3096": {"Expression": 101.0, "InternalID": 3597694.0}, "SO_3943": {"Expression": 106.0, "InternalID": 3598464.0}, "SO_1385": {"Expression": 45.8, "InternalID": 3596169.0}, "SO_0902": {"Expression": 42.5, "InternalID": 3595722.0}, "SO_2743": {"Expression": 534.0, "InternalID": 3597376.0}, "SO_1701": {"Expression": 470.0, "InternalID": 3596444.0}, "SO_2336": {"Expression": 435.0, "InternalID": 3596997.0}, "SO_1868": {"Expression": 53.9, "InternalID": 3596588.0}, "SO_1144": {"Expression": 87.3, "InternalID": 3595943.0}, "SO_1347": {"Expression": 77.1, "InternalID": 3596132.0}, "SO_3802": {"Expression": 24.2, "InternalID": 3598334.0}, "SO_0404": {"Expression": 187.0, "InternalID": 3595262.0}, "SO_2878": {"Expression": 185.0, "InternalID": 3597491.0}, "SO_3128": {"Expression": 59.6, "InternalID": 3597728.0}, "SO_4344": {"Expression": 94.2, "InternalID": 3598825.0}, "SO_1665": {"Expression": 1460.0, "InternalID": 3596413.0}, "SO_1806": {"Expression": 78.4, "InternalID": 3596531.0}, "SO_2014": {"Expression": 269.0, "InternalID": 3596717.0}, "SO_0236": {"Expression": 6553.0, "InternalID": 3595102.0}, "SO_3420": {"Expression": 2081.0, "InternalID": 3597999.0}, "SO_4028": {"Expression": 422.0, "InternalID": 3598537.0}, "SO_0947": {"Expression": 58.1, "InternalID": 3595766.0}, "SO_2606": {"Expression": 78.7, "InternalID": 3597244.0}, "SO_1538": {"Expression": 674.0, "InternalID": 3596306.0}, "SO_2136": {"Expression": 10.5, "InternalID": 3596828.0}, "SO_1188": {"Expression": 13.3, "InternalID": 3595985.0}, "SO_2366": {"Expression": 35.9, "InternalID": 3597025.0}, "SO_3282": {"Expression": 51.7, "InternalID": 3597879.0}, "SO_3366": {"Expression": 256.0, "InternalID": 3597951.0}, "SO_3761": {"Expression": 377.0, "InternalID": 3598298.0}, "SO_4114": {"Expression": 6.8, "InternalID": 3598611.0}, "SO_1800": {"Expression": 231.0, "InternalID": 3596525.0}, "SO_1217": {"Expression": 1319.0, "InternalID": 3596011.0}, "SO_1207": {"Expression": 655.0, "InternalID": 3596003.0}, "SO_3209": {"Expression": 768.0, "InternalID": 3597808.0}, "SO_3309": {"Expression": 93.8, "InternalID": 3597899.0}, "SO_2596": {"Expression": 544.0, "InternalID": 3597234.0}, "SO_2706": {"Expression": 9.34, "InternalID": 3597341.0}, "SO_1357": {"Expression": 1178.0, "InternalID": 3596142.0}, "SO_4586": {"Expression": 6.67, "InternalID": 3599040.0}, "SO_4128": {"Expression": 64.2, "InternalID": 3598620.0}, "SO_2493": {"Expression": 117.0, "InternalID": 3597142.0}, "SO_4197": {"Expression": 56.9, "InternalID": 3598681.0}, "SO_1755": {"Expression": 273.0, "InternalID": 3596484.0}, "SO_1525": {"Expression": 280.0, "InternalID": 3596295.0}, "SO_4725": {"Expression": 126.0, "InternalID": 3599172.0}, "SO_0175": {"Expression": 202.0, "InternalID": 3595046.0}, "SO_1991": {"Expression": 381.0, "InternalID": 3596698.0}, "SO_0783": {"Expression": 204.0, "InternalID": 3595613.0}, "SO_2885": {"Expression": 479.0, "InternalID": 3597498.0}, "SO_1722": {"Expression": 227.0, "InternalID": 3596459.0}, "SO_3431": {"Expression": 82.7, "InternalID": 3598009.0}, "SO_0848": {"Expression": 21.4, "InternalID": 3595670.0}, "SO_1117": {"Expression": 53.7, "InternalID": 3595920.0}, "SO_1912": {"Expression": 149.0, "InternalID": 3596627.0}, "SO_4199": {"Expression": 21.2, "InternalID": 3598683.0}, "SO_0185": {"Expression": 824.0, "InternalID": 3595055.0}, "SO_4384": {"Expression": 407.0, "InternalID": 3598863.0}, "SO_2619": {"Expression": 252.0, "InternalID": 3597256.0}, "SO_4423": {"Expression": 70.9, "InternalID": 3598896.0}, "SO_0139": {"Expression": 1866.0, "InternalID": 3595017.0}, "SO_1879": {"Expression": 302.0, "InternalID": 3596597.0}, "SO_0196": {"Expression": 207.0, "InternalID": 3595066.0}, "SO_0190": {"Expression": 133.0, "InternalID": 3595060.0}, "SO_0565": {"Expression": 144.0, "InternalID": 3595414.0}, "SO_1589": {"Expression": 78.9, "InternalID": 3596348.0}, "SO_1816": {"Expression": 557.0, "InternalID": 3596541.0}, "SO_4462": {"Expression": 241.0, "InternalID": 3598931.0}, "SO_0878": {"Expression": 20.3, "InternalID": 3595700.0}, "SO_1524": {"Expression": 1129.0, "InternalID": 3596294.0}, "SO_1424": {"Expression": 23.4, "InternalID": 3596206.0}, "SO_2021": {"Expression": 496.0, "InternalID": 3596724.0}, "SO_1895": {"Expression": 27.8, "InternalID": 3596612.0}, "SO_3095": {"Expression": 43.2, "InternalID": 3597693.0}, "SO_3973": {"Expression": 134.0, "InternalID": 3598488.0}, "SO_2618": {"Expression": 393.0, "InternalID": 3597255.0}, "SO_0409": {"Expression": 858.0, "InternalID": 3595267.0}, "SO_0958": {"Expression": 268.0, "InternalID": 3595776.0}, "SO_0471": {"Expression": 167.0, "InternalID": 3595324.0}, "SO_0521": {"Expression": 157.0, "InternalID": 3595371.0}, "SO_0240": {"Expression": 420.0, "InternalID": 3595106.0}, "SO_1966": {"Expression": 104.0, "InternalID": 3596677.0}, "SO_2787": {"Expression": 17807.0, "InternalID": 3597414.0}, "SO_4745": {"Expression": 171.0, "InternalID": 3599189.0}, "SO_2340": {"Expression": 235.0, "InternalID": 3597001.0}, "SO_1164": {"Expression": 273.0, "InternalID": 3595962.0}, "SO_2190": {"Expression": 235.0, "InternalID": 3596872.0}, "SO_0859": {"Expression": 87.9, "InternalID": 3595681.0}, "SO_2479": {"Expression": 39.9, "InternalID": 3597128.0}, "SO_3252": {"Expression": 279.0, "InternalID": 3597850.0}, "SO_0138": {"Expression": 59.5, "InternalID": 3595016.0}, "SO_3766": {"Expression": 436.0, "InternalID": 3598303.0}, "SO_1518": {"Expression": 1901.0, "InternalID": 3596288.0}, "SO_0278": {"Expression": 698.0, "InternalID": 3595143.0}, "SO_1981": {"Expression": 26.6, "InternalID": 3596691.0}, "SO_3951": {"Expression": 351.0, "InternalID": 3598470.0}, "SO_3764": {"Expression": 792.0, "InternalID": 3598301.0}, "SO_0860": {"Expression": 78.7, "InternalID": 3595682.0}, "SO_2929": {"Expression": 609.0, "InternalID": 3597537.0}, "SO_3599": {"Expression": 1600.0, "InternalID": 3598159.0}, "SO_3760": {"Expression": 5.85, "InternalID": 3598297.0}, "SO_2616": {"Expression": 661.0, "InternalID": 3597253.0}, "SO_4756": {"Expression": 62.9, "InternalID": 3599200.0}, "SO_1756": {"Expression": 18.2, "InternalID": 3596485.0}, "SO_1151": {"Expression": 48.8, "InternalID": 3595949.0}, "SO_3542": {"Expression": 84.0, "InternalID": 3598110.0}, "SO_3054": {"Expression": 229.0, "InternalID": 3597655.0}, "SO_2576": {"Expression": 198.0, "InternalID": 3597215.0}, "SO_1264": {"Expression": 27.7, "InternalID": 3596052.0}, "SO_0169": {"Expression": 159.0, "InternalID": 3595040.0}, "SO_4034": {"Expression": 88.7, "InternalID": 3598542.0}, "SO_3089": {"Expression": 44.9, "InternalID": 3597687.0}, "SO_4731": {"Expression": 44.8, "InternalID": 3599178.0}, "SO_1529": {"Expression": 66.5, "InternalID": 3596297.0}, "SO_2017": {"Expression": 173.0, "InternalID": 3596720.0}, "SO_3114": {"Expression": 95.5, "InternalID": 3597715.0}, "SO_4151": {"Expression": 15.9, "InternalID": 3598642.0}, "SO_2749": {"Expression": 37.5, "InternalID": 3597382.0}, "SO_0118": {"Expression": 15.7, "InternalID": 3594998.0}, "SO_3549": {"Expression": 945.0, "InternalID": 3598117.0}, "SO_3494": {"Expression": 137.0, "InternalID": 3598067.0}, "SO_2720": {"Expression": 174.0, "InternalID": 3597353.0}, "SO_3426": {"Expression": 1305.0, "InternalID": 3598004.0}, "SO_0287": {"Expression": 52.3, "InternalID": 3595152.0}, "SO_2730": {"Expression": 312.0, "InternalID": 3597362.0}, "SO_2557": {"Expression": 23.5, "InternalID": 3597199.0}, "SO_4216": {"Expression": 51.6, "InternalID": 3598700.0}, "SO_4480": {"Expression": 1383.0, "InternalID": 3598948.0}, "SO_3145": {"Expression": 456.0, "InternalID": 3597745.0}, "SO_1638": {"Expression": 1681.0, "InternalID": 3596387.0}, "SO_3191": {"Expression": 153.0, "InternalID": 3597790.0}, "SO_4758": {"Expression": 111.0, "InternalID": 3599202.0}, "SO_0343": {"Expression": 128.0, "InternalID": 3595203.0}, "SO_1677": {"Expression": 21.2, "InternalID": 3596424.0}, "SO_2264": {"Expression": 606.0, "InternalID": 3596937.0}, "SO_0435": {"Expression": 307.0, "InternalID": 3595292.0}, "SO_4255": {"Expression": 24.5, "InternalID": 3598737.0}, "SO_3652": {"Expression": 4397.0, "InternalID": 3598204.0}, "SO_0963": {"Expression": 69.0, "InternalID": 3595781.0}, "SO_3541": {"Expression": 8.9, "InternalID": 3598109.0}, "SO_1640": {"Expression": 1418.0, "InternalID": 3596389.0}, "SO_3414": {"Expression": 161.0, "InternalID": 3597993.0}, "SO_0417": {"Expression": 540.0, "InternalID": 3595275.0}, "SO_3537": {"Expression": 8747.0, "InternalID": 3598105.0}, "SO_3715": {"Expression": 182.0, "InternalID": 3598259.0}, "SO_1702": {"Expression": 36.7, "InternalID": 3596445.0}, "SO_0932": {"Expression": 1810.0, "InternalID": 3595751.0}, "SO_2486": {"Expression": 731.0, "InternalID": 3597135.0}, "SO_3514": {"Expression": 3.24, "InternalID": 3598085.0}, "SO_3403": {"Expression": 227.0, "InternalID": 3597983.0}, "SO_1813": {"Expression": 453.0, "InternalID": 3596538.0}, "SO_0548": {"Expression": 1276.0, "InternalID": 3595397.0}, "SO_4008": {"Expression": 6.62, "InternalID": 3598518.0}, "SO_0862": {"Expression": 1753.0, "InternalID": 3595684.0}, "SO_4089": {"Expression": 16.4, "InternalID": 3598585.0}, "SO_3172": {"Expression": 196.0, "InternalID": 3597772.0}, "SO_4003": {"Expression": 75.6, "InternalID": 3598513.0}, "SO_2444": {"Expression": 143.0, "InternalID": 3597097.0}, "SO_3237": {"Expression": 4640.0, "InternalID": 3597835.0}, "SO_2600": {"Expression": 79.6, "InternalID": 3597238.0}, "SO_3422": {"Expression": 966.0, "InternalID": 3598001.0}, "SO_4174": {"Expression": 83.4, "InternalID": 3598661.0}, "SO_0556": {"Expression": 331.0, "InternalID": 3595405.0}, "SO_1103": {"Expression": 737.0, "InternalID": 3595906.0}, "SO_0420": {"Expression": 413.0, "InternalID": 3595278.0}, "SO_1872": {"Expression": 3.28, "InternalID": 3596591.0}, "SO_3101": {"Expression": 350.0, "InternalID": 3597702.0}, "SO_3519": {"Expression": 480.0, "InternalID": 3598089.0}, "SO_3517": {"Expression": 36.0, "InternalID": 3598087.0}, "SO_2861": {"Expression": 38.5, "InternalID": 3597477.0}, "SO_1994": {"Expression": 44.6, "InternalID": 3596700.0}, "SO_2592": {"Expression": 219.0, "InternalID": 3597230.0}, "SO_4391": {"Expression": 272.0, "InternalID": 3598868.0}, "SO_3415": {"Expression": 459.0, "InternalID": 3597994.0}, "SO_1068": {"Expression": 282.0, "InternalID": 3595876.0}, "SO_1790": {"Expression": 148.0, "InternalID": 3596516.0}, "SO_3940": {"Expression": 2648.0, "InternalID": 3598461.0}, "SO_2636": {"Expression": 265.0, "InternalID": 3597272.0}, "SO_2013": {"Expression": 6.93, "InternalID": 3596716.0}, "SO_0788": {"Expression": 93.4, "InternalID": 3595619.0}, "SO_4472": {"Expression": 7.52, "InternalID": 3598940.0}, "SO_1839": {"Expression": 42.0, "InternalID": 3596561.0}, "SO_1065": {"Expression": 1628.0, "InternalID": 3595873.0}, "SO_2089": {"Expression": 27.9, "InternalID": 3596782.0}, "SO_2634": {"Expression": 356.0, "InternalID": 3597270.0}, "SO_0021": {"Expression": 447.0, "InternalID": 3594905.0}, "SO_0578": {"Expression": 140.0, "InternalID": 3595425.0}, "SO_3222": {"Expression": 141.0, "InternalID": 3597820.0}, "SO_3103": {"Expression": 8.52, "InternalID": 3597704.0}, "SO_1060": {"Expression": 1327.0, "InternalID": 3595868.0}, "SO_4645": {"Expression": 56.9, "InternalID": 3599096.0}, "SO_1831": {"Expression": 116.0, "InternalID": 3596555.0}, "SO_0241": {"Expression": 4142.0, "InternalID": 3595107.0}, "SO_3667": {"Expression": 433.0, "InternalID": 3598215.0}, "SO_4320": {"Expression": 4212.0, "InternalID": 3598803.0}, "SO_0259": {"Expression": 204.0, "InternalID": 3595126.0}, "SO_3888": {"Expression": 2897.0, "InternalID": 3598414.0}, "SO_1507": {"Expression": 21.6, "InternalID": 3596278.0}, "SO_1271": {"Expression": 88.9, "InternalID": 3596058.0}, "SO_2415": {"Expression": 50.8, "InternalID": 3597068.0}, "SO_3467": {"Expression": 554.0, "InternalID": 3598042.0}, "SO_0491": {"Expression": 20.9, "InternalID": 3595342.0}, "SO_4190": {"Expression": 704.0, "InternalID": 3598675.0}, "SO_1614": {"Expression": 62.8, "InternalID": 3596366.0}, "SO_0245": {"Expression": 2938.0, "InternalID": 3595111.0}, "SO_3950": {"Expression": 47.1, "InternalID": 3598469.0}, "SO_4347": {"Expression": 49.0, "InternalID": 3598828.0}, "SO_2266": {"Expression": 75.9, "InternalID": 3596939.0}, "SO_2881": {"Expression": 1276.0, "InternalID": 3597494.0}, "SO_2488": {"Expression": 22.9, "InternalID": 3597137.0}, "SO_1109": {"Expression": 19.9, "InternalID": 3595912.0}, "SO_0870": {"Expression": 446.0, "InternalID": 3595692.0}, "SO_3575": {"Expression": 36.7, "InternalID": 3598139.0}, "SO_3093": {"Expression": 31.9, "InternalID": 3597691.0}, "SO_3157": {"Expression": 112.0, "InternalID": 3597757.0}, "SO_0618": {"Expression": 74.3, "InternalID": 3595461.0}, "SO_4136": {"Expression": 88.0, "InternalID": 3598627.0}, "SO_3803": {"Expression": 135.0, "InternalID": 3598335.0}, "SO_1150": {"Expression": 1464.0, "InternalID": 3595948.0}, "SO_1894": {"Expression": 25.2, "InternalID": 3596611.0}, "SO_3810": {"Expression": 92.7, "InternalID": 3598340.0}, "SO_0865": {"Expression": 54.3, "InternalID": 3595687.0}, "SO_3146": {"Expression": 4391.0, "InternalID": 3597746.0}, "SO_2248": {"Expression": 186.0, "InternalID": 3596922.0}, "SO_0168": {"Expression": 15.0, "InternalID": 3595039.0}, "SO_3745": {"Expression": 106.0, "InternalID": 3598284.0}, "SO_1327": {"Expression": 2390.0, "InternalID": 3596112.0}, "SO_2213": {"Expression": 11.2, "InternalID": 3596894.0}, "SO_1581": {"Expression": 148.0, "InternalID": 3596341.0}, "SO_0225": {"Expression": 1715.0, "InternalID": 3595091.0}, "SO_1550": {"Expression": 119.0, "InternalID": 3596314.0}, "SO_1441": {"Expression": 75.5, "InternalID": 3596219.0}, "SO_0008": {"Expression": 62.8, "InternalID": 3594892.0}, "SO_2644": {"Expression": 2166.0, "InternalID": 3597279.0}, "SO_0393": {"Expression": 130.0, "InternalID": 3595251.0}, "SO_2250": {"Expression": 58.3, "InternalID": 3596924.0}, "SO_3094": {"Expression": 67.9, "InternalID": 3597692.0}, "SO_3111": {"Expression": 76.9, "InternalID": 3597712.0}, "SO_2963": {"Expression": 68.8, "InternalID": 3597570.0}, "SO_1948": {"Expression": 10.4, "InternalID": 3596659.0}, "SO_2441": {"Expression": 197.0, "InternalID": 3597094.0}, "SO_1180": {"Expression": 48.5, "InternalID": 3595978.0}, "SO_2857": {"Expression": 77.7, "InternalID": 3597474.0}, "SO_0818": {"Expression": 375.0, "InternalID": 3595644.0}, "SO_3471": {"Expression": 1146.0, "InternalID": 3598046.0}, "SO_0301": {"Expression": 77.3, "InternalID": 3595166.0}, "SO_3020": {"Expression": 62.5, "InternalID": 3597625.0}, "SO_4198": {"Expression": 41.1, "InternalID": 3598682.0}, "SO_2852": {"Expression": 39.6, "InternalID": 3597469.0}, "SO_4428": {"Expression": 301.0, "InternalID": 3598899.0}, "SO_1533": {"Expression": 100.0, "InternalID": 3596301.0}, "SO_0297": {"Expression": 11.7, "InternalID": 3595162.0}, "SO_4730": {"Expression": 183.0, "InternalID": 3599177.0}, "SO_3341": {"Expression": 136.0, "InternalID": 3597928.0}, "SO_0427": {"Expression": 8.01, "InternalID": 3595285.0}, "SO_4408": {"Expression": 118.0, "InternalID": 3598883.0}, "SO_0605": {"Expression": 989.0, "InternalID": 3595449.0}, "SO_4109": {"Expression": 32.9, "InternalID": 3598604.0}, "SO_2489": {"Expression": 285.0, "InternalID": 3597138.0}, "SO_0224": {"Expression": 2245.0, "InternalID": 3595090.0}, "SO_1203": {"Expression": 1742.0, "InternalID": 3596000.0}, "SO_2761": {"Expression": 54.0, "InternalID": 3597393.0}, "SO_2753": {"Expression": 274.0, "InternalID": 3597386.0}, "SO_4506": {"Expression": 131.0, "InternalID": 3598969.0}, "SO_2715": {"Expression": 115.0, "InternalID": 3597349.0}, "SO_2363": {"Expression": 994.0, "InternalID": 3597022.0}, "SO_1808": {"Expression": 261.0, "InternalID": 3596533.0}, "SO_0598": {"Expression": 47.4, "InternalID": 3595442.0}, "SO_2241": {"Expression": 163.0, "InternalID": 3596918.0}, "SO_4234": {"Expression": 147.0, "InternalID": 3598718.0}, "SO_2921": {"Expression": 685.0, "InternalID": 3597530.0}, "SO_2310": {"Expression": 854.0, "InternalID": 3596977.0}, "SO_3555": {"Expression": 20.3, "InternalID": 3598123.0}, "SO_3022": {"Expression": 61.6, "InternalID": 3597627.0}, "SO_0222": {"Expression": 3757.0, "InternalID": 3595088.0}, "SO_0050": {"Expression": 17.1, "InternalID": 3594934.0}, "SO_3571": {"Expression": 33.6, "InternalID": 3598137.0}, "SO_4318": {"Expression": 157.0, "InternalID": 3598801.0}, "SO_0691": {"Expression": 2501.0, "InternalID": 3595529.0}, "SO_0405": {"Expression": 1370.0, "InternalID": 3595263.0}, "SO_0608": {"Expression": 838.0, "InternalID": 3595451.0}, "SO_3308": {"Expression": 20.6, "InternalID": 3597898.0}, "SO_1655": {"Expression": 53.3, "InternalID": 3596404.0}, "SO_2263": {"Expression": 35.5, "InternalID": 3596936.0}, "SO_1751": {"Expression": 61.8, "InternalID": 3596482.0}, "SO_0780": {"Expression": 557.0, "InternalID": 3595610.0}, "SO_0609": {"Expression": 69.6, "InternalID": 3595452.0}, "SO_4466": {"Expression": 133.0, "InternalID": 3598934.0}, "SO_1018": {"Expression": 95.8, "InternalID": 3595832.0}, "SO_1629": {"Expression": 3812.0, "InternalID": 3596378.0}, "SO_0237": {"Expression": 6252.0, "InternalID": 3595103.0}, "SO_3470": {"Expression": 45.0, "InternalID": 3598045.0}, "SO_0501": {"Expression": 92.9, "InternalID": 3595352.0}, "SO_4743": {"Expression": 150.0, "InternalID": 3599188.0}, "SO_1902": {"Expression": 6.63, "InternalID": 3596618.0}, "SO_4746": {"Expression": 158.0, "InternalID": 3599190.0}, "SO_3741": {"Expression": 798.0, "InternalID": 3598280.0}, "SO_3559": {"Expression": 253.0, "InternalID": 3598127.0}, "SO_3424": {"Expression": 55.1, "InternalID": 3598003.0}, "SO_1126": {"Expression": 4068.0, "InternalID": 3595927.0}, "SO_2649": {"Expression": 107.0, "InternalID": 3597284.0}, "SO_1051": {"Expression": 105.0, "InternalID": 3595861.0}, "SO_2427": {"Expression": 6417.0, "InternalID": 3597079.0}, "SO_3316": {"Expression": 59.8, "InternalID": 3597906.0}, "SO_0695": {"Expression": 30.3, "InternalID": 3595532.0}, "SO_1811": {"Expression": 15.5, "InternalID": 3596536.0}, "SO_3737": {"Expression": 191.0, "InternalID": 3598277.0}, "SO_3189": {"Expression": 270.0, "InternalID": 3597788.0}, "SO_2912": {"Expression": 3279.0, "InternalID": 3597521.0}, "SO_3837": {"Expression": 513.0, "InternalID": 3598367.0}, "SO_4233": {"Expression": 116.0, "InternalID": 3598717.0}, "SO_3904": {"Expression": 2124.0, "InternalID": 3598427.0}, "SO_3805": {"Expression": 36.1, "InternalID": 3598337.0}, "SO_3718": {"Expression": 90.4, "InternalID": 3598262.0}, "SO_3142": {"Expression": 294.0, "InternalID": 3597741.0}, "SO_0285": {"Expression": 49.2, "InternalID": 3595150.0}, "SO_3819": {"Expression": 524.0, "InternalID": 3598348.0}, "SO_0358": {"Expression": 697.0, "InternalID": 3595218.0}, "SO_3685": {"Expression": 38.5, "InternalID": 3598233.0}, "SO_3994": {"Expression": 140.0, "InternalID": 3598506.0}, "SO_4256": {"Expression": 58.6, "InternalID": 3598738.0}, "SO_3428": {"Expression": 223.0, "InternalID": 3598006.0}, "SO_1778": {"Expression": 891.0, "InternalID": 3596505.0}, "SO_0779": {"Expression": 293.0, "InternalID": 3595609.0}, "SO_2617": {"Expression": 19.1, "InternalID": 3597254.0}, "SO_4563": {"Expression": 38.4, "InternalID": 3599018.0}, "SO_1262": {"Expression": 49.8, "InternalID": 3596050.0}, "SO_0229": {"Expression": 16365.0, "InternalID": 3595095.0}, "SO_3901": {"Expression": 121.0, "InternalID": 3598424.0}, "SO_0264": {"Expression": 220.0, "InternalID": 3595131.0}, "SO_4317": {"Expression": 153.0, "InternalID": 3598800.0}, "SO_2725": {"Expression": 264.0, "InternalID": 3597358.0}, "SO_3986": {"Expression": 324.0, "InternalID": 3598500.0}, "SO_0280": {"Expression": 7.85, "InternalID": 3595145.0}, "SO_0429": {"Expression": 1388.0, "InternalID": 3595287.0}, "SO_1520": {"Expression": 538.0, "InternalID": 3596290.0}, "SO_1201": {"Expression": 100.0, "InternalID": 3595998.0}, "SO_2477": {"Expression": 1701.0, "InternalID": 3597126.0}, "SO_4123": {"Expression": 209.0, "InternalID": 3598617.0}, "SO_1856": {"Expression": 149.0, "InternalID": 3596577.0}, "SO_1183": {"Expression": 49.9, "InternalID": 3595981.0}, "SO_3167": {"Expression": 5.51, "InternalID": 3597767.0}, "SO_2342": {"Expression": 146.0, "InternalID": 3597003.0}, "SO_3159": {"Expression": 1.84, "InternalID": 3597759.0}, "SO_3343": {"Expression": 1439.0, "InternalID": 3597930.0}, "SO_2780": {"Expression": 4949.0, "InternalID": 3597410.0}, "SO_1042": {"Expression": 40.7, "InternalID": 3595852.0}, "SO_1035": {"Expression": 46.5, "InternalID": 3595846.0}, "SO_2074": {"Expression": 909.0, "InternalID": 3596768.0}, "SO_3964": {"Expression": 257.0, "InternalID": 3598482.0}, "SO_1968": {"Expression": 36.2, "InternalID": 3596679.0}, "SO_3545": {"Expression": 9781.0, "InternalID": 3598113.0}, "SO_3173": {"Expression": 154.0, "InternalID": 3597773.0}, "SO_0257": {"Expression": 5515.0, "InternalID": 3595123.0}, "SO_3207": {"Expression": 452.0, "InternalID": 3597806.0}, "SO_0032": {"Expression": 23.7, "InternalID": 3594916.0}, "SO_4510": {"Expression": 239.0, "InternalID": 3598973.0}, "SO_2577": {"Expression": 357.0, "InternalID": 3597216.0}, "SO_1045": {"Expression": 15.4, "InternalID": 3595855.0}, "SO_1870": {"Expression": 283.0, "InternalID": 3596589.0}, "SO_4208": {"Expression": 855.0, "InternalID": 3598692.0}, "SO_2615": {"Expression": 18.0, "InternalID": 3597252.0}, "SO_0253": {"Expression": 5786.0, "InternalID": 3595119.0}, "SO_0031": {"Expression": 143.0, "InternalID": 3594915.0}, "SO_1793": {"Expression": 2741.0, "InternalID": 3596519.0}, "SO_4221": {"Expression": 56.8, "InternalID": 3598705.0}, "SO_0602": {"Expression": 11.7, "InternalID": 3595446.0}, "SO_0522": {"Expression": 63.2, "InternalID": 3595372.0}, "SO_2395": {"Expression": 52.7, "InternalID": 3597050.0}, "SO_4699": {"Expression": 485.0, "InternalID": 3599147.0}, "SO_1892": {"Expression": 87.2, "InternalID": 3596609.0}, "SO_0888": {"Expression": 343.0, "InternalID": 3595710.0}, "SO_2529": {"Expression": 59.8, "InternalID": 3597174.0}, "SO_2590": {"Expression": 15.4, "InternalID": 3597228.0}, "SO_1641": {"Expression": 204.0, "InternalID": 3596390.0}, "SO_2042": {"Expression": 114.0, "InternalID": 3596740.0}, "SO_3656": {"Expression": 415.0, "InternalID": 3598208.0}, "SO_4410": {"Expression": 4264.0, "InternalID": 3598885.0}, "SO_1429": {"Expression": 113.0, "InternalID": 3596210.0}, "SO_3136": {"Expression": 5.11, "InternalID": 3597734.0}, "SO_3242": {"Expression": 27.6, "InternalID": 3597841.0}, "SO_0994": {"Expression": 89.5, "InternalID": 3595807.0}, "SO_3361": {"Expression": 51.6, "InternalID": 3597947.0}, "SO_1854": {"Expression": 169.0, "InternalID": 3596575.0}, "SO_2381": {"Expression": 226.0, "InternalID": 3597038.0}, "SO_0885": {"Expression": 31.7, "InternalID": 3595707.0}, "SO_2476": {"Expression": 534.0, "InternalID": 3597125.0}, "SO_1867": {"Expression": 32.2, "InternalID": 3596587.0}, "SO_1142": {"Expression": 367.0, "InternalID": 3595941.0}, "SO_2614": {"Expression": 18.3, "InternalID": 3597251.0}, "SO_2769": {"Expression": 82.1, "InternalID": 3597400.0}, "SO_3962": {"Expression": 3235.0, "InternalID": 3598480.0}}, "OrganimsName": "S.oneidensis", "Integrated": false, "Weight": 100.0}
