# Supplementary material for: Depletion of Shine-Dalgarno Sequences Within Bacterial Coding Regions Is Expression Dependent
Source: G3 (Bethesda). 2016 Sep 7;6(11):3467–74. doi: 10.1534/g3.116.032227 (PMC5100845; doi:10.1534/g3.116.032227)
Supplement: Supplemental Material [file supp_g3.116.032227_FileS1.zip › SD_Submission 3/Data/PaxDB/GCA_000195755.json]

{"Score": 4.46, "Coverage": 28.0, "GeneExpression": {"DVU0620": {"Expression": 145.0, "InternalID": 4242.0}, "DVU1953": {"Expression": 424.0, "InternalID": 5560.0}, "DVU2758": {"Expression": 154.0, "InternalID": 6351.0}, "DVU3167": {"Expression": 196.0, "InternalID": 6758.0}, "DVU2403": {"Expression": 2180.0, "InternalID": 6002.0}, "DVU1537": {"Expression": 2192.0, "InternalID": 5150.0}, "DVU0423": {"Expression": 2605.0, "InternalID": 4049.0}, "DVU0642": {"Expression": 9.91, "InternalID": 4264.0}, "DVU2935": {"Expression": 591.0, "InternalID": 6528.0}, "DVU1585": {"Expression": 63.6, "InternalID": 5197.0}, "DVU2428": {"Expression": 633.0, "InternalID": 6027.0}, "DVU0957": {"Expression": 1870.0, "InternalID": 4575.0}, "DVU0871": {"Expression": 180.0, "InternalID": 4489.0}, "DVU0418": {"Expression": 936.0, "InternalID": 4044.0}, "DVU0448": {"Expression": 1007.0, "InternalID": 4074.0}, "DVU1611": {"Expression": 9.43, "InternalID": 5223.0}, "DVU0799": {"Expression": 40076.0, "InternalID": 4419.0}, "DVU2291": {"Expression": 670.0, "InternalID": 5893.0}, "DVU3045": {"Expression": 197.0, "InternalID": 6637.0}, "DVU2439": {"Expression": 6.94, "InternalID": 6037.0}, "DVU0501": {"Expression": 310.0, "InternalID": 4126.0}, "DVU0856": {"Expression": 752.0, "InternalID": 4475.0}, "DVU2499": {"Expression": 76.5, "InternalID": 6096.0}, "DVU2535": {"Expression": 733.0, "InternalID": 6132.0}, "DVU1077": {"Expression": 323.0, "InternalID": 4695.0}, "DVU1951": {"Expression": 170.0, "InternalID": 5558.0}, "DVU2937": {"Expression": 19.2, "InternalID": 6530.0}, "DVU1541": {"Expression": 19.8, "InternalID": 5154.0}, "DVU1913": {"Expression": 336.0, "InternalID": 5520.0}, "DVU2982": {"Expression": 104.0, "InternalID": 6574.0}, "DVU3113": {"Expression": 263.0, "InternalID": 6705.0}, "DVU2635": {"Expression": 96.8, "InternalID": 6231.0}, "DVU2227": {"Expression": 63.1, "InternalID": 5829.0}, "DVU0481": {"Expression": 153.0, "InternalID": 4107.0}, "DVU1826": {"Expression": 221.0, "InternalID": 5434.0}, "DVU0978": {"Expression": 444.0, "InternalID": 4596.0}, "DVU3035": {"Expression": 282.0, "InternalID": 6627.0}, "DVU0722": {"Expression": 370.0, "InternalID": 4342.0}, "DVU1305": {"Expression": 846.0, "InternalID": 4919.0}, "DVU0003": {"Expression": 96.6, "InternalID": 3633.0}, "DVU2290": {"Expression": 225.0, "InternalID": 5892.0}, "DVU1072": {"Expression": 15.4, "InternalID": 4690.0}, "DVU3065": {"Expression": 180.0, "InternalID": 6657.0}, "DVU0789": {"Expression": 292.0, "InternalID": 4409.0}, "DVU2795": {"Expression": 12.9, "InternalID": 6388.0}, "DVU0963": {"Expression": 165.0, "InternalID": 4581.0}, "DVU1475": {"Expression": 125.0, "InternalID": 5089.0}, "DVU0286": {"Expression": 143.0, "InternalID": 3914.0}, "DVU1888": {"Expression": 6.6, "InternalID": 5495.0}, "DVU0396": {"Expression": 206.0, "InternalID": 4022.0}, "DVU3025": {"Expression": 5252.0, "InternalID": 6617.0}, "DVU2992": {"Expression": 6.94, "InternalID": 6584.0}, "DVU2837": {"Expression": 373.0, "InternalID": 6430.0}, "DVU1655": {"Expression": 1331.0, "InternalID": 5265.0}, "DVU1873": {"Expression": 617.0, "InternalID": 5480.0}, "DVU2150": {"Expression": 151.0, "InternalID": 5752.0}, "DVU0732": {"Expression": 600.0, "InternalID": 4352.0}, "DVU1907": {"Expression": 352.0, "InternalID": 5514.0}, "DVU2398": {"Expression": 3468.0, "InternalID": 5997.0}, "DVU0398": {"Expression": 219.0, "InternalID": 4024.0}, "DVU0761": {"Expression": 590.0, "InternalID": 4381.0}, "DVU0241": {"Expression": 639.0, "InternalID": 3870.0}, "DVU2295": {"Expression": 2146.0, "InternalID": 5897.0}, "DVU0675": {"Expression": 951.0, "InternalID": 4297.0}, "DVU2058": {"Expression": 203.0, "InternalID": 5661.0}, "DVU2330": {"Expression": 48.2, "InternalID": 5930.0}, "DVU0624": {"Expression": 275.0, "InternalID": 4246.0}, "DVU1941": {"Expression": 168.0, "InternalID": 5548.0}, "DVU3028": {"Expression": 6.94, "InternalID": 6620.0}, "DVU3132": {"Expression": 238.0, "InternalID": 6723.0}, "DVU2929": {"Expression": 2892.0, "InternalID": 6522.0}, "DVU2577": {"Expression": 16.5, "InternalID": 6174.0}, "DVU1847": {"Expression": 48.5, "InternalID": 5454.0}, "DVU0929": {"Expression": 96.2, "InternalID": 4547.0}, "DVU0082": {"Expression": 9.43, "InternalID": 3712.0}, "DVU1241": {"Expression": 12.3, "InternalID": 4856.0}, "DVU2540": {"Expression": 555.0, "InternalID": 6137.0}, "DVU1323": {"Expression": 17.7, "InternalID": 4937.0}, "DVU0577": {"Expression": 34.9, "InternalID": 4199.0}, "DVU3103": {"Expression": 387.0, "InternalID": 6695.0}, "DVU0327": {"Expression": 73.1, "InternalID": 3953.0}, "DVU2068": {"Expression": 6.94, "InternalID": 5671.0}, "DVU2013": {"Expression": 3244.0, "InternalID": 5619.0}, "DVU0778": {"Expression": 76.5, "InternalID": 4398.0}, "DVU2144": {"Expression": 1016.0, "InternalID": 5746.0}, "DVU0404": {"Expression": 4807.0, "InternalID": 4030.0}, "DVU0084": {"Expression": 118.0, "InternalID": 3714.0}, "DVU0961": {"Expression": 66.0, "InternalID": 4579.0}, "DVU0875": {"Expression": 333.0, "InternalID": 4493.0}, "DVU1886": {"Expression": 12.3, "InternalID": 5493.0}, "DVU1839": {"Expression": 1581.0, "InternalID": 5446.0}, "DVU3262": {"Expression": 189.0, "InternalID": 6853.0}, "DVU2636": {"Expression": 6.6, "InternalID": 6232.0}, "DVU1312": {"Expression": 670.0, "InternalID": 4926.0}, "DVU0589": {"Expression": 6.94, "InternalID": 4211.0}, "DVU0388": {"Expression": 60.3, "InternalID": 4014.0}, "DVU0851": {"Expression": 3881.0, "InternalID": 4470.0}, "DVU2756": {"Expression": 9.91, "InternalID": 6349.0}, "DVU3245": {"Expression": 330.0, "InternalID": 6836.0}, "DVU1302": {"Expression": 1593.0, "InternalID": 4916.0}, "DVU0698": {"Expression": 284.0, "InternalID": 4319.0}, "DVU0477": {"Expression": 27.0, "InternalID": 4103.0}, "DVU0284": {"Expression": 253.0, "InternalID": 3912.0}, "DVU0946": {"Expression": 6.94, "InternalID": 4564.0}, "DVU0975": {"Expression": 23.0, "InternalID": 4593.0}, "DVU1911": {"Expression": 203.0, "InternalID": 5518.0}, "DVU2228": {"Expression": 26.3, "InternalID": 5830.0}, "DVU2640": {"Expression": 60.7, "InternalID": 6236.0}, "DVU2608": {"Expression": 111.0, "InternalID": 6204.0}, "DVU2554": {"Expression": 131.0, "InternalID": 6151.0}, "DVU1198": {"Expression": 926.0, "InternalID": 4813.0}, "DVU1304": {"Expression": 2940.0, "InternalID": 4918.0}, "DVU2784": {"Expression": 3475.0, "InternalID": 6377.0}, "DVU2342": {"Expression": 717.0, "InternalID": 5942.0}, "DVU0432": {"Expression": 6.6, "InternalID": 4058.0}, "DVU1838": {"Expression": 226.0, "InternalID": 5445.0}, "DVU3010": {"Expression": 19.2, "InternalID": 6602.0}, "DVU1290": {"Expression": 736.0, "InternalID": 4905.0}, "DVU2752": {"Expression": 3813.0, "InternalID": 6345.0}, "DVU3088": {"Expression": 23.7, "InternalID": 6680.0}, "DVU2077": {"Expression": 1404.0, "InternalID": 5680.0}, "DVU3176": {"Expression": 181.0, "InternalID": 6767.0}, "DVU2523": {"Expression": 123.0, "InternalID": 6120.0}, "DVU3162": {"Expression": 2238.0, "InternalID": 6753.0}, "DVU0161": {"Expression": 151.0, "InternalID": 3791.0}, "DVU1260": {"Expression": 45.4, "InternalID": 4875.0}, "DVU2735": {"Expression": 115.0, "InternalID": 6328.0}, "DVU0341": {"Expression": 635.0, "InternalID": 3967.0}, "DVU2927": {"Expression": 7416.0, "InternalID": 6520.0}, "DVU0776": {"Expression": 1455.0, "InternalID": 4396.0}, "DVU0767": {"Expression": 17.7, "InternalID": 4387.0}, "DVU0841": {"Expression": 680.0, "InternalID": 4461.0}, "DVU2250": {"Expression": 206.0, "InternalID": 5852.0}, "DVU1373": {"Expression": 6.94, "InternalID": 4987.0}, "DVU3319": {"Expression": 3169.0, "InternalID": 6908.0}, "DVU1666": {"Expression": 64.5, "InternalID": 5276.0}, "DVU1560": {"Expression": 127.0, "InternalID": 5173.0}, "DVU0764": {"Expression": 1319.0, "InternalID": 4384.0}, "DVU0392": {"Expression": 12.9, "InternalID": 4018.0}, "DVU1366": {"Expression": 32.0, "InternalID": 4980.0}, "DVU2215": {"Expression": 8427.0, "InternalID": 5817.0}, "DVU0607": {"Expression": 1803.0, "InternalID": 4229.0}, "DVU2797": {"Expression": 242.0, "InternalID": 6390.0}, "DVU2411": {"Expression": 180.0, "InternalID": 6010.0}, "DVU2317": {"Expression": 6.94, "InternalID": 5918.0}, "DVU2671": {"Expression": 643.0, "InternalID": 6267.0}, "DVU1423": {"Expression": 86.2, "InternalID": 5037.0}, "DVU3031": {"Expression": 60.3, "InternalID": 6623.0}, "DVU0566": {"Expression": 1289.0, "InternalID": 4189.0}, "DVU0148": {"Expression": 76.7, "InternalID": 3778.0}, "DVU1949": {"Expression": 106.0, "InternalID": 5556.0}, "DVU0091": {"Expression": 60.7, "InternalID": 3721.0}, "DVU0723": {"Expression": 40.2, "InternalID": 4343.0}, "DVU1618": {"Expression": 69.2, "InternalID": 5230.0}, "DVU1430": {"Expression": 1280.0, "InternalID": 5044.0}, "DVU1818": {"Expression": 215.0, "InternalID": 5426.0}, "DVU3315": {"Expression": 53.7, "InternalID": 6904.0}, "DVU2299": {"Expression": 173.0, "InternalID": 5901.0}, "DVU0143": {"Expression": 95.6, "InternalID": 3773.0}, "DVU0259": {"Expression": 3362.0, "InternalID": 3887.0}, "DVU1339": {"Expression": 60.7, "InternalID": 4953.0}, "DVU0766": {"Expression": 216.0, "InternalID": 4386.0}, "DVU1065": {"Expression": 1065.0, "InternalID": 4683.0}, "DVU1199": {"Expression": 635.0, "InternalID": 4814.0}, "DVU2770": {"Expression": 16.4, "InternalID": 6363.0}, "DVU2420": {"Expression": 233.0, "InternalID": 6019.0}, "DVU1544": {"Expression": 233.0, "InternalID": 5157.0}, "DVU1206": {"Expression": 370.0, "InternalID": 4821.0}, "DVU2339": {"Expression": 19.3, "InternalID": 5939.0}, "DVU0627": {"Expression": 70.2, "InternalID": 4249.0}, "DVU1461": {"Expression": 10.8, "InternalID": 5075.0}, "DVU1434": {"Expression": 36.6, "InternalID": 5048.0}, "DVU2494": {"Expression": 168.0, "InternalID": 6091.0}, "DVU0007": {"Expression": 1250.0, "InternalID": 3637.0}, "DVU1030": {"Expression": 1112.0, "InternalID": 4648.0}, "DVU1617": {"Expression": 9.43, "InternalID": 5229.0}, "DVU1278": {"Expression": 375.0, "InternalID": 4893.0}, "DVU3274": {"Expression": 165.0, "InternalID": 6865.0}, "DVU1770": {"Expression": 898.0, "InternalID": 5379.0}, "DVU2697": {"Expression": 151.0, "InternalID": 6293.0}, "DVU0386": {"Expression": 794.0, "InternalID": 4012.0}, "DVU3185": {"Expression": 8042.0, "InternalID": 6776.0}, "DVU1648": {"Expression": 83.7, "InternalID": 5258.0}, "DVU0697": {"Expression": 250.0, "InternalID": 4318.0}, "DVU0073": {"Expression": 549.0, "InternalID": 3703.0}, "DVU0794": {"Expression": 375.0, "InternalID": 4414.0}, "DVU0551": {"Expression": 161.0, "InternalID": 4176.0}, "DVU2515": {"Expression": 117.0, "InternalID": 6112.0}, "DVU0702": {"Expression": 117.0, "InternalID": 4322.0}, "DVU2892": {"Expression": 352.0, "InternalID": 6485.0}, "DVU0755": {"Expression": 346.0, "InternalID": 4375.0}, "DVU1378": {"Expression": 4434.0, "InternalID": 4992.0}, "DVU2308": {"Expression": 94.5, "InternalID": 5910.0}, "DVU1313": {"Expression": 274.0, "InternalID": 4927.0}, "DVU3222": {"Expression": 1912.0, "InternalID": 6813.0}, "DVU0988": {"Expression": 139.0, "InternalID": 4606.0}, "DVU1619": {"Expression": 57.9, "InternalID": 5231.0}, "DVU1791": {"Expression": 83.3, "InternalID": 5400.0}, "DVU0595": {"Expression": 231.0, "InternalID": 4217.0}, "DVU0500": {"Expression": 137.0, "InternalID": 4125.0}, "DVU1936": {"Expression": 511.0, "InternalID": 5543.0}, "DVU3008": {"Expression": 6.94, "InternalID": 6600.0}, "DVU1841": {"Expression": 305.0, "InternalID": 5448.0}, "DVU2085": {"Expression": 737.0, "InternalID": 5687.0}, "DVU0430": {"Expression": 6.6, "InternalID": 4056.0}, "DVU2368": {"Expression": 110.0, "InternalID": 5968.0}, "DVU1377": {"Expression": 143.0, "InternalID": 4991.0}, "DVU3204": {"Expression": 1175.0, "InternalID": 6795.0}, "DVU2925": {"Expression": 1636.0, "InternalID": 6518.0}, "DVU1424": {"Expression": 497.0, "InternalID": 5038.0}, "DVU3355": {"Expression": 222.0, "InternalID": 6943.0}, "DVU2976": {"Expression": 29.3, "InternalID": 6568.0}, "DVU2533": {"Expression": 1204.0, "InternalID": 6130.0}, "DVU0166": {"Expression": 17.7, "InternalID": 3796.0}, "DVU2650": {"Expression": 10.8, "InternalID": 6246.0}, "DVU2744": {"Expression": 400.0, "InternalID": 6337.0}, "DVU2757": {"Expression": 22.0, "InternalID": 6350.0}, "DVU0953": {"Expression": 256.0, "InternalID": 4571.0}, "DVU2754": {"Expression": 199.0, "InternalID": 6347.0}, "DVU0703": {"Expression": 24.4, "InternalID": 4323.0}, "DVU3347": {"Expression": 330.0, "InternalID": 6936.0}, "DVU0169": {"Expression": 6407.0, "InternalID": 3799.0}, "DVU3030": {"Expression": 1007.0, "InternalID": 6622.0}, "DVU2921": {"Expression": 73.8, "InternalID": 6514.0}, "DVU1211": {"Expression": 238.0, "InternalID": 4826.0}, "DVU3220": {"Expression": 19.3, "InternalID": 6811.0}, "DVU2901": {"Expression": 126.0, "InternalID": 6494.0}, "DVU2996": {"Expression": 9.91, "InternalID": 6588.0}, "DVU1671": {"Expression": 6.94, "InternalID": 5281.0}, "DVU2203": {"Expression": 1204.0, "InternalID": 5805.0}, "DVU1817": {"Expression": 1263.0, "InternalID": 5425.0}, "DVU2448": {"Expression": 60.7, "InternalID": 6046.0}, "DVU2738": {"Expression": 1758.0, "InternalID": 6331.0}, "DVU1210": {"Expression": 64.5, "InternalID": 4825.0}, "DVU3080": {"Expression": 29.7, "InternalID": 6672.0}, "DVU0508": {"Expression": 518.0, "InternalID": 4133.0}, "DVU2924": {"Expression": 539.0, "InternalID": 6517.0}, "DVU2107": {"Expression": 772.0, "InternalID": 5709.0}, "DVU2985": {"Expression": 197.0, "InternalID": 6577.0}, "DVU0741": {"Expression": 76.7, "InternalID": 4361.0}, "DVU1204": {"Expression": 1735.0, "InternalID": 4819.0}, "DVU0237": {"Expression": 147.0, "InternalID": 3866.0}, "DVU3064": {"Expression": 6.6, "InternalID": 6656.0}, "DVU2922": {"Expression": 53.7, "InternalID": 6515.0}, "DVU2336": {"Expression": 300.0, "InternalID": 5936.0}, "DVU1322": {"Expression": 1758.0, "InternalID": 4936.0}, "DVU1897": {"Expression": 868.0, "InternalID": 5504.0}, "DVU1604": {"Expression": 186.0, "InternalID": 5216.0}, "DVU1795": {"Expression": 3168.0, "InternalID": 5404.0}, "DVU2519": {"Expression": 2535.0, "InternalID": 6116.0}, "DVU1406": {"Expression": 173.0, "InternalID": 5020.0}, "DVU1343": {"Expression": 753.0, "InternalID": 4957.0}, "DVU2404": {"Expression": 266.0, "InternalID": 6003.0}, "DVU0825": {"Expression": 452.0, "InternalID": 4445.0}, "DVU2530": {"Expression": 1345.0, "InternalID": 6127.0}, "DVU1569": {"Expression": 1694.0, "InternalID": 5181.0}, "DVU0608": {"Expression": 806.0, "InternalID": 4230.0}, "DVU2771": {"Expression": 324.0, "InternalID": 6364.0}, "DVU2586": {"Expression": 1405.0, "InternalID": 6183.0}, "DVU0033": {"Expression": 207.0, "InternalID": 3663.0}, "DVU2668": {"Expression": 205.0, "InternalID": 6264.0}, "DVU0504": {"Expression": 2367.0, "InternalID": 4129.0}, "DVU3097": {"Expression": 20.7, "InternalID": 6689.0}, "DVU2222": {"Expression": 131.0, "InternalID": 5824.0}, "DVU0742": {"Expression": 193.0, "InternalID": 4362.0}, "DVU2481": {"Expression": 104.0, "InternalID": 6078.0}, "DVU2014": {"Expression": 1359.0, "InternalID": 5620.0}, "DVU1320": {"Expression": 1997.0, "InternalID": 4934.0}, "DVU0663": {"Expression": 305.0, "InternalID": 4285.0}, "DVU2964": {"Expression": 75.4, "InternalID": 6556.0}, "DVU3181": {"Expression": 328.0, "InternalID": 6772.0}, "DVU1885": {"Expression": 359.0, "InternalID": 5492.0}, "DVU0352": {"Expression": 294.0, "InternalID": 3978.0}, "DVU0107": {"Expression": 2054.0, "InternalID": 3737.0}, "DVU2912": {"Expression": 96.8, "InternalID": 6505.0}, "DVU1896": {"Expression": 326.0, "InternalID": 5503.0}, "DVU1792": {"Expression": 106.0, "InternalID": 5401.0}, "DVU0046": {"Expression": 335.0, "InternalID": 3676.0}, "DVU1466": {"Expression": 105.0, "InternalID": 5080.0}, "DVU0415": {"Expression": 1212.0, "InternalID": 4041.0}, "DVU1321": {"Expression": 26.2, "InternalID": 4935.0}, "DVU1579": {"Expression": 371.0, "InternalID": 5191.0}, "DVU0064": {"Expression": 15.4, "InternalID": 3694.0}, "DVU3210": {"Expression": 69.2, "InternalID": 6801.0}, "DVU0412": {"Expression": 103.0, "InternalID": 4038.0}, "DVU0242": {"Expression": 89.0, "InternalID": 3871.0}, "DVU3062": {"Expression": 13.5, "InternalID": 6654.0}, "DVU0900": {"Expression": 29.0, "InternalID": 4518.0}, "DVU1460": {"Expression": 53.7, "InternalID": 5074.0}, "DVU2399": {"Expression": 2374.0, "InternalID": 5998.0}, "DVU0173": {"Expression": 214.0, "InternalID": 3803.0}, "DVU3212": {"Expression": 2506.0, "InternalID": 6803.0}, "DVU0302": {"Expression": 6.94, "InternalID": 3928.0}, "DVU1376": {"Expression": 366.0, "InternalID": 4990.0}, "DVU3258": {"Expression": 96.8, "InternalID": 6849.0}, "DVU1205": {"Expression": 287.0, "InternalID": 4820.0}, "DVU3293": {"Expression": 467.0, "InternalID": 6883.0}, "DVU0279": {"Expression": 6.94, "InternalID": 3907.0}, "DVU1064": {"Expression": 871.0, "InternalID": 4682.0}, "DVU1360": {"Expression": 891.0, "InternalID": 4974.0}, "DVU2247": {"Expression": 1508.0, "InternalID": 5849.0}, "DVU0488": {"Expression": 851.0, "InternalID": 4114.0}, "DVU3171": {"Expression": 180.0, "InternalID": 6762.0}, "DVU1933": {"Expression": 120.0, "InternalID": 5540.0}, "DVU0125": {"Expression": 86.7, "InternalID": 3755.0}, "DVU0353": {"Expression": 559.0, "InternalID": 3979.0}, "DVU3206": {"Expression": 230.0, "InternalID": 6797.0}, "DVU3194": {"Expression": 6.94, "InternalID": 6785.0}, "DVU0893": {"Expression": 704.0, "InternalID": 4511.0}, "DVU0319": {"Expression": 3078.0, "InternalID": 3945.0}, "DVU3356": {"Expression": 467.0, "InternalID": 6944.0}, "DVU1762": {"Expression": 154.0, "InternalID": 5371.0}, "DVU0966": {"Expression": 3471.0, "InternalID": 4584.0}, "DVU0775": {"Expression": 17443.0, "InternalID": 4395.0}, "DVU3308": {"Expression": 151.0, "InternalID": 6897.0}, "DVU3140": {"Expression": 9.91, "InternalID": 6731.0}, "DVU0752": {"Expression": 905.0, "InternalID": 4372.0}, "DVU1283": {"Expression": 509.0, "InternalID": 4898.0}, "DVU1747": {"Expression": 19.2, "InternalID": 5356.0}, "DVU1529": {"Expression": 281.0, "InternalID": 5142.0}, "DVU1900": {"Expression": 53.7, "InternalID": 5507.0}, "DVU2347": {"Expression": 387.0, "InternalID": 5947.0}, "DVU1295": {"Expression": 31021.0, "InternalID": 4909.0}, "DVU0812": {"Expression": 103.0, "InternalID": 4432.0}, "DVU0684": {"Expression": 1102.0, "InternalID": 4306.0}, "DVU3227": {"Expression": 20.7, "InternalID": 6818.0}, "DVU2309": {"Expression": 617.0, "InternalID": 5911.0}, "DVU1176": {"Expression": 119.0, "InternalID": 4792.0}, "DVU2416": {"Expression": 237.0, "InternalID": 6015.0}, "DVU2244": {"Expression": 103.0, "InternalID": 5846.0}, "DVU1588": {"Expression": 96.8, "InternalID": 5200.0}, "DVU0951": {"Expression": 53.7, "InternalID": 4569.0}, "DVU1459": {"Expression": 6.94, "InternalID": 5073.0}, "DVU0578": {"Expression": 92.8, "InternalID": 4200.0}, "DVU2531": {"Expression": 327.0, "InternalID": 6128.0}, "DVU3154": {"Expression": 12.9, "InternalID": 6745.0}, "DVU1621": {"Expression": 191.0, "InternalID": 5233.0}, "DVU0550": {"Expression": 6.94, "InternalID": 4175.0}, "DVU0894": {"Expression": 421.0, "InternalID": 4512.0}, "DVU2616": {"Expression": 9.91, "InternalID": 6212.0}, "DVU3136": {"Expression": 212.0, "InternalID": 6727.0}, "DVU1287": {"Expression": 1050.0, "InternalID": 4902.0}, "DVU2100": {"Expression": 734.0, "InternalID": 5702.0}, "DVU1575": {"Expression": 65.9, "InternalID": 5187.0}, "DVU1651": {"Expression": 145.0, "InternalID": 5261.0}, "DVU0591": {"Expression": 1745.0, "InternalID": 4213.0}, "DVU3168": {"Expression": 1015.0, "InternalID": 6759.0}, "DVU2647": {"Expression": 272.0, "InternalID": 6243.0}, "DVU0062": {"Expression": 485.0, "InternalID": 3692.0}, "DVU1684": {"Expression": 112.0, "InternalID": 5294.0}, "DVU1303": {"Expression": 1991.0, "InternalID": 4917.0}, "DVU0662": {"Expression": 165.0, "InternalID": 4284.0}, "DVU0791": {"Expression": 19.5, "InternalID": 4411.0}, "DVU2966": {"Expression": 593.0, "InternalID": 6558.0}, "DVU0019": {"Expression": 892.0, "InternalID": 3649.0}, "DVU2529": {"Expression": 407.0, "InternalID": 6126.0}, "DVU2073": {"Expression": 143.0, "InternalID": 5676.0}, "DVU1457": {"Expression": 864.0, "InternalID": 5071.0}, "DVU2792": {"Expression": 1607.0, "InternalID": 6385.0}, "DVU3104": {"Expression": 15773.0, "InternalID": 6696.0}, "DVU2320": {"Expression": 16.9, "InternalID": 5921.0}, "DVU2103": {"Expression": 2321.0, "InternalID": 5705.0}, "DVU3180": {"Expression": 6.94, "InternalID": 6771.0}, "DVU1425": {"Expression": 554.0, "InternalID": 5039.0}, "DVU2240": {"Expression": 36.0, "InternalID": 5842.0}, "DVU0080": {"Expression": 139.0, "InternalID": 3710.0}, "DVU3282": {"Expression": 1851.0, "InternalID": 6872.0}, "DVU1658": {"Expression": 854.0, "InternalID": 5268.0}, "DVU1977": {"Expression": 2306.0, "InternalID": 5584.0}, "DVU0133": {"Expression": 368.0, "InternalID": 3763.0}, "DVU2323": {"Expression": 6.94, "InternalID": 5924.0}, "DVU2064": {"Expression": 33.2, "InternalID": 5667.0}, "DVU3079": {"Expression": 53.7, "InternalID": 6671.0}, "DVU2400": {"Expression": 788.0, "InternalID": 5999.0}, "DVU2310": {"Expression": 143.0, "InternalID": 5912.0}, "DVU1921": {"Expression": 1884.0, "InternalID": 5528.0}, "DVU0264": {"Expression": 1499.0, "InternalID": 3892.0}, "DVU1021": {"Expression": 1017.0, "InternalID": 4639.0}, "DVU1822": {"Expression": 53.7, "InternalID": 5430.0}, "DVU2444": {"Expression": 295.0, "InternalID": 6042.0}, "DVU1095": {"Expression": 683.0, "InternalID": 4713.0}, "DVU0693": {"Expression": 278.0, "InternalID": 4315.0}, "DVU0165": {"Expression": 156.0, "InternalID": 3795.0}, "DVU3005": {"Expression": 121.0, "InternalID": 6597.0}, "DVU0487": {"Expression": 892.0, "InternalID": 4113.0}, "DVU1596": {"Expression": 6.94, "InternalID": 5208.0}, "DVU0085": {"Expression": 6.6, "InternalID": 3715.0}, "DVU0949": {"Expression": 533.0, "InternalID": 4567.0}, "DVU0330": {"Expression": 18.9, "InternalID": 3956.0}, "DVU0421": {"Expression": 128.0, "InternalID": 4047.0}, "DVU1574": {"Expression": 4697.0, "InternalID": 5186.0}, "DVU3316": {"Expression": 247.0, "InternalID": 6905.0}, "DVU0956": {"Expression": 4191.0, "InternalID": 4574.0}, "DVU2467": {"Expression": 333.0, "InternalID": 6064.0}, "DVU1612": {"Expression": 546.0, "InternalID": 5224.0}, "DVU0633": {"Expression": 217.0, "InternalID": 4255.0}, "DVU0402": {"Expression": 20361.0, "InternalID": 4028.0}, "DVU1609": {"Expression": 72.9, "InternalID": 5221.0}, "DVU1408": {"Expression": 260.0, "InternalID": 5022.0}, "DVU2684": {"Expression": 6.94, "InternalID": 6280.0}, "DVU1939": {"Expression": 689.0, "InternalID": 5546.0}, "DVU1326": {"Expression": 2312.0, "InternalID": 4940.0}, "DVU1020": {"Expression": 237.0, "InternalID": 4638.0}, "DVU2509": {"Expression": 48.5, "InternalID": 6106.0}, "DVU0701": {"Expression": 1138.0, "InternalID": 4321.0}, "DVU0453": {"Expression": 294.0, "InternalID": 4079.0}, "DVU0261": {"Expression": 3434.0, "InternalID": 3889.0}, "DVU1458": {"Expression": 944.0, "InternalID": 5072.0}, "DVU0538": {"Expression": 209.0, "InternalID": 4163.0}, "DVU2108": {"Expression": 1971.0, "InternalID": 5710.0}, "DVU3242": {"Expression": 13.5, "InternalID": 6833.0}, "DVU0736": {"Expression": 9.43, "InternalID": 4356.0}, "DVU2076": {"Expression": 33.1, "InternalID": 5679.0}, "DVU0810": {"Expression": 486.0, "InternalID": 4430.0}, "DVU2226": {"Expression": 31.8, "InternalID": 5828.0}, "DVU0780": {"Expression": 341.0, "InternalID": 4400.0}, "DVU1228": {"Expression": 1524.0, "InternalID": 4843.0}, "DVU2534": {"Expression": 681.0, "InternalID": 6131.0}, "DVU2537": {"Expression": 393.0, "InternalID": 6134.0}, "DVU0175": {"Expression": 252.0, "InternalID": 3805.0}, "DVU1314": {"Expression": 10.8, "InternalID": 4928.0}, "DVU3173": {"Expression": 250.0, "InternalID": 6764.0}, "DVU1306": {"Expression": 2549.0, "InternalID": 4920.0}, "DVU0808": {"Expression": 286.0, "InternalID": 4428.0}, "DVU0494": {"Expression": 708.0, "InternalID": 4119.0}, "DVU0463": {"Expression": 16.5, "InternalID": 4089.0}, "DVU1799": {"Expression": 16.5, "InternalID": 5408.0}, "DVU1282": {"Expression": 332.0, "InternalID": 4897.0}, "DVU0659": {"Expression": 53.7, "InternalID": 4281.0}, "DVU2885": {"Expression": 283.0, "InternalID": 6478.0}, "DVU2516": {"Expression": 138.0, "InternalID": 6113.0}, "DVU1765": {"Expression": 899.0, "InternalID": 5374.0}, "DVU0325": {"Expression": 330.0, "InternalID": 3951.0}, "DVU0650": {"Expression": 10.8, "InternalID": 4272.0}, "DVU3197": {"Expression": 1094.0, "InternalID": 6788.0}, "DVU1577": {"Expression": 10.8, "InternalID": 5189.0}, "DVU1594": {"Expression": 66.0, "InternalID": 5206.0}, "DVU3150": {"Expression": 4109.0, "InternalID": 6741.0}, "DVU1412": {"Expression": 131.0, "InternalID": 5026.0}, "DVU0726": {"Expression": 145.0, "InternalID": 4346.0}, "DVU0527": {"Expression": 25.2, "InternalID": 4152.0}, "DVU1093": {"Expression": 126.0, "InternalID": 4711.0}, "DVU0997": {"Expression": 9.43, "InternalID": 4615.0}, "DVU3148": {"Expression": 323.0, "InternalID": 6739.0}, "DVU1930": {"Expression": 223.0, "InternalID": 5537.0}, "DVU1165": {"Expression": 219.0, "InternalID": 4781.0}, "DVU1833": {"Expression": 2643.0, "InternalID": 5440.0}, "DVU1783": {"Expression": 696.0, "InternalID": 5392.0}, "DVU1583": {"Expression": 92.2, "InternalID": 5195.0}, "DVU3027": {"Expression": 372.0, "InternalID": 6619.0}, "DVU1973": {"Expression": 110.0, "InternalID": 5580.0}, "DVU1571": {"Expression": 15.4, "InternalID": 5183.0}, "DVU0840": {"Expression": 266.0, "InternalID": 4460.0}, "DVU1090": {"Expression": 462.0, "InternalID": 4708.0}, "DVU2669": {"Expression": 552.0, "InternalID": 6265.0}, "DVU1289": {"Expression": 912.0, "InternalID": 4904.0}, "DVU3272": {"Expression": 665.0, "InternalID": 6863.0}, "DVU0664": {"Expression": 566.0, "InternalID": 4286.0}, "DVU1134": {"Expression": 6.94, "InternalID": 4752.0}, "DVU0907": {"Expression": 109.0, "InternalID": 4525.0}, "DVU3085": {"Expression": 81.0, "InternalID": 6677.0}, "DVU1307": {"Expression": 1125.0, "InternalID": 4921.0}, "DVU2536": {"Expression": 112.0, "InternalID": 6133.0}, "DVU2370": {"Expression": 393.0, "InternalID": 5970.0}, "DVU2538": {"Expression": 888.0, "InternalID": 6135.0}, "DVU2951": {"Expression": 206.0, "InternalID": 6543.0}, "DVU2251": {"Expression": 399.0, "InternalID": 5853.0}, "DVU0898": {"Expression": 344.0, "InternalID": 4516.0}, "DVU0668": {"Expression": 688.0, "InternalID": 4290.0}, "DVU0954": {"Expression": 6.94, "InternalID": 4572.0}, "DVU3049": {"Expression": 256.0, "InternalID": 6641.0}, "DVU1816": {"Expression": 156.0, "InternalID": 5424.0}, "DVU0884": {"Expression": 130.0, "InternalID": 4502.0}, "DVU2794": {"Expression": 212.0, "InternalID": 6387.0}, "DVU0362": {"Expression": 6.6, "InternalID": 3988.0}, "DVU1005": {"Expression": 188.0, "InternalID": 4623.0}, "DVU1318": {"Expression": 2201.0, "InternalID": 4932.0}, "DVU0927": {"Expression": 717.0, "InternalID": 4545.0}, "DVU1029": {"Expression": 129.0, "InternalID": 4647.0}, "DVU0262": {"Expression": 104.0, "InternalID": 3890.0}, "DVU2379": {"Expression": 32.9, "InternalID": 5979.0}, "DVU2204": {"Expression": 5860.0, "InternalID": 5806.0}, "DVU1327": {"Expression": 822.0, "InternalID": 4941.0}, "DVU2474": {"Expression": 15.4, "InternalID": 6071.0}, "DVU2477": {"Expression": 36.3, "InternalID": 6074.0}, "DVU2449": {"Expression": 1968.0, "InternalID": 6047.0}, "DVU1085": {"Expression": 12.3, "InternalID": 4703.0}, "DVU2325": {"Expression": 99.1, "InternalID": 5926.0}, "DVU1367": {"Expression": 149.0, "InternalID": 4981.0}, "DVU2497": {"Expression": 280.0, "InternalID": 6094.0}, "DVU1598": {"Expression": 6.94, "InternalID": 5210.0}, "DVU3352": {"Expression": 51.4, "InternalID": 6941.0}, "DVU2464": {"Expression": 9.91, "InternalID": 6061.0}, "DVU0687": {"Expression": 12.3, "InternalID": 4309.0}, "DVU0870": {"Expression": 172.0, "InternalID": 4488.0}, "DVU2324": {"Expression": 544.0, "InternalID": 5925.0}, "DVU0359": {"Expression": 203.0, "InternalID": 3985.0}, "DVU0326": {"Expression": 68.0, "InternalID": 3952.0}, "DVU1469": {"Expression": 185.0, "InternalID": 5083.0}, "DVU1622": {"Expression": 22.3, "InternalID": 5234.0}, "DVU0547": {"Expression": 1791.0, "InternalID": 4172.0}, "DVU0280": {"Expression": 86.7, "InternalID": 3908.0}, "DVU1572": {"Expression": 150.0, "InternalID": 5184.0}, "DVU1096": {"Expression": 340.0, "InternalID": 4714.0}, "DVU2057": {"Expression": 96.8, "InternalID": 5660.0}, "DVU1342": {"Expression": 96.8, "InternalID": 4956.0}, "DVU1043": {"Expression": 1061.0, "InternalID": 4661.0}, "DVU1568": {"Expression": 1992.0, "InternalID": 5180.0}, "DVU1993": {"Expression": 662.0, "InternalID": 5600.0}, "DVU1345": {"Expression": 445.0, "InternalID": 4959.0}, "DVU2942": {"Expression": 762.0, "InternalID": 6535.0}, "DVU2643": {"Expression": 647.0, "InternalID": 6239.0}, "DVU2223": {"Expression": 119.0, "InternalID": 5825.0}, "DVU1468": {"Expression": 1181.0, "InternalID": 5082.0}, "DVU0004": {"Expression": 81.4, "InternalID": 3634.0}, "DVU0403": {"Expression": 19961.0, "InternalID": 4029.0}, "DVU1044": {"Expression": 1264.0, "InternalID": 4662.0}, "DVU3235": {"Expression": 217.0, "InternalID": 6826.0}, "DVU0186": {"Expression": 723.0, "InternalID": 3815.0}, "DVU2569": {"Expression": 177.0, "InternalID": 6166.0}, "DVU1248": {"Expression": 523.0, "InternalID": 4863.0}, "DVU1397": {"Expression": 2057.0, "InternalID": 5011.0}, "DVU1868": {"Expression": 989.0, "InternalID": 5475.0}, "DVU1472": {"Expression": 497.0, "InternalID": 5086.0}, "DVU0665": {"Expression": 363.0, "InternalID": 4287.0}, "DVU2055": {"Expression": 151.0, "InternalID": 5658.0}, "DVU2914": {"Expression": 98.1, "InternalID": 6507.0}, "DVU2943": {"Expression": 159.0, "InternalID": 6536.0}, "DVU3029": {"Expression": 447.0, "InternalID": 6621.0}, "DVU2082": {"Expression": 143.0, "InternalID": 5684.0}, "DVU1025": {"Expression": 1473.0, "InternalID": 4643.0}, "DVU0848": {"Expression": 2256.0, "InternalID": 4467.0}, "DVU0111": {"Expression": 63.1, "InternalID": 3741.0}, "DVU1207": {"Expression": 112.0, "InternalID": 4822.0}, "DVU0493": {"Expression": 27.7, "InternalID": 4118.0}, "DVU0935": {"Expression": 837.0, "InternalID": 4553.0}, "DVU2401": {"Expression": 2311.0, "InternalID": 6000.0}, "DVU1121": {"Expression": 6.94, "InternalID": 4739.0}, "DVU0162": {"Expression": 145.0, "InternalID": 3792.0}, "DVU2902": {"Expression": 299.0, "InternalID": 6495.0}, "DVU0809": {"Expression": 102.0, "InternalID": 4429.0}, "DVU2293": {"Expression": 123.0, "InternalID": 5895.0}, "DVU0811": {"Expression": 8072.0, "InternalID": 4431.0}, "DVU1300": {"Expression": 3652.0, "InternalID": 4914.0}, "DVU1820": {"Expression": 2093.0, "InternalID": 5428.0}, "DVU2303": {"Expression": 9.91, "InternalID": 5905.0}, "DVU2427": {"Expression": 390.0, "InternalID": 6026.0}, "DVU0576": {"Expression": 107.0, "InternalID": 4198.0}, "DVU3084": {"Expression": 754.0, "InternalID": 6676.0}, "DVU3002": {"Expression": 6.94, "InternalID": 6594.0}, "DVU0712": {"Expression": 3103.0, "InternalID": 4332.0}, "DVU2070": {"Expression": 122.0, "InternalID": 5673.0}, "DVU1364": {"Expression": 6.6, "InternalID": 4978.0}, "DVU0610": {"Expression": 23.7, "InternalID": 4232.0}, "DVU1851": {"Expression": 402.0, "InternalID": 5458.0}, "DVU3223": {"Expression": 6.94, "InternalID": 6814.0}, "DVU2582": {"Expression": 765.0, "InternalID": 6179.0}, "DVU1310": {"Expression": 641.0, "InternalID": 4924.0}, "DVU0855": {"Expression": 28.3, "InternalID": 4474.0}, "DVU2500": {"Expression": 353.0, "InternalID": 6097.0}, "DVU1453": {"Expression": 132.0, "InternalID": 5067.0}, "DVU1308": {"Expression": 1441.0, "InternalID": 4922.0}, "DVU1426": {"Expression": 176.0, "InternalID": 5040.0}, "DVU1688": {"Expression": 102.0, "InternalID": 5298.0}, "DVU1670": {"Expression": 899.0, "InternalID": 5280.0}, "DVU1363": {"Expression": 6.94, "InternalID": 4977.0}, "DVU0060": {"Expression": 547.0, "InternalID": 3690.0}, "DVU0253": {"Expression": 1999.0, "InternalID": 3881.0}, "DVU0410": {"Expression": 140.0, "InternalID": 4036.0}, "DVU3128": {"Expression": 32.2, "InternalID": 6719.0}, "DVU2230": {"Expression": 6.6, "InternalID": 5832.0}, "DVU0492": {"Expression": 33.0, "InternalID": 4117.0}, "DVU1097": {"Expression": 19.5, "InternalID": 4715.0}, "DVU0276": {"Expression": 342.0, "InternalID": 3904.0}, "DVU2983": {"Expression": 197.0, "InternalID": 6575.0}, "DVU1467": {"Expression": 63.6, "InternalID": 5081.0}, "DVU3190": {"Expression": 1295.0, "InternalID": 6781.0}, "DVU0072": {"Expression": 413.0, "InternalID": 3702.0}, "DVU1932": {"Expression": 5744.0, "InternalID": 5539.0}, "DVU0835": {"Expression": 861.0, "InternalID": 4455.0}, "DVU2981": {"Expression": 354.0, "InternalID": 6573.0}, "DVU0034": {"Expression": 349.0, "InternalID": 3664.0}, "DVU0561": {"Expression": 17.4, "InternalID": 4184.0}, "DVU3349": {"Expression": 997.0, "InternalID": 6938.0}, "DVU0745": {"Expression": 1784.0, "InternalID": 4365.0}, "DVU0887": {"Expression": 159.0, "InternalID": 4505.0}, "DVU3183": {"Expression": 12670.0, "InternalID": 6774.0}, "DVU2206": {"Expression": 76.7, "InternalID": 5808.0}, "DVU3379": {"Expression": 1267.0, "InternalID": 6967.0}, "DVU2109": {"Expression": 20615.0, "InternalID": 5711.0}, "DVU1850": {"Expression": 255.0, "InternalID": 5457.0}, "DVU1470": {"Expression": 557.0, "InternalID": 5084.0}, "DVU1677": {"Expression": 240.0, "InternalID": 5287.0}, "DVU1196": {"Expression": 1215.0, "InternalID": 4811.0}, "DVU0600": {"Expression": 231.0, "InternalID": 4222.0}, "DVU1878": {"Expression": 458.0, "InternalID": 5485.0}, "DVU2506": {"Expression": 9.91, "InternalID": 6103.0}, "DVU1242": {"Expression": 203.0, "InternalID": 4857.0}, "DVU1592": {"Expression": 53.5, "InternalID": 5204.0}, "DVU3187": {"Expression": 4292.0, "InternalID": 6778.0}, "DVU0312": {"Expression": 15.4, "InternalID": 3938.0}, "DVU3037": {"Expression": 106.0, "InternalID": 6629.0}, "DVU0503": {"Expression": 2425.0, "InternalID": 4128.0}, "DVU2175": {"Expression": 60.7, "InternalID": 5777.0}, "DVU3367": {"Expression": 557.0, "InternalID": 6955.0}, "DVU1597": {"Expression": 649.0, "InternalID": 5209.0}, "DVU1580": {"Expression": 190.0, "InternalID": 5192.0}, "DVU2472": {"Expression": 127.0, "InternalID": 6069.0}, "DVU1668": {"Expression": 190.0, "InternalID": 5278.0}, "DVU3152": {"Expression": 57.1, "InternalID": 6743.0}, "DVU1608": {"Expression": 53.7, "InternalID": 5220.0}, "DVU1952": {"Expression": 196.0, "InternalID": 5559.0}, "DVU3003": {"Expression": 254.0, "InternalID": 6595.0}, "DVU1309": {"Expression": 2162.0, "InternalID": 4923.0}, "DVU0854": {"Expression": 126.0, "InternalID": 4473.0}, "DVU3294": {"Expression": 488.0, "InternalID": 6884.0}, "DVU0704": {"Expression": 66.6, "InternalID": 4324.0}, "DVU2104": {"Expression": 3607.0, "InternalID": 5706.0}, "DVU0283": {"Expression": 662.0, "InternalID": 3911.0}, "DVU2281": {"Expression": 6.6, "InternalID": 5883.0}, "DVU1809": {"Expression": 113.0, "InternalID": 5417.0}, "DVU0896": {"Expression": 12.9, "InternalID": 4514.0}, "DVU0002": {"Expression": 884.0, "InternalID": 3632.0}, "DVU1775": {"Expression": 28.3, "InternalID": 5384.0}, "DVU2543": {"Expression": 2788.0, "InternalID": 6140.0}, "DVU2142": {"Expression": 127.0, "InternalID": 5744.0}, "DVU2143": {"Expression": 1063.0, "InternalID": 5745.0}, "DVU0873": {"Expression": 911.0, "InternalID": 4491.0}, "DVU0847": {"Expression": 33231.0, "InternalID": 4466.0}, "DVU2402": {"Expression": 1789.0, "InternalID": 6001.0}, "DVU3384": {"Expression": 539.0, "InternalID": 6972.0}, "DVU1371": {"Expression": 89.6, "InternalID": 4985.0}, "DVU2884": {"Expression": 183.0, "InternalID": 6477.0}, "DVU0177": {"Expression": 1244.0, "InternalID": 3807.0}, "DVU0955": {"Expression": 836.0, "InternalID": 4573.0}, "DVU0227": {"Expression": 1231.0, "InternalID": 3856.0}, "DVU1593": {"Expression": 188.0, "InternalID": 5205.0}, "DVU3048": {"Expression": 2192.0, "InternalID": 6640.0}, "DVU3137": {"Expression": 17.4, "InternalID": 6728.0}, "DVU0598": {"Expression": 19.8, "InternalID": 4220.0}, "DVU2376": {"Expression": 233.0, "InternalID": 5976.0}, "DVU0796": {"Expression": 189.0, "InternalID": 4416.0}, "DVU1328": {"Expression": 4938.0, "InternalID": 4942.0}, "DVU2518": {"Expression": 3008.0, "InternalID": 6115.0}, "DVU0414": {"Expression": 831.0, "InternalID": 4040.0}, "DVU2963": {"Expression": 53.7, "InternalID": 6555.0}, "DVU0721": {"Expression": 9.91, "InternalID": 4341.0}, "DVU1249": {"Expression": 672.0, "InternalID": 4864.0}, "DVU1539": {"Expression": 1654.0, "InternalID": 5152.0}, "DVU2231": {"Expression": 203.0, "InternalID": 5833.0}, "DVU3359": {"Expression": 339.0, "InternalID": 6947.0}, "DVU0510": {"Expression": 549.0, "InternalID": 4135.0}, "DVU0928": {"Expression": 10.8, "InternalID": 4546.0}, "DVU1094": {"Expression": 263.0, "InternalID": 4712.0}, "DVU3135": {"Expression": 104.0, "InternalID": 6726.0}, "DVU2297": {"Expression": 163.0, "InternalID": 5899.0}, "DVU1344": {"Expression": 398.0, "InternalID": 4958.0}, "DVU1692": {"Expression": 147.0, "InternalID": 5302.0}, "DVU1197": {"Expression": 252.0, "InternalID": 4812.0}, "DVU1368": {"Expression": 443.0, "InternalID": 4982.0}, "DVU0682": {"Expression": 312.0, "InternalID": 4304.0}, "DVU0631": {"Expression": 109.0, "InternalID": 4253.0}, "DVU0941": {"Expression": 2393.0, "InternalID": 4559.0}, "DVU0496": {"Expression": 12.9, "InternalID": 4121.0}, "DVU0878": {"Expression": 63.1, "InternalID": 4496.0}, "DVU1422": {"Expression": 26825.0, "InternalID": 5036.0}, "DVU0846": {"Expression": 6670.0, "InternalID": 4465.0}, "DVU1337": {"Expression": 564.0, "InternalID": 4951.0}, "DVU0295": {"Expression": 83.3, "InternalID": 3921.0}, "DVU1334": {"Expression": 3738.0, "InternalID": 4948.0}, "DVU0843": {"Expression": 216.0, "InternalID": 4463.0}, "DVU0881": {"Expression": 4926.0, "InternalID": 4499.0}, "DVU1109": {"Expression": 187.0, "InternalID": 4727.0}, "DVU2590": {"Expression": 1335.0, "InternalID": 6187.0}, "DVU1602": {"Expression": 6.6, "InternalID": 5214.0}, "DVU1613": {"Expression": 99.8, "InternalID": 5225.0}, "DVU1876": {"Expression": 19.5, "InternalID": 5483.0}, "DVU0565": {"Expression": 5300.0, "InternalID": 4188.0}, "DVU0266": {"Expression": 1949.0, "InternalID": 3894.0}, "DVU0628": {"Expression": 45.4, "InternalID": 4250.0}, "DVU3053": {"Expression": 738.0, "InternalID": 6645.0}, "DVU1615": {"Expression": 280.0, "InternalID": 5227.0}, "DVU2667": {"Expression": 6176.0, "InternalID": 6263.0}, "DVU1782": {"Expression": 452.0, "InternalID": 5391.0}, "DVU2367": {"Expression": 126.0, "InternalID": 5967.0}, "DVU0138": {"Expression": 241.0, "InternalID": 3768.0}, "DVU0734": {"Expression": 1084.0, "InternalID": 4354.0}, "DVU2566": {"Expression": 9.43, "InternalID": 6163.0}, "DVU2329": {"Expression": 458.0, "InternalID": 5929.0}, "DVU3199": {"Expression": 384.0, "InternalID": 6790.0}, "DVU1222": {"Expression": 19.5, "InternalID": 4837.0}, "DVU3392": {"Expression": 3310.0, "InternalID": 6979.0}, "DVU2990": {"Expression": 1244.0, "InternalID": 6582.0}, "DVU1857": {"Expression": 1218.0, "InternalID": 5464.0}, "DVU0265": {"Expression": 29.0, "InternalID": 3893.0}, "DVU0838": {"Expression": 157.0, "InternalID": 4458.0}, "DVU1191": {"Expression": 16.9, "InternalID": 4806.0}, "DVU0777": {"Expression": 8195.0, "InternalID": 4397.0}, "DVU1203": {"Expression": 2484.0, "InternalID": 4818.0}, "DVU3101": {"Expression": 9.91, "InternalID": 6693.0}, "DVU0281": {"Expression": 10.8, "InternalID": 3909.0}, "DVU0626": {"Expression": 53.7, "InternalID": 4248.0}, "DVU0273": {"Expression": 1939.0, "InternalID": 3901.0}, "DVU2753": {"Expression": 193.0, "InternalID": 6346.0}, "DVU1267": {"Expression": 10.8, "InternalID": 4882.0}, "DVU0857": {"Expression": 1657.0, "InternalID": 4476.0}, "DVU2138": {"Expression": 475.0, "InternalID": 5740.0}, "DVU2769": {"Expression": 1394.0, "InternalID": 6362.0}, "DVU0061": {"Expression": 187.0, "InternalID": 3691.0}, "DVU3271": {"Expression": 2135.0, "InternalID": 6862.0}, "DVU0817": {"Expression": 9.91, "InternalID": 4437.0}, "DVU1788": {"Expression": 380.0, "InternalID": 5397.0}, "DVU3348": {"Expression": 116.0, "InternalID": 6937.0}, "DVU1808": {"Expression": 10.8, "InternalID": 5416.0}, "DVU1279": {"Expression": 9.43, "InternalID": 4894.0}, "DVU0296": {"Expression": 492.0, "InternalID": 3922.0}, "DVU0671": {"Expression": 132.0, "InternalID": 4293.0}, "DVU1429": {"Expression": 76.7, "InternalID": 5043.0}, "DVU0992": {"Expression": 239.0, "InternalID": 4610.0}, "DVU2787": {"Expression": 145.0, "InternalID": 6380.0}, "DVU1552": {"Expression": 15.4, "InternalID": 5165.0}, "DVU1180": {"Expression": 86.2, "InternalID": 4796.0}, "DVU1012": {"Expression": 2163.0, "InternalID": 4630.0}, "DVU2272": {"Expression": 9.91, "InternalID": 5874.0}, "DVU2932": {"Expression": 99.6, "InternalID": 6525.0}, "DVU0694": {"Expression": 2566.0, "InternalID": 4316.0}, "DVU1940": {"Expression": 207.0, "InternalID": 5547.0}, "DVU1174": {"Expression": 53.7, "InternalID": 4790.0}, "DVU1682": {"Expression": 139.0, "InternalID": 5292.0}, "DVU2105": {"Expression": 1498.0, "InternalID": 5707.0}, "DVU0795": {"Expression": 9.43, "InternalID": 4415.0}, "DVU2410": {"Expression": 810.0, "InternalID": 6009.0}, "DVU3156": {"Expression": 1782.0, "InternalID": 6747.0}, "DVU0305": {"Expression": 160.0, "InternalID": 3931.0}, "DVU1962": {"Expression": 228.0, "InternalID": 5569.0}, "DVU3228": {"Expression": 93.1, "InternalID": 6819.0}, "DVU2430": {"Expression": 435.0, "InternalID": 6029.0}, "DVU0964": {"Expression": 1952.0, "InternalID": 4582.0}, "DVU2078": {"Expression": 32.1, "InternalID": 5681.0}, "DVU2354": {"Expression": 81.5, "InternalID": 5954.0}, "DVU2572": {"Expression": 233.0, "InternalID": 6169.0}, "DVU3082": {"Expression": 1441.0, "InternalID": 6674.0}, "DVU2318": {"Expression": 879.0, "InternalID": 5919.0}, "DVU0511": {"Expression": 6.94, "InternalID": 4136.0}, "DVU2201": {"Expression": 7520.0, "InternalID": 5803.0}, "DVU0158": {"Expression": 367.0, "InternalID": 3788.0}, "DVU2061": {"Expression": 494.0, "InternalID": 5664.0}, "DVU0076": {"Expression": 130.0, "InternalID": 3706.0}, "DVU0047": {"Expression": 144.0, "InternalID": 3677.0}, "DVU1636": {"Expression": 10185.0, "InternalID": 5248.0}, "DVU0660": {"Expression": 15.4, "InternalID": 4282.0}, "DVU2357": {"Expression": 51.0, "InternalID": 5957.0}, "DVU2548": {"Expression": 2369.0, "InternalID": 6145.0}, "DVU1420": {"Expression": 170.0, "InternalID": 5034.0}, "DVU1078": {"Expression": 86.7, "InternalID": 4696.0}, "DVU2254": {"Expression": 15.4, "InternalID": 5856.0}, "DVU1985": {"Expression": 315.0, "InternalID": 5592.0}, "DVU2441": {"Expression": 9.91, "InternalID": 6039.0}, "DVU0819": {"Expression": 10.8, "InternalID": 4439.0}, "DVU2628": {"Expression": 53.7, "InternalID": 6224.0}, "DVU0460": {"Expression": 265.0, "InternalID": 4086.0}, "DVU2923": {"Expression": 53.7, "InternalID": 6516.0}, "DVU1976": {"Expression": 27973.0, "InternalID": 5583.0}, "DVU0090": {"Expression": 170.0, "InternalID": 3720.0}, "DVU1251": {"Expression": 203.0, "InternalID": 4866.0}, "DVU3165": {"Expression": 15.4, "InternalID": 6756.0}, "DVU0251": {"Expression": 20.7, "InternalID": 3879.0}, "DVU1315": {"Expression": 2577.0, "InternalID": 4929.0}, "DVU0323": {"Expression": 534.0, "InternalID": 3949.0}, "DVU0979": {"Expression": 4481.0, "InternalID": 4597.0}, "DVU2373": {"Expression": 1016.0, "InternalID": 5973.0}, "DVU1887": {"Expression": 130.0, "InternalID": 5494.0}, "DVU0890": {"Expression": 257.0, "InternalID": 4508.0}, "DVU2673": {"Expression": 53.7, "InternalID": 6269.0}, "DVU2225": {"Expression": 280.0, "InternalID": 5827.0}, "DVU1589": {"Expression": 17.7, "InternalID": 5201.0}, "DVU2571": {"Expression": 2873.0, "InternalID": 6168.0}, "DVU0142": {"Expression": 783.0, "InternalID": 3772.0}, "DVU1908": {"Expression": 340.0, "InternalID": 5515.0}, "DVU1676": {"Expression": 279.0, "InternalID": 5286.0}, "DVU1067": {"Expression": 1114.0, "InternalID": 4685.0}, "DVU3373": {"Expression": 553.0, "InternalID": 6961.0}, "DVU1927": {"Expression": 879.0, "InternalID": 5534.0}, "DVU1758": {"Expression": 22.0, "InternalID": 5367.0}, "DVU0683": {"Expression": 941.0, "InternalID": 4305.0}, "DVU0958": {"Expression": 1646.0, "InternalID": 4576.0}, "DVU3036": {"Expression": 6.94, "InternalID": 6628.0}, "DVU1904": {"Expression": 1073.0, "InternalID": 5511.0}, "DVU0243": {"Expression": 53.7, "InternalID": 3872.0}, "DVU1807": {"Expression": 6.6, "InternalID": 5415.0}, "DVU0850": {"Expression": 855.0, "InternalID": 4469.0}, "DVU1089": {"Expression": 1158.0, "InternalID": 4707.0}, "DVU1922": {"Expression": 10338.0, "InternalID": 5529.0}, "DVU0823": {"Expression": 104.0, "InternalID": 4443.0}, "DVU3061": {"Expression": 17.7, "InternalID": 6653.0}, "DVU1901": {"Expression": 651.0, "InternalID": 5508.0}, "DVU0339": {"Expression": 730.0, "InternalID": 3965.0}, "DVU0095": {"Expression": 879.0, "InternalID": 3725.0}, "DVU0342": {"Expression": 210.0, "InternalID": 3968.0}, "DVU1258": {"Expression": 399.0, "InternalID": 4873.0}, "DVU2580": {"Expression": 315.0, "InternalID": 6177.0}, "DVU0354": {"Expression": 9.91, "InternalID": 3980.0}, "DVU1418": {"Expression": 12.9, "InternalID": 5032.0}, "DVU1438": {"Expression": 60.3, "InternalID": 5052.0}, "DVU2979": {"Expression": 121.0, "InternalID": 6571.0}, "DVU3193": {"Expression": 28.8, "InternalID": 6784.0}, "DVU2575": {"Expression": 356.0, "InternalID": 6172.0}, "DVU0322": {"Expression": 6856.0, "InternalID": 3948.0}, "DVU2820": {"Expression": 12.9, "InternalID": 6413.0}, "DVU0349": {"Expression": 420.0, "InternalID": 3975.0}, "DVU2904": {"Expression": 19.8, "InternalID": 6497.0}, "DVU0278": {"Expression": 307.0, "InternalID": 3906.0}, "DVU1898": {"Expression": 95.6, "InternalID": 5505.0}, "DVU1874": {"Expression": 407.0, "InternalID": 5481.0}, "DVU0006": {"Expression": 32.2, "InternalID": 3636.0}, "DVU1448": {"Expression": 12.3, "InternalID": 5062.0}, "DVU1864": {"Expression": 368.0, "InternalID": 5471.0}, "DVU2970": {"Expression": 9.91, "InternalID": 6562.0}, "DVU1647": {"Expression": 9.91, "InternalID": 5257.0}, "DVU1581": {"Expression": 176.0, "InternalID": 5193.0}, "DVU2776": {"Expression": 3746.0, "InternalID": 6369.0}, "DVU2680": {"Expression": 1100.0, "InternalID": 6276.0}, "DVU1882": {"Expression": 110.0, "InternalID": 5489.0}, "DVU1066": {"Expression": 191.0, "InternalID": 4684.0}, "DVU2059": {"Expression": 57.6, "InternalID": 5662.0}, "DVU2313": {"Expression": 167.0, "InternalID": 5914.0}, "DVU0685": {"Expression": 6.94, "InternalID": 4307.0}, "DVU2212": {"Expression": 53.7, "InternalID": 5814.0}, "DVU1298": {"Expression": 238.0, "InternalID": 4912.0}, "DVU1013": {"Expression": 8160.0, "InternalID": 4631.0}, "DVU1319": {"Expression": 431.0, "InternalID": 4933.0}, "DVU0716": {"Expression": 93.1, "InternalID": 4336.0}, "DVU2442": {"Expression": 23.5, "InternalID": 6040.0}, "DVU3117": {"Expression": 152.0, "InternalID": 6709.0}, "DVU0849": {"Expression": 4946.0, "InternalID": 4468.0}, "DVU2938": {"Expression": 1027.0, "InternalID": 6531.0}, "DVU3264": {"Expression": 10.8, "InternalID": 6855.0}, "DVU2997": {"Expression": 86.7, "InternalID": 6589.0}, "DVU1812": {"Expression": 12.9, "InternalID": 5420.0}, "DVU1629": {"Expression": 52.5, "InternalID": 5241.0}, "DVU2585": {"Expression": 17.7, "InternalID": 6182.0}, "DVU1427": {"Expression": 283.0, "InternalID": 5041.0}, "DVU1903": {"Expression": 6.6, "InternalID": 5510.0}, "DVU1007": {"Expression": 35.7, "InternalID": 4625.0}, "DVU1891": {"Expression": 154.0, "InternalID": 5498.0}, "DVU0441": {"Expression": 1003.0, "InternalID": 4067.0}, "DVU0707": {"Expression": 211.0, "InternalID": 4327.0}, "DVU2812": {"Expression": 227.0, "InternalID": 6405.0}, "DVU1781": {"Expression": 227.0, "InternalID": 5390.0}, "DVU1330": {"Expression": 2104.0, "InternalID": 4944.0}, "DVU0350": {"Expression": 15.4, "InternalID": 3976.0}, "DVU1186": {"Expression": 205.0, "InternalID": 4801.0}, "DVU1834": {"Expression": 903.0, "InternalID": 5441.0}, "DVU0725": {"Expression": 26.3, "InternalID": 4345.0}, "DVU0344": {"Expression": 6.94, "InternalID": 3970.0}, "DVU1843": {"Expression": 215.0, "InternalID": 5450.0}, "DVU3127": {"Expression": 110.0, "InternalID": 6718.0}, "DVU2260": {"Expression": 19.8, "InternalID": 5862.0}, "DVU1195": {"Expression": 71.5, "InternalID": 4810.0}, "DVU1869": {"Expression": 638.0, "InternalID": 5476.0}, "DVU0056": {"Expression": 168.0, "InternalID": 3686.0}, "DVU1045": {"Expression": 240.0, "InternalID": 4663.0}, "DVU2926": {"Expression": 1101.0, "InternalID": 6519.0}, "DVU0170": {"Expression": 464.0, "InternalID": 3800.0}, "DVU0865": {"Expression": 147.0, "InternalID": 4483.0}, "DVU3047": {"Expression": 33.4, "InternalID": 6639.0}, "DVU1257": {"Expression": 495.0, "InternalID": 4872.0}, "DVU1375": {"Expression": 628.0, "InternalID": 4989.0}, "DVU1299": {"Expression": 3258.0, "InternalID": 4913.0}, "DVU1223": {"Expression": 53.7, "InternalID": 4838.0}, "DVU1623": {"Expression": 1116.0, "InternalID": 5235.0}, "DVU1455": {"Expression": 842.0, "InternalID": 5069.0}, "DVU2675": {"Expression": 9.91, "InternalID": 6271.0}, "DVU0891": {"Expression": 856.0, "InternalID": 4509.0}, "DVU0839": {"Expression": 1763.0, "InternalID": 4459.0}, "DVU0371": {"Expression": 1693.0, "InternalID": 3997.0}, "DVU0130": {"Expression": 19.5, "InternalID": 3760.0}, "DVU2928": {"Expression": 2533.0, "InternalID": 6521.0}, "DVU0995": {"Expression": 2295.0, "InternalID": 4613.0}, "DVU0874": {"Expression": 2919.0, "InternalID": 4492.0}, "DVU2774": {"Expression": 1081.0, "InternalID": 6367.0}, "DVU1091": {"Expression": 6.94, "InternalID": 4709.0}, "DVU1975": {"Expression": 138.0, "InternalID": 5582.0}, "DVU2504": {"Expression": 15.4, "InternalID": 6101.0}, "DVU2364": {"Expression": 130.0, "InternalID": 5964.0}, "DVU0609": {"Expression": 79.1, "InternalID": 4231.0}, "DVU1582": {"Expression": 80.0, "InternalID": 5194.0}, "DVU1559": {"Expression": 10158.0, "InternalID": 5172.0}, "DVU1428": {"Expression": 355.0, "InternalID": 5042.0}, "DVU0779": {"Expression": 635.0, "InternalID": 4399.0}, "DVU3055": {"Expression": 24.4, "InternalID": 6647.0}, "DVU3017": {"Expression": 9.91, "InternalID": 6609.0}, "DVU1924": {"Expression": 15.4, "InternalID": 5531.0}, "DVU1819": {"Expression": 773.0, "InternalID": 5427.0}, "DVU3207": {"Expression": 6.94, "InternalID": 6798.0}, "DVU1842": {"Expression": 26.2, "InternalID": 5449.0}, "DVU3253": {"Expression": 232.0, "InternalID": 6844.0}, "DVU0156": {"Expression": 6.94, "InternalID": 3786.0}, "DVU1039": {"Expression": 641.0, "InternalID": 4657.0}, "DVU2930": {"Expression": 53.7, "InternalID": 6523.0}, "DVU2326": {"Expression": 33.2, "InternalID": 5927.0}, "DVU0625": {"Expression": 2675.0, "InternalID": 4247.0}, "DVU2969": {"Expression": 150.0, "InternalID": 6561.0}, "DVU1179": {"Expression": 545.0, "InternalID": 4795.0}, "DVU3107": {"Expression": 349.0, "InternalID": 6699.0}, "DVU1981": {"Expression": 154.0, "InternalID": 5588.0}, "DVU2551": {"Expression": 9.43, "InternalID": 6148.0}, "DVU2349": {"Expression": 2236.0, "InternalID": 5949.0}, "DVU3172": {"Expression": 619.0, "InternalID": 6763.0}, "DVU1311": {"Expression": 825.0, "InternalID": 4925.0}, "DVU1317": {"Expression": 1176.0, "InternalID": 4931.0}, "DVU3314": {"Expression": 80.0, "InternalID": 6903.0}, "DVU0980": {"Expression": 347.0, "InternalID": 4598.0}, "DVU1769": {"Expression": 3615.0, "InternalID": 5378.0}, "DVU1144": {"Expression": 10.8, "InternalID": 4762.0}, "DVU2903": {"Expression": 2139.0, "InternalID": 6496.0}, "DVU2552": {"Expression": 517.0, "InternalID": 6149.0}, "DVU1336": {"Expression": 141.0, "InternalID": 4950.0}, "DVU2072": {"Expression": 96.8, "InternalID": 5675.0}, "DVU1890": {"Expression": 241.0, "InternalID": 5497.0}, "DVU2514": {"Expression": 2169.0, "InternalID": 6111.0}, "DVU1331": {"Expression": 99.5, "InternalID": 4945.0}, "DVU1875": {"Expression": 12.3, "InternalID": 5482.0}, "DVU3279": {"Expression": 16.9, "InternalID": 6870.0}, "DVU0343": {"Expression": 636.0, "InternalID": 3969.0}, "DVU3066": {"Expression": 118.0, "InternalID": 6658.0}, "DVU1784": {"Expression": 767.0, "InternalID": 5393.0}, "DVU0100": {"Expression": 634.0, "InternalID": 3730.0}, "DVU0408": {"Expression": 12.3, "InternalID": 4034.0}, "DVU1986": {"Expression": 315.0, "InternalID": 5593.0}, "DVU3099": {"Expression": 27.7, "InternalID": 6691.0}, "DVU3033": {"Expression": 834.0, "InternalID": 6625.0}, "DVU1823": {"Expression": 131.0, "InternalID": 5431.0}, "DVU3134": {"Expression": 2452.0, "InternalID": 6725.0}, "DVU2422": {"Expression": 321.0, "InternalID": 6021.0}, "DVU2579": {"Expression": 258.0, "InternalID": 6176.0}, "DVU1265": {"Expression": 17.7, "InternalID": 4880.0}, "DVU3094": {"Expression": 1754.0, "InternalID": 6686.0}, "DVU2755": {"Expression": 12.9, "InternalID": 6348.0}, "DVU2405": {"Expression": 53288.0, "InternalID": 6004.0}, "DVU0876": {"Expression": 22.3, "InternalID": 4494.0}, "DVU3100": {"Expression": 6.6, "InternalID": 6692.0}, "DVU1937": {"Expression": 2022.0, "InternalID": 5544.0}, "DVU0331": {"Expression": 6.6, "InternalID": 3957.0}, "DVU1570": {"Expression": 729.0, "InternalID": 5182.0}, "DVU1990": {"Expression": 218.0, "InternalID": 5597.0}, "DVU1238": {"Expression": 600.0, "InternalID": 4853.0}, "DVU1931": {"Expression": 147.0, "InternalID": 5538.0}, "DVU0522": {"Expression": 19.5, "InternalID": 4147.0}, "DVU2920": {"Expression": 14333.0, "InternalID": 6513.0}, "DVU1530": {"Expression": 645.0, "InternalID": 5143.0}, "DVU2333": {"Expression": 185.0, "InternalID": 5933.0}, "DVU1471": {"Expression": 6.94, "InternalID": 5085.0}, "DVU2897": {"Expression": 52.7, "InternalID": 6490.0}, "DVU3182": {"Expression": 232.0, "InternalID": 6773.0}, "DVU1329": {"Expression": 1978.0, "InternalID": 4943.0}}, "OrganimsName": "D.vulgaris", "Integrated": true, "Weight": null}
