# Supplementary material for: Depletion of Shine-Dalgarno Sequences Within Bacterial Coding Regions Is Expression Dependent
Source: G3 (Bethesda). 2016 Sep 7;6(11):3467–74. doi: 10.1534/g3.116.032227 (PMC5100845; doi:10.1534/g3.116.032227)
Supplement: Supplemental Material [file supp_g3.116.032227_FileS1.zip › SD_Submission 3/Data/PaxDB/GCA_000195955.json]

{"Score": 13.5, "Coverage": 85.0, "GeneExpression": {"Rv1936": {"Expression": 8.54, "InternalID": 3011892.0}, "Rv1906c": {"Expression": 370.0, "InternalID": 3011862.0}, "Rv0534c": {"Expression": 2.13, "InternalID": 3010467.0}, "Rv2470": {"Expression": 88.7, "InternalID": 3012436.0}, "Rv0811c": {"Expression": 38.6, "InternalID": 3010752.0}, "Rv3921c": {"Expression": 190.0, "InternalID": 3013910.0}, "Rv2555c": {"Expression": 293.0, "InternalID": 3012522.0}, "Rv3334": {"Expression": 5.11, "InternalID": 3013316.0}, "Rv0673": {"Expression": 45.2, "InternalID": 3010610.0}, "Rv0911": {"Expression": 193.0, "InternalID": 3010852.0}, "Rv2709": {"Expression": 12.4, "InternalID": 3012678.0}, "Rv1660": {"Expression": 22.2, "InternalID": 3011614.0}, "Rv0887c": {"Expression": 15.7, "InternalID": 3010828.0}, "Rv3922c": {"Expression": 1.13, "InternalID": 3013911.0}, "Rv0605": {"Expression": 0.207, "InternalID": 3010539.0}, "Rv3259": {"Expression": 22.7, "InternalID": 3013240.0}, "Rv0556": {"Expression": 15.0, "InternalID": 3010489.0}, "Rv3179": {"Expression": 4.02, "InternalID": 3013153.0}, "Rv3188": {"Expression": 30.8, "InternalID": 3013162.0}, "Rv0871": {"Expression": 653.0, "InternalID": 3010812.0}, "Rv1854c": {"Expression": 91.5, "InternalID": 3011809.0}, "Rv1027c": {"Expression": 1.94, "InternalID": 3010968.0}, "Rv0650": {"Expression": 0.691, "InternalID": 3010587.0}, "Rv0073": {"Expression": 302.0, "InternalID": 3009998.0}, "Rv0402c": {"Expression": 1.61, "InternalID": 3010330.0}, "Rv1967": {"Expression": 3.28, "InternalID": 3011923.0}, "Rv1469": {"Expression": 15.7, "InternalID": 3011417.0}, "Rv0184": {"Expression": 29.4, "InternalID": 3010110.0}, "Rv0824c": {"Expression": 1103.0, "InternalID": 3010765.0}, "Rv0782": {"Expression": 22.9, "InternalID": 3010722.0}, "Rv3752c": {"Expression": 15.5, "InternalID": 3013739.0}, "Rv0772": {"Expression": 58.7, "InternalID": 3010712.0}, "Rv2732c": {"Expression": 54.4, "InternalID": 3012701.0}, "Rv2047c": {"Expression": 9.59, "InternalID": 3012004.0}, "Rv3395A": {"Expression": 20.8, "InternalID": 3013377.0}, "Rv3854c": {"Expression": 284.0, "InternalID": 3013843.0}, "Rv2358": {"Expression": 71.1, "InternalID": 3012322.0}, "Rv2752c": {"Expression": 32.5, "InternalID": 3012722.0}, "Rv3871": {"Expression": 220.0, "InternalID": 3013860.0}, "Rv2379c": {"Expression": 30.6, "InternalID": 3012343.0}, "Rv1935c": {"Expression": 0.499, "InternalID": 3011891.0}, "Rv3531c": {"Expression": 5.09, "InternalID": 3013514.0}, "Rv3198A": {"Expression": 210.0, "InternalID": 3013174.0}, "Rv0902c": {"Expression": 88.3, "InternalID": 3010843.0}, "Rv2048c": {"Expression": 49.2, "InternalID": 3012005.0}, "Rv1871c": {"Expression": 636.0, "InternalID": 3011826.0}, "Rv2037c": {"Expression": 135.0, "InternalID": 3011994.0}, "Rv2159c": {"Expression": 2676.0, "InternalID": 3012115.0}, "Rv2658c": {"Expression": 167.0, "InternalID": 3012627.0}, "Rv0714": {"Expression": 1649.0, "InternalID": 3010651.0}, "Rv1559": {"Expression": 393.0, "InternalID": 3011512.0}, "Rv2197c": {"Expression": 83.5, "InternalID": 3012154.0}, "Rv0829": {"Expression": 19.8, "InternalID": 3010770.0}, "Rv1796": {"Expression": 41.3, "InternalID": 3011751.0}, "Rv1737c": {"Expression": 168.0, "InternalID": 3011692.0}, "Rv3813c": {"Expression": 89.2, "InternalID": 3013802.0}, "Rv0697": {"Expression": 65.2, "InternalID": 3010634.0}, "Rv3792": {"Expression": 2.09, "InternalID": 3013781.0}, "Rv3576": {"Expression": 17.5, "InternalID": 3013560.0}, "Rv1540": {"Expression": 15.3, "InternalID": 3011493.0}, "Rv1446c": {"Expression": 117.0, "InternalID": 3011394.0}, "Rv1724c": {"Expression": 2.22, "InternalID": 3011679.0}, "Rv3247c": {"Expression": 11.1, "InternalID": 3013228.0}, "Rv1860": {"Expression": 3240.0, "InternalID": 3011815.0}, "Rv3034c": {"Expression": 14.6, "InternalID": 3013009.0}, "Rv1689": {"Expression": 138.0, "InternalID": 3011643.0}, "Rv1725c": {"Expression": 0.701, "InternalID": 3011680.0}, "Rv2336": {"Expression": 3.84, "InternalID": 3012300.0}, "Rv0599c": {"Expression": 77.2, "InternalID": 3010533.0}, "Rv1749c": {"Expression": 404.0, "InternalID": 3011704.0}, "Rv2342": {"Expression": 48.4, "InternalID": 3012306.0}, "Rv2376c": {"Expression": 6157.0, "InternalID": 3012340.0}, "Rv1314c": {"Expression": 391.0, "InternalID": 3011261.0}, "Rv1217c": {"Expression": 161.0, "InternalID": 3011163.0}, "Rv1825": {"Expression": 264.0, "InternalID": 3011780.0}, "Rv1240": {"Expression": 1018.0, "InternalID": 3011186.0}, "Rv2296": {"Expression": 964.0, "InternalID": 3012254.0}, "Rv1077": {"Expression": 509.0, "InternalID": 3011019.0}, "Rv1504c": {"Expression": 241.0, "InternalID": 3011455.0}, "Rv3799c": {"Expression": 430.0, "InternalID": 3013788.0}, "Rv3563": {"Expression": 54.7, "InternalID": 3013546.0}, "Rv0725c": {"Expression": 0.14, "InternalID": 3010663.0}, "Rv3884c": {"Expression": 1.38, "InternalID": 3013873.0}, "Rv2035": {"Expression": 97.0, "InternalID": 3011992.0}, "Rv1030": {"Expression": 35.7, "InternalID": 3010972.0}, "Rv2265": {"Expression": 276.0, "InternalID": 3012223.0}, "Rv2570": {"Expression": 5.95, "InternalID": 3012537.0}, "Rv3668c": {"Expression": 244.0, "InternalID": 3013652.0}, "Rv2130c": {"Expression": 103.0, "InternalID": 3012086.0}, "Rv1915": {"Expression": 124.0, "InternalID": 3011871.0}, "Rv0638": {"Expression": 400.0, "InternalID": 3010575.0}, "Rv2077c": {"Expression": 0.273, "InternalID": 3012035.0}, "Rv1215c": {"Expression": 41.8, "InternalID": 3011161.0}, "Rv2675c": {"Expression": 237.0, "InternalID": 3012644.0}, "Rv1185c": {"Expression": 366.0, "InternalID": 3011131.0}, "Rv2416c": {"Expression": 340.0, "InternalID": 3012381.0}, "Rv2323c": {"Expression": 149.0, "InternalID": 3012286.0}, "Rv0774c": {"Expression": 470.0, "InternalID": 3010714.0}, "Rv0536": {"Expression": 13.6, "InternalID": 3010469.0}, "Rv3149": {"Expression": 264.0, "InternalID": 3013123.0}, "Rv3769": {"Expression": 0.49, "InternalID": 3013756.0}, "Rv2244": {"Expression": 7502.0, "InternalID": 3012201.0}, "Rv0362": {"Expression": 0.06, "InternalID": 3010290.0}, "Rv2118c": {"Expression": 121.0, "InternalID": 3012074.0}, "Rv3206c": {"Expression": 279.0, "InternalID": 3013183.0}, "Rv1910c": {"Expression": 92.3, "InternalID": 3011866.0}, "Rv0690c": {"Expression": 8.35, "InternalID": 3010627.0}, "Rv0507": {"Expression": 59.6, "InternalID": 3010440.0}, "Rv1599": {"Expression": 285.0, "InternalID": 3011552.0}, "Rv1392": {"Expression": 2334.0, "InternalID": 3011340.0}, "Rv2781c": {"Expression": 41.7, "InternalID": 3012751.0}, "Rv1015c": {"Expression": 908.0, "InternalID": 3010956.0}, "Rv3593": {"Expression": 70.0, "InternalID": 3013577.0}, "Rv1912c": {"Expression": 73.5, "InternalID": 3011868.0}, "Rv2225": {"Expression": 68.3, "InternalID": 3012183.0}, "Rv3005c": {"Expression": 23.4, "InternalID": 3012979.0}, "Rv3546": {"Expression": 77.8, "InternalID": 3013529.0}, "Rv2502c": {"Expression": 106.0, "InternalID": 3012468.0}, "Rv1143": {"Expression": 126.0, "InternalID": 3011089.0}, "Rv3045": {"Expression": 2345.0, "InternalID": 3013020.0}, "Rv0623": {"Expression": 12.2, "InternalID": 3010558.0}, "Rv2633c": {"Expression": 35.5, "InternalID": 3012602.0}, "Rv3062": {"Expression": 4.07, "InternalID": 3013037.0}, "Rv2637": {"Expression": 13.6, "InternalID": 3012606.0}, "Rv1019": {"Expression": 43.8, "InternalID": 3010960.0}, "Rv0432": {"Expression": 1876.0, "InternalID": 3010360.0}, "Rv2857c": {"Expression": 371.0, "InternalID": 3012827.0}, "Rv1202": {"Expression": 409.0, "InternalID": 3011148.0}, "Rv3678A": {"Expression": 2454.0, "InternalID": 3013662.0}, "Rv0554": {"Expression": 122.0, "InternalID": 3010487.0}, "Rv1020": {"Expression": 16.3, "InternalID": 3010961.0}, "Rv1691": {"Expression": 7.43, "InternalID": 3011645.0}, "Rv3409c": {"Expression": 93.5, "InternalID": 3013392.0}, "Rv0668": {"Expression": 1307.0, "InternalID": 3010605.0}, "Rv2104c": {"Expression": 9.83, "InternalID": 3012060.0}, "Rv1621c": {"Expression": 9.85, "InternalID": 3011574.0}, "Rv1908c": {"Expression": 1840.0, "InternalID": 3011864.0}, "Rv2680": {"Expression": 257.0, "InternalID": 3012649.0}, "Rv2641": {"Expression": 33.1, "InternalID": 3012610.0}, "Rv0618": {"Expression": 2.33, "InternalID": 3010553.0}, "Rv3155": {"Expression": 141.0, "InternalID": 3013129.0}, "Rv3551": {"Expression": 11.6, "InternalID": 3013534.0}, "Rv0312": {"Expression": 15.9, "InternalID": 3010240.0}, "Rv2941": {"Expression": 794.0, "InternalID": 3012912.0}, "Rv1649": {"Expression": 44.3, "InternalID": 3011603.0}, "Rv0732": {"Expression": 51.1, "InternalID": 3010670.0}, "Rv3406": {"Expression": 15.3, "InternalID": 3013389.0}, "Rv2525c": {"Expression": 44.0, "InternalID": 3012491.0}, "Rv0400c": {"Expression": 430.0, "InternalID": 3010328.0}, "Rv0035": {"Expression": 6.55, "InternalID": 3009960.0}, "Rv0923c": {"Expression": 13.4, "InternalID": 3010864.0}, "Rv3732": {"Expression": 37.8, "InternalID": 3013719.0}, "Rv0013": {"Expression": 166.0, "InternalID": 3009938.0}, "Rv3025c": {"Expression": 138.0, "InternalID": 3013000.0}, "Rv3869": {"Expression": 221.0, "InternalID": 3013858.0}, "Rv3874": {"Expression": 8152.0, "InternalID": 3013863.0}, "Rv3199c": {"Expression": 3.73, "InternalID": 3013176.0}, "Rv1415": {"Expression": 121.0, "InternalID": 3011363.0}, "Rv1236": {"Expression": 0.593, "InternalID": 3011182.0}, "Rv0602c": {"Expression": 0.484, "InternalID": 3010536.0}, "Rv2872": {"Expression": 7.21, "InternalID": 3012842.0}, "Rv3496c": {"Expression": 22.5, "InternalID": 3013479.0}, "Rv2385": {"Expression": 9.67, "InternalID": 3012349.0}, "Rv1468c": {"Expression": 603.0, "InternalID": 3011416.0}, "Rv2205c": {"Expression": 0.636, "InternalID": 3012162.0}, "Rv1655": {"Expression": 167.0, "InternalID": 3011609.0}, "Rv3268": {"Expression": 45.3, "InternalID": 3013249.0}, "Rv1503c": {"Expression": 1.23, "InternalID": 3011454.0}, "Rv1013": {"Expression": 121.0, "InternalID": 3010954.0}, "Rv1220c": {"Expression": 371.0, "InternalID": 3011166.0}, "Rv0282": {"Expression": 536.0, "InternalID": 3010210.0}, "Rv0007": {"Expression": 614.0, "InternalID": 3009932.0}, "Rv2738c": {"Expression": 30.8, "InternalID": 3012708.0}, "Rv2465c": {"Expression": 1041.0, "InternalID": 3012431.0}, "Rv3030": {"Expression": 4.26, "InternalID": 3013005.0}, "Rv0004": {"Expression": 0.686, "InternalID": 3009929.0}, "Rv2511": {"Expression": 102.0, "InternalID": 3012477.0}, "Rv2800": {"Expression": 0.131, "InternalID": 3012770.0}, "Rv3459c": {"Expression": 925.0, "InternalID": 3013442.0}, "Rv3415c": {"Expression": 1.99, "InternalID": 3013398.0}, "Rv0628c": {"Expression": 0.781, "InternalID": 3010563.0}, "Rv0224c": {"Expression": 165.0, "InternalID": 3010151.0}, "Rv1527c": {"Expression": 64.2, "InternalID": 3011480.0}, "Rv0029": {"Expression": 12.1, "InternalID": 3009954.0}, "Rv0717": {"Expression": 463.0, "InternalID": 3010654.0}, "Rv0287": {"Expression": 973.0, "InternalID": 3010215.0}, "Rv0045c": {"Expression": 53.7, "InternalID": 3009970.0}, "Rv2889c": {"Expression": 2023.0, "InternalID": 3012859.0}, "Rv2208": {"Expression": 183.0, "InternalID": 3012165.0}, "Rv0262c": {"Expression": 130.0, "InternalID": 3010190.0}, "Rv1334": {"Expression": 311.0, "InternalID": 3011282.0}, "Rv2499c": {"Expression": 54.0, "InternalID": 3012465.0}, "Rv1244": {"Expression": 61.1, "InternalID": 3011190.0}, "Rv2174": {"Expression": 47.3, "InternalID": 3012131.0}, "Rv1320c": {"Expression": 40.0, "InternalID": 3011267.0}, "Rv1341": {"Expression": 130.0, "InternalID": 3011289.0}, "Rv1300": {"Expression": 0.097, "InternalID": 3011247.0}, "Rv3364c": {"Expression": 54.1, "InternalID": 3013346.0}, "Rv3322c": {"Expression": 31.1, "InternalID": 3013304.0}, "Rv1275": {"Expression": 382.0, "InternalID": 3011221.0}, "Rv3403c": {"Expression": 0.845, "InternalID": 3013386.0}, "Rv2748c": {"Expression": 10.1, "InternalID": 3012718.0}, "Rv3737": {"Expression": 0.43, "InternalID": 3013724.0}, "Rv2291": {"Expression": 195.0, "InternalID": 3012249.0}, "Rv0762c": {"Expression": 6.24, "InternalID": 3010702.0}, "Rv2915c": {"Expression": 18.0, "InternalID": 3012885.0}, "Rv3606c": {"Expression": 13.8, "InternalID": 3013590.0}, "Rv1139c": {"Expression": 2.04, "InternalID": 3011085.0}, "Rv0993": {"Expression": 454.0, "InternalID": 3010934.0}, "Rv0682": {"Expression": 825.0, "InternalID": 3010619.0}, "Rv0786c": {"Expression": 275.0, "InternalID": 3010726.0}, "Rv1376": {"Expression": 0.376, "InternalID": 3011324.0}, "Rv1754c": {"Expression": 16.9, "InternalID": 3011709.0}, "Rv2468c": {"Expression": 586.0, "InternalID": 3012434.0}, "Rv3764c": {"Expression": 60.4, "InternalID": 3013751.0}, "Rv2990c": {"Expression": 0.806, "InternalID": 3012963.0}, "Rv3055": {"Expression": 1.44, "InternalID": 3013030.0}, "Rv0775": {"Expression": 0.818, "InternalID": 3010715.0}, "Rv0773c": {"Expression": 82.7, "InternalID": 3010713.0}, "Rv1424c": {"Expression": 11.0, "InternalID": 3011372.0}, "Rv3716c": {"Expression": 2176.0, "InternalID": 3013702.0}, "Rv1586c": {"Expression": 59.8, "InternalID": 3011539.0}, "Rv3492c": {"Expression": 16.5, "InternalID": 3013475.0}, "Rv2409c": {"Expression": 89.4, "InternalID": 3012374.0}, "Rv3279c": {"Expression": 69.5, "InternalID": 3013260.0}, "Rv3706c": {"Expression": 53.6, "InternalID": 3013692.0}, "Rv3143": {"Expression": 443.0, "InternalID": 3013117.0}, "Rv1234": {"Expression": 327.0, "InternalID": 3011180.0}, "Rv1022": {"Expression": 11.1, "InternalID": 3010963.0}, "Rv3627c": {"Expression": 48.3, "InternalID": 3013611.0}, "Rv3278c": {"Expression": 32.7, "InternalID": 3013259.0}, "Rv0936": {"Expression": 9.16, "InternalID": 3010877.0}, "Rv2175c": {"Expression": 315.0, "InternalID": 3012132.0}, "Rv2256c": {"Expression": 48.9, "InternalID": 3012214.0}, "Rv2772c": {"Expression": 2.84, "InternalID": 3012742.0}, "Rv2614c": {"Expression": 247.0, "InternalID": 3012583.0}, "Rv1180": {"Expression": 705.0, "InternalID": 3011126.0}, "Rv3663c": {"Expression": 3.62, "InternalID": 3013647.0}, "Rv1008": {"Expression": 119.0, "InternalID": 3010949.0}, "Rv3795": {"Expression": 72.5, "InternalID": 3013784.0}, "Rv0874c": {"Expression": 0.073, "InternalID": 3010815.0}, "Rv2140c": {"Expression": 2833.0, "InternalID": 3012096.0}, "Rv0576": {"Expression": 231.0, "InternalID": 3010509.0}, "Rv1707": {"Expression": 81.4, "InternalID": 3011662.0}, "Rv2380c": {"Expression": 28.3, "InternalID": 3012344.0}, "Rv0260c": {"Expression": 1.21, "InternalID": 3010188.0}, "Rv3305c": {"Expression": 44.1, "InternalID": 3013286.0}, "Rv2201": {"Expression": 31.3, "InternalID": 3012158.0}, "Rv1894c": {"Expression": 35.0, "InternalID": 3011850.0}, "Rv0358": {"Expression": 9.62, "InternalID": 3010286.0}, "Rv0169": {"Expression": 343.0, "InternalID": 3010095.0}, "Rv0926c": {"Expression": 34.8, "InternalID": 3010867.0}, "Rv1298": {"Expression": 1233.0, "InternalID": 3011245.0}, "Rv0420c": {"Expression": 0.555, "InternalID": 3010348.0}, "Rv3671c": {"Expression": 326.0, "InternalID": 3013655.0}, "Rv0802c": {"Expression": 17.4, "InternalID": 3010743.0}, "Rv1620c": {"Expression": 5.99, "InternalID": 3011573.0}, "Rv1062": {"Expression": 5.9, "InternalID": 3011004.0}, "Rv2218": {"Expression": 6.02, "InternalID": 3012175.0}, "Rv1025": {"Expression": 31.3, "InternalID": 3010966.0}, "Rv2895c": {"Expression": 447.0, "InternalID": 3012865.0}, "Rv1183": {"Expression": 1.9, "InternalID": 3011129.0}, "Rv1067c": {"Expression": 285.0, "InternalID": 3011009.0}, "Rv0143c": {"Expression": 4.2, "InternalID": 3010069.0}, "Rv0049": {"Expression": 0.984, "InternalID": 3009974.0}, "Rv3849": {"Expression": 2464.0, "InternalID": 3013838.0}, "Rv1317c": {"Expression": 2.54, "InternalID": 3011264.0}, "Rv2114": {"Expression": 209.0, "InternalID": 3012070.0}, "Rv1866": {"Expression": 10.0, "InternalID": 3011821.0}, "Rv3010c": {"Expression": 394.0, "InternalID": 3012984.0}, "Rv3423c": {"Expression": 280.0, "InternalID": 3013406.0}, "Rv3012c": {"Expression": 349.0, "InternalID": 3012986.0}, "Rv2284": {"Expression": 166.0, "InternalID": 3012242.0}, "Rv3571": {"Expression": 5.47, "InternalID": 3013555.0}, "Rv2666": {"Expression": 0.027, "InternalID": 3012635.0}, "Rv1775": {"Expression": 0.533, "InternalID": 3011731.0}, "Rv2458": {"Expression": 6.73, "InternalID": 3012424.0}, "Rv1016c": {"Expression": 31.4, "InternalID": 3010957.0}, "Rv1762c": {"Expression": 41.5, "InternalID": 3011717.0}, "Rv0070c": {"Expression": 22.3, "InternalID": 3009995.0}, "Rv1184c": {"Expression": 144.0, "InternalID": 3011130.0}, "Rv3763": {"Expression": 5213.0, "InternalID": 3013750.0}, "Rv1638A": {"Expression": 552.0, "InternalID": 3011592.0}, "Rv2224c": {"Expression": 394.0, "InternalID": 3012182.0}, "Rv0316": {"Expression": 57.8, "InternalID": 3010244.0}, "Rv0101": {"Expression": 27.0, "InternalID": 3010027.0}, "Rv1477": {"Expression": 19.5, "InternalID": 3011426.0}, "Rv2270": {"Expression": 111.0, "InternalID": 3012228.0}, "Rv1060": {"Expression": 348.0, "InternalID": 3011002.0}, "Rv2488c": {"Expression": 15.2, "InternalID": 3012454.0}, "Rv2982c": {"Expression": 63.6, "InternalID": 3012955.0}, "Rv2485c": {"Expression": 0.375, "InternalID": 3012451.0}, "Rv2822c": {"Expression": 0.366, "InternalID": 3012792.0}, "Rv1219c": {"Expression": 108.0, "InternalID": 3011165.0}, "Rv2601A": {"Expression": 5.15, "InternalID": 3012569.0}, "Rv2865": {"Expression": 8.81, "InternalID": 3012835.0}, "Rv3693": {"Expression": 13.2, "InternalID": 3013678.0}, "Rv2549c": {"Expression": 2.17, "InternalID": 3012516.0}, "Rv2286c": {"Expression": 16.6, "InternalID": 3012244.0}, "Rv3020c": {"Expression": 1.93, "InternalID": 3012994.0}, "Rv2515c": {"Expression": 0.91, "InternalID": 3012481.0}, "Rv3825c": {"Expression": 507.0, "InternalID": 3013814.0}, "Rv2227": {"Expression": 0.246, "InternalID": 3012185.0}, "Rv2343c": {"Expression": 67.1, "InternalID": 3012307.0}, "Rv1474c": {"Expression": 46.3, "InternalID": 3011423.0}, "Rv0451c": {"Expression": 131.0, "InternalID": 3010379.0}, "Rv2827c": {"Expression": 4.74, "InternalID": 3012797.0}, "Rv1431": {"Expression": 10.2, "InternalID": 3011379.0}, "Rv1729c": {"Expression": 2.99, "InternalID": 3011684.0}, "Rv0928": {"Expression": 715.0, "InternalID": 3010869.0}, "Rv0581": {"Expression": 8.44, "InternalID": 3010514.0}, "Rv1832": {"Expression": 285.0, "InternalID": 3011787.0}, "Rv2971": {"Expression": 1313.0, "InternalID": 3012944.0}, "Rv0485": {"Expression": 33.3, "InternalID": 3010415.0}, "Rv1043c": {"Expression": 0.694, "InternalID": 3010985.0}, "Rv3802c": {"Expression": 92.8, "InternalID": 3013791.0}, "Rv1138c": {"Expression": 2.94, "InternalID": 3011084.0}, "Rv3462c": {"Expression": 1184.0, "InternalID": 3013445.0}, "Rv3891c": {"Expression": 462.0, "InternalID": 3013880.0}, "Rv0056": {"Expression": 847.0, "InternalID": 3009981.0}, "Rv0276": {"Expression": 4.56, "InternalID": 3010204.0}, "Rv2381c": {"Expression": 2.39, "InternalID": 3012345.0}, "Rv0946c": {"Expression": 469.0, "InternalID": 3010887.0}, "Rv3120": {"Expression": 16.4, "InternalID": 3013095.0}, "Rv2799": {"Expression": 243.0, "InternalID": 3012769.0}, "Rv0791c": {"Expression": 70.9, "InternalID": 3010732.0}, "Rv2778c": {"Expression": 522.0, "InternalID": 3012748.0}, "Rv1292": {"Expression": 226.0, "InternalID": 3011239.0}, "Rv0752c": {"Expression": 19.9, "InternalID": 3010691.0}, "Rv3441c": {"Expression": 129.0, "InternalID": 3013424.0}, "Rv3847": {"Expression": 4.21, "InternalID": 3013836.0}, "Rv2129c": {"Expression": 289.0, "InternalID": 3012085.0}, "Rv1059": {"Expression": 26.6, "InternalID": 3011001.0}, "Rv0566c": {"Expression": 1292.0, "InternalID": 3010499.0}, "Rv3767c": {"Expression": 141.0, "InternalID": 3013754.0}, "Rv3136": {"Expression": 164.0, "InternalID": 3013110.0}, "Rv3782": {"Expression": 12.1, "InternalID": 3013771.0}, "Rv2851c": {"Expression": 21.7, "InternalID": 3012821.0}, "Rv1342c": {"Expression": 72.8, "InternalID": 3011290.0}, "Rv1072": {"Expression": 78.6, "InternalID": 3011014.0}, "Rv2280": {"Expression": 748.0, "InternalID": 3012238.0}, "Rv2560": {"Expression": 239.0, "InternalID": 3012527.0}, "Rv2903c": {"Expression": 57.2, "InternalID": 3012873.0}, "Rv2460c": {"Expression": 897.0, "InternalID": 3012426.0}, "Rv1084": {"Expression": 50.9, "InternalID": 3011026.0}, "Rv0083": {"Expression": 0.179, "InternalID": 3010009.0}, "Rv1822": {"Expression": 19.9, "InternalID": 3011777.0}, "Rv0692": {"Expression": 0.788, "InternalID": 3010629.0}, "Rv3368c": {"Expression": 422.0, "InternalID": 3013350.0}, "Rv1534": {"Expression": 15.0, "InternalID": 3011487.0}, "Rv2818c": {"Expression": 42.4, "InternalID": 3012788.0}, "Rv2846c": {"Expression": 13.5, "InternalID": 3012816.0}, "Rv0683": {"Expression": 3276.0, "InternalID": 3010620.0}, "Rv3262": {"Expression": 19.6, "InternalID": 3013243.0}, "Rv2764c": {"Expression": 18.9, "InternalID": 3012734.0}, "Rv3309c": {"Expression": 45.3, "InternalID": 3013290.0}, "Rv0719": {"Expression": 2017.0, "InternalID": 3010656.0}, "Rv1131": {"Expression": 38.3, "InternalID": 3011076.0}, "Rv2782c": {"Expression": 6.73, "InternalID": 3012752.0}, "Rv1525": {"Expression": 0.342, "InternalID": 3011478.0}, "Rv1081c": {"Expression": 2.23, "InternalID": 3011023.0}, "Rv2497c": {"Expression": 46.1, "InternalID": 3012463.0}, "Rv2724c": {"Expression": 139.0, "InternalID": 3012693.0}, "Rv3165c": {"Expression": 0.401, "InternalID": 3013139.0}, "Rv3711c": {"Expression": 27.0, "InternalID": 3013697.0}, "Rv0002": {"Expression": 873.0, "InternalID": 3009927.0}, "Rv0161": {"Expression": 82.7, "InternalID": 3010087.0}, "Rv1324": {"Expression": 860.0, "InternalID": 3011272.0}, "Rv0537c": {"Expression": 15.4, "InternalID": 3010470.0}, "Rv3091": {"Expression": 151.0, "InternalID": 3013066.0}, "Rv1011": {"Expression": 39.3, "InternalID": 3010952.0}, "Rv0579": {"Expression": 0.39, "InternalID": 3010512.0}, "Rv1551": {"Expression": 1.88, "InternalID": 3011504.0}, "Rv0931c": {"Expression": 834.0, "InternalID": 3010872.0}, "Rv0146": {"Expression": 242.0, "InternalID": 3010072.0}, "Rv2567": {"Expression": 99.5, "InternalID": 3012534.0}, "Rv3105c": {"Expression": 457.0, "InternalID": 3013080.0}, "Rv3659c": {"Expression": 94.1, "InternalID": 3013643.0}, "Rv1743": {"Expression": 42.9, "InternalID": 3011698.0}, "Rv0330c": {"Expression": 40.6, "InternalID": 3010258.0}, "Rv1885c": {"Expression": 66.9, "InternalID": 3011840.0}, "Rv2257c": {"Expression": 82.4, "InternalID": 3012215.0}, "Rv2396": {"Expression": 2677.0, "InternalID": 3012360.0}, "Rv2347c": {"Expression": 585.0, "InternalID": 3012311.0}, "Rv2259": {"Expression": 516.0, "InternalID": 3012217.0}, "Rv3069": {"Expression": 17.9, "InternalID": 3013044.0}, "Rv1812c": {"Expression": 78.7, "InternalID": 3011767.0}, "Rv0524": {"Expression": 507.0, "InternalID": 3010457.0}, "Rv3068c": {"Expression": 135.0, "InternalID": 3013043.0}, "Rv0822c": {"Expression": 2.87, "InternalID": 3010763.0}, "Rv1564c": {"Expression": 61.2, "InternalID": 3011517.0}, "Rv1319c": {"Expression": 18.2, "InternalID": 3011266.0}, "Rv3250c": {"Expression": 8.87, "InternalID": 3013231.0}, "Rv0338c": {"Expression": 210.0, "InternalID": 3010266.0}, "Rv1868": {"Expression": 9.45, "InternalID": 3011823.0}, "Rv0028": {"Expression": 27.4, "InternalID": 3009953.0}, "Rv3254": {"Expression": 10.9, "InternalID": 3013235.0}, "Rv1821": {"Expression": 356.0, "InternalID": 3011776.0}, "Rv3057c": {"Expression": 24.0, "InternalID": 3013032.0}, "Rv2444c": {"Expression": 464.0, "InternalID": 3012410.0}, "Rv2900c": {"Expression": 8.35, "InternalID": 3012870.0}, "Rv2785c": {"Expression": 1782.0, "InternalID": 3012755.0}, "Rv3775": {"Expression": 105.0, "InternalID": 3013764.0}, "Rv3342": {"Expression": 129.0, "InternalID": 3013324.0}, "Rv1768": {"Expression": 8.42, "InternalID": 3011724.0}, "Rv0423c": {"Expression": 210.0, "InternalID": 3010351.0}, "Rv2577": {"Expression": 0.231, "InternalID": 3012544.0}, "Rv3834c": {"Expression": 100.0, "InternalID": 3013823.0}, "Rv0755A": {"Expression": 0.445, "InternalID": 3010694.0}, "Rv1680": {"Expression": 182.0, "InternalID": 3011634.0}, "Rv1014c": {"Expression": 9.97, "InternalID": 3010955.0}, "Rv2496c": {"Expression": 221.0, "InternalID": 3012462.0}, "Rv1889c": {"Expression": 0.032, "InternalID": 3011845.0}, "Rv1999c": {"Expression": 1.74, "InternalID": 3011956.0}, "Rv0653c": {"Expression": 5.44, "InternalID": 3010590.0}, "Rv2935": {"Expression": 495.0, "InternalID": 3012906.0}, "Rv0324": {"Expression": 26.6, "InternalID": 3010252.0}, "Rv0365c": {"Expression": 16.1, "InternalID": 3010293.0}, "Rv2124c": {"Expression": 22.6, "InternalID": 3012080.0}, "Rv2926c": {"Expression": 18.0, "InternalID": 3012897.0}, "Rv1485": {"Expression": 13.6, "InternalID": 3011434.0}, "Rv3319": {"Expression": 66.8, "InternalID": 3013301.0}, "Rv3060c": {"Expression": 0.432, "InternalID": 3013035.0}, "Rv2877c": {"Expression": 2.94, "InternalID": 3012847.0}, "Rv4010": {"Expression": 13.5, "InternalID": 3013924.0}, "Rv0212c": {"Expression": 1.29, "InternalID": 3010139.0}, "Rv0340": {"Expression": 19.8, "InternalID": 3010268.0}, "Rv0231": {"Expression": 536.0, "InternalID": 3010158.0}, "Rv3310": {"Expression": 336.0, "InternalID": 3013291.0}, "Rv2276": {"Expression": 36.9, "InternalID": 3012234.0}, "Rv2733c": {"Expression": 4.16, "InternalID": 3012702.0}, "Rv3833": {"Expression": 1.13, "InternalID": 3013822.0}, "Rv3729": {"Expression": 2.4, "InternalID": 3013716.0}, "Rv3768": {"Expression": 86.1, "InternalID": 3013755.0}, "Rv2879c": {"Expression": 0.897, "InternalID": 3012849.0}, "Rv2094c": {"Expression": 549.0, "InternalID": 3012052.0}, "Rv1786": {"Expression": 4.33, "InternalID": 3011742.0}, "Rv0211": {"Expression": 1476.0, "InternalID": 3010138.0}, "Rv1473A": {"Expression": 2.05, "InternalID": 3011422.0}, "Rv0679c": {"Expression": 105.0, "InternalID": 3010616.0}, "Rv2202c": {"Expression": 1032.0, "InternalID": 3012159.0}, "Rv2840c": {"Expression": 1.19, "InternalID": 3012810.0}, "Rv0503c": {"Expression": 628.0, "InternalID": 3010436.0}, "Rv1755c": {"Expression": 12.8, "InternalID": 3011710.0}, "Rv1393c": {"Expression": 11.2, "InternalID": 3011341.0}, "Rv3240c": {"Expression": 401.0, "InternalID": 3013221.0}, "Rv1604": {"Expression": 141.0, "InternalID": 3011557.0}, "Rv2676c": {"Expression": 422.0, "InternalID": 3012645.0}, "Rv3790": {"Expression": 147.0, "InternalID": 3013779.0}, "Rv3208A": {"Expression": 1881.0, "InternalID": 3013186.0}, "Rv1007c": {"Expression": 188.0, "InternalID": 3010948.0}, "Rv0280": {"Expression": 2.26, "InternalID": 3010208.0}, "Rv3011c": {"Expression": 492.0, "InternalID": 3012985.0}, "Rv0353": {"Expression": 24.9, "InternalID": 3010281.0}, "Rv3481c": {"Expression": 2.01, "InternalID": 3013464.0}, "Rv1683": {"Expression": 201.0, "InternalID": 3011637.0}, "Rv2890c": {"Expression": 1668.0, "InternalID": 3012860.0}, "Rv1166": {"Expression": 31.9, "InternalID": 3011112.0}, "Rv2271": {"Expression": 320.0, "InternalID": 3012229.0}, "Rv0164": {"Expression": 743.0, "InternalID": 3010090.0}, "Rv3707c": {"Expression": 4.96, "InternalID": 3013693.0}, "Rv3483c": {"Expression": 128.0, "InternalID": 3013466.0}, "Rv3479": {"Expression": 47.6, "InternalID": 3013462.0}, "Rv0680c": {"Expression": 27.7, "InternalID": 3010617.0}, "Rv1958c": {"Expression": 100.0, "InternalID": 3011914.0}, "Rv3759c": {"Expression": 78.2, "InternalID": 3013746.0}, "Rv2411c": {"Expression": 56.2, "InternalID": 3012376.0}, "Rv3264c": {"Expression": 413.0, "InternalID": 3013245.0}, "Rv2965c": {"Expression": 208.0, "InternalID": 3012937.0}, "Rv2360c": {"Expression": 51.9, "InternalID": 3012324.0}, "Rv1857": {"Expression": 123.0, "InternalID": 3011812.0}, "Rv3197": {"Expression": 187.0, "InternalID": 3013172.0}, "Rv1065": {"Expression": 1.43, "InternalID": 3011007.0}, "Rv1763": {"Expression": 198.0, "InternalID": 3011718.0}, "Rv1941": {"Expression": 1.98, "InternalID": 3011897.0}, "Rv0249c": {"Expression": 257.0, "InternalID": 3010177.0}, "Rv2621c": {"Expression": 0.617, "InternalID": 3012590.0}, "Rv2573": {"Expression": 1.44, "InternalID": 3012540.0}, "Rv0877": {"Expression": 96.7, "InternalID": 3010818.0}, "Rv0823c": {"Expression": 6.38, "InternalID": 3010764.0}, "Rv0389": {"Expression": 171.0, "InternalID": 3010317.0}, "Rv1095": {"Expression": 32.1, "InternalID": 3011039.0}, "Rv2373c": {"Expression": 473.0, "InternalID": 3012337.0}, "Rv2387": {"Expression": 163.0, "InternalID": 3012351.0}, "Rv1339": {"Expression": 299.0, "InternalID": 3011287.0}, "Rv1249c": {"Expression": 10.6, "InternalID": 3011195.0}, "Rv0785": {"Expression": 138.0, "InternalID": 3010725.0}, "Rv0054": {"Expression": 1745.0, "InternalID": 3009979.0}, "Rv1845c": {"Expression": 0.039, "InternalID": 3011800.0}, "Rv3414c": {"Expression": 1.85, "InternalID": 3013397.0}, "Rv3575c": {"Expression": 223.0, "InternalID": 3013559.0}, "Rv0359": {"Expression": 5.61, "InternalID": 3010287.0}, "Rv0135c": {"Expression": 3.53, "InternalID": 3010061.0}, "Rv1932": {"Expression": 2343.0, "InternalID": 3011888.0}, "Rv0875c": {"Expression": 11.8, "InternalID": 3010816.0}, "Rv1154c": {"Expression": 130.0, "InternalID": 3011099.0}, "Rv1284": {"Expression": 1236.0, "InternalID": 3011230.0}, "Rv2328": {"Expression": 1.41, "InternalID": 3012291.0}, "Rv1723": {"Expression": 3.29, "InternalID": 3011678.0}, "Rv3291c": {"Expression": 17.7, "InternalID": 3013272.0}, "Rv0326": {"Expression": 2.2, "InternalID": 3010254.0}, "Rv3902c": {"Expression": 95.7, "InternalID": 3013891.0}, "Rv1345": {"Expression": 163.0, "InternalID": 3011293.0}, "Rv2539c": {"Expression": 7.79, "InternalID": 3012506.0}, "Rv0003": {"Expression": 7.27, "InternalID": 3009928.0}, "Rv2638": {"Expression": 0.493, "InternalID": 3012607.0}, "Rv3119": {"Expression": 129.0, "InternalID": 3013094.0}, "Rv2220": {"Expression": 3630.0, "InternalID": 3012178.0}, "Rv1598c": {"Expression": 135.0, "InternalID": 3011551.0}, "Rv3868": {"Expression": 490.0, "InternalID": 3013857.0}, "Rv3159c": {"Expression": 289.0, "InternalID": 3013133.0}, "Rv2193": {"Expression": 244.0, "InternalID": 3012150.0}, "Rv3498c": {"Expression": 85.3, "InternalID": 3013481.0}, "Rv0356c": {"Expression": 200.0, "InternalID": 3010284.0}, "Rv2951c": {"Expression": 369.0, "InternalID": 3012923.0}, "Rv3540c": {"Expression": 5.63, "InternalID": 3013523.0}, "Rv0289": {"Expression": 12.2, "InternalID": 3010217.0}, "Rv3390": {"Expression": 769.0, "InternalID": 3013372.0}, "Rv2399c": {"Expression": 1.86, "InternalID": 3012363.0}, "Rv1009": {"Expression": 1.91, "InternalID": 3010950.0}, "Rv3773c": {"Expression": 44.8, "InternalID": 3013762.0}, "Rv0203": {"Expression": 81.2, "InternalID": 3010130.0}, "Rv2565": {"Expression": 129.0, "InternalID": 3012532.0}, "Rv0381c": {"Expression": 3.03, "InternalID": 3010309.0}, "Rv3288c": {"Expression": 1.22, "InternalID": 3013269.0}, "Rv2002": {"Expression": 194.0, "InternalID": 3011959.0}, "Rv1093": {"Expression": 1112.0, "InternalID": 3011037.0}, "Rv1597": {"Expression": 14.5, "InternalID": 3011550.0}, "Rv3141": {"Expression": 367.0, "InternalID": 3013115.0}, "Rv2428": {"Expression": 736.0, "InternalID": 3012393.0}, "Rv3044": {"Expression": 486.0, "InternalID": 3013019.0}, "Rv3152": {"Expression": 78.6, "InternalID": 3013126.0}, "Rv1708": {"Expression": 154.0, "InternalID": 3011663.0}, "Rv2449c": {"Expression": 224.0, "InternalID": 3012415.0}, "Rv1163": {"Expression": 90.0, "InternalID": 3011109.0}, "Rv1666c": {"Expression": 5.17, "InternalID": 3011620.0}, "Rv0428c": {"Expression": 60.0, "InternalID": 3010356.0}, "Rv3429": {"Expression": 0.053, "InternalID": 3013412.0}, "Rv0384c": {"Expression": 975.0, "InternalID": 3010312.0}, "Rv2350c": {"Expression": 54.0, "InternalID": 3012314.0}, "Rv1058": {"Expression": 98.3, "InternalID": 3011000.0}, "Rv0956": {"Expression": 219.0, "InternalID": 3010896.0}, "Rv1732c": {"Expression": 1778.0, "InternalID": 3011687.0}, "Rv0953c": {"Expression": 119.0, "InternalID": 3010893.0}, "Rv1494": {"Expression": 12.7, "InternalID": 3011444.0}, "Rv0966c": {"Expression": 154.0, "InternalID": 3010906.0}, "Rv1114": {"Expression": 19.7, "InternalID": 3011058.0}, "Rv1488": {"Expression": 1134.0, "InternalID": 3011437.0}, "Rv1423": {"Expression": 259.0, "InternalID": 3011371.0}, "Rv1855c": {"Expression": 658.0, "InternalID": 3011810.0}, "Rv1823": {"Expression": 7.93, "InternalID": 3011778.0}, "Rv3710": {"Expression": 485.0, "InternalID": 3013696.0}, "Rv1784": {"Expression": 232.0, "InternalID": 3011740.0}, "Rv0309": {"Expression": 311.0, "InternalID": 3010237.0}, "Rv0678": {"Expression": 536.0, "InternalID": 3010615.0}, "Rv0721": {"Expression": 1769.0, "InternalID": 3010658.0}, "Rv0223c": {"Expression": 67.9, "InternalID": 3010150.0}, "Rv3359": {"Expression": 1.45, "InternalID": 3013341.0}, "Rv2538c": {"Expression": 98.6, "InternalID": 3012505.0}, "Rv1916": {"Expression": 105.0, "InternalID": 3011872.0}, "Rv3579c": {"Expression": 128.0, "InternalID": 3013563.0}, "Rv1398c": {"Expression": 312.0, "InternalID": 3011346.0}, "Rv3442c": {"Expression": 1535.0, "InternalID": 3013425.0}, "Rv3231c": {"Expression": 59.7, "InternalID": 3013212.0}, "Rv2696c": {"Expression": 155.0, "InternalID": 3012665.0}, "Rv0065": {"Expression": 39.8, "InternalID": 3009990.0}, "Rv3266c": {"Expression": 10.4, "InternalID": 3013247.0}, "Rv0148": {"Expression": 1259.0, "InternalID": 3010074.0}, "Rv3052c": {"Expression": 27.9, "InternalID": 3013027.0}, "Rv2187": {"Expression": 584.0, "InternalID": 3012144.0}, "Rv3885c": {"Expression": 8.02, "InternalID": 3013874.0}, "Rv0533c": {"Expression": 140.0, "InternalID": 3010466.0}, "Rv2969c": {"Expression": 1066.0, "InternalID": 3012941.0}, "Rv3889c": {"Expression": 2.15, "InternalID": 3013878.0}, "Rv3687c": {"Expression": 66.4, "InternalID": 3013672.0}, "Rv3220c": {"Expression": 25.5, "InternalID": 3013198.0}, "Rv3360": {"Expression": 2.25, "InternalID": 3013342.0}, "Rv2611c": {"Expression": 38.6, "InternalID": 3012579.0}, "Rv2972c": {"Expression": 1.94, "InternalID": 3012945.0}, "Rv1195": {"Expression": 12.7, "InternalID": 3011141.0}, "Rv2186c": {"Expression": 8.04, "InternalID": 3012143.0}, "Rv1259": {"Expression": 11.4, "InternalID": 3011205.0}, "Rv0681": {"Expression": 37.6, "InternalID": 3010618.0}, "Rv2324": {"Expression": 2.99, "InternalID": 3012287.0}, "Rv3087": {"Expression": 11.8, "InternalID": 3013062.0}, "Rv2623": {"Expression": 1691.0, "InternalID": 3012592.0}, "Rv2196": {"Expression": 479.0, "InternalID": 3012153.0}, "Rv0188": {"Expression": 284.0, "InternalID": 3010114.0}, "Rv0504c": {"Expression": 476.0, "InternalID": 3010437.0}, "Rv0883c": {"Expression": 4.55, "InternalID": 3010824.0}, "Rv3100c": {"Expression": 21.3, "InternalID": 3013075.0}, "Rv2914c": {"Expression": 10.4, "InternalID": 3012884.0}, "Rv3314c": {"Expression": 65.9, "InternalID": 3013296.0}, "Rv3803c": {"Expression": 2142.0, "InternalID": 3013792.0}, "Rv0237": {"Expression": 241.0, "InternalID": 3010165.0}, "Rv2295": {"Expression": 20.7, "InternalID": 3012253.0}, "Rv2183c": {"Expression": 157.0, "InternalID": 3012140.0}, "Rv1882c": {"Expression": 20.3, "InternalID": 3011837.0}, "Rv0023": {"Expression": 47.1, "InternalID": 3009948.0}, "Rv0759c": {"Expression": 310.0, "InternalID": 3010699.0}, "Rv1884c": {"Expression": 32.1, "InternalID": 3011839.0}, "Rv3774": {"Expression": 1802.0, "InternalID": 3013763.0}, "Rv0643c": {"Expression": 716.0, "InternalID": 3010580.0}, "Rv0484c": {"Expression": 78.4, "InternalID": 3010414.0}, "Rv3436c": {"Expression": 177.0, "InternalID": 3013419.0}, "Rv0314c": {"Expression": 71.6, "InternalID": 3010242.0}, "Rv0959": {"Expression": 3.27, "InternalID": 3010899.0}, "Rv0855": {"Expression": 39.1, "InternalID": 3010796.0}, "Rv1646": {"Expression": 1070.0, "InternalID": 3011600.0}, "Rv3366": {"Expression": 7.11, "InternalID": 3013348.0}, "Rv1152": {"Expression": 76.1, "InternalID": 3011097.0}, "Rv1984c": {"Expression": 826.0, "InternalID": 3011940.0}, "Rv2809": {"Expression": 0.966, "InternalID": 3012779.0}, "Rv1681": {"Expression": 0.209, "InternalID": 3011635.0}, "Rv0363c": {"Expression": 2150.0, "InternalID": 3010291.0}, "Rv1111c": {"Expression": 22.5, "InternalID": 3011055.0}, "Rv1100": {"Expression": 49.1, "InternalID": 3011044.0}, "Rv3735": {"Expression": 1.42, "InternalID": 3013722.0}, "Rv1397c": {"Expression": 171.0, "InternalID": 3011345.0}, "Rv3114": {"Expression": 174.0, "InternalID": 3013089.0}, "Rv0588": {"Expression": 4.28, "InternalID": 3010521.0}, "Rv0357c": {"Expression": 347.0, "InternalID": 3010285.0}, "Rv1852": {"Expression": 188.0, "InternalID": 3011807.0}, "Rv1614": {"Expression": 232.0, "InternalID": 3011567.0}, "Rv0630c": {"Expression": 5.42, "InternalID": 3010565.0}, "Rv1377c": {"Expression": 378.0, "InternalID": 3011325.0}, "Rv1005c": {"Expression": 0.328, "InternalID": 3010946.0}, "Rv2251": {"Expression": 170.0, "InternalID": 3012209.0}, "Rv3447c": {"Expression": 13.8, "InternalID": 3013430.0}, "Rv3224": {"Expression": 2067.0, "InternalID": 3013203.0}, "Rv1652": {"Expression": 276.0, "InternalID": 3011606.0}, "Rv0413": {"Expression": 14.5, "InternalID": 3010341.0}, "Rv0268c": {"Expression": 0.18, "InternalID": 3010196.0}, "Rv1209": {"Expression": 99.5, "InternalID": 3011155.0}, "Rv1456c": {"Expression": 0.782, "InternalID": 3011404.0}, "Rv3754": {"Expression": 54.8, "InternalID": 3013741.0}, "Rv3856c": {"Expression": 24.3, "InternalID": 3013845.0}, "Rv0986": {"Expression": 30.0, "InternalID": 3010927.0}, "Rv0676c": {"Expression": 176.0, "InternalID": 3010613.0}, "Rv0450c": {"Expression": 188.0, "InternalID": 3010378.0}, "Rv3213c": {"Expression": 202.0, "InternalID": 3013191.0}, "Rv0116c": {"Expression": 22.2, "InternalID": 3010042.0}, "Rv2236c": {"Expression": 0.729, "InternalID": 3012193.0}, "Rv2307c": {"Expression": 7.22, "InternalID": 3012269.0}, "Rv0218": {"Expression": 0.991, "InternalID": 3010145.0}, "Rv1032c": {"Expression": 7.39, "InternalID": 3010974.0}, "Rv2743c": {"Expression": 16.0, "InternalID": 3012713.0}, "Rv2875": {"Expression": 1783.0, "InternalID": 3012845.0}, "Rv2535c": {"Expression": 420.0, "InternalID": 3012502.0}, "Rv0446c": {"Expression": 2.05, "InternalID": 3010374.0}, "Rv0192": {"Expression": 96.1, "InternalID": 3010118.0}, "Rv2707": {"Expression": 3.06, "InternalID": 3012676.0}, "Rv2441c": {"Expression": 1222.0, "InternalID": 3012407.0}, "Rv2298": {"Expression": 700.0, "InternalID": 3012256.0}, "Rv0131c": {"Expression": 187.0, "InternalID": 3010057.0}, "Rv3458c": {"Expression": 2506.0, "InternalID": 3013441.0}, "Rv0130": {"Expression": 174.0, "InternalID": 3010056.0}, "Rv3101c": {"Expression": 78.5, "InternalID": 3013076.0}, "Rv1513": {"Expression": 137.0, "InternalID": 3011466.0}, "Rv3662c": {"Expression": 4.71, "InternalID": 3013646.0}, "Rv1705c": {"Expression": 6.92, "InternalID": 3011659.0}, "Rv1335": {"Expression": 544.0, "InternalID": 3011283.0}, "Rv0872c": {"Expression": 30.0, "InternalID": 3010813.0}, "Rv3397c": {"Expression": 2.61, "InternalID": 3013380.0}, "Rv0563": {"Expression": 99.8, "InternalID": 3010496.0}, "Rv2845c": {"Expression": 287.0, "InternalID": 3012815.0}, "Rv3545c": {"Expression": 46.9, "InternalID": 3013528.0}, "Rv2241": {"Expression": 1069.0, "InternalID": 3012198.0}, "Rv1106c": {"Expression": 225.0, "InternalID": 3011050.0}, "Rv1322A": {"Expression": 33.4, "InternalID": 3011270.0}, "Rv2022c": {"Expression": 7.99, "InternalID": 3011979.0}, "Rv2198c": {"Expression": 309.0, "InternalID": 3012155.0}, "Rv1297": {"Expression": 763.0, "InternalID": 3011244.0}, "Rv2597": {"Expression": 149.0, "InternalID": 3012564.0}, "Rv0380c": {"Expression": 5.6, "InternalID": 3010308.0}, "Rv1533": {"Expression": 57.7, "InternalID": 3011486.0}, "Rv0589": {"Expression": 22.4, "InternalID": 3010522.0}, "Rv0394c": {"Expression": 62.3, "InternalID": 3010322.0}, "Rv1486c": {"Expression": 13.0, "InternalID": 3011435.0}, "Rv0487": {"Expression": 20.9, "InternalID": 3010417.0}, "Rv1530": {"Expression": 10.6, "InternalID": 3011483.0}, "Rv2886c": {"Expression": 0.491, "InternalID": 3012856.0}, "Rv0310c": {"Expression": 45.7, "InternalID": 3010238.0}, "Rv3221A": {"Expression": 747.0, "InternalID": 3013199.0}, "Rv1101c": {"Expression": 31.0, "InternalID": 3011045.0}, "Rv0392c": {"Expression": 155.0, "InternalID": 3010320.0}, "Rv1161": {"Expression": 105.0, "InternalID": 3011107.0}, "Rv2301": {"Expression": 1176.0, "InternalID": 3012259.0}, "Rv2619c": {"Expression": 89.1, "InternalID": 3012588.0}, "Rv1987": {"Expression": 47.0, "InternalID": 3011943.0}, "Rv2463": {"Expression": 17.3, "InternalID": 3012429.0}, "Rv3756c": {"Expression": 3.56, "InternalID": 3013743.0}, "Rv1187": {"Expression": 65.3, "InternalID": 3011133.0}, "Rv1120c": {"Expression": 0.008, "InternalID": 3011065.0}, "Rv0591": {"Expression": 1.51, "InternalID": 3010525.0}, "Rv2540c": {"Expression": 101.0, "InternalID": 3012507.0}, "Rv1382": {"Expression": 18.5, "InternalID": 3011330.0}, "Rv2036": {"Expression": 41.0, "InternalID": 3011993.0}, "Rv2290": {"Expression": 206.0, "InternalID": 3012248.0}, "Rv0901": {"Expression": 54.1, "InternalID": 3010842.0}, "Rv2264c": {"Expression": 4.18, "InternalID": 3012222.0}, "Rv1226c": {"Expression": 0.579, "InternalID": 3011172.0}, "Rv1192": {"Expression": 424.0, "InternalID": 3011138.0}, "Rv3221c": {"Expression": 8.71, "InternalID": 3013200.0}, "Rv3919c": {"Expression": 4.26, "InternalID": 3013908.0}, "Rv3581c": {"Expression": 88.8, "InternalID": 3013565.0}, "Rv0483": {"Expression": 18.2, "InternalID": 3010413.0}, "Rv3762c": {"Expression": 3.29, "InternalID": 3013749.0}, "Rv3609c": {"Expression": 91.9, "InternalID": 3013593.0}, "Rv1985c": {"Expression": 1.04, "InternalID": 3011941.0}, "Rv1911c": {"Expression": 151.0, "InternalID": 3011867.0}, "Rv2108": {"Expression": 0.779, "InternalID": 3012064.0}, "Rv1189": {"Expression": 0.686, "InternalID": 3011135.0}, "Rv1719": {"Expression": 22.7, "InternalID": 3011674.0}, "Rv0633c": {"Expression": 28.9, "InternalID": 3010568.0}, "Rv0107c": {"Expression": 22.9, "InternalID": 3010033.0}, "Rv0582": {"Expression": 13.9, "InternalID": 3010515.0}, "Rv3841": {"Expression": 2857.0, "InternalID": 3013830.0}, "Rv1730c": {"Expression": 17.9, "InternalID": 3011685.0}, "Rv0156": {"Expression": 137.0, "InternalID": 3010082.0}, "Rv2749": {"Expression": 1061.0, "InternalID": 3012719.0}, "Rv1307": {"Expression": 420.0, "InternalID": 3011254.0}, "Rv2278": {"Expression": 198.0, "InternalID": 3012236.0}, "Rv2883c": {"Expression": 349.0, "InternalID": 3012853.0}, "Rv1340": {"Expression": 366.0, "InternalID": 3011288.0}, "Rv3053c": {"Expression": 9.67, "InternalID": 3013028.0}, "Rv1905c": {"Expression": 37.2, "InternalID": 3011861.0}, "Rv0647c": {"Expression": 223.0, "InternalID": 3010584.0}, "Rv2147c": {"Expression": 16.9, "InternalID": 3012103.0}, "Rv2529": {"Expression": 6.46, "InternalID": 3012495.0}, "Rv2445c": {"Expression": 1201.0, "InternalID": 3012411.0}, "Rv0497": {"Expression": 181.0, "InternalID": 3010428.0}, "Rv2989": {"Expression": 173.0, "InternalID": 3012962.0}, "Rv3788": {"Expression": 701.0, "InternalID": 3013777.0}, "Rv2127": {"Expression": 3.72, "InternalID": 3012083.0}, "Rv1452c": {"Expression": 193.0, "InternalID": 3011400.0}, "Rv0827c": {"Expression": 2.83, "InternalID": 3010768.0}, "Rv2608": {"Expression": 0.481, "InternalID": 3012576.0}, "Rv0722": {"Expression": 1434.0, "InternalID": 3010659.0}, "Rv1417": {"Expression": 4.21, "InternalID": 3011365.0}, "Rv3008": {"Expression": 0.007, "InternalID": 3012982.0}, "Rv0818": {"Expression": 263.0, "InternalID": 3010759.0}, "Rv0225": {"Expression": 0.07, "InternalID": 3010152.0}, "Rv0018c": {"Expression": 170.0, "InternalID": 3009943.0}, "Rv1668c": {"Expression": 71.6, "InternalID": 3011622.0}, "Rv1278": {"Expression": 36.6, "InternalID": 3011224.0}, "Rv2716": {"Expression": 357.0, "InternalID": 3012685.0}, "Rv0978c": {"Expression": 0.095, "InternalID": 3010918.0}, "Rv3145": {"Expression": 25.6, "InternalID": 3013119.0}, "Rv0530": {"Expression": 322.0, "InternalID": 3010463.0}, "Rv1428c": {"Expression": 89.4, "InternalID": 3011376.0}, "Rv2802c": {"Expression": 0.841, "InternalID": 3012772.0}, "Rv0979A": {"Expression": 1550.0, "InternalID": 3010919.0}, "Rv2596": {"Expression": 11.1, "InternalID": 3012563.0}, "Rv0084": {"Expression": 1.69, "InternalID": 3010010.0}, "Rv3144c": {"Expression": 15.4, "InternalID": 3013118.0}, "Rv3633": {"Expression": 110.0, "InternalID": 3013617.0}, "Rv3514": {"Expression": 144.0, "InternalID": 3013497.0}, "Rv2775": {"Expression": 8.82, "InternalID": 3012745.0}, "Rv0881": {"Expression": 1.94, "InternalID": 3010822.0}, "Rv1402": {"Expression": 3.54, "InternalID": 3011350.0}, "Rv1168c": {"Expression": 1.2, "InternalID": 3011114.0}, "Rv0840c": {"Expression": 4.76, "InternalID": 3010781.0}, "Rv3096": {"Expression": 0.727, "InternalID": 3013071.0}, "Rv2505c": {"Expression": 2.34, "InternalID": 3012471.0}, "Rv2247": {"Expression": 651.0, "InternalID": 3012204.0}, "Rv1288": {"Expression": 84.0, "InternalID": 3011234.0}, "Rv2776c": {"Expression": 1.52, "InternalID": 3012746.0}, "Rv0048c": {"Expression": 106.0, "InternalID": 3009973.0}, "Rv0099": {"Expression": 13.5, "InternalID": 3010025.0}, "Rv0475": {"Expression": 1944.0, "InternalID": 3010405.0}, "Rv1846c": {"Expression": 32.4, "InternalID": 3011801.0}, "Rv1731": {"Expression": 318.0, "InternalID": 3011686.0}, "Rv1685c": {"Expression": 13.1, "InternalID": 3011639.0}, "Rv0919": {"Expression": 12.6, "InternalID": 3010860.0}, "Rv1368": {"Expression": 168.0, "InternalID": 3011316.0}, "Rv3909": {"Expression": 13.0, "InternalID": 3013898.0}, "Rv3567c": {"Expression": 3.67, "InternalID": 3013551.0}, "Rv0642c": {"Expression": 1003.0, "InternalID": 3010579.0}, "Rv2055c": {"Expression": 6.03, "InternalID": 3012012.0}, "Rv1465": {"Expression": 57.5, "InternalID": 3011413.0}, "Rv1628c": {"Expression": 132.0, "InternalID": 3011581.0}, "Rv3031": {"Expression": 28.2, "InternalID": 3013006.0}, "Rv2692": {"Expression": 148.0, "InternalID": 3012661.0}, "Rv2750": {"Expression": 131.0, "InternalID": 3012720.0}, "Rv2153c": {"Expression": 44.4, "InternalID": 3012109.0}, "Rv2534c": {"Expression": 848.0, "InternalID": 3012501.0}, "Rv3393": {"Expression": 14.3, "InternalID": 3013375.0}, "Rv3684": {"Expression": 117.0, "InternalID": 3013669.0}, "Rv1641": {"Expression": 702.0, "InternalID": 3011595.0}, "Rv2091c": {"Expression": 826.0, "InternalID": 3012049.0}, "Rv1063c": {"Expression": 17.8, "InternalID": 3011005.0}, "Rv1094": {"Expression": 1172.0, "InternalID": 3011038.0}, "Rv3180c": {"Expression": 11.0, "InternalID": 3013154.0}, "Rv2230c": {"Expression": 50.7, "InternalID": 3012188.0}, "Rv3747": {"Expression": 847.0, "InternalID": 3013734.0}, "Rv1928c": {"Expression": 32.2, "InternalID": 3011884.0}, "Rv0366c": {"Expression": 3.12, "InternalID": 3010294.0}, "Rv2351c": {"Expression": 21.9, "InternalID": 3012315.0}, "Rv3913": {"Expression": 363.0, "InternalID": 3013902.0}, "Rv2958c": {"Expression": 21.3, "InternalID": 3012930.0}, "Rv1411c": {"Expression": 1842.0, "InternalID": 3011359.0}, "Rv1387": {"Expression": 144.0, "InternalID": 3011335.0}, "Rv0672": {"Expression": 320.0, "InternalID": 3010609.0}, "Rv2367c": {"Expression": 274.0, "InternalID": 3012331.0}, "Rv3202c": {"Expression": 0.125, "InternalID": 3013179.0}, "Rv3066": {"Expression": 5.02, "InternalID": 3013041.0}, "Rv1347c": {"Expression": 4.43, "InternalID": 3011295.0}, "Rv3082c": {"Expression": 5.28, "InternalID": 3013057.0}, "Rv3865": {"Expression": 1205.0, "InternalID": 3013854.0}, "Rv2760c": {"Expression": 18.7, "InternalID": 3012730.0}, "Rv1993c": {"Expression": 312.0, "InternalID": 3011950.0}, "Rv2424c": {"Expression": 0.008, "InternalID": 3012389.0}, "Rv3433c": {"Expression": 67.0, "InternalID": 3013416.0}, "Rv1325c": {"Expression": 452.0, "InternalID": 3011273.0}, "Rv2828c": {"Expression": 34.4, "InternalID": 3012798.0}, "Rv1501": {"Expression": 18.0, "InternalID": 3011452.0}, "Rv2181": {"Expression": 8.16, "InternalID": 3012138.0}, "Rv3908": {"Expression": 75.6, "InternalID": 3013897.0}, "Rv1127c": {"Expression": 1.75, "InternalID": 3011072.0}, "Rv1268c": {"Expression": 168.0, "InternalID": 3011214.0}, "Rv1780": {"Expression": 287.0, "InternalID": 3011736.0}, "Rv1657": {"Expression": 11.3, "InternalID": 3011611.0}, "Rv3616c": {"Expression": 553.0, "InternalID": 3013600.0}, "Rv2471": {"Expression": 1.76, "InternalID": 3012437.0}, "Rv2531c": {"Expression": 37.7, "InternalID": 3012498.0}, "Rv1396c": {"Expression": 270.0, "InternalID": 3011344.0}, "Rv1713": {"Expression": 121.0, "InternalID": 3011668.0}, "Rv1129c": {"Expression": 4.57, "InternalID": 3011074.0}, "Rv3083": {"Expression": 4.04, "InternalID": 3013058.0}, "Rv3043c": {"Expression": 651.0, "InternalID": 3013018.0}, "Rv2134c": {"Expression": 118.0, "InternalID": 3012090.0}, "Rv2708c": {"Expression": 48.6, "InternalID": 3012677.0}, "Rv3518c": {"Expression": 22.7, "InternalID": 3013501.0}, "Rv2417c": {"Expression": 24.8, "InternalID": 3012382.0}, "Rv3150": {"Expression": 444.0, "InternalID": 3013124.0}, "Rv1437": {"Expression": 730.0, "InternalID": 3011385.0}, "Rv1959c": {"Expression": 151.0, "InternalID": 3011915.0}, "Rv0913c": {"Expression": 66.0, "InternalID": 3010854.0}, "Rv0667": {"Expression": 1114.0, "InternalID": 3010604.0}, "Rv3634c": {"Expression": 227.0, "InternalID": 3013618.0}, "Rv3506": {"Expression": 0.173, "InternalID": 3013489.0}, "Rv1126c": {"Expression": 93.7, "InternalID": 3011071.0}, "Rv2506": {"Expression": 4.08, "InternalID": 3012472.0}, "Rv2922c": {"Expression": 48.3, "InternalID": 3012893.0}, "Rv1645c": {"Expression": 0.593, "InternalID": 3011599.0}, "Rv2664": {"Expression": 2.58, "InternalID": 3012633.0}, "Rv2864c": {"Expression": 1.18, "InternalID": 3012834.0}, "Rv1806": {"Expression": 1.04, "InternalID": 3011761.0}, "Rv0060": {"Expression": 62.9, "InternalID": 3009985.0}, "Rv3879c": {"Expression": 213.0, "InternalID": 3013868.0}, "Rv3131": {"Expression": 126.0, "InternalID": 3013105.0}, "Rv0158": {"Expression": 49.7, "InternalID": 3010084.0}, "Rv1145": {"Expression": 146.0, "InternalID": 3011091.0}, "Rv0006": {"Expression": 345.0, "InternalID": 3009931.0}, "Rv2921c": {"Expression": 112.0, "InternalID": 3012891.0}, "Rv2685": {"Expression": 0.233, "InternalID": 3012654.0}, "Rv2704": {"Expression": 31.8, "InternalID": 3012673.0}, "Rv2019": {"Expression": 30.0, "InternalID": 3011976.0}, "Rv2590": {"Expression": 166.0, "InternalID": 3012557.0}, "Rv3286c": {"Expression": 9.07, "InternalID": 3013267.0}, "Rv2430c": {"Expression": 294.0, "InternalID": 3012395.0}, "Rv3478": {"Expression": 156.0, "InternalID": 3013461.0}, "Rv0553": {"Expression": 12.1, "InternalID": 3010486.0}, "Rv0502": {"Expression": 18.0, "InternalID": 3010435.0}, "Rv2234": {"Expression": 12.7, "InternalID": 3012191.0}, "Rv1746": {"Expression": 206.0, "InternalID": 3011701.0}, "Rv0891c": {"Expression": 0.357, "InternalID": 3010832.0}, "Rv1088": {"Expression": 0.131, "InternalID": 3011031.0}, "Rv2200c": {"Expression": 622.0, "InternalID": 3012157.0}, "Rv1709": {"Expression": 0.654, "InternalID": 3011664.0}, "Rv0291": {"Expression": 485.0, "InternalID": 3010219.0}, "Rv3838c": {"Expression": 89.9, "InternalID": 3013827.0}, "Rv2747": {"Expression": 6.53, "InternalID": 3012717.0}, "Rv2964": {"Expression": 14.0, "InternalID": 3012936.0}, "Rv2203": {"Expression": 77.4, "InternalID": 3012160.0}, "Rv0736": {"Expression": 0.135, "InternalID": 3010674.0}, "Rv2821c": {"Expression": 10.7, "InternalID": 3012791.0}, "Rv0586": {"Expression": 13.5, "InternalID": 3010519.0}, "Rv0821c": {"Expression": 317.0, "InternalID": 3010762.0}, "Rv0657c": {"Expression": 0.151, "InternalID": 3010594.0}, "Rv0753c": {"Expression": 473.0, "InternalID": 3010692.0}, "Rv1172c": {"Expression": 16.9, "InternalID": 3011118.0}, "Rv1609": {"Expression": 231.0, "InternalID": 3011562.0}, "Rv1388": {"Expression": 2743.0, "InternalID": 3011336.0}, "Rv1023": {"Expression": 1353.0, "InternalID": 3010964.0}, "Rv0479c": {"Expression": 487.0, "InternalID": 3010409.0}, "Rv2192c": {"Expression": 23.6, "InternalID": 3012149.0}, "Rv2179c": {"Expression": 7.38, "InternalID": 3012136.0}, "Rv3139": {"Expression": 476.0, "InternalID": 3013113.0}, "Rv3923c": {"Expression": 18.9, "InternalID": 3013912.0}, "Rv3853": {"Expression": 318.0, "InternalID": 3013842.0}, "Rv0830": {"Expression": 74.9, "InternalID": 3010771.0}, "Rv3639c": {"Expression": 0.122, "InternalID": 3013623.0}, "Rv1400c": {"Expression": 271.0, "InternalID": 3011348.0}, "Rv1580c": {"Expression": 2.68, "InternalID": 3011533.0}, "Rv1253": {"Expression": 8.83, "InternalID": 3011199.0}, "Rv3274c": {"Expression": 1293.0, "InternalID": 3013255.0}, "Rv3263": {"Expression": 37.6, "InternalID": 3013244.0}, "Rv1718": {"Expression": 4.24, "InternalID": 3011673.0}, "Rv2439c": {"Expression": 56.5, "InternalID": 3012405.0}, "Rv2394": {"Expression": 219.0, "InternalID": 3012358.0}, "Rv2052c": {"Expression": 27.5, "InternalID": 3012009.0}, "Rv2137c": {"Expression": 55.8, "InternalID": 3012093.0}, "Rv2319c": {"Expression": 86.0, "InternalID": 3012282.0}, "Rv0347": {"Expression": 95.8, "InternalID": 3010275.0}, "Rv2613c": {"Expression": 80.7, "InternalID": 3012581.0}, "Rv2377c": {"Expression": 56.8, "InternalID": 3012341.0}, "Rv0177": {"Expression": 96.0, "InternalID": 3010103.0}, "Rv0300": {"Expression": 53.5, "InternalID": 3010228.0}, "Rv2403c": {"Expression": 96.0, "InternalID": 3012368.0}, "Rv2512c": {"Expression": 0.17, "InternalID": 3012478.0}, "Rv2483c": {"Expression": 22.1, "InternalID": 3012449.0}, "Rv3099c": {"Expression": 542.0, "InternalID": 3013074.0}, "Rv2947c": {"Expression": 29.1, "InternalID": 3012919.0}, "Rv3320c": {"Expression": 80.6, "InternalID": 3013302.0}, "Rv3465": {"Expression": 257.0, "InternalID": 3013448.0}, "Rv2095c": {"Expression": 37.1, "InternalID": 3012053.0}, "Rv2645": {"Expression": 0.631, "InternalID": 3012614.0}, "Rv2959c": {"Expression": 336.0, "InternalID": 3012931.0}, "Rv0551c": {"Expression": 24.6, "InternalID": 3010484.0}, "Rv3583c": {"Expression": 816.0, "InternalID": 3013567.0}, "Rv0898c": {"Expression": 302.0, "InternalID": 3010839.0}, "Rv0264c": {"Expression": 11.7, "InternalID": 3010192.0}, "Rv1303": {"Expression": 105.0, "InternalID": 3011250.0}, "Rv3059": {"Expression": 12.4, "InternalID": 3013034.0}, "Rv0636": {"Expression": 1579.0, "InternalID": 3010573.0}, "Rv0737": {"Expression": 6.51, "InternalID": 3010675.0}, "Rv2790c": {"Expression": 217.0, "InternalID": 3012760.0}, "Rv2184c": {"Expression": 76.3, "InternalID": 3012141.0}, "Rv3566c": {"Expression": 108.0, "InternalID": 3013550.0}, "Rv3147": {"Expression": 271.0, "InternalID": 3013121.0}, "Rv2504c": {"Expression": 505.0, "InternalID": 3012470.0}, "Rv3572": {"Expression": 440.0, "InternalID": 3013556.0}, "Rv0066c": {"Expression": 1466.0, "InternalID": 3009991.0}, "Rv0421c": {"Expression": 52.5, "InternalID": 3010349.0}, "Rv3312c": {"Expression": 1.22, "InternalID": 3013294.0}, "Rv3169": {"Expression": 616.0, "InternalID": 3013143.0}, "Rv0196": {"Expression": 42.8, "InternalID": 3010123.0}, "Rv0072": {"Expression": 81.5, "InternalID": 3009997.0}, "Rv3544c": {"Expression": 12.8, "InternalID": 3013527.0}, "Rv0240": {"Expression": 13.7, "InternalID": 3010168.0}, "Rv0675": {"Expression": 352.0, "InternalID": 3010612.0}, "Rv2149c": {"Expression": 116.0, "InternalID": 3012105.0}, "Rv2673": {"Expression": 71.9, "InternalID": 3012642.0}, "Rv0407": {"Expression": 325.0, "InternalID": 3010335.0}, "Rv3582c": {"Expression": 155.0, "InternalID": 3013566.0}, "Rv2552c": {"Expression": 19.0, "InternalID": 3012519.0}, "Rv0914c": {"Expression": 39.9, "InternalID": 3010855.0}, "Rv0159c": {"Expression": 71.4, "InternalID": 3010085.0}, "Rv1881c": {"Expression": 25.5, "InternalID": 3011836.0}, "Rv0489": {"Expression": 499.0, "InternalID": 3010419.0}, "Rv0707": {"Expression": 1373.0, "InternalID": 3010644.0}, "Rv1444c": {"Expression": 18.9, "InternalID": 3011392.0}, "Rv0361": {"Expression": 144.0, "InternalID": 3010289.0}, "Rv1112": {"Expression": 85.6, "InternalID": 3011056.0}, "Rv3519": {"Expression": 470.0, "InternalID": 3013502.0}, "Rv1625c": {"Expression": 5.68, "InternalID": 3011578.0}, "Rv0932c": {"Expression": 975.0, "InternalID": 3010873.0}, "Rv0274": {"Expression": 79.1, "InternalID": 3010202.0}, "Rv3585": {"Expression": 1.16, "InternalID": 3013569.0}, "Rv0222": {"Expression": 172.0, "InternalID": 3010149.0}, "Rv3543c": {"Expression": 42.3, "InternalID": 3013526.0}, "Rv3164c": {"Expression": 4.66, "InternalID": 3013138.0}, "Rv2536": {"Expression": 533.0, "InternalID": 3012503.0}, "Rv3416": {"Expression": 0.599, "InternalID": 3013399.0}, "Rv3864": {"Expression": 250.0, "InternalID": 3013853.0}, "Rv0839": {"Expression": 10.9, "InternalID": 3010780.0}, "Rv2907c": {"Expression": 4.54, "InternalID": 3012877.0}, "Rv1772": {"Expression": 0.992, "InternalID": 3011728.0}, "Rv1315": {"Expression": 116.0, "InternalID": 3011262.0}, "Rv0909": {"Expression": 92.6, "InternalID": 3010850.0}, "Rv1919c": {"Expression": 1204.0, "InternalID": 3011875.0}, "Rv1697": {"Expression": 27.4, "InternalID": 3011651.0}, "Rv0781": {"Expression": 13.0, "InternalID": 3010721.0}, "Rv2843": {"Expression": 48.4, "InternalID": 3012813.0}, "Rv3895c": {"Expression": 11.5, "InternalID": 3013884.0}, "Rv0383c": {"Expression": 392.0, "InternalID": 3010311.0}, "Rv1075c": {"Expression": 0.271, "InternalID": 3011017.0}, "Rv0704": {"Expression": 1318.0, "InternalID": 3010641.0}, "Rv2881c": {"Expression": 209.0, "InternalID": 3012851.0}, "Rv0199": {"Expression": 88.1, "InternalID": 3010126.0}, "Rv1491c": {"Expression": 0.309, "InternalID": 3011441.0}, "Rv2887": {"Expression": 287.0, "InternalID": 3012857.0}, "Rv3823c": {"Expression": 0.186, "InternalID": 3013812.0}, "Rv0142": {"Expression": 29.1, "InternalID": 3010068.0}, "Rv3821": {"Expression": 0.848, "InternalID": 3013810.0}, "Rv1742": {"Expression": 9.72, "InternalID": 3011697.0}, "Rv2682c": {"Expression": 35.1, "InternalID": 3012651.0}, "Rv1272c": {"Expression": 1.8, "InternalID": 3011218.0}, "Rv1237": {"Expression": 3.85, "InternalID": 3011183.0}, "Rv1537": {"Expression": 0.503, "InternalID": 3011490.0}, "Rv0325": {"Expression": 1.78, "InternalID": 3010253.0}, "Rv1887": {"Expression": 49.7, "InternalID": 3011842.0}, "Rv0097": {"Expression": 113.0, "InternalID": 3010023.0}, "Rv3075c": {"Expression": 1027.0, "InternalID": 3013050.0}, "Rv2773c": {"Expression": 797.0, "InternalID": 3012743.0}, "Rv1179c": {"Expression": 107.0, "InternalID": 3011125.0}, "Rv3036c": {"Expression": 989.0, "InternalID": 3013011.0}, "Rv3211": {"Expression": 106.0, "InternalID": 3013189.0}, "Rv3173c": {"Expression": 5.82, "InternalID": 3013147.0}, "Rv3742c": {"Expression": 248.0, "InternalID": 3013729.0}, "Rv3623": {"Expression": 300.0, "InternalID": 3013607.0}, "Rv1330c": {"Expression": 5.76, "InternalID": 3011278.0}, "Rv1838c": {"Expression": 12.9, "InternalID": 3011793.0}, "Rv0132c": {"Expression": 0.166, "InternalID": 3010058.0}, "Rv0659c": {"Expression": 7.03, "InternalID": 3010596.0}, "Rv1661": {"Expression": 10.3, "InternalID": 3011615.0}, "Rv2991": {"Expression": 50.3, "InternalID": 3012964.0}, "Rv0008c": {"Expression": 299.0, "InternalID": 3009933.0}, "Rv2624c": {"Expression": 90.5, "InternalID": 3012593.0}, "Rv1667c": {"Expression": 163.0, "InternalID": 3011621.0}, "Rv1841c": {"Expression": 2.44, "InternalID": 3011796.0}, "Rv0178": {"Expression": 213.0, "InternalID": 3010104.0}, "Rv1196": {"Expression": 174.0, "InternalID": 3011142.0}, "Rv0435c": {"Expression": 51.6, "InternalID": 3010363.0}, "Rv3170": {"Expression": 7.19, "InternalID": 3013144.0}, "Rv1982c": {"Expression": 4.61, "InternalID": 3011938.0}, "Rv2517c": {"Expression": 6.17, "InternalID": 3012483.0}, "Rv2627c": {"Expression": 103.0, "InternalID": 3012596.0}, "Rv2699c": {"Expression": 1174.0, "InternalID": 3012668.0}, "Rv3800c": {"Expression": 1421.0, "InternalID": 3013789.0}, "Rv3388": {"Expression": 434.0, "InternalID": 3013370.0}, "Rv3886c": {"Expression": 61.4, "InternalID": 3013875.0}, "Rv3085": {"Expression": 1.24, "InternalID": 3013060.0}, "Rv0284": {"Expression": 380.0, "InternalID": 3010212.0}, "Rv4005": {"Expression": 30.6, "InternalID": 3013919.0}, "Rv0425c": {"Expression": 8.21, "InternalID": 3010353.0}, "Rv2911": {"Expression": 235.0, "InternalID": 3012881.0}, "Rv0511": {"Expression": 258.0, "InternalID": 3010444.0}, "Rv0529": {"Expression": 13.4, "InternalID": 3010462.0}, "Rv3791": {"Expression": 284.0, "InternalID": 3013780.0}, "Rv3624c": {"Expression": 142.0, "InternalID": 3013608.0}, "Rv1463": {"Expression": 411.0, "InternalID": 3011411.0}, "Rv1135c": {"Expression": 0.383, "InternalID": 3011081.0}, "Rv2402": {"Expression": 100.0, "InternalID": 3012367.0}, "Rv0733": {"Expression": 2080.0, "InternalID": 3010671.0}, "Rv0648": {"Expression": 0.261, "InternalID": 3010585.0}, "Rv2090": {"Expression": 69.6, "InternalID": 3012048.0}, "Rv0351": {"Expression": 2090.0, "InternalID": 3010279.0}, "Rv1677": {"Expression": 398.0, "InternalID": 3011631.0}, "Rv3256c": {"Expression": 235.0, "InternalID": 3013237.0}, "Rv2258c": {"Expression": 984.0, "InternalID": 3012216.0}, "Rv0980c": {"Expression": 0.099, "InternalID": 3010921.0}, "Rv1031": {"Expression": 1.16, "InternalID": 3010973.0}, "Rv1923": {"Expression": 171.0, "InternalID": 3011879.0}, "Rv1267c": {"Expression": 263.0, "InternalID": 3011213.0}, "Rv2918c": {"Expression": 1.57, "InternalID": 3012888.0}, "Rv3635": {"Expression": 0.951, "InternalID": 3013619.0}, "Rv2711": {"Expression": 1097.0, "InternalID": 3012680.0}, "Rv1146": {"Expression": 0.429, "InternalID": 3011092.0}, "Rv1596": {"Expression": 1208.0, "InternalID": 3011549.0}, "Rv0155": {"Expression": 315.0, "InternalID": 3010081.0}, "Rv0646c": {"Expression": 22.2, "InternalID": 3010583.0}, "Rv2997": {"Expression": 0.535, "InternalID": 3012970.0}, "Rv1448c": {"Expression": 1781.0, "InternalID": 3011396.0}, "Rv0456c": {"Expression": 66.9, "InternalID": 3010385.0}, "Rv3491": {"Expression": 193.0, "InternalID": 3013474.0}, "Rv0418": {"Expression": 405.0, "InternalID": 3010346.0}, "Rv2335": {"Expression": 14.7, "InternalID": 3012299.0}, "Rv0888": {"Expression": 76.5, "InternalID": 3010829.0}, "Rv2325c": {"Expression": 4.23, "InternalID": 3012288.0}, "Rv1820": {"Expression": 137.0, "InternalID": 3011775.0}, "Rv1793": {"Expression": 834.0, "InternalID": 3011748.0}, "Rv0610c": {"Expression": 2.76, "InternalID": 3010545.0}, "Rv1747": {"Expression": 89.3, "InternalID": 3011702.0}, "Rv2282c": {"Expression": 10.2, "InternalID": 3012240.0}, "Rv0795": {"Expression": 198.0, "InternalID": 3010736.0}, "Rv0302": {"Expression": 0.99, "InternalID": 3010230.0}, "Rv3472": {"Expression": 17.7, "InternalID": 3013455.0}, "Rv0461": {"Expression": 99.6, "InternalID": 3010390.0}, "Rv2904c": {"Expression": 3115.0, "InternalID": 3012874.0}, "Rv1193": {"Expression": 304.0, "InternalID": 3011139.0}, "Rv3915": {"Expression": 25.3, "InternalID": 3013904.0}, "Rv2330c": {"Expression": 246.0, "InternalID": 3012293.0}, "Rv3601c": {"Expression": 13.2, "InternalID": 3013585.0}, "Rv2852c": {"Expression": 30.0, "InternalID": 3012822.0}, "Rv0677c": {"Expression": 351.0, "InternalID": 3010614.0}, "Rv3676": {"Expression": 1318.0, "InternalID": 3013660.0}, "Rv1293": {"Expression": 103.0, "InternalID": 3011240.0}, "Rv1992c": {"Expression": 8.21, "InternalID": 3011949.0}, "Rv1366": {"Expression": 8.59, "InternalID": 3011314.0}, "Rv1979c": {"Expression": 19.1, "InternalID": 3011935.0}, "Rv2425c": {"Expression": 3.03, "InternalID": 3012390.0}, "Rv1296": {"Expression": 69.1, "InternalID": 3011243.0}, "Rv0724": {"Expression": 87.3, "InternalID": 3010661.0}, "Rv3410c": {"Expression": 564.0, "InternalID": 3013393.0}, "Rv2912c": {"Expression": 1.98, "InternalID": 3012882.0}, "Rv2215": {"Expression": 1707.0, "InternalID": 3012172.0}, "Rv3717": {"Expression": 102.0, "InternalID": 3013703.0}, "Rv0695": {"Expression": 11.6, "InternalID": 3010632.0}, "Rv0972c": {"Expression": 81.1, "InternalID": 3010912.0}, "Rv0696": {"Expression": 5.17, "InternalID": 3010633.0}, "Rv0241c": {"Expression": 350.0, "InternalID": 3010169.0}, "Rv2693c": {"Expression": 124.0, "InternalID": 3012662.0}, "Rv2948c": {"Expression": 27.1, "InternalID": 3012920.0}, "Rv0171": {"Expression": 328.0, "InternalID": 3010097.0}, "Rv1132": {"Expression": 9.04, "InternalID": 3011077.0}, "Rv1479": {"Expression": 2147.0, "InternalID": 3011428.0}, "Rv3033": {"Expression": 328.0, "InternalID": 3013008.0}, "Rv1522c": {"Expression": 0.048, "InternalID": 3011475.0}, "Rv1457c": {"Expression": 1.9, "InternalID": 3011405.0}, "Rv1224": {"Expression": 17.4, "InternalID": 3011170.0}, "Rv2252": {"Expression": 30.1, "InternalID": 3012210.0}, "Rv2533c": {"Expression": 84.7, "InternalID": 3012500.0}, "Rv1416": {"Expression": 346.0, "InternalID": 3011364.0}, "Rv1002c": {"Expression": 3.37, "InternalID": 3010943.0}, "Rv2021c": {"Expression": 17.6, "InternalID": 3011978.0}, "Rv3118": {"Expression": 2959.0, "InternalID": 3013093.0}, "Rv0565c": {"Expression": 67.6, "InternalID": 3010498.0}, "Rv1878": {"Expression": 52.9, "InternalID": 3011833.0}, "Rv3313c": {"Expression": 53.0, "InternalID": 3013295.0}, "Rv2909c": {"Expression": 2049.0, "InternalID": 3012879.0}, "Rv1364c": {"Expression": 4.66, "InternalID": 3011312.0}, "Rv0406c": {"Expression": 27.1, "InternalID": 3010334.0}, "Rv3577": {"Expression": 0.397, "InternalID": 3013561.0}, "Rv2232": {"Expression": 5.05, "InternalID": 3012190.0}, "Rv0295c": {"Expression": 37.4, "InternalID": 3010223.0}, "Rv2564": {"Expression": 557.0, "InternalID": 3012531.0}, "Rv0496": {"Expression": 84.7, "InternalID": 3010427.0}, "Rv2634c": {"Expression": 717.0, "InternalID": 3012603.0}, "Rv3700c": {"Expression": 21.9, "InternalID": 3013685.0}, "Rv2071c": {"Expression": 57.2, "InternalID": 3012028.0}, "Rv4013": {"Expression": 38.5, "InternalID": 3013927.0}, "Rv0535": {"Expression": 27.9, "InternalID": 3010468.0}, "Rv1442": {"Expression": 95.3, "InternalID": 3011390.0}, "Rv0508": {"Expression": 81.3, "InternalID": 3010441.0}, "Rv3772": {"Expression": 125.0, "InternalID": 3013761.0}, "Rv2429": {"Expression": 243.0, "InternalID": 3012394.0}, "Rv0236A": {"Expression": 116.0, "InternalID": 3010163.0}, "Rv0476": {"Expression": 136.0, "InternalID": 3010406.0}, "Rv3855": {"Expression": 18.8, "InternalID": 3013844.0}, "Rv1329c": {"Expression": 56.8, "InternalID": 3011277.0}, "Rv2102": {"Expression": 20.9, "InternalID": 3012058.0}, "Rv3154": {"Expression": 289.0, "InternalID": 3013128.0}, "Rv3787c": {"Expression": 0.711, "InternalID": 3013776.0}, "Rv0323c": {"Expression": 6.71, "InternalID": 3010251.0}, "Rv3591c": {"Expression": 31.4, "InternalID": 3013575.0}, "Rv2796c": {"Expression": 1.85, "InternalID": 3012766.0}, "Rv3837c": {"Expression": 29.1, "InternalID": 3013826.0}, "Rv3917c": {"Expression": 458.0, "InternalID": 3013906.0}, "Rv0052": {"Expression": 78.5, "InternalID": 3009977.0}, "Rv1481": {"Expression": 164.0, "InternalID": 3011430.0}, "Rv3184": {"Expression": 198.0, "InternalID": 3013158.0}, "Rv0390": {"Expression": 309.0, "InternalID": 3010318.0}, "Rv0051": {"Expression": 28.0, "InternalID": 3009976.0}, "Rv2718c": {"Expression": 203.0, "InternalID": 3012687.0}, "Rv1080c": {"Expression": 1623.0, "InternalID": 3011022.0}, "Rv1890c": {"Expression": 12.7, "InternalID": 3011846.0}, "Rv0217c": {"Expression": 11.2, "InternalID": 3010144.0}, "Rv3734c": {"Expression": 700.0, "InternalID": 3013721.0}, "Rv1624c": {"Expression": 1.05, "InternalID": 3011577.0}, "Rv1033c": {"Expression": 12.8, "InternalID": 3010975.0}, "Rv3003c": {"Expression": 153.0, "InternalID": 3012977.0}, "Rv0079": {"Expression": 136.0, "InternalID": 3010005.0}, "Rv1283c": {"Expression": 4.84, "InternalID": 3011229.0}, "Rv3836": {"Expression": 21.8, "InternalID": 3013825.0}, "Rv2061c": {"Expression": 565.0, "InternalID": 3012018.0}, "Rv0141c": {"Expression": 360.0, "InternalID": 3010067.0}, "Rv1242": {"Expression": 42.1, "InternalID": 3011188.0}, "Rv0805": {"Expression": 72.9, "InternalID": 3010746.0}, "Rv2581c": {"Expression": 80.7, "InternalID": 3012548.0}, "Rv2120c": {"Expression": 3.99, "InternalID": 3012076.0}, "Rv1230c": {"Expression": 62.8, "InternalID": 3011176.0}, "Rv0549c": {"Expression": 15.7, "InternalID": 3010482.0}, "Rv2345": {"Expression": 245.0, "InternalID": 3012309.0}, "Rv3573c": {"Expression": 31.8, "InternalID": 3013557.0}, "Rv3455c": {"Expression": 12.0, "InternalID": 3013438.0}, "Rv3669": {"Expression": 1004.0, "InternalID": 3013653.0}, "Rv3526": {"Expression": 72.8, "InternalID": 3013509.0}, "Rv3594": {"Expression": 1.16, "InternalID": 3013578.0}, "Rv0232": {"Expression": 11.2, "InternalID": 3010159.0}, "Rv2858c": {"Expression": 420.0, "InternalID": 3012828.0}, "Rv1632c": {"Expression": 22.6, "InternalID": 3011585.0}, "Rv0215c": {"Expression": 9.9, "InternalID": 3010142.0}, "Rv2163c": {"Expression": 0.163, "InternalID": 3012120.0}, "Rv1991c": {"Expression": 68.6, "InternalID": 3011948.0}, "Rv0518": {"Expression": 29.5, "InternalID": 3010451.0}, "Rv2372c": {"Expression": 1.89, "InternalID": 3012336.0}, "Rv0478": {"Expression": 45.1, "InternalID": 3010408.0}, "Rv2862c": {"Expression": 10.1, "InternalID": 3012832.0}, "Rv1674c": {"Expression": 3.7, "InternalID": 3011628.0}, "Rv2980": {"Expression": 42.2, "InternalID": 3012953.0}, "Rv3148": {"Expression": 248.0, "InternalID": 3013122.0}, "Rv3464": {"Expression": 403.0, "InternalID": 3013447.0}, "Rv2663": {"Expression": 0.659, "InternalID": 3012632.0}, "Rv2034": {"Expression": 108.0, "InternalID": 3011991.0}, "Rv0654": {"Expression": 113.0, "InternalID": 3010591.0}, "Rv0119": {"Expression": 263.0, "InternalID": 3010045.0}, "Rv3041c": {"Expression": 101.0, "InternalID": 3013016.0}, "Rv3362c": {"Expression": 21.2, "InternalID": 3013344.0}, "Rv0866": {"Expression": 96.6, "InternalID": 3010807.0}, "Rv3850": {"Expression": 397.0, "InternalID": 3013839.0}, "Rv2457c": {"Expression": 84.8, "InternalID": 3012423.0}, "Rv2584c": {"Expression": 68.9, "InternalID": 3012551.0}, "Rv1050": {"Expression": 13.4, "InternalID": 3010992.0}, "Rv1280c": {"Expression": 51.3, "InternalID": 3011226.0}, "Rv3714c": {"Expression": 5.71, "InternalID": 3013700.0}, "Rv1287": {"Expression": 53.9, "InternalID": 3011233.0}, "Rv0899": {"Expression": 114.0, "InternalID": 3010840.0}, "Rv3870": {"Expression": 89.3, "InternalID": 3013859.0}, "Rv3330": {"Expression": 20.6, "InternalID": 3013312.0}, "Rv1313c": {"Expression": 0.079, "InternalID": 3011260.0}, "Rv2758c": {"Expression": 2.66, "InternalID": 3012728.0}, "Rv0505c": {"Expression": 217.0, "InternalID": 3010438.0}, "Rv0348": {"Expression": 25.3, "InternalID": 3010276.0}, "Rv3174": {"Expression": 0.344, "InternalID": 3013148.0}, "Rv2068c": {"Expression": 436.0, "InternalID": 3012025.0}, "Rv2115c": {"Expression": 130.0, "InternalID": 3012071.0}, "Rv0386": {"Expression": 4.49, "InternalID": 3010314.0}, "Rv3797": {"Expression": 27.1, "InternalID": 3013786.0}, "Rv0110": {"Expression": 5.0, "InternalID": 3010036.0}, "Rv2212": {"Expression": 86.0, "InternalID": 3012169.0}, "Rv0286": {"Expression": 5.6, "InternalID": 3010214.0}, "Rv3602c": {"Expression": 45.3, "InternalID": 3013586.0}, "Rv0776c": {"Expression": 78.5, "InternalID": 3010716.0}, "Rv2357c": {"Expression": 266.0, "InternalID": 3012321.0}, "Rv0443": {"Expression": 470.0, "InternalID": 3010371.0}, "Rv0469": {"Expression": 702.0, "InternalID": 3010398.0}, "Rv0893c": {"Expression": 8.63, "InternalID": 3010834.0}, "Rv2386c": {"Expression": 5.3, "InternalID": 3012350.0}, "Rv1177": {"Expression": 2334.0, "InternalID": 3011123.0}, "Rv2899c": {"Expression": 0.863, "InternalID": 3012869.0}, "Rv0512": {"Expression": 297.0, "InternalID": 3010445.0}, "Rv2987c": {"Expression": 459.0, "InternalID": 3012960.0}, "Rv2482c": {"Expression": 66.5, "InternalID": 3012448.0}, "Rv3490": {"Expression": 185.0, "InternalID": 3013473.0}, "Rv1316c": {"Expression": 50.0, "InternalID": 3011263.0}, "Rv0490": {"Expression": 10.2, "InternalID": 3010420.0}, "Rv2349c": {"Expression": 12.5, "InternalID": 3012313.0}, "Rv1921c": {"Expression": 0.34, "InternalID": 3011877.0}, "Rv0118c": {"Expression": 88.4, "InternalID": 3010044.0}, "Rv0121c": {"Expression": 17.1, "InternalID": 3010047.0}, "Rv2322c": {"Expression": 117.0, "InternalID": 3012285.0}, "Rv1257c": {"Expression": 105.0, "InternalID": 3011203.0}, "Rv1515c": {"Expression": 0.892, "InternalID": 3011468.0}, "Rv0341": {"Expression": 1095.0, "InternalID": 3010269.0}, "Rv2667": {"Expression": 5.67, "InternalID": 3012636.0}, "Rv2393": {"Expression": 2.13, "InternalID": 3012357.0}, "Rv1295": {"Expression": 661.0, "InternalID": 3011242.0}, "Rv2486": {"Expression": 55.6, "InternalID": 3012452.0}, "Rv3493c": {"Expression": 114.0, "InternalID": 3013476.0}, "Rv2066": {"Expression": 12.8, "InternalID": 3012023.0}, "Rv2654c": {"Expression": 429.0, "InternalID": 3012623.0}, "Rv1858": {"Expression": 0.773, "InternalID": 3011813.0}, "Rv1003": {"Expression": 29.9, "InternalID": 3010944.0}, "Rv2824c": {"Expression": 2.71, "InternalID": 3012794.0}, "Rv2103c": {"Expression": 37.1, "InternalID": 3012059.0}, "Rv3283": {"Expression": 1058.0, "InternalID": 3013264.0}, "Rv1229c": {"Expression": 206.0, "InternalID": 3011175.0}, "Rv1160": {"Expression": 63.0, "InternalID": 3011106.0}, "Rv0346c": {"Expression": 5.53, "InternalID": 3010274.0}, "Rv0299": {"Expression": 24.7, "InternalID": 3010227.0}, "Rv0631c": {"Expression": 33.5, "InternalID": 3010566.0}, "Rv1207": {"Expression": 5.55, "InternalID": 3011153.0}, "Rv1594": {"Expression": 503.0, "InternalID": 3011547.0}, "Rv0711": {"Expression": 139.0, "InternalID": 3010648.0}, "Rv0093c": {"Expression": 6.93, "InternalID": 3010019.0}, "Rv0718": {"Expression": 1318.0, "InternalID": 3010655.0}, "Rv2122c": {"Expression": 242.0, "InternalID": 3012078.0}, "Rv1418": {"Expression": 14.3, "InternalID": 3011366.0}, "Rv2527": {"Expression": 30.9, "InternalID": 3012493.0}, "Rv0078": {"Expression": 11.5, "InternalID": 3010003.0}, "Rv2726c": {"Expression": 62.9, "InternalID": 3012695.0}, "Rv0852": {"Expression": 16.1, "InternalID": 3010793.0}, "Rv0439c": {"Expression": 228.0, "InternalID": 3010367.0}, "Rv1922": {"Expression": 104.0, "InternalID": 3011878.0}, "Rv0437c": {"Expression": 122.0, "InternalID": 3010365.0}, "Rv2507": {"Expression": 27.5, "InternalID": 3012473.0}, "Rv0519c": {"Expression": 7.23, "InternalID": 3010452.0}, "Rv0122": {"Expression": 2.9, "InternalID": 3010048.0}, "Rv0758": {"Expression": 41.3, "InternalID": 3010698.0}, "Rv0574c": {"Expression": 56.6, "InternalID": 3010507.0}, "Rv2018": {"Expression": 16.7, "InternalID": 3011975.0}, "Rv0949": {"Expression": 16.1, "InternalID": 3010889.0}, "Rv2820c": {"Expression": 3.23, "InternalID": 3012790.0}, "Rv2636": {"Expression": 4.48, "InternalID": 3012605.0}, "Rv0474": {"Expression": 486.0, "InternalID": 3010404.0}, "Rv1879": {"Expression": 11.7, "InternalID": 3011834.0}, "Rv3910": {"Expression": 135.0, "InternalID": 3013899.0}, "Rv0640": {"Expression": 1403.0, "InternalID": 3010577.0}, "Rv3402c": {"Expression": 0.182, "InternalID": 3013385.0}, "Rv0767c": {"Expression": 71.8, "InternalID": 3010707.0}, "Rv2705c": {"Expression": 15.2, "InternalID": 3012674.0}, "Rv3831": {"Expression": 1.17, "InternalID": 3013820.0}, "Rv1529": {"Expression": 57.6, "InternalID": 3011482.0}, "Rv1310": {"Expression": 2091.0, "InternalID": 3011257.0}, "Rv0744c": {"Expression": 3.5, "InternalID": 3010682.0}, "Rv3537": {"Expression": 4.36, "InternalID": 3013520.0}, "Rv0967": {"Expression": 20.9, "InternalID": 3010907.0}, "Rv1445c": {"Expression": 263.0, "InternalID": 3011393.0}, "Rv0385": {"Expression": 33.6, "InternalID": 3010313.0}, "Rv3408": {"Expression": 8.61, "InternalID": 3013391.0}, "Rv1449c": {"Expression": 1318.0, "InternalID": 3011397.0}, "Rv1130": {"Expression": 64.5, "InternalID": 3011075.0}, "Rv0234c": {"Expression": 487.0, "InternalID": 3010161.0}, "Rv0187": {"Expression": 221.0, "InternalID": 3010113.0}, "Rv0108c": {"Expression": 167.0, "InternalID": 3010034.0}, "Rv2001": {"Expression": 36.5, "InternalID": 3011958.0}, "Rv0136": {"Expression": 14.0, "InternalID": 3010062.0}, "Rv2217": {"Expression": 18.1, "InternalID": 3012174.0}, "Rv2528c": {"Expression": 146.0, "InternalID": 3012494.0}, "Rv3374": {"Expression": 4.88, "InternalID": 3013356.0}, "Rv2421c": {"Expression": 35.5, "InternalID": 3012386.0}, "Rv3182": {"Expression": 5.16, "InternalID": 3013156.0}, "Rv1800": {"Expression": 0.466, "InternalID": 3011755.0}, "Rv0794c": {"Expression": 132.0, "InternalID": 3010735.0}, "Rv3705A": {"Expression": 28.7, "InternalID": 3013690.0}, "Rv0687": {"Expression": 128.0, "InternalID": 3010624.0}, "Rv3661": {"Expression": 185.0, "InternalID": 3013645.0}, "Rv1408": {"Expression": 238.0, "InternalID": 3011356.0}, "Rv2553c": {"Expression": 38.5, "InternalID": 3012520.0}, "Rv0078A": {"Expression": 135.0, "InternalID": 3010004.0}, "Rv1454c": {"Expression": 421.0, "InternalID": 3011402.0}, "Rv1227c": {"Expression": 10.4, "InternalID": 3011173.0}, "Rv3267": {"Expression": 25.3, "InternalID": 3013248.0}, "Rv1265": {"Expression": 70.2, "InternalID": 3011211.0}, "Rv0873": {"Expression": 746.0, "InternalID": 3010814.0}, "Rv2498c": {"Expression": 340.0, "InternalID": 3012464.0}, "Rv1874": {"Expression": 136.0, "InternalID": 3011829.0}, "Rv2344c": {"Expression": 40.7, "InternalID": 3012308.0}, "Rv0367c": {"Expression": 1.43, "InternalID": 3010295.0}, "Rv1585c": {"Expression": 0.949, "InternalID": 3011538.0}, "Rv2868c": {"Expression": 733.0, "InternalID": 3012838.0}, "Rv0892": {"Expression": 10.3, "InternalID": 3010833.0}, "Rv0804": {"Expression": 2.97, "InternalID": 3010745.0}, "Rv0050": {"Expression": 31.2, "InternalID": 3009975.0}, "Rv1151c": {"Expression": 28.2, "InternalID": 3011096.0}, "Rv2672": {"Expression": 313.0, "InternalID": 3012641.0}, "Rv3485c": {"Expression": 241.0, "InternalID": 3013468.0}, "Rv1231c": {"Expression": 27.2, "InternalID": 3011177.0}, "Rv0500": {"Expression": 1379.0, "InternalID": 3010431.0}, "Rv2622": {"Expression": 104.0, "InternalID": 3012591.0}, "Rv2725c": {"Expression": 5.61, "InternalID": 3012694.0}, "Rv3050c": {"Expression": 193.0, "InternalID": 3013025.0}, "Rv3808c": {"Expression": 94.7, "InternalID": 3013797.0}, "Rv0619": {"Expression": 1.12, "InternalID": 3010554.0}, "Rv0063": {"Expression": 176.0, "InternalID": 3009988.0}, "Rv3521": {"Expression": 8.68, "InternalID": 3013504.0}, "Rv0723": {"Expression": 1028.0, "InternalID": 3010660.0}, "Rv2314c": {"Expression": 167.0, "InternalID": 3012277.0}, "Rv0296c": {"Expression": 150.0, "InternalID": 3010224.0}, "Rv3212": {"Expression": 106.0, "InternalID": 3013190.0}, "Rv1213": {"Expression": 72.8, "InternalID": 3011159.0}, "Rv2294": {"Expression": 247.0, "InternalID": 3012252.0}, "Rv0266c": {"Expression": 70.1, "InternalID": 3010194.0}, "Rv0182c": {"Expression": 9.68, "InternalID": 3010108.0}, "Rv1601": {"Expression": 367.0, "InternalID": 3011554.0}, "Rv1658": {"Expression": 467.0, "InternalID": 3011612.0}, "Rv0540": {"Expression": 7.35, "InternalID": 3010473.0}, "Rv1279": {"Expression": 40.2, "InternalID": 3011225.0}, "Rv3630": {"Expression": 0.141, "InternalID": 3013614.0}, "Rv0585c": {"Expression": 0.13, "InternalID": 3010518.0}, "Rv0288": {"Expression": 870.0, "InternalID": 3010216.0}, "Rv3548c": {"Expression": 25.6, "InternalID": 3013531.0}, "Rv3329": {"Expression": 14.6, "InternalID": 3013311.0}, "Rv3805c": {"Expression": 42.2, "InternalID": 3013794.0}, "Rv1883c": {"Expression": 81.2, "InternalID": 3011838.0}, "Rv2093c": {"Expression": 1.98, "InternalID": 3012051.0}, "Rv0278c": {"Expression": 3010.0, "InternalID": 3010206.0}, "Rv2618": {"Expression": 3.79, "InternalID": 3012587.0}, "Rv2669": {"Expression": 6.42, "InternalID": 3012638.0}, "Rv2583c": {"Expression": 24.6, "InternalID": 3012550.0}, "Rv1779c": {"Expression": 56.6, "InternalID": 3011735.0}, "Rv1633": {"Expression": 69.2, "InternalID": 3011586.0}, "Rv0227c": {"Expression": 452.0, "InternalID": 3010154.0}, "Rv1390": {"Expression": 1067.0, "InternalID": 3011338.0}, "Rv2955c": {"Expression": 231.0, "InternalID": 3012927.0}, "Rv1543": {"Expression": 603.0, "InternalID": 3011496.0}, "Rv0985c": {"Expression": 147.0, "InternalID": 3010926.0}, "Rv0098": {"Expression": 3.5, "InternalID": 3010024.0}, "Rv0845": {"Expression": 5.86, "InternalID": 3010786.0}, "Rv2340c": {"Expression": 0.068, "InternalID": 3012304.0}, "Rv3237c": {"Expression": 298.0, "InternalID": 3013218.0}, "Rv0593": {"Expression": 32.7, "InternalID": 3010527.0}, "Rv2003c": {"Expression": 23.1, "InternalID": 3011960.0}, "Rv3568c": {"Expression": 244.0, "InternalID": 3013552.0}, "Rv2679": {"Expression": 209.0, "InternalID": 3012648.0}, "Rv3080c": {"Expression": 23.7, "InternalID": 3013055.0}, "Rv0998": {"Expression": 2.66, "InternalID": 3010939.0}, "Rv2615c": {"Expression": 493.0, "InternalID": 3012584.0}, "Rv1512": {"Expression": 117.0, "InternalID": 3011465.0}, "Rv3730c": {"Expression": 6.84, "InternalID": 3013717.0}, "Rv1123c": {"Expression": 1.25, "InternalID": 3011068.0}, "Rv2391": {"Expression": 479.0, "InternalID": 3012355.0}, "Rv0572c": {"Expression": 2.38, "InternalID": 3010505.0}, "Rv1407": {"Expression": 4.54, "InternalID": 3011355.0}, "Rv2132": {"Expression": 13.9, "InternalID": 3012088.0}, "Rv2450c": {"Expression": 0.97, "InternalID": 3012416.0}, "Rv3336c": {"Expression": 332.0, "InternalID": 3013318.0}, "Rv1044": {"Expression": 88.6, "InternalID": 3010986.0}, "Rv3365c": {"Expression": 25.8, "InternalID": 3013347.0}, "Rv0167": {"Expression": 376.0, "InternalID": 3010093.0}, "Rv3061c": {"Expression": 81.8, "InternalID": 3013036.0}, "Rv0708": {"Expression": 2190.0, "InternalID": 3010645.0}, "Rv2801c": {"Expression": 46.1, "InternalID": 3012771.0}, "Rv2937": {"Expression": 66.0, "InternalID": 3012908.0}, "Rv3017c": {"Expression": 0.407, "InternalID": 3012991.0}, "Rv2041c": {"Expression": 6.09, "InternalID": 3011998.0}, "Rv2901c": {"Expression": 276.0, "InternalID": 3012871.0}, "Rv0948c": {"Expression": 34.6, "InternalID": 3010888.0}, "Rv3689": {"Expression": 3.09, "InternalID": 3013674.0}, "Rv1124": {"Expression": 109.0, "InternalID": 3011069.0}, "Rv0412c": {"Expression": 129.0, "InternalID": 3010340.0}, "Rv1688": {"Expression": 92.4, "InternalID": 3011642.0}, "Rv3168": {"Expression": 43.6, "InternalID": 3013142.0}, "Rv1346": {"Expression": 93.9, "InternalID": 3011294.0}, "Rv0470c": {"Expression": 599.0, "InternalID": 3010400.0}, "Rv2595": {"Expression": 241.0, "InternalID": 3012562.0}, "Rv2620c": {"Expression": 5.15, "InternalID": 3012589.0}, "Rv2554c": {"Expression": 162.0, "InternalID": 3012521.0}, "Rv1379": {"Expression": 299.0, "InternalID": 3011327.0}, "Rv0613c": {"Expression": 340.0, "InternalID": 3010548.0}, "Rv0175": {"Expression": 221.0, "InternalID": 3010101.0}, "Rv0903c": {"Expression": 292.0, "InternalID": 3010844.0}, "Rv1422": {"Expression": 13.4, "InternalID": 3011370.0}, "Rv3107c": {"Expression": 94.8, "InternalID": 3013082.0}, "Rv0639": {"Expression": 775.0, "InternalID": 3010576.0}, "Rv0441c": {"Expression": 8.59, "InternalID": 3010369.0}, "Rv3417c": {"Expression": 2058.0, "InternalID": 3013400.0}, "Rv0799c": {"Expression": 332.0, "InternalID": 3010740.0}, "Rv2547": {"Expression": 2.42, "InternalID": 3012514.0}, "Rv1496": {"Expression": 18.2, "InternalID": 3011446.0}, "Rv0129c": {"Expression": 1542.0, "InternalID": 3010055.0}, "Rv0331": {"Expression": 411.0, "InternalID": 3010259.0}, "Rv1096": {"Expression": 87.6, "InternalID": 3011040.0}, "Rv2204c": {"Expression": 1128.0, "InternalID": 3012161.0}, "Rv1245c": {"Expression": 325.0, "InternalID": 3011191.0}, "Rv0778": {"Expression": 11.1, "InternalID": 3010718.0}, "Rv1181": {"Expression": 614.0, "InternalID": 3011127.0}, "Rv3852": {"Expression": 596.0, "InternalID": 3013841.0}, "Rv3552": {"Expression": 33.5, "InternalID": 3013535.0}, "Rv0987": {"Expression": 1.5, "InternalID": 3010928.0}, "Rv1238": {"Expression": 180.0, "InternalID": 3011184.0}, "Rv3513c": {"Expression": 11.3, "InternalID": 3013496.0}, "Rv4011": {"Expression": 6.44, "InternalID": 3013925.0}, "Rv3826": {"Expression": 180.0, "InternalID": 3013815.0}, "Rv3554": {"Expression": 7.19, "InternalID": 3013537.0}, "Rv0969": {"Expression": 96.9, "InternalID": 3010909.0}, "Rv0117": {"Expression": 22.1, "InternalID": 3010043.0}, "Rv3822": {"Expression": 2.66, "InternalID": 3013811.0}, "Rv1514c": {"Expression": 99.7, "InternalID": 3011467.0}, "Rv2559c": {"Expression": 7.93, "InternalID": 3012526.0}, "Rv1602": {"Expression": 178.0, "InternalID": 3011555.0}, "Rv0114": {"Expression": 0.334, "InternalID": 3010040.0}, "Rv1349": {"Expression": 1.61, "InternalID": 3011297.0}, "Rv1256c": {"Expression": 4.76, "InternalID": 3011202.0}, "Rv3253c": {"Expression": 0.174, "InternalID": 3013234.0}, "Rv1194c": {"Expression": 139.0, "InternalID": 3011140.0}, "Rv3726": {"Expression": 203.0, "InternalID": 3013713.0}, "Rv0333": {"Expression": 683.0, "InternalID": 3010261.0}, "Rv1248c": {"Expression": 619.0, "InternalID": 3011194.0}, "Rv2616": {"Expression": 18.8, "InternalID": 3012585.0}, "Rv0930": {"Expression": 0.622, "InternalID": 3010871.0}, "Rv0468": {"Expression": 944.0, "InternalID": 3010397.0}, "Rv3878": {"Expression": 136.0, "InternalID": 3013867.0}, "Rv3832c": {"Expression": 7.75, "InternalID": 3013821.0}, "Rv3271c": {"Expression": 33.2, "InternalID": 3013252.0}, "Rv2803": {"Expression": 2.9, "InternalID": 3012773.0}, "Rv2334": {"Expression": 429.0, "InternalID": 3012298.0}, "Rv0434": {"Expression": 4.66, "InternalID": 3010362.0}, "Rv0404": {"Expression": 16.6, "InternalID": 3010332.0}, "Rv0015c": {"Expression": 117.0, "InternalID": 3009940.0}, "Rv3728": {"Expression": 10.7, "InternalID": 3013715.0}, "Rv3161c": {"Expression": 952.0, "InternalID": 3013135.0}, "Rv0525": {"Expression": 423.0, "InternalID": 3010458.0}, "Rv1038c": {"Expression": 637.0, "InternalID": 3010980.0}, "Rv3193c": {"Expression": 505.0, "InternalID": 3013167.0}, "Rv1607": {"Expression": 7.95, "InternalID": 3011560.0}, "Rv3626c": {"Expression": 15.7, "InternalID": 3013610.0}, "Rv1920": {"Expression": 444.0, "InternalID": 3011876.0}, "Rv2765": {"Expression": 266.0, "InternalID": 3012735.0}, "Rv3223c": {"Expression": 500.0, "InternalID": 3013202.0}, "Rv3157": {"Expression": 79.8, "InternalID": 3013131.0}, "Rv3219": {"Expression": 44.7, "InternalID": 3013197.0}, "Rv1774": {"Expression": 31.7, "InternalID": 3011730.0}, "Rv2795c": {"Expression": 70.2, "InternalID": 3012765.0}, "Rv1532c": {"Expression": 9.81, "InternalID": 3011485.0}, "Rv0973c": {"Expression": 33.1, "InternalID": 3010913.0}, "Rv3532": {"Expression": 0.169, "InternalID": 3013515.0}, "Rv0546c": {"Expression": 332.0, "InternalID": 3010479.0}, "Rv0838": {"Expression": 29.6, "InternalID": 3010779.0}, "Rv1956": {"Expression": 6.38, "InternalID": 3011912.0}, "Rv0157": {"Expression": 427.0, "InternalID": 3010083.0}, "Rv2495c": {"Expression": 219.0, "InternalID": 3012461.0}, "Rv0693": {"Expression": 5.69, "InternalID": 3010630.0}, "Rv1937": {"Expression": 0.187, "InternalID": 3011893.0}, "Rv2604c": {"Expression": 99.3, "InternalID": 3012572.0}, "Rv2784c": {"Expression": 58.5, "InternalID": 3012754.0}, "Rv3037c": {"Expression": 0.679, "InternalID": 3013012.0}, "Rv2815c": {"Expression": 198.0, "InternalID": 3012785.0}, "Rv0971c": {"Expression": 22.6, "InternalID": 3010911.0}, "Rv0528": {"Expression": 5.12, "InternalID": 3010461.0}, "Rv3829c": {"Expression": 12.9, "InternalID": 3013818.0}, "Rv1978": {"Expression": 190.0, "InternalID": 3011934.0}, "Rv2327": {"Expression": 435.0, "InternalID": 3012290.0}, "Rv1076": {"Expression": 0.036, "InternalID": 3011018.0}, "Rv3230c": {"Expression": 146.0, "InternalID": 3013211.0}, "Rv2963": {"Expression": 85.3, "InternalID": 3012935.0}, "Rv1819c": {"Expression": 29.2, "InternalID": 3011774.0}, "Rv1191": {"Expression": 77.7, "InternalID": 3011137.0}, "Rv0825c": {"Expression": 105.0, "InternalID": 3010766.0}, "Rv3500c": {"Expression": 8.18, "InternalID": 3013483.0}, "Rv2571c": {"Expression": 25.1, "InternalID": 3012538.0}, "Rv0801": {"Expression": 393.0, "InternalID": 3010742.0}, "Rv0670": {"Expression": 655.0, "InternalID": 3010607.0}, "Rv1000c": {"Expression": 0.441, "InternalID": 3010941.0}, "Rv1808": {"Expression": 29.3, "InternalID": 3011763.0}, "Rv2902c": {"Expression": 2.76, "InternalID": 3012872.0}, "Rv1828": {"Expression": 12.6, "InternalID": 3011783.0}, "Rv1848": {"Expression": 44.1, "InternalID": 3011803.0}, "Rv0800": {"Expression": 142.0, "InternalID": 3010741.0}, "Rv1817": {"Expression": 19.9, "InternalID": 3011772.0}, "Rv2474c": {"Expression": 15.4, "InternalID": 3012440.0}, "Rv0768": {"Expression": 7.59, "InternalID": 3010708.0}, "Rv2780": {"Expression": 1494.0, "InternalID": 3012750.0}, "Rv0982": {"Expression": 7.16, "InternalID": 3010923.0}, "Rv1903": {"Expression": 0.715, "InternalID": 3011859.0}, "Rv3618": {"Expression": 33.3, "InternalID": 3013602.0}, "Rv3778c": {"Expression": 185.0, "InternalID": 3013767.0}, "Rv0578c": {"Expression": 0.326, "InternalID": 3010511.0}, "Rv2006": {"Expression": 46.6, "InternalID": 3011963.0}, "Rv2717c": {"Expression": 29.8, "InternalID": 3012686.0}, "Rv0764c": {"Expression": 3.24, "InternalID": 3010704.0}, "Rv1839c": {"Expression": 4.91, "InternalID": 3011794.0}, "Rv0321": {"Expression": 400.0, "InternalID": 3010249.0}, "Rv2905": {"Expression": 0.541, "InternalID": 3012875.0}, "Rv2188c": {"Expression": 5.38, "InternalID": 3012145.0}, "Rv0166": {"Expression": 75.5, "InternalID": 3010092.0}, "Rv3912": {"Expression": 0.112, "InternalID": 3013901.0}, "Rv2074": {"Expression": 551.0, "InternalID": 3012031.0}, "Rv2219A": {"Expression": 5.41, "InternalID": 3012177.0}, "Rv0113": {"Expression": 1.16, "InternalID": 3010039.0}, "Rv2451": {"Expression": 50.4, "InternalID": 3012417.0}, "Rv3341": {"Expression": 13.5, "InternalID": 3013323.0}, "Rv3163c": {"Expression": 41.2, "InternalID": 3013137.0}, "Rv3724B": {"Expression": 16.0, "InternalID": 3013711.0}, "Rv3488": {"Expression": 22.5, "InternalID": 3013471.0}, "Rv3678c": {"Expression": 1390.0, "InternalID": 3013663.0}, "Rv0663": {"Expression": 62.5, "InternalID": 3010600.0}, "Rv3604c": {"Expression": 46.4, "InternalID": 3013588.0}, "Rv1897c": {"Expression": 8.81, "InternalID": 3011853.0}, "Rv3133c": {"Expression": 647.0, "InternalID": 3013107.0}, "Rv2307B": {"Expression": 23.6, "InternalID": 3012267.0}, "Rv3002c": {"Expression": 83.2, "InternalID": 3012976.0}, "Rv2866": {"Expression": 3.64, "InternalID": 3012836.0}, "Rv0999": {"Expression": 37.4, "InternalID": 3010940.0}, "Rv0403c": {"Expression": 254.0, "InternalID": 3010331.0}, "Rv1169c": {"Expression": 21.8, "InternalID": 3011115.0}, "Rv2365c": {"Expression": 14.3, "InternalID": 3012329.0}, "Rv3696c": {"Expression": 87.6, "InternalID": 3013681.0}, "Rv0238": {"Expression": 64.1, "InternalID": 3010166.0}, "Rv1776c": {"Expression": 0.256, "InternalID": 3011732.0}, "Rv2456c": {"Expression": 4.81, "InternalID": 3012422.0}, "Rv2999": {"Expression": 107.0, "InternalID": 3012973.0}, "Rv3292": {"Expression": 77.1, "InternalID": 3013273.0}, "Rv1350": {"Expression": 12.8, "InternalID": 3011298.0}, "Rv0728c": {"Expression": 1.66, "InternalID": 3010666.0}, "Rv1439c": {"Expression": 23.1, "InternalID": 3011387.0}, "Rv3524": {"Expression": 3.0, "InternalID": 3013507.0}, "Rv1568": {"Expression": 49.0, "InternalID": 3011521.0}, "Rv1427c": {"Expression": 38.2, "InternalID": 3011375.0}, "Rv2031c": {"Expression": 40820.0, "InternalID": 3011988.0}, "Rv0339c": {"Expression": 7.6, "InternalID": 3010267.0}, "Rv2142c": {"Expression": 194.0, "InternalID": 3012098.0}, "Rv1770": {"Expression": 388.0, "InternalID": 3011726.0}, "Rv2194": {"Expression": 352.0, "InternalID": 3012151.0}, "Rv1304": {"Expression": 168.0, "InternalID": 3011251.0}, "Rv2364c": {"Expression": 134.0, "InternalID": 3012328.0}, "Rv3116": {"Expression": 17.7, "InternalID": 3013091.0}, "Rv1833c": {"Expression": 160.0, "InternalID": 3011788.0}, "Rv1549": {"Expression": 2.26, "InternalID": 3011502.0}, "Rv0417": {"Expression": 28.3, "InternalID": 3010345.0}, "Rv3401": {"Expression": 391.0, "InternalID": 3013384.0}, "Rv0069c": {"Expression": 9.05, "InternalID": 3009994.0}, "Rv2671": {"Expression": 16.1, "InternalID": 3012640.0}, "Rv3377c": {"Expression": 2.08, "InternalID": 3013359.0}, "Rv1458c": {"Expression": 91.3, "InternalID": 3011406.0}, "Rv3418c": {"Expression": 54640.0, "InternalID": 3013401.0}, "Rv2884": {"Expression": 38.9, "InternalID": 3012854.0}, "Rv3757c": {"Expression": 0.228, "InternalID": 3013744.0}, "Rv3392c": {"Expression": 195.0, "InternalID": 3013374.0}, "Rv0424c": {"Expression": 54.0, "InternalID": 3010352.0}, "Rv1859": {"Expression": 2.88, "InternalID": 3011814.0}, "Rv3296": {"Expression": 24.2, "InternalID": 3013277.0}, "Rv2155c": {"Expression": 69.6, "InternalID": 3012111.0}, "Rv1420": {"Expression": 5.05, "InternalID": 3011368.0}, "Rv2392": {"Expression": 152.0, "InternalID": 3012356.0}, "Rv2681": {"Expression": 69.4, "InternalID": 3012650.0}, "Rv2690c": {"Expression": 3.25, "InternalID": 3012659.0}, "Rv0042c": {"Expression": 181.0, "InternalID": 3009967.0}, "Rv0307c": {"Expression": 25.7, "InternalID": 3010235.0}, "Rv0968": {"Expression": 399.0, "InternalID": 3010908.0}, "Rv0032": {"Expression": 29.2, "InternalID": 3009957.0}, "Rv0765c": {"Expression": 9.02, "InternalID": 3010705.0}, "Rv2842c": {"Expression": 107.0, "InternalID": 3012812.0}, "Rv0174": {"Expression": 476.0, "InternalID": 3010100.0}, "Rv1285": {"Expression": 17.4, "InternalID": 3011231.0}, "Rv2871": {"Expression": 5.95, "InternalID": 3012841.0}, "Rv1299": {"Expression": 97.9, "InternalID": 3011246.0}, "Rv3574": {"Expression": 13.0, "InternalID": 3013558.0}, "Rv0391": {"Expression": 284.0, "InternalID": 3010319.0}, "Rv0705": {"Expression": 1418.0, "InternalID": 3010642.0}, "Rv1810": {"Expression": 246.0, "InternalID": 3011765.0}, "Rv1451": {"Expression": 1.39, "InternalID": 3011399.0}, "Rv3413c": {"Expression": 30.2, "InternalID": 3013396.0}, "Rv0285": {"Expression": 919.0, "InternalID": 3010213.0}, "Rv3121": {"Expression": 6.41, "InternalID": 3013096.0}, "Rv1371": {"Expression": 1.63, "InternalID": 3011319.0}, "Rv1538c": {"Expression": 65.3, "InternalID": 3011491.0}, "Rv2678c": {"Expression": 26.2, "InternalID": 3012647.0}, "Rv1944c": {"Expression": 58.6, "InternalID": 3011900.0}, "Rv3753c": {"Expression": 58.0, "InternalID": 3013740.0}, "Rv1433": {"Expression": 1.94, "InternalID": 3011381.0}, "Rv3516": {"Expression": 40.4, "InternalID": 3013499.0}, "Rv0994": {"Expression": 101.0, "InternalID": 3010935.0}, "Rv2931": {"Expression": 91.7, "InternalID": 3012902.0}, "Rv3682": {"Expression": 122.0, "InternalID": 3013667.0}, "Rv2318": {"Expression": 0.448, "InternalID": 3012281.0}, "Rv1565c": {"Expression": 0.67, "InternalID": 3011518.0}, "Rv1507c": {"Expression": 117.0, "InternalID": 3011459.0}, "Rv0436c": {"Expression": 40.2, "InternalID": 3010364.0}, "Rv2388c": {"Expression": 6.08, "InternalID": 3012352.0}, "Rv1815": {"Expression": 170.0, "InternalID": 3011770.0}, "Rv2133c": {"Expression": 2.66, "InternalID": 3012089.0}, "Rv2059": {"Expression": 84.9, "InternalID": 3012016.0}, "Rv0459": {"Expression": 4.58, "InternalID": 3010388.0}, "Rv2162c": {"Expression": 19.9, "InternalID": 3012119.0}, "Rv0856": {"Expression": 2.64, "InternalID": 3010797.0}, "Rv1606": {"Expression": 29.7, "InternalID": 3011559.0}, "Rv2537c": {"Expression": 131.0, "InternalID": 3012504.0}, "Rv0700": {"Expression": 887.0, "InternalID": 3010637.0}, "Rv1026": {"Expression": 18.6, "InternalID": 3010967.0}, "Rv0046c": {"Expression": 650.0, "InternalID": 3009971.0}, "Rv0952": {"Expression": 1526.0, "InternalID": 3010892.0}, "Rv1656": {"Expression": 218.0, "InternalID": 3011610.0}, "Rv2096c": {"Expression": 57.0, "InternalID": 3012054.0}, "Rv2480c": {"Expression": 198.0, "InternalID": 3012446.0}, "Rv2727c": {"Expression": 2.5, "InternalID": 3012696.0}, "Rv2520c": {"Expression": 1683.0, "InternalID": 3012486.0}, "Rv3153": {"Expression": 298.0, "InternalID": 3013127.0}, "Rv3207c": {"Expression": 51.8, "InternalID": 3013184.0}, "Rv3094c": {"Expression": 23.5, "InternalID": 3013069.0}, "Rv1736c": {"Expression": 8.6, "InternalID": 3011691.0}, "Rv2216": {"Expression": 329.0, "InternalID": 3012173.0}, "Rv1266c": {"Expression": 117.0, "InternalID": 3011212.0}, "Rv0430": {"Expression": 29.7, "InternalID": 3010358.0}, "Rv3419c": {"Expression": 12.0, "InternalID": 3013402.0}, "Rv2240c": {"Expression": 55.4, "InternalID": 3012197.0}, "Rv3209": {"Expression": 0.67, "InternalID": 3013187.0}, "Rv0250c": {"Expression": 1433.0, "InternalID": 3010178.0}, "Rv2046": {"Expression": 93.8, "InternalID": 3012003.0}, "Rv2579": {"Expression": 297.0, "InternalID": 3012546.0}, "Rv3666c": {"Expression": 33.3, "InternalID": 3013650.0}, "Rv3412": {"Expression": 34.6, "InternalID": 3013395.0}, "Rv1870c": {"Expression": 0.532, "InternalID": 3011825.0}, "Rv3205c": {"Expression": 362.0, "InternalID": 3013182.0}, "Rv3198c": {"Expression": 7.64, "InternalID": 3013175.0}, "Rv2056c": {"Expression": 4.27, "InternalID": 3012013.0}, "Rv0075": {"Expression": 34.6, "InternalID": 3010000.0}, "Rv3398c": {"Expression": 6.23, "InternalID": 3013381.0}, "Rv0125": {"Expression": 4073.0, "InternalID": 3010051.0}, "Rv1853": {"Expression": 6.08, "InternalID": 3011808.0}, "Rv0247c": {"Expression": 987.0, "InternalID": 3010175.0}, "Rv3814c": {"Expression": 62.6, "InternalID": 3013803.0}, "Rv1029": {"Expression": 0.203, "InternalID": 3010971.0}, "Rv0740": {"Expression": 51.9, "InternalID": 3010678.0}, "Rv2072c": {"Expression": 1.62, "InternalID": 3012029.0}, "Rv0779c": {"Expression": 4.57, "InternalID": 3010719.0}, "Rv3596c": {"Expression": 896.0, "InternalID": 3013580.0}, "Rv0771": {"Expression": 12.9, "InternalID": 3010711.0}, "Rv2650c": {"Expression": 5.03, "InternalID": 3012619.0}, "Rv1777": {"Expression": 0.113, "InternalID": 3011733.0}, "Rv0900": {"Expression": 6.62, "InternalID": 3010841.0}, "Rv3369": {"Expression": 293.0, "InternalID": 3013351.0}, "Rv2885c": {"Expression": 5.64, "InternalID": 3012855.0}, "Rv2786c": {"Expression": 147.0, "InternalID": 3012756.0}, "Rv0592": {"Expression": 4.7, "InternalID": 3010526.0}, "Rv2938": {"Expression": 21.2, "InternalID": 3012909.0}, "Rv3381c": {"Expression": 198.0, "InternalID": 3013363.0}, "Rv2933": {"Expression": 195.0, "InternalID": 3012904.0}, "Rv0493c": {"Expression": 181.0, "InternalID": 3010424.0}, "Rv2161c": {"Expression": 252.0, "InternalID": 3012118.0}, "Rv2038c": {"Expression": 0.372, "InternalID": 3011995.0}, "Rv2830c": {"Expression": 6.45, "InternalID": 3012800.0}, "Rv1544": {"Expression": 568.0, "InternalID": 3011497.0}, "Rv3299c": {"Expression": 45.9, "InternalID": 3013280.0}, "Rv3353c": {"Expression": 0.202, "InternalID": 3013335.0}, "Rv0292": {"Expression": 187.0, "InternalID": 3010220.0}, "Rv0620": {"Expression": 1.15, "InternalID": 3010555.0}, "Rv2837c": {"Expression": 75.8, "InternalID": 3012807.0}, "Rv1212c": {"Expression": 1.64, "InternalID": 3011158.0}, "Rv2348c": {"Expression": 8.12, "InternalID": 3012312.0}, "Rv1162": {"Expression": 34.9, "InternalID": 3011108.0}, "Rv0884c": {"Expression": 1456.0, "InternalID": 3010825.0}, "Rv3727": {"Expression": 0.329, "InternalID": 3013714.0}, "Rv2004c": {"Expression": 35.1, "InternalID": 3011961.0}, "Rv0498": {"Expression": 96.6, "InternalID": 3010429.0}, "Rv3584": {"Expression": 987.0, "InternalID": 3013568.0}, "Rv1199c": {"Expression": 0.17, "InternalID": 3011145.0}, "Rv1074c": {"Expression": 2143.0, "InternalID": 3011016.0}, "Rv3140": {"Expression": 396.0, "InternalID": 3013114.0}, "Rv0426c": {"Expression": 480.0, "InternalID": 3010354.0}, "Rv0204c": {"Expression": 1.45, "InternalID": 3010131.0}, "Rv3818": {"Expression": 438.0, "InternalID": 3013807.0}, "Rv1389": {"Expression": 30.3, "InternalID": 3011337.0}, "Rv3691": {"Expression": 23.0, "InternalID": 3013676.0}, "Rv1798": {"Expression": 78.7, "InternalID": 3011753.0}, "Rv3658c": {"Expression": 78.6, "InternalID": 3013642.0}, "Rv3028c": {"Expression": 3320.0, "InternalID": 3013003.0}, "Rv0557": {"Expression": 0.4, "InternalID": 3010490.0}, "Rv0583c": {"Expression": 526.0, "InternalID": 3010516.0}, "Rv1225c": {"Expression": 5.7, "InternalID": 3011171.0}, "Rv2689c": {"Expression": 14.1, "InternalID": 3012658.0}, "Rv0399c": {"Expression": 8.06, "InternalID": 3010327.0}, "Rv1493": {"Expression": 37.0, "InternalID": 3011443.0}, "Rv2788": {"Expression": 102.0, "InternalID": 3012758.0}, "Rv0275c": {"Expression": 19.9, "InternalID": 3010203.0}, "Rv3758c": {"Expression": 64.1, "InternalID": 3013745.0}, "Rv0652": {"Expression": 7149.0, "InternalID": 3010589.0}, "Rv2189c": {"Expression": 0.07, "InternalID": 3012146.0}, "Rv2940c": {"Expression": 914.0, "InternalID": 3012911.0}, "Rv3570c": {"Expression": 408.0, "InternalID": 3013554.0}, "Rv3158": {"Expression": 26.3, "InternalID": 3013132.0}, "Rv1176c": {"Expression": 6.24, "InternalID": 3011122.0}, "Rv3887c": {"Expression": 107.0, "InternalID": 3013876.0}, "Rv0452": {"Expression": 1.42, "InternalID": 3010380.0}, "Rv1165": {"Expression": 64.1, "InternalID": 3011111.0}, "Rv0555": {"Expression": 44.4, "InternalID": 3010488.0}, "Rv0920c": {"Expression": 0.18, "InternalID": 3010861.0}, "Rv1034c": {"Expression": 0.177, "InternalID": 3010976.0}, "Rv2135c": {"Expression": 95.4, "InternalID": 3012091.0}, "Rv1778c": {"Expression": 62.4, "InternalID": 3011734.0}, "Rv1125": {"Expression": 1.07, "InternalID": 3011070.0}, "Rv2703": {"Expression": 580.0, "InternalID": 3012672.0}, "Rv1622c": {"Expression": 2.13, "InternalID": 3011575.0}, "Rv3071": {"Expression": 13.4, "InternalID": 3013046.0}, "Rv3477": {"Expression": 352.0, "InternalID": 3013460.0}, "Rv1308": {"Expression": 2263.0, "InternalID": 3011255.0}, "Rv2119": {"Expression": 2.96, "InternalID": 3012075.0}, "Rv3232c": {"Expression": 36.3, "InternalID": 3013213.0}, "Rv0106": {"Expression": 11.3, "InternalID": 3010032.0}, "Rv2831": {"Expression": 897.0, "InternalID": 3012801.0}, "Rv3457c": {"Expression": 2564.0, "InternalID": 3013440.0}, "Rv2169c": {"Expression": 22.1, "InternalID": 3012126.0}, "Rv2519": {"Expression": 0.554, "InternalID": 3012485.0}, "Rv2073c": {"Expression": 29.0, "InternalID": 3012030.0}, "Rv2477c": {"Expression": 576.0, "InternalID": 3012443.0}, "Rv0021c": {"Expression": 0.276, "InternalID": 3009946.0}, "Rv1563c": {"Expression": 32.7, "InternalID": 3011516.0}, "Rv0064": {"Expression": 0.887, "InternalID": 3009989.0}, "Rv1133c": {"Expression": 5887.0, "InternalID": 3011078.0}, "Rv1102c": {"Expression": 5.51, "InternalID": 3011046.0}, "Rv3427c": {"Expression": 1.76, "InternalID": 3013410.0}, "Rv0548c": {"Expression": 631.0, "InternalID": 3010481.0}, "Rv1794": {"Expression": 542.0, "InternalID": 3011749.0}, "Rv1363c": {"Expression": 46.4, "InternalID": 3011311.0}, "Rv0011c": {"Expression": 266.0, "InternalID": 3009936.0}, "Rv2849c": {"Expression": 6.54, "InternalID": 3012819.0}, "Rv2214c": {"Expression": 264.0, "InternalID": 3012171.0}, "Rv0867c": {"Expression": 10.7, "InternalID": 3010808.0}, "Rv2819c": {"Expression": 0.215, "InternalID": 3012789.0}, "Rv2942": {"Expression": 43.9, "InternalID": 3012913.0}, "Rv1336": {"Expression": 107.0, "InternalID": 3011284.0}, "Rv1360": {"Expression": 17.9, "InternalID": 3011308.0}, "Rv2893": {"Expression": 8.42, "InternalID": 3012863.0}, "Rv2587c": {"Expression": 101.0, "InternalID": 3012554.0}, "Rv1539": {"Expression": 17.6, "InternalID": 3011492.0}, "Rv0601c": {"Expression": 96.7, "InternalID": 3010535.0}, "Rv0126": {"Expression": 240.0, "InternalID": 3010052.0}, "Rv2239c": {"Expression": 514.0, "InternalID": 3012196.0}, "Rv0526": {"Expression": 55.7, "InternalID": 3010459.0}, "Rv3801c": {"Expression": 1726.0, "InternalID": 3013790.0}, "Rv2146c": {"Expression": 3.17, "InternalID": 3012102.0}, "Rv2601": {"Expression": 115.0, "InternalID": 3012568.0}, "Rv1703c": {"Expression": 607.0, "InternalID": 3011657.0}, "Rv2313c": {"Expression": 2.01, "InternalID": 3012276.0}, "Rv1362c": {"Expression": 222.0, "InternalID": 3011310.0}, "Rv0812": {"Expression": 7.01, "InternalID": 3010753.0}, "Rv0415": {"Expression": 13.0, "InternalID": 3010343.0}, "Rv2523c": {"Expression": 65.9, "InternalID": 3012489.0}, "Rv0027": {"Expression": 26.4, "InternalID": 3009952.0}, "Rv2030c": {"Expression": 174.0, "InternalID": 3011987.0}, "Rv0851c": {"Expression": 1.43, "InternalID": 3010792.0}, "Rv3300c": {"Expression": 0.317, "InternalID": 3013281.0}, "Rv0604": {"Expression": 108.0, "InternalID": 3010538.0}, "Rv0494": {"Expression": 2.3, "InternalID": 3010425.0}, "Rv0221": {"Expression": 17.4, "InternalID": 3010148.0}, "Rv1943c": {"Expression": 15.4, "InternalID": 3011899.0}, "Rv2375": {"Expression": 21.5, "InternalID": 3012339.0}, "Rv2442c": {"Expression": 1964.0, "InternalID": 3012408.0}, "Rv3460c": {"Expression": 1693.0, "InternalID": 3013443.0}, "Rv3796": {"Expression": 63.5, "InternalID": 3013785.0}, "Rv3027c": {"Expression": 0.131, "InternalID": 3013002.0}, "Rv3530c": {"Expression": 4.3, "InternalID": 3013513.0}, "Rv2508c": {"Expression": 69.8, "InternalID": 3012474.0}, "Rv1862": {"Expression": 23.2, "InternalID": 3011817.0}, "Rv2050": {"Expression": 751.0, "InternalID": 3012007.0}, "Rv1869c": {"Expression": 564.0, "InternalID": 3011824.0}, "Rv0868c": {"Expression": 7.18, "InternalID": 3010809.0}, "Rv3023c": {"Expression": 0.17, "InternalID": 3012998.0}, "Rv2152c": {"Expression": 85.2, "InternalID": 3012108.0}, "Rv2854": {"Expression": 10.4, "InternalID": 3012824.0}, "Rv3135": {"Expression": 5.05, "InternalID": 3013109.0}, "Rv2172c": {"Expression": 538.0, "InternalID": 3012129.0}, "Rv0245": {"Expression": 13.5, "InternalID": 3010173.0}, "Rv2289": {"Expression": 193.0, "InternalID": 3012247.0}, "Rv0419": {"Expression": 35.9, "InternalID": 3010347.0}, "Rv0897c": {"Expression": 5.64, "InternalID": 3010838.0}, "Rv2589": {"Expression": 186.0, "InternalID": 3012556.0}, "Rv2339": {"Expression": 2.91, "InternalID": 3012303.0}, "Rv0720": {"Expression": 846.0, "InternalID": 3010657.0}, "Rv0473": {"Expression": 57.5, "InternalID": 3010403.0}, "Rv1453": {"Expression": 0.389, "InternalID": 3011401.0}, "Rv2125": {"Expression": 6.83, "InternalID": 3012081.0}, "Rv0382c": {"Expression": 27.7, "InternalID": 3010310.0}, "Rv0651": {"Expression": 1115.0, "InternalID": 3010588.0}, "Rv1886c": {"Expression": 4360.0, "InternalID": 3011841.0}, "Rv1864c": {"Expression": 28.2, "InternalID": 3011819.0}, "Rv0440": {"Expression": 23667.0, "InternalID": 3010368.0}, "Rv1462": {"Expression": 68.3, "InternalID": 3011410.0}, "Rv2422": {"Expression": 168.0, "InternalID": 3012387.0}, "Rv3846": {"Expression": 3605.0, "InternalID": 3013835.0}, "Rv2112c": {"Expression": 114.0, "InternalID": 3012068.0}, "Rv3287c": {"Expression": 3.59, "InternalID": 3013268.0}, "Rv1361c": {"Expression": 111.0, "InternalID": 3011309.0}, "Rv2121c": {"Expression": 230.0, "InternalID": 3012077.0}, "Rv0857": {"Expression": 13.4, "InternalID": 3010798.0}, "Rv1745c": {"Expression": 2.37, "InternalID": 3011700.0}, "Rv1771": {"Expression": 506.0, "InternalID": 3011727.0}, "Rv0102": {"Expression": 0.65, "InternalID": 3010028.0}, "Rv2354": {"Expression": 198.0, "InternalID": 3012318.0}, "Rv1273c": {"Expression": 0.497, "InternalID": 3011219.0}, "Rv0467": {"Expression": 1025.0, "InternalID": 3010396.0}, "Rv0950c": {"Expression": 0.698, "InternalID": 3010890.0}, "Rv3709c": {"Expression": 567.0, "InternalID": 3013695.0}, "Rv3610c": {"Expression": 133.0, "InternalID": 3013594.0}, "Rv2473": {"Expression": 130.0, "InternalID": 3012439.0}, "Rv2640c": {"Expression": 12.6, "InternalID": 3012609.0}, "Rv0686": {"Expression": 503.0, "InternalID": 3010623.0}, "Rv2779c": {"Expression": 2.01, "InternalID": 3012749.0}, "Rv0655": {"Expression": 851.0, "InternalID": 3010592.0}, "Rv0590": {"Expression": 152.0, "InternalID": 3010523.0}, "Rv2397c": {"Expression": 3.98, "InternalID": 3012361.0}, "Rv0743c": {"Expression": 28.3, "InternalID": 3010681.0}, "Rv1017c": {"Expression": 1485.0, "InternalID": 3010958.0}, "Rv2812": {"Expression": 0.058, "InternalID": 3012782.0}, "Rv1562c": {"Expression": 0.702, "InternalID": 3011515.0}, "Rv3525c": {"Expression": 12.6, "InternalID": 3013508.0}, "Rv0598c": {"Expression": 34.2, "InternalID": 3010532.0}, "Rv0043c": {"Expression": 19.5, "InternalID": 3009968.0}, "Rv0644c": {"Expression": 667.0, "InternalID": 3010581.0}, "Rv1795": {"Expression": 171.0, "InternalID": 3011750.0}, "Rv1957": {"Expression": 149.0, "InternalID": 3011913.0}, "Rv1827": {"Expression": 2230.0, "InternalID": 3011782.0}, "Rv3672c": {"Expression": 157.0, "InternalID": 3013656.0}, "Rv2783c": {"Expression": 1017.0, "InternalID": 3012753.0}, "Rv3327": {"Expression": 5.06, "InternalID": 3013309.0}, "Rv2111c": {"Expression": 2319.0, "InternalID": 3012067.0}, "Rv1480": {"Expression": 91.3, "InternalID": 3011429.0}, "Rv3529c": {"Expression": 4.74, "InternalID": 3013512.0}, "Rv3718c": {"Expression": 1100.0, "InternalID": 3013704.0}, "Rv0632c": {"Expression": 1589.0, "InternalID": 3010567.0}, "Rv2213": {"Expression": 542.0, "InternalID": 3012170.0}, "Rv0820": {"Expression": 131.0, "InternalID": 3010761.0}, "Rv2443": {"Expression": 1.62, "InternalID": 3012409.0}, "Rv3127": {"Expression": 360.0, "InternalID": 3013102.0}, "Rv3046c": {"Expression": 511.0, "InternalID": 3013021.0}, "Rv1875": {"Expression": 463.0, "InternalID": 3011830.0}, "Rv1751": {"Expression": 324.0, "InternalID": 3011706.0}, "Rv0053": {"Expression": 1317.0, "InternalID": 3009978.0}, "Rv3339c": {"Expression": 255.0, "InternalID": 3013321.0}, "Rv1401": {"Expression": 0.819, "InternalID": 3011349.0}, "Rv1535": {"Expression": 10.7, "InternalID": 3011488.0}, "Rv1105": {"Expression": 81.9, "InternalID": 3011049.0}, "Rv3605c": {"Expression": 4.49, "InternalID": 3013589.0}, "Rv0414c": {"Expression": 31.9, "InternalID": 3010342.0}, "Rv2005c": {"Expression": 383.0, "InternalID": 3011962.0}, "Rv3750c": {"Expression": 63.8, "InternalID": 3013737.0}, "Rv1665": {"Expression": 131.0, "InternalID": 3011619.0}, "Rv1716": {"Expression": 1.27, "InternalID": 3011671.0}, "Rv3311": {"Expression": 711.0, "InternalID": 3013292.0}, "Rv2607": {"Expression": 183.0, "InternalID": 3012575.0}, "Rv3667": {"Expression": 221.0, "InternalID": 3013651.0}, "Rv0349": {"Expression": 29.8, "InternalID": 3010277.0}, "Rv2756c": {"Expression": 9.15, "InternalID": 3012726.0}, "Rv2740": {"Expression": 277.0, "InternalID": 3012710.0}, "Rv3731": {"Expression": 8.7, "InternalID": 3013718.0}, "Rv3318": {"Expression": 352.0, "InternalID": 3013300.0}, "Rv0334": {"Expression": 200.0, "InternalID": 3010262.0}, "Rv3373": {"Expression": 35.0, "InternalID": 3013355.0}, "Rv0547c": {"Expression": 152.0, "InternalID": 3010480.0}, "Rv3920c": {"Expression": 393.0, "InternalID": 3013909.0}, "Rv1898": {"Expression": 125.0, "InternalID": 3011854.0}, "Rv0935": {"Expression": 2.41, "InternalID": 3010876.0}, "Rv2873": {"Expression": 848.0, "InternalID": 3012843.0}, "Rv1968": {"Expression": 86.5, "InternalID": 3011924.0}, "Rv1960c": {"Expression": 8.56, "InternalID": 3011916.0}, "Rv2210c": {"Expression": 411.0, "InternalID": 3012167.0}, "Rv1218c": {"Expression": 245.0, "InternalID": 3011164.0}, "Rv2603c": {"Expression": 792.0, "InternalID": 3012571.0}, "Rv3486": {"Expression": 19.2, "InternalID": 3013469.0}, "Rv3880c": {"Expression": 977.0, "InternalID": 3013869.0}, "Rv3035": {"Expression": 23.7, "InternalID": 3013010.0}, "Rv2906c": {"Expression": 171.0, "InternalID": 3012876.0}, "Rv2848c": {"Expression": 2.41, "InternalID": 3012818.0}, "Rv0777": {"Expression": 85.0, "InternalID": 3010717.0}, "Rv3391": {"Expression": 1.82, "InternalID": 3013373.0}, "Rv0486": {"Expression": 68.7, "InternalID": 3010416.0}, "Rv1057": {"Expression": 0.143, "InternalID": 3010999.0}, "Rv1938": {"Expression": 56.9, "InternalID": 3011894.0}, "Rv1765c": {"Expression": 1.51, "InternalID": 3011721.0}, "Rv0880": {"Expression": 330.0, "InternalID": 3010821.0}, "Rv0464c": {"Expression": 418.0, "InternalID": 3010393.0}, "Rv1056": {"Expression": 223.0, "InternalID": 3010998.0}, "Rv2710": {"Expression": 111.0, "InternalID": 3012679.0}, "Rv0510": {"Expression": 40.6, "InternalID": 3010443.0}, "Rv2009": {"Expression": 3.13, "InternalID": 3011966.0}, "Rv3371": {"Expression": 0.081, "InternalID": 3013353.0}, "Rv3004": {"Expression": 50.7, "InternalID": 3012978.0}, "Rv3535c": {"Expression": 90.4, "InternalID": 3013518.0}, "Rv0019c": {"Expression": 70.9, "InternalID": 3009944.0}, "Rv1647": {"Expression": 14.3, "InternalID": 3011601.0}, "Rv2674": {"Expression": 481.0, "InternalID": 3012643.0}, "Rv2275": {"Expression": 1.49, "InternalID": 3012233.0}, "Rv0014c": {"Expression": 128.0, "InternalID": 3009939.0}, "Rv0729": {"Expression": 5.07, "InternalID": 3010667.0}, "Rv0509": {"Expression": 9.63, "InternalID": 3010442.0}, "Rv3881c": {"Expression": 973.0, "InternalID": 3013870.0}, "Rv0047c": {"Expression": 80.6, "InternalID": 3009972.0}, "Rv1118c": {"Expression": 19.0, "InternalID": 3011063.0}, "Rv1262c": {"Expression": 6.57, "InternalID": 3011208.0}, "Rv3255c": {"Expression": 319.0, "InternalID": 3013236.0}, "Rv3721c": {"Expression": 87.2, "InternalID": 3013707.0}, "Rv2946c": {"Expression": 14.0, "InternalID": 3012918.0}, "Rv0112": {"Expression": 6.75, "InternalID": 3010038.0}, "Rv1338": {"Expression": 29.2, "InternalID": 3011286.0}, "Rv2817c": {"Expression": 0.122, "InternalID": 3012787.0}, "Rv2766c": {"Expression": 519.0, "InternalID": 3012736.0}, "Rv3647c": {"Expression": 6.49, "InternalID": 3013631.0}, "Rv2932": {"Expression": 128.0, "InternalID": 3012903.0}, "Rv3284": {"Expression": 172.0, "InternalID": 3013265.0}, "Rv3142c": {"Expression": 63.4, "InternalID": 3013116.0}, "Rv2101": {"Expression": 21.1, "InternalID": 3012057.0}, "Rv2870c": {"Expression": 18.3, "InternalID": 3012840.0}, "Rv4014": {"Expression": 1062.0, "InternalID": 3013928.0}, "Rv1678": {"Expression": 2.71, "InternalID": 3011632.0}, "Rv2211c": {"Expression": 1242.0, "InternalID": 3012168.0}, "Rv1880c": {"Expression": 280.0, "InternalID": 3011835.0}, "Rv2869c": {"Expression": 108.0, "InternalID": 3012839.0}, "Rv0001": {"Expression": 178.0, "InternalID": 3009926.0}, "Rv1270c": {"Expression": 1126.0, "InternalID": 3011216.0}, "Rv1659": {"Expression": 124.0, "InternalID": 3011613.0}, "Rv2793c": {"Expression": 90.2, "InternalID": 3012763.0}, "Rv1811": {"Expression": 0.538, "InternalID": 3011766.0}, "Rv3628": {"Expression": 2014.0, "InternalID": 3013612.0}, "Rv3400": {"Expression": 412.0, "InternalID": 3013383.0}, "Rv3866": {"Expression": 171.0, "InternalID": 3013855.0}, "Rv0269c": {"Expression": 5.33, "InternalID": 3010197.0}, "Rv2798c": {"Expression": 0.423, "InternalID": 3012768.0}, "Rv2352c": {"Expression": 2.23, "InternalID": 3012316.0}, "Rv1201c": {"Expression": 1045.0, "InternalID": 3011147.0}, "Rv0273c": {"Expression": 0.243, "InternalID": 3010201.0}, "Rv1842c": {"Expression": 3.94, "InternalID": 3011797.0}, "Rv1412": {"Expression": 182.0, "InternalID": 3011360.0}, "Rv1312": {"Expression": 8.26, "InternalID": 3011259.0}, "Rv1255c": {"Expression": 3.01, "InternalID": 3011201.0}, "Rv4009": {"Expression": 11.5, "InternalID": 3013923.0}, "Rv0202c": {"Expression": 72.0, "InternalID": 3010129.0}, "Rv2841c": {"Expression": 250.0, "InternalID": 3012811.0}, "Rv3181c": {"Expression": 7.31, "InternalID": 3013155.0}, "Rv0034": {"Expression": 247.0, "InternalID": 3009959.0}, "Rv0713": {"Expression": 57.6, "InternalID": 3010650.0}, "Rv2670c": {"Expression": 6.69, "InternalID": 3012639.0}, "Rv3918c": {"Expression": 21.2, "InternalID": 3013907.0}, "Rv2919c": {"Expression": 510.0, "InternalID": 3012889.0}, "Rv1210": {"Expression": 142.0, "InternalID": 3011156.0}, "Rv1205": {"Expression": 1.07, "InternalID": 3011151.0}, "Rv2378c": {"Expression": 2.69, "InternalID": 3012342.0}, "Rv3875": {"Expression": 4007.0, "InternalID": 3013864.0}, "Rv1274": {"Expression": 773.0, "InternalID": 3011220.0}, "Rv4007": {"Expression": 145.0, "InternalID": 3013921.0}, "Rv2855": {"Expression": 139.0, "InternalID": 3012825.0}, "Rv3432c": {"Expression": 192.0, "InternalID": 3013415.0}, "Rv3715c": {"Expression": 52.9, "InternalID": 3013701.0}, "Rv2070c": {"Expression": 1.65, "InternalID": 3012027.0}, "Rv3569c": {"Expression": 180.0, "InternalID": 3013553.0}, "Rv1558": {"Expression": 970.0, "InternalID": 3011511.0}, "Rv2007c": {"Expression": 391.0, "InternalID": 3011964.0}, "Rv0506": {"Expression": 10.1, "InternalID": 3010439.0}, "Rv0328": {"Expression": 17.4, "InternalID": 3010256.0}, "Rv3226c": {"Expression": 9.6, "InternalID": 3013207.0}, "Rv3550": {"Expression": 12.9, "InternalID": 3013533.0}, "Rv0163": {"Expression": 57.7, "InternalID": 3010089.0}, "Rv0375c": {"Expression": 0.418, "InternalID": 3010303.0}, "Rv0360c": {"Expression": 710.0, "InternalID": 3010288.0}, "Rv3245c": {"Expression": 39.6, "InternalID": 3013226.0}, "Rv2701c": {"Expression": 114.0, "InternalID": 3012670.0}, "Rv0038": {"Expression": 34.8, "InternalID": 3009963.0}, "Rv0569": {"Expression": 958.0, "InternalID": 3010502.0}, "Rv1757c": {"Expression": 198.0, "InternalID": 3011712.0}, "Rv3088": {"Expression": 23.2, "InternalID": 3013063.0}, "Rv1849": {"Expression": 67.4, "InternalID": 3011804.0}, "Rv3561": {"Expression": 1914.0, "InternalID": 3013544.0}, "Rv1710": {"Expression": 17.4, "InternalID": 3011665.0}, "Rv0545c": {"Expression": 165.0, "InternalID": 3010478.0}, "Rv0995": {"Expression": 1.45, "InternalID": 3010936.0}, "Rv1913": {"Expression": 22.3, "InternalID": 3011869.0}, "Rv2585c": {"Expression": 15.3, "InternalID": 3012552.0}, "Rv2131c": {"Expression": 372.0, "InternalID": 3012087.0}, "Rv1966": {"Expression": 81.1, "InternalID": 3011922.0}, "Rv0482": {"Expression": 41.3, "InternalID": 3010412.0}, "Rv2962c": {"Expression": 46.1, "InternalID": 3012934.0}, "Rv2010": {"Expression": 11.8, "InternalID": 3011967.0}, "Rv2888c": {"Expression": 235.0, "InternalID": 3012858.0}, "Rv3872": {"Expression": 330.0, "InternalID": 3013861.0}, "Rv0243": {"Expression": 1411.0, "InternalID": 3010171.0}, "Rv3503c": {"Expression": 155.0, "InternalID": 3013486.0}, "Rv0625c": {"Expression": 5.85, "InternalID": 3010560.0}, "Rv0239": {"Expression": 6.28, "InternalID": 3010167.0}, "Rv0438c": {"Expression": 30.1, "InternalID": 3010366.0}, "Rv1006": {"Expression": 137.0, "InternalID": 3010947.0}, "Rv2808": {"Expression": 12.2, "InternalID": 3012778.0}, "Rv3785": {"Expression": 0.961, "InternalID": 3013774.0}, "Rv2185c": {"Expression": 2159.0, "InternalID": 3012142.0}, "Rv0252": {"Expression": 21.7, "InternalID": 3010180.0}, "Rv3277": {"Expression": 1.55, "InternalID": 3013258.0}, "Rv2574": {"Expression": 100.0, "InternalID": 3012541.0}, "Rv2250A": {"Expression": 419.0, "InternalID": 3012207.0}, "Rv0861c": {"Expression": 52.8, "InternalID": 3010802.0}, "Rv3448": {"Expression": 76.9, "InternalID": 3013431.0}, "Rv0481c": {"Expression": 15.1, "InternalID": 3010411.0}, "Rv3049c": {"Expression": 41.6, "InternalID": 3013024.0}, "Rv1804c": {"Expression": 0.708, "InternalID": 3011759.0}, "Rv1083": {"Expression": 45.1, "InternalID": 3011025.0}, "Rv1505c": {"Expression": 11.5, "InternalID": 3011456.0}, "Rv1251c": {"Expression": 1.33, "InternalID": 3011197.0}, "Rv2745c": {"Expression": 1.51, "InternalID": 3012715.0}, "Rv0674": {"Expression": 0.41, "InternalID": 3010611.0}, "Rv1694": {"Expression": 2.64, "InternalID": 3011648.0}, "Rv1566c": {"Expression": 73.4, "InternalID": 3011519.0}, "Rv0036c": {"Expression": 852.0, "InternalID": 3009961.0}, "Rv3859c": {"Expression": 183.0, "InternalID": 3013848.0}, "Rv0539": {"Expression": 11.1, "InternalID": 3010472.0}, "Rv3510c": {"Expression": 22.0, "InternalID": 3013493.0}, "Rv1901": {"Expression": 163.0, "InternalID": 3011857.0}, "Rv0137c": {"Expression": 82.8, "InternalID": 3010063.0}, "Rv3589": {"Expression": 3.31, "InternalID": 3013573.0}, "Rv0814c": {"Expression": 2959.0, "InternalID": 3010755.0}, "Rv1091": {"Expression": 536.0, "InternalID": 3011035.0}, "Rv2754c": {"Expression": 140.0, "InternalID": 3012724.0}, "Rv0265c": {"Expression": 126.0, "InternalID": 3010193.0}, "Rv2466c": {"Expression": 505.0, "InternalID": 3012432.0}, "Rv2092c": {"Expression": 48.4, "InternalID": 3012050.0}, "Rv1924c": {"Expression": 22.7, "InternalID": 3011880.0}, "Rv2461c": {"Expression": 1800.0, "InternalID": 3012427.0}, "Rv3443c": {"Expression": 910.0, "InternalID": 3013426.0}, "Rv1635c": {"Expression": 13.8, "InternalID": 3011588.0}, "Rv2487c": {"Expression": 620.0, "InternalID": 3012453.0}, "Rv3007c": {"Expression": 6.5, "InternalID": 3012981.0}, "Rv1147": {"Expression": 6.36, "InternalID": 3011093.0}, "Rv2925c": {"Expression": 28.0, "InternalID": 3012896.0}, "Rv0495c": {"Expression": 13.0, "InternalID": 3010426.0}, "Rv2109c": {"Expression": 979.0, "InternalID": 3012065.0}, "Rv2088": {"Expression": 9.6, "InternalID": 3012046.0}, "Rv2721c": {"Expression": 754.0, "InternalID": 3012690.0}, "Rv0160c": {"Expression": 0.275, "InternalID": 3010086.0}, "Rv0206c": {"Expression": 284.0, "InternalID": 3010133.0}, "Rv0017c": {"Expression": 3.8, "InternalID": 3009942.0}, "Rv0236c": {"Expression": 0.363, "InternalID": 3010164.0}, "Rv1508c": {"Expression": 56.9, "InternalID": 3011461.0}, "Rv0229c": {"Expression": 51.0, "InternalID": 3010156.0}, "Rv2612c": {"Expression": 3.93, "InternalID": 3012580.0}, "Rv2151c": {"Expression": 103.0, "InternalID": 3012107.0}, "Rv1867": {"Expression": 22.2, "InternalID": 3011822.0}, "Rv0815c": {"Expression": 1554.0, "InternalID": 3010756.0}, "Rv3798": {"Expression": 0.079, "InternalID": 3013787.0}, "Rv3597c": {"Expression": 2443.0, "InternalID": 3013581.0}, "Rv1945": {"Expression": 2.34, "InternalID": 3011901.0}, "Rv3673c": {"Expression": 119.0, "InternalID": 3013657.0}, "Rv2173": {"Expression": 10.3, "InternalID": 3012130.0}, "Rv0059": {"Expression": 37.5, "InternalID": 3009984.0}, "Rv1476": {"Expression": 139.0, "InternalID": 3011425.0}, "Rv2582": {"Expression": 750.0, "InternalID": 3012549.0}, "Rv0769": {"Expression": 275.0, "InternalID": 3010709.0}, "Rv2438c": {"Expression": 146.0, "InternalID": 3012404.0}, "Rv0398c": {"Expression": 270.0, "InternalID": 3010326.0}, "Rv0026": {"Expression": 2.16, "InternalID": 3009951.0}, "Rv1326c": {"Expression": 116.0, "InternalID": 3011274.0}, "Rv0806c": {"Expression": 1.48, "InternalID": 3010747.0}, "Rv2410c": {"Expression": 197.0, "InternalID": 3012375.0}, "Rv1980c": {"Expression": 2623.0, "InternalID": 3011936.0}, "Rv0058": {"Expression": 1.03, "InternalID": 3009983.0}, "Rv2562": {"Expression": 41.6, "InternalID": 3012529.0}, "Rv1873": {"Expression": 3.9, "InternalID": 3011828.0}, "Rv2346c": {"Expression": 938.0, "InternalID": 3012310.0}, "Rv0462": {"Expression": 1614.0, "InternalID": 3010391.0}, "Rv1113": {"Expression": 120.0, "InternalID": 3011057.0}, "Rv1876": {"Expression": 766.0, "InternalID": 3011831.0}, "Rv3411c": {"Expression": 350.0, "InternalID": 3013394.0}, "Rv0405": {"Expression": 54.1, "InternalID": 3010333.0}, "Rv3160c": {"Expression": 10.2, "InternalID": 3013134.0}, "Rv1221": {"Expression": 7.34, "InternalID": 3011167.0}, "Rv3720": {"Expression": 650.0, "InternalID": 3013706.0}, "Rv3699": {"Expression": 1152.0, "InternalID": 3013684.0}, "Rv1720c": {"Expression": 0.104, "InternalID": 3011675.0}, "Rv2168c": {"Expression": 198.0, "InternalID": 3012125.0}, "Rv0701": {"Expression": 1603.0, "InternalID": 3010638.0}, "Rv1547": {"Expression": 12.8, "InternalID": 3011500.0}, "Rv3290c": {"Expression": 101.0, "InternalID": 3013271.0}, "Rv0849": {"Expression": 0.341, "InternalID": 3010790.0}, "Rv0251c": {"Expression": 679.0, "InternalID": 3010179.0}, "Rv2042c": {"Expression": 33.2, "InternalID": 3011999.0}, "Rv3316": {"Expression": 17.0, "InternalID": 3013298.0}, "Rv0976c": {"Expression": 5.09, "InternalID": 3010916.0}, "Rv2985": {"Expression": 53.9, "InternalID": 3012958.0}, "Rv3528c": {"Expression": 520.0, "InternalID": 3013511.0}, "Rv0908": {"Expression": 4.11, "InternalID": 3010849.0}, "Rv0730": {"Expression": 818.0, "InternalID": 3010668.0}, "Rv2563": {"Expression": 290.0, "InternalID": 3012530.0}, "Rv1277": {"Expression": 1.46, "InternalID": 3011223.0}, "Rv1332": {"Expression": 27.1, "InternalID": 3011280.0}, "Rv1699": {"Expression": 107.0, "InternalID": 3011653.0}, "Rv0996": {"Expression": 51.6, "InternalID": 3010937.0}, "Rv1760": {"Expression": 1.25, "InternalID": 3011715.0}, "Rv1615": {"Expression": 7.89, "InternalID": 3011568.0}, "Rv1608c": {"Expression": 451.0, "InternalID": 3011561.0}, "Rv1781c": {"Expression": 4.34, "InternalID": 3011737.0}, "Rv1404": {"Expression": 612.0, "InternalID": 3011352.0}, "Rv1773c": {"Expression": 6.48, "InternalID": 3011729.0}, "Rv3117": {"Expression": 1554.0, "InternalID": 3013092.0}, "Rv0123": {"Expression": 77.7, "InternalID": 3010049.0}, "Rv2219": {"Expression": 200.0, "InternalID": 3012176.0}, "Rv0924c": {"Expression": 0.909, "InternalID": 3010865.0}, "Rv2917": {"Expression": 0.781, "InternalID": 3012887.0}, "Rv1722": {"Expression": 27.1, "InternalID": 3011677.0}, "Rv1252c": {"Expression": 23.5, "InternalID": 3011198.0}, "Rv1018c": {"Expression": 84.2, "InternalID": 3010959.0}, "Rv1385": {"Expression": 25.4, "InternalID": 3011333.0}, "Rv1069c": {"Expression": 21.2, "InternalID": 3011011.0}, "Rv2631": {"Expression": 1.99, "InternalID": 3012600.0}, "Rv3674c": {"Expression": 28.7, "InternalID": 3013658.0}, "Rv3598c": {"Expression": 82.4, "InternalID": 3013582.0}, "Rv0595c": {"Expression": 14.1, "InternalID": 3010529.0}, "Rv0603": {"Expression": 11.7, "InternalID": 3010537.0}, "Rv3042c": {"Expression": 125.0, "InternalID": 3013017.0}, "Rv1140": {"Expression": 7.93, "InternalID": 3011086.0}, "Rv2064": {"Expression": 33.5, "InternalID": 3012021.0}, "Rv2097c": {"Expression": 233.0, "InternalID": 3012055.0}, "Rv3379c": {"Expression": 0.206, "InternalID": 3013361.0}, "Rv1696": {"Expression": 48.5, "InternalID": 3011650.0}, "Rv3452": {"Expression": 0.893, "InternalID": 3013435.0}, "Rv3780": {"Expression": 536.0, "InternalID": 3013769.0}, "Rv2652c": {"Expression": 1.34, "InternalID": 3012621.0}, "Rv0870c": {"Expression": 46.6, "InternalID": 3010811.0}, "Rv0694": {"Expression": 209.0, "InternalID": 3010631.0}, "Rv0627": {"Expression": 24.4, "InternalID": 3010562.0}, "Rv1327c": {"Expression": 199.0, "InternalID": 3011275.0}, "Rv3396c": {"Expression": 303.0, "InternalID": 3013379.0}, "Rv2170": {"Expression": 9.02, "InternalID": 3012127.0}, "Rv3698": {"Expression": 2.02, "InternalID": 3013683.0}, "Rv2996c": {"Expression": 1102.0, "InternalID": 3012969.0}, "Rv0731c": {"Expression": 427.0, "InternalID": 3010669.0}, "Rv0726c": {"Expression": 8.4, "InternalID": 3010664.0}, "Rv0173": {"Expression": 468.0, "InternalID": 3010099.0}, "Rv3014c": {"Expression": 56.2, "InternalID": 3012988.0}, "Rv2880c": {"Expression": 2.04, "InternalID": 3012850.0}, "Rv0377": {"Expression": 0.817, "InternalID": 3010305.0}, "Rv0500A": {"Expression": 632.0, "InternalID": 3010432.0}, "Rv0226c": {"Expression": 4.67, "InternalID": 3010153.0}, "Rv2530A": {"Expression": 18.3, "InternalID": 3012496.0}, "Rv2080": {"Expression": 37.2, "InternalID": 3012038.0}, "Rv1976c": {"Expression": 3.58, "InternalID": 3011932.0}, "Rv3337": {"Expression": 1.17, "InternalID": 3013319.0}, "Rv2493": {"Expression": 150.0, "InternalID": 3012459.0}, "Rv1998c": {"Expression": 27.2, "InternalID": 3011955.0}, "Rv3719": {"Expression": 177.0, "InternalID": 3013705.0}, "Rv3736": {"Expression": 2.96, "InternalID": 3013723.0}, "Rv0810c": {"Expression": 641.0, "InternalID": 3010751.0}, "Rv0408": {"Expression": 47.3, "InternalID": 3010336.0}, "Rv0570": {"Expression": 32.5, "InternalID": 3010503.0}, "Rv0205": {"Expression": 2.48, "InternalID": 3010132.0}, "Rv0954": {"Expression": 707.0, "InternalID": 3010894.0}, "Rv2744c": {"Expression": 1833.0, "InternalID": 3012714.0}, "Rv1888c": {"Expression": 7.83, "InternalID": 3011844.0}, "Rv3217c": {"Expression": 6.58, "InternalID": 3013195.0}, "Rv0020c": {"Expression": 1131.0, "InternalID": 3009945.0}, "Rv0100": {"Expression": 18.5, "InternalID": 3010026.0}, "Rv3204": {"Expression": 2.69, "InternalID": 3013181.0}, "Rv3317": {"Expression": 23.9, "InternalID": 3013299.0}, "Rv1467c": {"Expression": 73.5, "InternalID": 3011415.0}, "Rv3685c": {"Expression": 57.3, "InternalID": 3013670.0}, "Rv2526": {"Expression": 40.7, "InternalID": 3012492.0}, "Rv1526c": {"Expression": 9.0, "InternalID": 3011479.0}, "Rv3078": {"Expression": 4.18, "InternalID": 3013053.0}, "Rv2404c": {"Expression": 11.9, "InternalID": 3012369.0}, "Rv1286": {"Expression": 50.6, "InternalID": 3011232.0}, "Rv1591": {"Expression": 22.3, "InternalID": 3011544.0}, "Rv3645": {"Expression": 18.0, "InternalID": 3013629.0}, "Rv2861c": {"Expression": 646.0, "InternalID": 3012831.0}, "Rv0290": {"Expression": 306.0, "InternalID": 3010218.0}, "Rv0445c": {"Expression": 223.0, "InternalID": 3010373.0}, "Rv2228c": {"Expression": 72.9, "InternalID": 3012186.0}, "Rv1149": {"Expression": 0.795, "InternalID": 3011095.0}, "Rv2791c": {"Expression": 5.42, "InternalID": 3012761.0}, "Rv1930c": {"Expression": 0.049, "InternalID": 3011886.0}, "Rv0037c": {"Expression": 2.16, "InternalID": 3009962.0}, "Rv0751c": {"Expression": 433.0, "InternalID": 3010690.0}, "Rv1642": {"Expression": 380.0, "InternalID": 3011596.0}, "Rv2043c": {"Expression": 78.9, "InternalID": 3012000.0}, "Rv0734": {"Expression": 258.0, "InternalID": 3010672.0}, "Rv1766": {"Expression": 14.0, "InternalID": 3011722.0}, "Rv1948c": {"Expression": 3.94, "InternalID": 3011904.0}, "Rv3820c": {"Expression": 155.0, "InternalID": 3013809.0}, "Rv2556c": {"Expression": 453.0, "InternalID": 3012523.0}, "Rv3680": {"Expression": 355.0, "InternalID": 3013665.0}, "Rv0635": {"Expression": 1076.0, "InternalID": 3010572.0}, "Rv1394c": {"Expression": 0.305, "InternalID": 3011342.0}, "Rv3009c": {"Expression": 423.0, "InternalID": 3012983.0}, "Rv1156": {"Expression": 93.5, "InternalID": 3011101.0}, "Rv2302": {"Expression": 1645.0, "InternalID": 3012260.0}, "Rv0128": {"Expression": 10.9, "InternalID": 3010054.0}, "Rv1715": {"Expression": 0.242, "InternalID": 3011670.0}, "Rv3670": {"Expression": 10.8, "InternalID": 3013654.0}, "Rv2976c": {"Expression": 45.4, "InternalID": 3012949.0}, "Rv3270": {"Expression": 338.0, "InternalID": 3013251.0}, "Rv1441c": {"Expression": 1919.0, "InternalID": 3011389.0}, "Rv1328": {"Expression": 818.0, "InternalID": 3011276.0}, "Rv1281c": {"Expression": 24.3, "InternalID": 3011227.0}, "Rv2838c": {"Expression": 172.0, "InternalID": 3012808.0}, "Rv3482c": {"Expression": 15.0, "InternalID": 3013465.0}, "Rv2141c": {"Expression": 281.0, "InternalID": 3012097.0}, "Rv1121": {"Expression": 21.8, "InternalID": 3011066.0}, "Rv1157c": {"Expression": 14.9, "InternalID": 3011102.0}, "Rv1373": {"Expression": 2.38, "InternalID": 3011321.0}, "Rv3021c": {"Expression": 206.0, "InternalID": 3012995.0}, "Rv2746c": {"Expression": 2.39, "InternalID": 3012716.0}, "Rv1644": {"Expression": 3.46, "InternalID": 3011598.0}, "Rv1395": {"Expression": 3.44, "InternalID": 3011343.0}, "Rv2164c": {"Expression": 4.92, "InternalID": 3012121.0}, "Rv2359": {"Expression": 271.0, "InternalID": 3012323.0}, "Rv3151": {"Expression": 377.0, "InternalID": 3013125.0}, "Rv1653": {"Expression": 125.0, "InternalID": 3011607.0}, "Rv3280": {"Expression": 1223.0, "InternalID": 3013261.0}, "Rv0190": {"Expression": 343.0, "InternalID": 3010116.0}, "Rv1809": {"Expression": 11.2, "InternalID": 3011764.0}, "Rv1232c": {"Expression": 96.7, "InternalID": 3011178.0}, "Rv2521": {"Expression": 826.0, "InternalID": 3012487.0}, "Rv0580c": {"Expression": 1618.0, "InternalID": 3010513.0}, "Rv3385c": {"Expression": 15.6, "InternalID": 3013367.0}, "Rv0907": {"Expression": 8.44, "InternalID": 3010848.0}, "Rv3761c": {"Expression": 143.0, "InternalID": 3013748.0}, "Rv1498c": {"Expression": 52.3, "InternalID": 3011449.0}, "Rv0256c": {"Expression": 8.67, "InternalID": 3010184.0}, "Rv3332": {"Expression": 111.0, "InternalID": 3013314.0}, "Rv3325": {"Expression": 198.0, "InternalID": 3013307.0}, "Rv3001c": {"Expression": 1372.0, "InternalID": 3012975.0}, "Rv3509c": {"Expression": 758.0, "InternalID": 3013492.0}, "Rv0864": {"Expression": 159.0, "InternalID": 3010805.0}, "Rv2083": {"Expression": 87.1, "InternalID": 3012041.0}, "Rv2413c": {"Expression": 5.1, "InternalID": 3012378.0}, "Rv0230c": {"Expression": 220.0, "InternalID": 3010157.0}, "Rv3328c": {"Expression": 123.0, "InternalID": 3013310.0}, "Rv0608": {"Expression": 48.4, "InternalID": 3010542.0}, "Rv1271c": {"Expression": 21.9, "InternalID": 3011217.0}, "Rv3357": {"Expression": 33.6, "InternalID": 3013339.0}, "Rv2761c": {"Expression": 0.282, "InternalID": 3012731.0}, "Rv0154c": {"Expression": 507.0, "InternalID": 3010080.0}, "Rv0597c": {"Expression": 6.33, "InternalID": 3010531.0}, "Rv0200": {"Expression": 212.0, "InternalID": 3010127.0}, "Rv2910c": {"Expression": 7.92, "InternalID": 3012880.0}, "Rv0634A": {"Expression": 367.0, "InternalID": 3010569.0}, "Rv0329c": {"Expression": 3.02, "InternalID": 3010257.0}, "Rv1904": {"Expression": 15.3, "InternalID": 3011860.0}, "Rv0844c": {"Expression": 62.9, "InternalID": 3010785.0}, "Rv0988": {"Expression": 1.33, "InternalID": 3010929.0}, "Rv1542c": {"Expression": 10.1, "InternalID": 3011495.0}, "Rv1436": {"Expression": 1556.0, "InternalID": 3011384.0}, "Rv1750c": {"Expression": 6.6, "InternalID": 3011705.0}, "Rv2315c": {"Expression": 121.0, "InternalID": 3012278.0}, "Rv3295": {"Expression": 539.0, "InternalID": 3013276.0}, "Rv2297": {"Expression": 41.4, "InternalID": 3012255.0}, "Rv2945c": {"Expression": 983.0, "InternalID": 3012917.0}, "Rv2894c": {"Expression": 113.0, "InternalID": 3012864.0}, "Rv1981c": {"Expression": 112.0, "InternalID": 3011937.0}, "Rv2771c": {"Expression": 18.2, "InternalID": 3012741.0}, "Rv3848": {"Expression": 0.371, "InternalID": 3013837.0}, "Rv1629": {"Expression": 158.0, "InternalID": 3011582.0}, "Rv1348": {"Expression": 2.9, "InternalID": 3011296.0}, "Rv1322": {"Expression": 48.5, "InternalID": 3011269.0}, "Rv2084": {"Expression": 3.29, "InternalID": 3012042.0}, "Rv3487c": {"Expression": 17.5, "InternalID": 3013470.0}, "Rv0082": {"Expression": 5.96, "InternalID": 3010008.0}, "Rv2826c": {"Expression": 3.53, "InternalID": 3012796.0}, "Rv1830": {"Expression": 57.1, "InternalID": 3011785.0}, "Rv2113": {"Expression": 235.0, "InternalID": 3012069.0}, "Rv0904c": {"Expression": 20.2, "InternalID": 3010845.0}, "Rv2272": {"Expression": 221.0, "InternalID": 3012230.0}, "Rv1128c": {"Expression": 0.179, "InternalID": 3011073.0}, "Rv3324c": {"Expression": 27.0, "InternalID": 3013306.0}, "Rv2569c": {"Expression": 75.4, "InternalID": 3012536.0}, "Rv0835": {"Expression": 115.0, "InternalID": 3010776.0}, "Rv1264": {"Expression": 36.2, "InternalID": 3011210.0}, "Rv2860c": {"Expression": 192.0, "InternalID": 3012830.0}, "Rv2337c": {"Expression": 3.78, "InternalID": 3012301.0}, "Rv3619c": {"Expression": 927.0, "InternalID": 3013603.0}, "Rv2642": {"Expression": 0.1, "InternalID": 3012611.0}, "Rv2757c": {"Expression": 3.93, "InternalID": 3012727.0}, "Rv1616": {"Expression": 0.303, "InternalID": 3011569.0}, "Rv2311": {"Expression": 1.52, "InternalID": 3012274.0}, "Rv3553": {"Expression": 1.4, "InternalID": 3013536.0}, "Rv1700": {"Expression": 104.0, "InternalID": 3011654.0}, "Rv3378c": {"Expression": 1.54, "InternalID": 3013360.0}, "Rv0170": {"Expression": 427.0, "InternalID": 3010096.0}, "Rv1367c": {"Expression": 17.5, "InternalID": 3011315.0}, "Rv3694c": {"Expression": 2.1, "InternalID": 3013679.0}, "Rv0422c": {"Expression": 9.26, "InternalID": 3010350.0}, "Rv0790c": {"Expression": 4.13, "InternalID": 3010731.0}, "Rv3138": {"Expression": 0.867, "InternalID": 3013112.0}, "Rv2237": {"Expression": 13.9, "InternalID": 3012194.0}, "Rv0562": {"Expression": 492.0, "InternalID": 3010495.0}, "Rv0517": {"Expression": 0.553, "InternalID": 3010450.0}, "Rv1148c": {"Expression": 2.97, "InternalID": 3011094.0}, "Rv2028c": {"Expression": 49.1, "InternalID": 3011985.0}, "Rv1109c": {"Expression": 318.0, "InternalID": 3011053.0}, "Rv0885": {"Expression": 4.97, "InternalID": 3010826.0}, "Rv0427c": {"Expression": 57.4, "InternalID": 3010355.0}, "Rv2981c": {"Expression": 177.0, "InternalID": 3012954.0}, "Rv0688": {"Expression": 358.0, "InternalID": 3010625.0}, "Rv0281": {"Expression": 427.0, "InternalID": 3010209.0}, "Rv3651": {"Expression": 192.0, "InternalID": 3013635.0}, "Rv0716": {"Expression": 1960.0, "InternalID": 3010653.0}, "Rv3040c": {"Expression": 344.0, "InternalID": 3013015.0}, "Rv2332": {"Expression": 8.61, "InternalID": 3012296.0}, "Rv2853": {"Expression": 228.0, "InternalID": 3012823.0}, "Rv1942c": {"Expression": 39.1, "InternalID": 3011898.0}, "Rv3835": {"Expression": 26.0, "InternalID": 3013824.0}, "Rv2370c": {"Expression": 1.31, "InternalID": 3012334.0}, "Rv1813c": {"Expression": 758.0, "InternalID": 3011768.0}, "Rv2557": {"Expression": 601.0, "InternalID": 3012524.0}, "Rv0242c": {"Expression": 1098.0, "InternalID": 3010170.0}, "Rv3203": {"Expression": 32.2, "InternalID": 3013180.0}, "Rv2572c": {"Expression": 211.0, "InternalID": 3012539.0}, "Rv0848": {"Expression": 3.86, "InternalID": 3010789.0}, "Rv2994": {"Expression": 2.07, "InternalID": 3012967.0}, "Rv0009": {"Expression": 2762.0, "InternalID": 3009934.0}, "Rv0271c": {"Expression": 537.0, "InternalID": 3010199.0}, "Rv1550": {"Expression": 1.08, "InternalID": 3011503.0}, "Rv1042c": {"Expression": 0.795, "InternalID": 3010984.0}, "Rv0197": {"Expression": 43.1, "InternalID": 3010124.0}, "Rv0343": {"Expression": 21.8, "InternalID": 3010271.0}, "Rv1893": {"Expression": 1037.0, "InternalID": 3011849.0}, "Rv0183": {"Expression": 854.0, "InternalID": 3010109.0}, "Rv0411c": {"Expression": 425.0, "InternalID": 3010339.0}, "Rv2735c": {"Expression": 1.76, "InternalID": 3012704.0}, "Rv3888c": {"Expression": 272.0, "InternalID": 3013877.0}, "Rv3376": {"Expression": 197.0, "InternalID": 3013358.0}, "Rv0813c": {"Expression": 201.0, "InternalID": 3010754.0}, "Rv3032": {"Expression": 5.37, "InternalID": 3013007.0}, "Rv3190c": {"Expression": 3.42, "InternalID": 3013164.0}, "Rv2207": {"Expression": 114.0, "InternalID": 3012164.0}, "Rv2720": {"Expression": 489.0, "InternalID": 3012689.0}, "Rv0896": {"Expression": 2596.0, "InternalID": 3010837.0}, "Rv0637": {"Expression": 728.0, "InternalID": 3010574.0}, "Rv1996": {"Expression": 307.0, "InternalID": 3011953.0}, "Rv0012": {"Expression": 15.1, "InternalID": 3009937.0}, "Rv1306": {"Expression": 850.0, "InternalID": 3011253.0}, "Rv1159": {"Expression": 0.409, "InternalID": 3011104.0}, "Rv2594c": {"Expression": 5.96, "InternalID": 3012561.0}, "Rv1702c": {"Expression": 35.7, "InternalID": 3011656.0}, "Rv1092c": {"Expression": 81.4, "InternalID": 3011036.0}, "Rv0364": {"Expression": 29.8, "InternalID": 3010292.0}, "Rv1010": {"Expression": 9.94, "InternalID": 3010951.0}, "Rv2285": {"Expression": 30.2, "InternalID": 3012243.0}, "Rv2464c": {"Expression": 50.4, "InternalID": 3012430.0}, "Rv0660c": {"Expression": 26.9, "InternalID": 3010597.0}, "Rv3048c": {"Expression": 255.0, "InternalID": 3013023.0}, "Rv3812": {"Expression": 0.297, "InternalID": 3013801.0}, "Rv1409": {"Expression": 360.0, "InternalID": 3011357.0}, "Rv1471": {"Expression": 154.0, "InternalID": 3011419.0}, "Rv2859c": {"Expression": 214.0, "InternalID": 3012829.0}, "Rv1399c": {"Expression": 32.7, "InternalID": 3011347.0}, "Rv2154c": {"Expression": 10.5, "InternalID": 3012110.0}, "Rv2952": {"Expression": 934.0, "InternalID": 3012924.0}, "Rv0041": {"Expression": 232.0, "InternalID": 3009966.0}, "Rv2850c": {"Expression": 86.8, "InternalID": 3012820.0}, "Rv3298c": {"Expression": 47.2, "InternalID": 3013279.0}, "Rv3224A": {"Expression": 274.0, "InternalID": 3013204.0}, "Rv0081": {"Expression": 84.5, "InternalID": 3010007.0}, "Rv1963c": {"Expression": 4.84, "InternalID": 3011919.0}, "Rv0807": {"Expression": 17.6, "InternalID": 3010748.0}, "Rv2984": {"Expression": 176.0, "InternalID": 3012957.0}, "Rv1116": {"Expression": 2.01, "InternalID": 3011060.0}, "Rv2012": {"Expression": 2.83, "InternalID": 3011969.0}, "Rv1631": {"Expression": 38.1, "InternalID": 3011584.0}, "Rv0491": {"Expression": 146.0, "InternalID": 3010421.0}, "Rv3484": {"Expression": 5.19, "InternalID": 3013467.0}, "Rv3200c": {"Expression": 251.0, "InternalID": 3013177.0}, "Rv3275c": {"Expression": 81.4, "InternalID": 3013256.0}, "Rv0532": {"Expression": 379.0, "InternalID": 3010465.0}, "Rv3282": {"Expression": 37.5, "InternalID": 3013263.0}, "Rv0216": {"Expression": 264.0, "InternalID": 3010143.0}, "Rv3293": {"Expression": 59.1, "InternalID": 3013274.0}, "Rv2548": {"Expression": 5.11, "InternalID": 3012515.0}, "Rv3644c": {"Expression": 65.9, "InternalID": 3013628.0}, "Rv1432": {"Expression": 2.53, "InternalID": 3011380.0}, "Rv1470": {"Expression": 27.4, "InternalID": 3011418.0}, "Rv3333c": {"Expression": 0.506, "InternalID": 3013315.0}, "Rv2924c": {"Expression": 4.29, "InternalID": 3012895.0}, "Rv0568": {"Expression": 114.0, "InternalID": 3010501.0}, "Rv1712": {"Expression": 67.9, "InternalID": 3011667.0}, "Rv1909c": {"Expression": 171.0, "InternalID": 3011865.0}, "Rv3830c": {"Expression": 1.16, "InternalID": 3013819.0}, "Rv2008c": {"Expression": 5.99, "InternalID": 3011965.0}, "Rv2702": {"Expression": 98.0, "InternalID": 3012671.0}, "Rv0876c": {"Expression": 2.06, "InternalID": 3010817.0}, "Rv2165c": {"Expression": 11.5, "InternalID": 3012122.0}, "Rv0352": {"Expression": 678.0, "InternalID": 3010280.0}, "Rv0542c": {"Expression": 23.9, "InternalID": 3010475.0}, "Rv2423": {"Expression": 4.05, "InternalID": 3012388.0}, "Rv0808": {"Expression": 9.94, "InternalID": 3010749.0}, "Rv0788": {"Expression": 378.0, "InternalID": 3010729.0}, "Rv3435c": {"Expression": 5.65, "InternalID": 3013418.0}, "Rv3451": {"Expression": 39.4, "InternalID": 3013434.0}, "Rv0934": {"Expression": 4456.0, "InternalID": 3010875.0}, "Rv3323c": {"Expression": 66.9, "InternalID": 3013305.0}, "Rv3906c": {"Expression": 79.1, "InternalID": 3013895.0}, "Rv0960": {"Expression": 5.11, "InternalID": 3010900.0}, "Rv2260": {"Expression": 818.0, "InternalID": 3012218.0}, "Rv1333": {"Expression": 36.3, "InternalID": 3011281.0}, "Rv3092c": {"Expression": 10.9, "InternalID": 3013067.0}, "Rv0750": {"Expression": 22.1, "InternalID": 3010689.0}, "Rv2242": {"Expression": 15.4, "InternalID": 3012199.0}, "Rv1381": {"Expression": 341.0, "InternalID": 3011329.0}, "Rv3557c": {"Expression": 9.64, "InternalID": 3013540.0}, "Rv3648c": {"Expression": 4538.0, "InternalID": 3013632.0}, "Rv0735": {"Expression": 0.931, "InternalID": 3010673.0}, "Rv0809": {"Expression": 118.0, "InternalID": 3010750.0}, "Rv1531": {"Expression": 233.0, "InternalID": 3011484.0}, "Rv3196A": {"Expression": 725.0, "InternalID": 3013171.0}, "Rv0575c": {"Expression": 125.0, "InternalID": 3010508.0}, "Rv3708c": {"Expression": 486.0, "InternalID": 3013694.0}, "Rv3039c": {"Expression": 81.5, "InternalID": 3013014.0}, "Rv3817": {"Expression": 6.94, "InternalID": 3013806.0}, "Rv2051c": {"Expression": 87.0, "InternalID": 3012008.0}, "Rv3640c": {"Expression": 0.07, "InternalID": 3013624.0}, "Rv3508": {"Expression": 143.0, "InternalID": 3013491.0}, "Rv2882c": {"Expression": 1983.0, "InternalID": 3012852.0}, "Rv2576c": {"Expression": 265.0, "InternalID": 3012543.0}, "Rv0787": {"Expression": 98.9, "InternalID": 3010727.0}, "Rv2419c": {"Expression": 61.5, "InternalID": 3012384.0}, "Rv3246c": {"Expression": 1371.0, "InternalID": 3013227.0}, "Rv1612": {"Expression": 532.0, "InternalID": 3011565.0}, "Rv1589": {"Expression": 26.6, "InternalID": 3011542.0}, "Rv1301": {"Expression": 397.0, "InternalID": 3011248.0}, "Rv1222": {"Expression": 67.8, "InternalID": 3011168.0}, "Rv0933": {"Expression": 305.0, "InternalID": 3010874.0}, "Rv2024c": {"Expression": 11.1, "InternalID": 3011981.0}, "Rv1198": {"Expression": 727.0, "InternalID": 3011144.0}, "Rv2058c": {"Expression": 45.0, "InternalID": 3012015.0}, "Rv0244c": {"Expression": 373.0, "InternalID": 3010172.0}, "Rv3860": {"Expression": 35.6, "InternalID": 3013849.0}, "Rv0025": {"Expression": 27.8, "InternalID": 3009950.0}, "Rv0332": {"Expression": 240.0, "InternalID": 3010260.0}, "Rv3877": {"Expression": 92.8, "InternalID": 3013866.0}, "Rv1269c": {"Expression": 657.0, "InternalID": 3011215.0}, "Rv0433": {"Expression": 274.0, "InternalID": 3010361.0}, "Rv2063": {"Expression": 23.8, "InternalID": 3012020.0}, "Rv2222c": {"Expression": 711.0, "InternalID": 3012180.0}, "Rv0594": {"Expression": 1.4, "InternalID": 3010528.0}, "Rv2697c": {"Expression": 434.0, "InternalID": 3012666.0}, "Rv1546": {"Expression": 83.7, "InternalID": 3011499.0}, "Rv1206": {"Expression": 183.0, "InternalID": 3011152.0}, "Rv0379": {"Expression": 4542.0, "InternalID": 3010307.0}, "Rv1021": {"Expression": 184.0, "InternalID": 3010962.0}, "Rv2250c": {"Expression": 11.7, "InternalID": 3012208.0}, "Rv0544c": {"Expression": 3.36, "InternalID": 3010477.0}, "Rv1487": {"Expression": 38.1, "InternalID": 3011436.0}, "Rv4001": {"Expression": 480.0, "InternalID": 3013915.0}, "Rv3132c": {"Expression": 105.0, "InternalID": 3013106.0}, "Rv1844c": {"Expression": 42.0, "InternalID": 3011799.0}, "Rv3495c": {"Expression": 180.0, "InternalID": 3013478.0}, "Rv0629c": {"Expression": 1.97, "InternalID": 3010564.0}, "Rv3608c": {"Expression": 165.0, "InternalID": 3013592.0}, "Rv3489": {"Expression": 986.0, "InternalID": 3013472.0}, "Rv2501c": {"Expression": 79.9, "InternalID": 3012467.0}, "Rv1108c": {"Expression": 11.2, "InternalID": 3011052.0}, "Rv1676": {"Expression": 357.0, "InternalID": 3011630.0}, "Rv3382c": {"Expression": 1.68, "InternalID": 3013364.0}, "Rv1704c": {"Expression": 10.4, "InternalID": 3011658.0}, "Rv2992c": {"Expression": 467.0, "InternalID": 3012965.0}, "Rv1605": {"Expression": 24.5, "InternalID": 3011558.0}, "Rv3272": {"Expression": 40.1, "InternalID": 3013253.0}, "Rv3559c": {"Expression": 17.0, "InternalID": 3013542.0}, "Rv3494c": {"Expression": 19.8, "InternalID": 3013477.0}, "Rv0817c": {"Expression": 46.3, "InternalID": 3010758.0}, "Rv1896c": {"Expression": 106.0, "InternalID": 3011852.0}, "Rv1144": {"Expression": 753.0, "InternalID": 3011090.0}, "Rv0044c": {"Expression": 1050.0, "InternalID": 3009969.0}, "Rv0147": {"Expression": 711.0, "InternalID": 3010073.0}, "Rv1787": {"Expression": 7.07, "InternalID": 3011743.0}, "Rv2949c": {"Expression": 255.0, "InternalID": 3012921.0}, "Rv0186": {"Expression": 35.0, "InternalID": 3010112.0}, "Rv2630": {"Expression": 1.15, "InternalID": 3012599.0}, "Rv1344": {"Expression": 0.698, "InternalID": 3011292.0}, "Rv0617": {"Expression": 42.0, "InternalID": 3010552.0}, "Rv3907c": {"Expression": 169.0, "InternalID": 3013896.0}, "Rv0335c": {"Expression": 0.485, "InternalID": 3010263.0}, "Rv0501": {"Expression": 45.8, "InternalID": 3010434.0}, "Rv1429": {"Expression": 15.7, "InternalID": 3011377.0}, "Rv0254c": {"Expression": 1.84, "InternalID": 3010182.0}, "Rv0080": {"Expression": 8.36, "InternalID": 3010006.0}, "Rv1261c": {"Expression": 948.0, "InternalID": 3011207.0}, "Rv3422c": {"Expression": 1.98, "InternalID": 3013405.0}, "Rv3688c": {"Expression": 296.0, "InternalID": 3013673.0}, "Rv1727": {"Expression": 4.66, "InternalID": 3011682.0}, "Rv1294": {"Expression": 294.0, "InternalID": 3011241.0}, "Rv3015c": {"Expression": 190.0, "InternalID": 3012989.0}, "Rv2943": {"Expression": 0.697, "InternalID": 3012914.0}, "Rv0921": {"Expression": 2.06, "InternalID": 3010862.0}, "Rv0103c": {"Expression": 16.8, "InternalID": 3010029.0}, "Rv0860": {"Expression": 1593.0, "InternalID": 3010801.0}, "Rv0915c": {"Expression": 0.656, "InternalID": 3010856.0}, "Rv1260": {"Expression": 185.0, "InternalID": 3011206.0}, "Rv2065": {"Expression": 135.0, "InternalID": 3012022.0}, "Rv1850": {"Expression": 22.8, "InternalID": 3011805.0}, "Rv0558": {"Expression": 41.1, "InternalID": 3010491.0}, "Rv3603c": {"Expression": 37.0, "InternalID": 3013587.0}, "Rv2406c": {"Expression": 582.0, "InternalID": 3012371.0}, "Rv3476c": {"Expression": 0.227, "InternalID": 3013459.0}, "Rv3016": {"Expression": 10.6, "InternalID": 3012990.0}, "Rv2011c": {"Expression": 0.341, "InternalID": 3011968.0}, "Rv3480c": {"Expression": 47.3, "InternalID": 3013463.0}, "Rv0165c": {"Expression": 1.36, "InternalID": 3010091.0}, "Rv0937c": {"Expression": 9.68, "InternalID": 3010878.0}, "Rv1955": {"Expression": 0.8, "InternalID": 3011911.0}, "Rv2550c": {"Expression": 0.101, "InternalID": 3012517.0}, "Rv2833c": {"Expression": 5.87, "InternalID": 3012803.0}, "Rv1282c": {"Expression": 0.711, "InternalID": 3011228.0}, "Rv3713": {"Expression": 81.0, "InternalID": 3013699.0}, "Rv3549c": {"Expression": 3.48, "InternalID": 3013532.0}, "Rv1235": {"Expression": 54.4, "InternalID": 3011181.0}, "Rv1012": {"Expression": 0.014, "InternalID": 3010953.0}, "Rv3697c": {"Expression": 2.92, "InternalID": 3013682.0}, "Rv1472": {"Expression": 12.8, "InternalID": 3011420.0}, "Rv1826": {"Expression": 189.0, "InternalID": 3011781.0}, "Rv2566": {"Expression": 35.4, "InternalID": 3012533.0}, "Rv0691c": {"Expression": 0.986, "InternalID": 3010628.0}, "Rv3811": {"Expression": 0.231, "InternalID": 3013800.0}, "Rv2532c": {"Expression": 4.44, "InternalID": 3012499.0}, "Rv3446c": {"Expression": 45.7, "InternalID": 3013429.0}, "Rv2777c": {"Expression": 0.549, "InternalID": 3012747.0}, "Rv2089c": {"Expression": 23.8, "InternalID": 3012047.0}, "Rv3106": {"Expression": 88.1, "InternalID": 3013081.0}, "Rv3171c": {"Expression": 0.184, "InternalID": 3013145.0}, "Rv1302": {"Expression": 0.525, "InternalID": 3011249.0}, "Rv2626c": {"Expression": 961.0, "InternalID": 3012595.0}, "Rv0201c": {"Expression": 15.5, "InternalID": 3010128.0}, "Rv1492": {"Expression": 43.0, "InternalID": 3011442.0}, "Rv3748": {"Expression": 56.9, "InternalID": 3013735.0}, "Rv1593c": {"Expression": 211.0, "InternalID": 3011546.0}, "Rv3686c": {"Expression": 7.73, "InternalID": 3013671.0}, "Rv1250": {"Expression": 0.131, "InternalID": 3011196.0}, "Rv3234c": {"Expression": 21.1, "InternalID": 3013215.0}, "Rv4012": {"Expression": 6.07, "InternalID": 3013926.0}, "Rv2691": {"Expression": 417.0, "InternalID": 3012660.0}, "Rv0560c": {"Expression": 123.0, "InternalID": 3010493.0}, "Rv2249c": {"Expression": 21.2, "InternalID": 3012206.0}, "Rv0074": {"Expression": 44.3, "InternalID": 3009999.0}, "Rv1071c": {"Expression": 583.0, "InternalID": 3011013.0}, "Rv1728c": {"Expression": 0.575, "InternalID": 3011683.0}, "Rv1989c": {"Expression": 18.4, "InternalID": 3011945.0}, "Rv0350": {"Expression": 6911.0, "InternalID": 3010278.0}, "Rv3824c": {"Expression": 79.7, "InternalID": 3013813.0}, "Rv1078": {"Expression": 999.0, "InternalID": 3011020.0}, "Rv0709": {"Expression": 1581.0, "InternalID": 3010646.0}, "Rv4000": {"Expression": 0.664, "InternalID": 3013914.0}, "Rv1511": {"Expression": 677.0, "InternalID": 3011464.0}, "Rv2333c": {"Expression": 0.192, "InternalID": 3012297.0}, "Rv1891": {"Expression": 106.0, "InternalID": 3011847.0}, "Rv3765c": {"Expression": 6.45, "InternalID": 3013752.0}, "Rv2462c": {"Expression": 753.0, "InternalID": 3012428.0}, "Rv1045": {"Expression": 151.0, "InternalID": 3010987.0}, "Rv1977": {"Expression": 47.1, "InternalID": 3011933.0}, "Rv1001": {"Expression": 523.0, "InternalID": 3010942.0}, "Rv2602": {"Expression": 8.32, "InternalID": 3012570.0}, "Rv3338": {"Expression": 3.1, "InternalID": 3013320.0}, "Rv1684": {"Expression": 46.5, "InternalID": 3011638.0}, "Rv0016c": {"Expression": 21.3, "InternalID": 3009941.0}, "Rv0992c": {"Expression": 40.1, "InternalID": 3010933.0}, "Rv3497c": {"Expression": 46.5, "InternalID": 3013480.0}, "Rv1636": {"Expression": 2403.0, "InternalID": 3011589.0}, "Rv1175c": {"Expression": 192.0, "InternalID": 3011121.0}, "Rv0763c": {"Expression": 20.1, "InternalID": 3010703.0}, "Rv0096": {"Expression": 154.0, "InternalID": 3010022.0}, "Rv0854": {"Expression": 503.0, "InternalID": 3010795.0}, "Rv3914": {"Expression": 4315.0, "InternalID": 3013903.0}, "Rv1560": {"Expression": 9.31, "InternalID": 3011513.0}, "Rv1654": {"Expression": 258.0, "InternalID": 3011608.0}, "Rv0139": {"Expression": 81.3, "InternalID": 3010065.0}, "Rv3258c": {"Expression": 8.7, "InternalID": 3013239.0}, "Rv1311": {"Expression": 637.0, "InternalID": 3011258.0}, "Rv1925": {"Expression": 845.0, "InternalID": 3011881.0}, "Rv2922A": {"Expression": 290.0, "InternalID": 3012892.0}, "Rv3916c": {"Expression": 15.2, "InternalID": 3013905.0}, "Rv1640c": {"Expression": 53.1, "InternalID": 3011594.0}, "Rv3515c": {"Expression": 51.1, "InternalID": 3013498.0}, "Rv1098c": {"Expression": 1614.0, "InternalID": 3011042.0}, "Rv3252c": {"Expression": 1.6, "InternalID": 3013233.0}, "Rv0144": {"Expression": 389.0, "InternalID": 3010070.0}, "Rv0345": {"Expression": 0.129, "InternalID": 3010273.0}, "Rv3383c": {"Expression": 63.1, "InternalID": 3013365.0}, "Rv1552": {"Expression": 5.91, "InternalID": 3011505.0}, "Rv0455c": {"Expression": 512.0, "InternalID": 3010383.0}, "Rv2950c": {"Expression": 96.5, "InternalID": 3012922.0}, "Rv0869c": {"Expression": 1.35, "InternalID": 3010810.0}, "Rv3229c": {"Expression": 13.8, "InternalID": 3013210.0}, "Rv1443c": {"Expression": 409.0, "InternalID": 3011391.0}, "Rv3665c": {"Expression": 0.528, "InternalID": 3013649.0}, "Rv3809c": {"Expression": 102.0, "InternalID": 3013798.0}, "Rv3430c": {"Expression": 26.3, "InternalID": 3013413.0}, "Rv3505": {"Expression": 44.1, "InternalID": 3013488.0}, "Rv2503c": {"Expression": 132.0, "InternalID": 3012469.0}, "Rv1536": {"Expression": 136.0, "InternalID": 3011489.0}, "Rv3244c": {"Expression": 96.6, "InternalID": 3013225.0}, "Rv2759c": {"Expression": 5.85, "InternalID": 3012729.0}, "Rv2431c": {"Expression": 48.4, "InternalID": 3012396.0}, "Rv0465c": {"Expression": 6.08, "InternalID": 3010394.0}, "Rv3924c": {"Expression": 26.1, "InternalID": 3013913.0}, "Rv3024c": {"Expression": 12.4, "InternalID": 3012999.0}, "Rv3260c": {"Expression": 36.9, "InternalID": 3013241.0}, "Rv0929": {"Expression": 0.709, "InternalID": 3010870.0}, "Rv1464": {"Expression": 245.0, "InternalID": 3011412.0}, "Rv3257c": {"Expression": 61.5, "InternalID": 3013238.0}, "Rv2832c": {"Expression": 0.859, "InternalID": 3012802.0}, "Rv1500": {"Expression": 4.44, "InternalID": 3011451.0}, "Rv0336": {"Expression": 0.025, "InternalID": 3010264.0}, "Rv1358": {"Expression": 0.022, "InternalID": 3011306.0}, "Rv1914c": {"Expression": 115.0, "InternalID": 3011870.0}, "Rv3356c": {"Expression": 583.0, "InternalID": 3013338.0}, "Rv2588c": {"Expression": 332.0, "InternalID": 3012555.0}, "Rv0088": {"Expression": 792.0, "InternalID": 3010014.0}, "Rv2592c": {"Expression": 17.8, "InternalID": 3012559.0}, "Rv3538": {"Expression": 7.85, "InternalID": 3013521.0}, "Rv2299c": {"Expression": 660.0, "InternalID": 3012257.0}, "Rv1170": {"Expression": 104.0, "InternalID": 3011116.0}, "Rv1386": {"Expression": 126.0, "InternalID": 3011334.0}, "Rv0766c": {"Expression": 0.584, "InternalID": 3010706.0}, "Rv0784": {"Expression": 5.33, "InternalID": 3010724.0}, "Rv3615c": {"Expression": 680.0, "InternalID": 3013599.0}, "Rv1290c": {"Expression": 9.23, "InternalID": 3011237.0}, "Rv0710": {"Expression": 1743.0, "InternalID": 3010647.0}, "Rv3894c": {"Expression": 11.9, "InternalID": 3013883.0}, "Rv0938": {"Expression": 3.42, "InternalID": 3010879.0}, "Rv3111": {"Expression": 0.157, "InternalID": 3013086.0}, "Rv1692": {"Expression": 32.9, "InternalID": 3011646.0}, "Rv0991c": {"Expression": 34.1, "InternalID": 3010932.0}, "Rv1425": {"Expression": 16.7, "InternalID": 3011373.0}, "Rv2434c": {"Expression": 0.109, "InternalID": 3012399.0}, "Rv2178c": {"Expression": 442.0, "InternalID": 3012135.0}, "Rv1461": {"Expression": 53.8, "InternalID": 3011409.0}, "Rv3632": {"Expression": 6.4, "InternalID": 3013616.0}, "Rv2908c": {"Expression": 1178.0, "InternalID": 3012878.0}, "Rv1687c": {"Expression": 7.12, "InternalID": 3011641.0}, "Rv2927c": {"Expression": 436.0, "InternalID": 3012898.0}, "Rv3502c": {"Expression": 34.6, "InternalID": 3013485.0}, "Rv3816c": {"Expression": 316.0, "InternalID": 3013805.0}, "Rv1690": {"Expression": 2.59, "InternalID": 3011644.0}, "Rv0337c": {"Expression": 26.5, "InternalID": 3010265.0}, "Rv2448c": {"Expression": 212.0, "InternalID": 3012414.0}, "Rv2825c": {"Expression": 27.3, "InternalID": 3012795.0}, "Rv1155": {"Expression": 79.3, "InternalID": 3011100.0}, "Rv0989c": {"Expression": 9.39, "InternalID": 3010930.0}, "Rv3089": {"Expression": 63.2, "InternalID": 3013064.0}, "Rv3285": {"Expression": 1711.0, "InternalID": 3013266.0}, "Rv2920c": {"Expression": 2.62, "InternalID": 3012890.0}, "Rv3547": {"Expression": 628.0, "InternalID": 3013530.0}, "Rv1484": {"Expression": 608.0, "InternalID": 3011433.0}, "Rv1516c": {"Expression": 11.3, "InternalID": 3011469.0}, "Rv0272c": {"Expression": 148.0, "InternalID": 3010200.0}, "Rv0927c": {"Expression": 348.0, "InternalID": 3010868.0}, "Rv0957": {"Expression": 826.0, "InternalID": 3010897.0}, "Rv0770": {"Expression": 23.6, "InternalID": 3010710.0}, "Rv2580c": {"Expression": 52.0, "InternalID": 3012547.0}, "Rv2867c": {"Expression": 4.1, "InternalID": 3012837.0}, "Rv1926c": {"Expression": 2225.0, "InternalID": 3011882.0}, "Rv3882c": {"Expression": 133.0, "InternalID": 3013871.0}, "Rv3456c": {"Expression": 1523.0, "InternalID": 3013439.0}, "Rv1223": {"Expression": 539.0, "InternalID": 3011169.0}, "Rv2632c": {"Expression": 1894.0, "InternalID": 3012601.0}, "Rv1048c": {"Expression": 11.5, "InternalID": 3010990.0}, "Rv2734": {"Expression": 40.4, "InternalID": 3012703.0}, "Rv0789c": {"Expression": 0.859, "InternalID": 3010730.0}, "Rv0689c": {"Expression": 116.0, "InternalID": 3010626.0}, "Rv0634c": {"Expression": 157.0, "InternalID": 3010571.0}, "Rv2847c": {"Expression": 37.3, "InternalID": 3012817.0}, "Rv0303": {"Expression": 55.3, "InternalID": 3010231.0}, "Rv1352": {"Expression": 535.0, "InternalID": 3011300.0}, "Rv1478": {"Expression": 10.9, "InternalID": 3011427.0}, "Rv3077": {"Expression": 14.2, "InternalID": 3013052.0}, "Rv3249c": {"Expression": 7.37, "InternalID": 3013230.0}, "Rv3695": {"Expression": 51.9, "InternalID": 3013680.0}, "Rv0319": {"Expression": 270.0, "InternalID": 3010247.0}, "Rv0798c": {"Expression": 1032.0, "InternalID": 3010739.0}, "Rv2986c": {"Expression": 4081.0, "InternalID": 3012959.0}, "Rv3517": {"Expression": 0.629, "InternalID": 3013500.0}, "Rv3054c": {"Expression": 58.0, "InternalID": 3013029.0}, "Rv0567": {"Expression": 8.0, "InternalID": 3010500.0}, "Rv3308": {"Expression": 7.91, "InternalID": 3013289.0}, "Rv3389c": {"Expression": 1704.0, "InternalID": 3013371.0}, "Rv0311": {"Expression": 66.9, "InternalID": 3010239.0}, "Rv3562": {"Expression": 45.4, "InternalID": 3013545.0}, "Rv3167c": {"Expression": 1.76, "InternalID": 3013141.0}, "Rv1899c": {"Expression": 217.0, "InternalID": 3011855.0}, "Rv3243c": {"Expression": 6.6, "InternalID": 3013224.0}, "Rv2936": {"Expression": 224.0, "InternalID": 3012907.0}, "Rv3238c": {"Expression": 5.51, "InternalID": 3013219.0}, "Rv2105": {"Expression": 198.0, "InternalID": 3012061.0}, "Rv3194c": {"Expression": 111.0, "InternalID": 3013168.0}, "Rv2235": {"Expression": 8.98, "InternalID": 3012192.0}, "Rv3273": {"Expression": 593.0, "InternalID": 3013254.0}, "Rv3542c": {"Expression": 0.981, "InternalID": 3013525.0}, "Rv0516c": {"Expression": 50.5, "InternalID": 3010449.0}, "Rv1263": {"Expression": 106.0, "InternalID": 3011209.0}, "Rv3315c": {"Expression": 106.0, "InternalID": 3013297.0}, "Rv3029c": {"Expression": 2294.0, "InternalID": 3013004.0}, "Rv3058c": {"Expression": 281.0, "InternalID": 3013033.0}, "Rv0030": {"Expression": 5.66, "InternalID": 3009955.0}, "Rv2713": {"Expression": 85.8, "InternalID": 3012682.0}, "Rv3265c": {"Expression": 39.0, "InternalID": 3013246.0}, "Rv1843c": {"Expression": 1083.0, "InternalID": 3011798.0}, "Rv1990c": {"Expression": 39.3, "InternalID": 3011947.0}, "Rv1159A": {"Expression": 1398.0, "InternalID": 3011105.0}, "Rv2763c": {"Expression": 17.6, "InternalID": 3012733.0}, "Rv0634B": {"Expression": 1341.0, "InternalID": 3010570.0}, "Rv1321": {"Expression": 10.9, "InternalID": 3011268.0}, "Rv3646c": {"Expression": 220.0, "InternalID": 3013630.0}, "Rv0149": {"Expression": 75.4, "InternalID": 3010075.0}, "Rv3890c": {"Expression": 579.0, "InternalID": 3013879.0}, "Rv1117": {"Expression": 313.0, "InternalID": 3011062.0}, "Rv1807": {"Expression": 76.6, "InternalID": 3011762.0}, "Rv0180c": {"Expression": 351.0, "InternalID": 3010106.0}, "Rv1475c": {"Expression": 1649.0, "InternalID": 3011424.0}, "Rv2769c": {"Expression": 780.0, "InternalID": 3012739.0}, "Rv0951": {"Expression": 1893.0, "InternalID": 3010891.0}, "Rv2953": {"Expression": 320.0, "InternalID": 3012925.0}, "Rv1419": {"Expression": 126.0, "InternalID": 3011367.0}, "Rv0255c": {"Expression": 6.64, "InternalID": 3010183.0}, "Rv1241": {"Expression": 19.9, "InternalID": 3011187.0}, "Rv0671": {"Expression": 3.23, "InternalID": 3010608.0}, "Rv1556": {"Expression": 153.0, "InternalID": 3011509.0}, "Rv2967c": {"Expression": 188.0, "InternalID": 3012939.0}, "Rv2447c": {"Expression": 177.0, "InternalID": 3012413.0}, "Rv1391": {"Expression": 186.0, "InternalID": 3011339.0}, "Rv2514c": {"Expression": 2.19, "InternalID": 3012480.0}, "Rv2736c": {"Expression": 0.482, "InternalID": 3012705.0}, "Rv3807c": {"Expression": 55.8, "InternalID": 3013796.0}, "Rv2171": {"Expression": 113.0, "InternalID": 3012128.0}, "Rv2238c": {"Expression": 168.0, "InternalID": 3012195.0}, "Rv3527": {"Expression": 7.5, "InternalID": 3013510.0}, "Rv1438": {"Expression": 898.0, "InternalID": 3011386.0}, "Rv0925c": {"Expression": 988.0, "InternalID": 3010866.0}, "Rv1305": {"Expression": 834.0, "InternalID": 3011252.0}, "Rv2180c": {"Expression": 3.89, "InternalID": 3012137.0}, "Rv2303c": {"Expression": 6.04, "InternalID": 3012261.0}, "Rv0862c": {"Expression": 17.8, "InternalID": 3010803.0}, "Rv0984": {"Expression": 802.0, "InternalID": 3010925.0}, "Rv1783": {"Expression": 64.4, "InternalID": 3011739.0}, "Rv0837c": {"Expression": 1.37, "InternalID": 3010778.0}, "Rv2956": {"Expression": 76.8, "InternalID": 3012928.0}, "Rv3704c": {"Expression": 2.71, "InternalID": 3013689.0}, "Rv3307": {"Expression": 68.1, "InternalID": 3013288.0}, "Rv3076": {"Expression": 3.6, "InternalID": 3013051.0}, "Rv2123": {"Expression": 116.0, "InternalID": 3012079.0}, "Rv1211": {"Expression": 2070.0, "InternalID": 3011157.0}, "Rv0865": {"Expression": 258.0, "InternalID": 3010806.0}, "Rv1578c": {"Expression": 2.95, "InternalID": 3011531.0}, "Rv2753c": {"Expression": 494.0, "InternalID": 3012723.0}, "Rv2243": {"Expression": 141.0, "InternalID": 3012200.0}, "Rv1086": {"Expression": 46.3, "InternalID": 3011028.0}, "Rv2400c": {"Expression": 69.8, "InternalID": 3012364.0}, "Rv0626": {"Expression": 5.03, "InternalID": 3010561.0}, "Rv0258c": {"Expression": 0.424, "InternalID": 3010186.0}, "Rv3233c": {"Expression": 20.1, "InternalID": 3013214.0}, "Rv3306c": {"Expression": 84.4, "InternalID": 3013287.0}, "Rv1782": {"Expression": 289.0, "InternalID": 3011738.0}, "Rv0308": {"Expression": 207.0, "InternalID": 3010236.0}, "Rv2453c": {"Expression": 601.0, "InternalID": 3012419.0}, "Rv1579c": {"Expression": 18.4, "InternalID": 3011532.0}, "Rv1643": {"Expression": 862.0, "InternalID": 3011597.0}, "Rv3873": {"Expression": 184.0, "InternalID": 3013862.0}, "Rv2737c": {"Expression": 19.8, "InternalID": 3012707.0}, "Rv0313": {"Expression": 57.8, "InternalID": 3010241.0}, "Rv0327c": {"Expression": 0.754, "InternalID": 3010255.0}, "Rv1153c": {"Expression": 5.05, "InternalID": 3011098.0}, "Rv0941c": {"Expression": 15.6, "InternalID": 3010882.0}, "Rv0833": {"Expression": 2729.0, "InternalID": 3010774.0}, "Rv2844": {"Expression": 120.0, "InternalID": 3012814.0}, "Rv0863": {"Expression": 259.0, "InternalID": 3010804.0}, "Rv1662": {"Expression": 0.493, "InternalID": 3011616.0}, "Rv3186": {"Expression": 198.0, "InternalID": 3013160.0}, "Rv3631": {"Expression": 14.2, "InternalID": 3013615.0}, "Rv0706": {"Expression": 1720.0, "InternalID": 3010643.0}, "Rv2000": {"Expression": 31.7, "InternalID": 3011957.0}, "Rv1895": {"Expression": 2.77, "InternalID": 3011851.0}, "Rv0749": {"Expression": 8.71, "InternalID": 3010687.0}, "Rv0480c": {"Expression": 142.0, "InternalID": 3010410.0}, "Rv1927": {"Expression": 10.1, "InternalID": 3011883.0}, "Rv1459c": {"Expression": 73.3, "InternalID": 3011407.0}, "Rv1502": {"Expression": 4.97, "InternalID": 3011453.0}, "Rv2993c": {"Expression": 358.0, "InternalID": 3012966.0}, "Rv2617c": {"Expression": 10.9, "InternalID": 3012586.0}, "Rv2157c": {"Expression": 277.0, "InternalID": 3012113.0}, "Rv2568c": {"Expression": 136.0, "InternalID": 3012535.0}, "Rv3620c": {"Expression": 572.0, "InternalID": 3013604.0}, "Rv3276c": {"Expression": 276.0, "InternalID": 3013257.0}, "Rv2794c": {"Expression": 33.4, "InternalID": 3012764.0}, "Rv2176": {"Expression": 0.175, "InternalID": 3012133.0}, "Rv3677c": {"Expression": 9.6, "InternalID": 3013661.0}, "Rv3804c": {"Expression": 3824.0, "InternalID": 3013793.0}, "Rv1107c": {"Expression": 335.0, "InternalID": 3011051.0}, "Rv3461c": {"Expression": 2238.0, "InternalID": 3013444.0}, "Rv2287": {"Expression": 0.694, "InternalID": 3012245.0}, "Rv3404c": {"Expression": 80.6, "InternalID": 3013387.0}, "Rv0889c": {"Expression": 450.0, "InternalID": 3010830.0}, "Rv0127": {"Expression": 260.0, "InternalID": 3010053.0}, "Rv2440c": {"Expression": 5.67, "InternalID": 3012406.0}, "Rv0062": {"Expression": 144.0, "InternalID": 3009987.0}, "Rv0846c": {"Expression": 29.9, "InternalID": 3010787.0}, "Rv0538": {"Expression": 63.8, "InternalID": 3010471.0}, "Rv1523": {"Expression": 61.7, "InternalID": 3011476.0}, "Rv0983": {"Expression": 257.0, "InternalID": 3010924.0}, "Rv0207c": {"Expression": 141.0, "InternalID": 3010134.0}, "Rv2475c": {"Expression": 227.0, "InternalID": 3012441.0}, "Rv0945": {"Expression": 8.12, "InternalID": 3010886.0}, "Rv3499c": {"Expression": 14.0, "InternalID": 3013482.0}, "Rv3903c": {"Expression": 40.5, "InternalID": 3013892.0}, "Rv3703c": {"Expression": 3.06, "InternalID": 3013688.0}, "Rv0208c": {"Expression": 32.0, "InternalID": 3010135.0}, "Rv1590": {"Expression": 69.2, "InternalID": 3011543.0}, "Rv3539": {"Expression": 0.766, "InternalID": 3013522.0}, "Rv2797c": {"Expression": 0.967, "InternalID": 3012767.0}, "Rv2695": {"Expression": 12.9, "InternalID": 3012664.0}, "Rv3321c": {"Expression": 49.5, "InternalID": 3013303.0}, "Rv1174c": {"Expression": 963.0, "InternalID": 3011120.0}, "Rv2190c": {"Expression": 4.65, "InternalID": 3012147.0}, "Rv0853c": {"Expression": 249.0, "InternalID": 3010794.0}, "Rv0104": {"Expression": 68.6, "InternalID": 3010030.0}, "Rv1188": {"Expression": 3.53, "InternalID": 3011134.0}, "Rv1497": {"Expression": 66.6, "InternalID": 3011447.0}, "Rv2974c": {"Expression": 2.9, "InternalID": 3012947.0}, "Rv3474": {"Expression": 198.0, "InternalID": 3013457.0}, "Rv3725": {"Expression": 18.5, "InternalID": 3013712.0}, "Rv3228": {"Expression": 14.9, "InternalID": 3013209.0}, "Rv0515": {"Expression": 0.025, "InternalID": 3010448.0}, "Rv0905": {"Expression": 690.0, "InternalID": 3010846.0}, "Rv1141c": {"Expression": 32.2, "InternalID": 3011087.0}, "Rv0298": {"Expression": 75.9, "InternalID": 3010226.0}, "Rv2544": {"Expression": 1.03, "InternalID": 3012511.0}, "Rv3779": {"Expression": 72.8, "InternalID": 3013768.0}, "Rv1682": {"Expression": 111.0, "InternalID": 3011636.0}, "Rv1600": {"Expression": 69.7, "InternalID": 3011553.0}, "Rv0115": {"Expression": 0.14, "InternalID": 3010041.0}, "Rv1509": {"Expression": 8.77, "InternalID": 3011462.0}, "Rv2426c": {"Expression": 49.4, "InternalID": 3012391.0}, "Rv3130c": {"Expression": 145.0, "InternalID": 3013104.0}, "Rv2913c": {"Expression": 80.3, "InternalID": 3012883.0}, "Rv3520c": {"Expression": 245.0, "InternalID": 3013503.0}, "Rv3600c": {"Expression": 129.0, "InternalID": 3013584.0}, "Rv1489": {"Expression": 814.0, "InternalID": 3011438.0}, "Rv1520": {"Expression": 1.15, "InternalID": 3011473.0}, "Rv0068": {"Expression": 110.0, "InternalID": 3009993.0}, "Rv2659c": {"Expression": 0.958, "InternalID": 3012628.0}, "Rv3724A": {"Expression": 10.9, "InternalID": 3013710.0}, "Rv3723": {"Expression": 117.0, "InternalID": 3013709.0}, "Rv2628": {"Expression": 3.73, "InternalID": 3012597.0}, "Rv2995c": {"Expression": 968.0, "InternalID": 3012968.0}, "Rv2606c": {"Expression": 610.0, "InternalID": 3012574.0}, "Rv1024": {"Expression": 6.88, "InternalID": 3010965.0}, "Rv1142c": {"Expression": 130.0, "InternalID": 3011088.0}, "Rv0431": {"Expression": 139.0, "InternalID": 3010359.0}, "Rv1216c": {"Expression": 202.0, "InternalID": 3011162.0}, "Rv2455c": {"Expression": 278.0, "InternalID": 3012421.0}, "Rv2930": {"Expression": 107.0, "InternalID": 3012901.0}, "Rv1510": {"Expression": 0.674, "InternalID": 3011463.0}, "Rv3564": {"Expression": 37.6, "InternalID": 3013547.0}, "Rv2518c": {"Expression": 21.5, "InternalID": 3012484.0}, "Rv0564c": {"Expression": 179.0, "InternalID": 3010497.0}, "Rv2016": {"Expression": 7.91, "InternalID": 3011973.0}, "Rv1929c": {"Expression": 4.35, "InternalID": 3011885.0}, "Rv3523": {"Expression": 14.2, "InternalID": 3013506.0}, "Rv2454c": {"Expression": 474.0, "InternalID": 3012420.0}, "Rv2916c": {"Expression": 227.0, "InternalID": 3012886.0}, "Rv1592c": {"Expression": 31.2, "InternalID": 3011545.0}, "Rv2823c": {"Expression": 24.8, "InternalID": 3012793.0}, "Rv1410c": {"Expression": 21.7, "InternalID": 3011358.0}, "Rv2145c": {"Expression": 2604.0, "InternalID": 3012101.0}, "Rv1829": {"Expression": 443.0, "InternalID": 3011784.0}, "Rv2383c": {"Expression": 7.11, "InternalID": 3012347.0}, "Rv0120c": {"Expression": 439.0, "InternalID": 3010046.0}, "Rv3218": {"Expression": 55.8, "InternalID": 3013196.0}, "Rv3675": {"Expression": 12.3, "InternalID": 3013659.0}, "Rv1748": {"Expression": 30.2, "InternalID": 3011703.0}, "Rv1711": {"Expression": 22.2, "InternalID": 3011666.0}, "Rv0499": {"Expression": 2.71, "InternalID": 3010430.0}, "Rv1383": {"Expression": 299.0, "InternalID": 3011331.0}, "Rv0879c": {"Expression": 7.27, "InternalID": 3010820.0}, "Rv1099c": {"Expression": 764.0, "InternalID": 3011043.0}, "Rv2026c": {"Expression": 16.9, "InternalID": 3011983.0}, "Rv1785c": {"Expression": 29.8, "InternalID": 3011741.0}, "Rv2148c": {"Expression": 66.4, "InternalID": 3012104.0}, "Rv3501c": {"Expression": 9.98, "InternalID": 3013484.0}, "Rv0738": {"Expression": 949.0, "InternalID": 3010676.0}, "Rv1228": {"Expression": 2.38, "InternalID": 3011174.0}, "Rv2427c": {"Expression": 383.0, "InternalID": 3012392.0}, "Rv3783": {"Expression": 4.1, "InternalID": 3013772.0}, "Rv0283": {"Expression": 377.0, "InternalID": 3010211.0}, "Rv0757": {"Expression": 426.0, "InternalID": 3010697.0}, "Rv2229c": {"Expression": 455.0, "InternalID": 3012187.0}, "Rv0819": {"Expression": 41.5, "InternalID": 3010760.0}, "Rv2973c": {"Expression": 1.45, "InternalID": 3012946.0}, "Rv1495": {"Expression": 31.6, "InternalID": 3011445.0}, "Rv1675c": {"Expression": 4.13, "InternalID": 3011629.0}, "Rv2524c": {"Expression": 705.0, "InternalID": 3012490.0}, "Rv0194": {"Expression": 0.184, "InternalID": 3010121.0}, "Rv1247c": {"Expression": 17.7, "InternalID": 3011193.0}, "Rv3867": {"Expression": 771.0, "InternalID": 3013856.0}, "Rv0669c": {"Expression": 102.0, "InternalID": 3010606.0}, "Rv1758": {"Expression": 13.1, "InternalID": 3011713.0}, "Rv0444c": {"Expression": 295.0, "InternalID": 3010372.0}, "Rv2954c": {"Expression": 117.0, "InternalID": 3012926.0}, "Rv2361c": {"Expression": 18.3, "InternalID": 3012325.0}, "Rv3006": {"Expression": 356.0, "InternalID": 3012980.0}, "Rv2223c": {"Expression": 14.9, "InternalID": 3012181.0}, "Rv1204c": {"Expression": 5.93, "InternalID": 3011150.0}, "Rv2558": {"Expression": 137.0, "InternalID": 3012525.0}, "Rv1405c": {"Expression": 3.46, "InternalID": 3011353.0}, "Rv0270": {"Expression": 800.0, "InternalID": 3010198.0}, "Rv3806c": {"Expression": 30.5, "InternalID": 3013795.0}, "Rv3095": {"Expression": 7.09, "InternalID": 3013070.0}, "Rv0577": {"Expression": 1189.0, "InternalID": 3010510.0}, "Rv0189c": {"Expression": 516.0, "InternalID": 3010115.0}, "Rv2500c": {"Expression": 156.0, "InternalID": 3012466.0}, "Rv2405": {"Expression": 207.0, "InternalID": 3012370.0}, "Rv0153c": {"Expression": 132.0, "InternalID": 3010079.0}, "Rv0826": {"Expression": 27.5, "InternalID": 3010767.0}, "Rv1679": {"Expression": 155.0, "InternalID": 3011633.0}, "Rv2988c": {"Expression": 142.0, "InternalID": 3012961.0}, "Rv1767": {"Expression": 82.3, "InternalID": 3011723.0}, "Rv0552": {"Expression": 53.4, "InternalID": 3010485.0}, "Rv2934": {"Expression": 175.0, "InternalID": 3012905.0}, "Rv1028c": {"Expression": 17.6, "InternalID": 3010970.0}, "Rv3536c": {"Expression": 142.0, "InternalID": 3013519.0}, "Rv1498A": {"Expression": 1984.0, "InternalID": 3011448.0}, "Rv1122": {"Expression": 715.0, "InternalID": 3011067.0}, "Rv2928": {"Expression": 790.0, "InternalID": 3012899.0}, "Rv2374c": {"Expression": 72.6, "InternalID": 3012338.0}, "Rv2983": {"Expression": 4.04, "InternalID": 3012956.0}, "Rv2436": {"Expression": 0.24, "InternalID": 3012401.0}, "Rv2082": {"Expression": 16.7, "InternalID": 3012040.0}, "Rv3863": {"Expression": 147.0, "InternalID": 3013852.0}, "Rv3439c": {"Expression": 99.7, "InternalID": 3013422.0}, "Rv1421": {"Expression": 26.7, "InternalID": 3011369.0}, "Rv0466": {"Expression": 324.0, "InternalID": 3010395.0}, "Rv2206": {"Expression": 142.0, "InternalID": 3012163.0}, "Rv0410c": {"Expression": 156.0, "InternalID": 3010338.0}, "Rv3712": {"Expression": 15.4, "InternalID": 3013698.0}, "Rv0248c": {"Expression": 1081.0, "InternalID": 3010176.0}, "Rv1835c": {"Expression": 4.7, "InternalID": 3011790.0}, "Rv0185": {"Expression": 12.2, "InternalID": 3010111.0}, "Rv3504": {"Expression": 39.1, "InternalID": 3013487.0}, "Rv2020c": {"Expression": 0.929, "InternalID": 3011977.0}, "Rv2516c": {"Expression": 10.1, "InternalID": 3012482.0}, "Rv2977c": {"Expression": 18.2, "InternalID": 3012950.0}, "Rv1571": {"Expression": 69.7, "InternalID": 3011524.0}, "Rv0092": {"Expression": 8.94, "InternalID": 3010018.0}, "Rv0168": {"Expression": 235.0, "InternalID": 3010094.0}, "Rv1082": {"Expression": 209.0, "InternalID": 3011024.0}, "Rv0955": {"Expression": 52.0, "InternalID": 3010895.0}, "Rv3819": {"Expression": 127.0, "InternalID": 3013808.0}, "Rv3361c": {"Expression": 1.98, "InternalID": 3013343.0}, "Rv0457c": {"Expression": 112.0, "InternalID": 3010386.0}, "Rv1197": {"Expression": 649.0, "InternalID": 3011143.0}, "Rv1637c": {"Expression": 1107.0, "InternalID": 3011590.0}, "Rv0387c": {"Expression": 5.29, "InternalID": 3010315.0}, "Rv0981": {"Expression": 261.0, "InternalID": 3010922.0}, "Rv2029c": {"Expression": 76.8, "InternalID": 3011986.0}, "Rv0878c": {"Expression": 0.172, "InternalID": 3010819.0}, "Rv3898c": {"Expression": 8.84, "InternalID": 3013887.0}, "Rv2694c": {"Expression": 415.0, "InternalID": 3012663.0}, "Rv2435c": {"Expression": 11.1, "InternalID": 3012400.0}, "Rv0910": {"Expression": 120.0, "InternalID": 3010851.0}, "Rv3301c": {"Expression": 80.3, "InternalID": 3013282.0}, "Rv0317c": {"Expression": 140.0, "InternalID": 3010245.0}, "Rv1343c": {"Expression": 1.47, "InternalID": 3011291.0}, "Rv2467": {"Expression": 995.0, "InternalID": 3012433.0}, "Rv0040c": {"Expression": 173.0, "InternalID": 3009965.0}, "Rv1816": {"Expression": 15.3, "InternalID": 3011771.0}, "Rv3444c": {"Expression": 0.237, "InternalID": 3013427.0}, "Rv2543": {"Expression": 110.0, "InternalID": 3012510.0}, "Rv0756c": {"Expression": 25.6, "InternalID": 3010696.0}, "Rv0198c": {"Expression": 291.0, "InternalID": 3010125.0}, "Rv3134c": {"Expression": 144.0, "InternalID": 3013108.0}, "Rv0315": {"Expression": 1789.0, "InternalID": 3010243.0}, "Rv2382c": {"Expression": 2.12, "InternalID": 3012346.0}, "Rv2513": {"Expression": 3.66, "InternalID": 3012479.0}, "Rv3625c": {"Expression": 3.11, "InternalID": 3013609.0}, "Rv2158c": {"Expression": 263.0, "InternalID": 3012114.0}, "Rv3189": {"Expression": 131.0, "InternalID": 3013163.0}, "Rv1618": {"Expression": 30.5, "InternalID": 3011571.0}, "Rv0890c": {"Expression": 18.4, "InternalID": 3010831.0}, "Rv3241c": {"Expression": 87.1, "InternalID": 3013222.0}, "Rv0760c": {"Expression": 175.0, "InternalID": 3010700.0}, "Rv0176": {"Expression": 136.0, "InternalID": 3010102.0}, "Rv1466": {"Expression": 428.0, "InternalID": 3011414.0}, "Rv3588c": {"Expression": 419.0, "InternalID": 3013572.0}, "Rv1664": {"Expression": 1.51, "InternalID": 3011618.0}, "Rv1521": {"Expression": 236.0, "InternalID": 3011474.0}, "Rv0859": {"Expression": 1145.0, "InternalID": 3010800.0}, "Rv2116": {"Expression": 12.5, "InternalID": 3012072.0}, "Rv0958": {"Expression": 80.1, "InternalID": 3010898.0}, "Rv2384": {"Expression": 43.2, "InternalID": 3012348.0}, "Rv2266": {"Expression": 0.319, "InternalID": 3012224.0}, "Rv1738": {"Expression": 1219.0, "InternalID": 3011693.0}, "Rv1576c": {"Expression": 5.81, "InternalID": 3011529.0}, "Rv0145": {"Expression": 7.14, "InternalID": 3010071.0}, "Rv0559c": {"Expression": 555.0, "InternalID": 3010492.0}, "Rv3102c": {"Expression": 485.0, "InternalID": 3013077.0}, "Rv2027c": {"Expression": 10.0, "InternalID": 3011984.0}, "Rv0641": {"Expression": 1053.0, "InternalID": 3010578.0}, "Rv1426c": {"Expression": 16.0, "InternalID": 3011374.0}, "Rv2231c": {"Expression": 2.29, "InternalID": 3012189.0}, "Rv3394c": {"Expression": 14.5, "InternalID": 3013376.0}, "Rv2253": {"Expression": 42.6, "InternalID": 3012211.0}, "Rv2245": {"Expression": 1616.0, "InternalID": 3012202.0}, "Rv1103c": {"Expression": 386.0, "InternalID": 3011047.0}, "Rv3208": {"Expression": 189.0, "InternalID": 3013185.0}, "Rv3354": {"Expression": 3752.0, "InternalID": 3013336.0}, "Rv0091": {"Expression": 38.4, "InternalID": 3010017.0}, "Rv3063": {"Expression": 48.7, "InternalID": 3013038.0}, "Rv2138": {"Expression": 58.0, "InternalID": 3012094.0}, "Rv0803": {"Expression": 188.0, "InternalID": 3010744.0}, "Rv3586": {"Expression": 24.8, "InternalID": 3013570.0}, "Rv1611": {"Expression": 727.0, "InternalID": 3011564.0}, "Rv3302c": {"Expression": 168.0, "InternalID": 3013283.0}, "Rv0277c": {"Expression": 4.48, "InternalID": 3010205.0}, "Rv3210c": {"Expression": 183.0, "InternalID": 3013188.0}, "Rv2139": {"Expression": 38.8, "InternalID": 3012095.0}, "Rv0974c": {"Expression": 19.6, "InternalID": 3010914.0}, "Rv3013": {"Expression": 28.7, "InternalID": 3012987.0}, "Rv2874": {"Expression": 44.8, "InternalID": 3012844.0}, "Rv2586c": {"Expression": 132.0, "InternalID": 3012553.0}, "Rv1613": {"Expression": 457.0, "InternalID": 3011566.0}, "Rv3580c": {"Expression": 148.0, "InternalID": 3013564.0}, "Rv3565": {"Expression": 49.0, "InternalID": 3013548.0}, "Rv3843c": {"Expression": 25.6, "InternalID": 3013832.0}, "Rv0918": {"Expression": 1.94, "InternalID": 3010859.0}, "Rv2700": {"Expression": 125.0, "InternalID": 3012669.0}, "Rv1627c": {"Expression": 330.0, "InternalID": 3011580.0}, "Rv3297": {"Expression": 61.7, "InternalID": 3013278.0}, "Rv2878c": {"Expression": 832.0, "InternalID": 3012848.0}, "Rv3786c": {"Expression": 96.0, "InternalID": 3013775.0}, "Rv3897c": {"Expression": 5.3, "InternalID": 3013886.0}, "Rv1070c": {"Expression": 904.0, "InternalID": 3011012.0}, "Rv1037c": {"Expression": 927.0, "InternalID": 3010979.0}, "Rv2150c": {"Expression": 583.0, "InternalID": 3012106.0}, "Rv1790": {"Expression": 0.034, "InternalID": 3011746.0}, "Rv0609": {"Expression": 7.22, "InternalID": 3010543.0}, "Rv1695": {"Expression": 53.6, "InternalID": 3011649.0}, "Rv1524": {"Expression": 9.27, "InternalID": 3011477.0}, "Rv3225c": {"Expression": 6.57, "InternalID": 3013206.0}, "Rv2366c": {"Expression": 16.0, "InternalID": 3012330.0}, "Rv3022A": {"Expression": 30.7, "InternalID": 3012996.0}, "Rv2728c": {"Expression": 22.6, "InternalID": 3012697.0}, "Rv0087": {"Expression": 5.84, "InternalID": 3010013.0}, "Rv0685": {"Expression": 6102.0, "InternalID": 3010622.0}, "Rv2522c": {"Expression": 32.3, "InternalID": 3012488.0}, "Rv2221c": {"Expression": 27.6, "InternalID": 3012179.0}, "Rv3701c": {"Expression": 35.4, "InternalID": 3013686.0}, "Rv3702c": {"Expression": 161.0, "InternalID": 3013687.0}, "Rv3629c": {"Expression": 51.4, "InternalID": 3013613.0}, "Rv0294": {"Expression": 5.28, "InternalID": 3010222.0}, "Rv3815c": {"Expression": 5.47, "InternalID": 3013804.0}, "Rv3649": {"Expression": 14.0, "InternalID": 3013633.0}, "Rv3705c": {"Expression": 216.0, "InternalID": 3013691.0}, "Rv2966c": {"Expression": 3.22, "InternalID": 3012938.0}, "Rv3858c": {"Expression": 125.0, "InternalID": 3013847.0}, "Rv1406": {"Expression": 71.4, "InternalID": 3011354.0}, "Rv0787A": {"Expression": 589.0, "InternalID": 3010728.0}, "Rv1837c": {"Expression": 2038.0, "InternalID": 3011792.0}, "Rv2494": {"Expression": 10.6, "InternalID": 3012460.0}, "Rv1997": {"Expression": 21.0, "InternalID": 3011954.0}, "Rv2110c": {"Expression": 926.0, "InternalID": 3012066.0}, "Rv2032": {"Expression": 379.0, "InternalID": 3011989.0}, "Rv3175": {"Expression": 0.077, "InternalID": 3013149.0}, "Rv1553": {"Expression": 2.08, "InternalID": 3011506.0}, "Rv1973": {"Expression": 0.314, "InternalID": 3011929.0}, "Rv0858c": {"Expression": 131.0, "InternalID": 3010799.0}, "Rv1186c": {"Expression": 15.4, "InternalID": 3011132.0}, "Rv1167c": {"Expression": 7.61, "InternalID": 3011113.0}, "Rv2751": {"Expression": 36.4, "InternalID": 3012721.0}, "Rv4004": {"Expression": 59.7, "InternalID": 3013918.0}, "Rv2246": {"Expression": 1403.0, "InternalID": 3012203.0}, "Rv2839c": {"Expression": 338.0, "InternalID": 3012809.0}, "Rv0748": {"Expression": 25.0, "InternalID": 3010686.0}, "Rv0492c": {"Expression": 8.7, "InternalID": 3010423.0}, "Rv0077c": {"Expression": 147.0, "InternalID": 3010002.0}, "Rv0939": {"Expression": 166.0, "InternalID": 3010880.0}, "Rv0140": {"Expression": 226.0, "InternalID": 3010066.0}, "Rv0715": {"Expression": 1452.0, "InternalID": 3010652.0}, "Rv1797": {"Expression": 111.0, "InternalID": 3011752.0}, "Rv1182": {"Expression": 70.6, "InternalID": 3011128.0}, "Rv2067c": {"Expression": 37.9, "InternalID": 3012024.0}, "Rv1847": {"Expression": 66.2, "InternalID": 3011802.0}, "Rv2363": {"Expression": 76.2, "InternalID": 3012327.0}, "Rv0342": {"Expression": 97.4, "InternalID": 3010270.0}, "Rv0209": {"Expression": 0.152, "InternalID": 3010136.0}, "Rv1721c": {"Expression": 38.4, "InternalID": 3011676.0}, "Rv0067c": {"Expression": 203.0, "InternalID": 3009992.0}, "Rv1865c": {"Expression": 19.7, "InternalID": 3011820.0}, "Rv0990c": {"Expression": 0.038, "InternalID": 3010931.0}, "Rv1246c": {"Expression": 13.2, "InternalID": 3011192.0}, "Rv3399": {"Expression": 31.5, "InternalID": 3013382.0}, "Rv3420c": {"Expression": 5.44, "InternalID": 3013403.0}, "Rv3556c": {"Expression": 288.0, "InternalID": 3013539.0}, "Rv3793": {"Expression": 33.9, "InternalID": 3013782.0}, "Rv3340": {"Expression": 275.0, "InternalID": 3013322.0}, "Rv2484c": {"Expression": 13.7, "InternalID": 3012450.0}, "Rv3733c": {"Expression": 2.51, "InternalID": 3013720.0}, "Rv2226": {"Expression": 450.0, "InternalID": 3012184.0}, "Rv0055": {"Expression": 1719.0, "InternalID": 3009980.0}, "Rv3214": {"Expression": 319.0, "InternalID": 3013192.0}, "Rv1672c": {"Expression": 124.0, "InternalID": 3011626.0}, "Rv1455": {"Expression": 25.2, "InternalID": 3011403.0}, "Rv2195": {"Expression": 872.0, "InternalID": 3012152.0}, "Rv3090": {"Expression": 237.0, "InternalID": 3013065.0}, "Rv0831c": {"Expression": 1675.0, "InternalID": 3010772.0}, "Rv3905c": {"Expression": 0.504, "InternalID": 3013894.0}, "Rv3613c": {"Expression": 1.42, "InternalID": 3013597.0}, "Rv2605c": {"Expression": 214.0, "InternalID": 3012573.0}, "Rv3156": {"Expression": 5.85, "InternalID": 3013130.0}, "Rv3534c": {"Expression": 272.0, "InternalID": 3013517.0}, "Rv3690": {"Expression": 27.7, "InternalID": 3013675.0}, "Rv3146": {"Expression": 516.0, "InternalID": 3013120.0}, "Rv3760": {"Expression": 3.48, "InternalID": 3013747.0}, "Rv0214": {"Expression": 13.0, "InternalID": 3010141.0}, "Rv0886": {"Expression": 1.79, "InternalID": 3010827.0}, "Rv0293c": {"Expression": 17.9, "InternalID": 3010221.0}, "Rv0712": {"Expression": 50.4, "InternalID": 3010649.0}, "Rv2025c": {"Expression": 0.917, "InternalID": 3011982.0}, "Rv2609c": {"Expression": 11.0, "InternalID": 3012577.0}, "Rv2117": {"Expression": 36.1, "InternalID": 3012073.0}, "Rv3183": {"Expression": 2.16, "InternalID": 3013157.0}, "Rv0181c": {"Expression": 129.0, "InternalID": 3010107.0}, "Rv3558": {"Expression": 0.067, "InternalID": 3013541.0}, "Rv1994c": {"Expression": 6.56, "InternalID": 3011951.0}, "Rv2476c": {"Expression": 614.0, "InternalID": 3012442.0}, "Rv1061": {"Expression": 69.7, "InternalID": 3011003.0}, "Rv0344c": {"Expression": 14.4, "InternalID": 3010272.0}, "Rv2017": {"Expression": 3.52, "InternalID": 3011974.0}, "Rv2420c": {"Expression": 68.8, "InternalID": 3012385.0}, "Rv1900c": {"Expression": 24.9, "InternalID": 3011856.0}, "Rv3375": {"Expression": 26.0, "InternalID": 3013357.0}, "Rv2356c": {"Expression": 22.3, "InternalID": 3012320.0}, "Rv2892c": {"Expression": 103.0, "InternalID": 3012862.0}, "Rv3312A": {"Expression": 420.0, "InternalID": 3013293.0}, "Rv3876": {"Expression": 233.0, "InternalID": 3013865.0}, "Rv0090": {"Expression": 1.89, "InternalID": 3010016.0}, "Rv2045c": {"Expression": 2.56, "InternalID": 3012002.0}, "Rv1789": {"Expression": 57.4, "InternalID": 3011745.0}, "Rv0684": {"Expression": 1008.0, "InternalID": 3010621.0}, "Rv0513": {"Expression": 113.0, "InternalID": 3010446.0}, "Rv1561": {"Expression": 45.1, "InternalID": 3011514.0}, "Rv1650": {"Expression": 215.0, "InternalID": 3011604.0}, "Rv1836c": {"Expression": 399.0, "InternalID": 3011791.0}, "Rv3176c": {"Expression": 0.136, "InternalID": 3013150.0}, "Rv3683": {"Expression": 145.0, "InternalID": 3013668.0}, "Rv2143": {"Expression": 93.9, "InternalID": 3012099.0}, "Rv1673c": {"Expression": 0.607, "InternalID": 3011627.0}, "Rv2957": {"Expression": 7.75, "InternalID": 3012929.0}, "Rv2723": {"Expression": 0.786, "InternalID": 3012692.0}, "Rv3115": {"Expression": 0.17, "InternalID": 3013090.0}, "Rv3407": {"Expression": 46.0, "InternalID": 3013390.0}, "Rv3358": {"Expression": 8.81, "InternalID": 3013340.0}, "Rv0587": {"Expression": 31.8, "InternalID": 3010520.0}, "Rv1276c": {"Expression": 120.0, "InternalID": 3011222.0}, "Rv0780": {"Expression": 216.0, "InternalID": 3010720.0}, "Rv0322": {"Expression": 0.142, "InternalID": 3010250.0}, "Rv3304": {"Expression": 374.0, "InternalID": 3013285.0}, "Rv1004c": {"Expression": 14.9, "InternalID": 3010945.0}, "Rv1634": {"Expression": 1.07, "InternalID": 3011587.0}, "Rv1323": {"Expression": 770.0, "InternalID": 3011271.0}, "Rv1617": {"Expression": 712.0, "InternalID": 3011570.0}, "Rv0472c": {"Expression": 25.6, "InternalID": 3010402.0}, "Rv0624": {"Expression": 31.5, "InternalID": 3010559.0}, "Rv2182c": {"Expression": 170.0, "InternalID": 3012139.0}, "Rv1079": {"Expression": 567.0, "InternalID": 3011021.0}, "Rv1856c": {"Expression": 412.0, "InternalID": 3011811.0}, "Rv3347c": {"Expression": 0.549, "InternalID": 3013329.0}, "Rv1337": {"Expression": 1.76, "InternalID": 3011285.0}, "Rv1623c": {"Expression": 94.9, "InternalID": 3011576.0}, "Rv0531": {"Expression": 19.5, "InternalID": 3010464.0}, "Rv2975c": {"Expression": 0.465, "InternalID": 3012948.0}, "Rv3766": {"Expression": 20.4, "InternalID": 3013753.0}, "Rv2731": {"Expression": 189.0, "InternalID": 3012700.0}, "Rv0573c": {"Expression": 4.85, "InternalID": 3010506.0}, "Rv3794": {"Expression": 33.3, "InternalID": 3013783.0}, "Rv2510c": {"Expression": 87.7, "InternalID": 3012476.0}, "Rv1834": {"Expression": 3.13, "InternalID": 3011789.0}, "Rv1701": {"Expression": 3.87, "InternalID": 3011655.0}, "Rv3541c": {"Expression": 18.9, "InternalID": 3013524.0}, "Rv2599": {"Expression": 10.5, "InternalID": 3012566.0}, "Rv3084": {"Expression": 1.71, "InternalID": 3013059.0}, "Rv3224B": {"Expression": 537.0, "InternalID": 3013205.0}, "Rv0596c": {"Expression": 7.34, "InternalID": 3010530.0}, "Rv2923c": {"Expression": 170.0, "InternalID": 3012894.0}, "Rv1047": {"Expression": 0.17, "InternalID": 3010989.0}, "Rv2062c": {"Expression": 11.5, "InternalID": 3012019.0}, "Rv3056": {"Expression": 0.173, "InternalID": 3013031.0}, "Rv0005": {"Expression": 510.0, "InternalID": 3009930.0}, "Rv1190": {"Expression": 118.0, "InternalID": 3011136.0}, "Rv0906": {"Expression": 45.0, "InternalID": 3010847.0}, "Rv1085c": {"Expression": 5.08, "InternalID": 3011027.0}, "Rv0179c": {"Expression": 11.7, "InternalID": 3010105.0}, "Rv1818c": {"Expression": 1994.0, "InternalID": 3011773.0}, "Rv2625c": {"Expression": 90.0, "InternalID": 3012594.0}, "Rv2668": {"Expression": 135.0, "InternalID": 3012637.0}, "Rv3692": {"Expression": 538.0, "InternalID": 3013677.0}, "Rv1603": {"Expression": 214.0, "InternalID": 3011556.0}, "Rv0792c": {"Expression": 4.93, "InternalID": 3010733.0}, "Rv1995": {"Expression": 20.6, "InternalID": 3011952.0}, "Rv1761c": {"Expression": 10.9, "InternalID": 3011716.0}, "Rv2054": {"Expression": 566.0, "InternalID": 3012011.0}, "Rv1097c": {"Expression": 211.0, "InternalID": 3011041.0}, "Rv1380": {"Expression": 232.0, "InternalID": 3011328.0}, "Rv3421c": {"Expression": 3.17, "InternalID": 3013404.0}, "Rv1331": {"Expression": 42.6, "InternalID": 3011279.0}, "Rv3777": {"Expression": 64.5, "InternalID": 3013766.0}, "Rv2368c": {"Expression": 6.28, "InternalID": 3012332.0}, "Rv0702": {"Expression": 1080.0, "InternalID": 3010639.0}, "Rv1595": {"Expression": 33.7, "InternalID": 3011548.0}, "Rv4003": {"Expression": 13.4, "InternalID": 3013917.0}, "Rv0085": {"Expression": 0.061, "InternalID": 3010011.0}, "Rv0561c": {"Expression": 3.65, "InternalID": 3010494.0}, "Rv3614c": {"Expression": 315.0, "InternalID": 3013598.0}, "Rv0761c": {"Expression": 1650.0, "InternalID": 3010701.0}, "Rv0940c": {"Expression": 137.0, "InternalID": 3010881.0}, "Rv2305": {"Expression": 62.0, "InternalID": 3012263.0}, "Rv0376c": {"Expression": 0.963, "InternalID": 3010304.0}, "Rv0442c": {"Expression": 1.65, "InternalID": 3010370.0}, "Rv0263c": {"Expression": 208.0, "InternalID": 3010191.0}, "Rv2326c": {"Expression": 19.5, "InternalID": 3012289.0}, "Rv0409": {"Expression": 28.0, "InternalID": 3010337.0}, "Rv2407": {"Expression": 15.8, "InternalID": 3012372.0}, "Rv3227": {"Expression": 111.0, "InternalID": 3013208.0}, "Rv3784": {"Expression": 7.54, "InternalID": 3013773.0}, "Rv3269": {"Expression": 3329.0, "InternalID": 3013250.0}, "Rv1370c": {"Expression": 198.0, "InternalID": 3011318.0}, "Rv3592": {"Expression": 1470.0, "InternalID": 3013576.0}, "Rv0975c": {"Expression": 14.2, "InternalID": 3010915.0}, "Rv0458": {"Expression": 495.0, "InternalID": 3010387.0}, "Rv1693": {"Expression": 66.7, "InternalID": 3011647.0}, "Rv1698": {"Expression": 37.3, "InternalID": 3011652.0}, "Rv3755c": {"Expression": 328.0, "InternalID": 3013742.0}, "Rv3086": {"Expression": 88.9, "InternalID": 3013061.0}, "Rv3363c": {"Expression": 2.03, "InternalID": 3013345.0}, "Rv2412": {"Expression": 956.0, "InternalID": 3012377.0}, "Rv1178": {"Expression": 48.1, "InternalID": 3011124.0}, "Rv2629": {"Expression": 244.0, "InternalID": 3012598.0}, "Rv1872c": {"Expression": 2669.0, "InternalID": 3011827.0}, "Rv3842c": {"Expression": 95.7, "InternalID": 3013831.0}, "Rv1318c": {"Expression": 9.64, "InternalID": 3011265.0}, "Rv3438": {"Expression": 144.0, "InternalID": 3013421.0}, "Rv2939": {"Expression": 393.0, "InternalID": 3012910.0}, "Rv2033c": {"Expression": 2.7, "InternalID": 3011990.0}, "Rv3137": {"Expression": 204.0, "InternalID": 3013111.0}, "Rv3587c": {"Expression": 627.0, "InternalID": 3013571.0}, "Rv1473": {"Expression": 8.23, "InternalID": 3011421.0}, "Rv3079c": {"Expression": 67.3, "InternalID": 3013054.0}, "Rv3104c": {"Expression": 62.7, "InternalID": 3013079.0}, "Rv3463": {"Expression": 576.0, "InternalID": 3013446.0}, "Rv0703": {"Expression": 2248.0, "InternalID": 3010640.0}, "Rv0477": {"Expression": 109.0, "InternalID": 3010407.0}, "Rv0514": {"Expression": 51.4, "InternalID": 3010447.0}, "Rv3560c": {"Expression": 5.34, "InternalID": 3013543.0}, "Rv1164": {"Expression": 9.03, "InternalID": 3011110.0}, "Rv2509": {"Expression": 467.0, "InternalID": 3012475.0}, "Rv1769": {"Expression": 105.0, "InternalID": 3011725.0}, "Rv2593c": {"Expression": 58.5, "InternalID": 3012560.0}, "Rv3038c": {"Expression": 298.0, "InternalID": 3013013.0}, "Rv0571c": {"Expression": 35.3, "InternalID": 3010504.0}, "Rv1435c": {"Expression": 355.0, "InternalID": 3011383.0}, "Rv2829c": {"Expression": 4.77, "InternalID": 3012799.0}, "Rv1173": {"Expression": 7.96, "InternalID": 3011119.0}, "Rv0943c": {"Expression": 53.7, "InternalID": 3010884.0}, "Rv3607c": {"Expression": 175.0, "InternalID": 3013591.0}, "Rv3883c": {"Expression": 64.4, "InternalID": 3013872.0}, "Rv0172": {"Expression": 548.0, "InternalID": 3010098.0}, "Rv0429c": {"Expression": 230.0, "InternalID": 3010357.0}, "Rv2688c": {"Expression": 3.6, "InternalID": 3012657.0}, "Rv2575": {"Expression": 234.0, "InternalID": 3012542.0}, "Rv2978c": {"Expression": 5.56, "InternalID": 3012951.0}, "Rv1460": {"Expression": 3.23, "InternalID": 3011408.0}, "Rv2714": {"Expression": 101.0, "InternalID": 3012683.0}, "Rv3303c": {"Expression": 102.0, "InternalID": 3013284.0}, "Rv1289": {"Expression": 16.7, "InternalID": 3011235.0}, "Rv3405c": {"Expression": 5.98, "InternalID": 3013388.0}, "Rv3437": {"Expression": 19.9, "InternalID": 3013420.0}, "Rv0233": {"Expression": 28.5, "InternalID": 3010160.0}, "Rv1569": {"Expression": 10.3, "InternalID": 3011522.0}, "Rv2395": {"Expression": 66.8, "InternalID": 3012359.0}, "Rv2156c": {"Expression": 10.2, "InternalID": 3012112.0}, "Rv1309": {"Expression": 1345.0, "InternalID": 3011256.0}, "Rv2277c": {"Expression": 27.7, "InternalID": 3012235.0}, "Rv0162c": {"Expression": 23.3, "InternalID": 3010088.0}, "Rv0523c": {"Expression": 123.0, "InternalID": 3010456.0}, "Rv3522": {"Expression": 49.4, "InternalID": 3013505.0}, "Rv0645c": {"Expression": 322.0, "InternalID": 3010582.0}, "Rv0543c": {"Expression": 58.8, "InternalID": 3010476.0}, "Rv1450c": {"Expression": 203.0, "InternalID": 3011398.0}, "Rv2136c": {"Expression": 2.38, "InternalID": 3012092.0}, "Rv3722c": {"Expression": 706.0, "InternalID": 3013708.0}, "Rv1630": {"Expression": 1307.0, "InternalID": 3011583.0}, "Rv3215": {"Expression": 60.0, "InternalID": 3013193.0}, "Rv1254": {"Expression": 0.969, "InternalID": 3011200.0}, "Rv2610c": {"Expression": 10.6, "InternalID": 3012578.0}, "Rv2490c": {"Expression": 84.4, "InternalID": 3012456.0}, "Rv0301": {"Expression": 129.0, "InternalID": 3010229.0}, "Rv2049c": {"Expression": 1.3, "InternalID": 3012006.0}, "Rv1570": {"Expression": 121.0, "InternalID": 3011523.0}, "Rv3450c": {"Expression": 0.009, "InternalID": 3013433.0}, "Rv0138": {"Expression": 6.56, "InternalID": 3010064.0}, "Rv3335c": {"Expression": 0.47, "InternalID": 3013317.0}, "Rv3372": {"Expression": 43.5, "InternalID": 3013354.0}, "Rv1638": {"Expression": 75.8, "InternalID": 3011591.0}, "Rv2166c": {"Expression": 355.0, "InternalID": 3012123.0}, "Rv0010c": {"Expression": 2.48, "InternalID": 3009935.0}, "Rv0550c": {"Expression": 10.3, "InternalID": 3010483.0}, "Rv2677c": {"Expression": 27.6, "InternalID": 3012646.0}, "Rv3261": {"Expression": 192.0, "InternalID": 3013242.0}, "Rv0133": {"Expression": 16.7, "InternalID": 3010059.0}, "Rv2648": {"Expression": 198.0, "InternalID": 3012617.0}, "Rv3679": {"Expression": 128.0, "InternalID": 3013664.0}, "Rv0306": {"Expression": 0.459, "InternalID": 3010234.0}, "Rv0134": {"Expression": 94.7, "InternalID": 3010060.0}, "Rv2970c": {"Expression": 342.0, "InternalID": 3012943.0}, "Rv3617": {"Expression": 12.2, "InternalID": 3013601.0}, "Rv2739c": {"Expression": 103.0, "InternalID": 3012709.0}, "Rv3744": {"Expression": 63.0, "InternalID": 3013731.0}, "Rv3681c": {"Expression": 0.386, "InternalID": 3013666.0}, "Rv1541c": {"Expression": 0.235, "InternalID": 3011494.0}, "Rv1577c": {"Expression": 0.472, "InternalID": 3011530.0}, "Rv1483": {"Expression": 583.0, "InternalID": 3011432.0}, "Rv0727c": {"Expression": 36.9, "InternalID": 3010665.0}, "Rv1447c": {"Expression": 167.0, "InternalID": 3011395.0}, "Rv2698": {"Expression": 34.8, "InternalID": 3012667.0}, "Rv1384": {"Expression": 70.5, "InternalID": 3011332.0}, "Rv3248c": {"Expression": 3268.0, "InternalID": 3013229.0}, "Rv2418c": {"Expression": 18.5, "InternalID": 3012383.0}, "Rv1962c": {"Expression": 69.1, "InternalID": 3011918.0}, "Rv2281": {"Expression": 7.11, "InternalID": 3012239.0}, "Rv2263": {"Expression": 18.5, "InternalID": 3012221.0}, "Rv3051c": {"Expression": 226.0, "InternalID": 3013026.0}, "Rv0456A": {"Expression": 7.05, "InternalID": 3010384.0}, "Rv2643": {"Expression": 2.66, "InternalID": 3012612.0}, "Rv3081": {"Expression": 6.44, "InternalID": 3013056.0}, "Rv2683": {"Expression": 187.0, "InternalID": 3012652.0}, "Rv3384c": {"Expression": 172.0, "InternalID": 3013366.0}, "Rv1440": {"Expression": 1.26, "InternalID": 3011388.0}, "Rv3281": {"Expression": 621.0, "InternalID": 3013262.0}, "Rv2015c": {"Expression": 0.435, "InternalID": 3011972.0}, "Rv1239c": {"Expression": 194.0, "InternalID": 3011185.0}, "Rv3473c": {"Expression": 1.0, "InternalID": 3013456.0}, "Rv0220": {"Expression": 5.03, "InternalID": 3010147.0}, "Rv1208": {"Expression": 1.96, "InternalID": 3011154.0}, "Rv3781": {"Expression": 101.0, "InternalID": 3013770.0}, "Rv1626": {"Expression": 976.0, "InternalID": 3011579.0}, "Rv2789c": {"Expression": 186.0, "InternalID": 3012759.0}, "Rv2338c": {"Expression": 265.0, "InternalID": 3012302.0}, "Rv3331": {"Expression": 30.9, "InternalID": 3013313.0}, "Rv2300c": {"Expression": 18.2, "InternalID": 3012258.0}, "Rv2530c": {"Expression": 18.8, "InternalID": 3012497.0}, "Rv3093c": {"Expression": 18.7, "InternalID": 3013068.0}, "Rv1801": {"Expression": 0.123, "InternalID": 3011756.0}, "Rv1610": {"Expression": 8.11, "InternalID": 3011563.0}, "Rv2715": {"Expression": 62.4, "InternalID": 3012684.0}, "Rv4008": {"Expression": 6.77, "InternalID": 3013922.0}, "Rv0541c": {"Expression": 0.141, "InternalID": 3010474.0}, "Rv1110": {"Expression": 21.2, "InternalID": 3011054.0}}, "OrganimsName": "M.tuberculosis", "Integrated": true, "Weight": null}
