# Supplementary material for: Depletion of Shine-Dalgarno Sequences Within Bacterial Coding Regions Is Expression Dependent
Source: G3 (Bethesda). 2016 Sep 7;6(11):3467–74. doi: 10.1534/g3.116.032227 (PMC5100845; doi:10.1534/g3.116.032227)
Supplement: Supplemental Material [file supp_g3.116.032227_FileS1.zip › SD_Submission 3/Data/PaxDB/GCA_000196035.json]

{"Score": 5.56, "Coverage": 16.0, "GeneExpression": {"lmo2693": {"Expression": 57.2, "InternalID": 3392967.0}, "lmo1807": {"Expression": 467.0, "InternalID": 3392084.0}, "lmo0302": {"Expression": 157.0, "InternalID": 3390585.0}, "lmo2389": {"Expression": 115.0, "InternalID": 3392664.0}, "lmo2790": {"Expression": 62.1, "InternalID": 3393064.0}, "lmo2569": {"Expression": 215.0, "InternalID": 3392844.0}, "lmo0053": {"Expression": 1700.0, "InternalID": 3390338.0}, "lmo0723": {"Expression": 99.8, "InternalID": 3391002.0}, "lmo1294": {"Expression": 49.6, "InternalID": 3391571.0}, "lmo2615": {"Expression": 6163.0, "InternalID": 3392890.0}, "lmo1918": {"Expression": 20.6, "InternalID": 3392194.0}, "lmo2626": {"Expression": 4153.0, "InternalID": 3392901.0}, "lmo0392": {"Expression": 478.0, "InternalID": 3390674.0}, "lmo0251": {"Expression": 11256.0, "InternalID": 3390534.0}, "lmo2211": {"Expression": 32.2, "InternalID": 3392487.0}, "lmo2376": {"Expression": 939.0, "InternalID": 3392651.0}, "lmo1888": {"Expression": 1729.0, "InternalID": 3392164.0}, "lmo0197": {"Expression": 5669.0, "InternalID": 3390480.0}, "lmo1634": {"Expression": 3202.0, "InternalID": 3391911.0}, "lmo0046": {"Expression": 1328.0, "InternalID": 3390331.0}, "lmo0219": {"Expression": 60.6, "InternalID": 3390502.0}, "lmo2326": {"Expression": 234.0, "InternalID": 3392602.0}, "lmo0249": {"Expression": 11516.0, "InternalID": 3390532.0}, "lmo1076": {"Expression": 67.2, "InternalID": 3391353.0}, "lmo1286": {"Expression": 14.6, "InternalID": 3391563.0}, "lmo2455": {"Expression": 18963.0, "InternalID": 3392730.0}, "lmo1011": {"Expression": 59.0, "InternalID": 3391288.0}, "lmo2561": {"Expression": 16.4, "InternalID": 3392836.0}, "lmo0691": {"Expression": 86.1, "InternalID": 3390970.0}, "lmo2618": {"Expression": 6009.0, "InternalID": 3392893.0}, "lmo2411": {"Expression": 77.3, "InternalID": 3392686.0}, "lmo2371": {"Expression": 48.7, "InternalID": 3392646.0}, "lmo1240": {"Expression": 35.7, "InternalID": 3391517.0}, "lmo2637": {"Expression": 3410.0, "InternalID": 3392912.0}, "lmo1431": {"Expression": 163.0, "InternalID": 3391708.0}, "lmo1314": {"Expression": 1704.0, "InternalID": 3391591.0}, "lmo0943": {"Expression": 1894.0, "InternalID": 3391220.0}, "lmo0653": {"Expression": 75.6, "InternalID": 3390932.0}, "lmo2089": {"Expression": 135.0, "InternalID": 3392365.0}, "lmo2636": {"Expression": 192.0, "InternalID": 3392911.0}, "lmo1298": {"Expression": 174.0, "InternalID": 3391575.0}, "lmo1825": {"Expression": 53.7, "InternalID": 3392102.0}, "lmo1068": {"Expression": 55.4, "InternalID": 3391345.0}, "lmo0210": {"Expression": 509.0, "InternalID": 3390493.0}, "lmo1858": {"Expression": 33.2, "InternalID": 3392135.0}, "lmo1699": {"Expression": 27.2, "InternalID": 3391976.0}, "lmo2507": {"Expression": 525.0, "InternalID": 3392782.0}, "lmo1506": {"Expression": 5.23, "InternalID": 3391783.0}, "lmo1305": {"Expression": 61.5, "InternalID": 3391582.0}, "lmo0052": {"Expression": 218.0, "InternalID": 3390337.0}, "lmo0122": {"Expression": 186.0, "InternalID": 3390407.0}, "lmo0127": {"Expression": 819.0, "InternalID": 3390412.0}, "lmo1600": {"Expression": 43.9, "InternalID": 3391877.0}, "lmo1246": {"Expression": 32.8, "InternalID": 3391523.0}, "lmo2267": {"Expression": 133.0, "InternalID": 3392543.0}, "lmo1562": {"Expression": 439.0, "InternalID": 3391839.0}, "lmo1755": {"Expression": 218.0, "InternalID": 3392032.0}, "lmo0054": {"Expression": 15.6, "InternalID": 3390339.0}, "lmo1709": {"Expression": 40.3, "InternalID": 3391986.0}, "lmo1566": {"Expression": 26.0, "InternalID": 3391843.0}, "lmo2829": {"Expression": 560.0, "InternalID": 3393103.0}, "lmo0825": {"Expression": 30.9, "InternalID": 3391104.0}, "lmo2623": {"Expression": 28131.0, "InternalID": 3392898.0}, "lmo0553": {"Expression": 1143.0, "InternalID": 3390833.0}, "lmo2650": {"Expression": 126.0, "InternalID": 3392924.0}, "lmo1688": {"Expression": 47.3, "InternalID": 3391965.0}, "lmo2016": {"Expression": 47782.0, "InternalID": 3392292.0}, "lmo1072": {"Expression": 179.0, "InternalID": 3391349.0}, "lmo2248": {"Expression": 218.0, "InternalID": 3392524.0}, "lmo0962": {"Expression": 63.1, "InternalID": 3391239.0}, "lmo1486": {"Expression": 101.0, "InternalID": 3391763.0}, "lmo0894": {"Expression": 123.0, "InternalID": 3391172.0}, "lmo2006": {"Expression": 26.8, "InternalID": 3392282.0}, "lmo2597": {"Expression": 4551.0, "InternalID": 3392872.0}, "lmo1676": {"Expression": 14.3, "InternalID": 3391953.0}, "lmo1620": {"Expression": 198.0, "InternalID": 3391897.0}, "lmo0355": {"Expression": 3691.0, "InternalID": 3390637.0}, "lmo1268": {"Expression": 439.0, "InternalID": 3391545.0}, "lmo2353": {"Expression": 14.6, "InternalID": 3392628.0}, "lmo0248": {"Expression": 11453.0, "InternalID": 3390531.0}, "lmo0192": {"Expression": 30.0, "InternalID": 3390475.0}, "lmo1580": {"Expression": 706.0, "InternalID": 3391857.0}, "lmo1599": {"Expression": 307.0, "InternalID": 3391876.0}, "lmo1557": {"Expression": 14.9, "InternalID": 3391834.0}, "lmo2525": {"Expression": 126.0, "InternalID": 3392800.0}, "lmo0592": {"Expression": 261.0, "InternalID": 3390872.0}, "lmo2360": {"Expression": 138.0, "InternalID": 3392635.0}, "lmo2051": {"Expression": 94.5, "InternalID": 3392327.0}, "lmo0601": {"Expression": 122.0, "InternalID": 3390880.0}, "lmo0641": {"Expression": 83.6, "InternalID": 3390920.0}, "lmo1180": {"Expression": 451.0, "InternalID": 3391457.0}, "lmo2155": {"Expression": 360.0, "InternalID": 3392431.0}, "lmo2101": {"Expression": 142.0, "InternalID": 3392377.0}, "lmo0866": {"Expression": 2007.0, "InternalID": 3391144.0}, "lmo1787": {"Expression": 4166.0, "InternalID": 3392064.0}, "lmo2653": {"Expression": 19914.0, "InternalID": 3392927.0}, "lmo1073": {"Expression": 30.0, "InternalID": 3391350.0}, "lmo0530": {"Expression": 25.5, "InternalID": 3390810.0}, "lmo2606": {"Expression": 1393.0, "InternalID": 3392881.0}, "lmo1374": {"Expression": 155.0, "InternalID": 3391651.0}, "lmo0514": {"Expression": 17.3, "InternalID": 3390794.0}, "lmo1499": {"Expression": 45.4, "InternalID": 3391776.0}, "lmo2199": {"Expression": 793.0, "InternalID": 3392475.0}, "lmo1086": {"Expression": 123.0, "InternalID": 3391363.0}, "lmo0988": {"Expression": 123.0, "InternalID": 3391265.0}, "lmo0631": {"Expression": 430.0, "InternalID": 3390910.0}, "lmo0208": {"Expression": 787.0, "InternalID": 3390491.0}, "lmo1664": {"Expression": 47.1, "InternalID": 3391941.0}, "lmo0097": {"Expression": 127.0, "InternalID": 3390382.0}, "lmo2792": {"Expression": 106.0, "InternalID": 3393066.0}, "lmo2703": {"Expression": 2389.0, "InternalID": 3392977.0}, "lmo1773": {"Expression": 74.4, "InternalID": 3392050.0}, "lmo1542": {"Expression": 21368.0, "InternalID": 3391819.0}, "lmo2574": {"Expression": 76.6, "InternalID": 3392849.0}, "lmo1548": {"Expression": 1859.0, "InternalID": 3391825.0}, "lmo2425": {"Expression": 873.0, "InternalID": 3392700.0}, "lmo1009": {"Expression": 1727.0, "InternalID": 3391286.0}, "lmo2390": {"Expression": 37.8, "InternalID": 3392665.0}, "lmo2621": {"Expression": 18053.0, "InternalID": 3392896.0}, "lmo0119": {"Expression": 424.0, "InternalID": 3390404.0}, "lmo1062": {"Expression": 4.92, "InternalID": 3391339.0}, "lmo0055": {"Expression": 97.0, "InternalID": 3390340.0}, "lmo0486": {"Expression": 1033.0, "InternalID": 3390766.0}, "lmo1585": {"Expression": 26.7, "InternalID": 3391862.0}, "lmo1954": {"Expression": 162.0, "InternalID": 3392230.0}, "lmo1673": {"Expression": 345.0, "InternalID": 3391950.0}, "lmo0004": {"Expression": 255.0, "InternalID": 3390289.0}, "lmo2530": {"Expression": 88.5, "InternalID": 3392805.0}, "lmo1986": {"Expression": 116.0, "InternalID": 3392262.0}, "lmo1441": {"Expression": 14.1, "InternalID": 3391718.0}, "lmo2532": {"Expression": 782.0, "InternalID": 3392807.0}, "lmo2616": {"Expression": 11790.0, "InternalID": 3392891.0}, "lmo0845": {"Expression": 34.3, "InternalID": 3391123.0}, "lmo1615": {"Expression": 84.0, "InternalID": 3391892.0}, "lmo1938": {"Expression": 414.0, "InternalID": 3392214.0}, "lmo2361": {"Expression": 108.0, "InternalID": 3392636.0}, "lmo2528": {"Expression": 453.0, "InternalID": 3392803.0}, "lmo1480": {"Expression": 585.0, "InternalID": 3391757.0}, "lmo2152": {"Expression": 180.0, "InternalID": 3392428.0}, "lmo1967": {"Expression": 165.0, "InternalID": 3392243.0}, "lmo2367": {"Expression": 2297.0, "InternalID": 3392642.0}, "lmo0608": {"Expression": 19.3, "InternalID": 3390887.0}, "lmo0239": {"Expression": 41.6, "InternalID": 3390522.0}, "lmo1236": {"Expression": 35.2, "InternalID": 3391513.0}, "lmo1759": {"Expression": 8.63, "InternalID": 3392036.0}, "lmo2414": {"Expression": 136.0, "InternalID": 3392689.0}, "lmo2683": {"Expression": 210.0, "InternalID": 3392957.0}, "lmo2613": {"Expression": 6348.0, "InternalID": 3392888.0}, "lmo0796": {"Expression": 73.6, "InternalID": 3391075.0}, "lmo2064": {"Expression": 154.0, "InternalID": 3392340.0}, "lmo2692": {"Expression": 7146.0, "InternalID": 3392966.0}, "lmo1783": {"Expression": 10552.0, "InternalID": 3392060.0}, "lmo2250": {"Expression": 14.0, "InternalID": 3392526.0}, "lmo1887": {"Expression": 43.9, "InternalID": 3392163.0}, "lmo0256": {"Expression": 34.0, "InternalID": 3390539.0}, "lmo1087": {"Expression": 149.0, "InternalID": 3391364.0}, "lmo2456": {"Expression": 1438.0, "InternalID": 3392731.0}, "lmo2487": {"Expression": 171.0, "InternalID": 3392762.0}, "lmo0558": {"Expression": 332.0, "InternalID": 3390838.0}, "lmo0002": {"Expression": 183.0, "InternalID": 3390287.0}, "lmo1472": {"Expression": 157.0, "InternalID": 3391749.0}, "lmo2526": {"Expression": 123.0, "InternalID": 3392801.0}, "lmo0898": {"Expression": 24.0, "InternalID": 3391176.0}, "lmo0220": {"Expression": 1016.0, "InternalID": 3390503.0}, "lmo1448": {"Expression": 45.5, "InternalID": 3391725.0}, "lmo1092": {"Expression": 12.0, "InternalID": 3391369.0}, "lmo0231": {"Expression": 27.4, "InternalID": 3390514.0}, "lmo2638": {"Expression": 2087.0, "InternalID": 3392913.0}, "lmo2624": {"Expression": 8878.0, "InternalID": 3392899.0}, "lmo2072": {"Expression": 52.0, "InternalID": 3392348.0}, "lmo0135": {"Expression": 2782.0, "InternalID": 3390420.0}, "lmo2552": {"Expression": 14.4, "InternalID": 3392827.0}, "lmo2629": {"Expression": 1804.0, "InternalID": 3392904.0}, "lmo2630": {"Expression": 14612.0, "InternalID": 3392905.0}, "lmo1717": {"Expression": 176.0, "InternalID": 3391994.0}, "lmo2614": {"Expression": 6027.0, "InternalID": 3392889.0}, "lmo0123": {"Expression": 14.8, "InternalID": 3390408.0}, "lmo2154": {"Expression": 1499.0, "InternalID": 3392430.0}, "lmo2489": {"Expression": 33.0, "InternalID": 3392764.0}, "lmo0443": {"Expression": 55.7, "InternalID": 3390724.0}, "lmo1083": {"Expression": 123.0, "InternalID": 3391360.0}, "lmo1657": {"Expression": 3477.0, "InternalID": 3391934.0}, "lmo2118": {"Expression": 374.0, "InternalID": 3392394.0}, "lmo1579": {"Expression": 13.4, "InternalID": 3391856.0}, "lmo0974": {"Expression": 13.5, "InternalID": 3391251.0}, "lmo1501": {"Expression": 173.0, "InternalID": 3391778.0}, "lmo1450": {"Expression": 67.6, "InternalID": 3391727.0}, "lmo2779": {"Expression": 92.7, "InternalID": 3393053.0}, "lmo0278": {"Expression": 141.0, "InternalID": 3390561.0}, "lmo1559": {"Expression": 19.1, "InternalID": 3391836.0}, "lmo2020": {"Expression": 701.0, "InternalID": 3392296.0}, "lmo2633": {"Expression": 8303.0, "InternalID": 3392908.0}, "lmo2505": {"Expression": 95.9, "InternalID": 3392780.0}, "lmo1995": {"Expression": 48.7, "InternalID": 3392271.0}, "lmo1503": {"Expression": 3145.0, "InternalID": 3391780.0}, "lmo1607": {"Expression": 51.3, "InternalID": 3391884.0}, "lmo1592": {"Expression": 26.0, "InternalID": 3391869.0}, "lmo0223": {"Expression": 1870.0, "InternalID": 3390506.0}, "lmo1496": {"Expression": 434.0, "InternalID": 3391773.0}, "lmo1175": {"Expression": 16.8, "InternalID": 3391452.0}, "lmo1233": {"Expression": 2561.0, "InternalID": 3391510.0}, "lmo1521": {"Expression": 21.8, "InternalID": 3391798.0}, "lmo2032": {"Expression": 1752.0, "InternalID": 3392308.0}, "lmo1483": {"Expression": 57.9, "InternalID": 3391760.0}, "lmo0929": {"Expression": 19.7, "InternalID": 3391206.0}, "lmo1052": {"Expression": 2262.0, "InternalID": 3391329.0}, "lmo2754": {"Expression": 153.0, "InternalID": 3393028.0}, "lmo1604": {"Expression": 118.0, "InternalID": 3391881.0}, "lmo2625": {"Expression": 7155.0, "InternalID": 3392900.0}, "lmo0013": {"Expression": 55.3, "InternalID": 3390298.0}, "lmo0433": {"Expression": 139.0, "InternalID": 3390714.0}, "lmo1822": {"Expression": 49.1, "InternalID": 3392099.0}, "lmo2654": {"Expression": 2992.0, "InternalID": 3392928.0}, "lmo1339": {"Expression": 44.0, "InternalID": 3391616.0}, "lmo2510": {"Expression": 54.6, "InternalID": 3392785.0}, "lmo1941": {"Expression": 813.0, "InternalID": 3392217.0}, "lmo0844": {"Expression": 84.0, "InternalID": 3391122.0}, "lmo2459": {"Expression": 15990.0, "InternalID": 3392734.0}, "lmo1304": {"Expression": 577.0, "InternalID": 3391581.0}, "lmo0198": {"Expression": 32.2, "InternalID": 3390481.0}, "lmo2611": {"Expression": 289.0, "InternalID": 3392886.0}, "lmo1249": {"Expression": 77.0, "InternalID": 3391526.0}, "lmo2558": {"Expression": 231.0, "InternalID": 3392833.0}, "lmo1398": {"Expression": 3459.0, "InternalID": 3391675.0}, "lmo0250": {"Expression": 4453.0, "InternalID": 3390533.0}, "lmo2036": {"Expression": 22.7, "InternalID": 3392312.0}, "lmo0662": {"Expression": 221.0, "InternalID": 3390941.0}, "lmo1469": {"Expression": 3299.0, "InternalID": 3391746.0}, "lmo0366": {"Expression": 809.0, "InternalID": 3390648.0}, "lmo0370": {"Expression": 192.0, "InternalID": 3390652.0}, "lmo1489": {"Expression": 160.0, "InternalID": 3391766.0}, "lmo1466": {"Expression": 1012.0, "InternalID": 3391743.0}, "lmo2417": {"Expression": 39.9, "InternalID": 3392692.0}, "lmo1793": {"Expression": 118.0, "InternalID": 3392070.0}, "lmo1649": {"Expression": 155.0, "InternalID": 3391926.0}, "lmo2610": {"Expression": 2386.0, "InternalID": 3392885.0}, "lmo1279": {"Expression": 19.9, "InternalID": 3391556.0}, "lmo1993": {"Expression": 78.3, "InternalID": 3392269.0}, "lmo1331": {"Expression": 213.0, "InternalID": 3391608.0}, "lmo2206": {"Expression": 442.0, "InternalID": 3392482.0}, "lmo1792": {"Expression": 23.8, "InternalID": 3392069.0}, "lmo1596": {"Expression": 3922.0, "InternalID": 3391873.0}, "lmo2538": {"Expression": 996.0, "InternalID": 3392813.0}, "lmo2033": {"Expression": 31.0, "InternalID": 3392309.0}, "lmo1853": {"Expression": 28.1, "InternalID": 3392130.0}, "lmo2619": {"Expression": 18569.0, "InternalID": 3392894.0}, "lmo1299": {"Expression": 105.0, "InternalID": 3391576.0}, "lmo1754": {"Expression": 218.0, "InternalID": 3392031.0}, "lmo1641": {"Expression": 131.0, "InternalID": 3391918.0}, "lmo1322": {"Expression": 1279.0, "InternalID": 3391599.0}, "lmo2556": {"Expression": 3926.0, "InternalID": 3392831.0}, "lmo2035": {"Expression": 30.4, "InternalID": 3392311.0}, "lmo2167": {"Expression": 111.0, "InternalID": 3392443.0}, "lmo1434": {"Expression": 45.2, "InternalID": 3391711.0}, "lmo2547": {"Expression": 98.8, "InternalID": 3392822.0}, "lmo2115": {"Expression": 231.0, "InternalID": 3392391.0}, "lmo1079": {"Expression": 44.8, "InternalID": 3391356.0}, "lmo1177": {"Expression": 37.6, "InternalID": 3391454.0}, "lmo1014": {"Expression": 262.0, "InternalID": 3391291.0}, "lmo2716": {"Expression": 26.7, "InternalID": 3392990.0}, "lmo1540": {"Expression": 14216.0, "InternalID": 3391817.0}, "lmo0126": {"Expression": 129.0, "InternalID": 3390411.0}, "lmo0412": {"Expression": 67.0, "InternalID": 3390693.0}, "lmo2622": {"Expression": 952.0, "InternalID": 3392897.0}, "lmo0096": {"Expression": 1981.0, "InternalID": 3390381.0}, "lmo2296": {"Expression": 41.8, "InternalID": 3392572.0}, "lmo2655": {"Expression": 8400.0, "InternalID": 3392929.0}, "lmo2069": {"Expression": 14811.0, "InternalID": 3392345.0}, "lmo1077": {"Expression": 87.2, "InternalID": 3391354.0}, "lmo2130": {"Expression": 10.7, "InternalID": 3392406.0}, "lmo1330": {"Expression": 4831.0, "InternalID": 3391607.0}, "lmo0044": {"Expression": 30527.0, "InternalID": 3390329.0}, "lmo0199": {"Expression": 474.0, "InternalID": 3390482.0}, "lmo2256": {"Expression": 99.6, "InternalID": 3392532.0}, "lmo2205": {"Expression": 201.0, "InternalID": 3392481.0}, "lmo0211": {"Expression": 1368.0, "InternalID": 3390494.0}, "lmo0786": {"Expression": 21.5, "InternalID": 3391065.0}, "lmo1295": {"Expression": 104.0, "InternalID": 3391572.0}, "lmo1028": {"Expression": 2584.0, "InternalID": 3391305.0}, "lmo2656": {"Expression": 2631.0, "InternalID": 3392930.0}, "lmo2192": {"Expression": 214.0, "InternalID": 3392468.0}, "lmo1406": {"Expression": 482.0, "InternalID": 3391683.0}, "lmo1571": {"Expression": 1192.0, "InternalID": 3391848.0}, "lmo1319": {"Expression": 47.1, "InternalID": 3391596.0}, "lmo1527": {"Expression": 255.0, "InternalID": 3391804.0}, "lmo2369": {"Expression": 715.0, "InternalID": 3392644.0}, "lmo1252": {"Expression": 164.0, "InternalID": 3391529.0}, "lmo2605": {"Expression": 4091.0, "InternalID": 3392880.0}, "lmo1603": {"Expression": 19.7, "InternalID": 3391880.0}, "lmo0847": {"Expression": 222.0, "InternalID": 3391125.0}, "lmo1008": {"Expression": 497.0, "InternalID": 3391285.0}, "lmo1235": {"Expression": 34.2, "InternalID": 3391512.0}, "lmo1474": {"Expression": 742.0, "InternalID": 3391751.0}, "lmo2609": {"Expression": 4623.0, "InternalID": 3392884.0}, "lmo0972": {"Expression": 757.0, "InternalID": 3391249.0}, "lmo1757": {"Expression": 119.0, "InternalID": 3392034.0}, "lmo1257": {"Expression": 477.0, "InternalID": 3391534.0}, "lmo1131": {"Expression": 27.3, "InternalID": 3391408.0}, "lmo1937": {"Expression": 38.8, "InternalID": 3392213.0}, "lmo0855": {"Expression": 202.0, "InternalID": 3391133.0}, "lmo2751": {"Expression": 110.0, "InternalID": 3393025.0}, "lmo0098": {"Expression": 1461.0, "InternalID": 3390383.0}, "lmo1808": {"Expression": 22.1, "InternalID": 3392085.0}, "lmo2752": {"Expression": 25.1, "InternalID": 3393026.0}, "lmo1658": {"Expression": 5426.0, "InternalID": 3391935.0}, "lmo1710": {"Expression": 301.0, "InternalID": 3391987.0}, "lmo2627": {"Expression": 7003.0, "InternalID": 3392902.0}, "lmo1053": {"Expression": 1077.0, "InternalID": 3391330.0}, "lmo1360": {"Expression": 35.0, "InternalID": 3391637.0}, "lmo0536": {"Expression": 36.6, "InternalID": 3390816.0}, "lmo2674": {"Expression": 53.1, "InternalID": 3392948.0}, "lmo2531": {"Expression": 3204.0, "InternalID": 3392806.0}, "lmo1663": {"Expression": 199.0, "InternalID": 3391940.0}, "lmo1594": {"Expression": 157.0, "InternalID": 3391871.0}, "lmo2533": {"Expression": 198.0, "InternalID": 3392808.0}, "lmo1138": {"Expression": 347.0, "InternalID": 3391415.0}, "lmo0045": {"Expression": 776.0, "InternalID": 3390330.0}, "lmo1537": {"Expression": 45.5, "InternalID": 3391814.0}, "lmo0279": {"Expression": 477.0, "InternalID": 3390562.0}, "lmo0956": {"Expression": 24.6, "InternalID": 3391233.0}, "lmo1801": {"Expression": 158.0, "InternalID": 3392078.0}, "lmo0971": {"Expression": 28.3, "InternalID": 3391248.0}, "lmo2458": {"Expression": 4339.0, "InternalID": 3392733.0}, "lmo2704": {"Expression": 62.2, "InternalID": 3392978.0}, "lmo0684": {"Expression": 80.0, "InternalID": 3390963.0}, "lmo0369": {"Expression": 183.0, "InternalID": 3390651.0}, "lmo1027": {"Expression": 135.0, "InternalID": 3391304.0}, "lmo2468": {"Expression": 1036.0, "InternalID": 3392743.0}, "lmo1388": {"Expression": 3212.0, "InternalID": 3391665.0}, "lmo1636": {"Expression": 149.0, "InternalID": 3391913.0}, "lmo2620": {"Expression": 5317.0, "InternalID": 3392895.0}, "lmo1797": {"Expression": 12862.0, "InternalID": 3392074.0}, "lmo1538": {"Expression": 19.3, "InternalID": 3391815.0}, "lmo1217": {"Expression": 120.0, "InternalID": 3391494.0}, "lmo2617": {"Expression": 9168.0, "InternalID": 3392892.0}, "lmo1917": {"Expression": 389.0, "InternalID": 3392193.0}, "lmo0664": {"Expression": 147.0, "InternalID": 3390943.0}, "lmo1473": {"Expression": 4795.0, "InternalID": 3391750.0}, "lmo1581": {"Expression": 448.0, "InternalID": 3391858.0}, "lmo2596": {"Expression": 8644.0, "InternalID": 3392871.0}, "lmo2119": {"Expression": 286.0, "InternalID": 3392395.0}, "lmo0118": {"Expression": 430.0, "InternalID": 3390403.0}, "lmo1132": {"Expression": 92.9, "InternalID": 3391409.0}, "lmo0907": {"Expression": 41.1, "InternalID": 3391185.0}, "lmo1267": {"Expression": 3337.0, "InternalID": 3391544.0}, "lmo1395": {"Expression": 178.0, "InternalID": 3391672.0}, "lmo1003": {"Expression": 1126.0, "InternalID": 3391280.0}, "lmo2695": {"Expression": 119.0, "InternalID": 3392969.0}, "lmo0125": {"Expression": 40.4, "InternalID": 3390410.0}, "lmo1529": {"Expression": 2180.0, "InternalID": 3391806.0}, "lmo1454": {"Expression": 62.5, "InternalID": 3391731.0}, "lmo1468": {"Expression": 216.0, "InternalID": 3391745.0}, "lmo2785": {"Expression": 1163.0, "InternalID": 3393059.0}, "lmo2291": {"Expression": 130.0, "InternalID": 3392567.0}, "lmo1691": {"Expression": 71.4, "InternalID": 3391968.0}, "lmo0415": {"Expression": 177.0, "InternalID": 3390696.0}, "lmo1096": {"Expression": 179.0, "InternalID": 3391373.0}, "lmo1611": {"Expression": 151.0, "InternalID": 3391888.0}, "lmo1255": {"Expression": 54.9, "InternalID": 3391532.0}, "lmo1860": {"Expression": 90.4, "InternalID": 3392137.0}, "lmo0891": {"Expression": 458.0, "InternalID": 3391169.0}, "lmo1280": {"Expression": 547.0, "InternalID": 3391557.0}, "lmo0237": {"Expression": 68.5, "InternalID": 3390520.0}, "lmo1424": {"Expression": 90.0, "InternalID": 3391701.0}, "lmo1379": {"Expression": 53.6, "InternalID": 3391656.0}, "lmo1570": {"Expression": 2926.0, "InternalID": 3391847.0}, "lmo1805": {"Expression": 1032.0, "InternalID": 3392082.0}, "lmo1275": {"Expression": 27.1, "InternalID": 3391552.0}, "lmo1439": {"Expression": 2152.0, "InternalID": 3391716.0}, "lmo1399": {"Expression": 962.0, "InternalID": 3391676.0}, "lmo1934": {"Expression": 127330.0, "InternalID": 3392210.0}, "lmo1949": {"Expression": 57.0, "InternalID": 3392225.0}, "lmo2201": {"Expression": 707.0, "InternalID": 3392477.0}, "lmo1785": {"Expression": 661.0, "InternalID": 3392062.0}, "lmo1849": {"Expression": 118.0, "InternalID": 3392126.0}, "lmo1325": {"Expression": 131.0, "InternalID": 3391602.0}, "lmo0228": {"Expression": 120.0, "InternalID": 3390511.0}, "lmo1851": {"Expression": 47.4, "InternalID": 3392128.0}, "lmo2511": {"Expression": 1872.0, "InternalID": 3392786.0}, "lmo1438": {"Expression": 28.6, "InternalID": 3391715.0}, "lmo1583": {"Expression": 92.2, "InternalID": 3391860.0}, "lmo2415": {"Expression": 606.0, "InternalID": 3392690.0}, "lmo1291": {"Expression": 19.0, "InternalID": 3391568.0}, "lmo2457": {"Expression": 5552.0, "InternalID": 3392732.0}, "lmo2196": {"Expression": 5910.0, "InternalID": 3392472.0}, "lmo2607": {"Expression": 3956.0, "InternalID": 3392882.0}, "lmo2632": {"Expression": 8954.0, "InternalID": 3392907.0}, "lmo1543": {"Expression": 1759.0, "InternalID": 3391820.0}, "lmo0560": {"Expression": 59.1, "InternalID": 3390840.0}, "lmo0292": {"Expression": 191.0, "InternalID": 3390575.0}, "lmo2114": {"Expression": 303.0, "InternalID": 3392390.0}, "lmo2217": {"Expression": 1879.0, "InternalID": 3392493.0}, "lmo0196": {"Expression": 2780.0, "InternalID": 3390479.0}, "lmo2219": {"Expression": 1017.0, "InternalID": 3392495.0}, "lmo1896": {"Expression": 81.8, "InternalID": 3392172.0}, "lmo1856": {"Expression": 303.0, "InternalID": 3392133.0}, "lmo2631": {"Expression": 19668.0, "InternalID": 3392906.0}, "lmo0441": {"Expression": 21.7, "InternalID": 3390722.0}, "lmo2529": {"Expression": 3349.0, "InternalID": 3392804.0}, "lmo0697": {"Expression": 212.0, "InternalID": 3390976.0}, "lmo1830": {"Expression": 50.9, "InternalID": 3392107.0}, "lmo0848": {"Expression": 193.0, "InternalID": 3391126.0}, "lmo2068": {"Expression": 17002.0, "InternalID": 3392344.0}, "lmo2559": {"Expression": 143.0, "InternalID": 3392834.0}, "lmo2486": {"Expression": 32.3, "InternalID": 3392761.0}, "lmo0258": {"Expression": 555.0, "InternalID": 3390541.0}, "lmo0232": {"Expression": 210.0, "InternalID": 3390515.0}, "lmo1075": {"Expression": 129.0, "InternalID": 3391352.0}, "lmo1080": {"Expression": 48.4, "InternalID": 3391357.0}, "lmo2471": {"Expression": 37.5, "InternalID": 3392746.0}, "lmo0727": {"Expression": 49.9, "InternalID": 3391006.0}, "lmo2715": {"Expression": 20.0, "InternalID": 3392989.0}, "lmo1002": {"Expression": 19948.0, "InternalID": 3391279.0}, "lmo2223": {"Expression": 3983.0, "InternalID": 3392499.0}, "lmo0978": {"Expression": 175.0, "InternalID": 3391255.0}, "lmo2373": {"Expression": 2098.0, "InternalID": 3392648.0}, "lmo0246": {"Expression": 162.0, "InternalID": 3390529.0}, "lmo1767": {"Expression": 240.0, "InternalID": 3392044.0}, "lmo1067": {"Expression": 313.0, "InternalID": 3391344.0}, "lmo2628": {"Expression": 16833.0, "InternalID": 3392903.0}, "lmo0997": {"Expression": 112.0, "InternalID": 3391274.0}, "lmo0218": {"Expression": 283.0, "InternalID": 3390501.0}, "lmo2488": {"Expression": 160.0, "InternalID": 3392763.0}, "lmo2103": {"Expression": 546.0, "InternalID": 3392379.0}, "lmo2335": {"Expression": 6525.0, "InternalID": 3392610.0}, "lmo2449": {"Expression": 12.2, "InternalID": 3392724.0}, "lmo2194": {"Expression": 26.1, "InternalID": 3392470.0}, "lmo1539": {"Expression": 139.0, "InternalID": 3391816.0}, "lmo0785": {"Expression": 48.8, "InternalID": 3391064.0}, "lmo0152": {"Expression": 579.0, "InternalID": 3390437.0}, "lmo0893": {"Expression": 194.0, "InternalID": 3391171.0}, "lmo1276": {"Expression": 29.7, "InternalID": 3391553.0}, "lmo0810": {"Expression": 12.0, "InternalID": 3391089.0}, "lmo0006": {"Expression": 27.3, "InternalID": 3390291.0}, "lmo2608": {"Expression": 9606.0, "InternalID": 3392883.0}, "lmo0690": {"Expression": 22555.0, "InternalID": 3390969.0}, "lmo1436": {"Expression": 105.0, "InternalID": 3391713.0}, "lmo1703": {"Expression": 45.2, "InternalID": 3391980.0}, "lmo1017": {"Expression": 75.1, "InternalID": 3391294.0}, "lmo1055": {"Expression": 637.0, "InternalID": 3391332.0}, "lmo1357": {"Expression": 63.8, "InternalID": 3391634.0}, "lmo0186": {"Expression": 45.8, "InternalID": 3390469.0}, "lmo1909": {"Expression": 104.0, "InternalID": 3392185.0}, "lmo1389": {"Expression": 143.0, "InternalID": 3391666.0}, "lmo1814": {"Expression": 13.0, "InternalID": 3392091.0}, "lmo0129": {"Expression": 588.0, "InternalID": 3390414.0}, "lmo0241": {"Expression": 29.5, "InternalID": 3390524.0}, "lmo1601": {"Expression": 1514.0, "InternalID": 3391878.0}, "lmo2229": {"Expression": 29.7, "InternalID": 3392505.0}, "lmo1376": {"Expression": 538.0, "InternalID": 3391653.0}, "lmo0117": {"Expression": 84.2, "InternalID": 3390402.0}, "lmo0191": {"Expression": 132.0, "InternalID": 3390474.0}, "lmo0163": {"Expression": 37.1, "InternalID": 3390448.0}, "lmo2548": {"Expression": 10165.0, "InternalID": 3392823.0}, "lmo1364": {"Expression": 46791.0, "InternalID": 3391641.0}, "lmo2758": {"Expression": 1149.0, "InternalID": 3393032.0}, "lmo2460": {"Expression": 14.5, "InternalID": 3392735.0}, "lmo2193": {"Expression": 845.0, "InternalID": 3392469.0}, "lmo1054": {"Expression": 944.0, "InternalID": 3391331.0}, "lmo1784": {"Expression": 930.0, "InternalID": 3392061.0}, "lmo0259": {"Expression": 436.0, "InternalID": 3390542.0}, "lmo1334": {"Expression": 175.0, "InternalID": 3391611.0}, "lmo0204": {"Expression": 15.2, "InternalID": 3390487.0}, "lmo2157": {"Expression": 41.8, "InternalID": 3392433.0}, "lmo1847": {"Expression": 42.4, "InternalID": 3392124.0}, "lmo1602": {"Expression": 908.0, "InternalID": 3391879.0}, "lmo1902": {"Expression": 98.9, "InternalID": 3392178.0}, "lmo0955": {"Expression": 569.0, "InternalID": 3391232.0}, "lmo0177": {"Expression": 23.4, "InternalID": 3390460.0}}, "OrganimsName": "L.", "Integrated": false, "Weight": 100.0}
