# Supplementary material for: Depletion of Shine-Dalgarno Sequences Within Bacterial Coding Regions Is Expression Dependent
Source: G3 (Bethesda). 2016 Sep 7;6(11):3467–74. doi: 10.1534/g3.116.032227 (PMC5100845; doi:10.1534/g3.116.032227)
Supplement: Supplemental Material [file supp_g3.116.032227_FileS1.zip › SD_Submission 3/Data/PaxDB/GCA_000270265.json]

{"Weight": 100.0, "GeneExpression": {"SYNGTS_RS10185": {"Expression": 13752.0, "InternalID": 14814.0}, "SYNGTS_RS09260": {"Expression": 34.1, "InternalID": 14636.0}, "SYNGTS_RS09265": {"Expression": 1246.0, "InternalID": 14637.0}, "SYNGTS_RS14640": {"Expression": 419.0, "InternalID": 15681.0}, "SYNGTS_RS14645": {"Expression": 519.0, "InternalID": 15682.0}, "SYNGTS_RS05540": {"Expression": 970.0, "InternalID": 13925.0}, "SYNGTS_RS01965": {"Expression": 361.0, "InternalID": 13233.0}, "SYNGTS_RS05545": {"Expression": 1565.0, "InternalID": 13926.0}, "SYNGTS_RS10505": {"Expression": 643.0, "InternalID": 14877.0}, "SYNGTS_RS01610": {"Expression": 655.0, "InternalID": 13166.0}, "SYNGTS_RS14460": {"Expression": 58.8, "InternalID": 15645.0}, "SYNGTS_RS10980": {"Expression": 300.0, "InternalID": 14966.0}, "SYNGTS_RS11290": {"Expression": 322.0, "InternalID": 15027.0}, "SYNGTS_RS04235": {"Expression": 235.0, "InternalID": 13679.0}, "SYNGTS_RS09310": {"Expression": 142.0, "InternalID": 14646.0}, "SYNGTS_RS15600": {"Expression": 73.3, "InternalID": 15857.0}, "SYNGTS_RS07965": {"Expression": 295.0, "InternalID": 14388.0}, "SYNGTS_RS05895": {"Expression": 279.0, "InternalID": 13993.0}, "SYNGTS_RS11560": {"Expression": 6349.0, "InternalID": 15079.0}, "SYNGTS_RS11565": {"Expression": 625.0, "InternalID": 15080.0}, "SYNGTS_RS11035": {"Expression": 206.0, "InternalID": 14977.0}, "SYNGTS_RS11745": {"Expression": 3257.0, "InternalID": 15115.0}, "SYNGTS_RS11580": {"Expression": 93.2, "InternalID": 15083.0}, "SYNGTS_RS03300": {"Expression": 112.0, "InternalID": 13495.0}, "SYNGTS_RS08130": {"Expression": 1686.0, "InternalID": 14422.0}, "SYNGTS_RS04430": {"Expression": 467.0, "InternalID": 13716.0}, "SYNGTS_RS04120": {"Expression": 1378.0, "InternalID": 13657.0}, "SYNGTS_RS15110": {"Expression": 93.6, "InternalID": 15770.0}, "SYNGTS_RS05430": {"Expression": 8.03, "InternalID": 13902.0}, "SYNGTS_RS05435": {"Expression": 85.8, "InternalID": 13903.0}, "SYNGTS_RS04940": {"Expression": 151.0, "InternalID": 13815.0}, "SYNGTS_RS13455": {"Expression": 796.0, "InternalID": 15447.0}, "SYNGTS_RS13450": {"Expression": 366.0, "InternalID": 15446.0}, "SYNGTS_RS12455": {"Expression": 23.8, "InternalID": 15253.0}, "SYNGTS_RS15330": {"Expression": 1700.0, "InternalID": 15811.0}, "SYNGTS_RS13850": {"Expression": 74.1, "InternalID": 15526.0}, "SYNGTS_RS13855": {"Expression": 161.0, "InternalID": 15527.0}, "SYNGTS_RS04055": {"Expression": 223.0, "InternalID": 13644.0}, "SYNGTS_RS10630": {"Expression": 39.9, "InternalID": 14900.0}, "SYNGTS_RS04050": {"Expression": 755.0, "InternalID": 13643.0}, "SYNGTS_RS13675": {"Expression": 9.81, "InternalID": 15492.0}, "SYNGTS_RS08915": {"Expression": 18.3, "InternalID": 14570.0}, "SYNGTS_RS12210": {"Expression": 8.88, "InternalID": 15206.0}, "SYNGTS_RS16005": {"Expression": 373.0, "InternalID": 15931.0}, "SYNGTS_RS13290": {"Expression": 114.0, "InternalID": 15414.0}, "SYNGTS_RS12370": {"Expression": 274.0, "InternalID": 15236.0}, "SYNGTS_RS07775": {"Expression": 151.0, "InternalID": 14350.0}, "SYNGTS_RS09465": {"Expression": 46.5, "InternalID": 14677.0}, "SYNGTS_RS13070": {"Expression": 58.8, "InternalID": 15369.0}, "SYNGTS_RS07770": {"Expression": 459.0, "InternalID": 14349.0}, "SYNGTS_RS03870": {"Expression": 259.0, "InternalID": 13607.0}, "SYNGTS_RS03875": {"Expression": 2465.0, "InternalID": 13608.0}, "SYNGTS_RS13270": {"Expression": 117.0, "InternalID": 15410.0}, "SYNGTS_RS16135": {"Expression": 700.0, "InternalID": 15954.0}, "SYNGTS_RS16130": {"Expression": 716.0, "InternalID": 15953.0}, "SYNGTS_RS07485": {"Expression": 235.0, "InternalID": 14299.0}, "SYNGTS_RS07370": {"Expression": 307.0, "InternalID": 14277.0}, "SYNGTS_RS06195": {"Expression": 4337.0, "InternalID": 14052.0}, "SYNGTS_RS02455": {"Expression": 120.0, "InternalID": 13329.0}, "SYNGTS_RS02450": {"Expression": 32.7, "InternalID": 13328.0}, "SYNGTS_RS03905": {"Expression": 1049.0, "InternalID": 13614.0}, "SYNGTS_RS03900": {"Expression": 3369.0, "InternalID": 13613.0}, "SYNGTS_RS14865": {"Expression": 720.0, "InternalID": 15725.0}, "SYNGTS_RS16220": {"Expression": 59.6, "InternalID": 15972.0}, "SYNGTS_RS16225": {"Expression": 665.0, "InternalID": 15973.0}, "SYNGTS_RS06515": {"Expression": 2067.0, "InternalID": 14113.0}, "SYNGTS_RS01505": {"Expression": 499.0, "InternalID": 13145.0}, "SYNGTS_RS09080": {"Expression": 2072.0, "InternalID": 14601.0}, "SYNGTS_RS03620": {"Expression": 47.1, "InternalID": 13558.0}, "SYNGTS_RS00435": {"Expression": 516.0, "InternalID": 12937.0}, "SYNGTS_RS11295": {"Expression": 85.9, "InternalID": 15028.0}, "SYNGTS_RS01430": {"Expression": 66.1, "InternalID": 13131.0}, "SYNGTS_RS05155": {"Expression": 16.6, "InternalID": 13851.0}, "SYNGTS_RS01345": {"Expression": 122.0, "InternalID": 13113.0}, "SYNGTS_RS15930": {"Expression": 34.9, "InternalID": 15918.0}, "SYNGTS_RS00695": {"Expression": 131.0, "InternalID": 12990.0}, "SYNGTS_RS15935": {"Expression": 3559.0, "InternalID": 15919.0}, "SYNGTS_RS10370": {"Expression": 325.0, "InternalID": 14849.0}, "SYNGTS_RS00325": {"Expression": 123.0, "InternalID": 12917.0}, "SYNGTS_RS10190": {"Expression": 527.0, "InternalID": 14815.0}, "SYNGTS_RS04330": {"Expression": 3259.0, "InternalID": 13697.0}, "SYNGTS_RS07805": {"Expression": 2492.0, "InternalID": 14356.0}, "SYNGTS_RS08350": {"Expression": 70.5, "InternalID": 14461.0}, "SYNGTS_RS14670": {"Expression": 43.4, "InternalID": 15687.0}, "SYNGTS_RS11820": {"Expression": 134.0, "InternalID": 15129.0}, "SYNGTS_RS05555": {"Expression": 1198.0, "InternalID": 13928.0}, "SYNGTS_RS05550": {"Expression": 1673.0, "InternalID": 13927.0}, "SYNGTS_RS10990": {"Expression": 223.0, "InternalID": 14968.0}, "SYNGTS_RS14695": {"Expression": 549.0, "InternalID": 15692.0}, "SYNGTS_RS04625": {"Expression": 315.0, "InternalID": 13753.0}, "SYNGTS_RS05715": {"Expression": 440.0, "InternalID": 13957.0}, "SYNGTS_RS07695": {"Expression": 102.0, "InternalID": 14337.0}, "SYNGTS_RS04590": {"Expression": 64.3, "InternalID": 13747.0}, "SYNGTS_RS04595": {"Expression": 36.5, "InternalID": 13748.0}, "SYNGTS_RS07690": {"Expression": 453.0, "InternalID": 14336.0}, "SYNGTS_RS08120": {"Expression": 328.0, "InternalID": 14420.0}, "SYNGTS_RS12730": {"Expression": 549.0, "InternalID": 15306.0}, "SYNGTS_RS14455": {"Expression": 115.0, "InternalID": 15644.0}, "SYNGTS_RS04680": {"Expression": 16.7, "InternalID": 13764.0}, "SYNGTS_RS04935": {"Expression": 310.0, "InternalID": 13814.0}, "SYNGTS_RS13460": {"Expression": 397.0, "InternalID": 15448.0}, "SYNGTS_RS13465": {"Expression": 251.0, "InternalID": 15449.0}, "SYNGTS_RS12110": {"Expression": 280.0, "InternalID": 15186.0}, "SYNGTS_RS12115": {"Expression": 69.4, "InternalID": 15187.0}, "SYNGTS_RS02845": {"Expression": 126.0, "InternalID": 13407.0}, "SYNGTS_RS11640": {"Expression": 161.0, "InternalID": 15095.0}, "SYNGTS_RS02840": {"Expression": 644.0, "InternalID": 13406.0}, "SYNGTS_RS11645": {"Expression": 7.25, "InternalID": 15096.0}, "SYNGTS_RS13860": {"Expression": 269.0, "InternalID": 15528.0}, "SYNGTS_RS03005": {"Expression": 80.9, "InternalID": 13438.0}, "SYNGTS_RS12840": {"Expression": 104.0, "InternalID": 15327.0}, "SYNGTS_RS04060": {"Expression": 3937.0, "InternalID": 13645.0}, "SYNGTS_RS12025": {"Expression": 302.0, "InternalID": 15170.0}, "SYNGTS_RS12205": {"Expression": 1542.0, "InternalID": 15205.0}, "SYNGTS_RS03260": {"Expression": 343.0, "InternalID": 13488.0}, "SYNGTS_RS02995": {"Expression": 457.0, "InternalID": 13436.0}, "SYNGTS_RS03465": {"Expression": 28.1, "InternalID": 13527.0}, "SYNGTS_RS13085": {"Expression": 146.0, "InternalID": 15372.0}, "SYNGTS_RS06695": {"Expression": 776.0, "InternalID": 14147.0}, "SYNGTS_RS02510": {"Expression": 633.0, "InternalID": 13340.0}, "SYNGTS_RS07740": {"Expression": 348.0, "InternalID": 14345.0}, "SYNGTS_RS01935": {"Expression": 59.7, "InternalID": 13228.0}, "SYNGTS_RS14980": {"Expression": 75.3, "InternalID": 15745.0}, "SYNGTS_RS07745": {"Expression": 69.6, "InternalID": 14346.0}, "SYNGTS_RS09415": {"Expression": 506.0, "InternalID": 14667.0}, "SYNGTS_RS03860": {"Expression": 2683.0, "InternalID": 13604.0}, "SYNGTS_RS03865": {"Expression": 2051.0, "InternalID": 13605.0}, "SYNGTS_RS06160": {"Expression": 9337.0, "InternalID": 14046.0}, "SYNGTS_RS07345": {"Expression": 71.3, "InternalID": 14272.0}, "SYNGTS_RS06755": {"Expression": 553.0, "InternalID": 14159.0}, "SYNGTS_RS02420": {"Expression": 20.8, "InternalID": 13320.0}, "SYNGTS_RS09525": {"Expression": 7.83, "InternalID": 14689.0}, "SYNGTS_RS03915": {"Expression": 1652.0, "InternalID": 13616.0}, "SYNGTS_RS03910": {"Expression": 2214.0, "InternalID": 13615.0}, "SYNGTS_RS14850": {"Expression": 36.1, "InternalID": 15722.0}, "SYNGTS_RS16215": {"Expression": 52.0, "InternalID": 15971.0}, "SYNGTS_RS03200": {"Expression": 766.0, "InternalID": 13476.0}, "SYNGTS_RS06235": {"Expression": 126.0, "InternalID": 14059.0}, "SYNGTS_RS08390": {"Expression": 114.0, "InternalID": 14469.0}, "SYNGTS_RS09630": {"Expression": 3300.0, "InternalID": 14710.0}, "SYNGTS_RS09635": {"Expression": 221.0, "InternalID": 14711.0}, "SYNGTS_RS08085": {"Expression": 119.0, "InternalID": 14413.0}, "SYNGTS_RS00910": {"Expression": 243.0, "InternalID": 13032.0}, "SYNGTS_RS09815": {"Expression": 247.0, "InternalID": 14745.0}, "SYNGTS_RS16360": {"Expression": 19.1, "InternalID": 15998.0}, "SYNGTS_RS06340": {"Expression": 182.0, "InternalID": 14079.0}, "SYNGTS_RS01425": {"Expression": 115.0, "InternalID": 13130.0}, "SYNGTS_RS00770": {"Expression": 11.7, "InternalID": 13006.0}, "SYNGTS_RS11900": {"Expression": 43.6, "InternalID": 15144.0}, "SYNGTS_RS11940": {"Expression": 444.0, "InternalID": 15153.0}, "SYNGTS_RS08695": {"Expression": 77.9, "InternalID": 14529.0}, "SYNGTS_RS08690": {"Expression": 69.1, "InternalID": 14528.0}, "SYNGTS_RS09740": {"Expression": 174.0, "InternalID": 14731.0}, "SYNGTS_RS10340": {"Expression": 68.6, "InternalID": 14843.0}, "SYNGTS_RS10690": {"Expression": 79.3, "InternalID": 14911.0}, "SYNGTS_RS10345": {"Expression": 24.8, "InternalID": 14844.0}, "SYNGTS_RS10695": {"Expression": 3.67, "InternalID": 14912.0}, "SYNGTS_RS00350": {"Expression": 325.0, "InternalID": 12920.0}, "SYNGTS_RS04320": {"Expression": 2283.0, "InternalID": 13695.0}, "SYNGTS_RS04325": {"Expression": 3593.0, "InternalID": 13696.0}, "SYNGTS_RS15820": {"Expression": 20.3, "InternalID": 15900.0}, "SYNGTS_RS10145": {"Expression": 3605.0, "InternalID": 14807.0}, "SYNGTS_RS11830": {"Expression": 568.0, "InternalID": 15131.0}, "SYNGTS_RS14665": {"Expression": 24.0, "InternalID": 15686.0}, "SYNGTS_RS05520": {"Expression": 105.0, "InternalID": 13921.0}, "SYNGTS_RS05525": {"Expression": 542.0, "InternalID": 13922.0}, "SYNGTS_RS14065": {"Expression": 27.7, "InternalID": 15566.0}, "SYNGTS_RS14060": {"Expression": 132.0, "InternalID": 15565.0}, "SYNGTS_RS14685": {"Expression": 361.0, "InternalID": 15690.0}, "SYNGTS_RS14680": {"Expression": 218.0, "InternalID": 15689.0}, "SYNGTS_RS00005": {"Expression": 78.8, "InternalID": 12853.0}, "SYNGTS_RS12905": {"Expression": 423.0, "InternalID": 15337.0}, "SYNGTS_RS07900": {"Expression": 68.2, "InternalID": 14375.0}, "SYNGTS_RS11340": {"Expression": 155.0, "InternalID": 15037.0}, "SYNGTS_RS11015": {"Expression": 13.0, "InternalID": 14973.0}, "SYNGTS_RS04850": {"Expression": 67.4, "InternalID": 13797.0}, "SYNGTS_RS06980": {"Expression": 503.0, "InternalID": 14201.0}, "SYNGTS_RS10835": {"Expression": 254.0, "InternalID": 14938.0}, "SYNGTS_RS10830": {"Expression": 62.5, "InternalID": 14937.0}, "SYNGTS_RS04100": {"Expression": 31.3, "InternalID": 13653.0}, "SYNGTS_RS15130": {"Expression": 805.0, "InternalID": 15774.0}, "SYNGTS_RS05450": {"Expression": 620.0, "InternalID": 13906.0}, "SYNGTS_RS01730": {"Expression": 2431.0, "InternalID": 13189.0}, "SYNGTS_RS05455": {"Expression": 58118.0, "InternalID": 13907.0}, "SYNGTS_RS04920": {"Expression": 263.0, "InternalID": 13811.0}, "SYNGTS_RS11120": {"Expression": 2462.0, "InternalID": 14993.0}, "SYNGTS_RS06100": {"Expression": 87.8, "InternalID": 14034.0}, "SYNGTS_RS12470": {"Expression": 69.0, "InternalID": 15256.0}, "SYNGTS_RS12475": {"Expression": 97.8, "InternalID": 15257.0}, "SYNGTS_RS11655": {"Expression": 79.5, "InternalID": 15097.0}, "SYNGTS_RS15000": {"Expression": 87.0, "InternalID": 15749.0}, "SYNGTS_RS15550": {"Expression": 19.5, "InternalID": 15848.0}, "SYNGTS_RS08970": {"Expression": 135.0, "InternalID": 14580.0}, "SYNGTS_RS00030": {"Expression": 698.0, "InternalID": 12858.0}, "SYNGTS_RS06240": {"Expression": 45.3, "InternalID": 14060.0}, "SYNGTS_RS12270": {"Expression": 134.0, "InternalID": 15218.0}, "SYNGTS_RS02980": {"Expression": 247.0, "InternalID": 13433.0}, "SYNGTS_RS03450": {"Expression": 43.1, "InternalID": 13524.0}, "SYNGTS_RS13475": {"Expression": 8.68, "InternalID": 15451.0}, "SYNGTS_RS01110": {"Expression": 97.7, "InternalID": 13071.0}, "SYNGTS_RS03855": {"Expression": 1435.0, "InternalID": 13603.0}, "SYNGTS_RS08805": {"Expression": 982.0, "InternalID": 14548.0}, "SYNGTS_RS03850": {"Expression": 4416.0, "InternalID": 13602.0}, "SYNGTS_RS06320": {"Expression": 1633.0, "InternalID": 14075.0}, "SYNGTS_RS13255": {"Expression": 265.0, "InternalID": 15407.0}, "SYNGTS_RS13520": {"Expression": 48.0, "InternalID": 15460.0}, "SYNGTS_RS16110": {"Expression": 91.1, "InternalID": 15949.0}, "SYNGTS_RS12420": {"Expression": 69.7, "InternalID": 15246.0}, "SYNGTS_RS06750": {"Expression": 156.0, "InternalID": 14158.0}, "SYNGTS_RS02210": {"Expression": 552.0, "InternalID": 13280.0}, "SYNGTS_RS02215": {"Expression": 578.0, "InternalID": 13281.0}, "SYNGTS_RS13655": {"Expression": 649.0, "InternalID": 15488.0}, "SYNGTS_RS01745": {"Expression": 27.7, "InternalID": 13191.0}, "SYNGTS_RS10755": {"Expression": 61.0, "InternalID": 14924.0}, "SYNGTS_RS02435": {"Expression": 41.4, "InternalID": 13325.0}, "SYNGTS_RS03920": {"Expression": 540.0, "InternalID": 13617.0}, "SYNGTS_RS03925": {"Expression": 456.0, "InternalID": 13618.0}, "SYNGTS_RS01680": {"Expression": 38.2, "InternalID": 13179.0}, "SYNGTS_RS14840": {"Expression": 19.1, "InternalID": 15720.0}, "SYNGTS_RS06535": {"Expression": 313.0, "InternalID": 14117.0}, "SYNGTS_RS16200": {"Expression": 902.0, "InternalID": 15968.0}, "SYNGTS_RS06530": {"Expression": 586.0, "InternalID": 14116.0}, "SYNGTS_RS01560": {"Expression": 788.0, "InternalID": 13156.0}, "SYNGTS_RS08590": {"Expression": 1329.0, "InternalID": 14509.0}, "SYNGTS_RS00580": {"Expression": 265.0, "InternalID": 12966.0}, "SYNGTS_RS08750": {"Expression": 100.0, "InternalID": 14538.0}, "SYNGTS_RS09625": {"Expression": 2522.0, "InternalID": 14709.0}, "SYNGTS_RS00905": {"Expression": 453.0, "InternalID": 13031.0}, "SYNGTS_RS16370": {"Expression": 50.7, "InternalID": 16000.0}, "SYNGTS_RS09755": {"Expression": 294.0, "InternalID": 14734.0}, "SYNGTS_RS10355": {"Expression": 72.7, "InternalID": 14846.0}, "SYNGTS_RS09750": {"Expression": 268.0, "InternalID": 14733.0}, "SYNGTS_RS10350": {"Expression": 831.0, "InternalID": 14845.0}, "SYNGTS_RS08370": {"Expression": 4491.0, "InternalID": 14465.0}, "SYNGTS_RS05530": {"Expression": 141.0, "InternalID": 13923.0}, "SYNGTS_RS08570": {"Expression": 526.0, "InternalID": 14505.0}, "SYNGTS_RS01630": {"Expression": 361.0, "InternalID": 13169.0}, "SYNGTS_RS00015": {"Expression": 733.0, "InternalID": 12855.0}, "SYNGTS_RS09340": {"Expression": 4393.0, "InternalID": 14652.0}, "SYNGTS_RS12910": {"Expression": 741.0, "InternalID": 15338.0}, "SYNGTS_RS14235": {"Expression": 36.2, "InternalID": 15597.0}, "SYNGTS_RS05195": {"Expression": 43.7, "InternalID": 13859.0}, "SYNGTS_RS11335": {"Expression": 804.0, "InternalID": 15036.0}, "SYNGTS_RS14540": {"Expression": 34.6, "InternalID": 15661.0}, "SYNGTS_RS11065": {"Expression": 208.0, "InternalID": 14983.0}, "SYNGTS_RS12680": {"Expression": 54.3, "InternalID": 15296.0}, "SYNGTS_RS08105": {"Expression": 22.5, "InternalID": 14417.0}, "SYNGTS_RS10820": {"Expression": 283.0, "InternalID": 14936.0}, "SYNGTS_RS03660": {"Expression": 93.3, "InternalID": 13565.0}, "SYNGTS_RS04465": {"Expression": 509.0, "InternalID": 13723.0}, "SYNGTS_RS15125": {"Expression": 1590.0, "InternalID": 15773.0}, "SYNGTS_RS05990": {"Expression": 481.0, "InternalID": 14012.0}, "SYNGTS_RS04665": {"Expression": 103.0, "InternalID": 13761.0}, "SYNGTS_RS05445": {"Expression": 2552.0, "InternalID": 13905.0}, "SYNGTS_RS14300": {"Expression": 51.1, "InternalID": 15610.0}, "SYNGTS_RS15305": {"Expression": 2922.0, "InternalID": 15806.0}, "SYNGTS_RS04485": {"Expression": 1704.0, "InternalID": 13727.0}, "SYNGTS_RS07470": {"Expression": 2782.0, "InternalID": 14296.0}, "SYNGTS_RS03060": {"Expression": 323.0, "InternalID": 13448.0}, "SYNGTS_RS02115": {"Expression": 325.0, "InternalID": 13262.0}, "SYNGTS_RS04000": {"Expression": 43.4, "InternalID": 13633.0}, "SYNGTS_RS04005": {"Expression": 151.0, "InternalID": 13634.0}, "SYNGTS_RS15010": {"Expression": 31.3, "InternalID": 15751.0}, "SYNGTS_RS08960": {"Expression": 7.12, "InternalID": 14578.0}, "SYNGTS_RS10055": {"Expression": 6229.0, "InternalID": 14789.0}, "SYNGTS_RS10725": {"Expression": 10.3, "InternalID": 14918.0}, "SYNGTS_RS12265": {"Expression": 260.0, "InternalID": 15217.0}, "SYNGTS_RS07295": {"Expression": 212.0, "InternalID": 14262.0}, "SYNGTS_RS15955": {"Expression": 200.0, "InternalID": 15923.0}, "SYNGTS_RS03445": {"Expression": 166.0, "InternalID": 13523.0}, "SYNGTS_RS04715": {"Expression": 2088.0, "InternalID": 13770.0}, "SYNGTS_RS09430": {"Expression": 215.0, "InternalID": 14670.0}, "SYNGTS_RS02535": {"Expression": 1384.0, "InternalID": 13345.0}, "SYNGTS_RS08815": {"Expression": 484.0, "InternalID": 14550.0}, "SYNGTS_RS03840": {"Expression": 1509.0, "InternalID": 13600.0}, "SYNGTS_RS08810": {"Expression": 41.6, "InternalID": 14549.0}, "SYNGTS_RS12315": {"Expression": 1493.0, "InternalID": 15227.0}, "SYNGTS_RS12310": {"Expression": 1271.0, "InternalID": 15226.0}, "SYNGTS_RS06745": {"Expression": 1141.0, "InternalID": 14157.0}, "SYNGTS_RS02880": {"Expression": 238.0, "InternalID": 13414.0}, "SYNGTS_RS01750": {"Expression": 45.2, "InternalID": 13192.0}, "SYNGTS_RS02400": {"Expression": 45.4, "InternalID": 13316.0}, "SYNGTS_RS07430": {"Expression": 629.0, "InternalID": 14289.0}, "SYNGTS_RS03935": {"Expression": 508.0, "InternalID": 13620.0}, "SYNGTS_RS03930": {"Expression": 2041.0, "InternalID": 13619.0}, "SYNGTS_RS13135": {"Expression": 100.0, "InternalID": 15382.0}, "SYNGTS_RS06520": {"Expression": 70.6, "InternalID": 14114.0}, "SYNGTS_RS06525": {"Expression": 38.2, "InternalID": 14115.0}, "SYNGTS_RS08360": {"Expression": 15.9, "InternalID": 14463.0}, "SYNGTS_RS01570": {"Expression": 1597.0, "InternalID": 13158.0}, "SYNGTS_RS08580": {"Expression": 382.0, "InternalID": 14507.0}, "SYNGTS_RS06255": {"Expression": 18.1, "InternalID": 14063.0}, "SYNGTS_RS08585": {"Expression": 91.1, "InternalID": 14508.0}, "SYNGTS_RS08745": {"Expression": 184.0, "InternalID": 14537.0}, "SYNGTS_RS01950": {"Expression": 595.0, "InternalID": 13231.0}, "SYNGTS_RS00970": {"Expression": 676.0, "InternalID": 13043.0}, "SYNGTS_RS14940": {"Expression": 519.0, "InternalID": 15738.0}, "SYNGTS_RS00975": {"Expression": 165.0, "InternalID": 13044.0}, "SYNGTS_RS06415": {"Expression": 7.86, "InternalID": 14093.0}, "SYNGTS_RS16305": {"Expression": 2225.0, "InternalID": 15987.0}, "SYNGTS_RS00715": {"Expression": 58.4, "InternalID": 12993.0}, "SYNGTS_RS01370": {"Expression": 546.0, "InternalID": 13118.0}, "SYNGTS_RS11920": {"Expression": 217.0, "InternalID": 15149.0}, "SYNGTS_RS11925": {"Expression": 482.0, "InternalID": 15150.0}, "SYNGTS_RS15945": {"Expression": 373.0, "InternalID": 15921.0}, "SYNGTS_RS09765": {"Expression": 2309.0, "InternalID": 14736.0}, "SYNGTS_RS00375": {"Expression": 542.0, "InternalID": 12925.0}, "SYNGTS_RS00805": {"Expression": 2024.0, "InternalID": 13012.0}, "SYNGTS_RS00370": {"Expression": 218.0, "InternalID": 12924.0}, "SYNGTS_RS00800": {"Expression": 4670.0, "InternalID": 13011.0}, "SYNGTS_RS16415": {"Expression": 209.0, "InternalID": 16008.0}, "SYNGTS_RS03320": {"Expression": 613.0, "InternalID": 13499.0}, "SYNGTS_RS16410": {"Expression": 97.3, "InternalID": 16007.0}, "SYNGTS_RS01005": {"Expression": 628.0, "InternalID": 13050.0}, "SYNGTS_RS05295": {"Expression": 220.0, "InternalID": 13878.0}, "SYNGTS_RS11815": {"Expression": 3690.0, "InternalID": 15128.0}, "SYNGTS_RS00395": {"Expression": 21.1, "InternalID": 12929.0}, "SYNGTS_RS08365": {"Expression": 23.5, "InternalID": 14464.0}, "SYNGTS_RS05505": {"Expression": 565.0, "InternalID": 13918.0}, "SYNGTS_RS05500": {"Expression": 366.0, "InternalID": 13917.0}, "SYNGTS_RS05050": {"Expression": 85.5, "InternalID": 13835.0}, "SYNGTS_RS09135": {"Expression": 8.26, "InternalID": 14611.0}, "SYNGTS_RS11255": {"Expression": 9.79, "InternalID": 15020.0}, "SYNGTS_RS00020": {"Expression": 42.5, "InternalID": 12856.0}, "SYNGTS_RS09350": {"Expression": 136.0, "InternalID": 14654.0}, "SYNGTS_RS07920": {"Expression": 439.0, "InternalID": 14379.0}, "SYNGTS_RS00025": {"Expression": 218.0, "InternalID": 12857.0}, "SYNGTS_RS05610": {"Expression": 15.1, "InternalID": 13939.0}, "SYNGTS_RS05615": {"Expression": 17.0, "InternalID": 13940.0}, "SYNGTS_RS11070": {"Expression": 53.8, "InternalID": 14984.0}, "SYNGTS_RS12675": {"Expression": 626.0, "InternalID": 15295.0}, "SYNGTS_RS12670": {"Expression": 186.0, "InternalID": 15294.0}, "SYNGTS_RS05535": {"Expression": 131.0, "InternalID": 13924.0}, "SYNGTS_RS05875": {"Expression": 118.0, "InternalID": 13989.0}, "SYNGTS_RS10535": {"Expression": 154.0, "InternalID": 14882.0}, "SYNGTS_RS08175": {"Expression": 242.0, "InternalID": 14429.0}, "SYNGTS_RS04470": {"Expression": 245.0, "InternalID": 13724.0}, "SYNGTS_RS04475": {"Expression": 2805.0, "InternalID": 13725.0}, "SYNGTS_RS05475": {"Expression": 52.8, "InternalID": 13912.0}, "SYNGTS_RS05470": {"Expression": 155.0, "InternalID": 13911.0}, "SYNGTS_RS04675": {"Expression": 127.0, "InternalID": 13763.0}, "SYNGTS_RS12535": {"Expression": 144.0, "InternalID": 15268.0}, "SYNGTS_RS04900": {"Expression": 745.0, "InternalID": 13807.0}, "SYNGTS_RS04670": {"Expression": 14.8, "InternalID": 13762.0}, "SYNGTS_RS15795": {"Expression": 2237.0, "InternalID": 15895.0}, "SYNGTS_RS05275": {"Expression": 232.0, "InternalID": 13874.0}, "SYNGTS_RS15370": {"Expression": 126.0, "InternalID": 15819.0}, "SYNGTS_RS12415": {"Expression": 597.0, "InternalID": 15245.0}, "SYNGTS_RS04495": {"Expression": 608.0, "InternalID": 13729.0}, "SYNGTS_RS04490": {"Expression": 1014.0, "InternalID": 13728.0}, "SYNGTS_RS15210": {"Expression": 2022.0, "InternalID": 15788.0}, "SYNGTS_RS12785": {"Expression": 661.0, "InternalID": 15316.0}, "SYNGTS_RS09895": {"Expression": 257.0, "InternalID": 14758.0}, "SYNGTS_RS08005": {"Expression": 55.9, "InternalID": 14396.0}, "SYNGTS_RS12075": {"Expression": 128.0, "InternalID": 15179.0}, "SYNGTS_RS13300": {"Expression": 33.1, "InternalID": 15416.0}, "SYNGTS_RS12525": {"Expression": 92.9, "InternalID": 15266.0}, "SYNGTS_RS12250": {"Expression": 90.7, "InternalID": 15214.0}, "SYNGTS_RS12520": {"Expression": 416.0, "InternalID": 15265.0}, "SYNGTS_RS11245": {"Expression": 240.0, "InternalID": 15018.0}, "SYNGTS_RS07285": {"Expression": 564.0, "InternalID": 14260.0}, "SYNGTS_RS12090": {"Expression": 118.0, "InternalID": 15182.0}, "SYNGTS_RS07110": {"Expression": 59.4, "InternalID": 14227.0}, "SYNGTS_RS03435": {"Expression": 95.7, "InternalID": 13521.0}, "SYNGTS_RS04705": {"Expression": 44.6, "InternalID": 13768.0}, "SYNGTS_RS04700": {"Expression": 152.0, "InternalID": 13767.0}, "SYNGTS_RS07730": {"Expression": 1469.0, "InternalID": 14343.0}, "SYNGTS_RS09420": {"Expression": 105.0, "InternalID": 14668.0}, "SYNGTS_RS09425": {"Expression": 143.0, "InternalID": 14669.0}, "SYNGTS_RS08820": {"Expression": 133.0, "InternalID": 14551.0}, "SYNGTS_RS08825": {"Expression": 239.0, "InternalID": 14552.0}, "SYNGTS_RS12320": {"Expression": 58.4, "InternalID": 15228.0}, "SYNGTS_RS12325": {"Expression": 25.2, "InternalID": 15229.0}, "SYNGTS_RS06730": {"Expression": 1884.0, "InternalID": 14154.0}, "SYNGTS_RS02895": {"Expression": 25.3, "InternalID": 13417.0}, "SYNGTS_RS03545": {"Expression": 11.3, "InternalID": 13543.0}, "SYNGTS_RS03540": {"Expression": 177.0, "InternalID": 13542.0}, "SYNGTS_RS01760": {"Expression": 153.0, "InternalID": 13194.0}, "SYNGTS_RS01765": {"Expression": 28.0, "InternalID": 13195.0}, "SYNGTS_RS07425": {"Expression": 297.0, "InternalID": 14288.0}, "SYNGTS_RS09515": {"Expression": 28.5, "InternalID": 14687.0}, "SYNGTS_RS07420": {"Expression": 323.0, "InternalID": 14287.0}, "SYNGTS_RS09510": {"Expression": 2099.0, "InternalID": 14686.0}, "SYNGTS_RS03940": {"Expression": 3455.0, "InternalID": 13621.0}, "SYNGTS_RS00445": {"Expression": 35.5, "InternalID": 12939.0}, "SYNGTS_RS03945": {"Expression": 2821.0, "InternalID": 13622.0}, "SYNGTS_RS14820": {"Expression": 60.7, "InternalID": 15716.0}, "SYNGTS_RS06080": {"Expression": 26.2, "InternalID": 14030.0}, "SYNGTS_RS13425": {"Expression": 165.0, "InternalID": 15441.0}, "SYNGTS_RS02095": {"Expression": 77.5, "InternalID": 13259.0}, "SYNGTS_RS02090": {"Expression": 21.8, "InternalID": 13258.0}, "SYNGTS_RS06645": {"Expression": 232.0, "InternalID": 14137.0}, "SYNGTS_RS00565": {"Expression": 8988.0, "InternalID": 12963.0}, "SYNGTS_RS00560": {"Expression": 44.9, "InternalID": 12962.0}, "SYNGTS_RS06065": {"Expression": 988.0, "InternalID": 14027.0}, "SYNGTS_RS08770": {"Expression": 209.0, "InternalID": 14542.0}, "SYNGTS_RS03780": {"Expression": 2247.0, "InternalID": 13588.0}, "SYNGTS_RS15630": {"Expression": 1641.0, "InternalID": 15863.0}, "SYNGTS_RS02700": {"Expression": 32.7, "InternalID": 13379.0}, "SYNGTS_RS07915": {"Expression": 133.0, "InternalID": 14377.0}, "SYNGTS_RS09600": {"Expression": 19.0, "InternalID": 14704.0}, "SYNGTS_RS14955": {"Expression": 946.0, "InternalID": 15740.0}, "SYNGTS_RS04735": {"Expression": 1106.0, "InternalID": 13774.0}, "SYNGTS_RS06390": {"Expression": 28.8, "InternalID": 14089.0}, "SYNGTS_RS16310": {"Expression": 50.1, "InternalID": 15988.0}, "SYNGTS_RS06395": {"Expression": 138.0, "InternalID": 14090.0}, "SYNGTS_RS06465": {"Expression": 480.0, "InternalID": 14102.0}, "SYNGTS_RS14230": {"Expression": 99.3, "InternalID": 15596.0}, "SYNGTS_RS08480": {"Expression": 51.5, "InternalID": 14487.0}, "SYNGTS_RS00495": {"Expression": 2702.0, "InternalID": 12949.0}, "SYNGTS_RS01140": {"Expression": 173.0, "InternalID": 13077.0}, "SYNGTS_RS13780": {"Expression": 3806.0, "InternalID": 15513.0}, "SYNGTS_RS09770": {"Expression": 2871.0, "InternalID": 14737.0}, "SYNGTS_RS10330": {"Expression": 30.8, "InternalID": 14841.0}, "SYNGTS_RS00815": {"Expression": 1867.0, "InternalID": 13014.0}, "SYNGTS_RS00360": {"Expression": 80.0, "InternalID": 12922.0}, "SYNGTS_RS00810": {"Expression": 5116.0, "InternalID": 13013.0}, "SYNGTS_RS00365": {"Expression": 226.0, "InternalID": 12923.0}, "SYNGTS_RS16405": {"Expression": 87.0, "InternalID": 16006.0}, "SYNGTS_RS01815": {"Expression": 36.1, "InternalID": 13205.0}, "SYNGTS_RS01810": {"Expression": 101.0, "InternalID": 13204.0}, "SYNGTS_RS05280": {"Expression": 6450.0, "InternalID": 13875.0}, "SYNGTS_RS08940": {"Expression": 57.8, "InternalID": 14575.0}, "SYNGTS_RS05285": {"Expression": 347.0, "InternalID": 13876.0}, "SYNGTS_RS11860": {"Expression": 1172.0, "InternalID": 15138.0}, "SYNGTS_RS11865": {"Expression": 294.0, "InternalID": 15139.0}, "SYNGTS_RS05045": {"Expression": 159.0, "InternalID": 13834.0}, "SYNGTS_RS05510": {"Expression": 1179.0, "InternalID": 13919.0}, "SYNGTS_RS05515": {"Expression": 425.0, "InternalID": 13920.0}, "SYNGTS_RS08555": {"Expression": 24.0, "InternalID": 14502.0}, "SYNGTS_RS10790": {"Expression": 3524.0, "InternalID": 14931.0}, "SYNGTS_RS11265": {"Expression": 216.0, "InternalID": 15022.0}, "SYNGTS_RS09365": {"Expression": 143.0, "InternalID": 14657.0}, "SYNGTS_RS00035": {"Expression": 1703.0, "InternalID": 12859.0}, "SYNGTS_RS04240": {"Expression": 108.0, "InternalID": 13680.0}, "SYNGTS_RS09160": {"Expression": 886.0, "InternalID": 14616.0}, "SYNGTS_RS05605": {"Expression": 445.0, "InternalID": 13938.0}, "SYNGTS_RS11315": {"Expression": 359.0, "InternalID": 15032.0}, "SYNGTS_RS11310": {"Expression": 63.3, "InternalID": 15031.0}, "SYNGTS_RS12660": {"Expression": 480.0, "InternalID": 15292.0}, "SYNGTS_RS06350": {"Expression": 13.0, "InternalID": 14081.0}, "SYNGTS_RS05460": {"Expression": 84.6, "InternalID": 13909.0}, "SYNGTS_RS05465": {"Expression": 45.9, "InternalID": 13910.0}, "SYNGTS_RS14490": {"Expression": 35.4, "InternalID": 15651.0}, "SYNGTS_RS04390": {"Expression": 159.0, "InternalID": 13708.0}, "SYNGTS_RS04645": {"Expression": 82.1, "InternalID": 13757.0}, "SYNGTS_RS05260": {"Expression": 514.0, "InternalID": 13871.0}, "SYNGTS_RS12400": {"Expression": 73.5, "InternalID": 15242.0}, "SYNGTS_RS11685": {"Expression": 27.1, "InternalID": 15103.0}, "SYNGTS_RS12795": {"Expression": 752.0, "InternalID": 15318.0}, "SYNGTS_RS06895": {"Expression": 90.3, "InternalID": 14184.0}, "SYNGTS_RS03735": {"Expression": 475.0, "InternalID": 13579.0}, "SYNGTS_RS03040": {"Expression": 212.0, "InternalID": 13444.0}, "SYNGTS_RS12880": {"Expression": 247.0, "InternalID": 15332.0}, "SYNGTS_RS03020": {"Expression": 139.0, "InternalID": 13441.0}, "SYNGTS_RS15490": {"Expression": 446.0, "InternalID": 15837.0}, "SYNGTS_RS11040": {"Expression": 202.0, "InternalID": 14978.0}, "SYNGTS_RS09380": {"Expression": 11584.0, "InternalID": 14660.0}, "SYNGTS_RS13685": {"Expression": 439.0, "InternalID": 15494.0}, "SYNGTS_RS15215": {"Expression": 301.0, "InternalID": 15789.0}, "SYNGTS_RS12530": {"Expression": 20.9, "InternalID": 15267.0}, "SYNGTS_RS12245": {"Expression": 58.6, "InternalID": 15213.0}, "SYNGTS_RS12085": {"Expression": 644.0, "InternalID": 15181.0}, "SYNGTS_RS15080": {"Expression": 2160.0, "InternalID": 15764.0}, "SYNGTS_RS12080": {"Expression": 1372.0, "InternalID": 15180.0}, "SYNGTS_RS13720": {"Expression": 28.3, "InternalID": 15501.0}, "SYNGTS_RS03130": {"Expression": 121.0, "InternalID": 13462.0}, "SYNGTS_RS09825": {"Expression": 62.5, "InternalID": 14747.0}, "SYNGTS_RS08835": {"Expression": 877.0, "InternalID": 14554.0}, "SYNGTS_RS08830": {"Expression": 301.0, "InternalID": 14553.0}, "SYNGTS_RS13205": {"Expression": 45.2, "InternalID": 15397.0}, "SYNGTS_RS13200": {"Expression": 86.8, "InternalID": 15396.0}, "SYNGTS_RS12335": {"Expression": 1411.0, "InternalID": 15231.0}, "SYNGTS_RS16140": {"Expression": 187.0, "InternalID": 15955.0}, "SYNGTS_RS12330": {"Expression": 2044.0, "InternalID": 15230.0}, "SYNGTS_RS02075": {"Expression": 67.4, "InternalID": 13255.0}, "SYNGTS_RS15120": {"Expression": 359.0, "InternalID": 15772.0}, "SYNGTS_RS06720": {"Expression": 4889.0, "InternalID": 14152.0}, "SYNGTS_RS03555": {"Expression": 14.3, "InternalID": 13545.0}, "SYNGTS_RS10585": {"Expression": 104.0, "InternalID": 14891.0}, "SYNGTS_RS08945": {"Expression": 295.0, "InternalID": 14576.0}, "SYNGTS_RS07410": {"Expression": 96.6, "InternalID": 14285.0}, "SYNGTS_RS09560": {"Expression": 170.0, "InternalID": 14696.0}, "SYNGTS_RS02175": {"Expression": 31.2, "InternalID": 13273.0}, "SYNGTS_RS03950": {"Expression": 3020.0, "InternalID": 13623.0}, "SYNGTS_RS03955": {"Expression": 1558.0, "InternalID": 13624.0}, "SYNGTS_RS01975": {"Expression": 116.0, "InternalID": 13235.0}, "SYNGTS_RS01970": {"Expression": 235.0, "InternalID": 13234.0}, "SYNGTS_RS08765": {"Expression": 417.0, "InternalID": 14541.0}, "SYNGTS_RS06070": {"Expression": 27.6, "InternalID": 14028.0}, "SYNGTS_RS02775": {"Expression": 78.9, "InternalID": 13394.0}, "SYNGTS_RS00950": {"Expression": 98.6, "InternalID": 13040.0}, "SYNGTS_RS14960": {"Expression": 582.0, "InternalID": 15741.0}, "SYNGTS_RS16325": {"Expression": 44.2, "InternalID": 15991.0}, "SYNGTS_RS06470": {"Expression": 464.0, "InternalID": 14103.0}, "SYNGTS_RS09965": {"Expression": 18.5, "InternalID": 14771.0}, "SYNGTS_RS01390": {"Expression": 4269.0, "InternalID": 13123.0}, "SYNGTS_RS01150": {"Expression": 40.6, "InternalID": 13079.0}, "SYNGTS_RS02605": {"Expression": 264.0, "InternalID": 13359.0}, "SYNGTS_RS10305": {"Expression": 15.5, "InternalID": 14837.0}, "SYNGTS_RS10300": {"Expression": 16.4, "InternalID": 14836.0}, "SYNGTS_RS00825": {"Expression": 180.0, "InternalID": 13016.0}, "SYNGTS_RS16430": {"Expression": 85.9, "InternalID": 16011.0}, "SYNGTS_RS16435": {"Expression": 874.0, "InternalID": 16012.0}, "SYNGTS_RS00600": {"Expression": 212.0, "InternalID": 12970.0}, "SYNGTS_RS00605": {"Expression": 683.0, "InternalID": 12972.0}, "SYNGTS_RS06155": {"Expression": 127.0, "InternalID": 14045.0}, "SYNGTS_RS11875": {"Expression": 33.8, "InternalID": 15141.0}, "SYNGTS_RS08540": {"Expression": 45.6, "InternalID": 14499.0}, "SYNGTS_RS00735": {"Expression": 46.9, "InternalID": 12997.0}, "SYNGTS_RS00730": {"Expression": 1214.0, "InternalID": 12996.0}, "SYNGTS_RS00040": {"Expression": 382.0, "InternalID": 12860.0}, "SYNGTS_RS09375": {"Expression": 25.7, "InternalID": 14659.0}, "SYNGTS_RS05670": {"Expression": 47.5, "InternalID": 13948.0}, "SYNGTS_RS10270": {"Expression": 473.0, "InternalID": 14830.0}, "SYNGTS_RS11300": {"Expression": 23.1, "InternalID": 15029.0}, "SYNGTS_RS10475": {"Expression": 33.2, "InternalID": 14871.0}, "SYNGTS_RS05810": {"Expression": 294.0, "InternalID": 13976.0}, "SYNGTS_RS15685": {"Expression": 31.4, "InternalID": 15873.0}, "SYNGTS_RS10875": {"Expression": 90.7, "InternalID": 14945.0}, "SYNGTS_RS15175": {"Expression": 3454.0, "InternalID": 15781.0}, "SYNGTS_RS05495": {"Expression": 473.0, "InternalID": 13916.0}, "SYNGTS_RS05490": {"Expression": 147.0, "InternalID": 13915.0}, "SYNGTS_RS04655": {"Expression": 41.0, "InternalID": 13759.0}, "SYNGTS_RS04380": {"Expression": 220.0, "InternalID": 13706.0}, "SYNGTS_RS14375": {"Expression": 40.7, "InternalID": 15627.0}, "SYNGTS_RS05700": {"Expression": 109.0, "InternalID": 13954.0}, "SYNGTS_RS11275": {"Expression": 59.1, "InternalID": 15024.0}, "SYNGTS_RS11695": {"Expression": 242.0, "InternalID": 15105.0}, "SYNGTS_RS11690": {"Expression": 176.0, "InternalID": 15104.0}, "SYNGTS_RS09950": {"Expression": 1134.0, "InternalID": 14768.0}, "SYNGTS_RS08000": {"Expression": 140.0, "InternalID": 14395.0}, "SYNGTS_RS05925": {"Expression": 85.3, "InternalID": 13999.0}, "SYNGTS_RS05920": {"Expression": 271.0, "InternalID": 13998.0}, "SYNGTS_RS08760": {"Expression": 37.3, "InternalID": 14540.0}, "SYNGTS_RS15510": {"Expression": 298.0, "InternalID": 15841.0}, "SYNGTS_RS09395": {"Expression": 98.5, "InternalID": 14663.0}, "SYNGTS_RS04810": {"Expression": 394.0, "InternalID": 13789.0}, "SYNGTS_RS14570": {"Expression": 18.4, "InternalID": 15667.0}, "SYNGTS_RS04815": {"Expression": 316.0, "InternalID": 13790.0}, "SYNGTS_RS09390": {"Expression": 24.4, "InternalID": 14662.0}, "SYNGTS_RS14575": {"Expression": 164.0, "InternalID": 15668.0}, "SYNGTS_RS15220": {"Expression": 78.9, "InternalID": 15790.0}, "SYNGTS_RS03095": {"Expression": 954.0, "InternalID": 13455.0}, "SYNGTS_RS02940": {"Expression": 309.0, "InternalID": 13426.0}, "SYNGTS_RS12575": {"Expression": 42.0, "InternalID": 15275.0}, "SYNGTS_RS03415": {"Expression": 296.0, "InternalID": 13517.0}, "SYNGTS_RS03145": {"Expression": 66.8, "InternalID": 13465.0}, "SYNGTS_RS15355": {"Expression": 186.0, "InternalID": 15816.0}, "SYNGTS_RS15425": {"Expression": 14.2, "InternalID": 15825.0}, "SYNGTS_RS15420": {"Expression": 102.0, "InternalID": 15824.0}, "SYNGTS_RS03890": {"Expression": 2175.0, "InternalID": 13611.0}, "SYNGTS_RS08840": {"Expression": 685.0, "InternalID": 14555.0}, "SYNGTS_RS03895": {"Expression": 5425.0, "InternalID": 13612.0}, "SYNGTS_RS13210": {"Expression": 1948.0, "InternalID": 15399.0}, "SYNGTS_RS12340": {"Expression": 30.2, "InternalID": 15232.0}, "SYNGTS_RS16150": {"Expression": 12.2, "InternalID": 15957.0}, "SYNGTS_RS16155": {"Expression": 500.0, "InternalID": 15958.0}, "SYNGTS_RS06715": {"Expression": 19587.0, "InternalID": 14151.0}, "SYNGTS_RS06710": {"Expression": 27706.0, "InternalID": 14150.0}, "SYNGTS_RS03560": {"Expression": 294.0, "InternalID": 13546.0}, "SYNGTS_RS03565": {"Expression": 1076.0, "InternalID": 13547.0}, "SYNGTS_RS13320": {"Expression": 93.9, "InternalID": 15420.0}, "SYNGTS_RS02165": {"Expression": 140.0, "InternalID": 13272.0}, "SYNGTS_RS03965": {"Expression": 3834.0, "InternalID": 13626.0}, "SYNGTS_RS14805": {"Expression": 1117.0, "InternalID": 15713.0}, "SYNGTS_RS01945": {"Expression": 930.0, "InternalID": 13230.0}, "SYNGTS_RS07245": {"Expression": 20.3, "InternalID": 14254.0}, "SYNGTS_RS02540": {"Expression": 240.0, "InternalID": 13346.0}, "SYNGTS_RS01015": {"Expression": 2974.0, "InternalID": 13052.0}, "SYNGTS_RS08710": {"Expression": 26.0, "InternalID": 14531.0}, "SYNGTS_RS08715": {"Expression": 20.2, "InternalID": 14532.0}, "SYNGTS_RS14975": {"Expression": 428.0, "InternalID": 15744.0}, "SYNGTS_RS00945": {"Expression": 75.3, "InternalID": 13039.0}, "SYNGTS_RS01490": {"Expression": 568.0, "InternalID": 13143.0}, "SYNGTS_RS16335": {"Expression": 71.7, "InternalID": 15993.0}, "SYNGTS_RS15995": {"Expression": 83.9, "InternalID": 15929.0}, "SYNGTS_RS15990": {"Expression": 17.9, "InternalID": 15928.0}, "SYNGTS_RS03365": {"Expression": 22837.0, "InternalID": 13508.0}, "SYNGTS_RS07105": {"Expression": 253.0, "InternalID": 14226.0}, "SYNGTS_RS10645": {"Expression": 2120.0, "InternalID": 14903.0}, "SYNGTS_RS10315": {"Expression": 577.0, "InternalID": 14839.0}, "SYNGTS_RS08490": {"Expression": 30.3, "InternalID": 14489.0}, "SYNGTS_RS00615": {"Expression": 12.8, "InternalID": 12974.0}, "SYNGTS_RS13365": {"Expression": 21.5, "InternalID": 15429.0}, "SYNGTS_RS00610": {"Expression": 30.7, "InternalID": 12973.0}, "SYNGTS_RS11845": {"Expression": 114.0, "InternalID": 15135.0}, "SYNGTS_RS12545": {"Expression": 130.0, "InternalID": 15269.0}, "SYNGTS_RS01230": {"Expression": 74.8, "InternalID": 13093.0}, "SYNGTS_RS09005": {"Expression": 567.0, "InternalID": 14586.0}, "SYNGTS_RS10000": {"Expression": 7.91, "InternalID": 14778.0}, "SYNGTS_RS04635": {"Expression": 652.0, "InternalID": 13755.0}, "SYNGTS_RS00050": {"Expression": 35.2, "InternalID": 12862.0}, "SYNGTS_RS09140": {"Expression": 342.0, "InternalID": 14612.0}, "SYNGTS_RS09060": {"Expression": 2997.0, "InternalID": 14597.0}, "SYNGTS_RS08445": {"Expression": 53.8, "InternalID": 14480.0}, "SYNGTS_RS05665": {"Expression": 75.3, "InternalID": 13947.0}, "SYNGTS_RS10265": {"Expression": 337.0, "InternalID": 14829.0}, "SYNGTS_RS07685": {"Expression": 643.0, "InternalID": 14335.0}, "SYNGTS_RS01090": {"Expression": 689.0, "InternalID": 13067.0}, "SYNGTS_RS11995": {"Expression": 56.0, "InternalID": 15164.0}, "SYNGTS_RS15690": {"Expression": 221.0, "InternalID": 15874.0}, "SYNGTS_RS11515": {"Expression": 135.0, "InternalID": 15070.0}, "SYNGTS_RS05805": {"Expression": 3023.0, "InternalID": 13975.0}, "SYNGTS_RS11510": {"Expression": 1050.0, "InternalID": 15069.0}, "SYNGTS_RS14740": {"Expression": 113.0, "InternalID": 15701.0}, "SYNGTS_RS08140": {"Expression": 5315.0, "InternalID": 14423.0}, "SYNGTS_RS08145": {"Expression": 1240.0, "InternalID": 14424.0}, "SYNGTS_RS05485": {"Expression": 533.0, "InternalID": 13914.0}, "SYNGTS_RS05480": {"Expression": 122.0, "InternalID": 13913.0}, "SYNGTS_RS11190": {"Expression": 74.2, "InternalID": 15007.0}, "SYNGTS_RS11195": {"Expression": 62.1, "InternalID": 15008.0}, "SYNGTS_RS15765": {"Expression": 264.0, "InternalID": 15889.0}, "SYNGTS_RS11200": {"Expression": 2300.0, "InternalID": 15009.0}, "SYNGTS_RS11205": {"Expression": 4933.0, "InternalID": 15010.0}, "SYNGTS_RS09920": {"Expression": 260.0, "InternalID": 14762.0}, "SYNGTS_RS10915": {"Expression": 7.02, "InternalID": 14953.0}, "SYNGTS_RS08030": {"Expression": 192.0, "InternalID": 14401.0}, "SYNGTS_RS04535": {"Expression": 30.1, "InternalID": 13737.0}, "SYNGTS_RS04530": {"Expression": 8572.0, "InternalID": 13736.0}, "SYNGTS_RS04285": {"Expression": 7408.0, "InternalID": 13688.0}, "SYNGTS_RS12515": {"Expression": 31.9, "InternalID": 15264.0}, "SYNGTS_RS01905": {"Expression": 897.0, "InternalID": 13222.0}, "SYNGTS_RS14525": {"Expression": 16.1, "InternalID": 15658.0}, "SYNGTS_RS02970": {"Expression": 1098.0, "InternalID": 13431.0}, "SYNGTS_RS03150": {"Expression": 105.0, "InternalID": 13466.0}, "SYNGTS_RS06915": {"Expression": 1146.0, "InternalID": 14188.0}, "SYNGTS_RS04755": {"Expression": 14.9, "InternalID": 13778.0}, "SYNGTS_RS15435": {"Expression": 332.0, "InternalID": 15827.0}, "SYNGTS_RS15340": {"Expression": 1355.0, "InternalID": 15813.0}, "SYNGTS_RS15430": {"Expression": 214.0, "InternalID": 15826.0}, "SYNGTS_RS15345": {"Expression": 2665.0, "InternalID": 15814.0}, "SYNGTS_RS02375": {"Expression": 622.0, "InternalID": 13312.0}, "SYNGTS_RS13770": {"Expression": 166.0, "InternalID": 15511.0}, "SYNGTS_RS12350": {"Expression": 6129.0, "InternalID": 15233.0}, "SYNGTS_RS12355": {"Expression": 3552.0, "InternalID": 15234.0}, "SYNGTS_RS06705": {"Expression": 628.0, "InternalID": 14149.0}, "SYNGTS_RS07095": {"Expression": 80.4, "InternalID": 14224.0}, "SYNGTS_RS07090": {"Expression": 373.0, "InternalID": 14223.0}, "SYNGTS_RS02110": {"Expression": 688.0, "InternalID": 13261.0}, "SYNGTS_RS07475": {"Expression": 11296.0, "InternalID": 14297.0}, "SYNGTS_RS03970": {"Expression": 2516.0, "InternalID": 13627.0}, "SYNGTS_RS03975": {"Expression": 1926.0, "InternalID": 13628.0}, "SYNGTS_RS02285": {"Expression": 234.0, "InternalID": 13294.0}, "SYNGTS_RS03640": {"Expression": 467.0, "InternalID": 13561.0}, "SYNGTS_RS01955": {"Expression": 1239.0, "InternalID": 13232.0}, "SYNGTS_RS06345": {"Expression": 832.0, "InternalID": 14080.0}, "SYNGTS_RS06670": {"Expression": 20.3, "InternalID": 14142.0}, "SYNGTS_RS02575": {"Expression": 234.0, "InternalID": 13353.0}, "SYNGTS_RS03885": {"Expression": 1288.0, "InternalID": 13610.0}, "SYNGTS_RS03880": {"Expression": 13.1, "InternalID": 13609.0}, "SYNGTS_RS01755": {"Expression": 90.2, "InternalID": 13193.0}, "SYNGTS_RS01000": {"Expression": 1635.0, "InternalID": 13049.0}, "SYNGTS_RS06050": {"Expression": 12.1, "InternalID": 14024.0}, "SYNGTS_RS07505": {"Expression": 1803.0, "InternalID": 14303.0}, "SYNGTS_RS05170": {"Expression": 62.7, "InternalID": 13854.0}, "SYNGTS_RS02590": {"Expression": 470.0, "InternalID": 13356.0}, "SYNGTS_RS14905": {"Expression": 110.0, "InternalID": 15733.0}, "SYNGTS_RS01485": {"Expression": 1913.0, "InternalID": 13142.0}, "SYNGTS_RS01710": {"Expression": 190.0, "InternalID": 13185.0}, "SYNGTS_RS01715": {"Expression": 115.0, "InternalID": 13186.0}, "SYNGTS_RS00440": {"Expression": 192.0, "InternalID": 12938.0}, "SYNGTS_RS00990": {"Expression": 113.0, "InternalID": 13047.0}, "SYNGTS_RS05830": {"Expression": 528.0, "InternalID": 13981.0}, "SYNGTS_RS06295": {"Expression": 22.1, "InternalID": 14071.0}, "SYNGTS_RS07895": {"Expression": 22.9, "InternalID": 14374.0}, "SYNGTS_RS00665": {"Expression": 1875.0, "InternalID": 12983.0}, "SYNGTS_RS13680": {"Expression": 164.0, "InternalID": 15493.0}, "SYNGTS_RS01225": {"Expression": 138.0, "InternalID": 13092.0}, "SYNGTS_RS05010": {"Expression": 103.0, "InternalID": 13828.0}, "SYNGTS_RS01220": {"Expression": 115.0, "InternalID": 13091.0}, "SYNGTS_RS05015": {"Expression": 215.0, "InternalID": 13829.0}, "SYNGTS_RS03835": {"Expression": 3006.0, "InternalID": 13599.0}, "SYNGTS_RS10075": {"Expression": 4254.0, "InternalID": 14793.0}, "SYNGTS_RS15320": {"Expression": 105.0, "InternalID": 15809.0}, "SYNGTS_RS00265": {"Expression": 91.0, "InternalID": 12905.0}, "SYNGTS_RS10295": {"Expression": 16.9, "InternalID": 14835.0}, "SYNGTS_RS11980": {"Expression": 22.8, "InternalID": 15161.0}, "SYNGTS_RS11985": {"Expression": 463.0, "InternalID": 15162.0}, "SYNGTS_RS10450": {"Expression": 143.0, "InternalID": 14867.0}, "SYNGTS_RS10455": {"Expression": 97.1, "InternalID": 14868.0}, "SYNGTS_RS14755": {"Expression": 132.0, "InternalID": 15704.0}, "SYNGTS_RS11500": {"Expression": 1161.0, "InternalID": 15067.0}, "SYNGTS_RS14750": {"Expression": 28.8, "InternalID": 15703.0}, "SYNGTS_RS10850": {"Expression": 180.0, "InternalID": 14941.0}, "SYNGTS_RS11180": {"Expression": 30.3, "InternalID": 15005.0}, "SYNGTS_RS11185": {"Expression": 185.0, "InternalID": 15006.0}, "SYNGTS_RS05720": {"Expression": 210.0, "InternalID": 13958.0}, "SYNGTS_RS05230": {"Expression": 49.2, "InternalID": 13865.0}, "SYNGTS_RS09935": {"Expression": 92.6, "InternalID": 14765.0}, "SYNGTS_RS12740": {"Expression": 41.9, "InternalID": 15308.0}, "SYNGTS_RS07010": {"Expression": 172.0, "InternalID": 14207.0}, "SYNGTS_RS03765": {"Expression": 96.9, "InternalID": 13585.0}, "SYNGTS_RS15535": {"Expression": 54.2, "InternalID": 15846.0}, "SYNGTS_RS08280": {"Expression": 982.0, "InternalID": 14448.0}, "SYNGTS_RS06905": {"Expression": 502.0, "InternalID": 14186.0}, "SYNGTS_RS04835": {"Expression": 66.4, "InternalID": 13794.0}, "SYNGTS_RS04290": {"Expression": 6945.0, "InternalID": 13689.0}, "SYNGTS_RS05345": {"Expression": 980.0, "InternalID": 13887.0}, "SYNGTS_RS12980": {"Expression": 20.2, "InternalID": 15352.0}, "SYNGTS_RS12635": {"Expression": 68.7, "InternalID": 15288.0}, "SYNGTS_RS09185": {"Expression": 346.0, "InternalID": 14621.0}, "SYNGTS_RS13585": {"Expression": 418.0, "InternalID": 15473.0}, "SYNGTS_RS00575": {"Expression": 498.0, "InternalID": 12965.0}, "SYNGTS_RS04310": {"Expression": 54.0, "InternalID": 13693.0}, "SYNGTS_RS03160": {"Expression": 55.9, "InternalID": 13468.0}, "SYNGTS_RS00570": {"Expression": 229.0, "InternalID": 12964.0}, "SYNGTS_RS06900": {"Expression": 2654.0, "InternalID": 14185.0}, "SYNGTS_RS12185": {"Expression": 29.0, "InternalID": 15201.0}, "SYNGTS_RS04745": {"Expression": 54.6, "InternalID": 13776.0}, "SYNGTS_RS03360": {"Expression": 5855.0, "InternalID": 13507.0}, "SYNGTS_RS15400": {"Expression": 56.8, "InternalID": 15821.0}, "SYNGTS_RS13340": {"Expression": 3731.0, "InternalID": 15424.0}, "SYNGTS_RS02100": {"Expression": 63.8, "InternalID": 13260.0}, "SYNGTS_RS07465": {"Expression": 511.0, "InternalID": 14295.0}, "SYNGTS_RS09555": {"Expression": 44.0, "InternalID": 14695.0}, "SYNGTS_RS13160": {"Expression": 119.0, "InternalID": 15388.0}, "SYNGTS_RS06605": {"Expression": 54.6, "InternalID": 14129.0}, "SYNGTS_RS02560": {"Expression": 35.1, "InternalID": 13350.0}, "SYNGTS_RS03215": {"Expression": 56.1, "InternalID": 13479.0}, "SYNGTS_RS08860": {"Expression": 356.0, "InternalID": 14559.0}, "SYNGTS_RS03210": {"Expression": 137.0, "InternalID": 13478.0}, "SYNGTS_RS01035": {"Expression": 84.7, "InternalID": 13056.0}, "SYNGTS_RS07510": {"Expression": 288.0, "InternalID": 14304.0}, "SYNGTS_RS13015": {"Expression": 31.1, "InternalID": 15359.0}, "SYNGTS_RS02580": {"Expression": 188.0, "InternalID": 13354.0}, "SYNGTS_RS09480": {"Expression": 89.0, "InternalID": 14680.0}, "SYNGTS_RS09485": {"Expression": 69.2, "InternalID": 14681.0}, "SYNGTS_RS01725": {"Expression": 64.0, "InternalID": 13188.0}, "SYNGTS_RS16195": {"Expression": 339.0, "InternalID": 15967.0}, "SYNGTS_RS00980": {"Expression": 386.0, "InternalID": 13045.0}, "SYNGTS_RS01105": {"Expression": 291.0, "InternalID": 13070.0}, "SYNGTS_RS01455": {"Expression": 226.0, "InternalID": 13136.0}, "SYNGTS_RS02635": {"Expression": 61.9, "InternalID": 13365.0}, "SYNGTS_RS10665": {"Expression": 158.0, "InternalID": 14906.0}, "SYNGTS_RS09730": {"Expression": 8.68, "InternalID": 14729.0}, "SYNGTS_RS09735": {"Expression": 170.0, "InternalID": 14730.0}, "SYNGTS_RS00850": {"Expression": 85.0, "InternalID": 13021.0}, "SYNGTS_RS16300": {"Expression": 480.0, "InternalID": 15986.0}, "SYNGTS_RS00520": {"Expression": 13.0, "InternalID": 12954.0}, "SYNGTS_RS00675": {"Expression": 29.6, "InternalID": 12986.0}, "SYNGTS_RS07885": {"Expression": 28.9, "InternalID": 14372.0}, "SYNGTS_RS10590": {"Expression": 173.0, "InternalID": 14892.0}, "SYNGTS_RS08510": {"Expression": 9.87, "InternalID": 14493.0}, "SYNGTS_RS01215": {"Expression": 375.0, "InternalID": 13090.0}, "SYNGTS_RS00270": {"Expression": 33.2, "InternalID": 12906.0}, "SYNGTS_RS05135": {"Expression": 790.0, "InternalID": 13848.0}, "SYNGTS_RS08990": {"Expression": 127.0, "InternalID": 14583.0}, "SYNGTS_RS05640": {"Expression": 139.0, "InternalID": 13943.0}, "SYNGTS_RS10280": {"Expression": 444.0, "InternalID": 14832.0}, "SYNGTS_RS08460": {"Expression": 80.2, "InternalID": 14483.0}, "SYNGTS_RS11970": {"Expression": 283.0, "InternalID": 15159.0}, "SYNGTS_RS11535": {"Expression": 1199.0, "InternalID": 15074.0}, "SYNGTS_RS03505": {"Expression": 116.0, "InternalID": 13535.0}, "SYNGTS_RS15170": {"Expression": 51.8, "InternalID": 15780.0}, "SYNGTS_RS04350": {"Expression": 2148.0, "InternalID": 13700.0}, "SYNGTS_RS07865": {"Expression": 125.0, "InternalID": 14368.0}, "SYNGTS_RS15740": {"Expression": 161.0, "InternalID": 15884.0}, "SYNGTS_RS05220": {"Expression": 1500.0, "InternalID": 13863.0}, "SYNGTS_RS14615": {"Expression": 315.0, "InternalID": 15676.0}, "SYNGTS_RS05225": {"Expression": 176.0, "InternalID": 13864.0}, "SYNGTS_RS14610": {"Expression": 123.0, "InternalID": 15675.0}, "SYNGTS_RS12955": {"Expression": 4659.0, "InternalID": 15347.0}, "SYNGTS_RS05910": {"Expression": 207.0, "InternalID": 13996.0}, "SYNGTS_RS11150": {"Expression": 18.0, "InternalID": 14999.0}, "SYNGTS_RS03775": {"Expression": 26.7, "InternalID": 13587.0}, "SYNGTS_RS13080": {"Expression": 69.3, "InternalID": 15371.0}, "SYNGTS_RS15520": {"Expression": 1171.0, "InternalID": 15843.0}, "SYNGTS_RS15525": {"Expression": 36.8, "InternalID": 15844.0}, "SYNGTS_RS11085": {"Expression": 23.7, "InternalID": 14987.0}, "SYNGTS_RS04385": {"Expression": 222.0, "InternalID": 13707.0}, "SYNGTS_RS09410": {"Expression": 487.0, "InternalID": 14666.0}, "SYNGTS_RS15255": {"Expression": 33.6, "InternalID": 15796.0}, "SYNGTS_RS13570": {"Expression": 980.0, "InternalID": 15470.0}, "SYNGTS_RS11710": {"Expression": 485.0, "InternalID": 15108.0}, "SYNGTS_RS03170": {"Expression": 30.7, "InternalID": 13470.0}, "SYNGTS_RS01165": {"Expression": 19.2, "InternalID": 13082.0}, "SYNGTS_RS03175": {"Expression": 22.6, "InternalID": 13471.0}, "SYNGTS_RS06930": {"Expression": 163.0, "InternalID": 14191.0}, "SYNGTS_RS04770": {"Expression": 97.8, "InternalID": 13781.0}, "SYNGTS_RS13975": {"Expression": 396.0, "InternalID": 15550.0}, "SYNGTS_RS03370": {"Expression": 48813.0, "InternalID": 13509.0}, "SYNGTS_RS13715": {"Expression": 32.3, "InternalID": 15500.0}, "SYNGTS_RS03195": {"Expression": 44.8, "InternalID": 13475.0}, "SYNGTS_RS12175": {"Expression": 775.0, "InternalID": 15199.0}, "SYNGTS_RS12170": {"Expression": 13.0, "InternalID": 15198.0}, "SYNGTS_RS13370": {"Expression": 581.0, "InternalID": 15430.0}, "SYNGTS_RS12285": {"Expression": 143.0, "InternalID": 15221.0}, "SYNGTS_RS03995": {"Expression": 59.2, "InternalID": 13632.0}, "SYNGTS_RS15195": {"Expression": 1713.0, "InternalID": 15785.0}, "SYNGTS_RS13155": {"Expression": 1084.0, "InternalID": 15387.0}, "SYNGTS_RS13625": {"Expression": 1227.0, "InternalID": 15481.0}, "SYNGTS_RS13150": {"Expression": 17.1, "InternalID": 15386.0}, "SYNGTS_RS16295": {"Expression": 5604.0, "InternalID": 15985.0}, "SYNGTS_RS06580": {"Expression": 168.0, "InternalID": 14126.0}, "SYNGTS_RS13390": {"Expression": 96.9, "InternalID": 15434.0}, "SYNGTS_RS01930": {"Expression": 21.9, "InternalID": 13227.0}, "SYNGTS_RS06615": {"Expression": 77.8, "InternalID": 14131.0}, "SYNGTS_RS08870": {"Expression": 2058.0, "InternalID": 14561.0}, "SYNGTS_RS06600": {"Expression": 209.0, "InternalID": 14128.0}, "SYNGTS_RS08875": {"Expression": 839.0, "InternalID": 14562.0}, "SYNGTS_RS08720": {"Expression": 66.0, "InternalID": 14533.0}, "SYNGTS_RS13020": {"Expression": 2855.0, "InternalID": 15360.0}, "SYNGTS_RS07455": {"Expression": 359.0, "InternalID": 14293.0}, "SYNGTS_RS07320": {"Expression": 86.0, "InternalID": 14267.0}, "SYNGTS_RS00465": {"Expression": 21.8, "InternalID": 12943.0}, "SYNGTS_RS06325": {"Expression": 946.0, "InternalID": 14076.0}, "SYNGTS_RS02640": {"Expression": 145.0, "InternalID": 13366.0}, "SYNGTS_RS02645": {"Expression": 192.0, "InternalID": 13367.0}, "SYNGTS_RS10610": {"Expression": 265.0, "InternalID": 14896.0}, "SYNGTS_RS09580": {"Expression": 349.0, "InternalID": 14700.0}, "SYNGTS_RS16475": {"Expression": 62.4, "InternalID": 16020.0}, "SYNGTS_RS01595": {"Expression": 716.0, "InternalID": 13163.0}, "SYNGTS_RS16470": {"Expression": 300.0, "InternalID": 16019.0}, "SYNGTS_RS01590": {"Expression": 3796.0, "InternalID": 13162.0}, "SYNGTS_RS03330": {"Expression": 71.3, "InternalID": 13501.0}, "SYNGTS_RS01025": {"Expression": 15.9, "InternalID": 13054.0}, "SYNGTS_RS01020": {"Expression": 293.0, "InternalID": 13053.0}, "SYNGTS_RS01205": {"Expression": 920.0, "InternalID": 13088.0}, "SYNGTS_RS14285": {"Expression": 166.0, "InternalID": 15607.0}, "SYNGTS_RS11050": {"Expression": 128.0, "InternalID": 14980.0}, "SYNGTS_RS08470": {"Expression": 150.0, "InternalID": 14485.0}, "SYNGTS_RS10120": {"Expression": 4083.0, "InternalID": 14802.0}, "SYNGTS_RS14730": {"Expression": 208.0, "InternalID": 15699.0}, "SYNGTS_RS14735": {"Expression": 251.0, "InternalID": 15700.0}, "SYNGTS_RS05695": {"Expression": 153.0, "InternalID": 13953.0}, "SYNGTS_RS02585": {"Expression": 1618.0, "InternalID": 13355.0}, "SYNGTS_RS10130": {"Expression": 49.1, "InternalID": 14804.0}, "SYNGTS_RS09225": {"Expression": 39.1, "InternalID": 14629.0}, "SYNGTS_RS04340": {"Expression": 1056.0, "InternalID": 13699.0}, "SYNGTS_RS07850": {"Expression": 2888.0, "InternalID": 14365.0}, "SYNGTS_RS05215": {"Expression": 77.6, "InternalID": 13862.0}, "SYNGTS_RS15880": {"Expression": 16.8, "InternalID": 15909.0}, "SYNGTS_RS07855": {"Expression": 49.2, "InternalID": 14366.0}, "SYNGTS_RS12500": {"Expression": 47.2, "InternalID": 15261.0}, "SYNGTS_RS05580": {"Expression": 109.0, "InternalID": 13933.0}, "SYNGTS_RS10540": {"Expression": 66.4, "InternalID": 14883.0}, "SYNGTS_RS05960": {"Expression": 20.9, "InternalID": 14006.0}, "SYNGTS_RS12765": {"Expression": 50.6, "InternalID": 15313.0}, "SYNGTS_RS05965": {"Expression": 335.0, "InternalID": 14007.0}, "SYNGTS_RS14425": {"Expression": 769.0, "InternalID": 15638.0}, "SYNGTS_RS04980": {"Expression": 61.4, "InternalID": 13822.0}, "SYNGTS_RS04985": {"Expression": 68.0, "InternalID": 13823.0}, "SYNGTS_RS08060": {"Expression": 14.1, "InternalID": 14407.0}, "SYNGTS_RS08265": {"Expression": 1092.0, "InternalID": 14445.0}, "SYNGTS_RS11095": {"Expression": 281.0, "InternalID": 14989.0}, "SYNGTS_RS12615": {"Expression": 6.77, "InternalID": 15284.0}, "SYNGTS_RS12965": {"Expression": 424.0, "InternalID": 15349.0}, "SYNGTS_RS12960": {"Expression": 95.6, "InternalID": 15348.0}, "SYNGTS_RS11525": {"Expression": 745.0, "InternalID": 15072.0}, "SYNGTS_RS11520": {"Expression": 5389.0, "InternalID": 15071.0}, "SYNGTS_RS13560": {"Expression": 88.8, "InternalID": 15468.0}, "SYNGTS_RS15065": {"Expression": 460.0, "InternalID": 15761.0}, "SYNGTS_RS15060": {"Expression": 269.0, "InternalID": 15760.0}, "SYNGTS_RS11705": {"Expression": 261.0, "InternalID": 15107.0}, "SYNGTS_RS11700": {"Expression": 133.0, "InternalID": 15106.0}, "SYNGTS_RS02905": {"Expression": 931.0, "InternalID": 13419.0}, "SYNGTS_RS03340": {"Expression": 317.0, "InternalID": 13503.0}, "SYNGTS_RS06115": {"Expression": 60.3, "InternalID": 14037.0}, "SYNGTS_RS03345": {"Expression": 311.0, "InternalID": 13504.0}, "SYNGTS_RS04165": {"Expression": 139.0, "InternalID": 13666.0}, "SYNGTS_RS01720": {"Expression": 624.0, "InternalID": 13187.0}, "SYNGTS_RS09915": {"Expression": 325.0, "InternalID": 14761.0}, "SYNGTS_RS13705": {"Expression": 153.0, "InternalID": 15498.0}, "SYNGTS_RS13490": {"Expression": 99.7, "InternalID": 15454.0}, "SYNGTS_RS12145": {"Expression": 2257.0, "InternalID": 15193.0}, "SYNGTS_RS03525": {"Expression": 54.0, "InternalID": 13539.0}, "SYNGTS_RS13360": {"Expression": 302.0, "InternalID": 15428.0}, "SYNGTS_RS13810": {"Expression": 58.4, "InternalID": 15519.0}, "SYNGTS_RS12815": {"Expression": 102.0, "InternalID": 15322.0}, "SYNGTS_RS12810": {"Expression": 3823.0, "InternalID": 15321.0}, "SYNGTS_RS13635": {"Expression": 210.0, "InternalID": 15483.0}, "SYNGTS_RS01515": {"Expression": 394.0, "InternalID": 13147.0}, "SYNGTS_RS16285": {"Expression": 19.7, "InternalID": 15983.0}, "SYNGTS_RS04270": {"Expression": 149.0, "InternalID": 13686.0}, "SYNGTS_RS13385": {"Expression": 571.0, "InternalID": 15433.0}, "SYNGTS_RS13845": {"Expression": 232.0, "InternalID": 15525.0}, "SYNGTS_RS13380": {"Expression": 23.3, "InternalID": 15432.0}, "SYNGTS_RS06625": {"Expression": 39.3, "InternalID": 14133.0}, "SYNGTS_RS03230": {"Expression": 50.3, "InternalID": 13482.0}, "SYNGTS_RS07535": {"Expression": 18.1, "InternalID": 14309.0}, "SYNGTS_RS01695": {"Expression": 32.9, "InternalID": 13182.0}, "SYNGTS_RS03790": {"Expression": 3012.0, "InternalID": 13590.0}, "SYNGTS_RS13035": {"Expression": 189.0, "InternalID": 15363.0}, "SYNGTS_RS14930": {"Expression": 196.0, "InternalID": 15736.0}, "SYNGTS_RS14935": {"Expression": 847.0, "InternalID": 15737.0}, "SYNGTS_RS06480": {"Expression": 590.0, "InternalID": 14105.0}, "SYNGTS_RS13190": {"Expression": 126.0, "InternalID": 15394.0}, "SYNGTS_RS01470": {"Expression": 443.0, "InternalID": 13139.0}, "SYNGTS_RS08660": {"Expression": 122.0, "InternalID": 14523.0}, "SYNGTS_RS01475": {"Expression": 348.0, "InternalID": 13140.0}, "SYNGTS_RS08665": {"Expression": 90.2, "InternalID": 14524.0}, "SYNGTS_RS02650": {"Expression": 269.0, "InternalID": 13368.0}, "SYNGTS_RS02655": {"Expression": 482.0, "InternalID": 13369.0}, "SYNGTS_RS14890": {"Expression": 39.4, "InternalID": 15730.0}, "SYNGTS_RS10605": {"Expression": 759.0, "InternalID": 14895.0}, "SYNGTS_RS09590": {"Expression": 91.2, "InternalID": 14702.0}, "SYNGTS_RS01875": {"Expression": 23.3, "InternalID": 13216.0}, "SYNGTS_RS16460": {"Expression": 103.0, "InternalID": 16017.0}, "SYNGTS_RS16465": {"Expression": 91.3, "InternalID": 16018.0}, "SYNGTS_RS00505": {"Expression": 99.9, "InternalID": 12951.0}, "SYNGTS_RS06005": {"Expression": 56.3, "InternalID": 14015.0}, "SYNGTS_RS00895": {"Expression": 28.7, "InternalID": 13029.0}, "SYNGTS_RS09575": {"Expression": 72.7, "InternalID": 14699.0}, "SYNGTS_RS01305": {"Expression": 25.7, "InternalID": 13106.0}, "SYNGTS_RS16010": {"Expression": 133.0, "InternalID": 15932.0}, "SYNGTS_RS01300": {"Expression": 182.0, "InternalID": 13105.0}, "SYNGTS_RS08405": {"Expression": 142.0, "InternalID": 14472.0}, "SYNGTS_RS10135": {"Expression": 128.0, "InternalID": 14805.0}, "SYNGTS_RS05680": {"Expression": 4821.0, "InternalID": 13949.0}, "SYNGTS_RS11390": {"Expression": 143.0, "InternalID": 15047.0}, "SYNGTS_RS09210": {"Expression": 40.8, "InternalID": 14625.0}, "SYNGTS_RS07845": {"Expression": 6214.0, "InternalID": 14364.0}, "SYNGTS_RS07840": {"Expression": 18.0, "InternalID": 14363.0}, "SYNGTS_RS15720": {"Expression": 1282.0, "InternalID": 15880.0}, "SYNGTS_RS05200": {"Expression": 66.2, "InternalID": 13860.0}, "SYNGTS_RS15895": {"Expression": 55.2, "InternalID": 15911.0}, "SYNGTS_RS14630": {"Expression": 24.4, "InternalID": 15679.0}, "SYNGTS_RS14635": {"Expression": 16.4, "InternalID": 15680.0}, "SYNGTS_RS10555": {"Expression": 226.0, "InternalID": 14885.0}, "SYNGTS_RS10550": {"Expression": 11.1, "InternalID": 14884.0}, "SYNGTS_RS04975": {"Expression": 642.0, "InternalID": 13821.0}, "SYNGTS_RS04570": {"Expression": 113.0, "InternalID": 13744.0}, "SYNGTS_RS05375": {"Expression": 691.0, "InternalID": 13892.0}, "SYNGTS_RS12600": {"Expression": 17.2, "InternalID": 15281.0}, "SYNGTS_RS15650": {"Expression": 146.0, "InternalID": 15867.0}, "SYNGTS_RS14705": {"Expression": 80.5, "InternalID": 15694.0}, "SYNGTS_RS11550": {"Expression": 17186.0, "InternalID": 15077.0}, "SYNGTS_RS03615": {"Expression": 99.5, "InternalID": 13557.0}, "SYNGTS_RS14700": {"Expression": 26.4, "InternalID": 15693.0}, "SYNGTS_RS11775": {"Expression": 16.8, "InternalID": 15121.0}, "SYNGTS_RS13955": {"Expression": 430.0, "InternalID": 15546.0}, "SYNGTS_RS09995": {"Expression": 652.0, "InternalID": 14777.0}, "SYNGTS_RS04790": {"Expression": 118.0, "InternalID": 13785.0}, "SYNGTS_RS03355": {"Expression": 6385.0, "InternalID": 13506.0}, "SYNGTS_RS03350": {"Expression": 7144.0, "InternalID": 13505.0}, "SYNGTS_RS03680": {"Expression": 93.5, "InternalID": 13569.0}, "SYNGTS_RS04405": {"Expression": 1532.0, "InternalID": 13711.0}, "SYNGTS_RS04400": {"Expression": 794.0, "InternalID": 13710.0}, "SYNGTS_RS04150": {"Expression": 27.7, "InternalID": 13663.0}, "SYNGTS_RS07405": {"Expression": 408.0, "InternalID": 14284.0}, "SYNGTS_RS01210": {"Expression": 3159.0, "InternalID": 13089.0}, "SYNGTS_RS12155": {"Expression": 39.8, "InternalID": 15195.0}, "SYNGTS_RS06830": {"Expression": 32.3, "InternalID": 14173.0}, "SYNGTS_RS11600": {"Expression": 260.0, "InternalID": 15087.0}, "SYNGTS_RS02805": {"Expression": 121.0, "InternalID": 13400.0}, "SYNGTS_RS07050": {"Expression": 1752.0, "InternalID": 14215.0}, "SYNGTS_RS11490": {"Expression": 41.5, "InternalID": 15065.0}, "SYNGTS_RS13825": {"Expression": 436.0, "InternalID": 15521.0}, "SYNGTS_RS13065": {"Expression": 68.2, "InternalID": 15368.0}, "SYNGTS_RS12805": {"Expression": 121.0, "InternalID": 15320.0}, "SYNGTS_RS15270": {"Expression": 661.0, "InternalID": 15799.0}, "SYNGTS_RS08090": {"Expression": 2512.0, "InternalID": 14414.0}, "SYNGTS_RS12970": {"Expression": 55.5, "InternalID": 15350.0}, "SYNGTS_RS02240": {"Expression": 553.0, "InternalID": 13286.0}, "SYNGTS_RS03960": {"Expression": 6342.0, "InternalID": 13625.0}, "SYNGTS_RS09025": {"Expression": 42.7, "InternalID": 14590.0}, "SYNGTS_RS16070": {"Expression": 17.3, "InternalID": 15941.0}, "SYNGTS_RS01910": {"Expression": 56.3, "InternalID": 13223.0}, "SYNGTS_RS01915": {"Expression": 117.0, "InternalID": 13224.0}, "SYNGTS_RS07230": {"Expression": 303.0, "InternalID": 14251.0}, "SYNGTS_RS03220": {"Expression": 22.3, "InternalID": 13480.0}, "SYNGTS_RS02330": {"Expression": 50.4, "InternalID": 13303.0}, "SYNGTS_RS02335": {"Expression": 252.0, "InternalID": 13304.0}, "SYNGTS_RS02060": {"Expression": 16.0, "InternalID": 13252.0}, "SYNGTS_RS10065": {"Expression": 334.0, "InternalID": 14791.0}, "SYNGTS_RS01685": {"Expression": 228.0, "InternalID": 13180.0}, "SYNGTS_RS13040": {"Expression": 804.0, "InternalID": 15364.0}, "SYNGTS_RS09455": {"Expression": 53.1, "InternalID": 14675.0}, "SYNGTS_RS13045": {"Expression": 1001.0, "InternalID": 15365.0}, "SYNGTS_RS03820": {"Expression": 306.0, "InternalID": 13596.0}, "SYNGTS_RS15375": {"Expression": 66.6, "InternalID": 15820.0}, "SYNGTS_RS09975": {"Expression": 534.0, "InternalID": 14773.0}, "SYNGTS_RS02480": {"Expression": 994.0, "InternalID": 13334.0}, "SYNGTS_RS07300": {"Expression": 107.0, "InternalID": 14263.0}, "SYNGTS_RS09360": {"Expression": 70.1, "InternalID": 14656.0}, "SYNGTS_RS07305": {"Expression": 3423.0, "InternalID": 14264.0}, "SYNGTS_RS01465": {"Expression": 40.4, "InternalID": 13138.0}, "SYNGTS_RS06300": {"Expression": 78.2, "InternalID": 14072.0}, "SYNGTS_RS02665": {"Expression": 243.0, "InternalID": 13371.0}, "SYNGTS_RS02660": {"Expression": 539.0, "InternalID": 13370.0}, "SYNGTS_RS09970": {"Expression": 1368.0, "InternalID": 14772.0}, "SYNGTS_RS02465": {"Expression": 3160.0, "InternalID": 13331.0}, "SYNGTS_RS13935": {"Expression": 107.0, "InternalID": 15542.0}, "SYNGTS_RS00355": {"Expression": 166.0, "InternalID": 12921.0}, "SYNGTS_RS06540": {"Expression": 326.0, "InternalID": 14118.0}, "SYNGTS_RS00315": {"Expression": 109.0, "InternalID": 12915.0}, "SYNGTS_RS09075": {"Expression": 1914.0, "InternalID": 14600.0}, "SYNGTS_RS09070": {"Expression": 246.0, "InternalID": 14599.0}, "SYNGTS_RS06660": {"Expression": 210.0, "InternalID": 14140.0}, "SYNGTS_RS00795": {"Expression": 2792.0, "InternalID": 13010.0}, "SYNGTS_RS00400": {"Expression": 56.2, "InternalID": 12930.0}, "SYNGTS_RS00405": {"Expression": 1083.0, "InternalID": 12931.0}, "SYNGTS_RS09115": {"Expression": 179.0, "InternalID": 14607.0}, "SYNGTS_RS01315": {"Expression": 343.0, "InternalID": 13108.0}, "SYNGTS_RS05160": {"Expression": 463.0, "InternalID": 13852.0}, "SYNGTS_RS11945": {"Expression": 118.0, "InternalID": 15154.0}, "SYNGTS_RS07240": {"Expression": 31.7, "InternalID": 14253.0}, "SYNGTS_RS10380": {"Expression": 67.1, "InternalID": 14851.0}, "SYNGTS_RS10890": {"Expression": 1822.0, "InternalID": 14948.0}, "SYNGTS_RS10895": {"Expression": 39.1, "InternalID": 14949.0}, "SYNGTS_RS11380": {"Expression": 107.0, "InternalID": 15045.0}, "SYNGTS_RS11385": {"Expression": 25.0, "InternalID": 15046.0}, "SYNGTS_RS04365": {"Expression": 26.2, "InternalID": 13703.0}, "SYNGTS_RS15865": {"Expression": 58.5, "InternalID": 15906.0}, "SYNGTS_RS15710": {"Expression": 9.61, "InternalID": 15878.0}, "SYNGTS_RS01010": {"Expression": 3054.0, "InternalID": 13051.0}, "SYNGTS_RS15860": {"Expression": 983.0, "InternalID": 15905.0}, "SYNGTS_RS07835": {"Expression": 20.4, "InternalID": 14362.0}, "SYNGTS_RS14625": {"Expression": 1055.0, "InternalID": 15678.0}, "SYNGTS_RS08300": {"Expression": 43.1, "InternalID": 14452.0}, "SYNGTS_RS05565": {"Expression": 195.0, "InternalID": 13930.0}, "SYNGTS_RS05560": {"Expression": 144.0, "InternalID": 13929.0}, "SYNGTS_RS04960": {"Expression": 411.0, "InternalID": 13818.0}, "SYNGTS_RS14400": {"Expression": 70.8, "InternalID": 15633.0}, "SYNGTS_RS05785": {"Expression": 99.1, "InternalID": 13971.0}, "SYNGTS_RS10960": {"Expression": 142.0, "InternalID": 14962.0}, "SYNGTS_RS04560": {"Expression": 131.0, "InternalID": 13742.0}, "SYNGTS_RS07940": {"Expression": 25.0, "InternalID": 14383.0}, "SYNGTS_RS12940": {"Expression": 5709.0, "InternalID": 15344.0}, "SYNGTS_RS05305": {"Expression": 11.8, "InternalID": 13880.0}, "SYNGTS_RS14245": {"Expression": 62.9, "InternalID": 15599.0}, "SYNGTS_RS14715": {"Expression": 6.79, "InternalID": 15696.0}, "SYNGTS_RS15040": {"Expression": 306.0, "InternalID": 15756.0}, "SYNGTS_RS15045": {"Expression": 1271.0, "InternalID": 15757.0}, "SYNGTS_RS11760": {"Expression": 513.0, "InternalID": 15118.0}, "SYNGTS_RS02920": {"Expression": 20.2, "InternalID": 13422.0}, "SYNGTS_RS04895": {"Expression": 2590.0, "InternalID": 13806.0}, "SYNGTS_RS02925": {"Expression": 386.0, "InternalID": 13423.0}, "SYNGTS_RS04780": {"Expression": 96.6, "InternalID": 13783.0}, "SYNGTS_RS12490": {"Expression": 368.0, "InternalID": 15259.0}, "SYNGTS_RS12495": {"Expression": 246.0, "InternalID": 15260.0}, "SYNGTS_RS04415": {"Expression": 9.73, "InternalID": 13713.0}, "SYNGTS_RS04410": {"Expression": 108.0, "InternalID": 13712.0}, "SYNGTS_RS05945": {"Expression": 63.7, "InternalID": 14003.0}, "SYNGTS_RS05415": {"Expression": 108.0, "InternalID": 13899.0}, "SYNGTS_RS12705": {"Expression": 437.0, "InternalID": 15301.0}, "SYNGTS_RS15205": {"Expression": 41.4, "InternalID": 15787.0}, "SYNGTS_RS00940": {"Expression": 204.0, "InternalID": 13038.0}, "SYNGTS_RS12125": {"Expression": 2022.0, "InternalID": 15189.0}, "SYNGTS_RS02810": {"Expression": 342.0, "InternalID": 13401.0}, "SYNGTS_RS07040": {"Expression": 1227.0, "InternalID": 14213.0}, "SYNGTS_RS03035": {"Expression": 157.0, "InternalID": 13443.0}, "SYNGTS_RS12830": {"Expression": 10.6, "InternalID": 15325.0}, "SYNGTS_RS03785": {"Expression": 492.0, "InternalID": 13589.0}, "SYNGTS_RS03250": {"Expression": 55.9, "InternalID": 13486.0}, "SYNGTS_RS13725": {"Expression": 103.0, "InternalID": 15502.0}, "SYNGTS_RS01675": {"Expression": 127.0, "InternalID": 13178.0}, "SYNGTS_RS09685": {"Expression": 130.0, "InternalID": 14721.0}, "SYNGTS_RS02045": {"Expression": 149.0, "InternalID": 13249.0}, "SYNGTS_RS03810": {"Expression": 704.0, "InternalID": 13594.0}, "SYNGTS_RS16390": {"Expression": 726.0, "InternalID": 16003.0}, "SYNGTS_RS01700": {"Expression": 142.0, "InternalID": 13183.0}, "SYNGTS_RS08205": {"Expression": 537.0, "InternalID": 14434.0}, "SYNGTS_RS06150": {"Expression": 479.0, "InternalID": 14044.0}, "SYNGTS_RS02495": {"Expression": 251.0, "InternalID": 13337.0}, "SYNGTS_RS06790": {"Expression": 221.0, "InternalID": 14166.0}, "SYNGTS_RS08645": {"Expression": 805.0, "InternalID": 14520.0}, "SYNGTS_RS06375": {"Expression": 15.2, "InternalID": 14086.0}, "SYNGTS_RS01780": {"Expression": 145.0, "InternalID": 13198.0}, "SYNGTS_RS01785": {"Expression": 80.7, "InternalID": 13199.0}, "SYNGTS_RS16485": {"Expression": 31.7, "InternalID": 16022.0}, "SYNGTS_RS01895": {"Expression": 48.0, "InternalID": 13220.0}, "SYNGTS_RS16480": {"Expression": 20.9, "InternalID": 16021.0}, "SYNGTS_RS03430": {"Expression": 141.0, "InternalID": 13520.0}, "SYNGTS_RS16240": {"Expression": 207.0, "InternalID": 15975.0}, "SYNGTS_RS02780": {"Expression": 6560.0, "InternalID": 13395.0}, "SYNGTS_RS00305": {"Expression": 6.21, "InternalID": 12913.0}, "SYNGTS_RS01255": {"Expression": 561.0, "InternalID": 13098.0}, "SYNGTS_RS01250": {"Expression": 37.7, "InternalID": 13097.0}, "SYNGTS_RS01520": {"Expression": 290.0, "InternalID": 13148.0}, "SYNGTS_RS09065": {"Expression": 10275.0, "InternalID": 14598.0}, "SYNGTS_RS10710": {"Expression": 105.0, "InternalID": 14915.0}, "SYNGTS_RS08790": {"Expression": 118.0, "InternalID": 14545.0}, "SYNGTS_RS09665": {"Expression": 253.0, "InternalID": 14717.0}, "SYNGTS_RS09660": {"Expression": 546.0, "InternalID": 14716.0}, "SYNGTS_RS10480": {"Expression": 12.2, "InternalID": 14872.0}, "SYNGTS_RS00410": {"Expression": 564.0, "InternalID": 12932.0}, "SYNGTS_RS10485": {"Expression": 517.0, "InternalID": 14873.0}, "SYNGTS_RS00230": {"Expression": 119.0, "InternalID": 12898.0}, "SYNGTS_RS00235": {"Expression": 372.0, "InternalID": 12899.0}, "SYNGTS_RS08425": {"Expression": 383.0, "InternalID": 14476.0}, "SYNGTS_RS11975": {"Expression": 19.4, "InternalID": 15160.0}, "SYNGTS_RS11225": {"Expression": 35.6, "InternalID": 15014.0}, "SYNGTS_RS10155": {"Expression": 54.6, "InternalID": 14809.0}, "SYNGTS_RS15910": {"Expression": 52.6, "InternalID": 15914.0}, "SYNGTS_RS10390": {"Expression": 31.3, "InternalID": 14855.0}, "SYNGTS_RS10395": {"Expression": 131.0, "InternalID": 14856.0}, "SYNGTS_RS11375": {"Expression": 21.3, "InternalID": 15044.0}, "SYNGTS_RS10310": {"Expression": 1850.0, "InternalID": 14838.0}, "SYNGTS_RS09270": {"Expression": 4564.0, "InternalID": 14638.0}, "SYNGTS_RS00120": {"Expression": 29.4, "InternalID": 12876.0}, "SYNGTS_RS04315": {"Expression": 6946.0, "InternalID": 13694.0}, "SYNGTS_RS15875": {"Expression": 116.0, "InternalID": 15908.0}, "SYNGTS_RS07820": {"Expression": 21.1, "InternalID": 14359.0}, "SYNGTS_RS15870": {"Expression": 427.0, "InternalID": 15907.0}, "SYNGTS_RS05570": {"Expression": 504.0, "InternalID": 13931.0}, "SYNGTS_RS10570": {"Expression": 46.0, "InternalID": 14888.0}, "SYNGTS_RS00330": {"Expression": 343.0, "InternalID": 12918.0}, "SYNGTS_RS05795": {"Expression": 424.0, "InternalID": 13973.0}, "SYNGTS_RS16170": {"Expression": 52.5, "InternalID": 15961.0}, "SYNGTS_RS08250": {"Expression": 492.0, "InternalID": 14443.0}, "SYNGTS_RS09875": {"Expression": 2896.0, "InternalID": 14755.0}, "SYNGTS_RS04225": {"Expression": 248.0, "InternalID": 13677.0}, "SYNGTS_RS04550": {"Expression": 31.6, "InternalID": 13740.0}, "SYNGTS_RS15675": {"Expression": 247.0, "InternalID": 15871.0}, "SYNGTS_RS07950": {"Expression": 5301.0, "InternalID": 14385.0}, "SYNGTS_RS15670": {"Expression": 286.0, "InternalID": 15870.0}, "SYNGTS_RS02315": {"Expression": 321.0, "InternalID": 13300.0}, "SYNGTS_RS10880": {"Expression": 351.0, "InternalID": 14946.0}, "SYNGTS_RS15050": {"Expression": 464.0, "InternalID": 15758.0}, "SYNGTS_RS14505": {"Expression": 13.3, "InternalID": 15654.0}, "SYNGTS_RS06975": {"Expression": 161.0, "InternalID": 14200.0}, "SYNGTS_RS04425": {"Expression": 546.0, "InternalID": 13715.0}, "SYNGTS_RS04135": {"Expression": 187.0, "InternalID": 13660.0}, "SYNGTS_RS12710": {"Expression": 2485.0, "InternalID": 15302.0}, "SYNGTS_RS13445": {"Expression": 52.1, "InternalID": 15445.0}, "SYNGTS_RS13440": {"Expression": 45.7, "InternalID": 15444.0}, "SYNGTS_RS13995": {"Expression": 317.0, "InternalID": 15552.0}, "SYNGTS_RS12130": {"Expression": 11.3, "InternalID": 15190.0}, "SYNGTS_RS06810": {"Expression": 37.1, "InternalID": 14170.0}, "SYNGTS_RS12135": {"Expression": 58.0, "InternalID": 15191.0}, "SYNGTS_RS02860": {"Expression": 324.0, "InternalID": 13410.0}, "SYNGTS_RS11625": {"Expression": 153.0, "InternalID": 15092.0}, "SYNGTS_RS07035": {"Expression": 53.7, "InternalID": 14212.0}, "SYNGTS_RS12825": {"Expression": 178.0, "InternalID": 15324.0}, "SYNGTS_RS15290": {"Expression": 26.1, "InternalID": 15803.0}, "SYNGTS_RS04045": {"Expression": 171.0, "InternalID": 13642.0}, "SYNGTS_RS13535": {"Expression": 106.0, "InternalID": 15463.0}, "SYNGTS_RS13660": {"Expression": 58.9, "InternalID": 15489.0}, "SYNGTS_RS03675": {"Expression": 221.0, "InternalID": 13568.0}, "SYNGTS_RS10840": {"Expression": 748.0, "InternalID": 14939.0}, "SYNGTS_RS13285": {"Expression": 103.0, "InternalID": 15413.0}, "SYNGTS_RS01665": {"Expression": 56.9, "InternalID": 13176.0}, "SYNGTS_RS08290": {"Expression": 2892.0, "InternalID": 14450.0}, "SYNGTS_RS09470": {"Expression": 111.0, "InternalID": 14678.0}, "SYNGTS_RS03805": {"Expression": 1247.0, "InternalID": 13593.0}, "SYNGTS_RS06140": {"Expression": 19.8, "InternalID": 14042.0}, "SYNGTS_RS06145": {"Expression": 36.1, "InternalID": 14043.0}, "SYNGTS_RS07365": {"Expression": 8.34, "InternalID": 14276.0}, "SYNGTS_RS06785": {"Expression": 190.0, "InternalID": 14165.0}, "SYNGTS_RS09835": {"Expression": 95.6, "InternalID": 14749.0}, "SYNGTS_RS01400": {"Expression": 298.0, "InternalID": 13125.0}, "SYNGTS_RS08650": {"Expression": 404.0, "InternalID": 14521.0}, "SYNGTS_RS08655": {"Expression": 165.0, "InternalID": 14522.0}, "SYNGTS_RS09785": {"Expression": 632.0, "InternalID": 14740.0}, "SYNGTS_RS01795": {"Expression": 13.2, "InternalID": 13201.0}, "SYNGTS_RS02445": {"Expression": 108.0, "InternalID": 13327.0}, "SYNGTS_RS01885": {"Expression": 195.0, "InternalID": 13218.0}, "SYNGTS_RS13795": {"Expression": 26.0, "InternalID": 15516.0}, "SYNGTS_RS08535": {"Expression": 4589.0, "InternalID": 14498.0}, "SYNGTS_RS14870": {"Expression": 163.0, "InternalID": 15726.0}, "SYNGTS_RS15905": {"Expression": 127.0, "InternalID": 15913.0}, "SYNGTS_RS06565": {"Expression": 87.6, "InternalID": 14123.0}, "SYNGTS_RS01065": {"Expression": 12.6, "InternalID": 13063.0}, "SYNGTS_RS07565": {"Expression": 300.0, "InternalID": 14315.0}, "SYNGTS_RS02040": {"Expression": 86.6, "InternalID": 13248.0}, "SYNGTS_RS06215": {"Expression": 70.0, "InternalID": 14056.0}, "SYNGTS_RS01240": {"Expression": 59.2, "InternalID": 13095.0}, "SYNGTS_RS01245": {"Expression": 1278.0, "InternalID": 13096.0}, "SYNGTS_RS09095": {"Expression": 321.0, "InternalID": 14604.0}, "SYNGTS_RS09090": {"Expression": 163.0, "InternalID": 14603.0}, "SYNGTS_RS01085": {"Expression": 358.0, "InternalID": 13066.0}, "SYNGTS_RS10760": {"Expression": 1851.0, "InternalID": 14925.0}, "SYNGTS_RS01080": {"Expression": 9.57, "InternalID": 13065.0}, "SYNGTS_RS10765": {"Expression": 74.6, "InternalID": 14926.0}, "SYNGTS_RS08780": {"Expression": 309.0, "InternalID": 14543.0}, "SYNGTS_RS08785": {"Expression": 143.0, "InternalID": 14544.0}, "SYNGTS_RS09650": {"Expression": 204.0, "InternalID": 14714.0}, "SYNGTS_RS00425": {"Expression": 1161.0, "InternalID": 12935.0}, "SYNGTS_RS00935": {"Expression": 23.4, "InternalID": 13037.0}, "SYNGTS_RS16345": {"Expression": 638.0, "InternalID": 15995.0}, "SYNGTS_RS00755": {"Expression": 394.0, "InternalID": 13003.0}, "SYNGTS_RS00200": {"Expression": 2379.0, "InternalID": 12892.0}, "SYNGTS_RS00750": {"Expression": 56.0, "InternalID": 13002.0}, "SYNGTS_RS01335": {"Expression": 529.0, "InternalID": 13111.0}, "SYNGTS_RS14825": {"Expression": 45.3, "InternalID": 15717.0}, "SYNGTS_RS11960": {"Expression": 51.2, "InternalID": 15157.0}, "SYNGTS_RS10160": {"Expression": 549.0, "InternalID": 14810.0}, "SYNGTS_RS00680": {"Expression": 1309.0, "InternalID": 12987.0}, "SYNGTS_RS10365": {"Expression": 610.0, "InternalID": 14848.0}, "SYNGTS_RS00685": {"Expression": 484.0, "InternalID": 12988.0}, "SYNGTS_RS10360": {"Expression": 170.0, "InternalID": 14847.0}}, "OrganimsName": "Synechocystis.sp.", "Score": 6.11, "Coverage": 38.0, "Integrated": false}
