# Supplementary material for: Depletion of Shine-Dalgarno Sequences Within Bacterial Coding Regions Is Expression Dependent
Source: G3 (Bethesda). 2016 Sep 7;6(11):3467–74. doi: 10.1534/g3.116.032227 (PMC5100845; doi:10.1534/g3.116.032227)
Supplement: Supplemental Material [file supp_g3.116.032227_FileS1.zip › SD_Submission 3/Data/RibosomalProteins/GCA_000005845.txt]

b4200
b3318
b3319
b1716
b1717
b3231
b3230
b3310
b3311
b3316
b3317
b3314
b3315
b4202
b2597
b0023
b3065
b3636
b3165
b3321
b3985
b3301
b0911
b2609
b1128
b2606
b3637
b3312
b4203
b3309
b3308
b3180
b3341
b3186
b3185
b3342
b0296
b1089
b3303
b3302
b3305
b3304
b3307
b3306
b3936
b3320
b3986
b3984
b3313
b3299
b3298
b3297
b3296
b3294
b2185
b0169
b3703
b3983
