# Supplementary material for: Depletion of Shine-Dalgarno Sequences Within Bacterial Coding Regions Is Expression Dependent
Source: G3 (Bethesda). 2016 Sep 7;6(11):3467–74. doi: 10.1534/g3.116.032227 (PMC5100845; doi:10.1534/g3.116.032227)
Supplement: Supplemental Material [file supp_g3.116.032227_FileS1.zip › SD_Submission 3/readme.txt]

Supplementary Code -- Depletion of Shine-Dalgarno sequences within bacterial coding regions is expression dependent
Jul 11, 2016
===================================================

This file provides instructions to using the scrips in this project to replicate our results.

===================================================

Contents
--------
Replicating Figures Only
Replicating Analysis
    Setting up
    Running scripts
Data info
Contact

===================================================
Replicating Figures Only

In the Results/ folder, we have included processed data files for figure generation.

To replicate the figures presented in the paper, open Code/Generate Figures.ipynb with ipython notebook (python 3.4) and execute the cells by order. The figures will show in-line. The script will also save figures to Results/Figures/

===================================================
Replicating Analysis

Follow these instructions to replicate our analysis from source data sets, using the code provided. All analysis are executed using python 3.4

A. Setting up

I) Virtual Environment
Install virtual environment (python 3.4), then install the packages listed in Code/requirements.txt

II) Prepare/link complete genome files
i) Obtain complete genome files (.gbk format) for the organisms listed in Data/GenbankFiles/organisms.txt. Put all .gbk files in the same folder. Make sure the file names are in the form 'GCA_xxxxxxxxx.gbk'. For example, a version of E. coli genome's reference number is GCA_000005845, then the corresponding genome file name is 'GCA_000005845.gbk'.
ii) Edit the variable "genbankDir" in Code/SDanalysis.py to be the directory containing all complete genome files. By default, the value is '../Data/GenbankFiles/'.

III) Prepare/link ribosomal protein gene files
i) For each organism listed in Data/RibosomeProteins/organisms.txt, using annotations in the complete genome files to make a list of locus-tags for all ribosomal protein coding sequences. Save the list in a file named 'GCA_xxxxxxxxx.txt', with one locus tag per line. See Data/RibosomalProteins/GCA_000005845.txt as an example.
ii) Edit the variable "riboProDir" in Code/SDanalysis.py to be the directory containing all ribosomal protein locus-tags files. By default, the value is '../Data/RibosomalProteins/'.

B. Running scripts

I) Execute Code/SDanalysis.py to generate analysis files.
* Note, lines 618 and 619 take up to a few days to run. For your convenience, the files generated by these lines are included in the Results/ folder. To shorten run time, comment out lines 618 and 619, or edit them according to in-file notes.

II) To replicate the figures presented in the paper, open Code/Generate Figures.ipynb with ipython notebook (python 3.4) and execute the cells by order. The figures will show in-line. The script will also save figures to Results/Figures/

===================================================
Data info

Sources of included data files:
Data/energyRef-CCTCCT.json
    Contains the base-pair binding energy of all six-based sequences with the sequence CCTCCT, predicted using ViennaRNA 2.0 cofold method.
Data/expressionData.csv
    Compiled from existing data sets (Lu et al. 2007; Tanguichi et al. 2010; Shiroguchi et al. 2012; Li et al, 2014).
Data/growth_rate_organisms.csv
    Collected from existing data set (Vieira-Silva et al. 2010).
Data/PaxDB/
    Protein abundance data sets collected from PaxDB (Wang et al. 2015).
Data/RibosomalProteins/
    Collected from annotations in genbank files.

===================================================
Contact

Website:   https://amaral.northwestern.edu
Email:     amaral@northwestern.edu
           m-jewett@northwestern.edu
