# Supplementary material for: Depletion of Shine-Dalgarno Sequences Within Bacterial Coding Regions Is Expression Dependent
Source: G3 (Bethesda). 2016 Sep 7;6(11):3467–74. doi: 10.1534/g3.116.032227 (PMC5100845; doi:10.1534/g3.116.032227)
Supplement: Supplemental Material [file supp_g3.116.032227_FileS1.zip › SD_Submission 3/Results/enac-expression-corr-aic.json]

{"GCA_000009045": 15898.210525844162, "GCA_000195755": 3728.9611157806753, "GCA_000008485": 2818.1727956160667, "GCA_000006785": 5407.086545917931, "GCA_000006925": 7046.328600016812, "GCA_000009665": 6533.192657733237, "GCA_000046705": 4825.8927450423935, "GCA_000006945": 10301.068048699362, "GCA_000011065": 3295.727319875211, "GCA_000008805": 1386.2630317203016, "GCA_000196035": 1888.487311857466, "GCA_000195955": 15042.054278293195, "GCA_000143945": 1386.2162829595404, "GCA_000010625": 17125.977642294733, "GCA_000270265": 4467.571348486833, "GCA_000021485": 4266.346833499713, "GCA_000020685": 4948.653534391925, "GCA_000008525": 6492.691911883368, "GCA_000009085": 2885.808780173907, "GCA_000005845": 18385.18897808523, "GCA_000008165": 5555.994981433878, "GCA_000006865": 5207.022725070519, "GCA_000007685": 10011.61553683128, "GCA_000006765": 9136.997445385801, "GCA_000146165": 4896.544053972599, "GCA_000009065": 5132.061553403318}
