# Supplementary material for: Depletion of Shine-Dalgarno Sequences Within Bacterial Coding Regions Is Expression Dependent
Source: G3 (Bethesda). 2016 Sep 7;6(11):3467–74. doi: 10.1534/g3.116.032227 (PMC5100845; doi:10.1534/g3.116.032227)
Supplement: Supplemental Material [file supp_g3.116.032227_FileS1.zip › SD_Submission 3/Results/enac-expression-corr-bic.json]

{"GCA_000009045": 15910.755156140074, "GCA_000195755": 3738.686631606778, "GCA_000008485": 2827.394187705502, "GCA_000006785": 5417.402016886431, "GCA_000006925": 7057.14323543775, "GCA_000009665": 6544.049324121618, "GCA_000046705": 4836.157740145713, "GCA_000006945": 10312.76435487176, "GCA_000011065": 3305.0148993415064, "GCA_000008805": 1394.300218149294, "GCA_000196035": 1896.7885173943587, "GCA_000195955": 15054.269718417016, "GCA_000143945": 1394.1018817097938, "GCA_000010625": 17138.610242792805, "GCA_000270265": 4477.722966214789, "GCA_000021485": 4276.69014714525, "GCA_000020685": 4958.993773478825, "GCA_000008525": 6503.194601850113, "GCA_000009085": 2895.0989621129183, "GCA_000005845": 18397.640519683926, "GCA_000008165": 5566.463335793377, "GCA_000006865": 5217.352165828063, "GCA_000007685": 10023.17530706142, "GCA_000006765": 9148.578010147208, "GCA_000146165": 4906.9087581963695, "GCA_000009065": 5142.236700814434}
