# Supplementary material for: Depletion of Shine-Dalgarno Sequences Within Bacterial Coding Regions Is Expression Dependent
Source: G3 (Bethesda). 2016 Sep 7;6(11):3467–74. doi: 10.1534/g3.116.032227 (PMC5100845; doi:10.1534/g3.116.032227)
Supplement: Supplemental Material [file supp_g3.116.032227_FileS1.zip › SD_Submission 3/Results/enac-expression-corr.json]

{"GCA_000009045": 0.1383348797645454, "GCA_000195755": 0.16008364641629647, "GCA_000008485": 0.09896499812019799, "GCA_000006785": 0.33219054950199167, "GCA_000006925": 0.39057877803712104, "GCA_000009665": 0.24791560286236458, "GCA_000046705": 0.09433046248658083, "GCA_000006945": 0.1431361290215558, "GCA_000011065": 0.11469533042762159, "GCA_000008805": 0.007550260858089519, "GCA_000196035": 0.17226582395738432, "GCA_000195955": 0.029506166555351876, "GCA_000143945": 0.003244256515529398, "GCA_000010625": 0.0902202294928035, "GCA_000270265": 0.029448864241082506, "GCA_000021485": 0.09153485702779396, "GCA_000020685": 0.13906059839731122, "GCA_000008525": 0.008054760928940419, "GCA_000009085": 0.07180238840251252, "GCA_000005845": 0.20170425973016537, "GCA_000008165": 0.2083583660546554, "GCA_000006865": 0.24636147373185258, "GCA_000007685": 0.07879557873689258, "GCA_000006765": 0.09939901852950395, "GCA_000146165": 0.18240890422648437, "GCA_000009065": 0.044956860659199016}
