# Supplementary material for: Depletion of Shine-Dalgarno Sequences Within Bacterial Coding Regions Is Expression Dependent
Source: G3 (Bethesda). 2016 Sep 7;6(11):3467–74. doi: 10.1534/g3.116.032227 (PMC5100845; doi:10.1534/g3.116.032227)
Supplement: Supplemental Material [file supp_g3.116.032227_FileS1.zip › SD_Submission 3/Results/genome-SD-indices-randMean-1000.json]

{"GCA_000011685": 3.4277543684903966, "GCA_000007465": 2.608837904536214, "GCA_000007365": 2.2640437055944775, "GCA_000011825": 2.8135327313512417, "GCA_000801205": 2.8717703484390924, "GCA_000013705": 3.2812099007701874, "GCA_000009645": 2.225059312326464, "GCA_000009925": 3.176039064092381, "GCA_000011645": 3.311820223271353, "GCA_000007905": 2.88138870957416, "GCA_000008385": 2.77421879898514, "GCA_000018105": 3.1091501467083704, "GCA_000046685": 2.8072392828817274, "GCA_000025965": 3.5245071382434388, "GCA_000021265": 1.6936313811763846, "GCA_000009625": 3.406812002464909, "GCA_000576515": 3.188403696242211, "GCA_000015285": 2.64330771924422, "GCA_000007025": 2.3829661379848077, "GCA_000012285": 3.5246784268410813, "GCA_000007665": 3.861910751780763, "GCA_000008805": 2.668013642943277, "GCA_000007785": 2.634422360620792, "GCA_000018565": 2.6916794682798226, "GCA_000012765": 1.9499029699771186, "GCA_000027325": 2.2585283036788026, "GCA_000195975": 3.590780912806635, "GCA_000009705": 2.795593779154301, "GCA_000006945": 3.065315714252431, "GCA_000018845": 3.837304159369897, "GCA_000026025": 3.046486291813922, "GCA_000007985": 3.925870048024224, "GCA_000007705": 3.421467470976367, "GCA_000012865": 3.456213911872188, "GCA_000046705": 2.8176348203998742, "GCA_000010065": 3.157437267615309, "GCA_000092585": 2.2180501263045835, "GCA_000195775": 3.412411360312088, "GCA_000014265": 2.845082162594632, "GCA_000014185": 5.040912154076099, "GCA_000195675": 3.38421416639105, "GCA_000012725": 3.5264950655846485, "GCA_000011145": 3.4256899741923834, "GCA_000006805": 3.876897688423247, "GCA_000009145": 3.1481810951820317, "GCA_000012905": 4.123611599415735, "GCA_000006845": 2.7374946562659295, "GCA_000007145": 3.250714107326958, "GCA_000284375": 3.5297751353067635, "GCA_000016385": 4.400723873940594, "GCA_000013085": 3.6642771608021496, "GCA_000195935": 4.337304191874715, "GCA_000007085": 3.5948438647836753, "GCA_000025185": 3.3631470761990903, "GCA_000195875": 2.2064799158831483, "GCA_000009185": 3.4345466557221287, "GCA_000013985": 3.5392183514742666, "GCA_000017945": 4.786522056043413, "GCA_000195755": 3.571474326375208, "GCA_000007805": 3.117535680969242, "GCA_000006725": 3.1470129700273763, "GCA_000018865": 3.2827783689691596, "GCA_000014805": 3.60530537017954, "GCA_000022005": 3.666962681103317, "GCA_000195835": 3.658292447993998, "GCA_000006745": 2.8367392582583753, "GCA_000018605": 3.0680451285178245, "GCA_000014645": 2.4032041337201515, "GCA_000013105": 3.7927294376476657, "GCA_000204075": 2.792863797909633, "GCA_000007225": 4.283123984404894, "GCA_000348585": 3.2069621649296125, "GCA_000009905": 4.398206140902705, "GCA_000018305": 4.077966504529109, "GCA_000685745": 2.989400081116561, "GCA_000007385": 3.1646661240344396, "GCA_000011985": 2.261084552641998, "GCA_000008745": 3.17785731427496, "GCA_000013605": 3.2232603466071557, "GCA_000007105": 2.754176791812549, "GCA_000196095": 2.6211216460700832, "GCA_000011545": 3.3885111193126964, "GCA_000007265": 2.688590451880132, "GCA_000060345": 3.1033838843633847, "GCA_000756545": 3.640159133554266, "GCA_000008065": 2.531973981715445, "GCA_000195895": 3.284969817937005, "GCA_000009805": 3.781933509292941, "GCA_000007745": 2.409433658886558, "GCA_000025945": 3.374155475462251, "GCA_000018665": 3.4250450387610467, "GCA_000012345": 2.5798271331096245, "GCA_000009085": 2.516838987401979, "GCA_000012685": 4.226742709662621, "GCA_000195735": 2.3370470873066926, "GCA_000006865": 2.699816489134977, "GCA_000011125": 4.831262818416114, "GCA_000750315": 2.923638262958302, "GCA_000011205": 3.178884209340332, "GCA_000008885": 2.5179407576765787, "GCA_000008365": 2.1976260815931963, "GCA_000196155": 2.834391876768311, "GCA_000011065": 3.1753899651083577, "GCA_000007605": 3.094196267268435, "GCA_000009125": 3.468769076144428, "GCA_000008125": 5.055791208261373, "GCA_000008185": 2.8279679523056753, "GCA_000009685": 3.14049577808709, "GCA_000091665": 3.5008180242114517, "GCA_000013405": 3.6072631088291387, "GCA_000008085": 2.8457625818044634, "GCA_000146165": 2.7303886942464306, "GCA_000011945": 3.819613291455873, "GCA_000012605": 2.840325535301724, "GCA_000006985": 3.321422306792354, "GCA_000011085": 3.846841513810151, "GCA_000008145": 3.118187524385647, "GCA_000007845": 2.9142618311327317, "GCA_000011905": 3.18635888570725, "GCA_000007005": 3.4756234790935623, "GCA_000018145": 4.009662981496087, "GCA_000008505": 2.9595836898441674, "GCA_000011345": 3.3451837045870074, "GCA_000691605": 3.0971157280015738, "GCA_000013125": 3.469387289031002, "GCA_000789275": 3.2064195004550666, "GCA_000008045": 2.320825527737389, "GCA_000008665": 4.317555359320184, "GCA_000013045": 4.317885515466716, "GCA_000007945": 2.2253053108370677, "GCA_000767075": 2.3227857326569294, "GCA_000196255": 2.531093867947803, "GCA_000014925": 3.5990425110068456, "GCA_000015145": 4.184579548400036, "GCA_000006885": 2.9082970042965717, "GCA_000007625": 2.971467843372641, "GCA_000015945": 3.2435203789894613, "GCA_000026085": 2.3351519321096763, "GCA_000010085": 3.1251918896557127, "GCA_000742735": 3.2388410253340356, "GCA_000008625": 3.947874942771172, "GCA_000013385": 4.375688364220181, "GCA_000410535": 3.7130500900280294, "GCA_000195795": 2.72850936354088, "GCA_000195915": 3.6818851636279932, "GCA_000011185": 3.370118621298574, "GCA_000196135": 4.026263223588404, "GCA_000012325": 2.3235373801829127, "GCA_000013725": 3.23433805219675, "GCA_000400875": 2.855023399420235, "GCA_000014385": 2.612750071491062, "GCA_000011565": 2.7435763265937694, "GCA_000008645": 4.217921080204339, "GCA_000007865": 3.7764302533554184, "GCA_000067165": 4.320686503767976, "GCA_000009065": 2.956300524347667, "GCA_000014965": 3.965826667537681, "GCA_000008345": 3.7051224534650196, "GCA_000006965": 3.593685199595231, "GCA_000007645": 2.339510856040105, "GCA_000043285": 2.607368543607702, "GCA_000015885": 2.3694367860858265, "GCA_000013145": 2.6481949886006735, "GCA_000582845": 2.76560346746059, "GCA_000340785": 3.149800930881964, "GCA_000195695": 3.35764067796211, "GCA_000223195": 3.121719595728472, "GCA_000039765": 2.8168852116850394, "GCA_000007485": 3.304218922914954, "GCA_000006765": 3.529244620540787, "GCA_000012565": 2.532810513049355, "GCA_000007825": 2.9383341747859095, "GCA_000203895": 3.8112940369671047, "GCA_000740415": 3.119203452537437, "GCA_000195855": 3.481029766672237, "GCA_000011605": 2.9919141397772466, "GCA_000027345": 2.392314842468256, "GCA_000011445": 1.8936584767161488, "GCA_000007925": 2.9986131879575444, "GCA_000769595": 2.7312602813116222, "GCA_000014025": 2.529415932347042, "GCA_000016165": 3.213557724358317, "GCA_000590735": 3.296041760026453, "GCA_000011385": 3.6077170580951026, "GCA_000017665": 3.1576440521186844, "GCA_000008265": 3.150902940130133, "GCA_000007725": 2.3400484243200594, "GCA_000011805": 2.47043051082207, "GCA_000011705": 3.3551620995548674, "GCA_000390265": 3.7713132917576555, "GCA_000007585": 3.403099547396464, "GCA_000007765": 2.8098122177445983, "GCA_000196215": 2.759969130699862, "GCA_000203855": 2.6067477517035975, "GCA_000006785": 2.775349622096438, "GCA_000006825": 2.54084755626948, "GCA_000011965": 3.781457987508478, "GCA_000176855": 3.642235390739163, "GCA_000008765": 3.0036815498833813, "GCA_000008405": 2.2420149215641474, "GCA_000008325": 3.6419488188380775, "GCA_000007185": 4.625246924801208, "GCA_000014565": 3.824184563249407, "GCA_000046845": 2.487457641882411, "GCA_000007525": 3.233095363657279, "GCA_000011105": 4.1861326318749885, "GCA_000007305": 4.0017446772778476, "GCA_000203835": 4.0622588889596765, "GCA_000007565": 3.3026685035782073, "GCA_000008565": 3.7270302999993485, "GCA_000008485": 2.8473028701806307, "GCA_000092565": 2.9195074884085086, "GCA_000009365": 3.2109429996434375}
