# Supplementary material for: Depletion of Shine-Dalgarno Sequences Within Bacterial Coding Regions Is Expression Dependent
Source: G3 (Bethesda). 2016 Sep 7;6(11):3467–74. doi: 10.1534/g3.116.032227 (PMC5100845; doi:10.1534/g3.116.032227)
Supplement: Supplemental Material [file supp_g3.116.032227_FileS1.zip › SD_Submission 3/Results/genome-SD-indices-randStd-1000.json]

{"GCA_000011685": 0.010029947858306097, "GCA_000007465": 0.013075465799624547, "GCA_000007365": 0.020339412818071938, "GCA_000011825": 0.013370326844697949, "GCA_000801205": 0.008220907072580348, "GCA_000013705": 0.009312430476480525, "GCA_000009645": 0.010345491210974271, "GCA_000009925": 0.006858204637406478, "GCA_000011645": 0.007904995666351545, "GCA_000007905": 0.012825794019258365, "GCA_000008385": 0.018660193517747174, "GCA_000018105": 0.0066414112306155, "GCA_000046685": 0.01491951687669647, "GCA_000025965": 0.007569020963892718, "GCA_000021265": 0.019465938389581112, "GCA_000009625": 0.006117026298427394, "GCA_000576515": 0.008160596523741693, "GCA_000015285": 0.008968661990083272, "GCA_000007025": 0.016072355488326074, "GCA_000012285": 0.010597206898230512, "GCA_000007665": 0.008770704411506378, "GCA_000008805": 0.012315475540315039, "GCA_000007785": 0.00976643851459366, "GCA_000018565": 0.007526254055691196, "GCA_000012765": 0.015831138154895667, "GCA_000027325": 0.022878901812615444, "GCA_000195975": 0.009752657382628153, "GCA_000009705": 0.007574946641130028, "GCA_000006945": 0.007906221464150409, "GCA_000018845": 0.006181122101358217, "GCA_000026025": 0.01667443437671161, "GCA_000007985": 0.0073120605203720445, "GCA_000007705": 0.00714037485635499, "GCA_000012865": 0.010279711091661384, "GCA_000046705": 0.013093658243108455, "GCA_000010065": 0.010482622036863506, "GCA_000092585": 0.018775383036308886, "GCA_000195775": 0.007032559335216821, "GCA_000014265": 0.007836864163798819, "GCA_000014185": 0.004234908501382719, "GCA_000195675": 0.006401107285356109, "GCA_000012725": 0.008369011246601391, "GCA_000011145": 0.007890158712673666, "GCA_000006805": 0.00925421183123119, "GCA_000009145": 0.009987052613989054, "GCA_000012905": 0.0060348185403379905, "GCA_000006845": 0.01272107481076097, "GCA_000007145": 0.007396098433186885, "GCA_000284375": 0.005274109072645507, "GCA_000016385": 0.008376520829635114, "GCA_000013085": 0.007490339272339573, "GCA_000195935": 0.008592401180327135, "GCA_000007085": 0.009007057275293969, "GCA_000025185": 0.007089225034979494, "GCA_000195875": 0.016689864630334183, "GCA_000009185": 0.009383496442290393, "GCA_000013985": 0.008408106795811688, "GCA_000017945": 0.00880660807356097, "GCA_000195755": 0.008464245704696909, "GCA_000007805": 0.007030073644119533, "GCA_000006725": 0.010818736880114846, "GCA_000018865": 0.007838376334343552, "GCA_000014805": 0.006788278313521622, "GCA_000022005": 0.007211310733223541, "GCA_000195835": 0.007090985906394181, "GCA_000006745": 0.009212591385195657, "GCA_000018605": 0.011369639416335163, "GCA_000014645": 0.013110284896130751, "GCA_000013105": 0.009441096240989152, "GCA_000204075": 0.007605374661873287, "GCA_000007225": 0.0087644677748771, "GCA_000348585": 0.007547234542602215, "GCA_000009905": 0.00575131116574529, "GCA_000018305": 0.009069355642563691, "GCA_000685745": 0.013125262854074131, "GCA_000007385": 0.007832510439567087, "GCA_000011985": 0.01222639665650081, "GCA_000008745": 0.015306842304837207, "GCA_000013605": 0.007369727549053821, "GCA_000007105": 0.012400360750312088, "GCA_000196095": 0.008178073649576009, "GCA_000011545": 0.005750530193503436, "GCA_000007265": 0.011385423100072723, "GCA_000060345": 0.008553309434109901, "GCA_000756545": 0.007188333533354932, "GCA_000008065": 0.012337183344668757, "GCA_000195895": 0.008147088603902458, "GCA_000009805": 0.005705111018654313, "GCA_000007745": 0.011016770449270396, "GCA_000025945": 0.009028760153922625, "GCA_000018665": 0.005861606708351557, "GCA_000012345": 0.014353266548456835, "GCA_000009085": 0.013198083288320929, "GCA_000012685": 0.004237264100705694, "GCA_000195735": 0.01834672926012272, "GCA_000006865": 0.010360741612712696, "GCA_000011125": 0.007763174555121669, "GCA_000750315": 0.008221213725639337, "GCA_000011205": 0.0093878212173216, "GCA_000008885": 0.015925389950466155, "GCA_000008365": 0.018107997645450038, "GCA_000196155": 0.007944434027613469, "GCA_000011065": 0.0070687666084952566, "GCA_000007605": 0.015372461768427942, "GCA_000009125": 0.008255773526915939, "GCA_000008125": 0.005686498659594028, "GCA_000008185": 0.010198842376179573, "GCA_000009685": 0.008504404751031886, "GCA_000091665": 0.010790714555607232, "GCA_000013405": 0.009215417539315906, "GCA_000008085": 0.023809977394754114, "GCA_000146165": 0.008810248340516557, "GCA_000011945": 0.014076556545963185, "GCA_000012605": 0.011384389760281116, "GCA_000006985": 0.010995979398901918, "GCA_000011085": 0.007580017735594328, "GCA_000008145": 0.009409997271361414, "GCA_000007845": 0.007302563302433786, "GCA_000011905": 0.014169291470629447, "GCA_000007005": 0.009287879412880735, "GCA_000018145": 0.006893836799646164, "GCA_000008505": 0.007300561787995668, "GCA_000011345": 0.010309081883125591, "GCA_000691605": 0.008542705631442887, "GCA_000013125": 0.014791980487333371, "GCA_000789275": 0.008275039345625828, "GCA_000008045": 0.019038901445752383, "GCA_000008665": 0.007943801621165123, "GCA_000013045": 0.006674717756284853, "GCA_000007945": 0.01406744068389174, "GCA_000767075": 0.013063683970522195, "GCA_000196255": 0.007987131916091001, "GCA_000014925": 0.00699302000541746, "GCA_000015145": 0.010227069969255716, "GCA_000006885": 0.011357810546244003, "GCA_000007625": 0.008664360193873531, "GCA_000015945": 0.012472734516052674, "GCA_000026085": 0.009685438671292406, "GCA_000010085": 0.009333535606075338, "GCA_000742735": 0.009467240111225001, "GCA_000008625": 0.010558911863676197, "GCA_000013385": 0.0045354972231543625, "GCA_000410535": 0.013972687486508163, "GCA_000195795": 0.00961902912694193, "GCA_000195915": 0.012524002530080052, "GCA_000011185": 0.01292953137438404, "GCA_000196135": 0.009034309335169658, "GCA_000012325": 0.008313115221531551, "GCA_000013725": 0.010200580214199754, "GCA_000400875": 0.009688493408720985, "GCA_000014385": 0.013079033573948573, "GCA_000011565": 0.011728653600954687, "GCA_000008645": 0.009686334786512872, "GCA_000007865": 0.006383819668775217, "GCA_000067165": 0.0031944483757661087, "GCA_000009065": 0.008498875808004071, "GCA_000014965": 0.006457086825475834, "GCA_000008345": 0.009277437903120914, "GCA_000006965": 0.008343156743425454, "GCA_000007645": 0.01084270770459304, "GCA_000043285": 0.018347139479336576, "GCA_000015885": 0.011984858348052458, "GCA_000013145": 0.016695171205859186, "GCA_000582845": 0.009748548628940958, "GCA_000340785": 0.009086386096007391, "GCA_000195695": 0.007019038586370906, "GCA_000223195": 0.009765049191273493, "GCA_000039765": 0.00846435565257582, "GCA_000007485": 0.017892737712722998, "GCA_000006765": 0.006005337173073875, "GCA_000012565": 0.01702441174386605, "GCA_000007825": 0.007345856645174143, "GCA_000203895": 0.006837626151561977, "GCA_000740415": 0.010037612489509466, "GCA_000195855": 0.01188958372967896, "GCA_000011605": 0.008096834330555627, "GCA_000027345": 0.02142686745082413, "GCA_000011445": 0.013535208902445387, "GCA_000007925": 0.012313403243819127, "GCA_000769595": 0.016172112691302663, "GCA_000014025": 0.01057185471875273, "GCA_000016165": 0.008958037952772618, "GCA_000590735": 0.016719399643736154, "GCA_000011385": 0.007510850802274568, "GCA_000017665": 0.007996531161706002, "GCA_000008265": 0.012917378543481172, "GCA_000007725": 0.019053913068408097, "GCA_000011805": 0.008864808133922005, "GCA_000011705": 0.006437665358646868, "GCA_000390265": 0.010368212812997624, "GCA_000007585": 0.011538203358016284, "GCA_000007765": 0.012514944722678605, "GCA_000196215": 0.01658612354843693, "GCA_000203855": 0.009574621377012968, "GCA_000006785": 0.013436307044362024, "GCA_000006825": 0.011927146396647142, "GCA_000011965": 0.006708956366391135, "GCA_000176855": 0.006343812503799791, "GCA_000008765": 0.008229216575029783, "GCA_000008405": 0.01921951756251759, "GCA_000008325": 0.008548473025023607, "GCA_000007185": 0.0081091814009476, "GCA_000014565": 0.004990986200662691, "GCA_000046845": 0.009260428048319886, "GCA_000007525": 0.011640393671614417, "GCA_000011105": 0.009218137988395634, "GCA_000007305": 0.009742797773451042, "GCA_000203835": 0.004348292724684934, "GCA_000007565": 0.006517051497788695, "GCA_000008565": 0.00859108373734822, "GCA_000008485": 0.009198818419485968, "GCA_000092565": 0.007325371957850905, "GCA_000009365": 0.00965513176278561}
