# Supplementary material for: Depletion of Shine-Dalgarno Sequences Within Bacterial Coding Regions Is Expression Dependent
Source: G3 (Bethesda). 2016 Sep 7;6(11):3467–74. doi: 10.1534/g3.116.032227 (PMC5100845; doi:10.1534/g3.116.032227)
Supplement: Supplemental Material [file supp_g3.116.032227_FileS1.zip › SD_Submission 3/Results/multiVariate-correlation-ecoli.csv]

	Key	n	r2 SD only	p	slope	r2 ENC only	p	slope	r2 both	p	slope SD	slope ENC
0	N-APEX	424	0.173013118764	2.17852485146e-19	-1.111563147272338	0.209536785675	1.44167887004e-23	-4.974872142505665	0.266009366429	1.97055184789e-29	-0.7126574570546956	-3.701695220682059
1	S-meanProtein	1009	0.101696605298	1.66933777399e-25	-1.0310550067632682	0.171632732135	2.44424312673e-43	-6.335052708219877	0.200234204933	5.70739754235e-50	-0.5995188638965879	-5.222568965301159
2	S-mean_mRNA	825	0.102594303003	2.34261532836e-21	-0.8266387272524636	0.153070763844	8.69845586718e-32	-4.663285474864477	0.182860264039	3.31149881114e-37	-0.4944085057928018	-3.7170778774552358
3	PNAS-digitalCountsAvg	2998	0.0704140170135	1.04141899598e-49	-0.5947335054245999	0.233190691417	3.33920819591e-175	-5.6141503365216625	0.250052481643	2.65816414444e-188	-0.3057711225801503	-5.151084332982894
4	teff	2847	0.0507432630309	2.68625244665e-34	-0.2784092941539723	0.0980824510118	4.83832335483e-66	-1.9551331939177845	0.116419642374	1.34197728726e-77	-0.17667454472723498	-1.6815042624290857
