# Supplementary material for: Depletion of Shine-Dalgarno Sequences Within Bacterial Coding Regions Is Expression Dependent
Source: G3 (Bethesda). 2016 Sep 7;6(11):3467–74. doi: 10.1534/g3.116.032227 (PMC5100845; doi:10.1534/g3.116.032227)
Supplement: Supplemental Material [file supp_g3.116.032227_FileS1.zip › SD_Submission 3/Results/multiVariate-correlation-ecoli.json]

{"teff": [2847, 0.05074326303088572, 0.09808245101178126, 0.1164196423744126], "PNAS-digitalCountsAvg": [2998, 0.07041401701345829, 0.23319069141670035, 0.2500524816433317], "S-meanProtein": [1009, 0.10169660529784552, 0.1716327321348915, 0.20023420493321775], "N-APEX": [424, 0.17301311876422742, 0.20953678567535172, 0.26600936642876916], "S-mean_mRNA": [825, 0.10259430300321437, 0.15307076384357365, 0.18286026403946554]}
