# Supplementary material for: Depletion of Shine-Dalgarno Sequences Within Bacterial Coding Regions Is Expression Dependent
Source: G3 (Bethesda). 2016 Sep 7;6(11):3467–74. doi: 10.1534/g3.116.032227 (PMC5100845; doi:10.1534/g3.116.032227)
Supplement: Supplemental Material [file supp_g3.116.032227_FileS1.zip › SD_Submission 3/Results/multivariate-correlation.csv]

	Organism	n	r2 SD only	p	slope	r2 ENC only	p	slope	r2 both	p	slope SD	slope ENC
0	GCA_000005845	3736	0.0589842863028	1.64418914371e-51	-1.151012550484503	0.20170425973	3.85031846736e-185	-11.130062944546763	0.215278434956	1.12840817313e-197	-0.5804159389365917	-10.24314661154377
1	GCA_000006765	2417	0.0565022789098	1.29556558765e-32	-0.5637130788620074	0.0993990185295	3.89149233978e-57	-5.242729095224286	0.120632998208	1.5110336229e-68	-0.3656760951966318	-4.437877649751288
2	GCA_000006785	1284	0.0612865710667	1.32827674202e-19	-0.793336920330342	0.332190549502	9.36334004316e-115	-10.391112189559161	0.342650238109	7.3233336446e-118	-0.3450896259224371	-9.890996625571601
3	GCA_000006865	1293	0.0898264445102	1.82936190925e-28	-0.811732927899187	0.246361473732	1.38288820697e-81	-7.2329179350700805	0.286151118592	1.38705785138e-95	-0.5540769331065309	-6.603668478263863
4	GCA_000006925	1648	0.0156431159334	2.09478587114e-07	-0.4699515076157504	0.390578778037	1.85042492737e-179	-11.060734621283007	0.39025311947	7.10402912551e-178	0.025256903939942205	-11.086695233904987
5	GCA_000006945	2561	0.0935643167797	8.04349992079e-57	-0.8122816232745815	0.143136129022	3.64802406194e-88	-6.1107329676051645	0.182636969616	3.50467777398e-113	-0.5558210230816759	-5.06888741371443
6	GCA_000007685	2392	0.00176230312623	0.0224016029259	0.12990229328182568	0.0787955787369	8.90499533659e-45	-8.012252830845071	0.0784305289055	1.56559007877e-43	0.0127527092914844	-7.992676861645775
7	GCA_000008165	1386	0.0672323998695	5.98825816765e-23	-0.7195313578357072	0.208358366055	1.71733691525e-72	-6.631418704640175	0.224779307891	1.26955975902e-77	-0.37681295437769613	-6.041279534406335
8	GCA_000008485	743	0.0365523168372	9.02415913543e-08	-0.441800827729739	0.0989649981202	9.46628659567e-19	-7.719695684210041	0.123712960145	2.2154151812e-22	-0.36763092802257413	-7.288108294619442
9	GCA_000008525	1410	0.00259751912193	0.0308721936388	0.16606058999985626	0.00805476092894	0.00043342861896	-2.3126328138645382	0.0101095927465	0.00028943413657	0.15185427454190398	-2.242213365060124
10	GCA_000008805	411	0.0108812764961	0.0193796168295	-0.19759588282873297	0.00755026085809	0.0430471435051	-1.1967679154743345	0.0112030830478	0.0370352805769	-0.1505987121199129	-0.7075047387453127
11	GCA_000009045	3914	0.0106433998382	5.89649583497e-11	-0.25865814135628995	0.138334879765	6.90600649178e-129	-7.8931104398336736	0.143124084556	2.43691618954e-132	-0.17607014229826232	-7.755809439237404
12	GCA_000009065	1197	0.0497721261432	3.46499559699e-15	-0.6404184097757643	0.0449568606592	7.45350841084e-14	-4.3862051931121435	0.0692327207989	9.20894688716e-20	-0.4833181295649621	-3.12769049625027
13	GCA_000009085	769	0.00705687746081	0.0112399913741	-0.20318013077196254	0.0718023884025	2.47693931786e-14	-5.047131691840941	0.080120525452	4.73387842611e-15	-0.21683625490417477	-5.088200152207595
14	GCA_000009665	1683	0.0151725297048	2.38574952254e-07	-0.353053395256405	0.247915602862	2.37546015516e-106	-7.800253322417089	0.253088786783	1.29391743788e-107	-0.21184481758326518	-7.679613149425762
15	GCA_000010625	4090	0.000138470389374	0.210819121427	-0.05035578775570971	0.0902202294928	2.92103605569e-86	-6.739413693849432	0.0910832536874	6.45387586116e-86	-0.08484271010825918	-6.772185858421051
16	GCA_000011065	768	0.111959296824	9.14909297513e-22	-1.004275099287922	0.114695330428	2.77359154616e-22	-6.682903156325257	0.161731224344	1.82129588366e-30	-0.7132454713695434	-4.821413383827415
17	GCA_000020685	1300	0.0717239509728	5.20547491943e-23	-0.672177670118142	0.139060598397	2.24230598355e-44	-6.553589136371947	0.163586361845	1.80354507238e-51	-0.4177210285493755	-5.6218048638187685
18	GCA_000021485	1302	0.00655277592329	0.00200758427377	-0.15771403301770257	0.0915348570278	3.48761809084e-29	-4.590488081492305	0.0942055014846	4.53749077951e-29	-0.10740554559431059	-4.509972428633818
19	GCA_000046705	1252	-0.000633648248724	0.648570094709	-0.026431303198524554	0.0943304624866	5.62613132158e-29	-6.176618932586241	0.0968237133429	8.83071011405e-29	-0.1173710987262837	-6.337451042241118
20	GCA_000143945	381	-0.000267404937842	0.343811479928	0.10198868676933666	0.00324425651553	0.135589183595	-1.2921687442621006	0.00282335589787	0.216160785881	0.09849050629797941	-1.274680743443031
21	GCA_000146165	1316	0.101329125193	1.36128293395e-32	-0.7881153414220571	0.182408904226	1.06911629365e-59	-6.493434486874466	0.206758348725	3.35546886837e-67	-0.42717248347929665	-5.41639866709423
22	GCA_000195755	956	0.0755477263352	2.98350784363e-18	-0.6447942177895838	0.160083646416	2.81778909972e-38	-6.5325560757140275	0.174025510991	1.00175533991e-40	-0.3113628299809018	-5.633360728336961
23	GCA_000195955	3320	0.00546259700409	1.19481311697e-05	0.27482156754661313	0.0295061665554	1.27092476067e-23	-5.311430428860983	0.0338200784262	6.08895502961e-26	0.24591890801039362	-5.212946763254209
24	GCA_000196035	469	0.0545189749168	1.88198111582e-07	-0.7031396398370148	0.172265823957	3.57313332009e-21	-6.188755903745262	0.193303285058	6.76288525888e-23	-0.4566051708630219	-5.690935172961199
25	GCA_000270265	1183	0.0769517711146	1.45921251315e-22	-0.6221436884995325	0.0294488642411	1.70405865497e-09	-3.291601580884061	0.101160760435	1.73167783564e-28	-0.6015013978817415	-2.993442226091595
