# Supplementary material for: Depletion of Shine-Dalgarno Sequences Within Bacterial Coding Regions Is Expression Dependent
Source: G3 (Bethesda). 2016 Sep 7;6(11):3467–74. doi: 10.1534/g3.116.032227 (PMC5100845; doi:10.1534/g3.116.032227)
Supplement: Supplemental Material [file supp_g3.116.032227_FileS1.zip › SD_Submission 3/Results/organismsSDcounts-1000.json]

{"GCA_000006825": [87, 203.47, 13.332857908190578], "GCA_000767075": [49, 156.924, 11.681704670124136], "GCA_000013385": [3486, 3547.388, 11.330818858317345], "GCA_000340785": [460, 492.225, 20.671390253197774], "GCA_000012865": [530, 709.428, 23.76494931616729], "GCA_000007845": [455, 1263.623, 32.087300774605524], "GCA_000027345": [47, 81.019, 8.457460552671824], "GCA_000223195": [429, 567.48, 20.305260402171648], "GCA_000801205": [210, 556.288, 21.028386909128336], "GCA_000014645": [131, 316.265, 16.042031511002588], "GCA_000011985": [69, 207.329, 13.624564543500098], "GCA_000009805": [1881, 1732.325, 23.095786953468377], "GCA_000006845": [122, 195.76, 12.405015114863827], "GCA_000146165": [251, 570.207, 20.92085445195774], "GCA_000007905": [293, 425.078, 18.27867380309633], "GCA_000009365": [305, 573.435, 19.836173396096335], "GCA_000007465": [212, 330.402, 17.05375020340101], "GCA_000007665": [796, 866.329, 16.218408029150087], "GCA_000060345": [885, 1081.262, 29.6602993241808], "GCA_000196095": [182, 636.632, 23.174696891221686], "GCA_000011945": [457, 556.766, 19.14928834186796], "GCA_000011905": [151, 279.048, 15.063322873788508], "GCA_000195835": [725, 914.697, 21.35952225589327], "GCA_000007605": [235, 352.711, 16.884474495820115], "GCA_000012685": [4846, 6017.443, 38.84655391408613], "GCA_000012605": [128, 313.444, 16.357654599605652], "GCA_000025965": [768, 1040.842, 24.48189200204919], "GCA_000203855": [165, 260.814, 14.4791368527271], "GCA_000010085": [435, 560.916, 19.87946035484867], "GCA_000008365": [73, 130.105, 9.330057609682804], "GCA_000013125": [324, 529.456, 18.981782424208745], "GCA_000007085": [1117, 1450.661, 31.84462402039001], "GCA_000018605": [366, 598.716, 22.50282968873026], "GCA_000008145": [440, 569.25, 20.559024782318833], "GCA_000011545": [873, 1342.13, 25.160983685062874], "GCA_000007625": [682, 1035.046, 25.63895247470146], "GCA_000400875": [471, 752.445, 22.128465265354485], "GCA_000008405": [62, 106.179, 9.101371270308666], "GCA_000008565": [501, 879.209, 22.553920257906384], "GCA_000046685": [204, 246.351, 14.397562258938143], "GCA_000008345": [909, 962.439, 20.839632410385747], "GCA_000018565": [134, 401.713, 18.480547367434763], "GCA_000011065": [1378, 1685.945, 36.43053629855043], "GCA_000348585": [350, 724.679, 20.549646201333978], "GCA_000007745": [58, 144.657, 10.987053790712048], "GCA_000750315": [272, 526.136, 21.19078818732328], "GCA_000007825": [490, 1314.229, 30.252942980807667], "GCA_000008185": [517, 714.638, 25.0322782822499], "GCA_000013105": [1006, 1118.965, 26.640791561062894], "GCA_000012765": [44, 136.308, 8.700525041628234], "GCA_000026085": [92, 316.778, 16.479948907687792], "GCA_000039765": [192, 680.258, 23.81431157938436], "GCA_000203895": [1119, 1427.541, 25.64293896962671], "GCA_000026025": [220, 292.603, 15.334646751718802], "GCA_000007385": [328, 681.629, 19.44796542057806], "GCA_000046705": [297, 325.649, 15.739625122600602], "GCA_000176855": [1406, 1831.081, 27.4164629192024], "GCA_000008885": [213, 200.492, 9.914934997265489], "GCA_000685745": [131, 226.874, 14.423041426828116], "GCA_000195695": [682, 1070.083, 22.51501967576311], "GCA_000013085": [1119, 1172.326, 24.60523773508397], "GCA_000009125": [603, 993.232, 20.71371951147355], "GCA_000007645": [230, 359.805, 16.48796454993763], "GCA_000756545": [730, 912.309, 21.979297509247196], "GCA_000007765": [234, 236.326, 14.36821923552115], "GCA_000013045": [2690, 2705.357, 26.953878218171123], "GCA_000011805": [158, 504.64, 20.945271542761148], "GCA_000006965": [1157, 1294.425, 26.52131925451673], "GCA_000015285": [330, 504.117, 20.23900469390726], "GCA_000013605": [562, 898.807, 24.12288852936149], "GCA_000691605": [236, 726.86, 24.11643423062373], "GCA_000012905": [2066, 2354.979, 24.414433415502394], "GCA_000025185": [384, 1207.884, 29.991907975318945], "GCA_000008805": [134, 196.874, 13.352906949424908], "GCA_000009085": [152, 298.777, 15.143489393135257], "GCA_000007585": [746, 818.942, 23.473573140874826], "GCA_000009625": [1395, 1902.716, 33.29094988131159], "GCA_000196135": [1194, 1991.143, 32.6207073957632], "GCA_000195975": [893, 788.675, 20.471330562520844], "GCA_000008765": [861, 1352.033, 31.714537849383838], "GCA_000011565": [380, 430.941, 17.048152949806614], "GCA_000009145": [413, 518.751, 19.444819335751102], "GCA_000195875": [90, 160.603, 10.090163080941755], "GCA_000007945": [45, 114.123, 9.964229573830583], "GCA_000284375": [2059, 2769.289, 34.808209936737626], "GCA_000007985": [1708, 1855.774, 30.332308253741587], "GCA_000008485": [528, 635.239, 22.796883098353597], "GCA_000013985": [664, 740.379, 21.608363172623697], "GCA_000012325": [223, 473.557, 19.470150256225555], "GCA_000008045": [127, 145.692, 11.179317331572621], "GCA_000011345": [687, 598.045, 20.420552759413738], "GCA_000008065": [85, 297.562, 15.156126022173344], "GCA_000017665": [400, 786.89, 22.75490936039957], "GCA_000006725": [416, 504.647, 17.29810368219592], "GCA_000195855": [280, 385.652, 16.00290273669124], "GCA_000014385": [111, 220.544, 13.542601817966887], "GCA_000011965": [714, 1231.472, 25.4692209539279], "GCA_000011705": [658, 1128.732, 22.00832060835174], "GCA_000018665": [1353, 2141.644, 30.253086850766152], "GCA_000014805": [1611, 2118.578, 27.3756811056821], "GCA_000007785": [327, 457.531, 19.83630608253462], "GCA_000203835": [4678, 4484.165, 29.33192416122747], "GCA_000009685": [509, 1263.026, 28.346169476668273], "GCA_000390265": [677, 1071.962, 27.927666497579064], "GCA_000008125": [4830, 4545.273, 30.393921612717236], "GCA_000008745": [355, 427.191, 18.178353033209582], "GCA_000204075": [529, 843.158, 27.223170939477278], "GCA_000007365": [131, 120.989, 8.877436510614988], "GCA_000092585": [22, 104.987, 9.603063625739445], "GCA_000006745": [132, 532.838, 21.08482288282261], "GCA_000009065": [259, 523.089, 19.891180935278832], "GCA_000590735": [262, 316.988, 15.769713250405031], "GCA_000021265": [23, 66.673, 7.244036927017974], "GCA_000010065": [196, 442.496, 18.968078025988824], "GCA_000410535": [437, 496.629, 17.24973504144339], "GCA_000009645": [140, 330.428, 17.190195345021536], "GCA_000007865": [1183, 1245.078, 20.882335022693223], "GCA_000007805": [472, 1098.264, 26.68584463718546], "GCA_000011385": [1116, 1262.465, 27.088978847494417], "GCA_000009925": [1374, 1565.008, 34.66914962902898], "GCA_000196155": [496, 740.561, 24.708182430118164], "GCA_000014185": [4945, 4954.324, 23.98389092703684], "GCA_000012345": [151, 318.429, 15.390807613637435], "GCA_000067165": [6764, 7660.913, 32.865505184007134], "GCA_000007485": [143, 246.107, 14.210543656032305], "GCA_000011445": [35, 145.759, 9.503626623557977], "GCA_000018105": [732, 1115.16, 30.255320193314763], "GCA_000196215": [118, 219.939, 12.836638150232325], "GCA_000011605": [275, 635.126, 22.356031043098863], "GCA_000046845": [165, 399.238, 18.635003514891], "GCA_000018865": [411, 907.056, 24.855399091545483], "GCA_000013405": [958, 992.843, 26.990189902999944], "GCA_000092565": [701, 929.106, 25.411036263796877], "GCA_000011645": [712, 1126.175, 31.09006875193427], "GCA_000007025": [133, 195.683, 12.828815650713825], "GCA_000007705": [1027, 1385.047, 26.216765456478416], "GCA_000027325": [46, 62.167, 7.251145495713073], "GCA_000007105": [87, 214.413, 13.593837979025643], "GCA_000006765": [1487, 2096.38, 32.00346231269361], "GCA_000576515": [742, 1011.576, 25.842063075536366], "GCA_000014925": [612, 1279.166, 28.461631084672568], "GCA_000006785": [285, 349.282, 17.395587831401386], "GCA_000008325": [983, 923.704, 23.125492081250943], "GCA_000195755": [897, 1089.094, 25.226477439388958], "GCA_000018845": [1989, 2155.728, 26.103065260616425], "GCA_000740415": [434, 566.595, 20.621274815102968], "GCA_000008625": [1014, 1389.79, 29.7673630004406], "GCA_000016165": [678, 946.656, 27.42060655784259], "GCA_000015885": [47, 155.486, 12.323222143579171], "GCA_000014565": [2011, 2287.837, 30.65831748481968], "GCA_000007145": [364, 807.924, 21.373353129539595], "GCA_000006865": [244, 419.727, 18.244573741252495], "GCA_000013145": [183, 244.869, 13.688821680480757], "GCA_000195675": [815, 1272.579, 24.186437501211294], "GCA_000013705": [637, 831.788, 22.92062512236523], "GCA_000196255": [262, 592.98, 22.28043087554637], "GCA_000022005": [864, 1377.735, 21.51373456655074], "GCA_000011825": [228, 383.038, 17.925751197648594], "GCA_000007565": [834, 1384.564, 28.516905582478618], "GCA_000011145": [998, 1375.565, 33.0384287610655], "GCA_000043285": [207, 157.132, 10.33646825564709], "GCA_000007725": [106, 119.707, 8.51053176951946], "GCA_000789275": [725, 1164.759, 31.374271609074842], "GCA_000007525": [431, 622.765, 17.274483349727134], "GCA_000006985": [965, 827.17, 21.98561120369411], "GCA_000008505": [509, 1312.759, 31.655756490723764], "GCA_000008385": [162, 223.443, 13.60083640810373], "GCA_000195775": [702, 1253.139, 25.466756350191126], "GCA_000195795": [255, 488.326, 20.33277462620387], "GCA_000018145": [1008, 1417.965, 24.029435594703425], "GCA_000025945": [1160, 1364.306, 28.708611321343984], "GCA_000006945": [474, 740.387, 23.54882653127327], "GCA_000007925": [632, 530.182, 19.973354149966898], "GCA_000769595": [93, 213.809, 12.57873280581156], "GCA_000011685": [215, 560.47, 19.421459780356365], "GCA_000007265": [311, 429.455, 18.872095140709735], "GCA_000014025": [162, 575.23, 19.158368928486578], "GCA_000582845": [208, 464.248, 19.828981214374075], "GCA_000009705": [552, 851.594, 26.631619627803335], "GCA_000012565": [160, 224.907, 12.897687816038967], "GCA_000014965": [1665, 1748.791, 33.31854317043289], "GCA_000012725": [697, 835.469, 21.353431550924082], "GCA_000014265": [1295, 1174.802, 30.421354276231686], "GCA_000009905": [2711, 2828.926, 22.9322158545571], "GCA_000742735": [316, 845.438, 23.70730174439934], "GCA_000006885": [348, 549.725, 20.776462042417137], "GCA_000195735": [131, 146.352, 11.520160415549777]}
