# Supplementary material for: Depletion of Shine-Dalgarno Sequences Within Bacterial Coding Regions Is Expression Dependent
Source: G3 (Bethesda). 2016 Sep 7;6(11):3467–74. doi: 10.1534/g3.116.032227 (PMC5100845; doi:10.1534/g3.116.032227)
Supplement: Supplemental Material [file supp_g3.116.032227_FileS1.zip › SD_Submission 3/Results/realGenomeScores.json]

{"GCA_000006825": 2.247741279058055, "GCA_000767075": 2.039700935621984, "GCA_000013385": 4.0055953761536625, "GCA_000340785": 3.435332175405766, "GCA_000012865": 3.4724190590798956, "GCA_000027345": 2.299906624397995, "GCA_000011065": 3.0922437045497264, "GCA_000223195": 2.8320707304614627, "GCA_000203895": 3.301076820403796, "GCA_000014645": 2.093217512703596, "GCA_000011985": 1.9700552115665206, "GCA_000009805": 3.4002383954203848, "GCA_000006845": 2.4298563215501034, "GCA_000146165": 2.301793149616265, "GCA_000007905": 2.728871663157462, "GCA_000009365": 2.961622098029234, "GCA_000007465": 2.465985757511648, "GCA_000060345": 3.014136278353158, "GCA_000196095": 2.089610058832714, "GCA_000018105": 2.9864898027248876, "GCA_000195835": 3.230290464307156, "GCA_000007605": 2.967455023076138, "GCA_000012605": 2.4140626681717405, "GCA_000025965": 2.9931912032849755, "GCA_000007945": 1.9436522740165108, "GCA_000203855": 2.3023561090530387, "GCA_000010085": 2.9367390580037416, "GCA_000008365": 2.0281868125036437, "GCA_000013125": 3.2291532350669994, "GCA_000011905": 3.1187939836780028, "GCA_000018605": 2.9500118827204713, "GCA_000008145": 2.8357846118675614, "GCA_000011545": 2.6877311544797036, "GCA_000007625": 2.9141376169243953, "GCA_000400875": 2.7732720588655497, "GCA_000007745": 2.1811228184864557, "GCA_000007145": 2.6949601579367726, "GCA_000018845": 3.540691350843118, "GCA_000008345": 3.4836881369747514, "GCA_000013085": 3.335537350675784, "GCA_000018565": 2.158639141249758, "GCA_000348585": 2.653311605916056, "GCA_000750315": 2.714918756430669, "GCA_000007085": 3.502387189869301, "GCA_000007825": 2.5797587046687305, "GCA_000008185": 2.8190816493005406, "GCA_000013105": 3.9242166235379092, "GCA_000007025": 2.224581463343479, "GCA_000026085": 1.8168941673262688, "GCA_000039765": 2.3242083370198268, "GCA_000801205": 2.4769852724332044, "GCA_000026025": 2.9538110177023764, "GCA_000007385": 2.652637438344287, "GCA_000046705": 2.7179143813827813, "GCA_000176855": 3.3831816290454384, "GCA_000008885": 2.528284566022499, "GCA_000685745": 2.886055786196586, "GCA_000195695": 2.8091078743297335, "GCA_000008045": 2.148481932354356, "GCA_000008565": 3.3296432368243765, "GCA_000007645": 2.1612128887885116, "GCA_000756545": 3.205362829770038, "GCA_000007765": 2.718366067580076, "GCA_000013045": 4.34615483155791, "GCA_000011805": 2.0040316808415497, "GCA_000046685": 2.6724549547910006, "GCA_000006965": 3.314545602955618, "GCA_000015285": 2.4367793779506126, "GCA_000013605": 2.8843631372542546, "GCA_000691605": 2.7767481991862946, "GCA_000012905": 3.616186100338599, "GCA_000025185": 2.85319026743403, "GCA_000009085": 2.2791283657632113, "GCA_000007585": 3.429927483525108, "GCA_000196135": 3.848605857071509, "GCA_000195975": 3.5915447294673473, "GCA_000008765": 2.9031446221079307, "GCA_000011565": 2.6624869588024898, "GCA_000009145": 2.9761030243169637, "GCA_000195875": 2.0872133427891613, "GCA_000011965": 3.1976613455787235, "GCA_000284375": 3.07827652855891, "GCA_000007985": 3.926680986133108, "GCA_000008485": 2.7434248644864545, "GCA_000013985": 3.0766678262425557, "GCA_000012325": 1.9655583736735973, "GCA_000011345": 3.4725078092328223, "GCA_000008065": 2.240933736695565, "GCA_000017665": 2.597869760736869, "GCA_000006725": 2.9717703915632745, "GCA_000195855": 3.1021974731270126, "GCA_000014385": 2.4072529304868135, "GCA_000014565": 3.459831491263516, "GCA_000012565": 2.323465362954864, "GCA_000007845": 2.568402561199131, "GCA_000011705": 2.631209364845799, "GCA_000018665": 3.037951894665429, "GCA_000007705": 3.1302678638898414, "GCA_000014805": 3.4244287670441533, "GCA_000007785": 2.3878442668212587, "GCA_000203835": 3.8820117660849305, "GCA_000009685": 2.891550626923998, "GCA_000390265": 3.6467398213977686, "GCA_000008125": 5.278884715453351, "GCA_000008745": 3.066908110428011, "GCA_000008505": 2.610788698277093, "GCA_000204075": 2.616095744842303, "GCA_000007365": 2.301066971075928, "GCA_000092585": 1.7297089935807946, "GCA_000009065": 2.7252906198404205, "GCA_000590735": 3.153893697363702, "GCA_000021265": 1.424197684239177, "GCA_000010065": 2.8255639013549714, "GCA_000410535": 3.630145863085452, "GCA_000012685": 4.14608672273419, "GCA_000007865": 3.29726760552164, "GCA_000007805": 2.5894674140235963, "GCA_000006745": 2.320425554315936, "GCA_000011385": 3.5069303631285225, "GCA_000009925": 3.1373553451332366, "GCA_000196155": 2.677606986288104, "GCA_000014185": 5.0253678683181375, "GCA_000007665": 3.664489843985644, "GCA_000067165": 3.992032156903736, "GCA_000007485": 3.035913081372278, "GCA_000011445": 1.5847706092960665, "GCA_000196215": 2.5814064557929126, "GCA_000011825": 2.614695065750632, "GCA_000011605": 2.548493607793853, "GCA_000046845": 2.104053691365125, "GCA_000008405": 2.083159663902387, "GCA_000018865": 2.7793060102817075, "GCA_000018145": 3.6662674256124212, "GCA_000011645": 3.102208981381234, "GCA_000009125": 2.9768308802851733, "GCA_000027325": 2.134519163202529, "GCA_000009645": 1.9137320494013135, "GCA_000007105": 2.4975121560576605, "GCA_000006765": 3.1493773606497064, "GCA_000576515": 2.878522353503803, "GCA_000014925": 3.341596225142919, "GCA_000006785": 2.6019719775592205, "GCA_000008325": 3.539380854583964, "GCA_000195755": 3.3414201753626513, "GCA_000011945": 3.637540311297374, "GCA_000740415": 2.834583914510777, "GCA_000008625": 3.887929528056251, "GCA_000016165": 3.2493236964010768, "GCA_000015885": 2.053215611163219, "GCA_000012345": 2.3508660327832076, "GCA_000006865": 2.480999669181319, "GCA_000013145": 2.496365201189563, "GCA_000195675": 2.843402499903068, "GCA_000013705": 3.0418329839612137, "GCA_000196255": 2.1100473083856475, "GCA_000022005": 3.1922857750739895, "GCA_000014965": 3.9216460483898468, "GCA_000007565": 2.886364622002303, "GCA_000011145": 3.1932214874194593, "GCA_000043285": 2.74120117544591, "GCA_000007725": 2.294708370104215, "GCA_000789275": 2.991461719645613, "GCA_000007525": 2.9249039165096757, "GCA_000006985": 3.1718978532325104, "GCA_000012765": 1.6439035065515035, "GCA_000008385": 2.555450904683417, "GCA_000195775": 2.790702893005061, "GCA_000195795": 2.404386170761064, "GCA_000009625": 2.977471733280856, "GCA_000025945": 3.295440013922168, "GCA_000008805": 2.3521048589298266, "GCA_000006945": 2.742591007420995, "GCA_000007925": 2.9872469204119994, "GCA_000092565": 2.902215700879361, "GCA_000011685": 2.9388267182739565, "GCA_000013405": 3.637486174815834, "GCA_000007265": 2.5677827632944177, "GCA_000014025": 2.068183487213424, "GCA_000582845": 2.4484140784120827, "GCA_000009705": 2.626046806415677, "GCA_000769595": 2.5401692494366803, "GCA_000195735": 2.1763825552366467, "GCA_000014265": 2.9114987459279114, "GCA_000009905": 4.365499296342852, "GCA_000742735": 2.8760095393241256, "GCA_000006885": 2.7460605853281144, "GCA_000012725": 3.181054859589846}
