# Supplementary material for: Depletion of Shine-Dalgarno Sequences Within Bacterial Coding Regions Is Expression Dependent
Source: G3 (Bethesda). 2016 Sep 7;6(11):3467–74. doi: 10.1534/g3.116.032227 (PMC5100845; doi:10.1534/g3.116.032227)
Supplement: Supplemental Material [file supp_g3.116.032227_FileS1.zip › SD_Submission 3/Results/ribosome-subset-ecoli-not-Rgenes.json]

{"EO53_RS03205": 1.8462337729554597, "EO53_RS13650": 1.832115241222612, "EO53_RS09580": 1.1884919005937624, "EO53_RS12430": 2.22437987941948, "EO53_RS03355": 2.1993221032130146, "EO53_RS02105": 2.1671290634252416, "EO53_RS18665": 4.9026739418855305, "EO53_RS04145": 2.762862963247031, "EO53_RS01800": 2.5144673771575734, "EO53_RS06630": 2.523816475064177, "EO53_RS02900": 2.7811331049381898, "EO53_RS02150": 2.3262028467003386, "EO53_RS13895": 3.5970344217220758, "EO53_RS02000": 3.0779714567445375, "EO53_RS23010": 1.5235892655082832, "EO53_RS13940": 2.2684640861484557, "EO53_RS17365": 2.3335663209636546, "EO53_RS20990": 2.6061765601698883, "EO53_RS19285": 2.0987000337897084, "EO53_RS09120": 2.9603136021361744, "EO53_RS04005": 2.216076345946298, "EO53_RS22855": 2.7387807392317973, "EO53_RS04680": 3.655088948998742, "EO53_RS01700": 1.82007886600263, "EO53_RS15640": 1.8893443102431708, "EO53_RS13765": 0.9586211134449263, "EO53_RS04395": 1.5824488119117648, "EO53_RS22780": 3.7895732920064344, "EO53_RS01295": 3.2576654915503833, "EO53_RS10345": 2.4503089341323347, "EO53_RS09430": 1.4992495845660128, "EO53_RS00170": 2.0603757443580144, "EO53_RS19710": 1.126689711711886, "EO53_RS07595": 2.43703828382826, "EO53_RS21595": 1.5003793307440918, "EO53_RS03655": 2.769741963593255, "EO53_RS19835": 3.1208657437451164, "EO53_RS10885": 2.6900759947982, "EO53_RS00755": 2.361155232189538, "EO53_RS13255": 2.413352409184824, "EO53_RS04155": 2.5037502522543753, "EO53_RS02310": 3.0724307217679137, "EO53_RS04810": 2.8523918558736208, "EO53_RS16240": 2.707528216986349, "EO53_RS08060": 1.9806310351283851, "EO53_RS16510": 2.42061959230356, "EO53_RS20115": 2.8657177883093223, "EO53_RS17355": 1.987490367022124, "EO53_RS13330": 3.5122130786461154, "EO53_RS05415": 2.2811485371000386, "EO53_RS06640": 2.4450902283485303, "EO53_RS09160": 3.3945405174162695, "EO53_RS01335": 3.653219988262074, "EO53_RS05250": 2.09055933702219, "EO53_RS12140": 2.8341762787087488, "EO53_RS08505": 1.8786095645466643, "EO53_RS08025": 3.057417452030715, "EO53_RS06455": 1.7215457785461916, "EO53_RS17570": 2.6839034617573527, "EO53_RS21080": 2.5122169773098673, "EO53_RS09960": 1.580548720379307, "EO53_RS09805": 0.73084011132414, "EO53_RS10925": 2.8624642977288737, "EO53_RS18815": 2.827416189871618, "EO53_RS21650": 1.5953930894165897, "EO53_RS16265": 1.942744307848888, "EO53_RS09215": 2.554731415087407, "EO53_RS21115": 3.8576110793325884, "EO53_RS08535": 1.961318587492231, "EO53_RS04955": 1.9322317432025382, "EO53_RS20710": 2.4234532857684576, "EO53_RS07650": 3.97142671027843, "EO53_RS15430": 3.837208334355184, "EO53_RS02240": 2.270208207939932, "EO53_RS07765": 1.7328402082742425, "EO53_RS20575": 1.9915235543144463, "EO53_RS20025": 3.314798180389718, "EO53_RS01505": 1.04446542998923, "EO53_RS08720": 1.2819937419564116, "EO53_RS09295": 2.0821138633769722, "EO53_RS12165": 3.446691560206042, "EO53_RS01785": 3.1017731580201526, "EO53_RS08190": 2.090330620966223, "EO53_RS13865": 3.437125581927947, "EO53_RS12145": 1.9561848609275179, "EO53_RS22160": 2.652965183007297, "EO53_RS15810": 3.086153691761592, "EO53_RS20795": 1.1468182086804102, "EO53_RS06995": 2.5989755271793236, "EO53_RS20110": 3.885974621282815, "EO53_RS08055": 2.0449941955966393, "EO53_RS03405": 3.9728522438813503, "EO53_RS00435": 2.426420443313289, "EO53_RS09620": 3.6554211250533863, "EO53_RS04930": 2.3474443104652747, "EO53_RS15255": 2.987861626356434, "EO53_RS08405": 1.285183563035963, "EO53_RS00670": 2.7082373329882667, "EO53_RS18200": 2.8610029292604966, "EO53_RS03060": 1.8507273751615705, "EO53_RS17830": 2.292858322950563, "EO53_RS00305": 2.235521121406922, "EO53_RS11445": 3.2046407356358375, "EO53_RS04655": 2.8919858119063004, "EO53_RS18560": 2.3339270356916004, "EO53_RS15300": 2.100856075560585, "EO53_RS03225": 2.133745736156309, "EO53_RS05785": 2.552518684556513, "EO53_RS21800": 3.131922866896821, "EO53_RS14290": 1.5549928604315952, "EO53_RS14350": 2.7501562841420384, "EO53_RS12265": 1.4240797751948122, "EO53_RS07140": 2.4401846656779935, "EO53_RS21250": 1.8803001059674302, "EO53_RS20075": 2.079031504717841, "EO53_RS21155": 1.7217583096069267, "EO53_RS02425": 2.2617914857401367, "EO53_RS02765": 2.831989111037061, "EO53_RS12285": 2.637102926893409, "EO53_RS20730": 2.603218843194609, "EO53_RS12070": 2.67396314483515, "EO53_RS10785": 2.6132764906546404, "EO53_RS19205": 2.056839820246397, "EO53_RS08740": 2.660136089887267, "EO53_RS02390": 2.49426368669046, "EO53_RS08565": 1.9322055230698212, "EO53_RS11625": 1.2651504896748746, "EO53_RS05275": 1.9401751671158092, "EO53_RS16150": 2.2608486808143886, "EO53_RS07235": 2.120707648600819, "EO53_RS05235": 2.1943569059210835, "EO53_RS15580": 2.0226870379842268, "EO53_RS06595": 1.9207200579656794, "EO53_RS14640": 2.3685073256914073, "EO53_RS02445": 2.5145944604738877, "EO53_RS21060": 1.9738875273780097, "EO53_RS04760": 2.192603799675763, "EO53_RS00765": 3.6441969117436313, "EO53_RS21390": 3.4859222723807703, "EO53_RS03170": 1.757542770591404, "EO53_RS02060": 3.544836807670056, "EO53_RS03220": 2.541967716220744, "EO53_RS08800": 2.140669714570556, "EO53_RS17030": 3.6924553244233613, "EO53_RS06780": 1.5413683030900847, "EO53_RS11350": 1.9539579585807012, "EO53_RS07515": 2.22656374482089, "EO53_RS02275": 1.2320331006026082, "EO53_RS02030": 2.5218942953617236, "EO53_RS06775": 2.5775769254601055, "EO53_RS19445": 3.505792163096684, "EO53_RS00105": 3.403631054411144, "EO53_RS08395": 1.9536736957290455, "EO53_RS05105": 4.653764468581933, "EO53_RS18015": 3.451875884774861, "EO53_RS01820": 2.2752557492208867, "EO53_RS14785": 1.881527825086523, "EO53_RS00090": 1.9199366326889973, "EO53_RS07675": 2.8245265756257525, "EO53_RS16105": 4.1823345352341725, "EO53_RS04220": 2.1196560820746027, "EO53_RS17100": 1.8138854822235335, "EO53_RS02085": 1.6360395575633409, "EO53_RS21965": 2.1282696110818926, "EO53_RS03230": 1.306479067191377, "EO53_RS19335": 2.488901540568476, "EO53_RS11600": 3.1180952347712143, "EO53_RS07420": 1.8736562749846513, "EO53_RS05620": 3.6824263150985517, "EO53_RS17120": 2.252430331466966, "EO53_RS20955": 2.177119540140703, "EO53_RS12950": 2.187012692816124, "EO53_RS02885": 2.430106781328762, "EO53_RS07845": 2.1126948671109647, "EO53_RS11375": 2.901941081340606, "EO53_RS09340": 3.224527111170078, "EO53_RS07525": 2.365448559372535, "EO53_RS10845": 2.4252813080871096, "EO53_RS05975": 2.220371818703303, "EO53_RS20340": 2.3384878494589088, "EO53_RS14730": 2.9199985218287505, "EO53_RS13355": 2.070452665417809, "EO53_RS20250": 1.5586272231296046, "EO53_RS12845": 1.9620771939692057, "EO53_RS16875": 4.4221006338968865, "EO53_RS03395": 2.417730882908118, "EO53_RS05325": 2.245519956463971, "EO53_RS11570": 1.0604714767540027, "EO53_RS09985": 2.0210362239667763, "EO53_RS12815": 1.789597435028905, "EO53_RS10150": 2.180094529574481, "EO53_RS08330": 2.4153324550229387, "EO53_RS02830": 1.3709793622536781, "EO53_RS17655": 2.2090064157755496, "EO53_RS13485": 2.8565176606288496, "EO53_RS22540": 2.4083274216759514, "EO53_RS15405": 1.9097043407725658, "EO53_RS13385": 1.8627113956687793, "EO53_RS03920": 3.2539877715741192, "EO53_RS14555": 2.176286443784886, "EO53_RS14665": 2.230543368219659, "EO53_RS00055": 2.195874953472283, "EO53_RS00775": 3.7249536021419525, "EO53_RS21125": 3.5570413900626394, "EO53_RS15775": 1.8209550926885842, "EO53_RS05680": 2.4153903361529965, "EO53_RS01570": 1.3323045253699797, "EO53_RS16590": 2.2075170982296495, "EO53_RS05530": 2.6562855294669103, "EO53_RS09800": 1.6550290370571386, "EO53_RS03845": 2.222808751155048, "EO53_RS21270": 2.700234261585005, "EO53_RS17965": 2.7926645256884517, "EO53_RS11740": 1.8998181769069378, "EO53_RS09935": 2.145599960798273, "EO53_RS11575": 2.693620233910119, "EO53_RS05320": 1.8470194613372222, "EO53_RS18745": 2.8761840403445906, "EO53_RS01985": 2.3824684356726253, "EO53_RS15035": 1.7643641220889765, "EO53_RS21725": 3.3847075995485043, "EO53_RS17820": 1.9429287385650609, "EO53_RS14750": 2.8156966391982263, "EO53_RS18495": 1.9377850382395119, "EO53_RS11245": 1.8799877236317324, "EO53_RS02365": 2.509529108996652, "EO53_RS20300": 1.9372646189228917, "EO53_RS05465": 2.385922296109466, "EO53_RS09380": 3.4214587213003256, "EO53_RS20410": 3.1679945023118847, "EO53_RS03645": 2.3545944916672226, "EO53_RS22755": 2.4228850015162275, "EO53_RS05380": 2.4489185772657027, "EO53_RS20760": 3.5444746880792297, "EO53_RS16715": 2.35261266194717, "EO53_RS08465": 2.5244665967942703, "EO53_RS01675": 2.901941081340606, "EO53_RS01475": 1.3915129138107059, "EO53_RS15445": 2.282322095252303, "EO53_RS19160": 1.8539319247879886, "EO53_RS10000": 1.6097045493677624, "EO53_RS05910": 2.511796623716266, "EO53_RS17150": 2.989174666701044, "EO53_RS21685": 2.048205448847882, "EO53_RS00715": 3.6251362862079275, "EO53_RS14395": 1.2698397196904307, "EO53_RS01030": 2.3065350351772507, "EO53_RS09990": 2.338997679592932, "EO53_RS00635": 2.1301750405983624, "EO53_RS04305": 1.801029555409558, "EO53_RS13490": 2.0557042558858276, "EO53_RS06260": 2.047557387421033, "EO53_RS17430": 3.572772374683393, "EO53_RS16820": 2.481299047717933, "EO53_RS01660": 3.060026152339816, "EO53_RS10535": 2.004123491726082, "EO53_RS19320": 4.313470886175971, "EO53_RS10825": 3.1637121887198973, "EO53_RS17895": 2.8343168085774897, "EO53_RS02210": 1.972248644395224, "EO53_RS05660": 2.9155128229438776, "EO53_RS13025": 2.848016871289574, "EO53_RS14210": 2.817917594551308, "EO53_RS02955": 2.1120003978637905, "EO53_RS16995": 2.491841108356483, "EO53_RS08340": 1.8848094825448563, "EO53_RS09465": 2.6928025368595327, "EO53_RS21670": 2.1894414586667397, "EO53_RS06140": 2.753036397701203, "EO53_RS03215": 1.7863815655206732, "EO53_RS21165": 3.245689116130023, "EO53_RS11975": 2.4800417007245867, "EO53_RS01130": 2.8882258737540933, "EO53_RS11175": 2.9698906814365453, "EO53_RS02685": 3.0109458599387606, "EO53_RS13815": 1.8034324032289388, "EO53_RS00320": 2.477723527531813, "EO53_RS03195": 2.1322782430897096, "EO53_RS15755": 2.3754328811482806, "EO53_RS05615": 3.3064517690998616, "EO53_RS07630": 1.6398188653284316, "EO53_RS16055": 3.283091185474082, "EO53_RS11930": 1.7487920843771532, "EO53_RS04200": 2.6681212657682796, "EO53_RS00145": 3.5622048085844384, "EO53_RS17510": 1.9157807521046124, "EO53_RS17800": 2.7699482277613177, "EO53_RS00295": 2.193327695761296, "EO53_RS07710": 2.8686732359238887, "EO53_RS08865": 2.4252263039970865, "EO53_RS08585": 2.183464353494674, "EO53_RS11100": 1.22453346568922, "EO53_RS00880": 2.5903961009425895, "EO53_RS05870": 3.246980843318054, "EO53_RS16405": 2.640388375796009, "EO53_RS11085": 2.8283620009061115, "EO53_RS12705": 1.5764941825896754, "EO53_RS19250": 2.211066230428577, "EO53_RS16435": 3.1635772986422634, "EO53_RS04110": 3.6284479109869276, "EO53_RS13090": 3.0426163310380896, "EO53_RS14935": 3.450030999258161, "EO53_RS04965": 3.403813834340304, "EO53_RS21130": 3.3147219909438665, "EO53_RS07775": 1.8918730975146043, "EO53_RS15910": 2.25978453404309, "EO53_RS12925": 1.882316472651513, "EO53_RS18390": 2.636424848440522, "EO53_RS17525": 2.0932669542443283, "EO53_RS04905": 1.5558261145079493, "EO53_RS18980": 2.837826639026465, "EO53_RS07925": 4.588984091881902, "EO53_RS01045": 1.7435350074318268, "EO53_RS03245": 2.8689493062654807, "EO53_RS13775": 3.332727564533772, "EO53_RS06015": 3.3773583737576214, "EO53_RS20255": 2.1455711323184055, "EO53_RS13685": 2.9118028216183873, "EO53_RS09760": 2.3374113094223543, "EO53_RS00710": 2.2504650681969927, "EO53_RS12590": 1.7321283171211146, "EO53_RS00115": 3.3997703814547866, "EO53_RS21075": 2.056857398228345, "EO53_RS01000": 1.6554338519042888, "EO53_RS10525": 1.16648323813648, "EO53_RS06720": 2.235735630703488, "EO53_RS10235": 2.380219612682675, "EO53_RS18760": 2.535504199648792, "EO53_RS02490": 0.8057567587819332, "EO53_RS04410": 2.1760340558400983, "EO53_RS07260": 2.4517991325755597, "EO53_RS18835": 2.453497452820458, "EO53_RS08910": 1.8238393599746798, "EO53_RS00445": 3.2053379337427583, "EO53_RS18885": 4.40432941537564, "EO53_RS06665": 2.5168585560373713, "EO53_RS11535": 1.7342675939827692, "EO53_RS06055": 2.4322523980770474, "EO53_RS02345": 3.304198781135897, "EO53_RS10315": 2.092346723106163, "EO53_RS03290": 1.6572460636051694, "EO53_RS06255": 2.5497313784447373, "EO53_RS21070": 2.457553815986591, "EO53_RS09490": 2.7521411851106357, "EO53_RS08675": 3.6247217455160947, "EO53_RS17435": 1.895114256917911, "EO53_RS13225": 1.77977802304225, "EO53_RS04525": 2.652510004396652, "EO53_RS10615": 1.9325791075690522, "EO53_RS11675": 2.0324555286819668, "EO53_RS22005": 2.2258994760746607, "EO53_RS14505": 1.6464373941726398, "EO53_RS05790": 2.902732375357354, "EO53_RS12130": 2.7888774744231664, "EO53_RS05905": 1.7636290237462404, "EO53_RS10460": 2.5793652419784974, "EO53_RS12055": 2.2816172325454387, "EO53_RS09555": 3.4643525597329115, "EO53_RS04635": 3.6370100284307383, "EO53_RS06200": 2.002176843160625, "EO53_RS05780": 4.539897614564333, "EO53_RS07365": 3.538033074268737, "EO53_RS16235": 1.9545035363053764, "EO53_RS00215": 1.2085684349377095, "EO53_RS10105": 3.04653706605492, "EO53_RS17760": 1.8896178683951639, "EO53_RS19885": 1.8076243050767713, "EO53_RS10755": 2.4272290393097, "EO53_RS20355": 2.5385191864072874, "EO53_RS09105": 2.036757928384462, "EO53_RS05035": 3.205486374921897, "EO53_RS10450": 1.8388121171420362, "EO53_RS20130": 2.117124260878593, "EO53_RS07245": 2.922354776659887, "EO53_RS02460": 3.9934548793955655, "EO53_RS14945": 2.11889895388161, "EO53_RS16485": 3.2367771958558498, "EO53_RS02640": 2.3387471886728397, "EO53_RS16380": 1.2577583494907985, "EO53_RS12340": 2.8747373311004965, "EO53_RS16295": 2.5497576333702487, "EO53_RS01565": 4.471138058991265, "EO53_RS19790": 2.30075521598175, "EO53_RS22545": 1.9561264289094593, "EO53_RS21505": 2.447522455943652, "EO53_RS20925": 2.3293204426763467, "EO53_RS18940": 3.477620260401201, "EO53_RS17475": 2.521870856315711, "EO53_RS16190": 2.26965781321448, "EO53_RS22805": 2.414064673744047, "EO53_RS16065": 3.927400770909884, "EO53_RS05555": 2.0472277128741445, "EO53_RS11155": 2.467513456219265, "EO53_RS08840": 2.8323431046478116, "EO53_RS05600": 2.6695536666910327, "EO53_RS08045": 4.453857539638527, "EO53_RS21925": 2.7845842397817617, "EO53_RS17140": 2.0207382684583477, "EO53_RS08220": 2.2904862855411046, "EO53_RS14455": 3.061226742429001, "EO53_RS09175": 3.177975876201816, "EO53_RS21955": 2.2898417639571402, "EO53_RS02070": 2.3812804058716432, "EO53_RS04795": 1.9188584389877659, "EO53_RS03320": 2.7638821058481073, "EO53_RS01445": 1.332570061479937, "EO53_RS00565": 3.0834515169974575, "EO53_RS04915": 2.713789940372726, "EO53_RS21640": 0.7801479195041613, "EO53_RS08735": 3.0148708992699427, "EO53_RS00210": 2.6402569272717398, "EO53_RS14540": 1.7584332770571458, "EO53_RS01340": 3.409752148309463, "EO53_RS09240": 2.460450040942144, "EO53_RS04725": 2.720425845171269, "EO53_RS21720": 2.1069928135989797, "EO53_RS06205": 1.9606256051226696, "EO53_RS19365": 4.346373294857391, "EO53_RS20540": 3.068567011805636, "EO53_RS03520": 1.0377725388712407, "EO53_RS07980": 2.0966597519752193, "EO53_RS11855": 3.437326662100336, "EO53_RS08725": 2.917826085379287, "EO53_RS12765": 1.6777008660500905, "EO53_RS04385": 2.0770190849825987, "EO53_RS10490": 0.97968983149393, "EO53_RS15190": 3.742608834068302, "EO53_RS05015": 2.405770503164564, "EO53_RS08410": 1.12163468668486, "EO53_RS00805": 2.706461668210211, "EO53_RS21230": 2.1118101836493706, "EO53_RS09385": 1.970278552914139, "EO53_RS07785": 3.21602289404712, "EO53_RS11115": 1.4567291809086704, "EO53_RS11080": 1.9155218560590095, "EO53_RS07050": 2.720736826484367, "EO53_RS03680": 4.026752868471478, "EO53_RS09860": 2.2484110581325907, "EO53_RS03295": 1.5791898779596043, "EO53_RS20370": 2.243181109102699, "EO53_RS12585": 2.6837815543198964, "EO53_RS09885": 2.634139377097459, "EO53_RS13340": 4.041991183577621, "EO53_RS08325": 2.8617641978754973, "EO53_RS01875": 2.2410333640016695, "EO53_RS18075": 2.430338182197366, "EO53_RS09965": 1.9701911344043854, "EO53_RS03175": 1.8945896468610814, "EO53_RS22840": 1.7494565606508388, "EO53_RS00045": 3.564515787463602, "EO53_RS00035": 2.7014820955316172, "EO53_RS21945": 2.7060508558784258, "EO53_RS12185": 2.003335169080459, "EO53_RS22730": 3.5246759538466503, "EO53_RS06685": 2.179524134725912, "EO53_RS00865": 2.6566612750801877, "EO53_RS00575": 3.2565213599333362, "EO53_RS04170": 2.4613119228449456, "EO53_RS15020": 2.1609910111955486, "EO53_RS10990": 3.4171083682565793, "EO53_RS10675": 1.875309733714113, "EO53_RS07145": 1.6372177221603847, "EO53_RS11125": 1.755946156106858, "EO53_RS17950": 2.0245952460671623, "EO53_RS17195": 1.9153146484364927, "EO53_RS02025": 1.7097524931434886, "EO53_RS07985": 3.726120538105156, "EO53_RS21145": 2.555288455888441, "EO53_RS04330": 2.7736353679140806, "EO53_RS22630": 2.4962448484832453, "EO53_RS00080": 3.1551630826691173, "EO53_RS22455": 1.199142319271596, "EO53_RS05875": 1.2410821745708256, "EO53_RS20875": 2.255186151802226, "EO53_RS15560": 0.3435842218415606, "EO53_RS20035": 2.9310749030208454, "EO53_RS18605": 2.7390747211490485, "EO53_RS21415": 3.687051306148983, "EO53_RS15730": 2.1832015210068585, "EO53_RS05590": 4.340412759426568, "EO53_RS16145": 2.430664916088643, "EO53_RS18775": 1.4690849784709734, "EO53_RS06295": 2.2891161382258414, "EO53_RS14080": 1.7942006625634794, "EO53_RS11745": 2.0135249635544503, "EO53_RS03870": 1.836360060850338, "EO53_RS21015": 3.432069235266933, "EO53_RS15635": 1.2623877079254266, "EO53_RS00140": 1.7476608113419807, "EO53_RS05565": 1.9003116567619172, "EO53_RS06825": 3.2624819879242026, "EO53_RS16200": 1.6588168219629753, "EO53_RS17185": 1.81826474670714, "EO53_RS02170": 2.4392694758835973, "EO53_RS04020": 1.8420760468576822, "EO53_RS02940": 3.909227812364184, "EO53_RS02035": 2.541076669169244, "EO53_RS14025": 3.0310879424054464, "EO53_RS20690": 2.819371275985516, "EO53_RS15065": 1.7707768078261894, "EO53_RS18025": 2.773553003183814, "EO53_RS02600": 2.0988762397540097, "EO53_RS01930": 1.9230228916347514, "EO53_RS12210": 2.116913311744914, "EO53_RS05315": 2.0824701994639665, "EO53_RS06850": 1.964411397339944, "EO53_RS00960": 1.9825117224944504, "EO53_RS13250": 2.132622063211342, "EO53_RS09115": 2.8552281699863893, "EO53_RS22530": 2.2928306900912347, "EO53_RS22315": 2.4117389066090067, "EO53_RS00650": 2.6232917996468905, "EO53_RS04310": 1.9251990865580866, "EO53_RS07125": 1.5714017075116047, "EO53_RS11380": 1.514614266923889, "EO53_RS11790": 2.1765329263571216, "EO53_RS22145": 1.6944732809416319, "EO53_RS00815": 2.3909814971397068, "EO53_RS13600": 1.7899530318872279, "EO53_RS03595": 2.7339874331890046, "EO53_RS06840": 2.3623336344271513, "EO53_RS12415": 2.407919019320685, "EO53_RS08950": 2.8371845993779785, "EO53_RS03100": 2.988252590178137, "EO53_RS01730": 2.7098668744866528, "EO53_RS17700": 1.8780016670422695, "EO53_RS14145": 1.5298181973296037, "EO53_RS13230": 1.7168874925790898, "EO53_RS05730": 2.078360145826045, "EO53_RS07865": 1.956503162288667, "EO53_RS03815": 1.3836108841157386, "EO53_RS11620": 1.4855328650671902, "EO53_RS06650": 2.8676315235131673, "EO53_RS16100": 1.2810011164345936, "EO53_RS21845": 1.6571900198896254, "EO53_RS08200": 2.351966946433058, "EO53_RS02760": 1.5684829591823162, "EO53_RS20835": 2.6907033965406453, "EO53_RS13700": 1.4465150574690155, "EO53_RS11515": 4.443166156433612, "EO53_RS10035": 2.1085599327320477, "EO53_RS12065": 1.773809181892897, "EO53_RS09180": 2.400769627996659, "EO53_RS00920": 1.8854011820779673, "EO53_RS15540": 4.76724105559685, "EO53_RS01870": 1.7447517603929423, "EO53_RS14615": 1.7312098923883026, "EO53_RS11475": 1.8890090934444337, "EO53_RS22635": 2.684562920696704, "EO53_RS08690": 1.9288026886710063, "EO53_RS06465": 2.208160426049433, "EO53_RS09420": 3.3814676036811284, "EO53_RS02740": 2.67694837909866, "EO53_RS19375": 2.8682902377101542, "EO53_RS18530": 2.638322701685558, "EO53_RS19450": 2.47415812924413, "EO53_RS04710": 2.3317621728278453, "EO53_RS04640": 2.4125783840237953, "EO53_RS22560": 2.4025992142472905, "EO53_RS01415": 2.6895108148511424, "EO53_RS05255": 2.0794177186281004, "EO53_RS11425": 2.66351284788568, "EO53_RS10955": 2.856276216849873, "EO53_RS16545": 3.3498719050128263, "EO53_RS18285": 2.0761671043692536, "EO53_RS12665": 1.6787287879459722, "EO53_RS15620": 1.988637157422312, "EO53_RS14580": 1.9402891289595294, "EO53_RS06920": 1.7888503733610543, "EO53_RS12545": 2.718059262050688, "EO53_RS01835": 3.812161345113137, "EO53_RS12425": 2.6782070269056613, "EO53_RS13870": 1.4764921921510366, "EO53_RS03055": 3.071503603079384, "EO53_RS04390": 2.7318753329723418, "EO53_RS08930": 2.398886436566909, "EO53_RS04870": 2.9863939353535303, "EO53_RS08440": 2.4543856623760876, "EO53_RS19220": 2.386525872421243, "EO53_RS07625": 2.302434270796302, "EO53_RS10560": 1.975525527267252, "EO53_RS09300": 2.9374258716759707, "EO53_RS16425": 1.5604373490374597, "EO53_RS02395": 3.121403382265662, "EO53_RS13515": 3.4631217378183763, "EO53_RS10375": 2.3095709128499187, "EO53_RS06270": 2.390047981252037, "EO53_RS02575": 1.3211531386806195, "EO53_RS11755": 2.448240797489429, "EO53_RS10425": 3.5613257935768514, "EO53_RS03550": 2.0290788036671232, "EO53_RS14230": 2.7214007384821746, "EO53_RS02535": 2.387563798560933, "EO53_RS08290": 2.5657536705857455, "EO53_RS17785": 2.324226236045184, "EO53_RS03235": 1.5822877789454128, "EO53_RS04545": 5.377414311828139, "EO53_RS12810": 1.2959150943871172, "EO53_RS13890": 1.7288263080818453, "EO53_RS13715": 2.4841164430342952, "EO53_RS00600": 2.203673622213674, "EO53_RS17180": 2.5569096096770814, "EO53_RS13755": 2.8889201626441863, "EO53_RS01720": 3.1978880949169644, "EO53_RS18900": 1.2765288289032082, "EO53_RS18105": 2.8049767887294945, "EO53_RS16115": 1.8239290885058699, "EO53_RS12710": 2.243328511657294, "EO53_RS21405": 1.9546612321507015, "EO53_RS13905": 2.532646602201339, "EO53_RS02725": 1.635236877371508, "EO53_RS22065": 2.1098517106338197, "EO53_RS02355": 3.301145461801448, "EO53_RS05970": 1.8223715405918668, "EO53_RS11030": 2.6615243005397153, "EO53_RS13215": 2.2085830533950683, "EO53_RS13480": 2.7234165164827115, "EO53_RS00255": 4.29893564520164, "EO53_RS09415": 2.145543901863466, "EO53_RS05460": 2.3490045654165694, "EO53_RS00995": 1.7392190456269223, "EO53_RS04375": 2.191833585725941, "EO53_RS03375": 4.039356664763622, "EO53_RS11345": 2.130122555720231, "EO53_RS06050": 1.1512822414789838, "EO53_RS11165": 1.3046454760142037, "EO53_RS16685": 3.712362366727294, "EO53_RS06275": 2.730266615327631, "EO53_RS18355": 3.191991709790302, "EO53_RS06755": 3.553128101924961, "EO53_RS12620": 2.0764242620866815, "EO53_RS04500": 2.205165341814952, "EO53_RS06025": 2.3550490341948644, "EO53_RS07240": 2.376034048493626, "EO53_RS02835": 2.306041345741518, "EO53_RS11270": 3.140145189979796, "EO53_RS10585": 3.1386844955096804, "EO53_RS19280": 2.5083115902774256, "EO53_RS15305": 2.3074877698521417, "EO53_RS17530": 1.6680994938194078, "EO53_RS00155": 2.2094187386555246, "EO53_RS05405": 1.634072119043092, "EO53_RS08685": 2.0058998841772633, "EO53_RS11900": 2.238462717014154, "EO53_RS03360": 3.5041610947277926, "EO53_RS16815": 4.722040913127724, "EO53_RS08460": 2.975437158226514, "EO53_RS07465": 2.0226870379842268, "EO53_RS20390": 3.380294784677368, "EO53_RS07010": 1.1413131992356322, "EO53_RS05410": 3.702915583704537, "EO53_RS02910": 3.1542027743996504, "EO53_RS03675": 2.3885008930242515, "EO53_RS13500": 2.1223221375839563, "EO53_RS07640": 2.8094613766141396, "EO53_RS09575": 2.514010008494345, "EO53_RS11810": 2.917887279264986, "EO53_RS10415": 2.1570258540113647, "EO53_RS07115": 2.177110984548367, "EO53_RS21990": 2.7110253589552307, "EO53_RS17885": 2.6665756790132473, "EO53_RS13680": 3.722704581359109, "EO53_RS03960": 1.9405329742693314, "EO53_RS15475": 1.9238572650008825, "EO53_RS14010": 2.53767435466726, "EO53_RS06500": 3.0065099948594276, "EO53_RS01455": 1.9267231093795183, "EO53_RS11860": 3.1548486859310727, "EO53_RS14120": 1.7485336814707646, "EO53_RS12120": 1.8559479448274991, "EO53_RS17910": 2.3327104880362652, "EO53_RS08450": 2.3666106005374363, "EO53_RS15530": 3.3647925546832593, "EO53_RS00665": 2.2357855008677894, "EO53_RS13380": 3.547624785669262, "EO53_RS19690": 2.340316478546259, "EO53_RS06285": 1.5630216890150024, "EO53_RS07070": 2.249088672437294, "EO53_RS10485": 2.7550927368229123, "EO53_RS12095": 1.8574547358476095, "EO53_RS14680": 2.5797841866320748, "EO53_RS15095": 1.9299060895788323, "EO53_RS01330": 3.8058232712877786, "EO53_RS17860": 2.477516785014328, "EO53_RS12975": 3.3916222550096498, "EO53_RS22765": 2.3683286350386266, "EO53_RS07960": 2.84122063780019, "EO53_RS09030": 2.241460002765818, "EO53_RS06495": 2.3728377477011153, "EO53_RS17755": 1.751484932207804, "EO53_RS02135": 3.1057966474982983, "EO53_RS00225": 2.8655782166615054, "EO53_RS22520": 0.613289985174756, "EO53_RS22850": 1.9461159398020595, "EO53_RS02380": 2.164119408922862, "EO53_RS13195": 3.548021316578794, "EO53_RS09975": 3.0646676183326105, "EO53_RS10760": 2.27762436423736, "EO53_RS21850": 3.333666822905938, "EO53_RS17640": 1.9836247720520737, "EO53_RS18315": 2.168994713608368, "EO53_RS21540": 2.987195647916529, "EO53_RS10170": 3.8163333309696412, "EO53_RS01590": 1.7929466292873844, "EO53_RS06830": 2.057555060269604, "EO53_RS20680": 1.9439963442455774, "EO53_RS15175": 1.8980151598436, "EO53_RS08280": 2.7657203938066757, "EO53_RS13970": 2.434357935252892, "EO53_RS09165": 1.8431897093083174, "EO53_RS18035": 3.3296963601187684, "EO53_RS20430": 2.273124485490947, "EO53_RS17940": 3.3166728571771102, "EO53_RS04770": 2.0373170261129827, "EO53_RS08145": 3.18594454436086, "EO53_RS13335": 2.0772846198567416, "EO53_RS02715": 2.0307142916398084, "EO53_RS19235": 2.613324361357248, "EO53_RS13440": 2.3437485838212737, "EO53_RS10705": 2.7575878754968683, "EO53_RS16870": 3.6748780984444958, "EO53_RS11415": 3.6024936173036504, "EO53_RS17235": 2.4060244277799163, "EO53_RS14950": 2.901941081340606, "EO53_RS12980": 2.6202323418032396, "EO53_RS05990": 2.8724503391321923, "EO53_RS05980": 2.0104735862074383, "EO53_RS08510": 2.2762690410430504, "EO53_RS16445": 1.7664532944136588, "EO53_RS15670": 1.8384834863612103, "EO53_RS10770": 0.8220612369861661, "EO53_RS11770": 2.3504755705684706, "EO53_RS12090": 3.071176440338579, "EO53_RS17695": 2.5201122452034013, "EO53_RS12200": 1.1892322557466233, "EO53_RS15375": 2.6489773422649208, "EO53_RS11065": 1.7806678935817428, "EO53_RS12860": 1.865124982550725, "EO53_RS06620": 2.970814961429337, "EO53_RS13850": 2.5257736750633244, "EO53_RS15990": 1.3831690429739643, "EO53_RS09700": 1.4582460409410147, "EO53_RS02130": 4.2351350370224266, "EO53_RS09520": 1.7142861965976561, "EO53_RS03825": 2.0999242620972343, "EO53_RS12060": 2.625781655500987, "EO53_RS12930": 1.827962593910947, "EO53_RS13835": 2.4478148630211742, "EO53_RS03890": 2.5955609814863636, "EO53_RS22610": 2.619650492091967, "EO53_RS09775": 3.8417330303865747, "EO53_RS01470": 2.153243580653076, "EO53_RS01450": 3.4869603852300473, "EO53_RS00760": 2.404234627970369, "EO53_RS04250": 2.180603627806322, "EO53_RS07995": 2.855424866267813, "EO53_RS05120": 3.6037446810985925, "EO53_RS19050": 3.412718043885116, "EO53_RS21375": 2.1047086853667274, "EO53_RS08235": 3.9293205650518903, "EO53_RS13660": 2.7989158748199023, "EO53_RS06530": 2.975039051565158, "EO53_RS07485": 4.4630833717889855, "EO53_RS07665": 2.526824070979411, "EO53_RS07160": 3.854544466099579, "EO53_RS21825": 2.507596293592356, "EO53_RS09200": 3.4094237131568526, "EO53_RS16965": 3.132214234457613, "EO53_RS08270": 2.3906501815927976, "EO53_RS14520": 3.8071441470038594, "EO53_RS06655": 2.5547101392723093, "EO53_RS09265": 1.2594955954023497, "EO53_RS06705": 2.3417834000364244, "EO53_RS11870": 2.0745703392491737, "EO53_RS15575": 3.1635772986422634, "EO53_RS02645": 1.621026752728034, "EO53_RS14815": 2.312647522599349, "EO53_RS18440": 1.935722512484269, "EO53_RS07565": 3.4036364225463083, "EO53_RS21455": 3.626287556307662, "EO53_RS18640": 2.7391271641429467, "EO53_RS17980": 3.0677386456506213, "EO53_RS16860": 3.3280415275703086, "EO53_RS21855": 1.7104936623123768, "EO53_RS03425": 1.7179719327206726, "EO53_RS14955": 2.9201261814867303, "EO53_RS20275": 1.833941920559606, "EO53_RS01765": 2.744591704210981, "EO53_RS21815": 2.955331015105201, "EO53_RS04485": 3.959802578850552, "EO53_RS15895": 3.578292375246619, "EO53_RS06310": 1.8853627357855631, "EO53_RS18385": 2.4729185591658465, "EO53_RS09970": 3.07114509210397, "EO53_RS20415": 2.278695108504132, "EO53_RS18535": 2.186426252066306, "EO53_RS14610": 2.2591506686982235, "EO53_RS12990": 2.0115841716402905, "EO53_RS17115": 2.3666106005374363, "EO53_RS04785": 1.1804192327036729, "EO53_RS17445": 2.0314995630681407, "EO53_RS20525": 2.8284014415309047, "EO53_RS10745": 3.162428861614326, "EO53_RS07770": 2.7885252422862203, "EO53_RS12995": 2.686907758751468, "EO53_RS14740": 4.859670715147411, "EO53_RS14245": 1.9641182146906342, "EO53_RS11735": 1.9302058125025445, "EO53_RS00300": 3.0300143796161607, "EO53_RS02540": 2.0468221166410006, "EO53_RS04850": 2.1162480666816004, "EO53_RS11710": 2.7386987608236546, "EO53_RS13450": 1.060962256137736, "EO53_RS20295": 1.5015083188319787, "EO53_RS19295": 2.9283128525489808, "EO53_RS13180": 3.6814365912236124, "EO53_RS22120": 3.0942916671159395, "EO53_RS16625": 2.9560861851106432, "EO53_RS10670": 2.0794330214045456, "EO53_RS11120": 2.746310508894928, "EO53_RS17665": 3.338369179596077, "EO53_RS00955": 3.260234634581862, "EO53_RS20170": 1.1735490021862665, "EO53_RS22485": 2.910437833697677, "EO53_RS14930": 2.1598656251357395, "EO53_RS16195": 2.358529688584828, "EO53_RS02195": 1.9814235874940278, "EO53_RS13590": 2.995617535317577, "EO53_RS04560": 1.9015964154150562, "EO53_RS05340": 2.2433551496784396, "EO53_RS14335": 2.373405489404773, "EO53_RS15850": 1.9349909271902137, "EO53_RS01790": 2.6159232068778975, "EO53_RS00365": 2.948747811038794, "EO53_RS20765": 2.2504317125883677, "EO53_RS18155": 3.7845669822817323, "EO53_RS12160": 2.2567791664087635, "EO53_RS06085": 4.1028089883282055, "EO53_RS10965": 2.8603675860491884, "EO53_RS00550": 1.8252782254810194, "EO53_RS01025": 1.630333429635749, "EO53_RS05300": 2.732324774131242, "EO53_RS20260": 2.3751804257188986, "EO53_RS05895": 2.454241517313412, "EO53_RS00165": 1.336900794221962, "EO53_RS02635": 2.641212968929011, "EO53_RS10575": 3.3755731121050716, "EO53_RS06725": 2.9841726228638343, "EO53_RS16920": 3.6070563017637407, "EO53_RS18995": 3.9184396230240237, "EO53_RS09010": 1.705376486036491, "EO53_RS20810": 2.3448160963008085, "EO53_RS22565": 2.51894299726436, "EO53_RS16740": 2.829116227451946, "EO53_RS01735": 1.8707573966044646, "EO53_RS01710": 2.2799824333319814, "EO53_RS14275": 3.077856825621747, "EO53_RS05505": 2.754620938067982, "EO53_RS16595": 3.5586542672710824, "EO53_RS04595": 2.497692286724498, "EO53_RS09610": 2.6900136726810913, "EO53_RS10165": 2.7444184951724493, "EO53_RS12350": 4.044610610728984, "EO53_RS04120": 2.4757253252339684, "EO53_RS06080": 2.839811511023218, "EO53_RS22250": 2.3607539594313667, "EO53_RS01990": 2.517197909580127, "EO53_RS03745": 3.019310863763513, "EO53_RS22335": 1.819719488476019, "EO53_RS10660": 3.143029703670316, "EO53_RS13290": 2.2645875393484514, "EO53_RS16130": 2.5280293849487356, "EO53_RS13100": 1.7740548269548926, "EO53_RS06315": 2.9161788764869057, "EO53_RS08980": 2.2256163744657433, "EO53_RS09815": 2.106696619608922, "EO53_RS06325": 3.4255474164280186, "EO53_RS11370": 1.7826346871434051, "EO53_RS02420": 3.9501125301950415, "EO53_RS16645": 3.6912222409602773, "EO53_RS21875": 2.065792865363203, "EO53_RS04140": 2.2641608596865943, "EO53_RS14200": 2.3714696710576098, "EO53_RS11340": 2.483635528223417, "EO53_RS01740": 2.244028674564373, "EO53_RS18580": 2.383927758340936, "EO53_RS00930": 3.910117889027298, "EO53_RS12910": 4.172040399425013, "EO53_RS18010": 2.40278411791894, "EO53_RS05770": 2.0235467768617426, "EO53_RS10285": 2.5180757688342266, "EO53_RS01585": 2.199146539190497, "EO53_RS03610": 3.0739514327136876, "EO53_RS18145": 2.622018691705069, "EO53_RS07155": 2.472156282902573, "EO53_RS03835": 3.51336847284382, "EO53_RS12690": 1.5310999591096017, "EO53_RS22240": 2.3825864323781594, "EO53_RS13460": 3.7066974334116987, "EO53_RS23025": 2.5853493392304756, "EO53_RS20745": 2.0312156980621494, "EO53_RS11020": 3.380452073911192, "EO53_RS15950": 1.5560435639671273, "EO53_RS15235": 2.587019727753283, "EO53_RS02935": 3.4997938955046823, "EO53_RS17865": 2.3624371901388304, "EO53_RS11025": 3.210657058083645, "EO53_RS09035": 3.2131516122261026, "EO53_RS16850": 2.150241318591908, "EO53_RS17670": 3.946680321416021, "EO53_RS02755": 1.8332809454292323, "EO53_RS08520": 2.4633611159455238, "EO53_RS17170": 3.0054826238977066, "EO53_RS09140": 3.458821836564694, "EO53_RS21960": 1.8744781665978747, "EO53_RS08125": 2.161746499437883, "EO53_RS02175": 1.923226959152194, "EO53_RS10260": 2.264182005766306, "EO53_RS20580": 1.7166190473694942, "EO53_RS11645": 4.161083170536838, "EO53_RS10620": 3.616632724818235, "EO53_RS05635": 1.5428042627413425, "EO53_RS13265": 3.3270141866165117, "EO53_RS22845": 2.757563940843638, "EO53_RS13840": 2.310551654471087, "EO53_RS20020": 3.567703758369509, "EO53_RS03385": 3.67328352681899, "EO53_RS12575": 2.725623001712238, "EO53_RS19520": 3.30002475164558, "EO53_RS17055": 3.686878562457026, "EO53_RS22790": 1.7570991558039473, "EO53_RS01780": 1.9041030516184207, "EO53_RS10880": 1.9250818333655104, "EO53_RS06350": 1.87235295728254, "EO53_RS07880": 1.223782770508425, "EO53_RS05685": 2.195765672102832, "EO53_RS04620": 2.2630917806544715, "EO53_RS22810": 2.023753041185365, "EO53_RS13325": 2.120209858724593, "EO53_RS11315": 3.4001759055476106, "EO53_RS12305": 4.435790210281176, "EO53_RS12945": 3.345320931743634, "EO53_RS22085": 2.923621486078401, "EO53_RS01630": 1.773327336945493, "EO53_RS02405": 3.612094041260136, "EO53_RS16495": 1.7183794540191206, "EO53_RS02915": 0.45293712669728653, "EO53_RS16605": 2.7771295328425194, "EO53_RS11180": 3.1003647509661487, "EO53_RS13070": 2.4209832915877656, "EO53_RS16950": 3.64562001752503, "EO53_RS02630": 3.4762819801119953, "EO53_RS10195": 2.934923971190072, "EO53_RS11820": 1.7064068762432651, "EO53_RS01935": 3.977975972636278, "EO53_RS08515": 3.42156270465797, "EO53_RS09125": 3.477241597963858, "EO53_RS20655": 3.180783419999581, "EO53_RS00440": 1.3579116652286198, "EO53_RS13075": 1.2644411818080472, "EO53_RS16470": 1.2550059292891995, "EO53_RS00730": 2.5737638456482714, "EO53_RS12175": 2.5680057416245585, "EO53_RS14160": 2.4203300960831657, "EO53_RS22575": 3.095640332451637, "EO53_RS12470": 1.9640305158880427, "EO53_RS19875": 5.141336388139004, "EO53_RS22175": 3.303558204750127, "EO53_RS04290": 2.873316734281161, "EO53_RS20935": 2.004908262650973, "EO53_RS09085": 2.25184170802082, "EO53_RS02590": 2.637072761511434, "EO53_RS12605": 1.7898597943889043, "EO53_RS10085": 1.692231560870221, "EO53_RS22660": 3.06684633093189, "EO53_RS15890": 2.693461362202919, "EO53_RS05125": 3.1841788782653047, "EO53_RS17630": 1.5448105090487843, "EO53_RS02585": 2.864765633023253, "EO53_RS12870": 2.9891673381418684, "EO53_RS12490": 2.3401106405037386, "EO53_RS15480": 1.4976961628024752, "EO53_RS12045": 1.931137661768096, "EO53_RS14715": 2.365419246012458, "EO53_RS15045": 2.642904825657381, "EO53_RS20815": 2.681752660440156, "EO53_RS20560": 3.673747957875726, "EO53_RS14285": 2.1990443716902206, "EO53_RS03190": 1.9221067709646011, "EO53_RS22385": 3.0131478931112725, "EO53_RS18795": 2.636855225030306, "EO53_RS18135": 3.3624965675885248, "EO53_RS04475": 2.6298466602792367, "EO53_RS21085": 1.0239076923314008, "EO53_RS06695": 2.2060898177884942, "EO53_RS12515": 1.7300782385957765, "EO53_RS04435": 2.6106853312275167, "EO53_RS07560": 2.3478143305085726, "EO53_RS00790": 1.8410560748535023, "EO53_RS04215": 3.72699221852343, "EO53_RS09135": 2.2467212096137095, "EO53_RS16775": 4.351235375044551, "EO53_RS05185": 2.0028369620481676, "EO53_RS03125": 2.7128497419220703, "EO53_RS16350": 2.4029811534665626, "EO53_RS11545": 2.4883227698390633, "EO53_RS11905": 3.2090016201677045, "EO53_RS05585": 2.247848731920164, "EO53_RS09695": 1.8887284529235004, "EO53_RS01125": 2.5288368910584493, "EO53_RS08555": 1.626445118206601, "EO53_RS18730": 2.054673362841022, "EO53_RS20225": 2.110932285617883, "EO53_RS16730": 2.5390755339867357, "EO53_RS11390": 3.1357046391458696, "EO53_RS05655": 1.7128887134012534, "EO53_RS09330": 2.1825916713697384, "EO53_RS06580": 2.134726209860826, "EO53_RS02315": 1.9868493332123547, "EO53_RS22865": 2.2683473783164447, "EO53_RS18600": 0.8309721016052116, "EO53_RS09475": 3.0271288397010014, "EO53_RS18190": 3.408569334634302, "EO53_RS20895": 1.879115340577177, "EO53_RS14855": 2.3436829947374465, "EO53_RS07225": 2.032094471144251, "EO53_RS18545": 3.424304755175888, "EO53_RS13425": 2.3604179168045443, "EO53_RS06185": 2.7044172217023794, "EO53_RS01890": 2.8527675796802914, "EO53_RS19025": 3.4171083682565793, "EO53_RS01425": 2.1912639009182437, "EO53_RS20840": 1.9382500802273952, "EO53_RS00500": 2.0945058090630413, "EO53_RS05010": 2.216241105374418, "EO53_RS13720": 1.8655590700344324, "EO53_RS06575": 1.8237594248407791, "EO53_RS07590": 3.1382530019314516, "EO53_RS14820": 1.3686107271683217, "EO53_RS12435": 1.873340244937628, "EO53_RS19920": 2.198654584361858, "EO53_RS08600": 3.401767370435341, "EO53_RS19055": 3.673552576917039, "EO53_RS17290": 2.5459956035989966, "EO53_RS16500": 4.491440128012471, "EO53_RS20215": 2.829524645550056, "EO53_RS11880": 2.901941081340606, "EO53_RS08750": 2.059359075898737, "EO53_RS08485": 3.35129847175949, "EO53_RS18960": 2.5059194770440802, "EO53_RS06435": 2.4652194955358997, "EO53_RS22535": 1.8992276200724894, "EO53_RS01955": 2.7659191246615924, "EO53_RS20080": 3.530539111531456, "EO53_RS06380": 1.9485804664879456, "EO53_RS21200": 2.8582485671889195, "EO53_RS16765": 2.418889587573279, "EO53_RS02190": 2.641964127848049, "EO53_RS13545": 2.5896631705391053, "EO53_RS03635": 4.294438512622171, "EO53_RS05900": 2.047296796092702, "EO53_RS06450": 3.678483268565967, "EO53_RS06390": 3.022744798842978, "EO53_RS09230": 3.1247363095850176, "EO53_RS15500": 1.670748431783419, "EO53_RS16735": 2.066677891282012, "EO53_RS04540": 3.0339200678287326, "EO53_RS09825": 1.699524445832749, "EO53_RS10580": 3.8352180498086788, "EO53_RS11750": 3.536034959489437, "EO53_RS01965": 1.7066506319142714, "EO53_RS15010": 2.717405024910248, "EO53_RS05150": 1.749574506948537, "EO53_RS14880": 2.442493998803913, "EO53_RS03470": 2.7631695635221867, "EO53_RS18790": 3.397932609704274, "EO53_RS06320": 3.6224218602904257, "EO53_RS13005": 2.0226870379842268, "EO53_RS06645": 1.8389255862270109, "EO53_RS21785": 2.222173482111851, "EO53_RS12240": 3.653350661233134, "EO53_RS16085": 1.5396035665060777, "EO53_RS17545": 2.0606823927436233, "EO53_RS03015": 2.8957605508840443, "EO53_RS02625": 3.1225947922516837, "EO53_RS12670": 2.5420239682973085, "EO53_RS21900": 2.621126178403846, "EO53_RS08420": 2.2872457210835577, "EO53_RS15625": 3.178198602360014, "EO53_RS17025": 3.426472892163389, "EO53_RS22090": 2.1470818984833913, "EO53_RS05705": 2.88274618641737, "EO53_RS18095": 2.585582990532103, "EO53_RS14300": 4.53058090444467, "EO53_RS01315": 1.3990622161142028, "EO53_RS02675": 2.486746413610058, "EO53_RS02185": 1.6508165620809687, "EO53_RS10320": 3.1258297573502176, "EO53_RS07130": 2.24792524055944, "EO53_RS21385": 1.7985894197234422, "EO53_RS02785": 2.4670799052007912, "EO53_RS17470": 1.2126448498187652, "EO53_RS14465": 2.5632644175648576, "EO53_RS20155": 3.3310485973866504, "EO53_RS21770": 2.643616084242313, "EO53_RS14315": 2.479704284235701, "EO53_RS21350": 1.9328019030734152, "EO53_RS17990": 3.4622863212569572, "EO53_RS19865": 2.1666047458020614, "EO53_RS02710": 2.113210176216551, "EO53_RS12300": 1.2314495721362442, "EO53_RS03135": 3.166663299571051, "EO53_RS02800": 4.074008155548402, "EO53_RS00065": 2.141522289005343, "EO53_RS04095": 2.607459056803958, "EO53_RS00220": 3.0866215885189807, "EO53_RS22015": 2.296530070476562, "EO53_RS17035": 2.194567707854333, "EO53_RS08230": 2.625869803700317, "EO53_RS16040": 3.6941014581987597, "EO53_RS10010": 3.5102005301133374, "EO53_RS00075": 2.1590073563992, "EO53_RS16335": 1.3014301776767156, "EO53_RS05580": 3.878039900412251, "EO53_RS17775": 3.2375260487833573, "EO53_RS22200": 1.5446087141217457, "EO53_RS07165": 2.4229107595484174, "EO53_RS07820": 2.9431192178594454, "EO53_RS18565": 1.8621901536866359, "EO53_RS10215": 1.4235240746014766, "EO53_RS22290": 2.8461337459911755, "EO53_RS03120": 2.0114280685959023, "EO53_RS21980": 2.3570020190226746, "EO53_RS22135": 3.42714907963996, "EO53_RS22215": 2.9486120303578796, "EO53_RS16710": 0.5438868355572315, "EO53_RS01480": 0.9955048978812571, "EO53_RS00560": 1.9888631590894896, "EO53_RS08425": 2.138684360686631, "EO53_RS09510": 1.7477336817170752, "EO53_RS20550": 3.648218704468287, "EO53_RS06660": 2.9474787169857812, "EO53_RS20790": 3.1033335129347304, "EO53_RS03185": 2.527428099546033, "EO53_RS05200": 3.8916883181216777, "EO53_RS21325": 2.006622862242298, "EO53_RS05085": 2.942235782557446, "EO53_RS07440": 3.805997535891627, "EO53_RS02965": 1.6446019838923904, "EO53_RS07135": 1.3874682488609407, "EO53_RS16020": 2.6736253520541027, "EO53_RS15685": 3.9020167740755114, "EO53_RS06745": 3.132126624450917, "EO53_RS06980": 2.103481380536064, "EO53_RS20805": 3.62266249424375, "EO53_RS08300": 3.230628212825613, "EO53_RS21710": 2.997255668582335, "EO53_RS16210": 1.8740881472980115, "EO53_RS10360": 2.414885713511494, "EO53_RS15880": 3.23608596788911, "EO53_RS14215": 1.7813881082355705, "EO53_RS13625": 1.9713036106212014, "EO53_RS13960": 1.8738709550619803, "EO53_RS01270": 1.8784573712751356, "EO53_RS17920": 3.2849358667224724, "EO53_RS18825": 4.399476552219994, "EO53_RS07400": 2.5098855171605705, "EO53_RS04910": 2.7878556973021276, "EO53_RS20780": 1.8758596490484962, "EO53_RS10870": 2.1124741777854545, "EO53_RS10050": 3.037403933689494, "EO53_RS00985": 4.206682301844553, "EO53_RS00180": 1.970034608376619, "EO53_RS02225": 2.487429416003129, "EO53_RS08560": 2.2866619436498525, "EO53_RS03760": 2.8914624184955677, "EO53_RS03525": 1.5546963588300453, "EO53_RS11525": 2.8216305975325198, "EO53_RS09095": 2.365573727957478, "EO53_RS03575": 2.402249352147005, "EO53_RS06945": 0.9684802445384167, "EO53_RS14270": 1.5067761230697838, "EO53_RS16540": 3.2190854456161255, "EO53_RS12205": 1.9174028318704472, "EO53_RS19070": 1.3105969849855692, "EO53_RS13570": 2.7064815140810317, "EO53_RS19310": 1.3420240747791692, "EO53_RS05005": 2.6816620353640226, "EO53_RS14835": 1.8155207395969055, "EO53_RS03090": 2.1694814747914064, "EO53_RS14545": 2.2766821711263296, "EO53_RS17575": 1.9714832988740607, "EO53_RS19380": 3.5974845082910383, "EO53_RS02880": 3.4083789893674514, "EO53_RS20900": 2.215398421003406, "EO53_RS05165": 1.7330233220508218, "EO53_RS03975": 2.242099153161749, "EO53_RS20315": 2.3353302839176413, "EO53_RS15860": 2.349911801748775, "EO53_RS02120": 2.55048455882158, "EO53_RS05345": 2.525717945081051, "EO53_RS08680": 2.38232295829513, "EO53_RS00415": 2.495668401459375, "EO53_RS20700": 2.3721102222483297, "EO53_RS17240": 3.529603463322654, "EO53_RS18595": 2.741417874373496, "EO53_RS01805": 3.002182062235615, "EO53_RS08925": 2.585081012825675, "EO53_RS14460": 2.4509691726243825, "EO53_RS13795": 3.254011640072986, "EO53_RS11310": 2.7407710894808446, "EO53_RS07750": 3.328556581135851, "EO53_RS19670": 3.211281014899127, "EO53_RS20095": 2.078924791428653, "EO53_RS04320": 1.7005277943520025, "EO53_RS06160": 2.80444687343242, "EO53_RS13580": 2.2429169506829703, "EO53_RS03460": 3.3319900442892174, "EO53_RS03670": 2.9027700809079913, "EO53_RS10515": 1.9786396619989204, "EO53_RS15195": 2.760576574451424, "EO53_RS13980": 1.4548073173166343, "EO53_RS06560": 2.45654700221713, "EO53_RS11220": 2.7573224609057223, "EO53_RS09905": 3.488737594643957, "EO53_RS22130": 3.106510993059334, "EO53_RS18770": 1.9027864009537054, "EO53_RS22770": 1.6731203368889294, "EO53_RS03615": 1.855649429196189, "EO53_RS07745": 1.717767368323713, "EO53_RS09950": 3.084783408588273, "EO53_RS03240": 2.1910443570003895, "EO53_RS03660": 1.4442334678785758, "EO53_RS09350": 2.363960689343987, "EO53_RS09730": 2.841723662730698, "EO53_RS07220": 2.3294788892823104, "EO53_RS07265": 3.394107605138512, "EO53_RS00330": 2.0906146179664913, "EO53_RS06330": 2.0774664822633677, "EO53_RS18165": 1.0489348134664216, "EO53_RS06365": 1.4621957671268166, "EO53_RS05515": 2.2049479689716676, "EO53_RS15825": 2.057584523733691, "EO53_RS03765": 2.5493556069082888, "EO53_RS13945": 1.693354685554321, "EO53_RS00250": 1.7452498118791544, "EO53_RS12805": 2.2237100376782273, "EO53_RS13360": 3.411637963483114, "EO53_RS15815": 2.8467512977776996, "EO53_RS17480": 1.3307114557847608, "EO53_RS19350": 1.7768210400054762, "EO53_RS04775": 2.489553154756247, "EO53_RS08970": 2.23422817657996, "EO53_RS07500": 1.3298013035589398, "EO53_RS04610": 2.676942552252402, "EO53_RS11035": 3.1877539328527633, "EO53_RS01390": 2.607365794014544, "EO53_RS08855": 3.246479573099157, "EO53_RS18490": 2.090906569133376, "EO53_RS04860": 1.9959584693236343, "EO53_RS11845": 2.253537090463873, "EO53_RS02005": 2.3302693187821517, "EO53_RS19765": 2.912653068146335, "EO53_RS01015": 2.0870170077105206, "EO53_RS17190": 1.8587535838529543, "EO53_RS17405": 2.2632898486824113, "EO53_RS08590": 2.1576178203591665, "EO53_RS16700": 3.3977461571981036, "EO53_RS08940": 1.356257605346126, "EO53_RS09720": 2.837884823000547, "EO53_RS11295": 3.074012168770646, "EO53_RS18990": 2.712979600785951, "EO53_RS00135": 2.4502335359686915, "EO53_RS18300": 2.4283081315429906, "EO53_RS00175": 1.9821112278018933, "EO53_RS13200": 1.5525563768734272, "EO53_RS07520": 2.678483283820452, "EO53_RS14295": 3.4304944646063076, "EO53_RS14440": 2.403459470018415, "EO53_RS18380": 2.4494792286913447, "EO53_RS08635": 2.203559502128726, "EO53_RS12915": 3.5813588025125056, "EO53_RS15785": 2.3561487316248906, "EO53_RS14515": 2.784309509908928, "EO53_RS08445": 1.8151967144565493, "EO53_RS00860": 2.2580815147908635, "EO53_RS08475": 4.103780346210757, "EO53_RS05025": 2.843322637131469, "EO53_RS05490": 2.8019819236051906, "EO53_RS19770": 2.501945003679054, "EO53_RS19000": 2.7320266648115332, "EO53_RS06885": 2.382654679721041, "EO53_RS18470": 3.0131242716097066, "EO53_RS05445": 2.6934403001318064, "EO53_RS05740": 2.3861745226414857, "EO53_RS00260": 2.0767673280782564, "EO53_RS19475": 1.5668436291646675, "EO53_RS11060": 2.285287642942744, "EO53_RS19385": 2.140419685817887, "EO53_RS08085": 1.4314444836000848, "EO53_RS16610": 2.5188929868854673, "EO53_RS17040": 3.135068957927271, "EO53_RS02280": 2.6775240945585836, "EO53_RS21160": 1.8365551895171681, "EO53_RS02695": 1.6140965760732622, "EO53_RS15360": 1.5126416925941828, "EO53_RS04255": 3.344198641372863, "EO53_RS04510": 1.7961611707608016, "EO53_RS16305": 3.2302838034140358, "EO53_RS18080": 2.35799203810246, "EO53_RS21695": 2.662363498165327, "EO53_RS09045": 1.0667905968740423, "EO53_RS03265": 1.7109101396297233, "EO53_RS07080": 2.5862205576911577, "EO53_RS01520": 2.1399601595340596, "EO53_RS11825": 2.101941558040579, "EO53_RS17105": 2.1617522220654544, "EO53_RS13560": 2.6897360636558, "EO53_RS08965": 1.4994307166656735, "EO53_RS02270": 2.828517450042836, "EO53_RS12455": 2.092337300309748, "EO53_RS02815": 3.6046546490609424, "EO53_RS11610": 1.8388942554564902, "EO53_RS19225": 1.6337028948767134, "EO53_RS03325": 2.3031481040329718, "EO53_RS06715": 1.781310622444397, "EO53_RS17375": 2.1030345429194504, "EO53_RS05935": 3.0283055030285615, "EO53_RS15695": 3.1147857190010653, "EO53_RS12410": 2.6624779224504205, "EO53_RS12840": 2.3317716068669636, "EO53_RS14125": 1.5002364472753462, "EO53_RS08115": 2.2379772430445137, "EO53_RS10950": 1.6786752433600851, "EO53_RS05865": 2.563695511828804, "EO53_RS18180": 1.9196254843007186, "EO53_RS02325": 2.7961528353108687, "EO53_RS04520": 1.887800514359423, "EO53_RS08890": 3.548556821679872, "EO53_RS18675": 2.5038861109320876, "EO53_RS11200": 1.8230578687716257, "EO53_RS13620": 3.310012240664785, "EO53_RS00685": 2.2909454887016314, "EO53_RS08770": 2.322865276888341, "EO53_RS12775": 1.0794575351748268, "EO53_RS08860": 1.9056760462690878, "EO53_RS10680": 3.9211728871996003, "EO53_RS05180": 2.2360888972411574, "EO53_RS14860": 1.5100657366882269, "EO53_RS14970": 2.26605313110471, "EO53_RS19115": 3.682256141952312, "EO53_RS02100": 2.1194818786614413, "EO53_RS19020": 3.6856226848985116, "EO53_RS16420": 2.098507801931441, "EO53_RS10980": 3.2565951110077727, "EO53_RS17540": 1.8826284912416429, "EO53_RS16280": 1.870939881039241, "EO53_RS09130": 3.206612803730625, "EO53_RS16900": 2.1877506802003706, "EO53_RS01440": 1.670257018386106, "EO53_RS11730": 0.9033132172670207, "EO53_RS02370": 1.757409471881118, "EO53_RS06610": 3.358578124548688, "EO53_RS00965": 2.234717340582912, "EO53_RS16015": 2.3022159692614435, "EO53_RS02595": 3.6436451445358804, "EO53_RS06075": 4.205002527899503, "EO53_RS05290": 1.6406199184983543, "EO53_RS15225": 1.7021144492418345, "EO53_RS15590": 2.305631440799196, "EO53_RS05510": 2.2872342040968117, "EO53_RS09845": 3.2623443673427914, "EO53_RS09615": 3.0921212199932704, "EO53_RS05540": 1.9843882655477698, "EO53_RS01410": 2.3002196345139336, "EO53_RS14220": 2.0214365137074757, "EO53_RS04060": 3.85703069595898, "EO53_RS03025": 1.2105108341384765, "EO53_RS16970": 1.282882948670775, "EO53_RS06820": 3.050528590043964, "EO53_RS07290": 2.1585878992679435, "EO53_RS12400": 2.340448801295715, "EO53_RS16000": 2.2556412546041535, "EO53_RS14115": 1.7711794245083707, "EO53_RS02985": 3.3743099407418993, "EO53_RS08640": 2.0611303331857034, "EO53_RS07000": 1.7470264460643323, "EO53_RS11215": 2.275645170655912, "EO53_RS05880": 2.5199442380268167, "EO53_RS15270": 2.5138260799020236, "EO53_RS10055": 1.2374618177437364, "EO53_RS14255": 2.6154300453027353, "EO53_RS19985": 3.571593223240483, "EO53_RS10700": 2.6902612587368275, "EO53_RS04205": 2.5303453111809895, "EO53_RS21035": 2.0452299506723626, "EO53_RS18375": 2.3326997797433995, "EO53_RS15485": 2.1368225512128416, "EO53_RS12230": 2.3078652642075244, "EO53_RS08295": 1.8934314875642644, "EO53_RS04575": 2.9821168841680024, "EO53_RS08805": 2.120227647376579, "EO53_RS17410": 2.773409217627436, "EO53_RS10730": 1.5350688744699748, "EO53_RS15770": 3.0331032292850875, "EO53_RS05305": 1.8605674599665343, "EO53_RS06150": 2.112313558634937, "EO53_RS02075": 2.3107504222372977, "EO53_RS06175": 3.3705374617903177, "EO53_RS02750": 2.7003530654839873, "EO53_RS17905": 2.4574990747666545, "EO53_RS05485": 3.2089768893994797, "EO53_RS08335": 1.368418305068193, "EO53_RS18610": 1.6920713742075146, "EO53_RS09365": 2.4674007524304797, "EO53_RS16320": 2.338073625755595, "EO53_RS16975": 2.444226013048115, "EO53_RS12885": 2.9753199439896667, "EO53_RS02095": 1.6935498387953805, "EO53_RS03045": 1.806880076094189, "EO53_RS04470": 2.606947724349526, "EO53_RS04950": 2.2398785887079202, "EO53_RS17450": 3.112310592453388, "EO53_RS13035": 1.8008840991533455, "EO53_RS15700": 2.4137826487939247, "EO53_RS19305": 2.3890232661456308, "EO53_RS20770": 2.0726546676446325, "EO53_RS13435": 2.6878957220661226, "EO53_RS03150": 1.5849493908347287, "EO53_RS14985": 3.8662538637191597, "EO53_RS07830": 2.727791474685766, "EO53_RS00460": 2.239710073704185, "EO53_RS13130": 4.133447989001687, "EO53_RS08885": 2.1358735160005655, "EO53_RS06750": 1.8988693787619346, "EO53_RS15765": 2.2212868847824283, "EO53_RS15865": 2.7074786923432885, "EO53_RS17070": 2.3948220821351565, "EO53_RS05145": 2.4743568498796096, "EO53_RS17595": 2.1488145256714732, "EO53_RS23020": 1.1832419785745514, "EO53_RS04115": 2.131569090134395, "EO53_RS07970": 2.4781002145062416, "EO53_RS04980": 1.0542411391693585, "EO53_RS11890": 1.3635418242159318, "EO53_RS09025": 2.5605033807270505, "EO53_RS02525": 2.0781185995871234, "EO53_RS05135": 1.7356186097029747, "EO53_RS08545": 3.502783740952007, "EO53_RS19180": 3.3688160042230497, "EO53_RS08875": 1.5296551305828763, "EO53_RS09155": 2.5925575483141388, "EO53_RS21950": 2.0286840898763927, "EO53_RS11360": 1.7084707444435123, "EO53_RS06045": 1.94384119105205, "EO53_RS03495": 1.8188523412973578, "EO53_RS21495": 2.8210593027490223, "EO53_RS19910": 2.7469860072811456, "EO53_RS11850": 2.3256262153109004, "EO53_RS02930": 4.069426150131523, "EO53_RS18350": 2.232046245402655, "EO53_RS03705": 2.381538712159467, "EO53_RS22550": 2.2442877166237936, "EO53_RS21135": 1.5129317348931084, "EO53_RS16275": 2.7610290830774504, "EO53_RS07920": 3.1846434669456074, "EO53_RS03775": 2.313098861020995, "EO53_RS09910": 2.8203041730028926, "EO53_RS00120": 1.9659502238110227, "EO53_RS08795": 1.6156058631062054, "EO53_RS12880": 2.1866477370829727, "EO53_RS10370": 2.0709110125984647, "EO53_RS11655": 2.452337420124425, "EO53_RS21185": 1.6989384579075393, "EO53_RS09915": 2.052115178251722, "EO53_RS13140": 2.2441784190250176, "EO53_RS10985": 2.5933302967117915, "EO53_RS08580": 2.432081372843292, "EO53_RS20915": 4.221469784948375, "EO53_RS00915": 2.3692337909262537, "EO53_RS11965": 2.222212383653807, "EO53_RS04900": 1.1945146548769459, "EO53_RS05230": 2.005493768668212, "EO53_RS17710": 2.6204796732428917, "EO53_RS11560": 2.7581010329930993, "EO53_RS19485": 2.144317053930124, "EO53_RS15120": 2.0261068480526685, "EO53_RS19600": 2.1835784763803248, "EO53_RS01635": 2.123320778355966, "EO53_RS03450": 3.146295302525465, "EO53_RS00395": 1.8878339437042753, "EO53_RS18985": 2.0868766622364174, "EO53_RS05090": 2.850512830894066, "EO53_RS22860": 3.708491226252407, "EO53_RS14280": 3.9959273943047244, "EO53_RS09675": 1.597183362418469, "EO53_RS22430": 1.5047613661071664, "EO53_RS21400": 2.4238573505434657, "EO53_RS15410": 2.7296365981643347, "EO53_RS14105": 2.7791733239910372, "EO53_RS22425": 2.1909846987213344, "EO53_RS16630": 3.1100181484565734, "EO53_RS01925": 1.7571545881323107, "EO53_RS06540": 2.20699823880955, "EO53_RS14795": 2.339822632922959, "EO53_RS19395": 1.9533962955033755, "EO53_RS05045": 2.2325461465945455, "EO53_RS14590": 1.5047467317032392, "EO53_RS03330": 1.8013550641413996, "EO53_RS00980": 2.421166516341281, "EO53_RS04625": 1.8650498882095372, "EO53_RS08175": 3.225006680027401, "EO53_RS15725": 1.7856946196086423, "EO53_RS08285": 1.9245950335640318, "EO53_RS09185": 2.82560427608412, "EO53_RS14070": 2.548334533049022, "EO53_RS11420": 1.3721309000042545, "EO53_RS08785": 0.9537037275730182, "EO53_RS11580": 1.9528192832456608, "EO53_RS09750": 2.5555387330097172, "EO53_RS05375": 2.1828796777915973, "EO53_RS21410": 2.4077715565147897, "EO53_RS00800": 1.7537070205286565, "EO53_RS17855": 2.2090253522935313, "EO53_RS09850": 1.7520508335273661, "EO53_RS01085": 2.1148828196415472, "EO53_RS22880": 2.752235815907976, "EO53_RS16255": 2.2696751250818097, "EO53_RS00610": 2.884402144740115, "EO53_RS15330": 3.246980843318054, "EO53_RS08915": 2.651181843329708, "EO53_RS03735": 2.3234116077918534, "EO53_RS22350": 2.811044744683865, "EO53_RS00050": 2.3538814732731246, "EO53_RS14180": 2.053449610616041, "EO53_RS00890": 1.204640642912427, "EO53_RS04210": 2.3025684901343992, "EO53_RS05245": 2.6600148407975044, "EO53_RS03535": 3.6778765482018443, "EO53_RS17705": 2.2760733778482325, "EO53_RS11160": 2.234920496570675, "EO53_RS03740": 2.623359498803124, "EO53_RS15150": 1.7410523410062495, "EO53_RS08170": 1.8675577862090469, "EO53_RS08495": 4.236807510568333, "EO53_RS02155": 3.6830821690451914, "EO53_RS03445": 2.143677627258022, "EO53_RS09735": 2.2557921290015246, "EO53_RS01325": 1.80107948019869, "EO53_RS20015": 4.097989164765041, "EO53_RS18460": 2.311851000670728, "EO53_RS19640": 2.5308192482790464, "EO53_RS08780": 1.7117106736944325, "EO53_RS14690": 2.349770821916653, "EO53_RS17605": 2.4668293116016327, "EO53_RS16705": 2.558064301241603, "EO53_RS00540": 3.558249734936637, "EO53_RS13470": 2.5988770278135904, "EO53_RS07190": 2.1189251440204884, "EO53_RS13595": 1.768207090970552, "EO53_RS04835": 1.111834873719141, "EO53_RS15320": 2.3119648174138026, "EO53_RS13885": 2.0268078138800965, "EO53_RS15885": 2.6734090936124018, "EO53_RS19215": 3.3948483267653837, "EO53_RS17790": 3.6192618855998657, "EO53_RS09275": 1.949093785934746, "EO53_RS16720": 2.068340445723729, "EO53_RS13690": 2.2204032225795998, "EO53_RS04495": 2.730763469807115, "EO53_RS14130": 2.897441543280184, "EO53_RS12780": 2.074841948557556, "EO53_RS18305": 3.7921131507960886, "EO53_RS07210": 3.7208555198960465, "EO53_RS14660": 3.792157792379011, "EO53_RS19645": 1.9773915189822606, "EO53_RS07610": 2.773109868400542, "EO53_RS00840": 2.744868794754668, "EO53_RS16525": 3.3396058068145105, "EO53_RS17600": 3.362615450850947, "EO53_RS03085": 1.9392933814772613, "EO53_RS04440": 1.7301881345022363, "EO53_RS07555": 2.1007153634227307, "EO53_RS00870": 2.425599284366862, "EO53_RS05690": 2.290775742805479, "EO53_RS10665": 4.097678590995677, "EO53_RS18715": 3.4392629090998077, "EO53_RS07300": 2.281894905966254, "EO53_RS04130": 2.540150049699556, "EO53_RS07015": 1.8773616924091883, "EO53_RS15030": 2.0085464119804106, "EO53_RS02980": 2.106058009490666, "EO53_RS14585": 3.114752396040196, "EO53_RS04535": 2.3765768757134142, "EO53_RS13810": 0.9321666370783553, "EO53_RS13350": 1.2888967297606142, "EO53_RS16650": 1.96889883830296, "EO53_RS16355": 3.3953760313851187, "EO53_RS18500": 2.1815269006992457, "EO53_RS10695": 3.242496418123305, "EO53_RS20405": 1.910839400497108, "EO53_RS02410": 2.113730500475515, "EO53_RS00270": 2.3635758350844522, "EO53_RS01725": 3.5088503975299687, "EO53_RS09945": 3.1968321292671, "EO53_RS19675": 2.4004981805723067, "EO53_RS05420": 2.3446603053615145, "EO53_RS01905": 3.467980107920556, "EO53_RS18130": 2.937421289520574, "EO53_RS09900": 2.9473579323735843, "EO53_RS22270": 2.389197115780758, "EO53_RS02400": 3.0328426768172823, "EO53_RS21335": 2.800911671251909, "EO53_RS09660": 1.9446685218550355, "EO53_RS07470": 1.6588020819019054, "EO53_RS17415": 1.8880036541184753, "EO53_RS19095": 2.5011892429262144, "EO53_RS11805": 2.8747352809739453, "EO53_RS10420": 3.0440130055531203, "EO53_RS04000": 4.1038420931083985, "EO53_RS01285": 2.6866123110838283, "EO53_RS12615": 1.8935665464208944, "EO53_RS03285": 2.3305857531635783, "EO53_RS07180": 2.370795377809577, "EO53_RS14430": 2.4066235275722727, "EO53_RS08845": 3.0228630480630874, "EO53_RS18325": 2.2484637938471015, "EO53_RS06420": 2.567810053425917, "EO53_RS02920": 2.9008792655106492, "EO53_RS03335": 2.3956913416158323, "EO53_RS10610": 3.5498836817566986, "EO53_RS10710": 3.819313983924598, "EO53_RS20890": 2.537866377754285, "EO53_RS09790": 3.318791484823813, "EO53_RS21340": 1.5738271305817821, "EO53_RS14400": 1.969102545465196, "EO53_RS01430": 2.216899106951147, "EO53_RS09205": 2.65892988913956, "EO53_RS18650": 2.949905588475817, "EO53_RS13860": 3.3161505755594285, "EO53_RS09865": 2.844006940905783, "EO53_RS11405": 0.8466314823455602, "EO53_RS15165": 3.3454479084213835, "EO53_RS16035": 3.334546133343366, "EO53_RS08185": 1.9899231254294016, "EO53_RS10800": 2.2604891883199723, "EO53_RS11650": 2.4876632329528015, "EO53_RS11885": 3.0194422094287345, "EO53_RS22890": 0.8662461209170853, "EO53_RS01075": 2.398598108515904, "EO53_RS20860": 2.7631845549319696, "EO53_RS15310": 4.306932461158653, "EO53_RS13170": 2.651299611809249, "EO53_RS10860": 2.704733439489379, "EO53_RS15000": 3.767527308531484, "EO53_RS16260": 1.9868093954050055, "EO53_RS21460": 2.1174710043077813, "EO53_RS18340": 1.1559289872900085, "EO53_RS05845": 1.9240338326308004, "EO53_RS05745": 1.4773586685744724, "EO53_RS07005": 1.5834292336114273, "EO53_RS00900": 2.0073962016289943, "EO53_RS06250": 2.1769079284855373, "EO53_RS03780": 3.1233185083110633, "EO53_RS00850": 1.4224916567648824, "EO53_RS11070": 2.4088713008605755, "EO53_RS09150": 3.8900295702672643, "EO53_RS13310": 2.4758025260157286, "EO53_RS21215": 2.3364866086761595, "EO53_RS10865": 2.53398696441983, "EO53_RS00630": 2.031727087770048, "EO53_RS13930": 1.8672908780295099, "EO53_RS19795": 1.9577573744451013, "EO53_RS10900": 2.4149168498902216, "EO53_RS04085": 4.356915075531928, "EO53_RS02855": 1.6575015395360235, "EO53_RS16835": 3.408514116997533, "EO53_RS04750": 1.7535820132953124, "EO53_RS12695": 2.5773081737801595, "EO53_RS16845": 2.5974053094178915, "EO53_RS05495": 1.8865267338861225, "EO53_RS16910": 4.091441041145668, "EO53_RS02465": 3.8233481539697705, "EO53_RS21305": 2.42746474266018, "EO53_RS00910": 2.6620603900629765, "EO53_RS11765": 2.066511635498433, "EO53_RS00015": 1.4389572583115755, "EO53_RS20545": 2.4388463691871776, "EO53_RS07635": 3.0070229825836066, "EO53_RS05560": 3.6418873618160985, "EO53_RS10400": 1.502488887267732, "EO53_RS19360": 2.3076033511949543, "EO53_RS00825": 2.418224724974264, "EO53_RS11775": 3.103928813173396, "EO53_RS10550": 2.41043779299393, "EO53_RS10630": 1.9051682354899993, "EO53_RS10995": 3.2367771958558498, "EO53_RS07170": 1.655539586043788, "EO53_RS20070": 2.1564976937422617, "EO53_RS21225": 1.6473893776061768, "EO53_RS22525": 1.9291855712465882, "EO53_RS13760": 2.48924606238443, "EO53_RS04515": 3.1302163065697384, "EO53_RS07935": 2.954948913724861, "EO53_RS21995": 1.909226297932061, "EO53_RS15140": 1.8179617091270828, "EO53_RS13670": 1.5315997207467156, "EO53_RS05995": 3.1182839723146825, "EO53_RS04080": 2.925064587600128, "EO53_RS12865": 1.8130158166864987, "EO53_RS15970": 2.938472205477142, "EO53_RS00855": 2.800315827441075, "EO53_RS06615": 2.4397590085029197, "EO53_RS17455": 2.1592411994189478, "EO53_RS18615": 3.7144182241643953, "EO53_RS00150": 1.6129047059261323, "EO53_RS04650": 2.1665873060425946, "EO53_RS00405": 1.7214929430778687, "EO53_RS14370": 2.3003171000304814, "EO53_RS14360": 2.132158157578265, "EO53_RS14435": 1.8288557762171198, "EO53_RS05700": 2.4685967961531814, "EO53_RS05950": 2.129134311148209, "EO53_RS15115": 1.4137991545790463, "EO53_RS08650": 2.382368785070388, "EO53_RS21245": 1.9185361008742987, "EO53_RS07040": 3.4370503620701456, "EO53_RS05760": 1.9623942166538757, "EO53_RS12970": 3.418905550883848, "EO53_RS06040": 3.907342545521705, "EO53_RS15205": 1.4935451268443782, "EO53_RS17560": 2.7839518513204244, "EO53_RS17915": 2.135609750471567, "EO53_RS16955": 1.959471077698665, "EO53_RS00950": 2.0150129410780635, "EO53_RS18410": 2.5557336135195965, "EO53_RS00410": 2.9905051116399552, "EO53_RS00495": 2.728476851067727, "EO53_RS22920": 2.3104251240966382, "EO53_RS19340": 3.4977004454257616, "EO53_RS22620": 2.2333652454221165, "EO53_RS19030": 2.5038396887747423, "EO53_RS10190": 1.06388503885072, "EO53_RS20040": 2.3904119621553916, "EO53_RS02360": 2.6264973380301306, "EO53_RS14445": 0.6978994892331546, "EO53_RS07790": 2.4109345783562075, "EO53_RS09560": 3.0643131969209, "EO53_RS12905": 1.2529535504333282, "EO53_RS04890": 2.6952377104262557, "EO53_RS15265": 3.024184100887854, "EO53_RS03165": 2.1318094024835057, "EO53_RS07965": 3.762679504465639, "EO53_RS20705": 1.820456318573797, "EO53_RS10945": 2.465538395270982, "EO53_RS07280": 1.9845800790639394, "EO53_RS14645": 3.329865886260889, "EO53_RS10155": 2.081775159597053, "EO53_RS06870": 2.381097995308908, "EO53_RS22295": 2.456391963863685, "EO53_RS19175": 2.118006649163706, "EO53_RS21930": 2.945921795698934, "EO53_RS07755": 2.901941081340606, "EO53_RS10780": 3.6092149364824984, "EO53_RS19495": 1.8620418500038853, "EO53_RS16465": 2.626895986094429, "EO53_RS17350": 2.74237182753459, "EO53_RS11780": 2.054738070521877, "EO53_RS22930": 2.790878547838059, "EO53_RS08660": 2.4807042360466456, "EO53_RS18450": 1.6241326200648534, "EO53_RS20565": 2.6703245022347777, "EO53_RS07840": 2.6614964821474563, "EO53_RS15170": 2.2683442461934424, "EO53_RS08530": 1.9817434255643909, "EO53_RS01515": 3.6410559027865643, "EO53_RS08035": 2.0949740594592683, "EO53_RS00200": 2.6202100537783783, "EO53_RS13495": 2.3102409365893637, "EO53_RS10430": 2.965243365943671, "EO53_RS13430": 3.1423540547303066, "EO53_RS12215": 1.589543870851555, "EO53_RS03805": 2.043373966279515, "EO53_RS21590": 2.645128069806916, "EO53_RS02810": 1.9519258922768141, "EO53_RS04300": 2.4792976373687563, "EO53_RS02995": 2.3469444128183357, "EO53_RS15200": 1.7393397959039174, "EO53_RS13370": 2.1379437674034225, "EO53_RS20380": 2.927204838894218, "EO53_RS08620": 1.9496041453351354, "EO53_RS21920": 3.287392860749451, "EO53_RS08130": 3.3191045681967033, "EO53_RS09470": 1.986154247298312, "EO53_RS13780": 3.230264278221934, "EO53_RS14250": 2.2134599349422213, "EO53_RS12190": 1.5771772209832284, "EO53_RS11980": 1.683369900963222, "EO53_RS20485": 2.1109543172977574, "EO53_RS15940": 1.9748666871036027, "EO53_RS07940": 1.4225572617166835, "EO53_RS06760": 2.4584756402356427, "EO53_RS17155": 2.777084199294572, "EO53_RS11955": 2.496976448101418, "EO53_RS14365": 3.8496715808477724, "EO53_RS10820": 2.193853327962827, "EO53_RS08345": 2.080306526116861, "EO53_RS19990": 1.7725031009682242, "EO53_RS16790": 2.0226870379842268, "EO53_RS08225": 2.5365144087193157, "EO53_RS22000": 0.3297902341981945, "EO53_RS16025": 3.6528359390053953, "EO53_RS05395": 2.530836313508254, "EO53_RS07895": 4.332898361041234, "EO53_RS05805": 2.641911450436029, "EO53_RS02285": 1.591587309333632, "EO53_RS07860": 2.4962870380953954, "EO53_RS02475": 2.7174196163838364, "EO53_RS00645": 2.0837960444512724, "EO53_RS02320": 1.995826875424902, "EO53_RS14110": 3.4769760885741663, "EO53_RS03410": 2.956401084848957, "EO53_RS21425": 1.955830560027022, "EO53_RS20740": 2.5617371211604096, "EO53_RS04805": 4.177120290773692, "EO53_RS15240": 2.060830125021593, "EO53_RS05475": 3.78742739817069, "EO53_RS04855": 2.5715465119056593, "EO53_RS11265": 2.8173620582242176, "EO53_RS19975": 2.6555453977735364, "EO53_RS10465": 3.1778904374148502, "EO53_RS10915": 2.060337974712535, "EO53_RS04285": 2.233896248358927, "EO53_RS12335": 2.6867404367452914, "EO53_RS04030": 3.9224199471756838, "EO53_RS09445": 1.3513188965197935, "EO53_RS01110": 2.1111055235941665, "EO53_RS14920": 3.289193336503377, "EO53_RS08905": 3.662445344534732, "EO53_RS16915": 3.506576273717475, "EO53_RS16690": 2.407439833880099, "EO53_RS05450": 2.30003556403713, "EO53_RS06010": 2.3026443530805265, "EO53_RS04420": 2.4603050040699883, "EO53_RS03875": 1.6588602222731401, "EO53_RS09455": 1.7442677349480564, "EO53_RS08615": 1.850776867689968, "EO53_RS00420": 3.232287475651669, "EO53_RS05350": 2.1462620606660474, "EO53_RS14760": 2.886964714435688, "EO53_RS11250": 2.168118023313099, "EO53_RS15460": 2.387067245963526, "EO53_RS07475": 3.5264993421329183, "EO53_RS20245": 3.2219343266382237, "EO53_RS21010": 2.7931592608349654, "EO53_RS21985": 2.217216830855377, "EO53_RS19780": 2.659463596241198, "EO53_RS18635": 3.5100604329946536, "EO53_RS07575": 1.3382926550365501, "EO53_RS08305": 1.6013260269533123, "EO53_RS08630": 2.3789594224478487, "EO53_RS10200": 3.044020048839124, "EO53_RS01645": 3.4215131041966167, "EO53_RS07435": 1.611915416587348, "EO53_RS14355": 2.367317433110961, "EO53_RS01685": 1.7997275483316806, "EO53_RS14195": 2.8515518874815724, "EO53_RS18090": 2.1337323375901267, "EO53_RS10335": 2.076553183593447, "EO53_RS11430": 3.7394365905304294, "EO53_RS13975": 2.05560907713958, "EO53_RS03095": 2.2267825666408454, "EO53_RS22360": 2.351542452488275, "EO53_RS14265": 2.3424916227564374, "EO53_RS08790": 0.9612584208161062, "EO53_RS10715": 2.6778622338352425, "EO53_RS11320": 2.4752281640397786, "EO53_RS18445": 1.9281360959867504, "EO53_RS20450": 4.641889883040386, "EO53_RS17265": 3.1371800186961574, "EO53_RS17340": 1.8677366559400987, "EO53_RS22035": 2.057122897047288, "EO53_RS07185": 2.003735832758225, "EO53_RS06190": 4.029658620254342, "EO53_RS22870": 2.4869662424113366, "EO53_RS05570": 2.7446635454058286, "EO53_RS15495": 1.96800204699904, "EO53_RS13550": 2.856150819550722, "EO53_RS04280": 2.2903798566651457, "EO53_RS03340": 0.21101386772516295, "EO53_RS18680": 3.3703884113984723, "EO53_RS12755": 2.0060497096785532, "EO53_RS18125": 1.7043887906506148, "EO53_RS01970": 3.167011225383024, "EO53_RS17225": 3.1440740597632595, "EO53_RS15570": 3.0061709514471833, "EO53_RS00830": 2.223219699458311, "EO53_RS01310": 1.9142228647249682, "EO53_RS16800": 0.5539619634791253, "EO53_RS02180": 1.9333873942567439, "EO53_RS21660": 2.553256253195745, "EO53_RS12135": 2.2819560483766415, "EO53_RS16205": 1.8058795969996406, "EO53_RS07330": 2.0526434873786354, "EO53_RS06515": 3.9232332749748555, "EO53_RS11595": 1.9777352694038903, "EO53_RS14175": 1.8014490986413412, "EO53_RS22665": 1.9281976410246109, "EO53_RS14865": 1.7789745288436398, "EO53_RS06415": 2.2989913203452645, "EO53_RS21000": 3.371956480040537, "EO53_RS10185": 1.548511885182624, "EO53_RS14975": 2.083657537463458, "EO53_RS12890": 2.74923189081881, "EO53_RS12725": 2.903041343342603, "EO53_RS02500": 3.1760970722323214, "EO53_RS07195": 3.7726598351516922, "EO53_RS13825": 1.9121027538839186, "EO53_RS01655": 2.4625029073288687, "EO53_RS06545": 3.7018101348448127, "EO53_RS13280": 2.6103666445666365, "EO53_RS12365": 4.791269836058835, "EO53_RS07100": 2.2009885650785743, "EO53_RS03000": 3.4907115896712306, "EO53_RS10230": 2.0496875627325104, "EO53_RS11015": 3.6561404998273943, "EO53_RS07065": 2.0582701218494006, "EO53_RS09480": 2.4514823527106, "EO53_RS16155": 2.073595001806122, "EO53_RS18840": 3.2863111575960517, "EO53_RS21715": 3.260340268980978, "EO53_RS17745": 2.157994653734534, "EO53_RS15830": 2.729495427541106, "EO53_RS06060": 3.189557571600887, "EO53_RS06470": 1.7331872778154191, "EO53_RS09500": 2.3077750081495374, "EO53_RS21865": 1.4752477577650518, "EO53_RS03430": 1.7103769317454833, "EO53_RS08815": 1.2014412232261622, "EO53_RS15325": 3.1564252116995046, "EO53_RS11325": 3.3705460248410497, "EO53_RS08610": 2.5025166339478533, "EO53_RS03155": 1.541237391830054, "EO53_RS02770": 2.371672141159005, "EO53_RS09005": 2.5395232961261214, "EO53_RS09880": 3.717797041264366, "EO53_RS04985": 3.3830070729933013, "EO53_RS06125": 2.114093806437818, "EO53_RS11970": 2.959118546795173, "EO53_RS20715": 2.624645059465427, "EO53_RS01975": 1.9166656347727808, "EO53_RS03945": 3.5494702936260576, "EO53_RS18975": 4.334981286076644, "EO53_RS07390": 3.161069878601545, "EO53_RS14000": 2.6553164142622285, "EO53_RS09530": 2.7814513669568965, "EO53_RS15110": 2.570213244218134, "EO53_RS19515": 3.2169351483705433, "EO53_RS01060": 4.57926794379122, "EO53_RS02010": 3.1501059385881334, "EO53_RS10805": 2.2160738607982693, "EO53_RS13305": 2.410816902698474, "EO53_RS04370": 1.9771121066780437, "EO53_RS18805": 3.1326584310151953, "EO53_RS18890": 3.51699067069113, "EO53_RS06100": 1.8602386220673313, "EO53_RS01395": 2.8730205715708688, "EO53_RS17420": 2.6495323589913857, "EO53_RS16825": 2.009549443063742, "EO53_RS13445": 1.9499720572301504, "EO53_RS04150": 2.1326486776763085, "EO53_RS15985": 1.866389107839127, "EO53_RS10855": 2.7036552927006774, "EO53_RS15595": 2.964431860313047, "EO53_RS11290": 2.779229041517978, "EO53_RS11800": 1.4710274820159575, "EO53_RS06930": 4.155467657829394, "EO53_RS15520": 3.98028276177339, "EO53_RS22670": 2.2158677487803575, "EO53_RS00680": 3.765063414744863, "EO53_RS10060": 2.354601183875172, "EO53_RS20385": 1.8797326199986115, "EO53_RS17020": 2.7149479237455307, "EO53_RS22275": 1.9471263401099486, "EO53_RS00475": 1.4244314784616365, "EO53_RS19970": 3.2412296750890475, "EO53_RS19830": 3.284442069336896, "EO53_RS12380": 2.9400284959033454, "EO53_RS16555": 3.58525939762304, "EO53_RS18455": 0.2339216995012609, "EO53_RS12150": 2.7295625820171914, "EO53_RS12800": 2.0174217911716203, "EO53_RS09220": 3.353605737765364, "EO53_RS13320": 1.6554077171889034, "EO53_RS22150": 2.969152434896957, "EO53_RS15315": 2.251622581170528, "EO53_RS08500": 1.7737989930867273, "EO53_RS13145": 2.7997867547848974, "EO53_RS01665": 3.3633372184475743, "EO53_RS04040": 3.1017565529677347, "EO53_RS22450": 1.316163038472538, "EO53_RS20720": 2.3975495158363236, "EO53_RS08745": 1.6015207210132358, "EO53_RS00945": 2.5941006914000915, "EO53_RS00185": 1.8106462957030105, "EO53_RS03860": 3.3434321617243388, "EO53_RS02865": 2.200230441304191, "EO53_RS06910": 2.5101697107839978, "EO53_RS02925": 3.679845222441023, "EO53_RS13555": 2.4562955027285462, "EO53_RS09040": 1.374804515097685, "EO53_RS00265": 3.0723960934394023, "EO53_RS02255": 2.4298799725976052, "EO53_RS05470": 1.6713066422872453, "EO53_RS15220": 3.148881180703894, "EO53_RS18070": 1.9058614886806091, "EO53_RS15280": 2.2742638723541764, "EO53_RS10600": 1.8166784056374101, "EO53_RS20270": 2.226620529778579, "EO53_RS16430": 2.0226870379842268, "EO53_RS15125": 1.9851421361361412, "EO53_RS11695": 2.8081580823382506, "EO53_RS05675": 2.3207220190145725, "EO53_RS00060": 2.1349426537232072, "EO53_RS09435": 3.2071571685124027, "EO53_RS17075": 3.6233108417080406, "EO53_RS10340": 3.168584961145323, "EO53_RS21100": 2.661372250740812, "EO53_RS18915": 2.9445744320159926, "EO53_RS02340": 1.129706514311042, "EO53_RS22925": 1.8208089693454668, "EO53_RS17810": 2.2757009692605896, "EO53_RS09980": 3.6261726706062403, "EO53_RS10895": 2.7602423480261065, "EO53_RS14965": 1.896001152754457, "EO53_RS19415": 1.585208803743794, "EO53_RS01910": 2.367120443337994, "EO53_RS02385": 2.2861149776089866, "EO53_RS19605": 2.7962834702895596, "EO53_RS21805": 1.5774898316913821, "EO53_RS19185": 2.8620672903584023, "EO53_RS04425": 2.8147238209203804, "EO53_RS06865": 2.3230816781300576, "EO53_RS15245": 2.538511195134286, "EO53_RS17330": 2.4214240954303023, "EO53_RS19150": 2.313753205336931, "EO53_RS06070": 2.687111192859293, "EO53_RS17495": 2.354354927607423, "EO53_RS13995": 1.9757478987823647, "EO53_RS04225": 2.500185508312904, "EO53_RS02125": 2.439880266952769, "EO53_RS17380": 2.7927362581904145, "EO53_RS08215": 3.267212888715752, "EO53_RS19725": 3.1126962070560698, "EO53_RS22045": 2.0456494064671698, "EO53_RS13245": 1.838458110877663, "EO53_RS09955": 1.9299358432770375, "EO53_RS06810": 2.8690043338253997, "EO53_RS09305": 2.121017188581088, "EO53_RS22505": 2.1069224216930476, "EO53_RS12225": 1.5480349957729391, "EO53_RS14810": 2.415491748961858, "EO53_RS03400": 2.1143017761650067, "EO53_RS09080": 3.3342976738671037, "EO53_RS19085": 2.954948913724861, "EO53_RS06360": 1.5479105215458557, "EO53_RS22680": 2.6201294453181645, "EO53_RS20365": 2.8903851792402864, "EO53_RS07645": 2.749835490855276, "EO53_RS10225": 1.5110461762310536, "EO53_RS01960": 1.8370728224698942, "EO53_RS08135": 5.249370368841219, "EO53_RS11630": 2.4089174337334613, "EO53_RS02730": 2.4553222440246834, "EO53_RS06975": 1.966791820788629, "EO53_RS04245": 3.0673709259482584, "EO53_RS00700": 2.057065543986275, "EO53_RS15600": 3.905208013242022, "EO53_RS13615": 1.9870838040501182, "EO53_RS18100": 4.043290588155095, "EO53_RS20870": 1.72696965200515, "EO53_RS12820": 2.672594843549356, "EO53_RS00275": 0.4251623424303283, "EO53_RS13510": 3.4640446878617066, "EO53_RS05520": 1.9727180817655985, "EO53_RS07085": 2.425930622143165, "EO53_RS03910": 3.642910166067496, "EO53_RS07090": 1.8344975152748768, "EO53_RS22060": 2.5008471113947515, "EO53_RS18465": 2.949860251212467, "EO53_RS16170": 2.374688229003998, "EO53_RS08260": 2.466485857039494, "EO53_RS04315": 2.0897807312128296, "EO53_RS03200": 2.545429523366456, "EO53_RS17165": 2.631288386474415, "EO53_RS11395": 2.384845515188993, "EO53_RS16855": 3.1226863022482694, "EO53_RS21110": 1.9516856395164317, "EO53_RS13730": 1.8521788497179432, "EO53_RS01860": 2.328924295572884, "EO53_RS10650": 1.8899924953946374, "EO53_RS11140": 2.264163591366215, "EO53_RS12750": 2.406205860256357, "EO53_RS18895": 2.9815465965363077, "EO53_RS16565": 2.5766923030119226, "EO53_RS14685": 2.7503368390106435, "EO53_RS21090": 2.7883586620129663, "EO53_RS10595": 1.2269692088471145, "EO53_RS18040": 2.0063928344987754, "EO53_RS06105": 3.0860815501937755, "EO53_RS20205": 1.9189096134614223, "EO53_RS08385": 2.6541806685353024, "EO53_RS17780": 2.6762754966944784, "EO53_RS00555": 2.128636311928595, "EO53_RS11300": 2.102727573498866, "EO53_RS12420": 2.7022427119192183, "EO53_RS08655": 2.291365279214286, "EO53_RS19045": 2.8703985283873514, "EO53_RS18585": 1.7301183967885434, "EO53_RS02455": 2.508771986778145, "EO53_RS09245": 2.6344514662474445, "EO53_RS16360": 3.4500274122699617, "EO53_RS12520": 2.656386781039436, "EO53_RS06000": 1.9878322383215512, "EO53_RS02720": 3.4899345017916477, "EO53_RS09110": 2.143092580591132, "EO53_RS01880": 1.7494232888124925, "EO53_RS13085": 3.321674965870838, "EO53_RS16520": 3.2521689948166514, "EO53_RS17850": 1.5137979354951685, "EO53_RS06245": 2.2994723276272224, "EO53_RS07695": 1.9316555639871025, "EO53_RS14700": 3.3761236758561757, "EO53_RS00590": 3.09426672724848, "EO53_RS19810": 2.400761328315285, "EO53_RS19855": 1.9300522282620243, "EO53_RS03950": 3.0542325736101636, "EO53_RS16985": 2.404690715159836, "EO53_RS09570": 1.6877131557408551, "EO53_RS17440": 1.4477256745827647, "EO53_RS20120": 3.3349328292575837, "EO53_RS09835": 1.7257866685489858, "EO53_RS22020": 2.4779801214436157, "EO53_RS00925": 3.220314680323651, "EO53_RS10735": 2.392035280770596, "EO53_RS18590": 2.8119617411388345, "EO53_RS13845": 3.13511066154877, "EO53_RS18020": 2.023183940653644, "EO53_RS03280": 1.4133970034092873, "EO53_RS17205": 2.3507134879021283, "EO53_RS17345": 1.576115032776973, "EO53_RS06710": 1.9376650638969646, "EO53_RS12625": 2.8655623109578907, "EO53_RS13295": 3.9335914476035962, "EO53_RS20045": 2.7576378956819223, "EO53_RS16220": 2.535265869737767, "EO53_RS13900": 2.2602282663107536, "EO53_RS06335": 3.3170194000126187, "EO53_RS12315": 1.947323361618247, "EO53_RS21480": 2.932468536034566, "EO53_RS00640": 3.703773537806448, "EO53_RS19755": 2.9580395209551718, "EO53_RS06155": 1.2745061144706102, "EO53_RS08480": 2.8414413439164132, "EO53_RS05630": 1.9105916454095202, "EO53_RS13050": 3.2601817996134606, "EO53_RS19315": 2.9856032388666613, "EO53_RS19685": 1.8038835471996826, "EO53_RS11005": 2.7112988967832976, "EO53_RS15365": 2.2339259266711537, "EO53_RS13205": 3.0845024470377256, "EO53_RS01090": 4.313409251524353, "EO53_RS19805": 2.2695173563337865, "EO53_RS12040": 2.059060218522542, "EO53_RS15935": 1.2894511092620364, "EO53_RS06985": 2.507641272424113, "EO53_RS16365": 1.8586418724976095, "EO53_RS20230": 3.2987206725518097, "EO53_RS16615": 2.822649558463992, "EO53_RS00720": 1.6624465616297976, "EO53_RS10290": 2.743377853685063, "EO53_RS10835": 2.186508440976699, "EO53_RS15650": 1.9206209486671864, "EO53_RS06905": 3.5690071446314655, "EO53_RS17080": 2.8526059154647663, "EO53_RS04695": 1.6194756552225509, "EO53_RS17945": 3.5442364790844003, "EO53_RS09075": 2.546733287303112, "EO53_RS14650": 2.2065182248485313, "EO53_RS17465": 2.9657322065046667, "EO53_RS02265": 2.2764792643571994, "EO53_RS09320": 2.511682475393204, "EO53_RS10545": 2.3408646876458143, "EO53_RS10115": 2.568020396281917, "EO53_RS11190": 2.993377918520239, "EO53_RS21045": 2.1825969802330842, "EO53_RS09685": 2.5409708315684973, "EO53_RS13520": 2.233119861287707, "EO53_RS09820": 2.255470954371033, "EO53_RS01745": 1.7974243481956222, "EO53_RS00360": 2.3518946829100833, "EO53_RS12745": 2.814011933996546, "EO53_RS07150": 2.910205992896329, "EO53_RS14670": 2.4285917549083393, "EO53_RS16905": 2.269599682579027, "EO53_RS18225": 1.9508968533100954, "EO53_RS04365": 3.894986523877698, "EO53_RS09255": 1.9563454872235007, "EO53_RS06280": 2.4453073513683554, "EO53_RS12830": 2.0338025706771865, "EO53_RS17590": 3.033892098070166, "EO53_RS06700": 3.0526189100488748, "EO53_RS17210": 3.057105954758031, "EO53_RS06900": 3.021270175844341, "EO53_RS20235": 1.5400772120501334, "EO53_RS07890": 3.5349526142717322, "EO53_RS11700": 2.6848739779842314, "EO53_RS16125": 2.7090779463015884, "EO53_RS11635": 2.771769145345901, "EO53_RS06735": 3.6686848061048147, "EO53_RS20535": 2.220353367068756, "EO53_RS12310": 3.030428074289515, "EO53_RS15980": 1.8468408489964312, "EO53_RS09930": 3.1463733202914796, "EO53_RS20000": 2.803295906448136, "EO53_RS05840": 2.0075386093653504, "EO53_RS08265": 2.2116458203415816, "EO53_RS00530": 2.1439235691394334, "EO53_RS11275": 4.154497849762932, "EO53_RS00450": 2.931425518135566, "EO53_RS21055": 2.5402116382953626, "EO53_RS13475": 3.8934905367355372, "EO53_RS16560": 2.2376189277636955, "EO53_RS05080": 2.418743838694346, "EO53_RS14595": 2.057349742182612, "EO53_RS19105": 2.400857815880345, "EO53_RS02545": 2.0522763652707043, "EO53_RS08065": 2.1028863745857143, "EO53_RS00780": 2.901594286448143, "EO53_RS07105": 2.016920462236433, "EO53_RS11660": 2.5857642176152873, "EO53_RS13640": 1.477808266079214, "EO53_RS22710": 2.3961854403160907, "EO53_RS03630": 2.9617876718380627, "EO53_RS16750": 3.2182109126905374, "EO53_RS03555": 3.3610569779014243, "EO53_RS11355": 3.858744977306149, "EO53_RS17610": 1.6297657140389754, "EO53_RS16160": 2.0754415971454128, "EO53_RS01795": 3.223198032980126, "EO53_RS08015": 3.412116506974777, "EO53_RS14745": 1.9621869180271474, "EO53_RS00240": 3.0660081263216057, "EO53_RS18950": 3.968124124303331, "EO53_RS14325": 3.3569850657568674, "EO53_RS10470": 2.9032999096819165, "EO53_RS06020": 2.8266135087165654, "EO53_RS12720": 2.417268277671736, "EO53_RS07120": 2.3713043228070085, "EO53_RS19735": 2.4707190243009185, "EO53_RS14150": 3.3053982001467084, "EO53_RS02850": 1.8509044150384641, "EO53_RS07585": 2.385856097357086, "EO53_RS09655": 2.930791074788529, "EO53_RS19960": 3.202795964781079, "EO53_RS08155": 3.2668510057468994, "EO53_RS05430": 2.0253556986970973, "EO53_RS11960": 3.409882158527171, "EO53_RS21120": 2.104604208155164, "EO53_RS18880": 1.093283442485063, "EO53_RS15185": 1.4468755132815427, "EO53_RS09550": 2.946076911349782, "EO53_RS13585": 3.620105582504154, "EO53_RS14770": 1.958208920185273, "EO53_RS18695": 3.821953476791645, "EO53_RS20140": 2.573663077265295, "EO53_RS06215": 2.129326597402649, "EO53_RS21170": 2.334107545245289, "EO53_RS06145": 3.2635786940488924, "EO53_RS19455": 3.1226966931463056, "EO53_RS10875": 3.0471349490367876, "EO53_RS01640": 2.234113893875643, "EO53_RS01050": 1.6261482559105294, "EO53_RS02165": 2.609628296245813, "EO53_RS18295": 2.2647363478405893, "EO53_RS08900": 2.800212524659783, "EO53_RS14995": 2.8957407222495197, "EO53_RS22320": 2.279143220273742, "EO53_RS04665": 2.5572950734411513, "EO53_RS22105": 4.373066226809204, "EO53_RS05640": 2.7602370057561454, "EO53_RS10795": 3.6430219074118484, "EO53_RS11305": 1.9322714206022684, "EO53_RS14655": 2.746011695952143, "EO53_RS22820": 2.501615559988716, "EO53_RS21485": 2.9669229171773925, "EO53_RS11935": 1.554022685184168, "EO53_RS03940": 2.016565454192494, "EO53_RS11670": 2.488263122055661, "EO53_RS06950": 2.2166124607652904, "EO53_RS13220": 2.4448580871562897, "EO53_RS16760": 3.6603564567382167, "EO53_RS02485": 2.252226438629198, "EO53_RS18330": 1.2511489579569186, "EO53_RS13415": 4.4734411801496385, "EO53_RS07705": 2.3086455174045177, "EO53_RS07075": 2.4995483510940275, "EO53_RS18875": 1.3665387378271479, "EO53_RS08470": 3.0074156042755154, "EO53_RS08010": 1.6757134420096462, "EO53_RS21885": 1.9853649295018478, "EO53_RS18755": 2.2494436750916607, "EO53_RS22230": 2.1206692639181184, "EO53_RS19405": 1.7015184182873928, "EO53_RS08380": 2.805739300675653, "EO53_RS19040": 3.6719915358470074, "EO53_RS16635": 1.6497013218557464, "EO53_RS13540": 3.1652248659792654, "EO53_RS01070": 3.391304063195876, "EO53_RS21050": 1.7871907726584817, "EO53_RS08255": 2.152838926400021, "EO53_RS09645": 3.4270068918860632, "EO53_RS02825": 3.0431999350024155, "EO53_RS03315": 1.8255107748609534, "EO53_RS00705": 3.5664722396673323, "EO53_RS07410": 3.1972367401139015, "EO53_RS04180": 1.854315483504831, "EO53_RS19300": 2.179131002159954, "EO53_RS18870": 2.513077008329867, "EO53_RS07025": 2.0351418146251534, "EO53_RS13925": 2.857872827136605, "EO53_RS17280": 2.3096752728085446, "EO53_RS11865": 3.0052275076780686, "EO53_RS06675": 2.662200555508473, "EO53_RS09190": 1.8619115322022453, "EO53_RS05095": 2.19791927275039, "EO53_RS08695": 2.8887336823852454, "EO53_RS03540": 1.2394073412704136, "EO53_RS06265": 2.2523505590615223, "EO53_RS03905": 2.877045140402656, "EO53_RS21420": 2.259740257183454, "EO53_RS07600": 2.5603836355481073, "EO53_RS22305": 1.8134628029181261, "EO53_RS03935": 1.8864843190247653, "EO53_RS06445": 2.948382967323432, "EO53_RS19555": 2.245018954964303, "EO53_RS20855": 2.189249252116912, "EO53_RS10125": 1.6522669602550775, "EO53_RS09345": 3.378790435396855, "EO53_RS14450": 2.0478307979810375, "EO53_RS20180": 1.758893095172445, "EO53_RS17925": 2.724306195515279, "EO53_RS01620": 1.8244098999345388, "EO53_RS03030": 1.8729989844706945, "EO53_RS02555": 3.2367771958558498, "EO53_RS02660": 2.106538282398729, "EO53_RS11915": 1.9017824323579098, "EO53_RS07720": 1.3211699341721037, "EO53_RS22905": 2.520640554084483, "EO53_RS20395": 1.7283338249663325, "EO53_RS08430": 3.2490843119760555, "EO53_RS03140": 2.201374411605554, "EO53_RS02145": 1.7583179682976053, "EO53_RS16490": 3.284417551411272, "EO53_RS14015": 2.1437305203493517, "EO53_RS03010": 1.96757285719999, "EO53_RS11260": 1.8042700653433563, "EO53_RS08435": 2.5184272404761643, "EO53_RS08835": 2.624229290803035, "EO53_RS11465": 2.232692377681898, "EO53_RS02565": 1.5402385880920868, "EO53_RS15900": 2.5006352425672325, "EO53_RS03145": 3.6173758984856965, "EO53_RS10330": 2.3417450542544516, "EO53_RS03625": 2.2595023651265755, "EO53_RS14045": 2.3863941095487697, "EO53_RS19575": 2.7326700485279205, "EO53_RS04195": 2.3705210842949924, "EO53_RS13150": 2.9835373292576413, "EO53_RS06240": 3.153100041002673, "EO53_RS05480": 2.913272400001489, "EO53_RS01555": 3.226675371578202, "EO53_RS04580": 1.7086142777160498, "EO53_RS21690": 3.2845291486762567, "EO53_RS02845": 2.7407284137163668, "EO53_RS03700": 2.5490352028670604, "EO53_RS19665": 2.312801302800567, "EO53_RS04755": 1.3525232165668923, "EO53_RS10455": 3.626880358776057, "EO53_RS11725": 2.381465001401862, "EO53_RS14510": 1.4426082989469642, "EO53_RS03455": 3.1892182119217463, "EO53_RS09335": 4.344996158264032, "EO53_RS15290": 2.563827238002244, "EO53_RS14190": 1.4706813781613484, "EO53_RS15690": 3.3428502852741375, "EO53_RS17815": 3.271326946153188, "EO53_RS05070": 3.8568909761867767, "EO53_RS08995": 4.131727953052662, "EO53_RS07325": 2.6230360063079865, "EO53_RS06115": 2.164777531132802, "EO53_RS08755": 2.173158950143645, "EO53_RS13190": 2.6346916754260246, "EO53_RS15515": 2.5285665974442577, "EO53_RS09765": 2.3822261346926035, "EO53_RS10250": 4.138662544763484, "EO53_RS05360": 3.1468459455766213, "EO53_RS20555": 3.681612245813826, "EO53_RS12675": 1.9425694176603379, "EO53_RS18175": 2.163057296160024, "EO53_RS12900": 0.972796639835526, "EO53_RS17795": 1.5911954928346603, "EO53_RS11690": 3.066637518426109, "EO53_RS22410": 2.0260772287803883, "EO53_RS05000": 1.904042499186916, "EO53_RS17000": 2.901941081340606, "EO53_RS07510": 2.777327630479249, "EO53_RS05055": 2.853195059010728, "EO53_RS04175": 2.027375903578933, "EO53_RS07780": 2.269410749380122, "EO53_RS14755": 2.087986187169881, "EO53_RS01755": 2.4005290611373544, "EO53_RS18150": 2.835026585936284, "EO53_RS17125": 1.6239138578647343, "EO53_RS02335": 2.327017106122689, "EO53_RS08455": 2.22855207492737, "EO53_RS20440": 1.9378093826497689, "EO53_RS18405": 3.307079283932238, "EO53_RS05610": 2.9091790453448683, "EO53_RS08160": 1.9504664849695166, "EO53_RS11510": 1.6784516437998491, "EO53_RS22325": 2.4731138706655376, "EO53_RS17335": 1.9773727436629134, "EO53_RS14305": 4.032716000990499, "EO53_RS09725": 1.5323704863629914, "EO53_RS09875": 1.7089093158975954, "EO53_RS03915": 0.6223585820415403, "EO53_RS06570": 3.2375292117029417, "EO53_RS01560": 2.9521731796905564, "EO53_RS02530": 2.1440605956660623, "EO53_RS07405": 2.5436217783328483, "EO53_RS13785": 2.189958913883073, "EO53_RS16310": 3.273653577186301, "EO53_RS18925": 3.5320226567329773, "EO53_RS18685": 2.8707711604191184, "EO53_RS22625": 2.7793396548402862, "EO53_RS17230": 4.052821324715298, "EO53_RS17880": 3.017466852089548, "EO53_RS14840": 2.09357773984979, "EO53_RS09310": 1.6541554506999887, "EO53_RS05210": 3.057410014128645, "EO53_RS03250": 2.8997272421542784, "EO53_RS22070": 2.512659238872774, "EO53_RS01855": 2.195734772639183, "EO53_RS00750": 2.292319981199988, "EO53_RS22100": 2.487144259366958, "EO53_RS16345": 2.3938849994595417, "EO53_RS08895": 2.9636155784876954, "EO53_RS14065": 3.304706873182515, "EO53_RS01625": 3.088127791888056, "EO53_RS10080": 2.3458530085965528, "EO53_RS08595": 2.0796716699571696, "EO53_RS04050": 4.01270574531895, "EO53_RS10590": 1.8600468812731987, "EO53_RS07570": 2.8829872818747373, "EO53_RS12330": 1.2443801289339218, "EO53_RS16140": 2.9085258864419665, "EO53_RS19410": 2.9951771860933345, "EO53_RS09400": 1.8137582408185935, "EO53_RS07730": 2.9617403589556814, "EO53_RS01530": 2.541319136225864, "EO53_RS10930": 1.606661213776628, "EO53_RS00205": 1.9127542503173967, "EO53_RS05020": 2.177253276145413, "EO53_RS12895": 1.0199329822904133, "EO53_RS11210": 2.0783018384887284, "EO53_RS18935": 1.6675485438710433, "EO53_RS02230": 3.8945582340739637, "EO53_RS12080": 2.230831728984723, "EO53_RS04455": 2.655137568700957, "EO53_RS20975": 3.6904758124060595, "EO53_RS07455": 2.589361614081461, "EO53_RS06475": 3.275326652396292, "EO53_RS04045": 2.5908674820264053, "EO53_RS10500": 1.9701143657026514, "EO53_RS15275": 2.0699002059670883, "EO53_RS04975": 2.3921317066202135, "EO53_RS06585": 2.9213441706385446, "EO53_RS01650": 3.142294090949289, "EO53_RS01595": 1.4731871961076521, "EO53_RS14925": 2.153439091250682, "EO53_RS03685": 2.891847972830484, "EO53_RS06505": 1.910191550357236, "EO53_RS06385": 3.138076682306544, "EO53_RS10265": 2.1439005622443634, "EO53_RS12850": 1.776784043676783, "EO53_RS10005": 2.5152597522591855, "EO53_RS02780": 3.335353220962481, "EO53_RS22155": 3.383316679142722, "EO53_RS22675": 3.2958167169533796, "EO53_RS16385": 2.077069479185066, "EO53_RS13880": 3.2119533545061154, "EO53_RS04270": 2.4013796729075803, "EO53_RS00570": 2.2248887243590256, "EO53_RS21655": 2.970759437676523, "EO53_RS12650": 2.298665375405856, "EO53_RS01490": 1.1283830878336893, "EO53_RS22510": 2.2501574852559814, "EO53_RS04070": 3.099130722514625, "EO53_RS06845": 2.4882989882647664, "EO53_RS05765": 2.8894936784442895, "EO53_RS22695": 3.210455407382404, "EO53_RS13010": 3.1635772986422634, "EO53_RS10510": 2.071335128580634, "EO53_RS17015": 2.1086126027183516, "EO53_RS14055": 2.9079503899778345, "EO53_RS15025": 1.3223460919142558, "EO53_RS15210": 3.5625553812409745, "EO53_RS04190": 2.739722936515095, "EO53_RS12875": 3.6866302331001237, "EO53_RS18570": 2.0103742712910533, "EO53_RS07715": 2.020628507355129, "EO53_RS01420": 3.2845776697122164, "EO53_RS21030": 1.7012026707812757, "EO53_RS05965": 2.423721853074892, "EO53_RS22990": 2.5132655732234146, "EO53_RS03485": 2.954948913724861, "EO53_RS22280": 1.0576303483566998, "EO53_RS04790": 1.0549040102523484, "EO53_RS10160": 4.634174786312785, "EO53_RS11205": 3.3854909374520403, "EO53_RS19035": 2.1387948505218337, "EO53_RS00390": 2.5806985763086714, "EO53_RS14565": 2.0392596372780383, "EO53_RS19240": 2.15862988989162, "EO53_RS06590": 2.921579108035579, "EO53_RS22165": 3.318523295164999, "EO53_RS18780": 2.0955917224386558, "EO53_RS18575": 2.1343771225885932, "EO53_RS19200": 2.166341421785619, "EO53_RS15230": 2.945500928915085, "EO53_RS19925": 3.9018714019795278, "EO53_RS11705": 2.555189797098492, "EO53_RS15075": 1.7137480428091754, "EO53_RS01400": 1.8847376475086286, "EO53_RS21795": 2.3022721744455388, "EO53_RS22500": 2.636383088177343, "EO53_RS10385": 1.378156393190648, "EO53_RS02080": 2.6537073111568077, "EO53_RS21880": 1.8500930382598697, "EO53_RS04780": 1.876360186380766, "EO53_RS06425": 2.3246421173069027, "EO53_RS12475": 2.0124559698767177, "EO53_RS02110": 2.855603233175666, "EO53_RS07495": 2.707978204246559, "EO53_RS07355": 1.5734647162064346, "EO53_RS10640": 2.4770865067864407, "EO53_RS13915": 3.319255506718798, "EO53_RS07415": 1.9413935028879195, "EO53_RS20995": 2.579613944818601, "EO53_RS21510": 2.570207467162117, "EO53_RS10145": 2.620531017105433, "EO53_RS19510": 3.340437055444897, "EO53_RS11665": 2.6349907162254778, "EO53_RS08400": 1.5314099554504856, "EO53_RS22570": 2.310426922958285, "EO53_RS13275": 2.51307949278683, "EO53_RS19505": 2.070344309120283, "EO53_RS02665": 3.8648016840785178, "EO53_RS20030": 1.8470172071714082, "EO53_RS13020": 2.66783004902079, "EO53_RS18415": 2.7585713570119053, "EO53_RS11280": 1.7031316250653101, "EO53_RS07690": 3.1552135340540084, "EO53_RS06895": 3.06535043517908, "EO53_RS12405": 1.6381635154505707, "EO53_RS07605": 2.4687844221277624, "EO53_RS20280": 2.2665009260777498, "EO53_RS05435": 1.3013668576352666, "EO53_RS14085": 2.144152654621687, "EO53_RS20965": 2.2597756331940055, "EO53_RS09235": 1.1527205195859427, "EO53_RS08955": 2.4939460785701875, "EO53_RS02245": 2.336635940264558, "EO53_RS08390": 1.2760908443763457, "EO53_RS13410": 1.8964452625771315, "EO53_RS22995": 2.6245382709021383, "EO53_RS18830": 2.6055319090177207, "EO53_RS09665": 2.075241979610872, "EO53_RS07370": 2.122082729054897, "EO53_RS06165": 1.4316843356119453, "EO53_RS17995": 2.530927781206946, "EO53_RS18735": 2.217657103656731, "EO53_RS10405": 2.609528697920678, "EO53_RS06400": 2.19097166422453, "EO53_RS20650": 2.953377429302125, "EO53_RS18655": 2.9008963724877828, "EO53_RS05220": 2.218538063217025, "EO53_RS06855": 3.7677666647373615, "EO53_RS01940": 2.189944677748255, "EO53_RS11435": 2.48785663005061, "EO53_RS10850": 1.7169843537710228, "EO53_RS06970": 1.997440260881736, "EO53_RS13055": 2.261749862733798, "EO53_RS17690": 1.759165210083595, "EO53_RS02090": 1.7524236070567407, "EO53_RS18800": 1.6974023431742884, "EO53_RS13610": 2.5636648953943717, "EO53_RS11615": 2.0257322229189385, "EO53_RS03415": 1.7850244509629725, "EO53_RS09795": 2.300475603117991, "EO53_RS02295": 1.6510728337386187, "EO53_RS05815": 2.2857875319757666, "EO53_RS09090": 2.140565147401784, "EO53_RS02160": 2.9640661098952923, "EO53_RS13155": 2.632329563109843, "EO53_RS12960": 2.200661736082936, "EO53_RS03075": 2.3821268371547237, "EO53_RS10625": 1.9594536491371057, "EO53_RS04490": 1.7379294322576102, "EO53_RS17060": 2.4367816095227357, "EO53_RS07295": 2.5729956943300287, "EO53_RS06005": 2.3860596403088343, "EO53_RS08985": 3.513193434551779, "EO53_RS12390": 3.11352568218406, "EO53_RS09285": 2.2387433792553573, "EO53_RS04885": 1.3309757072925272, "EO53_RS08810": 3.409956812211011, "EO53_RS17370": 1.7332267094924634, "EO53_RS17770": 2.0727828334337333, "EO53_RS11170": 3.003125841190783, "EO53_RS11530": 2.3505663759471083, "EO53_RS04230": 2.2624781231897346, "EO53_RS00425": 2.123330376093584, "EO53_RS10205": 3.234911113981184, "EO53_RS16785": 3.1635772986422634, "EO53_RS04685": 4.445891314056182, "EO53_RS15795": 3.0796190737801847, "EO53_RS20330": 2.260269343526929, "EO53_RS20165": 2.266583078537928, "EO53_RS03180": 2.096486481328966, "EO53_RS01320": 3.831078384292488, "EO53_RS05525": 3.8801273110871275, "EO53_RS08730": 2.294671142664613, "EO53_RS10135": 4.37127469988352, "EO53_RS15380": 3.006076572333196, "EO53_RS01995": 2.0023562902366256, "EO53_RS10255": 3.1702125171131783, "EO53_RS10240": 3.111867904147726, "EO53_RS09060": 2.384504808329303, "EO53_RS05575": 2.7566180121382087, "EO53_RS08760": 2.3152724669592057, "EO53_RS01615": 1.8279106557153664, "EO53_RS10220": 2.9335290902409565, "EO53_RS02065": 2.1436405262463687, "EO53_RS19845": 2.24912832539857, "EO53_RS07905": 2.106484000608029, "EO53_RS02790": 1.466605892885239, "EO53_RS22375": 1.9725300988945864, "EO53_RS17095": 2.2541731717998847, "EO53_RS13675": 2.0444298317698113, "EO53_RS04235": 2.5348590268482964, "EO53_RS05650": 1.9603422736195504, "EO53_RS13030": 2.526561013646593, "EO53_RS10495": 1.6251508345813301, "EO53_RS00375": 1.7136840096805452, "EO53_RS07505": 1.9954670247737285, "EO53_RS05040": 2.2969449491603844, "EO53_RS06490": 2.821283568938609, "EO53_RS04025": 3.472036584562495, "EO53_RS06605": 3.5839715882406513, "EO53_RS18710": 2.7353940004661133, "EO53_RS10210": 2.856622696780114, "EO53_RS05365": 2.6071446602494257, "EO53_RS18030": 1.9680214673504275, "EO53_RS00595": 2.1776398386963383, "EO53_RS16475": 2.07778890558646, "EO53_RS19750": 2.7108759569994167, "EO53_RS14415": 1.8759562199373676, "EO53_RS17900": 2.1354094195005495, "EO53_RS14635": 3.8327788532078624, "EO53_RS08775": 1.6714894680817802, "EO53_RS07275": 3.10045356018518, "EO53_RS11385": 2.8355273796390446, "EO53_RS01750": 1.795862381312798, "EO53_RS13805": 3.0740331376762278, "EO53_RS10020": 2.296584511130654, "EO53_RS00725": 1.9401410841085722, "EO53_RS03370": 2.509962981480199, "EO53_RS00325": 3.109165419038792, "EO53_RS16890": 3.4216811480492986, "EO53_RS22705": 2.191783545239147, "EO53_RS22265": 2.7369644310296475, "EO53_RS16375": 3.637354216279583, "EO53_RS16230": 0.928385306870687, "EO53_RS07340": 1.4218735551062203, "EO53_RS18185": 1.0289438474525396, "EO53_RS07360": 2.9159286153957256, "EO53_RS17765": 2.2134401077101895, "EO53_RS13000": 2.082974466582334, "EO53_RS16480": 2.954948913724861, "EO53_RS11055": 2.549401507420743, "EO53_RS02115": 1.7663488743381206, "EO53_RS15660": 1.569716380594034, "EO53_RS01010": 1.7112955732626673, "EO53_RS01825": 2.006313805429065, "EO53_RS17565": 3.0282936847152997, "EO53_RS18250": 4.458424802942108, "EO53_RS04840": 2.56031602022285, "EO53_RS04135": 2.4429102852662368, "EO53_RS19140": 2.1498079886238375, "EO53_RS12630": 2.233441301768667, "EO53_RS06210": 2.5558793732840748, "EO53_RS15555": 1.8907511370038503, "EO53_RS22080": 2.260143575246438, "EO53_RS03590": 2.628070958327682, "EO53_RS11095": 3.3988315940607454, "EO53_RS10905": 4.637607028044668, "EO53_RS03260": 2.1007379866485008, "EO53_RS13910": 2.7451206037560523, "EO53_RS05240": 1.9720309759615509, "EO53_RS02580": 2.0398967115545674, "EO53_RS22750": 1.9209855724132776, "EO53_RS05330": 3.304446696942629, "EO53_RS12715": 2.0274044385222476, "EO53_RS17875": 3.304612760469184, "EO53_RS12460": 1.8006434188044744, "EO53_RS12760": 2.2096886624803806, "EO53_RS18435": 1.312675000302352, "EO53_RS00470": 2.5555813010703563, "EO53_RS17975": 2.328432277228008, "EO53_RS21470": 2.3286641506260297, "EO53_RS01895": 2.2748781679722345, "EO53_RS06035": 2.5417625400054047, "EO53_RS19550": 2.261757775960578, "EO53_RS22490": 2.4985072792760565, "EO53_RS10040": 3.4994047479752313, "EO53_RS10300": 2.513553298800574, "EO53_RS03310": 3.29771865168256, "EO53_RS10505": 2.2508486536497023, "EO53_RS08825": 1.9708702862147158, "EO53_RS08275": 2.210033842041981, "EO53_RS12100": 1.845390492228711, "EO53_RS16680": 3.117599930638864, "EO53_RS10030": 2.6831169105220645, "EO53_RS03080": 1.4375945686370086, "EO53_RS02795": 2.6797301008259997, "EO53_RS02470": 3.3416476954453076, "EO53_RS04605": 4.276150728216065, "EO53_RS18400": 2.4936788243530112, "EO53_RS09890": 2.529200556983643, "EO53_RS09595": 2.046160212564695, "EO53_RS05110": 1.802698498419838, "EO53_RS18970": 3.080093488605138, "EO53_RS21430": 2.161999064711228, "EO53_RS09070": 2.83571190399304, "EO53_RS20305": 1.7114827531781396, "EO53_RS00520": 2.3666106005374363, "EO53_RS01695": 2.366133254390216, "EO53_RS16325": 1.3622306693387185, "EO53_RS12610": 3.212774566561321, "EO53_RS03955": 3.3748287034015108, "EO53_RS07800": 2.1358989728363484, "EO53_RS22345": 3.788894834294236, "EO53_RS16755": 3.6089162136723982, "EO53_RS07615": 3.2340657401942456, "EO53_RS15975": 1.3532486756105824, "EO53_RS20420": 2.070877946879348, "EO53_RS03515": 2.165428232658776, "EO53_RS06940": 2.165912415521945, "EO53_RS00455": 3.540801943212127, "EO53_RS03795": 2.646536218175648, "EO53_RS20735": 1.5802966520926691, "EO53_RS21820": 2.182016589298426, "EO53_RS18220": 1.7884784001866665, "EO53_RS09260": 1.6847398786347003, "EO53_RS01510": 1.5775472267361128, "EO53_RS22555": 2.0790996965367543, "EO53_RS15565": 2.5027668471543674, "EO53_RS16270": 2.9718572027438372, "EO53_RS03210": 2.9668300490807527, "EO53_RS00525": 1.7799359171218134, "EO53_RS14100": 2.062879286067727, "EO53_RS15505": 2.901941081340606, "EO53_RS04105": 3.0238468919736468, "EO53_RS15390": 3.1571929940649497, "EO53_RS18215": 1.8052531139524297, "EO53_RS00280": 4.699530005114801, "EO53_RS21915": 2.5844382205850516, "EO53_RS08820": 2.536154205401892, "EO53_RS22585": 1.8124744584261576, "EO53_RS11110": 1.6930222400178738, "EO53_RS14725": 4.241557100825098, "EO53_RS04565": 4.330152560158215, "EO53_RS18430": 3.5159986117857622, "EO53_RS09515": 2.6586572711599223, "EO53_RS12700": 2.1449887914033154, "EO53_RS12920": 3.036515640376199, "EO53_RS10530": 1.8672752033380673, "EO53_RS20785": 2.8825361784533063, "EO53_RS15085": 3.3564587413308096, "EO53_RS17585": 4.014301518677628, "EO53_RS22760": 2.3371970558479314, "EO53_RS04570": 2.1194392117811662, "EO53_RS03785": 1.9796114391193174, "EO53_RS15745": 2.481224309604718, "EO53_RS19650": 2.866305861428793, "EO53_RS04450": 1.9785083950983948, "EO53_RS11795": 2.0789028787572232, "EO53_RS06430": 2.4886735633122514, "EO53_RS18965": 4.190608619378852, "EO53_RS10410": 3.052054058342556, "EO53_RS04765": 2.1397064064541924, "EO53_RS04260": 2.6790212246152656, "EO53_RS10095": 2.797360121457479, "EO53_RS12735": 2.8489224925202583, "EO53_RS15130": 2.101310459350361, "EO53_RS11555": 2.060622300906303, "EO53_RS13465": 2.450241244994726, "EO53_RS13235": 2.1705310553926322, "EO53_RS16400": 2.4105288107355674, "EO53_RS07810": 1.7818722200459292, "EO53_RS14845": 2.9552844746454756, "EO53_RS02260": 4.121966752767394, "EO53_RS01815": 4.455754509039461, "EO53_RS03475": 3.6625294780214586, "EO53_RS17500": 1.8820864405346205, "EO53_RS19760": 1.5163572504558793, "EO53_RS19530": 3.456079826801493, "EO53_RS00935": 3.256123137770234, "EO53_RS09055": 2.3215109653386836, "EO53_RS18475": 3.445935966241923, "EO53_RS19010": 4.1590888913400255, "EO53_RS11760": 2.1357933649721197, "EO53_RS01460": 2.4678871429856315, "EO53_RS12645": 2.6375952378024983, "EO53_RS05670": 1.7996775873484738, "EO53_RS01670": 3.896157494214728, "EO53_RS10790": 2.6056557175747366, "EO53_RS03105": 1.6230176111372157, "EO53_RS02960": 2.84269201220479, "EO53_RS20060": 1.713056686049494, "EO53_RS13405": 2.3904601777836976, "EO53_RS11910": 1.1403189884146647, "EO53_RS04800": 1.9389005461445052, "EO53_RS07480": 3.429157779430336, "EO53_RS19740": 1.6576004303050238, "EO53_RS02140": 2.99764223781947, "EO53_RS21450": 1.6800067740435451, "EO53_RS03750": 1.0743673229118802, "EO53_RS05190": 2.484667137030995, "EO53_RS11255": 1.13409803514298, "EO53_RS21565": 3.4074744305642444, "EO53_RS03850": 2.1562619408926453, "EO53_RS11720": 2.149950348526397, "EO53_RS22900": 1.9677700583091156, "EO53_RS04865": 2.1648893943092826, "EO53_RS00820": 1.7881057603047195, "EO53_RS07815": 2.9376405503694545, "EO53_RS10120": 2.1946387476273803, "EO53_RS10295": 3.7281160903596606, "EO53_RS11285": 4.74028639971176, "EO53_RS10830": 2.808125022668618, "EO53_RS20950": 3.494377081411863, "EO53_RS01280": 2.4904311168881246, "EO53_RS10690": 3.8094056022918386, "EO53_RS14790": 3.219630728178366, "EO53_RS18550": 2.3925001872958007, "EO53_RS10130": 1.8098829728687609, "EO53_RS18290": 2.1001089774299837, "EO53_RS02205": 3.3837489591163, "EO53_RS01115": 2.5628743973769463, "EO53_RS11505": 1.8965394733861531, "EO53_RS05175": 2.1778847455984316, "EO53_RS02250": 1.9341696108261612, "EO53_RS06555": 3.425172809081409, "EO53_RS09895": 2.8071878963640007, "EO53_RS01575": 2.188832092187158, "EO53_RS04845": 3.654568050426878, "EO53_RS04090": 3.0313725863557566, "EO53_RS18480": 2.104234863914762, "EO53_RS20570": 3.7083299352201133, "EO53_RS14695": 2.14068398198843, "EO53_RS18955": 3.632193874725985, "EO53_RS19290": 2.4558658393684687, "EO53_RS18810": 2.1054052190128467, "EO53_RS00875": 3.4352436247478484, "EO53_RS08180": 2.3797955983425143, "EO53_RS00485": 1.8602223136177163, "EO53_RS18110": 2.8949976386824616, "EO53_RS10775": 3.479589910187106, "EO53_RS11715": 0.9143678686460553, "EO53_RS06520": 1.9138952207318274, "EO53_RS05215": 1.2374222303644529, "EO53_RS20920": 2.0525975570833572, "EO53_RS10935": 3.1831094441816874, "EO53_RS22355": 3.0098716068574194, "EO53_RS13635": 2.3306487105296045, "EO53_RS08490": 3.4874852155339666, "EO53_RS14775": 2.03359214361694, "EO53_RS08570": 2.3460904190383207, "EO53_RS07305": 3.0192407887745882, "EO53_RS22715": 1.8982119211047854, "EO53_RS19535": 2.1652224228287857, "EO53_RS17890": 2.4097306099005276, "EO53_RS21840": 2.9858525103539604, "EO53_RS22225": 2.6273414585141666, "EO53_RS18115": 2.738164050937483, "EO53_RS18365": 3.1814891133636145, "EO53_RS09755": 1.308339668122478, "EO53_RS00085": 3.2037178494464977, "EO53_RS03510": 2.5620057537670196, "EO53_RS19190": 3.278635431418879, "EO53_RS04430": 2.115578620287776, "EO53_RS17935": 1.8026721417191247, "EO53_RS18275": 3.4288461145825195, "EO53_RS04015": 3.689392689503569, "EO53_RS15960": 2.983579051825962, "EO53_RS05310": 2.0015228997033456, "EO53_RS12495": 1.6041419963658852, "EO53_RS00660": 1.851870900697142, "EO53_RS09745": 2.273712513741112, "EO53_RS05945": 3.1512731060341177, "EO53_RS19400": 2.609753463285806, "EO53_RS18630": 2.3763568019603856, "EO53_RS17285": 3.5243058220766303, "EO53_RS01105": 2.4281222155449753, "EO53_RS04165": 1.863887936345883, "EO53_RS20605": 1.3602680547199966, "EO53_RS21380": 3.1086248202806344, "EO53_RS00895": 2.1924797820885336, "EO53_RS05720": 2.0857154825116906, "EO53_RS14825": 1.0954783076221066, "EO53_RS22440": 2.7270052619053207, "EO53_RS09405": 3.481529315099406, "EO53_RS10175": 2.661969521528594, "EO53_RS05795": 2.3228205174379353, "EO53_RS09625": 2.0991204886942607, "EO53_RS20940": 2.1994971043016065, "EO53_RS07095": 2.1585938649157024, "EO53_RS19635": 2.4808491717619283, "EO53_RS19265": 1.1689826943979056, "EO53_RS00905": 1.5320765540119416, "EO53_RS08210": 3.4332869266825154, "EO53_RS03970": 2.381004053217185, "EO53_RS18660": 3.046120603347347, "EO53_RS16600": 2.5813369676055076, "EO53_RS06225": 2.9492338034861514, "EO53_RS21005": 1.3576101765260045, "EO53_RS04935": 1.6176579290857014, "EO53_RS04600": 3.9149211325110715, "EO53_RS15510": 4.275116867413425, "EO53_RS14030": 3.2900004430918597, "EO53_RS17870": 2.4489986654428026, "EO53_RS08050": 1.810396972415279, "EO53_RS02040": 1.8664583954649774, "EO53_RS06340": 2.738250840506038, "EO53_RS10720": 2.8806271967884696, "EO53_RS11500": 3.1645152748264556, "EO53_RS07735": 4.041224592575957, "EO53_RS12295": 4.186459608948628, "EO53_RS12550": 2.2523462827853917, "EO53_RS16045": 2.272331433076851, "EO53_RS05715": 3.4091451075255947, "EO53_RS01495": 3.8561985863238313, "EO53_RS22310": 2.1308621887176034, "EO53_RS05545": 2.063645865944716, "EO53_RS03070": 2.2805797873046774, "EO53_RS16460": 3.537398496031242, "EO53_RS19005": 2.924054992159072, "EO53_RS04505": 2.1309950554941297, "EO53_RS18420": 2.0643933974618505, "EO53_RS06880": 1.866990698378596, "EO53_RS03885": 3.044216132860177, "EO53_RS02670": 2.0879432537382714, "EO53_RS13855": 2.5955789369356945, "EO53_RS15855": 2.510496331067616, "EO53_RS17135": 2.1287145910968825, "EO53_RS17270": 1.9779418093041827, "EO53_RS09545": 1.8641059603265024, "EO53_RS11150": 4.1383059786313, "EO53_RS06395": 2.3788099649503995, "EO53_RS10365": 3.050621642745968, "EO53_RS05595": 2.236155371855962, "EO53_RS14620": 2.142502832452781, "EO53_RS06375": 2.27844806990979, "EO53_RS21520": 3.0452326604927125, "EO53_RS22445": 1.7288598391390442, "EO53_RS08705": 1.506724614017086, "EO53_RS03965": 2.0659738704274493, "EO53_RS14990": 3.2639041037737684, "EO53_RS10910": 4.520857652428179, "EO53_RS19820": 1.0839067811096723, "EO53_RS06305": 3.1953060483909277, "EO53_RS11565": 2.330374112998212, "EO53_RS05140": 1.4651711075067084, "EO53_RS05160": 2.739230143715497, "EO53_RS07215": 3.429891466940317, "EO53_RS12360": 3.6188863169694874, "EO53_RS07760": 2.358690748191728, "EO53_RS03855": 2.763640516598081, "EO53_RS12445": 2.3062058954120523, "EO53_RS15295": 2.6741815490100227, "EO53_RS05890": 2.039367471305309, "EO53_RS06220": 2.1935630519879967, "EO53_RS13955": 3.374331919773823, "EO53_RS08070": 1.8972362470950974, "EO53_RS07055": 2.5024918775972576, "EO53_RS19110": 2.37157442486434, "EO53_RS22775": 2.443195050222865, "EO53_RS10685": 2.7097500218735795, "EO53_RS09740": 2.1934592659750223, "EO53_RS08670": 2.4558943498191486, "EO53_RS11000": 2.954948913724861, "EO53_RS05455": 3.81275383702635, "EO53_RS13120": 3.2119703572502023, "EO53_RS07430": 2.5226887189921294, "EO53_RS11815": 1.8927958026308922, "EO53_RS17255": 3.6687656356324942, "EO53_RS03440": 3.322738686716392, "EO53_RS10605": 2.4389929114910958, "EO53_RS19915": 1.1591490667967426, "EO53_RS03810": 1.8953104255311521, "EO53_RS09830": 2.111750360901535, "EO53_RS09395": 2.1082320127645566, "EO53_RS21570": 2.557686335325342, "EO53_RS11585": 2.711414349889967, "EO53_RS12640": 3.283991671202435, "EO53_RS19905": 2.0798236972384956, "EO53_RS01465": 4.279976574806837, "EO53_RS19210": 2.3352708264716737, "EO53_RS05940": 2.815272099476155, "EO53_RS21445": 1.822996857007184, "EO53_RS13875": 1.7493960040562777, "EO53_RS22655": 1.8569957783518012, "EO53_RS15155": 1.575800070445225, "EO53_RS16960": 3.201981402955534, "EO53_RS15930": 2.0599486813483763, "EO53_RS20285": 2.0848209126704527, "EO53_RS13110": 2.958332853912183, "EO53_RS20495": 3.567184974913723, "EO53_RS17825": 2.9754731943531403, "EO53_RS16670": 1.5546750205984192, "EO53_RS06065": 3.251300759916088, "EO53_RS01065": 2.3122916368749644, "EO53_RS14575": 1.5083904766096425, "EO53_RS22195": 3.2970743323574263, "EO53_RS02700": 2.115610312687459, "EO53_RS08990": 1.5584769938147605, "EO53_RS07060": 2.7593249032639275, "EO53_RS10090": 3.5865927243812745, "EO53_RS09540": 0.6635130780462781, "EO53_RS05535": 3.161943109970822, "EO53_RS04275": 1.662888826971033, "EO53_RS13345": 3.464792561483396, "EO53_RS05665": 1.7844854471703786, "EO53_RS00975": 2.907451651569272, "EO53_RS14075": 2.307947723664585, "EO53_RS20345": 2.2491002588003246, "EO53_RS16175": 2.2618006485321365, "EO53_RS15215": 1.4092454548348075, "EO53_RS05625": 2.823345190467265, "EO53_RS05645": 3.1241361154054355, "EO53_RS18370": 2.4585803734949274, "EO53_RS13575": 2.1349772957996462, "EO53_RS20885": 2.4726611341073665, "EO53_RS13080": 2.2741497928192485, "EO53_RS03480": 3.2367771958558498, "EO53_RS14625": 2.7109280964803326, "EO53_RS16925": 2.444226013048115, "EO53_RS07030": 1.6170476807647898, "EO53_RS19125": 2.0978582688421192, "EO53_RS18395": 2.206818957036699, "EO53_RS00970": 2.6600106188867243, "EO53_RS14380": 3.4259945027174683, "EO53_RS05725": 3.1838941250935457, "EO53_RS11335": 2.5163288338901038, "EO53_RS00735": 1.8258248857714074, "EO53_RS18055": 3.2054435954007996, "EO53_RS17360": 2.1556684988322843, "EO53_RS06740": 2.093501704899283, "EO53_RS10245": 2.768159824319448, "EO53_RS09325": 2.3881802074888863, "EO53_RS04945": 2.441771766785053, "EO53_RS04630": 3.714963460926477, "EO53_RS12835": 2.719259458033117, "EO53_RS16215": 3.7917209819014643, "EO53_RS10270": 2.1220991870560884, "EO53_RS07255": 2.8065908011258656, "EO53_RS07425": 2.578219460601151, "EO53_RS17955": 1.0915789538802283, "EO53_RS00355": 1.770389780757469, "EO53_RS06960": 2.2215909894041523, "EO53_RS14135": 1.6925305043939967, "EO53_RS16090": 2.005923578021198, "EO53_RS08975": 3.1543358272928064, "EO53_RS05955": 2.4822630701585453, "EO53_RS18540": 3.2981127220514592, "EO53_RS06535": 3.219968717823383, "EO53_RS06195": 1.663701622106066, "EO53_RS05775": 2.4646172761814946, "EO53_RS03865": 2.561888560979221, "EO53_RS03255": 2.2777874567043654, "EO53_RS06090": 1.5114651661638971, "EO53_RS20085": 2.317462215617928, "EO53_RS22815": 2.6350477219633777, "EO53_RS00605": 2.461363424226597, "EO53_RS03350": 2.7431863202330287, "EO53_RS08550": 2.1863201842016213, "EO53_RS02305": 2.398262431634963, "EO53_RS07875": 2.9388970380616137, "EO53_RS13260": 2.7066864738582614, "EO53_RS13375": 1.9039745075399104, "EO53_RS12105": 3.339122437447754, "EO53_RS04265": 2.2142929061272896, "EO53_RS12195": 3.185104586055167, "EO53_RS16895": 1.6144732731053872, "EO53_RS22830": 1.1192383852136039, "EO53_RS11985": 2.6922292554835026, "EO53_RS10480": 3.010419802103873, "EO53_RS14330": 3.2213432577503944, "EO53_RS05695": 3.002433069749, "EO53_RS09440": 3.1873617044839504, "EO53_RS09210": 2.7191864819302243, "EO53_RS03305": 2.085846617185273, "EO53_RS05265": 1.7220742897623476, "EO53_RS17615": 2.291689659157923, "EO53_RS11640": 1.504363324078207, "EO53_RS15340": 2.416008190427076, "EO53_RS06510": 1.7574878500979894, "EO53_RS13990": 2.5179855344154545, "EO53_RS08850": 1.8518019761247582, "EO53_RS22895": 1.980550834168152, "EO53_RS21355": 2.7068362697121304, "EO53_RS16930": 3.318791580392587, "EO53_RS15610": 1.0820967106744646, "EO53_RS15750": 2.9516949155946164, "EO53_RS17845": 1.46763848558082, "EO53_RS06730": 2.6114213495235465, "EO53_RS05195": 2.2954363640823643, "EO53_RS02905": 2.3454964321363776, "EO53_RS16455": 3.1016200579075943, "EO53_RS19500": 1.9222486285028264, "EO53_RS09770": 3.7475139273107736, "EO53_RS21330": 2.191529686921979, "EO53_RS04465": 1.6149025865350026, "EO53_RS08960": 2.2183440482945245, "EO53_RS22140": 1.851931504670355, "EO53_RS08540": 2.0400924248487198, "EO53_RS09855": 1.246559246576748, "EO53_RS11135": 2.2291900971803904, "EO53_RS04875": 2.880129993752245, "EO53_RS02820": 2.3498498778826424, "EO53_RS11130": 1.766637270462995, "EO53_RS07655": 2.746646716238861, "EO53_RS22580": 1.6887894967862962, "EO53_RS22260": 1.1102266534416605, "EO53_RS19940": 1.7016298127805105, "EO53_RS19730": 1.3570923806670583, "EO53_RS12260": 2.021639872196647, "EO53_RS12020": 2.10606332910947, "EO53_RS16795": 3.131618216067365, "EO53_RS02055": 2.1341582695663743, "EO53_RS02215": 3.5257398141310987, "EO53_RS12555": 1.780905211767033, "EO53_RS17215": 2.3803811626511626, "EO53_RS04480": 3.873453054677251, "EO53_RS09425": 2.593462101347086, "EO53_RS00885": 2.0012605671753896, "EO53_RS03710": 3.137160496962359, "EO53_RS10045": 2.5620901155468734, "EO53_RS22795": 2.5118459791345082, "EO53_RS05335": 2.8425572374415724, "EO53_RS14570": 3.591879538440113, "EO53_RS09015": 3.347105023479988, "EO53_RS10940": 1.8608694939986814, "EO53_RS13750": 3.353327849484995, "EO53_RS09000": 1.7799359171218134, "EO53_RS19065": 2.893105054421982, "EO53_RS12535": 3.2989895393800763, "EO53_RS19700": 2.3783068827007043, "EO53_RS17840": 2.5135500274362506, "EO53_RS10840": 1.3817686187285205, "EO53_RS19460": 3.288032083416036, "EO53_RS01865": 1.462501735329964, "EO53_RS05425": 1.8977314668932592, "EO53_RS13790": 2.3648286393117917, "EO53_RS03050": 2.5566115550520854, "EO53_RS13395": 1.5326454155117182, "EO53_RS02050": 3.3282039045242966, "EO53_RS17515": 2.4978135222685625, "EO53_RS01850": 3.4853264068785137, "EO53_RS21835": 1.9228050650445294, "EO53_RS15285": 2.9327833737310103, "EO53_RS07250": 3.382640284397581, "EO53_RS19935": 1.2987459419509315, "EO53_RS09605": 2.7160264025216674, "EO53_RS21195": 1.3787662222273749, "EO53_RS17930": 3.1899313645145573, "EO53_RS06120": 2.2782848957197475, "EO53_RS22245": 2.2683534624485016, "EO53_RS00340": 2.807225591319086, "EO53_RS12085": 2.3324795194614505, "EO53_RS16225": 1.9993802285194486, "EO53_RS08090": 4.830055235599971, "EO53_RS15995": 3.3549503452384206, "EO53_RS13605": 3.0244444275993745, "EO53_RS07375": 2.0714907997455243, "EO53_RS14320": 2.5159104283052107, "EO53_RS05920": 2.3749723854094182, "EO53_RS07460": 3.1635772986422634, "EO53_RS12075": 1.2064862340987081, "EO53_RS19135": 3.3446270450015154, "EO53_RS06485": 2.508943455945042, "EO53_RS03830": 2.428296250266234, "EO53_RS02570": 2.8545032952047493, "EO53_RS11550": 3.376301345396085, "EO53_RS09390": 2.7941931947696923, "EO53_RS01550": 1.0599314508305735, "EO53_RS21025": 1.4552389756700348, "EO53_RS14020": 2.1669919687356116, "EO53_RS09505": 2.9367913079608248, "EO53_RS14675": 4.420995846856635, "EO53_RS14005": 1.9086915266396771, "EO53_RS21830": 2.449122425766966, "EO53_RS03980": 2.1510457166738477, "EO53_RS16075": 2.282197709010274, "EO53_RS12935": 3.650562232010635, "EO53_RS14720": 3.5457255591888472, "EO53_RS04670": 2.950234134231488, "EO53_RS03925": 2.5710454567751433, "EO53_RS11495": 2.28159699051659, "EO53_RS00465": 2.6079993461588584, "EO53_RS19330": 2.8861905520397015, "EO53_RS14385": 2.7556484793472587, "EO53_RS20865": 1.44888804838936, "EO53_RS10275": 1.3203918933199685, "EO53_RS12280": 1.100147595931057, "EO53_RS01715": 3.3330508462914725, "EO53_RS09870": 2.1676484344585227, "EO53_RS18170": 1.8643885526139925, "EO53_RS10015": 2.7474402863000407, "EO53_RS13105": 3.2637630192085605, "EO53_RS22800": 1.722694361135512, "EO53_RS17260": 3.4209449170618695, "EO53_RS17725": 1.4215865275382107, "EO53_RS20125": 2.5046616167030655, "EO53_RS21065": 2.2726700093479795, "EO53_RS12595": 3.7673234014056787, "EO53_RS18510": 2.7490393231262615, "EO53_RS06180": 3.0437804678905906, "EO53_RS19715": 0.8645581229034996, "EO53_RS08250": 1.3781856070909266, "EO53_RS02015": 2.744800665872412, "EO53_RS10435": 3.5640858722369138, "EO53_RS20050": 2.6153355872188633, "EO53_RS15585": 2.9456876273586854, "EO53_RS06290": 1.5718214629132266, "EO53_RS22875": 2.3050913569392804, "EO53_RS06765": 2.505710508403372, "EO53_RS16060": 2.5411291989435645, "EO53_RS17675": 1.3757944389246384, "EO53_RS21020": 2.3781925382351283, "EO53_RS16550": 2.9922719482786757, "EO53_RS17735": 3.0090481709321852, "EO53_RS04940": 2.0594873770720628, "EO53_RS18920": 2.376080759660801, "EO53_RS19560": 1.737123338832789, "EO53_RS13135": 2.2300686049066534, "EO53_RS10890": 2.640408154439393, "EO53_RS19945": 1.8458738129705032, "EO53_RS19680": 1.9719491616120763, "EO53_RS03390": 1.9195741191435405, "EO53_RS11835": 2.1762308064952083, "EO53_RS09690": 1.7960888019411172, "EO53_RS02860": 2.026447019035314, "EO53_RS02735": 2.7941258401619122, "EO53_RS21435": 2.793754575524879, "EO53_RS15955": 1.9062405815437578, "EO53_RS00620": 2.121664171035983, "EO53_RS05260": 1.758956084654802, "EO53_RS14340": 1.5551821240241503, "EO53_RS09170": 2.1554169703612844, "EO53_RS03730": 2.524805955059655, "EO53_RS17835": 2.8234203873946537, "EO53_RS21910": 1.6925589391253997, "EO53_RS14205": 2.889304333124394, "EO53_RS05280": 2.052973606536128, "EO53_RS22685": 3.309271219429197, "EO53_RS17680": 2.6664582700880053, "EO53_RS16945": 3.357916232242189, "EO53_RS02220": 2.319252712142854, "EO53_RS02505": 2.2253132358899252, "EO53_RS21490": 2.493614310077679, "EO53_RS20610": 2.204340201528778, "EO53_RS06915": 2.314771957335388, "EO53_RS14605": 1.6918828428296098, "EO53_RS02235": 1.6261530705132883, "EO53_RS11075": 2.7644495773263844, "EO53_RS08525": 2.2220142965292697, "EO53_RS10750": 2.2407881614558063, "EO53_RS18855": 3.314058166003401, "EO53_RS18740": 1.9765257709280573, "EO53_RS04035": 2.189729091978519, "EO53_RS21255": 2.1780176443019457, "EO53_RS10565": 3.118748624987886, "EO53_RS11785": 2.0984051432226387, "EO53_RS02300": 2.1138281744382983, "EO53_RS18085": 3.5296922832947524, "EO53_RS15550": 2.868968695970677, "EO53_RS21635": 1.8531679883297092, "EO53_RS00110": 2.9108595842587786, "EO53_RS16415": 2.2432151317948956, "EO53_RS21625": 2.9765038749086394, "EO53_RS13365": 3.0248484423222752, "EO53_RS00770": 2.6798812913302226, "EO53_RS17960": 2.630437666784954, "EO53_RS12940": 0.5657243654562487, "EO53_RS03640": 4.187443397461323, "EO53_RS00380": 1.556124533708022, "EO53_RS14560": 1.3211361282555432, "EO53_RS16840": 3.084287517115947, "EO53_RS04415": 2.136881898462156, "EO53_RS19490": 1.935624326204814, "EO53_RS08140": 3.1968750101536565, "EO53_RS19165": 2.0570403365146355, "EO53_RS17505": 1.3825625123655039, "EO53_RS00515": 2.4021770850635296, "EO53_RS00335": 2.335673194941163, "EO53_RS15425": 2.659274909405759, "EO53_RS13210": 1.6982822093689462, "EO53_RS17085": 2.050151480303655, "EO53_RS04010": 2.333523654743632, "EO53_RS02890": 2.5540375638057893, "EO53_RS03900": 2.065222297907427, "EO53_RS06095": 3.496284724976751, "EO53_RS00130": 1.8288003439230787, "EO53_RS01830": 2.650359616034517, "EO53_RS10355": 3.6342503285162318, "EO53_RS16515": 1.941395476805827, "EO53_RS18690": 3.103402120919579, "EO53_RS14530": 2.93707249549178, "EO53_RS03695": 3.3353670841659877, "EO53_RS20190": 2.5144230718821436, "EO53_RS08645": 2.8199375536202043, "EO53_RS17650": 2.4260763888392805, "EO53_RS04895": 2.731479105709486, "EO53_RS22415": 3.1563061404439976, "EO53_RS10570": 3.6069060610751524, "EO53_RS22480": 2.039072049038945, "EO53_RS17395": 2.008909829472971, "EO53_RS12255": 0.7579291289211025, "EO53_RS20530": 3.08225248695636, "EO53_RS13455": 1.975301707353508, "EO53_RS19890": 1.3221012354131063, "EO53_RS16330": 3.0105192844019446, "EO53_RS09590": 2.5674210616414084, "EO53_RS09940": 1.5334409828545683, "EO53_RS22255": 1.8697141848547534, "EO53_RS16245": 2.5503805180972043, "EO53_RS12355": 3.268902623674644, "EO53_RS09785": 2.6211314053102854, "EO53_RS02805": 2.062945946729811, "EO53_RS18205": 3.414627177360557, "EO53_RS04660": 1.7887653115669457, "EO53_RS22405": 2.3802884785775804, "EO53_RS03005": 1.572819542690876, "EO53_RS12290": 2.415757753052196, "EO53_RS05735": 3.9744490304582945, "EO53_RS21140": 2.9760648566266985, "EO53_RS14060": 3.1866627766918003, "EO53_RS13160": 3.439103954924181, "EO53_RS10540": 2.955645430196078, "EO53_RS19745": 1.0958859611347462, "EO53_RS14185": 2.8276314045766013, "EO53_RS21585": 2.303017438077504, "EO53_RS18785": 2.4092916756794858, "EO53_RS11040": 3.4777174548228715, "EO53_RS07900": 1.3132221438884872, "EO53_RS14850": 1.6557033052313535, "EO53_RS03895": 4.087601205921841, "EO53_RS09650": 1.95884565981074, "EO53_RS00675": 3.4403497961605756, "EO53_RS19060": 2.1304320434111492, "EO53_RS21680": 2.280238917958854, "EO53_RS16880": 4.603310741089725, "EO53_RS01775": 1.6672072661487, "EO53_RS20145": 2.0460533547118844, "EO53_RS12110": 2.609896694259089, "EO53_RS05355": 2.316684279611136, "EO53_RS12660": 1.7435005745679497, "EO53_RS19270": 2.616177663750545, "EO53_RS18320": 2.467043368095795, "EO53_RS15050": 2.320171307085423, "EO53_RS10065": 2.4748473073416988, "EO53_RS21525": 3.15769676615885, "EO53_RS13165": 2.5928497183343624, "EO53_RS09100": 2.162512441797198, "EO53_RS10390": 2.555081467587738, "EO53_RS04925": 2.9420150652369936, "EO53_RS08005": 2.0794672869508504, "EO53_RS11920": 3.1905605149726464, "EO53_RS02655": 2.136125573960735, "EO53_RS14390": 2.110625913304515, "EO53_RS10025": 2.2813161944078932, "EO53_RS19995": 3.3500423838378652, "EO53_RS06635": 2.200042317659814, "EO53_RS02495": 2.6625105462586833, "EO53_RS09225": 3.5235635614932583, "EO53_RS21265": 2.5595371840105403, "EO53_RS22380": 2.2637559768266, "EO53_RS21975": 2.1267450875753484, "EO53_RS00245": 2.0754947319202035, "EO53_RS04555": 2.4736749110879535, "EO53_RS12375": 2.883060158636124, "EO53_RS15845": 3.3794481894758417, "EO53_RS08315": 2.366544814083946, "EO53_RS17045": 4.2087244979352905, "EO53_RS06800": 1.370224343481252, "EO53_RS12345": 3.7634649779944733, "EO53_RS18850": 1.6643552980330114, "EO53_RS13820": 2.1498625294231797, "EO53_RS00345": 2.069018570810183, "EO53_RS20755": 3.138928017998519, "EO53_RS11400": 2.8338702479201996, "EO53_RS18280": 1.8587358240707843, "EO53_RS19590": 3.425140848144761, "EO53_RS12580": 2.9295592518238784, "EO53_RS22365": 2.337145894973114, "EO53_RS19145": 2.2397179455824414, "EO53_RS07385": 3.409808692001966, "EO53_RS00025": 0.8404246719533655, "EO53_RS13115": 2.974213896688763, "EO53_RS08415": 2.665822388059075, "EO53_RS17660": 2.0446549209000806, "EO53_RS03600": 2.741064690865613, "EO53_RS15820": 2.530451508871108, "EO53_RS20360": 2.2352778732207863, "EO53_RS05065": 3.012716982340309, "EO53_RS19260": 1.6343254937974796, "EO53_RS07020": 2.7009526754055893, "EO53_RS20175": 3.168882819086572, "EO53_RS11990": 2.0986854851291206, "EO53_RS03300": 3.478935761099999, "EO53_RS12370": 2.6251659800213627, "EO53_RS15440": 4.303306120986799, "EO53_RS12825": 1.7058563996784282, "EO53_RS13240": 1.9848511950857348, "EO53_RS11950": 4.085219902413197, "EO53_RS06410": 1.841387002723404, "EO53_RS20325": 2.222221499776276, "EO53_RS17065": 2.7244874848136575, "EO53_RS17520": 1.8086530152584543, "EO53_RS13645": 2.1254314080934824, "EO53_RS15400": 2.5618424953124554, "EO53_RS02975": 3.076841522255039, "EO53_RS14525": 3.532636463719146, "EO53_RS11105": 2.9627482026542156, "EO53_RS10180": 2.492223871040652, "EO53_RS22825": 2.9240880232525317, "EO53_RS01540": 2.041060940541558, "EO53_RS15835": 2.8571104701904666, "EO53_RS00740": 1.998831832012528, "EO53_RS09680": 1.0413659765702934, "EO53_RS20445": 1.9958022294738489, "EO53_RS04970": 2.2796136343941895, "EO53_RS19155": 2.5200260742295653, "EO53_RS01350": 2.585579989505064, "EO53_RS01435": 1.2870400213334618, "EO53_RS19610": 3.1390328246572543, "EO53_RS21600": 2.6431379570526676, "EO53_RS21370": 4.047330921855274, "EO53_RS12395": 3.0207857691668085, "EO53_RS16110": 1.2003750034307958, "EO53_RS01020": 3.6467324182067293, "EO53_RS15455": 3.6563535295376535, "EO53_RS12325": 2.0789258351990627, "EO53_RS16990": 2.8787123867589504, "EO53_RS18860": 3.300903619165766, "EO53_RS19720": 1.3145474154232584, "EO53_RS12015": 2.292341807225738, "EO53_RS22700": 2.2958613080325847, "EO53_RS12465": 1.8983533786050997, "EO53_RS17050": 4.2266090386894435, "EO53_RS21240": 1.6296653419255938, "EO53_RS22205": 2.992761638719025, "EO53_RS21780": 1.6318796404593188, "EO53_RS03840": 1.9743884518564951, "EO53_RS18255": 3.246980843318054, "EO53_RS06525": 2.3203291121015766, "EO53_RS10100": 1.674873454503359, "EO53_RS03545": 1.3376818577140046, "EO53_RS19965": 2.275334760533401, "EO53_RS15335": 2.7877603544063105, "EO53_RS18240": 2.985242710262598, "EO53_RS06670": 1.545441497853718, "EO53_RS14095": 2.135411786263314, "EO53_RS01005": 2.89793557255436, "EO53_RS00615": 2.146513598585821, "EO53_RS05960": 2.679230604486137, "EO53_RS19525": 1.791770742922819, "EO53_RS10725": 2.4724212118865725, "EO53_RS19195": 3.1089317652999817, "EO53_RS04880": 1.9273794547400873, "EO53_RS19880": 1.7842082123454321, "EO53_RS13985": 3.525104976793903, "EO53_RS03690": 2.105750486352188, "EO53_RS10520": 2.132477037624918, "EO53_RS17740": 1.7961364609894177, "EO53_RS10960": 3.2778412230839935, "EO53_RS18060": 2.3135229103307084, "EO53_RS22470": 2.2728587583547375, "EO53_RS07045": 1.9578923028779833, "EO53_RS10445": 3.8802144698421834, "EO53_RS17160": 3.331069774083018, "EO53_RS04735": 3.1056771624863564, "EO53_RS13735": 2.6800615945671726, "EO53_RS19595": 2.755263225236766, "EO53_RS05605": 3.5774432991580727, "EO53_RS14735": 1.6272816616039696, "EO53_RS22590": 2.4654558921917107, "EO53_RS16285": 2.4789044945913696, "EO53_RS14375": 1.6884615408954189, "EO53_RS21220": 2.716683522406705, "EO53_RS21675": 1.833749081126029, "EO53_RS19800": 1.9509884158700095, "EO53_RS16185": 3.629294053134216, "EO53_RS07380": 3.5560437126202316, "EO53_RS17400": 2.9934567923689297, "EO53_RS00290": 2.05488499441195, "EO53_RS06690": 1.846037800545176, "EO53_RS04995": 2.6454451691489944, "EO53_RS14765": 3.7628450363098938, "EO53_RS14165": 2.4221190454335573, "EO53_RS20970": 3.6881151254143343, "EO53_RS07725": 4.013174352878702, "EO53_RS05225": 2.748682574490048, "EO53_RS18065": 2.0914967706479644, "EO53_RS16315": 1.696764228851783, "EO53_RS07835": 1.5044495810751448, "EO53_RS08625": 0.68759783967002, "EO53_RS04720": 1.6185397945291269, "EO53_RS02430": 1.965199206804769, "EO53_RS20055": 1.9674521281549007, "EO53_RS01500": 2.672383603651915, "EO53_RS19480": 2.217753856254398, "EO53_RS03435": 1.3763872771694545, "EO53_RS16535": 2.725029231683225, "EO53_RS16300": 2.4973315941473584, "EO53_RS04160": 1.9212767117725733, "EO53_RS22040": 3.2208126454911628, "EO53_RS20150": 1.5818332759956761, "EO53_RS09920": 2.811057241695782, "EO53_RS12785": 2.450111515305059, "EO53_RS18670": 2.9278016326113394, "EO53_RS08020": 2.1417006152499596, "EO53_RS08920": 2.4147492130832497, "EO53_RS13525": 1.8364738434552497, "EO53_RS13800": 2.738281940092154, "EO53_RS03650": 3.014317308400577, "EO53_RS16980": 1.7035448334508965, "EO53_RS11365": 3.0880278327947486, "EO53_RS01055": 1.8989727692511642, "EO53_RS15135": 3.1625445377073844, "EO53_RS02895": 2.39009318387944, "EO53_RS08150": 1.8549526005195451, "EO53_RS12025": 2.2171965969266108, "EO53_RS21235": 1.3492152945054388, "EO53_RS16095": 1.5625791983372819, "EO53_RS21320": 2.5365043201463586, "EO53_RS14140": 1.9829644047007533, "EO53_RS19545": 2.024421240219069, "EO53_RS01690": 2.3714122589509734, "EO53_RS09670": 2.741262411959673, "EO53_RS06355": 2.184329449521591, "EO53_RS12050": 2.350264837599732, "EO53_RS15780": 4.124353855280044, "EO53_RS07870": 1.996062245437009, "EO53_RS21615": 2.436172914896909, "EO53_RS17535": 3.1766112017622636, "EO53_RS03560": 1.7476072627293318, "EO53_RS06600": 2.5412808468828207, "EO53_RS17985": 1.5229102848645193, "EO53_RS03505": 3.7687582988422883, "EO53_RS00835": 2.6043714427767424, "EO53_RS20480": 2.392172236960995, "EO53_RS14155": 1.8122444162570255, "EO53_RS16395": 1.9403680150113891, "EO53_RS07335": 2.2041605877304904, "EO53_RS15760": 1.9289528157535685, "EO53_RS20100": 2.142391167779974, "EO53_RS10810": 4.371373597384661, "EO53_RS22465": 1.8000352521036815, "EO53_RS11470": 2.0575269170075816, "EO53_RS11440": 1.813071960259657, "EO53_RS01245": 2.835503710441496, "EO53_RS20725": 1.8390742008803738, "EO53_RS14425": 2.0583446752778083, "EO53_RS20945": 1.9441945511525816, "EO53_RS09145": 2.163841551378982, "EO53_RS10380": 2.4508064192132006, "EO53_RS15395": 2.920741497608283, "EO53_RS02945": 3.328796468749891, "EO53_RS19980": 2.056442886376731, "EO53_RS21180": 3.5980056236855336, "EO53_RS00400": 4.003627699435217, "EO53_RS20010": 2.545056103108514, "EO53_RS20850": 2.493984176709592, "EO53_RS21765": 2.0755092109683986, "EO53_RS16030": 2.980980660005883, "EO53_RS04380": 3.2962282950453057, "EO53_RS01580": 1.6061905218988906, "EO53_RS22515": 1.640514885427518, "EO53_RS05810": 1.370834947930741, "EO53_RS12565": 1.7552563885002672, "EO53_RS19695": 2.1872047669120533, "EO53_RS17490": 1.701504034960255, "EO53_RS19580": 3.6228970751431344, "EO53_RS03770": 1.9377673802833872, "EO53_RS11540": 2.524606272406771, "EO53_RS02745": 2.10032475394571, "EO53_RS09280": 2.2409392755569577, "EO53_RS12855": 2.02098863568337, "EO53_RS15800": 3.8904567311689293, "EO53_RS22640": 2.7516297160109047, "EO53_RS01095": 2.0008306257965853, "EO53_RS20615": 1.6192311075506598, "EO53_RS19565": 2.4033876267858085, "EO53_RS01305": 1.6622810109551256, "EO53_RS22650": 3.164885084916632, "EO53_RS15250": 2.4475094060101874, "EO53_RS17275": 1.7060091162433366, "EO53_RS22370": 1.896099282791704, "EO53_RS07450": 2.361982816229296, "EO53_RS01920": 2.2591668178604682, "EO53_RS01135": 3.9565772135071513, "EO53_RS11460": 3.2213576483348287, "EO53_RS18160": 2.2222405152387434, "EO53_RS06230": 1.9666954841654454, "EO53_RS00030": 2.3286161256989386, "EO53_RS20135": 3.39175577903861, "EO53_RS13655": 3.125963899270621, "EO53_RS04125": 3.6043820748064466, "EO53_RS16780": 2.3306174468128624, "EO53_RS00535": 2.3405112713999014, "EO53_RS22725": 2.6182898243675496, "EO53_RS20830": 2.765302644119537, "EO53_RS17555": 2.162027772633639, "EO53_RS01705": 2.2170881856225324, "EO53_RS16165": 1.8784656693908122, "EO53_RS05930": 2.465655671178895, "EO53_RS00235": 2.8418199410136613, "EO53_RS18625": 2.9347698153682655, "EO53_RS09630": 2.071880249591423, "EO53_RS15875": 2.73763676071012, "EO53_RS08080": 2.483535542948305, "EO53_RS12125": 3.382503579967095, "EO53_RS20005": 2.399351950349757, "EO53_RS20640": 4.911475719488353, "EO53_RS22595": 3.2135106580127166, "EO53_RS21630": 1.8185659048799492, "EO53_RS07670": 3.25630607754575, "EO53_RS02690": 2.175008282641524, "EO53_RS18210": 2.8712277267777013, "EO53_RS19120": 3.6285553455897444, "EO53_RS20105": 4.145874205137083, "EO53_RS02520": 2.8698964780543674, "EO53_RS02650": 4.152193920955192, "EO53_RS16180": 1.761837001085456, "EO53_RS10740": 2.444731878268449, "EO53_RS22095": 3.289859163503757, "EO53_RS02045": 2.4561783728784894, "EO53_RS04590": 2.3739043110972413, "EO53_RS21580": 3.505220608839483, "EO53_RS21760": 1.9934635608260969, "EO53_RS12505": 1.4616730416853625, "EO53_RS15470": 1.9331752943823641, "EO53_RS16575": 2.0836303499120943, "EO53_RS12220": 2.0227804336501416, "EO53_RS05170": 1.9302053710640004, "EO53_RS15740": 2.9820657048768586, "EO53_RS17110": 2.4735469731866147, "EO53_RS08110": 3.3464104150114027, "EO53_RS06480": 2.17173534206546, "EO53_RS19370": 2.266069866550033, "EO53_RS16005": 2.1378386849381505, "EO53_RS16440": 2.714807389844024, "EO53_RS05390": 3.552507446147342, "EO53_RS14550": 2.2306573661597153, "EO53_RS17635": 2.028917116322781, "EO53_RS00505": 3.523867341324016, "EO53_RS03500": 1.5376125282978022, "EO53_RS05440": 2.2493632864293214, "EO53_RS19540": 1.6582529130356112, "EO53_RS03365": 2.6522079972844086, "EO53_RS17175": 4.0420659918695065, "EO53_RS19435": 4.27924459770834, "EO53_RS03270": 2.591499574150432, "EO53_RS10350": 1.8935780436122505, "EO53_RS17385": 2.2564478198142615, "EO53_RS22190": 3.504817236229406, "EO53_RS11230": 3.5481981924852333, "EO53_RS09315": 1.7002851975732711, "EO53_RS03790": 1.5873988825250318, "EO53_RS06875": 3.914189659338955, "EO53_RS20310": 1.8914194471100814, "EO53_RS19470": 2.4484467726336936, "EO53_RS20220": 3.0276584953588275, "EO53_RS07740": 2.507447759974672, "EO53_RS20200": 3.4974870937520164, "EO53_RS20185": 2.2712932263666525, "EO53_RS12155": 3.133407593543877, "EO53_RS19615": 2.468678404407835, "EO53_RS12030": 2.10606332910947, "EO53_RS00990": 2.5340293655249257, "EO53_RS03985": 2.600699039727697, "EO53_RS02990": 2.4438253765106808, "EO53_RS22340": 3.295195784917008, "EO53_RS22170": 1.9289973419866446, "EO53_RS14410": 2.5481461652599, "EO53_RS06890": 4.274470142778935, "EO53_RS09565": 3.0463444247593774, "EO53_RS15715": 2.9278661473075775, "EO53_RS22475": 3.4808504995947778, "EO53_RS00480": 2.657604118189493, "EO53_RS16675": 2.4183618152554316, "EO53_RS08830": 2.9356112157920173, "EO53_RS22180": 2.1804778369603004, "EO53_RS18865": 3.62660572992242, "EO53_RS10655": 2.876002223797396, "EO53_RS07660": 2.755455876324405, "EO53_RS20375": 1.7500724474120288, "EO53_RS12570": 2.1105466432768516, "EO53_RS16530": 2.4259060878262946, "EO53_RS18335": 2.208290013493085, "EO53_RS14420": 2.5204516152062375, "EO53_RS01080": 2.936254531388905, "EO53_RS18485": 1.8549291664574754, "EO53_RS07285": 1.4035337842960842, "EO53_RS15915": 2.4662069542575336, "EO53_RS14710": 2.5049892101814457, "EO53_RS08355": 1.950778237364683, "EO53_RS19090": 3.2367771958558498, "EO53_RS07200": 1.6678727119533086, "EO53_RS15965": 1.6953528086120115, "EO53_RS17620": 2.704183813815072, "EO53_RS16290": 2.7878228326923806, "EO53_RS14535": 1.979023741891, "EO53_RS06790": 2.075628075159007, "EO53_RS15870": 3.5118431178181857, "EO53_RS20265": 2.530605299538148, "EO53_RS14980": 2.0414853305161986, "EO53_RS13400": 2.3871928382265866, "EO53_RS16725": 2.274675747512717, "EO53_RS18720": 3.1218756661335965, "EO53_RS10555": 1.8916931804159591, "EO53_RS18905": 2.5317897873881128, "EO53_RS13300": 2.1774017656121436, "EO53_RS05915": 3.5172627776779457, "EO53_RS18945": 1.9261307568111627, "EO53_RS15060": 3.051083350097663, "EO53_RS08105": 2.3495653913146852, "EO53_RS14960": 3.3233628482605058, "EO53_RS13285": 4.022370977161381, "EO53_RS22125": 3.5117418046057973, "EO53_RS15805": 1.6277849567319957, "EO53_RS08765": 2.5528519595284718, "EO53_RS08605": 2.4845167530852743, "EO53_RS00655": 3.250432741518798, "EO53_RS02480": 2.388072742046361, "EO53_RS17460": 3.605647684831941, "EO53_RS19325": 2.6585210486109343, "EO53_RS15420": 1.6254839913451764, "EO53_RS14240": 2.1178524996600077, "EO53_RS19465": 3.13672347741535, "EO53_RS21310": 2.533615093681175, "EO53_RS09535": 3.8846352375828643, "EO53_RS18725": 2.1447375024288977, "EO53_RS04360": 2.3642393402818107, "EO53_RS16505": 2.0685348456716426, "EO53_RS09925": 3.082623070923609, "EO53_RS16340": 2.217990997869154, "EO53_RS18270": 1.0852927248516149, "EO53_RS06345": 4.22670225589397, "EO53_RS12010": 2.2256611591077995, "EO53_RS03580": 2.5720058486071116, "EO53_RS11995": 3.1317547791814047, "EO53_RS08575": 3.8504442871124076, "EO53_RS06235": 3.0237208710190577, "EO53_RS08375": 3.4036462310087137, "EO53_RS19345": 2.5682022346342834, "EO53_RS15040": 2.322016902656999, "EO53_RS09270": 3.3966356416329284, "EO53_RS09585": 1.3710035142708739, "EO53_RS09995": 1.633816459169509, "EO53_RS19825": 2.8130475543773557, "EO53_RS12540": 2.775133859995232, "EO53_RS11010": 2.489680452690381, "EO53_RS20400": 3.1627830934936823, "EO53_RS00160": 1.55277970677981, "EO53_RS14940": 1.792449879524323, "EO53_RS01485": 0.43613118492284914, "EO53_RS21300": 2.573252065326997, "EO53_RS08120": 2.640915359123973, "EO53_RS15370": 2.252139308760467, "EO53_RS18000": 2.7544761024070334, "EO53_RS20825": 2.11707392221514, "EO53_RS04615": 4.014292736889294, "EO53_RS16660": 2.823593001251348, "EO53_RS09840": 2.623533789624235, "EO53_RS04445": 2.1674194652606915, "EO53_RS03490": 0.9356634270511696, "EO53_RS19840": 2.143353920421107, "EO53_RS15545": 3.066874524014986, "EO53_RS22600": 3.1921049376744324, "EO53_RS21860": 2.068089577880141, "EO53_RS19585": 1.8837627653780726, "EO53_RS08945": 4.014132392393583, "EO53_RS14870": 2.556041834856999, "EO53_RS05550": 2.7673081090099485, "EO53_RS01405": 3.1331244865949373, "EO53_RS13125": 3.6832545969493244, "EO53_RS06860": 2.504701790595967, "EO53_RS00040": 2.460014164650328, "EO53_RS19570": 1.4801680818732617, "EO53_RS03275": 2.2164098086332435, "EO53_RS07825": 2.3024656853710472, "EO53_RS13095": 2.2906944534115423, "EO53_RS21775": 1.9989039237227268, "EO53_RS09460": 2.4099343195780087, "EO53_RS06965": 1.6466879923186575, "EO53_RS12005": 2.8188756488633575, "EO53_RS21605": 1.7986473341936455, "EO53_RS20985": 1.7178740357773226, "EO53_RS20065": 1.625995897763327, "EO53_RS11520": 2.3239586649792585, "EO53_RS18705": 1.8593544427482867, "EO53_RS12235": 2.0572308145444067, "EO53_RS14705": 3.303283414456592, "EO53_RS04240": 1.5159229843593418, "EO53_RS15070": 1.6875810390306236, "EO53_RS21970": 2.514883966246599, "EO53_RS14050": 2.084994078524892, "EO53_RS18930": 2.576386809571628, "EO53_RS03800": 2.524577376601996, "EO53_RS02450": 2.399108783947929, "EO53_RS05075": 2.2396886719135507, "EO53_RS02775": 3.333096393848253, "EO53_RS12440": 3.6844548756231466, "EO53_RS18555": 1.4015643560674123, "EO53_RS05285": 0.7293642296115548, "EO53_RS16390": 2.41221648631638, "EO53_RS00310": 3.2402700345557194, "EO53_RS18260": 2.2513036634693817, "EO53_RS08935": 3.0999523701173395, "EO53_RS00690": 2.248094171760541, "EO53_RS02550": 2.954948913724861, "EO53_RS15645": 2.128706767786288, "EO53_RS00845": 2.808242827045801, "EO53_RS20490": 2.6720413182952187, "EO53_RS12600": 2.427858768141089, "EO53_RS18765": 1.6988649252458403, "EO53_RS11840": 3.9214540757831453, "EO53_RS14780": 2.7547023823443446, "EO53_RS11830": 2.3983703368005718, "EO53_RS18700": 2.4004510911614383, "EO53_RS15350": 1.7230134378893878, "EO53_RS01525": 3.024949710110509, "EO53_RS11590": 2.610773791200048, "EO53_RS17625": 1.3322410573966623, "EO53_RS04325": 2.6760078592980037, "EO53_RS10975": 2.844854405436413, "EO53_RS19170": 2.530198731026335, "EO53_RS15840": 2.9381474209191567, "EO53_RS19245": 1.6688502320200385, "EO53_RS05750": 1.9423033019436513, "EO53_RS03930": 1.852964311388919, "EO53_RS04920": 3.3604337880609716, "EO53_RS13705": 2.126667743024095, "EO53_RS01545": 2.4827275779445936, "EO53_RS21575": 2.109918927174908, "EO53_RS12385": 4.335313414639817, "EO53_RS18265": 2.3643886193858163, "EO53_RS10815": 2.431274060263645, "EO53_RS11480": 2.0710265187049863, "EO53_RS04185": 2.070324177974612, "EO53_RS09705": 2.8153655923900995, "EO53_RS19950": 2.2030146548283276, "EO53_RS06565": 2.384573402457692, "EO53_RS05270": 1.667978858190329, "EO53_RS15675": 1.9965468170283325, "EO53_RS16070": 2.5254046744821057, "EO53_RS10635": 2.275676859440323, "EO53_RS07035": 1.8988744110252365, "EO53_RS19230": 1.2434256745341234, "EO53_RS08165": 1.6669168393790612, "EO53_RS21475": 2.5739615043457764, "EO53_RS00385": 1.6290103905038127, "EO53_RS00695": 1.0977587107981817, "EO53_RS20510": 1.8200572294931103, "EO53_RS10280": 1.4503702528422042, "EO53_RS03530": 2.2337708289242135, "EO53_RS13045": 1.0517776635166163, "EO53_RS18140": 2.1264087677081944, "EO53_RS14310": 3.036513851652013, "EO53_RS21040": 2.555745196545745, "EO53_RS04700": 1.8613102138534523, "EO53_RS11330": 2.752707975127976, "EO53_RS16695": 2.9899918000958783, "EO53_RS03995": 3.1628696542967396, "EO53_RS22050": 2.5298588807228843, "EO53_RS19930": 3.0026333489045696, "EO53_RS15260": 2.7373956220698377, "EO53_RS19390": 2.269492095482305, "EO53_RS09065": 2.7026442395373103, "EO53_RS21620": 3.5441618064457234, "EO53_RS09195": 1.9537913435574814, "EO53_RS10970": 2.651720992835294, "EO53_RS19870": 3.069395612238706, "EO53_RS03755": 2.809049402333879, "EO53_RS12170": 3.0296399201179245, "EO53_RS18910": 3.3835193492400557, "EO53_RS02605": 2.1160604210071026, "EO53_RS03585": 3.6717095291847217, "EO53_RS12500": 2.981651027685814, "EO53_RS00795": 2.405027960226495, "EO53_RS00125": 3.815854437794907, "EO53_RS16935": 3.588797183466014, "EO53_RS09780": 1.8630106112379559, "EO53_RS16120": 1.763134552124102, "EO53_RS10475": 2.2271996063460153, "EO53_RS07350": 2.0641928057984282, "EO53_RS11925": 2.605945873627953, "EO53_RS13740": 3.0731569385967736, "EO53_RS07955": 3.6919500091514013, "EO53_RS01950": 1.6964311851911966, "EO53_RS12245": 1.5490754372526612, "EO53_RS09290": 3.336358946913749, "EO53_RS00315": 3.7540953348351027, "EO53_RS14630": 1.8231055685813733, "EO53_RS03160": 1.8871069688100197, "EO53_RS14035": 2.062718519508899, "EO53_RS04715": 2.257231497660645, "EO53_RS22915": 3.035688877518244, "EO53_RS15145": 4.259360692535031, "EO53_RS12180": 1.8467586657295856, "EO53_RS20335": 2.0490743497371886, "EO53_RS16580": 2.3095420447220825, "EO53_RS21210": 1.2581838884340402, "EO53_RS00585": 2.7075185439772067, "EO53_RS11490": 2.181070996859894, "EO53_RS08320": 3.2377024221694386, "EO53_RS10110": 2.2927390561861722, "EO53_RS06795": 3.0027431705572734, "EO53_RS21465": 1.3773485550082891, "EO53_RS07945": 2.895376030947975, "EO53_RS16585": 1.6459043012433114, "EO53_RS14260": 2.677150682615219, "EO53_RS15055": 2.9996205778813727, "EO53_RS03570": 2.1343513818448177, "EO53_RS22330": 1.9644928461907545, "EO53_RS06785": 2.313811292961097, "EO53_RS09410": 2.6040921645251953, "EO53_RS21190": 2.6683890118594054, "EO53_RS22110": 1.463403058118893, "EO53_RS19705": 2.0934311291241796, "EO53_RS05130": 2.156321576460795, "EO53_RS04740": 2.642058950870457, "EO53_RS13530": 1.9964196959640266, "EO53_RS06135": 1.3455407550881358, "EO53_RS20240": 2.489953166022708, "EO53_RS06440": 1.988299537022297, "EO53_RS03035": 1.839531119565169, "EO53_RS06370": 1.559296997498244, "EO53_RS07700": 2.0826935508399993, "EO53_RS00810": 1.4596776025803782, "EO53_RS03565": 2.446681105336215, "EO53_RS13015": 2.9068664811073575, "EO53_RS07545": 3.725976070576137, "EO53_RS04705": 2.7368685369597947, "EO53_RS22645": 1.4157456947415492, "EO53_RS19255": 2.052716913379672, "EO53_RS10310": 1.9593921436118793, "EO53_RS02560": 0.41170113151614895, "EO53_RS04460": 1.8203000393673083, "EO53_RS12510": 1.782173833622859, "EO53_RS07930": 3.2367771958558498, "EO53_RS12000": 3.2007612252826436, "EO53_RS12480": 3.0065238819137727, "EO53_RS13505": 2.4022067470026776, "EO53_RS21905": 2.1832242821233394, "EO53_RS16080": 2.5339251828615623, "EO53_RS07315": 2.8803665394182474, "EO53_RS14805": 1.5235062804510329, "EO53_RS09360": 2.778341438623839, "EO53_RS15665": 2.6934729302437077, "EO53_RS21150": 3.3185392288437368, "EO53_RS13920": 2.307501743864613, "EO53_RS22235": 2.0661817347949802, "EO53_RS07230": 2.988260227507849, "EO53_RS03115": 1.4886651548921037, "EO53_RS08870": 2.8498339248012567, "EO53_RS01980": 2.2744514829793436, "EO53_RS03040": 3.3247272330384963, "EO53_RS15720": 1.8714652427770169, "EO53_RS01810": 1.8533852507578852, "EO53_RS01300": 2.8518976080808716, "EO53_RS03130": 2.978350660412396, "EO53_RS16370": 3.2536793680382283, "EO53_RS04690": 2.1140941618346534, "EO53_RS21935": 2.196170333461597, "EO53_RS02610": 1.4090536168442596, "EO53_RS17730": 1.534851210130292, "EO53_RS03065": 2.0991230945656834, "EO53_RS17010": 3.608078035025486, "EO53_RS21790": 2.2812513241968158, "EO53_RS15090": 2.125954964171366, "EO53_RS20980": 0.905238687668223, "EO53_RS19655": 1.3821878619049004, "EO53_RS05755": 1.3991862655202993, "EO53_RS22740": 2.635662376507067, "EO53_RS13695": 1.928635831592763, "EO53_RS19775": 2.29917582856443, "EO53_RS20905": 2.2466226044122335, "EO53_RS14345": 1.7551756261441394, "EO53_RS06170": 1.833782404531447, "EO53_RS15925": 2.171579411637629, "EO53_RS15535": 4.822311243791499, "EO53_RS18505": 3.3637135700909315, "EO53_RS09495": 2.0811057208100134, "EO53_RS15005": 2.893477306249659, "EO53_RS20320": 2.289540533456102, "EO53_RS06835": 2.323963138784138, "EO53_RS02970": 1.9900883238116924, "EO53_RS04100": 3.095707286151118, "EO53_RS06770": 1.949535003557203, "EO53_RS23000": 4.652304508108919, "EO53_RS20290": 3.8259956914891955, "EO53_RS00095": 2.635629899212343, "EO53_RS14225": 3.420421373299641, "EO53_RS17645": 2.3457252471106456, "EO53_RS16410": 1.2871493881242544, "EO53_RS22835": 1.8021452742900828, "EO53_RS02200": 1.7727102615464465, "EO53_RS08205": 2.3194903517483585, "EO53_RS15945": 4.660968791976253, "EO53_RS17145": 2.7675536683810744, "EO53_RS21940": 2.573463403204893, "EO53_RS16250": 1.4238783880992956, "EO53_RS07535": 3.62650626345462, "EO53_RS18820": 2.360542547684031, "EO53_RS15160": 4.078788352535004, "EO53_RS22030": 2.3123426616381986, "EO53_RS07270": 3.2645655297726344, "EO53_RS15355": 2.2136903125593075, "EO53_RS21095": 5.187906679415995, "EO53_RS22300": 2.5184949031739783, "EO53_RS18245": 3.410289680623607, "EO53_RS13535": 1.5442530816771207, "EO53_RS16620": 2.2703486810478526, "EO53_RS14090": 3.1016411161383735, "EO53_RS15345": 3.4606679409492194, "EO53_RS16865": 3.579980331981786, "EO53_RS12530": 2.3398639515598707, "EO53_RS06805": 2.1984131042408657, "EO53_RS18645": 2.3064977047487956, "EO53_RS03420": 3.372101420829693, "EO53_RS21345": 2.3514611018514016, "EO53_RS07850": 2.3536361033991846, "EO53_RS11875": 1.8585773365275369, "EO53_RS11455": 3.1117471865599526, "EO53_RS21105": 4.240494686365073, "EO53_RS07580": 2.8214822681977645, "EO53_RS07620": 3.0700283035877804, "EO53_RS16010": 1.29920353987958, "EO53_RS08710": 2.7766836730972537, "EO53_RS19850": 1.8481962040660445, "EO53_RS03990": 2.183615507456989, "EO53_RS06680": 3.516875147166412, "EO53_RS21530": 2.3016537378881967, "EO53_RS13185": 4.117315885063793, "EO53_RS04990": 0.8382455841324349, "EO53_RS11050": 3.6132722788321314, "EO53_RS16570": 1.718503517062584, "EO53_RS10395": 2.1729823217206934, "EO53_RS03820": 1.742039000062954, "EO53_RS07110": 2.6810091499903033, "EO53_RS07680": 3.0462742323703105, "EO53_RS15435": 2.327292444106535, "EO53_RS03020": 1.4871314406526361, "EO53_RS10070": 1.9494029882567117, "EO53_RS16665": 3.0987433697643234, "EO53_RS00785": 3.8658316284342855, "EO53_RS07915": 3.92383205614696, "EO53_RS22220": 2.496044442172289, "EO53_RS21360": 1.860214801942951, "EO53_RS05710": 3.2543032884734533, "EO53_RS09050": 1.4916145389748863, "EO53_RS16770": 4.22543440177288, "EO53_RS02620": 1.922747793115005, "EO53_RS20425": 2.317395966628028, "EO53_RS21645": 1.8232426292639825, "EO53_RS13950": 1.7566961438440944, "EO53_RS20960": 2.2938843741098305, "EO53_RS06550": 2.94066883794713, "EO53_RS06925": 2.901941081340606, "EO53_RS05295": 2.236859756735623, "EO53_RS13390": 1.6761726492397722, "EO53_RS08700": 1.7430767999342296, "EO53_RS14235": 3.5002665047113215, "EO53_RS18345": 1.3638610083779332, "EO53_RS13830": 3.409065304054251, "EO53_RS04675": 2.203747589658498, "EO53_RS12320": 1.913639871950763, "EO53_RS14875": 1.9623877699467114, "EO53_RS21890": 1.8921325618613205, "EO53_RS21895": 1.7947736725176118, "EO53_RS04055": 2.186091870561404, "EO53_RS14800": 1.8967174112761718, "EO53_RS07530": 2.2703190445427355, "EO53_RS00940": 2.6705514652259508, "EO53_RS20695": 1.6956277284110939, "EO53_RS01885": 3.006805659418703, "EO53_RS17970": 2.2329992278512085, "EO53_RS09250": 0.7749075440883966, "EO53_RS06625": 3.053833631176393, "EO53_RS11145": 1.7672222268227387, "EO53_RS22210": 2.1099789144459473, "EO53_RS03665": 4.088104263301769, "EO53_RS06990": 2.228517784480406, "EO53_RS15680": 3.046881236116971, "EO53_RS19420": 1.8954260727956496, "EO53_RS03345": 2.791779272946533, "EO53_RS18750": 0.452529775750036, "EO53_RS06405": 2.140567516759516, "EO53_RS12730": 3.2062142087990404, "EO53_RS11185": 2.7620136328492424, "EO53_RS18620": 2.7890533209997757, "EO53_RS15385": 2.1384907021415254, "EO53_RS16050": 3.207894655011857, "EO53_RS00190": 2.901941081340606, "EO53_RS20880": 2.183546789022699, "EO53_RS22460": 1.844536135300067, "EO53_RS15705": 2.1055055521617154, "EO53_RS13270": 1.1489019514534562, "EO53_RS18360": 2.251766500809216, "EO53_RS17685": 3.656849011513536, "EO53_RS00545": 2.3331214637940767, "EO53_RS00100": 2.1360867448887233, "EO53_RS12790": 2.642459107742463, "EO53_RS10075": 3.056154334032199, "EO53_RS00490": 1.8814445208434338, "EO53_RS15415": 1.700556791116036, "EO53_RS21610": 2.1071242714227543, "EO53_RS15630": 3.5332177652736583, "EO53_RS21315": 1.7236722104538342, "EO53_RS17200": 2.806662835415939, "EO53_RS05985": 2.208994365868995, "EO53_RS04960": 2.320431091135235, "EO53_RS21365": 2.330628397957144, "EO53_RS13565": 2.3453338225844544, "EO53_RS13710": 4.071757989525105, "EO53_RS17715": 2.8735640776796405, "EO53_RS17550": 3.2543051786488046, "EO53_RS08310": 2.8664480451858028, "EO53_RS10325": 1.4944736318719711, "EO53_RS20775": 2.3313434650281546, "EO53_RS01100": 3.7841748493516025, "EO53_RS17580": 3.0306404322291387, "EO53_RS01290": 4.648285936097193, "EO53_RS18310": 3.9682441356577747, "EO53_RS12560": 3.029010334996768, "EO53_RS06815": 2.938475084907831, "EO53_RS16655": 2.887435864078475, "EO53_RS09450": 2.353835324969085, "EO53_RS17220": 2.5889277257033654, "EO53_RS11235": 2.272184717858267, "EO53_RS20750": 2.470527351354988, "EO53_RS02680": 4.138403171634481, "EO53_RS00230": 2.8746583096010023, "EO53_RS09485": 2.7208976279242, "EO53_RS01120": 2.309487376494756, "EO53_RS02840": 2.4458663576259307, "EO53_RS02440": 2.3732506496989854, "EO53_RS16640": 2.670756015572015, "EO53_RS08350": 2.1116986019579733, "EO53_RS20435": 1.9630439746206496, "EO53_RS07805": 2.4521350205452026, "EO53_RS15735": 1.9484626369178557, "EO53_RS00370": 2.853264987159524, "EO53_RS11240": 3.635349528882531, "EO53_RS07550": 2.8211745955863523, "EO53_RS22495": 2.020199552539965, "EO53_RS03380": 1.970898108339541, "EO53_RS07795": 2.1249759177624554, "EO53_RS20645": 2.0348809769227536, "EO53_RS22055": 2.738093459683371, "EO53_RS20520": 2.720990138645067, "EO53_RS08880": 2.9397482689228283, "EO53_RS13725": 2.3435108634628388, "EO53_RS09715": 2.9179395410799676, "EO53_RS22115": 1.8560480803138253, "EO53_RS07395": 3.4853954893783925, "EO53_RS17250": 2.3917493134574435, "EO53_RS09710": 3.2163133125619523, "EO53_RS15525": 3.8536651796589476, "EO53_RS20160": 1.9576212139314422, "EO53_RS22010": 1.7874658633478193, "EO53_RS12795": 2.4460937104051643, "EO53_RS19815": 1.0517443889054594, "EO53_RS20820": 2.735821467629447, "EO53_RS08715": 2.9350514336222346, "EO53_RS00195": 2.042143075483513, "EO53_RS22185": 1.4719726007346507, "EO53_RS20800": 1.8864510227991704, "EO53_RS19275": 2.5937503804471387, "EO53_RS13420": 2.672046033256225, "EO53_RS03110": 2.4193846664720184, "EO53_RS09600": 2.0939744265812066, "EO53_RS12450": 1.7622023582235862, "EO53_RS21395": 2.4445754352428826, "EO53_RS01770": 1.9752040915393416, "EO53_RS15180": 1.9798600178807402, "EO53_RS00430": 2.118519867356483, "EO53_RS12035": 2.020586868772738, "EO53_RS15615": 4.396652685526429, "EO53_RS21870": 2.9897330835684133, "EO53_RS09525": 3.2637276828445603, "EO53_RS19895": 2.2684500735190944, "EO53_RS17325": 2.0139927983688772, "EO53_RS15790": 3.91159266654573, "EO53_RS18235": 2.3666106005374363, "EO53_RS22400": 2.440777857897238, "EO53_RS05800": 3.8923183815077516, "EO53_RS02875": 2.251366823475922, "EO53_RS22435": 3.3980149395134633, "EO53_RS03620": 1.4315882457111517, "EO53_RS19660": 2.751234287982758, "EO53_RS12955": 1.3928477735207874, "EO53_RS21810": 1.9196042394620605, "EO53_RS13745": 2.215854377447661, "EO53_RS15450": 4.010442356789428, "EO53_RS02870": 2.901941081340606, "EO53_RS11045": 2.4410553392143233, "EO53_RS05385": 1.5299830449120584, "EO53_RS00350": 2.1403025132658122, "EO53_RS17720": 1.006906664663319, "EO53_RS05500": 3.1766990658019028, "EO53_RS11485": 1.8240208885319589, "EO53_RS13965": 4.013736255833092, "EO53_RS21515": 2.188280953270249, "EO53_RS08665": 2.3977122124111805, "EO53_RS22720": 1.7557156373405856, "EO53_RS06030": 1.1998137483689204, "EO53_RS16450": 3.540879992494546, "EO53_RS04400": 2.357290635453808, "EO53_RS00510": 3.551977368126216, "EO53_RS05100": 2.156426282046961, "EO53_RS02375": 2.519446868287379, "EO53_RS12525": 1.3724295166950033, "EO53_RS13175": 1.8475048639947314, "EO53_RS17750": 1.6795396502184226, "EO53_RS01760": 1.9864148081423818, "EO53_RS20685": 2.747760056032227, "EO53_RS01535": 2.7946536996520543, "EO53_RS11090": 2.649808873604842, "EO53_RS01345": 2.6103173419669568, "EO53_RS09020": 2.780868520517402, "EO53_RS05370": 3.2695885267637377, "EO53_RS19900": 2.790982960717514, "EO53_RS14170": 4.171496453787253, "EO53_RS21440": 2.594886663845015, "EO53_RS18045": 2.922817112793027, "EO53_RS09810": 2.313418960427093, "EO53_RS17425": 2.154652221429592, "EO53_RS05115": 3.050544996303796, "EO53_RS12965": 2.351247357590705, "EO53_RS16135": 2.1348910595546498, "EO53_RS20505": 2.448584758959612, "EO53_RS04295": 2.3601683500031507, "EO53_RS10305": 3.5881938827780777, "EO53_RS22420": 2.009524825835189, "EO53_RS15920": 1.758285505845803, "EO53_RS10920": 1.1257559030947937, "EO53_RS05850": 2.6245167518837222, "EO53_RS16830": 1.9902239597499267, "EO53_RS03880": 2.3749416699124133, "EO53_RS20090": 2.197101346776193, "EO53_RS21260": 1.4107865042759564, "EO53_RS05400": 2.442931153950885, "EO53_RS06300": 2.1922849405714, "EO53_RS22785": 1.543564836083812, "EO53_RS21205": 2.901177846651733, "EO53_RS02020": 2.6856890887454634, "EO53_RS15080": 2.1714389571403103, "EO53_RS21500": 1.2993278989097323, "EO53_RS15905": 2.1293814631974066, "EO53_RS13665": 2.0768438093072596, "EO53_RS17805": 3.3602987965344915, "EO53_RS08195": 1.4146961574131145, "EO53_RS10765": 3.366959725003653, "EO53_RS20500": 2.4777759651807063, "EO53_RS01600": 3.3380008369142105, "EO53_RS04075": 2.624098454430059, "EO53_RS15100": 2.9038473909550966, "EO53_RS18425": 2.812879245555255, "EO53_RS18195": 2.103751345833713, "EO53_RS08075": 3.1295015747248844, "EO53_RS05205": 2.3445291712878755, "EO53_RS19130": 3.0746264320789862, "EO53_RS03605": 2.2125113398439553, "EO53_RS07310": 2.1217384800583505, "EO53_RS15015": 2.913097021387519, "EO53_RS07175": 2.017716134710725, "EO53_RS18120": 2.1973211195745597, "EO53_RS15465": 4.089174445082933, "EO53_RS14600": 1.3879417593179995, "EO53_RS22910": 2.50664329166207, "EO53_RS22690": 3.5901784708566806, "EO53_RS21535": 2.599081312028298, "EO53_RS15490": 2.7197882241526523, "EO53_RS05060": 3.2061695625164854, "EO53_RS06130": 2.3844438814632087, "EO53_RS05155": 1.7396391460716611, "EO53_RS20930": 1.4110522520585873, "EO53_RS00070": 2.27142347042203, "EO53_RS02290": 1.8409793707557573, "EO53_RS11680": 3.1766718916430827, "EO53_RS20195": 2.688023767413282, "EO53_RS12740": 2.970130551346194, "EO53_RS19355": 1.8305904345094144, "EO53_RS07540": 2.205431443784945, "EO53_RS02705": 1.8002448723934608, "EO53_RS22745": 2.539601699827992, "EO53_RS15710": 2.539614656941114, "EO53_RS00580": 2.9044459507595706, "EO53_RS12770": 3.775763128377702, "EO53_RS14040": 3.0758878775920286, "EO53_RS06460": 1.946573241628875, "EO53_RS12680": 3.9009709131897647, "EO53_RS11225": 3.40962404785521, "EO53_RS05030": 1.602437823017023, "EO53_RS12635": 2.6367655670497836, "EO53_RS22735": 1.427062676876402, "EO53_RS11195": 2.8507553066759557, "EO53_RS02350": 2.709277583370008, "EO53_RS07885": 1.9188341204894526, "EO53_RS20910": 2.2738286819599787, "EO53_RS02330": 2.487266916003465, "EO53_RS11410": 1.6289803666807137, "EO53_RS18845": 0.5708037231368923, "EO53_RS21175": 1.767920914978225, "EO53_RS07855": 2.816684405035646, "EO53_RS05925": 2.277703646975654, "EO53_RS16745": 3.998030955281049, "EO53_RS13040": 2.6743699309491107, "EO53_RS00745": 2.2417465375386976, "EO53_RS19860": 2.3770586041208777, "EO53_RS05050": 1.8065030389612753, "EO53_RS21700": 1.0808868976035726, "EO53_RS16940": 3.3729372817958154, "EO53_RS14830": 1.251965584469234, "EO53_RS20515": 2.25872483938447, "EO53_RS20455": 2.6152078448953064, "EO53_RS12655": 1.7786019928986996, "EO53_RS15655": 2.3054629860255114}
