# Supplementary material for: Depletion of Shine-Dalgarno Sequences Within Bacterial Coding Regions Is Expression Dependent
Source: G3 (Bethesda). 2016 Sep 7;6(11):3467–74. doi: 10.1534/g3.116.032227 (PMC5100845; doi:10.1534/g3.116.032227)
Supplement: Supplemental Material [file supp_g3.116.032227_FileS1.zip › SD_Submission 3/Results/ribosome-subset-ecoli-Rgenes.json]

{"EO53_RS06955": 1.4306854384066245, "EO53_RS16805": 3.2735621385655183, "EO53_RS22395": 1.2761156964551204, "EO53_RS01240": 2.28059105788166, "EO53_RS20585": 1.1479897110613688, "EO53_RS12685": 0.6802153450841042, "EO53_RS01840": 1.4786114830001857, "EO53_RS13935": 3.2621561169401416, "EO53_RS01175": 1.5385828716217922, "EO53_RS13630": 1.5680182968693848, "EO53_RS04730": 1.281780860381034, "EO53_RS20590": 1.3213980985148885, "EO53_RS01140": 1.1624458665747768, "EO53_RS01210": 1.1992559202431445, "EO53_RS01200": 1.233847635624243, "EO53_RS01160": 1.5209166542158268, "EO53_RS20595": 1.3137340093481322, "EO53_RS04745": 1.8999360728244208, "EO53_RS01610": 1.4726061685491052, "EO53_RS17485": 1.9719435315352247, "EO53_RS01845": 1.5519597355118881, "EO53_RS01275": 1.2547750376395062, "EO53_RS09375": 0.7442503078702596, "EO53_RS01215": 1.5937083380443267, "EO53_RS19425": 1.2782553802139978, "EO53_RS01180": 1.9445232289218404, "EO53_RS19440": 1.9071429459828886, "EO53_RS01035": 1.9041834282670924, "EO53_RS12485": 2.0672573468947237, "EO53_RS19430": 1.0858365263601337, "EO53_RS01260": 1.3409151985210652, "EO53_RS09370": 1.1902680047570864, "EO53_RS01190": 2.1415849790032295, "EO53_RS22025": 0.758745218390194, "EO53_RS01225": 1.9693161532589774, "EO53_RS01250": 0.6972663454197482, "EO53_RS01155": 1.4999710078442374, "EO53_RS01230": 1.9240556390069472, "EO53_RS01150": 2.1044457671822845, "EO53_RS20845": 0.9575376962245084, "EO53_RS01205": 1.7790632607468528, "EO53_RS01170": 1.102597791564824, "EO53_RS01145": 1.452829764958445, "EO53_RS01220": 1.4892079093344008, "EO53_RS20600": 3.6951022449500863, "EO53_RS01255": 1.255880803670689, "EO53_RS01945": 1.0149848462841147, "EO53_RS22390": 1.125957588863699, "EO53_RS01040": 2.1302459063844035, "EO53_RS01265": 2.191041067576548, "EO53_RS01235": 2.9573389003030695, "EO53_RS01165": 2.2705029986592833, "EO53_RS01185": 1.5682659397911765, "EO53_RS16810": 1.4649221242787323, "EO53_RS01605": 1.199352741258079, "EO53_RS01195": 1.5931259680384835, "EO53_RS18230": 0.8221015253312617, "EO53_RS02435": 1.2130625457090274}
