# Supplementary material for: Depletion of Shine-Dalgarno Sequences Within Bacterial Coding Regions Is Expression Dependent
Source: G3 (Bethesda). 2016 Sep 7;6(11):3467–74. doi: 10.1534/g3.116.032227 (PMC5100845; doi:10.1534/g3.116.032227)
Supplement: Supplemental Material [file supp_g3.116.032227_FileS1.zip › SD_Submission 3/Results/ribosome-subset.json]

{"GCA_000006825": [2.2710483285769048, 1.4349079270881693], "GCA_000767075": [2.061203200667246, 1.3798999508071959], "GCA_000008385": [2.555422665224948, 2.555906537484479], "GCA_000013385": [4.014464025852883, 3.2864135792483347], "GCA_000340785": [3.4443163646308306, 2.8836684024128725], "GCA_000007085": [3.5101222761468454, 3.154730221176713], "GCA_000027345": [2.2989380664022474, 2.2963174478527093], "GCA_000011065": [3.104291481287421, 2.0181730425571622], "GCA_000223195": [2.8507157095418485, 1.8014177201845682], "GCA_000203895": [3.313815524631528, 2.2562627208198416], "GCA_000014645": [2.1050045542071474, 1.7391926871934233], "GCA_000011985": [1.9856889277498218, 1.4742430697532565], "GCA_000009805": [3.4037203465258394, 3.071374116874093], "GCA_000006845": [2.4569531099204625, 1.5277796032568787], "GCA_000146165": [2.315346583404755, 1.3322385825324923], "GCA_000007905": [2.7422511268779126, 2.295932412580615], "GCA_000009365": [2.9801265314287377, 2.0185942751601527], "GCA_000007465": [2.48584196538388, 1.7515369195428387], "GCA_000007665": [3.6773409561300823, 3.1223183957788065], "GCA_000060345": [3.0191571113230786, 2.706098877809675], "GCA_000196095": [2.099524052035439, 1.2287149399924466], "GCA_000018105": [2.991999510750014, 2.3686311447871122], "GCA_000011905": [3.1426817136237464, 2.4217500238612097], "GCA_000025945": [3.317109839534948, 2.0047852004249913], "GCA_000012605": [2.432273962071891, 1.660871041207031], "GCA_000018145": [3.680960224346193, 2.688780475890188], "GCA_000007945": [1.9644404304496867, 1.3975919505664685], "GCA_000203855": [2.3175725538463094, 1.5405022460137112], "GCA_000010085": [2.9535670102163447, 1.7222139685056712], "GCA_000008365": [2.0402909858392375, 1.8819683986096747], "GCA_000013125": [3.224173227202203, 3.3291364698909893], "GCA_000012865": [3.484601764711076, 2.9485627169391235], "GCA_000018605": [2.9549292156175766, 2.7735445776205676], "GCA_000008145": [2.8544316439515045, 1.7856804532143873], "GCA_000011545": [2.695319528484224, 1.9194082865220317], "GCA_000007625": [2.919393105459045, 2.675888803353635], "GCA_000400875": [2.774789395483699, 2.7158758833290286], "GCA_000008405": [2.0729600075891557, 2.211383914697301], "GCA_000008565": [3.344277529076139, 2.5283467063599407], "GCA_000046685": [2.6838813296621096, 2.4239832394119807], "GCA_000018845": [3.549781699196591, 2.7429291129337616], "GCA_000008345": [3.4923094988013434, 3.1576837601082093], "GCA_000018565": [2.1630838163812993, 1.7286168222731462], "GCA_000348585": [2.6605361483032737, 2.108975175868241], "GCA_000750315": [2.7302278370626762, 1.6340448738777], "GCA_000007865": [3.2999119653713396, 3.0924499153449285], "GCA_000007745": [2.2042529676913394, 1.3163122398816358], "GCA_000013105": [3.9395700388194874, 3.276140883757595], "GCA_000008185": [2.829133716855641, 2.3043399258185744], "GCA_000007025": [2.2265817538207133, 2.179686054854435], "GCA_000026085": [1.8243301395412768, 1.3711414329102665], "GCA_000039765": [2.337472468523915, 1.2775477783335591], "GCA_000801205": [2.4886914498529054, 1.595792675633014], "GCA_000026025": [2.9801816553234333, 2.503481667558169], "GCA_000007385": [2.659161745159384, 2.146641198684512], "GCA_000046705": [2.731729995111948, 2.333635643953003], "GCA_000176855": [3.399522786895733, 1.960267601137734], "GCA_000008885": [2.5321082465288827, 2.4860770158174192], "GCA_000685745": [2.8967020636047067, 2.6000124082878373], "GCA_000195695": [2.821649554965174, 1.8336438249065452], "GCA_000006985": [3.1872146418633553, 2.55185155791719], "GCA_000009125": [2.9927744113553647, 1.9684025400955485], "GCA_000007645": [2.1757472918443144, 1.590495328797333], "GCA_000756545": [3.206301234698213, 3.1410659127947334], "GCA_000007765": [2.7205099844948206, 2.6481329375396134], "GCA_000013045": [4.348572969682997, 4.21310887191564], "GCA_000011805": [2.0154233047622676, 1.222650662279725], "GCA_000006965": [3.336636446194563, 1.9878900535331778], "GCA_000195775": [2.79652554580805, 2.282544102926046], "GCA_000013605": [2.895386651790341, 2.016001378987074], "GCA_000691605": [2.7936533486820294, 1.6657042073277024], "GCA_000012905": [3.633658126264354, 2.3766429277169494], "GCA_000008765": [2.9099300058206556, 2.495676579833617], "GCA_000009085": [2.2926902041847175, 1.8904409589279787], "GCA_000007585": [3.45312287333392, 2.617642775028083], "GCA_000196135": [3.881682140451664, 2.529523675870925], "GCA_000195975": [3.605340001121646, 2.9479422480571746], "GCA_000025185": [2.8633178206558183, 1.9448877490720988], "GCA_000011565": [2.6792393287966756, 2.073898882275982], "GCA_000009145": [2.9812468367315472, 2.7132542099317316], "GCA_000195875": [2.0988118111929546, 1.9275638365251837], "GCA_000014965": [3.9277643412101217, 3.44915222738256], "GCA_000011965": [3.2128555259093328, 2.141803941513482], "GCA_000284375": [3.0829845235028595, 2.362748482170145], "GCA_000007985": [3.942604263300621, 2.967303536790451], "GCA_000008485": [2.758184192828695, 1.93890223088771], "GCA_000013985": [3.088713140661793, 2.3822777561113098], "GCA_000012325": [1.9743221430048499, 1.2436222057443944], "GCA_000008045": [2.145252507581946, 2.19417231246771], "GCA_000011345": [3.4870300939850143, 2.808592791222292], "GCA_000008065": [2.2682556811976533, 1.390476118739651], "GCA_000017665": [2.611853901713354, 1.5568580353527461], "GCA_000006725": [2.987104095804323, 2.2823670488857193], "GCA_000195855": [3.1036770070780246, 3.0580106226285273], "GCA_000014385": [2.4126160449020357, 2.235002314562607], "GCA_000012565": [2.3261852121942064, 2.277541754644439], "GCA_000007845": [2.576268742646465, 1.814536335582855], "GCA_000014925": [3.3553897267770134, 2.3440304819628466], "GCA_000018665": [3.0496168616120203, 1.7509172082249191], "GCA_000014805": [3.4476453497076895, 1.7089343680511788], "GCA_000007785": [2.400836099654722, 1.7487299096912126], "GCA_000203835": [3.8889858664379813, 3.015536039963162], "GCA_000009685": [2.9025500920619893, 2.4012887522020816], "GCA_000390265": [3.6560328424761623, 3.339394269732358], "GCA_000008125": [5.298874563533296, 4.566793523473452], "GCA_000008745": [3.090934558423452, 2.624458803945923], "GCA_000008505": [2.6186848763928237, 1.8107479315912551], "GCA_000204075": [2.6198891621434304, 2.2679290078224845], "GCA_000007365": [2.3185695736094507, 2.1357646138148887], "GCA_000092585": [1.742203530652843, 1.5540358023477914], "GCA_000006785": [2.6349728244331745, 1.5808136969312305], "GCA_000009065": [2.742156772339403, 1.5982702153548343], "GCA_000590735": [3.175865081124329, 2.8206610436608517], "GCA_000021265": [1.413777072577777, 1.5459758126743621], "GCA_000010065": [2.8382788916898347, 2.194052714723428], "GCA_000410535": [3.6291873311237426, 3.647763680541672], "GCA_000012685": [4.153525114650749, 3.266248932204012], "GCA_000007825": [2.58847110857176, 1.7921268219965887], "GCA_000007805": [2.599575571855945, 1.5735975518725211], "GCA_000006745": [2.3373455916276193, 1.2831668384050563], "GCA_000011385": [3.514499328407547, 2.8935638434801585], "GCA_000009925": [3.150752615724492, 2.0149617867102645], "GCA_000196155": [2.6906624143830884, 1.571456169513042], "GCA_000014185": [5.029979755523445, 4.740537714518362], "GCA_000012345": [2.365205693446804, 1.9973382448845518], "GCA_000067165": [3.9954679336395924, 3.436858026413227], "GCA_000007485": [3.0372501894420183, 3.0151747973886645], "GCA_000011145": [3.2080449495124084, 2.186526368791272], "GCA_000196215": [2.5726683367687277, 2.7053888238341828], "GCA_000011605": [2.5602368576070744, 1.666925784096119], "GCA_000046845": [2.1195720329406162, 1.2087864582918046], "GCA_000018865": [2.783207799301603, 2.4995550994213054], "GCA_000013405": [3.6445528424284146, 3.218491674286627], "GCA_000092565": [2.904498595395992, 2.7516276771278045], "GCA_000011645": [3.113710044749827, 2.256470071526485], "GCA_000007705": [3.1476999764873046, 1.7554333231842865], "GCA_000027325": [2.1104999061567664, 2.364703709891087], "GCA_000009645": [1.9211658418567417, 1.5707522457681233], "GCA_000007105": [2.515666598517682, 1.8923640740569472], "GCA_000006765": [3.162221638653955, 1.8842159772312204], "GCA_000576515": [2.8917005057431946, 1.841684161240248], "GCA_000011705": [2.6392549593447816, 1.9177375383824256], "GCA_000008325": [3.548860949900868, 3.0158291754786752], "GCA_000195755": [3.3630570832126567, 2.0337641445732424], "GCA_000011945": [3.6392814253838957, 3.6054185330480752], "GCA_000740415": [2.8540675336715964, 1.7796344988576822], "GCA_000008625": [3.892053614463976, 3.7798034807846204], "GCA_000016165": [3.26321407881827, 2.396706768392983], "GCA_000015885": [2.0745752873018297, 1.287700075266926], "GCA_000014565": [3.465108975814669, 2.8113605770406584], "GCA_000007145": [2.702602809474981, 2.111288029352096], "GCA_000006865": [2.5080449757427328, 1.4083634928795215], "GCA_000013145": [2.496293342430222, 2.497516323238241], "GCA_000195675": [2.855022937649163, 1.7876642113411412], "GCA_000013705": [3.0626664664700662, 2.0217499222095405], "GCA_000196255": [2.1184573617312283, 1.3089897272190913], "GCA_000022005": [3.2082757481831026, 2.0578860161663006], "GCA_000011825": [2.6488978397973684, 1.5070513831601642], "GCA_000007565": [2.899828451561788, 1.590165030775537], "GCA_000195835": [3.2313304454013063, 3.1598454291402196], "GCA_000043285": [2.746829543088914, 2.6825999358687573], "GCA_000007725": [2.321905936564938, 2.06101076199726], "GCA_000789275": [3.0024969164340884, 2.193774637507276], "GCA_000007525": [2.9396539483018262, 2.4500663545854313], "GCA_000012765": [1.6199717904893705, 1.9927542906879852], "GCA_000013085": [3.3463731581098477, 2.6002785626044007], "GCA_000015285": [2.4551108668185346, 1.309237460972812], "GCA_000195795": [2.4168161023549697, 1.7753887702763669], "GCA_000009625": [2.9828425362475266, 2.2942857040575593], "GCA_000007605": [2.9933999332781984, 2.5079307481511846], "GCA_000008805": [2.377902316293642, 1.4828226795455228], "GCA_000006945": [2.757927653682548, 1.5809722655761116], "GCA_000007925": [2.984154313685123, 3.093971028024397], "GCA_000769595": [2.5378848220258825, 2.5725742753009606], "GCA_000011685": [2.954341885751516, 2.2578832567588276], "GCA_000011445": [1.5543886767256332, 2.1981058730616847], "GCA_000007265": [2.5930626505537058, 1.6328783612589837], "GCA_000014025": [2.0720604601586694, 1.9068136321717013], "GCA_000582845": [2.461732473331616, 1.8155606922356105], "GCA_000009705": [2.630602259300731, 2.185629059566356], "GCA_000025965": [3.00345532285022, 2.223184848976913], "GCA_000195735": [2.1734299784455264, 2.2195229827957976], "GCA_000014265": [2.9133528382165155, 2.7464481774913887], "GCA_000009905": [4.3790362699803556, 3.5936456722117853], "GCA_000742735": [2.8837053337192815, 2.4811012750837906], "GCA_000006885": [2.7767522804210554, 1.5825165017153668], "GCA_000012725": [3.1890182326662484, 2.7009553481567083]}
