# Supplementary material for: Depletion of Shine-Dalgarno Sequences Within Bacterial Coding Regions Is Expression Dependent
Source: G3 (Bethesda). 2016 Sep 7;6(11):3467–74. doi: 10.1534/g3.116.032227 (PMC5100845; doi:10.1534/g3.116.032227)
Supplement: Supplemental Material [file supp_g3.116.032227_FileS1.zip › SD_Submission 3/Results/SD+enac-expression-corr-aic.json]

{"GCA_000009045": 15877.39487537213, "GCA_000195755": 3713.956564493776, "GCA_000008485": 2798.4765748892246, "GCA_000006785": 5387.814549035325, "GCA_000006925": 7048.20749304681, "GCA_000009665": 6522.574720952804, "GCA_000046705": 4823.439314545134, "GCA_000006945": 10181.198831320356, "GCA_000011065": 3254.7965827090848, "GCA_000008805": 1385.7413890914681, "GCA_000196035": 1877.4078852380367, "GCA_000195955": 15028.26299939268, "GCA_000143945": 1387.3705284830605, "GCA_000010625": 17123.095383359367, "GCA_000270265": 4377.762275778282, "GCA_000021485": 4263.511740979042, "GCA_000020685": 4912.080506024657, "GCA_000008525": 6490.766266646035, "GCA_000009085": 2879.8829819035705, "GCA_000005845": 18322.11527340917, "GCA_000008165": 5527.941153266414, "GCA_000006865": 5137.886456300908, "GCA_000007685": 10013.562191440156, "GCA_000006765": 9080.326874149021, "GCA_000146165": 4857.753649941204, "GCA_000009065": 5102.240021141226}
