# Supplementary material for: Depletion of Shine-Dalgarno Sequences Within Bacterial Coding Regions Is Expression Dependent
Source: G3 (Bethesda). 2016 Sep 7;6(11):3467–74. doi: 10.1534/g3.116.032227 (PMC5100845; doi:10.1534/g3.116.032227)
Supplement: Supplemental Material [file supp_g3.116.032227_FileS1.zip › SD_Submission 3/Results/SD+enac-expression-corr-bic.json]

{"GCA_000009045": 15896.211820815999, "GCA_000195755": 3728.5448382329305, "GCA_000008485": 2812.308663023378, "GCA_000006785": 5403.287755488075, "GCA_000006925": 7064.429446178218, "GCA_000009665": 6538.859720535376, "GCA_000046705": 4838.836807200114, "GCA_000006945": 10198.743290578956, "GCA_000011065": 3268.7279519085278, "GCA_000008805": 1397.7971687349568, "GCA_000196035": 1889.8596935433754, "GCA_000195955": 15046.586159578412, "GCA_000143945": 1399.1989266084406, "GCA_000010625": 17142.044284106476, "GCA_000270265": 4392.989702370217, "GCA_000021485": 4279.026711447347, "GCA_000020685": 4927.590864655005, "GCA_000008525": 6506.5203015961515, "GCA_000009085": 2893.818254812087, "GCA_000005845": 18340.792585807216, "GCA_000008165": 5543.643684805664, "GCA_000006865": 5153.380617437224, "GCA_000007685": 10030.901846785368, "GCA_000006765": 9097.697721291132, "GCA_000146165": 4873.300706276859, "GCA_000009065": 5117.5027422579}
