# Supplementary material for: Depletion of Shine-Dalgarno Sequences Within Bacterial Coding Regions Is Expression Dependent
Source: G3 (Bethesda). 2016 Sep 7;6(11):3467–74. doi: 10.1534/g3.116.032227 (PMC5100845; doi:10.1534/g3.116.032227)
Supplement: Supplemental Material [file supp_g3.116.032227_FileS1.zip › SD_Submission 3/Results/SD+enac-expression-corr.json]

{"GCA_000009045": 0.1431240845557309, "GCA_000195755": 0.1740255109906097, "GCA_000008485": 0.12371296014455802, "GCA_000006785": 0.3426502381088503, "GCA_000006925": 0.3902531194704383, "GCA_000009665": 0.2530887867827504, "GCA_000046705": 0.09682371334290751, "GCA_000006945": 0.182636969615946, "GCA_000011065": 0.16173122434428555, "GCA_000008805": 0.011203083047813478, "GCA_000196035": 0.1933032850583526, "GCA_000195955": 0.033820078426209044, "GCA_000143945": 0.002823355897873636, "GCA_000010625": 0.09108325368737225, "GCA_000270265": 0.10116076043528588, "GCA_000021485": 0.09420550148462015, "GCA_000020685": 0.1635863618451523, "GCA_000008525": 0.010109592746501361, "GCA_000009085": 0.08012052545195203, "GCA_000005845": 0.215278434955556, "GCA_000008165": 0.22477930789105827, "GCA_000006865": 0.2861511185921022, "GCA_000007685": 0.07843052890547575, "GCA_000006765": 0.12063299820785722, "GCA_000146165": 0.2067583487247926, "GCA_000009065": 0.06923272079888432}
