# Supplementary material for: Depletion of Shine-Dalgarno Sequences Within Bacterial Coding Regions Is Expression Dependent
Source: G3 (Bethesda). 2016 Sep 7;6(11):3467–74. doi: 10.1534/g3.116.032227 (PMC5100845; doi:10.1534/g3.116.032227)
Supplement: Supplemental Material [file supp_g3.116.032227_FileS1.zip › SD_Submission 3/Results/SD-expression-corr-aic.json]

{"GCA_000009045": 16439.078864516396, "GCA_000195755": 3820.6406723398873, "GCA_000008485": 2867.9345392641444, "GCA_000006785": 5844.298003895331, "GCA_000006925": 7836.5097086513215, "GCA_000009665": 6986.959618575731, "GCA_000046705": 4950.734968434371, "GCA_000006945": 10445.101287334928, "GCA_000011065": 3298.0971633440586, "GCA_000008805": 1384.8812488118938, "GCA_000196035": 1950.8651372156082, "GCA_000195955": 15123.303505662927, "GCA_000143945": 1387.5562217517668, "GCA_000010625": 17512.131880683508, "GCA_000270265": 4408.205325722436, "GCA_000021485": 4382.777428260448, "GCA_000020685": 5046.550079422528, "GCA_000008525": 6500.427844794976, "GCA_000009085": 2937.661473810216, "GCA_000005845": 18999.68890221868, "GCA_000008165": 5783.364503167377, "GCA_000006865": 5451.040861611857, "GCA_000007685": 10203.715750266641, "GCA_000006765": 9249.464447698989, "GCA_000146165": 5020.97782505946, "GCA_000009065": 5126.011091273099}
