# Supplementary material for: Depletion of Shine-Dalgarno Sequences Within Bacterial Coding Regions Is Expression Dependent
Source: G3 (Bethesda). 2016 Sep 7;6(11):3467–74. doi: 10.1534/g3.116.032227 (PMC5100845; doi:10.1534/g3.116.032227)
Supplement: Supplemental Material [file supp_g3.116.032227_FileS1.zip › SD_Submission 3/Results/SD-expression-corr-bic.json]

{"GCA_000009045": 16451.62349481231, "GCA_000195755": 3830.36618816599, "GCA_000008485": 2877.15593135358, "GCA_000006785": 5854.613474863831, "GCA_000006925": 7847.32434407226, "GCA_000009665": 6997.816284964112, "GCA_000046705": 4960.999963537691, "GCA_000006945": 10456.797593507326, "GCA_000011065": 3307.384742810354, "GCA_000008805": 1392.9184352408863, "GCA_000196035": 1959.166342752501, "GCA_000195955": 15135.518945786747, "GCA_000143945": 1395.4418205020202, "GCA_000010625": 17524.76448118158, "GCA_000270265": 4418.3569434503925, "GCA_000021485": 4393.120741905985, "GCA_000020685": 5056.890318509428, "GCA_000008525": 6510.930534761721, "GCA_000009085": 2946.9516557492275, "GCA_000005845": 19012.140443817378, "GCA_000008165": 5793.832857526876, "GCA_000006865": 5461.370302369401, "GCA_000007685": 10215.275520496782, "GCA_000006765": 9261.045012460396, "GCA_000146165": 5031.342529283231, "GCA_000009065": 5136.186238684215}
