# Supplementary material for: Depletion of Shine-Dalgarno Sequences Within Bacterial Coding Regions Is Expression Dependent
Source: G3 (Bethesda). 2016 Sep 7;6(11):3467–74. doi: 10.1534/g3.116.032227 (PMC5100845; doi:10.1534/g3.116.032227)
Supplement: Supplemental Material [file supp_g3.116.032227_FileS1.zip › SD_Submission 3/Results/SD-expression-corr.json]

{"GCA_000009045": 0.010643399838246803, "GCA_000195755": 0.07554772633515683, "GCA_000008485": 0.036552316837193066, "GCA_000006785": 0.061286571066730744, "GCA_000006925": 0.015643115933431262, "GCA_000009665": 0.01517252970480909, "GCA_000046705": -0.000633648248723917, "GCA_000006945": 0.09356431677973187, "GCA_000011065": 0.11195929682411587, "GCA_000008805": 0.010881276496111925, "GCA_000196035": 0.054518974916779595, "GCA_000195955": 0.00546259700408902, "GCA_000143945": -0.00026740493784238595, "GCA_000010625": 0.00013847038937431222, "GCA_000270265": 0.07695177111458584, "GCA_000021485": 0.006552775923287624, "GCA_000020685": 0.07172395097278161, "GCA_000008525": 0.0025975191219301808, "GCA_000009085": 0.007056877460807742, "GCA_000005845": 0.05898428630277475, "GCA_000008165": 0.06723239986947205, "GCA_000006865": 0.08982644451020427, "GCA_000007685": 0.001762303126225162, "GCA_000006765": 0.05650227890983517, "GCA_000146165": 0.10132912519268655, "GCA_000009065": 0.04977212614324}
